# Supplementary material for: Passive frequency comb generation at radiofrequency for ranging applications
Source: Nat Commun. 2024 Apr 2;15:2844. doi: 10.1038/s41467-024-46940-2 (PMC10987526; doi:10.1038/s41467-024-46940-2)
Supplement: Supplementary file 5 — Source Data [file 41467_2024_46940_MOESM5_ESM.zip]

Archive with 141 entries (141 files):
- Figure3_Data/836_10MHz_-00_00dBm.xlsx
- Figure3_Data/836_10MHz_-00_10dBm.xlsx
- Figure3_Data/836_10MHz_-00_20dBm.xlsx
- Figure3_Data/836_10MHz_-00_30dBm.xlsx
- Figure3_Data/836_10MHz_-00_40dBm.xlsx
- Figure3_Data/836_10MHz_-00_50dBm.xlsx
- Figure3_Data/836_10MHz_-00_60dBm.xlsx
- Figure3_Data/836_10MHz_-00_70dBm.xlsx
- Figure3_Data/836_10MHz_-00_80dBm.xlsx
- Figure3_Data/836_10MHz_-00_90dBm.xlsx
- Figure3_Data/836_10MHz_-01_00dBm.xlsx
- Figure3_Data/836_10MHz_-01_10dBm.xlsx
- Figure3_Data/836_10MHz_-01_20dBm.xlsx
- Figure3_Data/836_10MHz_-01_30dBm.xlsx
- Figure3_Data/836_10MHz_-01_40dBm.xlsx
- Figure3_Data/836_10MHz_-01_50dBm.xlsx
- Figure3_Data/836_10MHz_-01_60dBm.xlsx
- Figure3_Data/836_10MHz_-01_70dBm.xlsx
- Figure3_Data/836_10MHz_-01_80dBm.xlsx
- Figure3_Data/836_10MHz_-01_90dBm.xlsx
- Figure3_Data/836_10MHz_-02_00dBm.xlsx
- Figure3_Data/836_10MHz_-02_10dBm.xlsx
- Figure3_Data/836_10MHz_-02_20dBm.xlsx
- Figure3_Data/836_10MHz_-02_30dBm.xlsx
- Figure3_Data/836_10MHz_-02_40dBm.xlsx
- Figure3_Data/836_10MHz_-02_50dBm.xlsx
- Figure3_Data/836_10MHz_-02_60dBm.xlsx
- Figure3_Data/836_10MHz_-02_70dBm.xlsx
- Figure3_Data/836_10MHz_-02_80dBm.xlsx
- Figure3_Data/836_10MHz_-02_90dBm.xlsx
- Figure3_Data/836_10MHz_-03_00dBm.xlsx
- Figure3_Data/836_10MHz_-03_10dBm.xlsx
- Figure3_Data/836_10MHz_-03_20dBm.xlsx
- Figure3_Data/836_10MHz_-03_30dBm.xlsx
- Figure3_Data/836_10MHz_-03_40dBm.xlsx
- Figure3_Data/836_10MHz_-03_50dBm.xlsx
- Figure3_Data/836_10MHz_-03_60dBm.xlsx
- Figure3_Data/836_10MHz_-03_70dBm.xlsx
- Figure3_Data/836_10MHz_-03_80dBm.xlsx
- Figure3_Data/836_10MHz_-03_90dBm.xlsx
- Figure3_Data/836_10MHz_-04_00dBm.xlsx
- Figure3_Data/836_10MHz_-04_10dBm.xlsx
- Figure3_Data/836_10MHz_-04_20dBm.xlsx
- Figure3_Data/836_10MHz_-04_30dBm.xlsx
- Figure3_Data/836_10MHz_-04_40dBm.xlsx
- Figure3_Data/836_10MHz_-04_50dBm.xlsx
- Figure3_Data/836_10MHz_-04_60dBm.xlsx
- Figure3_Data/836_10MHz_-04_70dBm.xlsx
- Figure3_Data/836_10MHz_-04_80dBm.xlsx
- Figure3_Data/836_10MHz_-04_90dBm.xlsx
- Figure3_Data/836_10MHz_-05_00dBm.xlsx
- Figure3_Data/836_10MHz_-05_10dBm.xlsx
- Figure3_Data/836_10MHz_-05_20dBm.xlsx
- Figure3_Data/836_10MHz_-05_30dBm.xlsx
- Figure3_Data/836_10MHz_-05_40dBm.xlsx
- Figure3_Data/836_10MHz_-05_50dBm.xlsx
- Figure3_Data/836_10MHz_-05_60dBm.xlsx
- Figure3_Data/836_10MHz_-05_70dBm.xlsx
- Figure3_Data/836_10MHz_-05_80dBm.xlsx
- Figure3_Data/836_10MHz_-05_90dBm.xlsx
- Figure3_Data/836_10MHz_-06_00dBm.xlsx
- Figure3_Data/836_10MHz_-06_10dBm.xlsx
- Figure3_Data/836_10MHz_-06_20dBm.xlsx
- Figure3_Data/836_10MHz_-06_30dBm.xlsx
- Figure3_Data/836_10MHz_-06_40dBm.xlsx
- Figure3_Data/836_10MHz_-06_50dBm.xlsx
- Figure3_Data/836_10MHz_-06_60dBm.xlsx
- Figure3_Data/836_10MHz_-06_70dBm.xlsx
- Figure3_Data/836_10MHz_-06_80dBm.xlsx
- Figure3_Data/836_10MHz_-06_90dBm.xlsx
- Figure3_Data/836_10MHz_-07_00dBm.xlsx
- Figure3_Data/836_10MHz_-07_10dBm.xlsx
- Figure3_Data/836_10MHz_-07_20dBm.xlsx
- Figure3_Data/836_10MHz_-07_30dBm.xlsx
- Figure3_Data/836_10MHz_-07_40dBm.xlsx
- Figure3_Data/836_10MHz_-07_50dBm.xlsx
- Figure3_Data/836_10MHz_-07_60dBm.xlsx
- Figure3_Data/836_10MHz_-07_70dBm.xlsx
- Figure3_Data/836_10MHz_-07_80dBm.xlsx
- Figure3_Data/836_10MHz_-07_90dBm.xlsx
- Figure3_Data/836_10MHz_-08_00dBm.xlsx
- Figure3_Data/836_10MHz_-08_10dBm.xlsx
- Figure3_Data/836_10MHz_-08_20dBm.xlsx
- Figure3_Data/836_10MHz_-08_30dBm.xlsx
- Figure3_Data/836_10MHz_-08_40dBm.xlsx
- Figure3_Data/836_10MHz_-08_50dBm.xlsx
- Figure3_Data/836_10MHz_-08_60dBm.xlsx
- Figure3_Data/836_10MHz_-08_70dBm.xlsx
- Figure3_Data/836_10MHz_-08_80dBm.xlsx
- Figure3_Data/836_10MHz_-08_90dBm.xlsx
- Figure3_Data/836_10MHz_-09_00dBm.xlsx
- Figure3_Data/836_10MHz_-09_10dBm.xlsx
- Figure3_Data/836_10MHz_-09_20dBm.xlsx
- Figure3_Data/836_10MHz_-09_30dBm.xlsx
- Figure3_Data/836_10MHz_-09_40dBm.xlsx
- Figure3_Data/836_10MHz_-09_50dBm.xlsx
- Figure3_Data/836_10MHz_-09_60dBm.xlsx
- Figure3_Data/836_10MHz_-09_70dBm.xlsx
- Figure3_Data/836_10MHz_-09_80dBm.xlsx
- Figure3_Data/836_10MHz_-09_90dBm.xlsx
- Figure3_Data/836_10MHz_-10_00dBm.xlsx
- Figure3_Data/836_10MHz_-10_10dBm.xlsx
- Figure3_Data/836_10MHz_-10_20dBm.xlsx
- Figure3_Data/836_10MHz_-10_30dBm.xlsx
- Figure3_Data/836_10MHz_-10_40dBm.xlsx
- Figure3_Data/836_10MHz_-10_50dBm.xlsx
- Figure3_Data/836_10MHz_-10_60dBm.xlsx
- Figure3_Data/836_10MHz_-10_70dBm.xlsx
- Figure3_Data/836_10MHz_-10_80dBm.xlsx
- Figure3_Data/836_10MHz_-10_90dBm.xlsx
- Figure3_Data/836_10MHz_-11_00dBm.xlsx
- Figure3_Data/836_10MHz_-11_10dBm.xlsx
- Figure3_Data/836_10MHz_-11_20dBm.xlsx
- Figure3_Data/836_10MHz_-11_30dBm.xlsx
- Figure3_Data/836_10MHz_-11_40dBm.xlsx
- Figure3_Data/836_10MHz_-11_50dBm.xlsx
- Figure3_Data/836_10MHz_-11_60dBm.xlsx
- Figure3_Data/836_10MHz_-11_70dBm.xlsx
- Figure3_Data/836_10MHz_-11_80dBm.xlsx
- Figure3_Data/836_10MHz_-11_90dBm.xlsx
- Figure3_Data/836_10MHz_-12_00dBm.xlsx
- Figure3_Data/836_10MHz_-12_10dBm.xlsx
- Figure3_Data/836_10MHz_-12_20dBm.xlsx
- Figure3_Data/836_10MHz_-12_30dBm.xlsx
- Figure3_Data/836_10MHz_-12_40dBm.xlsx
- Figure3_Data/836_10MHz_-12_50dBm.xlsx
- Figure3_Data/836_10MHz_-12_60dBm.xlsx
- Figure3_Data/836_10MHz_-12_70dBm.xlsx
- Figure3_Data/836_10MHz_-12_80dBm.xlsx
- Figure3_Data/836_10MHz_-12_90dBm.xlsx
- Figure3_Data/836_10MHz_-13_00dBm.xlsx
- Figure3_Data/836_10MHz_-13_10dBm.xlsx
- Figure3_Data/836_10MHz_-13_20dBm.xlsx
- Figure3_Data/836_10MHz_-13_30dBm.xlsx
- Figure3_Data/836_10MHz_-13_40dBm.xlsx
- Figure3_Data/836_10MHz_-13_50dBm.xlsx
- Figure3_Data/836_10MHz_-13_60dBm.xlsx
- Figure3_Data/836_10MHz_-13_70dBm.xlsx
- Figure3_Data/836_10MHz_-13_80dBm.xlsx
- Figure3_Data/836_10MHz_-13_90dBm.xlsx
- Figure3_Data/836_10MHz_-14_00dBm.xlsx
