# Supplementary material for: Passive frequency comb generation at radiofrequency for ranging applications
Source: Nat Commun. 2024 Apr 2;15:2844. doi: 10.1038/s41467-024-46940-2 (PMC10987526; doi:10.1038/s41467-024-46940-2)
Supplement: Supplementary file 5 — Source Data [file 41467_2024_46940_MOESM5_ESM.zip › Figure3_Data/836_10MHz_-00_00dBm.xlsx]

## Sheet: Sheet1
frequency (Hz)	power (dBm)
417050000	-107.244
417050100	-122.924
417050200	-104.303
417050300	-127.856
417050400	-104.951
417050500	-126.194
417050600	-106.089
417050700	-128.9
417050800	-106.982
417050900	-127.908
417051000	-105.762
417051100	-157.554
417051200	-104.693
417051300	-123.096
417051400	-105.07
417051500	-125.506
417051600	-105.889
417051700	-125.325
417051800	-105.908
417051900	-119.468
417052000	-103.246
417052100	-115.728
417052200	-102.945
417052300	-121.21
417052400	-105.002
417052500	-141.003
417052600	-103.665
417052700	-131.612
417052800	-104.811
417052900	-123.076
417053000	-103.278
417053100	-118.279
417053200	-107.107
417053300	-138.921
417053400	-102.05
417053500	-127.18
417053600	-103.093
417053700	-118.231
417053800	-103.837
417053900	-121.547
417054000	-110.351
417054100	-123.633
417054200	-105.131
417054300	-125.611
417054400	-103.431
417054500	-135.226
417054600	-105.364
417054700	-126.41
417054800	-104.099
417054900	-118.875
417055000	-103.949
417055100	-122.73
417055200	-103.622
417055300	-124.738
417055400	-105.242
417055500	-122.609
417055600	-103.254
417055700	-123.021
417055800	-103.813
417055900	-122.645
417056000	-107.435
417056100	-125.106
417056200	-107.543
417056300	-132.032
417056400	-103.525
417056500	-116.852
417056600	-104.017
417056700	-123.003
417056800	-105.12
417056900	-119.17
417057000	-104.106
417057100	-117.505
417057200	-103.45
417057300	-126.922
417057400	-104.179
417057500	-148.242
417057600	-101.885
417057700	-124.711
417057800	-104.506
417057900	-133.683
417058000	-102.089
417058100	-121.456
417058200	-103.722
417058300	-123.46
417058400	-105.147
417058500	-123.075
417058600	-103.315
417058700	-128.136
417058800	-103.299
417058900	-126.521
417059000	-104.782
417059100	-131.838
417059200	-102.439
417059300	-122.04
417059400	-102.027
417059500	-126.087
417059600	-104.671
417059700	-125.108
417059800	-104.983
417059900	-153.267
417060000	-104.748
417060100	-118.156
417060200	-103.83
417060300	-127.693
417060400	-105.788
417060500	-122.406
417060600	-104.291
417060700	-117.611
417060800	-103.685
417060900	-129.643
417061000	-104.207
417061100	-133.045
417061200	-104.784
417061300	-123.072
417061400	-105.133
417061500	-119.498
417061600	-104.446
417061700	-120.102
417061800	-103.169
417061900	-133.774
417062000	-101.259
417062100	-119.543
417062200	-103.656
417062300	-116.142
417062400	-105.747
417062500	-124.797
417062600	-104.881
417062700	-128.238
417062800	-105.429
417062900	-127.681
417063000	-102.447
417063100	-115.063
417063200	-101.484
417063300	-126.908
417063400	-101.804
417063500	-126.584
417063600	-103.124
417063700	-127.176
417063800	-103.167
417063900	-121.577
417064000	-104.191
417064100	-126.149
417064200	-101.04
417064300	-126.756
417064400	-102.197
417064500	-125.378
417064600	-102.88
417064700	-118.271
417064800	-103.221
417064900	-126.645
417065000	-103.377
417065100	-121.197
417065200	-102.775
417065300	-121.195
417065400	-101.983
417065500	-117.124
417065600	-104.998
417065700	-118.024
417065800	-103.23
417065900	-129.749
417066000	-100.288
417066100	-128.534
417066200	-103.775
417066300	-127.228
417066400	-103.386
417066500	-128.544
417066600	-102.537
417066700	-129.306
417066800	-103.47
417066900	-124.052
417067000	-104.493
417067100	-122.483
417067200	-104.165
417067300	-119.956
417067400	-103.737
417067500	-129.624
417067600	-101.614
417067700	-129.655
417067800	-101.437
417067900	-124.59
417068000	-101.857
417068100	-117.596
417068200	-103.111
417068300	-126.806
417068400	-104.272
417068500	-118.537
417068600	-101.174
417068700	-124.543
417068800	-102.312
417068900	-131.412
417069000	-101.528
417069100	-136.022
417069200	-104.339
417069300	-120.726
417069400	-103.207
417069500	-118.472
417069600	-104.199
417069700	-127.299
417069800	-102.649
417069900	-122.688
417070000	-102.83
417070100	-119.377
417070200	-104.26
417070300	-124.204
417070400	-102.473
417070500	-120.976
417070600	-101.945
417070700	-118.127
417070800	-102.383
417070900	-136.113
417071000	-101.787
417071100	-127.488
417071200	-102.345
417071300	-123.902
417071400	-104.827
417071500	-130.754
417071600	-104.829
417071700	-124.829
417071800	-103.66
417071900	-120.536
417072000	-106.58
417072100	-139.528
417072200	-104.922
417072300	-125.733
417072400	-102.925
417072500	-123.979
417072600	-103.583
417072700	-122.643
417072800	-101.848
417072900	-120.545
417073000	-104.189
417073100	-129.178
417073200	-103.475
417073300	-126.791
417073400	-105.54
417073500	-120.483
417073600	-104.322
417073700	-122.298
417073800	-101.856
417073900	-124.267
417074000	-98.9248
417074100	-119.605
417074200	-106.538
417074300	-122.018
417074400	-101.775
417074500	-127.165
417074600	-105.024
417074700	-124.577
417074800	-104.449
417074900	-120.196
417075000	-103.131
417075100	-116.709
417075200	-103.283
417075300	-115.094
417075400	-102.434
417075500	-123.266
417075600	-103.636
417075700	-121.477
417075800	-101.893
417075900	-122.163
417076000	-102.861
417076100	-137.709
417076200	-102.137
417076300	-124.56
417076400	-104.073
417076500	-130.011
417076600	-102.976
417076700	-127.984
417076800	-102.245
417076900	-114.067
417077000	-103.924
417077100	-119.772
417077200	-101.333
417077300	-127.807
417077400	-104.324
417077500	-122.028
417077600	-101.913
417077700	-134.072
417077800	-101.984
417077900	-124.71
417078000	-103.605
417078100	-127.354
417078200	-103.67
417078300	-141.892
417078400	-102.684
417078500	-131.064
417078600	-102.37
417078700	-119.884
417078800	-101.817
417078900	-127.748
417079000	-104.188
417079100	-124.252
417079200	-101.718
417079300	-132.056
417079400	-101.124
417079500	-123.177
417079600	-101.148
417079700	-117.623
417079800	-102.246
417079900	-122.874
417080000	-103.468
417080100	-120.874
417080200	-103.318
417080300	-121.643
417080400	-102.171
417080500	-120.442
417080600	-102.1
417080700	-125.483
417080800	-104.888
417080900	-128.089
417081000	-102.708
417081100	-119.046
417081200	-104.631
417081300	-126.302
417081400	-106.506
417081500	-122.709
417081600	-104.641
417081700	-120.224
417081800	-103.08
417081900	-129.596
417082000	-103.452
417082100	-129.163
417082200	-105.433
417082300	-120.864
417082400	-104.379
417082500	-123.971
417082600	-102.592
417082700	-139.111
417082800	-103.451
417082900	-129.953
417083000	-105.065
417083100	-122.833
417083200	-106.018
417083300	-126.584
417083400	-105.905
417083500	-124.721
417083600	-105.151
417083700	-140.946
417083800	-101.588
417083900	-124.182
417084000	-104.896
417084100	-118.357
417084200	-106.625
417084300	-127.163
417084400	-102.231
417084500	-120.396
417084600	-103.696
417084700	-126.49
417084800	-106.839
417084900	-134.111
417085000	-103.199
417085100	-130.481
417085200	-104.941
417085300	-130.512
417085400	-102.664
417085500	-127.412
417085600	-105.121
417085700	-124.462
417085800	-102.048
417085900	-123.461
417086000	-103.627
417086100	-129.05
417086200	-103.642
417086300	-123.99
417086400	-104.386
417086500	-129.371
417086600	-104.72
417086700	-119.124
417086800	-102.563
417086900	-124.518
417087000	-103.101
417087100	-120.355
417087200	-101.656
417087300	-128.198
417087400	-106.64
417087500	-121.464
417087600	-103.163
417087700	-130.366
417087800	-106.947
417087900	-124.563
417088000	-104.614
417088100	-124.415
417088200	-102.83
417088300	-128.888
417088400	-104.574
417088500	-135.805
417088600	-105.363
417088700	-134.435
417088800	-103.697
417088900	-146.801
417089000	-105.909
417089100	-128.388
417089200	-104.695
417089300	-129.219
417089400	-105.134
417089500	-127.845
417089600	-104.58
417089700	-126.607
417089800	-105.722
417089900	-129.273
417090000	-103.97
417090100	-129.305
417090200	-104.902
417090300	-115.338
417090400	-105.877
417090500	-121.653
417090600	-103.987
417090700	-121.213
417090800	-107.017
417090900	-131.34
417091000	-103.124
417091100	-128.869
417091200	-107.287
417091300	-136.934
417091400	-103.981
417091500	-129.458
417091600	-104.886
417091700	-123.065
417091800	-101.711
417091900	-124.646
417092000	-105.872
417092100	-121.163
417092200	-104.412
417092300	-134.656
417092400	-103.307
417092500	-137.293
417092600	-102.544
417092700	-123.325
417092800	-105.378
417092900	-131.437
417093000	-105.453
417093100	-120.547
417093200	-104.747
417093300	-125.118
417093400	-103.926
417093500	-125.897
417093600	-105.329
417093700	-126.575
417093800	-102.501
417093900	-124.366
417094000	-105.127
417094100	-136.187
417094200	-106.883
417094300	-128.735
417094400	-105.135
417094500	-123.068
417094600	-106.79
417094700	-124.717
417094800	-105.441
417094900	-127.491
417095000	-107.212
417095100	-126.789
417095200	-104.936
417095300	-134.59
417095400	-102.958
417095500	-126.865
417095600	-105.866
417095700	-130.81
417095800	-105.879
417095900	-125.974
417096000	-106.865
417096100	-134.126
417096200	-104.347
417096300	-135.204
417096400	-108.143
417096500	-127.815
417096600	-103.677
417096700	-123.061
417096800	-105.363
417096900	-126.744
417097000	-105.421
417097100	-126.195
417097200	-107.739
417097300	-118.272
417097400	-105.492
417097500	-125.559
417097600	-104.44
417097700	-123.327
417097800	-104.3
417097900	-118.383
417098000	-104.854
417098100	-128.56
417098200	-106.206
417098300	-125.561
417098400	-106.091
417098500	-136.292
417098600	-108.742
417098700	-133.843
417098800	-104.72
417098900	-123.882
417099000	-107.895
417099100	-119.443
417099200	-106.222
417099300	-131.106
417099400	-104.983
417099500	-136.9
417099600	-107.501
417099700	-119.553
417099800	-105.272
417099900	-136.739
417100000	-103.753
417100100	-124.85
417100200	-106.793
417100300	-123.01
417100400	-107.516
417100500	-128.189
417100600	-107.337
417100700	-133.946
417100800	-105.048
417100900	-120.341
417101000	-107.684
417101100	-136.936
417101200	-106.405
417101300	-129.106
417101400	-105.643
417101500	-127.418
417101600	-105.753
417101700	-125.557
417101800	-105.468
417101900	-128.838
417102000	-103.454
417102100	-132.68
417102200	-104.749
417102300	-128.492
417102400	-105.001
417102500	-120.91
417102600	-106.531
417102700	-128.353
417102800	-107.257
417102900	-128.064
417103000	-107.319
417103100	-128.05
417103200	-104.698
417103300	-126.965
417103400	-105.09
417103500	-130.759
417103600	-104.215
417103700	-126.467
417103800	-106.095
417103900	-124.204
417104000	-105.181
417104100	-127.851
417104200	-106.008
417104300	-122.789
417104400	-103.369
417104500	-125.008
417104600	-107.903
417104700	-125.331
417104800	-105.578
417104900	-126.8
417105000	-104.639
417105100	-124.766
417105200	-107.599
417105300	-125.409
417105400	-105.31
417105500	-124.846
417105600	-105.611
417105700	-122.594
417105800	-107.832
417105900	-133.893
417106000	-105.669
417106100	-127.516
417106200	-102.668
417106300	-123.571
417106400	-105.477
417106500	-132.328
417106600	-105.567
417106700	-137.166
417106800	-107.417
417106900	-125.969
417107000	-106.294
417107100	-117.262
417107200	-106.566
417107300	-135.272
417107400	-107.631
417107500	-128.006
417107600	-106.826
417107700	-125.373
417107800	-104.178
417107900	-130.862
417108000	-106.127
417108100	-130.707
417108200	-105.4
417108300	-131.234
417108400	-107.744
417108500	-130.902
417108600	-106.708
417108700	-142.862
417108800	-106.182
417108900	-121.441
417109000	-107.317
417109100	-117.24
417109200	-108.322
417109300	-122.195
417109400	-104.911
417109500	-128.162
417109600	-104.829
417109700	-128.726
417109800	-107.465
417109900	-119.281
417110000	-106.156
417110100	-128.021
417110200	-105.44
417110300	-132.847
417110400	-105.443
417110500	-129.34
417110600	-104.712
417110700	-130.524
417110800	-107.323
417110900	-119.545
417111000	-106.113
417111100	-137.267
417111200	-105.98
417111300	-124.449
417111400	-106.964
417111500	-118.426
417111600	-106.968
417111700	-125.202
417111800	-105.876
417111900	-129.357
417112000	-104.22
417112100	-130.238
417112200	-105.875
417112300	-131.477
417112400	-103.57
417112500	-132.024
417112600	-105.237
417112700	-121.022
417112800	-106.28
417112900	-124.872
417113000	-105.54
417113100	-121.332
417113200	-105.955
417113300	-131.297
417113400	-105.603
417113500	-128.89
417113600	-107.03
417113700	-132.72
417113800	-105.951
417113900	-128.292
417114000	-105.956
417114100	-126.282
417114200	-107.286
417114300	-127.972
417114400	-105.171
417114500	-131.984
417114600	-105.616
417114700	-122.776
417114800	-107.235
417114900	-132.143
417115000	-106.646
417115100	-123.145
417115200	-104.988
417115300	-123.045
417115400	-104.989
417115500	-123.437
417115600	-105.198
417115700	-129.968
417115800	-105.233
417115900	-127.391
417116000	-106.757
417116100	-127.498
417116200	-106.757
417116300	-121.181
417116400	-106.517
417116500	-137.576
417116600	-107.483
417116700	-124.769
417116800	-106.647
417116900	-122.227
417117000	-104.461
417117100	-119.677
417117200	-105.368
417117300	-127.188
417117400	-105.011
417117500	-124.891
417117600	-103.785
417117700	-131.625
417117800	-106.452
417117900	-137.754
417118000	-108.616
417118100	-131.57
417118200	-106.6
417118300	-126.258
417118400	-107.317
417118500	-130.808
417118600	-105.289
417118700	-118.123
417118800	-104.728
417118900	-129.424
417119000	-104.777
417119100	-127.293
417119200	-106.485
417119300	-125.687
417119400	-107.23
417119500	-132.485
417119600	-106.444
417119700	-136.692
417119800	-106.021
417119900	-127.33
417120000	-107.086
417120100	-126.74
417120200	-108.355
417120300	-121.779
417120400	-103.876
417120500	-125.463
417120600	-105.481
417120700	-130.033
417120800	-101.811
417120900	-124.273
417121000	-107.095
417121100	-137.45
417121200	-104.542
417121300	-120.967
417121400	-105.733
417121500	-131.7
417121600	-103.456
417121700	-123.425
417121800	-106.077
417121900	-125.295
417122000	-106.083
417122100	-124.839
417122200	-106.375
417122300	-124.972
417122400	-105.454
417122500	-137.583
417122600	-105.201
417122700	-128.36
417122800	-105.098
417122900	-137.051
417123000	-105.227
417123100	-137.47
417123200	-107.235
417123300	-123.081
417123400	-103.006
417123500	-138.561
417123600	-107.886
417123700	-121.239
417123800	-105.518
417123900	-124.166
417124000	-106.4
417124100	-133.377
417124200	-104.82
417124300	-132.542
417124400	-105.268
417124500	-122.01
417124600	-104.742
417124700	-132.943
417124800	-103.495
417124900	-131.374
417125000	-104.853
417125100	-120.16
417125200	-104.16
417125300	-121.505
417125400	-102.613
417125500	-139.278
417125600	-103.113
417125700	-126.067
417125800	-106.649
417125900	-123.122
417126000	-102.616
417126100	-125.565
417126200	-104.991
417126300	-123.268
417126400	-102.622
417126500	-137.972
417126600	-103.551
417126700	-130.278
417126800	-105.365
417126900	-121.722
417127000	-104.295
417127100	-121.704
417127200	-103.158
417127300	-130.687
417127400	-104.338
417127500	-115.319
417127600	-102.395
417127700	-127.241
417127800	-109.169
417127900	-139.207
417128000	-105.388
417128100	-115.038
417128200	-105.238
417128300	-122.353
417128400	-105.245
417128500	-124.514
417128600	-107.872
417128700	-124.478
417128800	-103.651
417128900	-129.689
417129000	-103.218
417129100	-116.599
417129200	-103.222
417129300	-141.496
417129400	-106.429
417129500	-127.529
417129600	-104.616
417129700	-126.415
417129800	-102.35
417129900	-119.658
417130000	-103.403
417130100	-129.499
417130200	-103.028
417130300	-123.442
417130400	-102.041
417130500	-130.015
417130600	-106.343
417130700	-120.289
417130800	-103.955
417130900	-123.246
417131000	-102.8
417131100	-129.797
417131200	-102.496
417131300	-118.304
417131400	-102.488
417131500	-123.581
417131600	-103.801
417131700	-118.835
417131800	-101.462
417131900	-136.242
417132000	-105.657
417132100	-127.765
417132200	-101.646
417132300	-128.897
417132400	-101.857
417132500	-125.061
417132600	-105.085
417132700	-121.272
417132800	-105.744
417132900	-124.266
417133000	-102.388
417133100	-127.157
417133200	-104.513
417133300	-114.797
417133400	-104.377
417133500	-127.819
417133600	-103.477
417133700	-134.935
417133800	-103.36
417133900	-120.46
417134000	-103.551
417134100	-120.355
417134200	-106.666
417134300	-126.288
417134400	-106.111
417134500	-118.539
417134600	-102.711
417134700	-122.572
417134800	-104.561
417134900	-150.157
417135000	-101.664
417135100	-115.544
417135200	-101.966
417135300	-127.038
417135400	-103.072
417135500	-122.897
417135600	-100.299
417135700	-118.849
417135800	-104.787
417135900	-124.01
417136000	-103.304
417136100	-128.447
417136200	-101.752
417136300	-121.263
417136400	-101.748
417136500	-121.643
417136600	-103.628
417136700	-123.388
417136800	-100.603
417136900	-119.162
417137000	-102.459
417137100	-119.107
417137200	-101.983
417137300	-127.928
417137400	-102.593
417137500	-123.997
417137600	-104.679
417137700	-141.685
417137800	-105.298
417137900	-136.779
417138000	-98.8657
417138100	-121.657
417138200	-99.1394
417138300	-130.28
417138400	-102.669
417138500	-128.143
417138600	-100.195
417138700	-132.726
417138800	-99.9807
417138900	-115.715
417139000	-102.358
417139100	-126.477
417139200	-100.341
417139300	-119.322
417139400	-102.133
417139500	-122.509
417139600	-103.806
417139700	-117.191
417139800	-103.068
417139900	-126.018
417140000	-101.991
417140100	-118.556
417140200	-101.164
417140300	-138.198
417140400	-103.787
417140500	-124.778
417140600	-100.476
417140700	-125.366
417140800	-102.035
417140900	-120.718
417141000	-101.638
417141100	-127.367
417141200	-102.565
417141300	-120.103
417141400	-102.889
417141500	-133.41
417141600	-102.706
417141700	-136.594
417141800	-102.565
417141900	-122.408
417142000	-102.768
417142100	-118.902
417142200	-99.2107
417142300	-121.861
417142400	-100.611
417142500	-125.646
417142600	-101.42
417142700	-122.929
417142800	-101.746
417142900	-121.683
417143000	-100.411
417143100	-118.076
417143200	-101.419
417143300	-118.688
417143400	-98.7908
417143500	-107.383
417143600	-100.275
417143700	-125.08
417143800	-101.025
417143900	-115.364
417144000	-99.9847
417144100	-129.92
417144200	-100.381
417144300	-124.582
417144400	-100.396
417144500	-117.358
417144600	-100.481
417144700	-114.213
417144800	-102.836
417144900	-125.822
417145000	-102.093
417145100	-114.313
417145200	-99.647
417145300	-118.884
417145400	-100.046
417145500	-118.135
417145600	-99.127
417145700	-132.239
417145800	-100.483
417145900	-121.953
417146000	-97.8638
417146100	-123.942
417146200	-101.74
417146300	-113.68
417146400	-100.286
417146500	-123.172
417146600	-100.756
417146700	-118.637
417146800	-100.487
417146900	-122.082
417147000	-101.375
417147100	-118.778
417147200	-100.42
417147300	-116.002
417147400	-100.073
417147500	-124.102
417147600	-100.428
417147700	-128.284
417147800	-98.3496
417147900	-123.807
417148000	-100.836
417148100	-121.562
417148200	-100.404
417148300	-120.184
417148400	-102.038
417148500	-120.619
417148600	-98.2904
417148700	-124.497
417148800	-100.921
417148900	-130.271
417149000	-97.1598
417149100	-126.455
417149200	-98.0384
417149300	-120.949
417149400	-99.017
417149500	-128.536
417149600	-100.306
417149700	-121.857
417149800	-97.9671
417149900	-126.379
417150000	-99.7984
417150100	-124.649
417150200	-98.6006
417150300	-113.566
417150400	-98.875
417150500	-112.88
417150600	-96.6837
417150700	-124.212
417150800	-98.3161
417150900	-119.382
417151000	-100.274
417151100	-117.84
417151200	-99.3506
417151300	-115.588
417151400	-98.1746
417151500	-122.404
417151600	-97.9934
417151700	-113.828
417151800	-98.5299
417151900	-115.509
417152000	-99.6974
417152100	-115.074
417152200	-97.364
417152300	-118.442
417152400	-98.2846
417152500	-117.097
417152600	-98.7628
417152700	-140.097
417152800	-96.333
417152900	-113.504
417153000	-100.583
417153100	-117.383
417153200	-99.7943
417153300	-121.448
417153400	-95.0014
417153500	-114.437
417153600	-96.7188
417153700	-115.716
417153800	-98.077
417153900	-128.263
417154000	-97.518
417154100	-122.58
417154200	-100.216
417154300	-119.458
417154400	-100.837
417154500	-118.858
417154600	-96.9972
417154700	-113.787
417154800	-94.7998
417154900	-132.565
417155000	-94.7998
417155100	-116.352
417155200	-95.304
417155300	-115.843
417155400	-96.0183
417155500	-113.119
417155600	-99.9415
417155700	-134.139
417155800	-96.3294
417155900	-113.104
417156000	-96.1998
417156100	-114.696
417156200	-96.9691
417156300	-115.954
417156400	-95.6117
417156500	-120.799
417156600	-96.012
417156700	-124.625
417156800	-97.8246
417156900	-114.636
417157000	-95.9923
417157100	-118.817
417157200	-96.7058
417157300	-133.258
417157400	-94.4892
417157500	-108.362
417157600	-97.3681
417157700	-108.5
417157800	-95.7475
417157900	-112.654
417158000	-95.5972
417158100	-114.853
417158200	-95.876
417158300	-118.811
417158400	-93.4726
417158500	-121.953
417158600	-95.0546
417158700	-115.074
417158800	-95.3039
417158900	-116.787
417159000	-91.7542
417159100	-113.611
417159200	-92.1503
417159300	-106.656
417159400	-93.7485
417159500	-113.665
417159600	-93.3773
417159700	-113.566
417159800	-94.5068
417159900	-120.7
417160000	-92.7278
417160100	-110.04
417160200	-93.7689
417160300	-111.32
417160400	-95.6681
417160500	-111.449
417160600	-92.823
417160700	-109.407
417160800	-91.1865
417160900	-108.511
417161000	-91.1036
417161100	-110.488
417161200	-91.8239
417161300	-112.079
417161400	-93.5073
417161500	-111.756
417161600	-92.9385
417161700	-112.562
417161800	-92.4195
417161900	-104.243
417162000	-91.2467
417162100	-112.172
417162200	-91.5997
417162300	-108.607
417162400	-91.1757
417162500	-110.217
417162600	-91.1976
417162700	-120.489
417162800	-91.251
417162900	-112.844
417163000	-91.5071
417163100	-114.585
417163200	-89.8352
417163300	-109.827
417163400	-89.0227
417163500	-113.144
417163600	-91.4533
417163700	-116.519
417163800	-89.3869
417163900	-106.641
417164000	-89.6311
417164100	-138.542
417164200	-87.0227
417164300	-117.549
417164400	-87.5721
417164500	-113.611
417164600	-88.9718
417164700	-110.49
417164800	-88.2058
417164900	-108.865
417165000	-87.4595
417165100	-107.402
417165200	-83.889
417165300	-99.9746
417165400	-86.6493
417165500	-105.156
417165600	-84.1572
417165700	-112.724
417165800	-84.8264
417165900	-103.625
417166000	-84.0691
417166100	-106.727
417166200	-82.2578
417166300	-98.7693
417166400	-85.0072
417166500	-107.919
417166600	-81.8766
417166700	-100.978
417166800	-83.9361
417166900	-103.767
417167000	-79.9081
417167100	-103.28
417167200	-82.7688
417167300	-105.286
417167400	-85.8661
417167500	-104.37
417167600	-80.346
417167700	-99.676
417167800	-77.3644
417167900	-103.537
417168000	-75.9815
417168100	-107.714
417168200	-75.5219
417168300	-95.594
417168400	-76.1912
417168500	-94.2834
417168600	-75.7459
417168700	-98.198
417168800	-72.0692
417168900	-88.6244
417169000	-70.187
417169100	-84.2046
417169200	-64.1257
417169300	-95.6345
417169400	-60.4811
417169500	-76.7744
417169600	-46.0338
417169700	-62.7653
417169800	-46.8176
417169900	-78.3031
417170000	-62.2372
417170100	-93.6604
417170200	-67.6661
417170300	-94.7822
417170400	-70.8677
417170500	-96.9936
417170600	-70.3537
417170700	-96.1572
417170800	-73.4889
417170900	-97.2957
417171000	-77.328
417171100	-95.6066
417171200	-78.0927
417171300	-95.4217
417171400	-77.5872
417171500	-104.225
417171600	-78.1484
417171700	-102.9
417171800	-79.808
417171900	-99.0944
417172000	-82.4167
417172100	-101.448
417172200	-83.9101
417172300	-107.569
417172400	-81.6199
417172500	-104.732
417172600	-82.5223
417172700	-105.811
417172800	-83.4114
417172900	-102.08
417173000	-84.2388
417173100	-100.776
417173200	-86.0941
417173300	-115.8
417173400	-85.0883
417173500	-94.6556
417173600	-84.1445
417173700	-101.618
417173800	-85.7046
417173900	-104.818
417174000	-86.2881
417174100	-108.998
417174200	-84.8748
417174300	-109.906
417174400	-87.6132
417174500	-102.307
417174600	-86.9265
417174700	-105.01
417174800	-87.6794
417174900	-111.356
417175000	-88.6016
417175100	-106.634
417175200	-86.8604
417175300	-111.648
417175400	-88.767
417175500	-119.49
417175600	-89.7143
417175700	-113.226
417175800	-88.6469
417175900	-104.44
417176000	-90.3551
417176100	-103.329
417176200	-90.3663
417176300	-111.39
417176400	-91.828
417176500	-107.372
417176600	-92.3759
417176700	-113.839
417176800	-90.0938
417176900	-119.794
417177000	-92.0478
417177100	-113.076
417177200	-89.5841
417177300	-115.522
417177400	-89.2195
417177500	-110.878
417177600	-88.4533
417177700	-113.16
417177800	-92.011
417177900	-119.323
417178000	-91.4594
417178100	-110.069
417178200	-94.503
417178300	-113.006
417178400	-89.9091
417178500	-108.236
417178600	-89.866
417178700	-116.325
417178800	-91.8217
417178900	-104.401
417179000	-91.9807
417179100	-110.358
417179200	-95.1651
417179300	-110.703
417179400	-93.5999
417179500	-121.096
417179600	-93.0759
417179700	-109.929
417179800	-93.3252
417179900	-118.201
417180000	-92.4774
417180100	-109.94
417180200	-93.9098
417180300	-121.341
417180400	-94.7296
417180500	-110.556
417180600	-92.3
417180700	-111.704
417180800	-97.0496
417180900	-109.324
417181000	-95.7394
417181100	-113.815
417181200	-95.1587
417181300	-119.324
417181400	-94.2779
417181500	-113.136
417181600	-96.6579
417181700	-113.343
417181800	-92.2702
417181900	-121.667
417182000	-95.0615
417182100	-117.744
417182200	-96.831
417182300	-122.604
417182400	-96.4042
417182500	-117.302
417182600	-97.571
417182700	-115.285
417182800	-94.6507
417182900	-115.813
417183000	-96.3286
417183100	-117.947
417183200	-94.4915
417183300	-117.578
417183400	-96.1142
417183500	-117.722
417183600	-97.5963
417183700	-120.647
417183800	-99.0726
417183900	-122.015
417184000	-97.3285
417184100	-113.222
417184200	-95.2254
417184300	-114.103
417184400	-96.4167
417184500	-129.829
417184600	-98.3648
417184700	-113.138
417184800	-97.6274
417184900	-112.987
417185000	-98.3889
417185100	-121.567
417185200	-97.5489
417185300	-113.838
417185400	-99.0451
417185500	-124.963
417185600	-96.4535
417185700	-111.292
417185800	-97.6123
417185900	-112.054
417186000	-97.1018
417186100	-116.756
417186200	-95.0959
417186300	-125.251
417186400	-96.6252
417186500	-122.894
417186600	-101.41
417186700	-117.533
417186800	-96.4562
417186900	-126.668
417187000	-97.1691
417187100	-119.819
417187200	-98.146
417187300	-121.59
417187400	-98.7707
417187500	-126.471
417187600	-100.283
417187700	-128.298
417187800	-99.7243
417187900	-132.935
417188000	-100.529
417188100	-116.446
417188200	-98.6645
417188300	-137.794
417188400	-99.2649
417188500	-120.556
417188600	-96.3449
417188700	-115.905
417188800	-97.382
417188900	-111.882
417189000	-98.4263
417189100	-116.133
417189200	-96.2759
417189300	-126.01
417189400	-97.8348
417189500	-107.531
417189600	-98.892
417189700	-118.678
417189800	-98.8162
417189900	-119.889
417190000	-98.1467
417190100	-121.244
417190200	-100.024
417190300	-127.987
417190400	-98.7331
417190500	-111.38
417190600	-99.9869
417190700	-112.233
417190800	-100.739
417190900	-122.95
417191000	-102.176
417191100	-134.605
417191200	-100.917
417191300	-115.036
417191400	-101.259
417191500	-123.676
417191600	-97.4092
417191700	-116.725
417191800	-100.624
417191900	-118.981
417192000	-101.145
417192100	-121.735
417192200	-96.6053
417192300	-114.874
417192400	-102.734
417192500	-121.777
417192600	-100.672
417192700	-120.577
417192800	-98.91
417192900	-114.982
417193000	-101.846
417193100	-126.496
417193200	-99.3742
417193300	-126.783
417193400	-100.185
417193500	-124.082
417193600	-98.8402
417193700	-120.302
417193800	-99.7926
417193900	-121.193
417194000	-101.712
417194100	-117.692
417194200	-101.156
417194300	-137.756
417194400	-100.631
417194500	-117.146
417194600	-100.365
417194700	-117.119
417194800	-101.53
417194900	-131.467
417195000	-101.923
417195100	-127.421
417195200	-101.298
417195300	-127.021
417195400	-102.196
417195500	-121.245
417195600	-101.615
417195700	-117.409
417195800	-102.749
417195900	-114.473
417196000	-98.4753
417196100	-123.763
417196200	-101.315
417196300	-119.69
417196400	-99.3729
417196500	-119.95
417196600	-100.547
417196700	-130.467
417196800	-104.483
417196900	-123.098
417197000	-99.5022
417197100	-118.296
417197200	-100.434
417197300	-141.531
417197400	-102.128
417197500	-130.014
417197600	-104.616
417197700	-121.654
417197800	-103.869
417197900	-120.595
417198000	-103.525
417198100	-131.696
417198200	-99.9877
417198300	-139.315
417198400	-103.595
417198500	-118.061
417198600	-102.375
417198700	-124.387
417198800	-101.731
417198900	-118.543
417199000	-102.035
417199100	-119.298
417199200	-102.837
417199300	-125.706
417199400	-102.976
417199500	-124.768
417199600	-104.064
417199700	-120.097
417199800	-101.616
417199900	-121.932
417200000	-103.462
417200100	-119.619
417200200	-100.651
417200300	-137.368
417200400	-101.931
417200500	-114.045
417200600	-101.464
417200700	-125.906
417200800	-100.687
417200900	-127.718
417201000	-103.321
417201100	-118.246
417201200	-103.42
417201300	-121.012
417201400	-100.486
417201500	-116.752
417201600	-102.869
417201700	-125.931
417201800	-104.627
417201900	-129.127
417202000	-100.565
417202100	-125.514
417202200	-104.305
417202300	-127.206
417202400	-104.051
417202500	-113.619
417202600	-104.644
417202700	-134.308
417202800	-101.003
417202900	-118.796
417203000	-102.358
417203100	-137.399
417203200	-102.738
417203300	-132.831
417203400	-103.264
417203500	-122.143
417203600	-104.483
417203700	-125.818
417203800	-100.76
417203900	-124.108
417204000	-102.668
417204100	-130.912
417204200	-101.999
417204300	-120.588
417204400	-103.12
417204500	-125.014
417204600	-106.34
417204700	-120.304
417204800	-102.697
417204900	-123.999
417205000	-102.715
417205100	-129.769
417205200	-105.156
417205300	-118.58
417205400	-102.039
417205500	-121.778
417205600	-106.119
417205700	-127.569
417205800	-105.172
417205900	-143.422
417206000	-103.776
417206100	-119.934
417206200	-106.323
417206300	-117.596
417206400	-102.175
417206500	-125.512
417206600	-104.415
417206700	-130.055
417206800	-102.142
417206900	-120.607
417207000	-104.596
417207100	-140.03
417207200	-101.756
417207300	-123.312
417207400	-100.865
417207500	-120.597
417207600	-102.212
417207700	-122.539
417207800	-102.123
417207900	-128.536
417208000	-101.589
417208100	-132.822
417208200	-101.39
417208300	-139.66
417208400	-105.176
417208500	-138.837
417208600	-104.462
417208700	-127.716
417208800	-101.671
417208900	-120.735
417209000	-103.88
417209100	-138.385
417209200	-102.507
417209300	-124.235
417209400	-103.944
417209500	-137.674
417209600	-103.93
417209700	-119.64
417209800	-104.412
417209900	-126.138
417210000	-107.425
417210100	-113.656
417210200	-103.798
417210300	-128.038
417210400	-103.828
417210500	-130.906
417210600	-103.1
417210700	-130.951
417210800	-103.896
417210900	-125.672
417211000	-107.058
417211100	-131.536
417211200	-107.122
417211300	-128.229
417211400	-105.588
417211500	-137.512
417211600	-106.386
417211700	-132.012
417211800	-104.745
417211900	-124.859
417212000	-101.812
417212100	-127.868
417212200	-106.572
417212300	-122.058
417212400	-104.806
417212500	-129.639
417212600	-102.964
417212700	-121.136
417212800	-104.832
417212900	-132.102
417213000	-105.607
417213100	-120.693
417213200	-106.71
417213300	-125.227
417213400	-106.088
417213500	-127.499
417213600	-104.168
417213700	-120.805
417213800	-104.474
417213900	-123.867
417214000	-103.862
417214100	-124.708
417214200	-102.733
417214300	-124.956
417214400	-105.882
417214500	-121.242
417214600	-104.777
417214700	-136.205
417214800	-105.257
417214900	-128.842
417215000	-107.525
417215100	-121.446
417215200	-105.492
417215300	-130.689
417215400	-106.58
417215500	-131.096
417215600	-106.02
417215700	-130.416
417215800	-106.419
417215900	-130.409
417216000	-105.388
417216100	-134.488
417216200	-105.962
417216300	-120.359
417216400	-104.275
417216500	-145.416
417216600	-103.453
417216700	-136.334
417216800	-107.559
417216900	-121.487
417217000	-107.127
417217100	-134.378
417217200	-105.691
417217300	-138.679
417217400	-108.228
417217500	-120.528
417217600	-103.469
417217700	-133.773
417217800	-105.752
417217900	-129.401
417218000	-105.806
417218100	-124.912
417218200	-104.214
417218300	-128.436
417218400	-106.387
417218500	-136.552
417218600	-105.436
417218700	-120.407
417218800	-110.063
417218900	-127.252
417219000	-106.728
417219100	-129.888
417219200	-105.255
417219300	-128.912
417219400	-105.836
417219500	-139.063
417219600	-106.048
417219700	-116.279
417219800	-104.699
417219900	-134.61
417220000	-106.369
417220100	-141.957
417220200	-106.883
417220300	-123.821
417220400	-102.473
417220500	-136.182
417220600	-104.238
417220700	-126.088
417220800	-105.626
417220900	-129.774
417221000	-108.547
417221100	-120.693
417221200	-106.783
417221300	-122.745
417221400	-107.094
417221500	-122.293
417221600	-107.16
417221700	-129.658
417221800	-107.095
417221900	-125.549
417222000	-104.83
417222100	-121.999
417222200	-102.146
417222300	-131.747
417222400	-108.594
417222500	-123.065
417222600	-104.995
417222700	-127.297
417222800	-107.12
417222900	-130.84
417223000	-105.223
417223100	-125.172
417223200	-106.98
417223300	-138.505
417223400	-102.635
417223500	-129.183
417223600	-106.906
417223700	-117.903
417223800	-105.691
417223900	-132.861
417224000	-108.446
417224100	-119.374
417224200	-103.342
417224300	-124.526
417224400	-106.567
417224500	-122.234
417224600	-106.071
417224700	-127.901
417224800	-105.567
417224900	-132.917
417225000	-105.591
417225100	-127.608
417225200	-106.349
417225300	-142.165
417225400	-106.229
417225500	-121.428
417225600	-105.592
417225700	-135.958
417225800	-105.094
417225900	-121.116
417226000	-106.848
417226100	-131.795
417226200	-104.215
417226300	-127.668
417226400	-104.645
417226500	-127.688
417226600	-104.682
417226700	-129.726
417226800	-105.863
417226900	-126.261
417227000	-105.487
417227100	-121.303
417227200	-107.821
417227300	-125.972
417227400	-106.618
417227500	-135.274
417227600	-107.395
417227700	-128.388
417227800	-106.486
417227900	-127.93
417228000	-109.824
417228100	-131.465
417228200	-106.386
417228300	-129.513
417228400	-103.759
417228500	-124.99
417228600	-103.859
417228700	-121.879
417228800	-110.318
417228900	-131.512
417229000	-103.786
417229100	-144.684
417229200	-104.08
417229300	-132.999
417229400	-105.671
417229500	-127.543
417229600	-108.35
417229700	-125.607
417229800	-105.842
417229900	-122.158
417230000	-105.485
417230100	-122.829
417230200	-107.127
417230300	-121.184
417230400	-108.063
417230500	-124.283
417230600	-106.057
417230700	-142.96
417230800	-104.37
417230900	-128.06
417231000	-105.593
417231100	-124.033
417231200	-102.944
417231300	-133.34
417231400	-107.424
417231500	-117.399
417231600	-105.377
417231700	-128.019
417231800	-105.565
417231900	-129.605
417232000	-107.904
417232100	-133.178
417232200	-104.363
417232300	-138.197
417232400	-107.009
417232500	-119.222
417232600	-106.469
417232700	-121.153
417232800	-107.104
417232900	-132.332
417233000	-107.132
417233100	-126.672
417233200	-104.722
417233300	-132.109
417233400	-107.238
417233500	-133.903
417233600	-106.127
417233700	-140.271
417233800	-105.459
417233900	-124.79
417234000	-103.891
417234100	-128.721
417234200	-105.074
417234300	-126.577
417234400	-105.614
417234500	-122.719
417234600	-104.512
417234700	-127.199
417234800	-104.076
417234900	-124.363
417235000	-107.106
417235100	-126.501
417235200	-108.116
417235300	-122.289
417235400	-106.136
417235500	-114.301
417235600	-103.568
417235700	-124.876
417235800	-106.18
417235900	-140.79
417236000	-105.339
417236100	-138.557
417236200	-107.406
417236300	-127.091
417236400	-107.468
417236500	-127.566
417236600	-107.72
417236700	-138.897
417236800	-106.555
417236900	-117.336
417237000	-107.743
417237100	-119.36
417237200	-105.14
417237300	-121.466
417237400	-107.106
417237500	-119.994
417237600	-103.902
417237700	-136.912
417237800	-109.931
417237900	-125.68
417238000	-107.415
417238100	-120.827
417238200	-105.667
417238300	-127.352
417238400	-106.699
417238500	-132.831
417238600	-104.043
417238700	-133.757
417238800	-105.604
417238900	-120.633
417239000	-104.237
417239100	-127.645
417239200	-109.162
417239300	-125.578
417239400	-102.35
417239500	-133.731
417239600	-106.188
417239700	-127.829
417239800	-105.496
417239900	-128.461
417240000	-104.236
417240100	-127.871
417240200	-104.236
417240300	-137.344
417240400	-106.81
417240500	-133.488
417240600	-104.723
417240700	-121.782
417240800	-107.03
417240900	-132.653
417241000	-103.117
417241100	-123.901
417241200	-106.549
417241300	-127.126
417241400	-103.661
417241500	-125.228
417241600	-105.354
417241700	-133.748
417241800	-103.393
417241900	-132.429
417242000	-103.272
417242100	-135.429
417242200	-104.212
417242300	-125.557
417242400	-104.25
417242500	-126.03
417242600	-105.997
417242700	-120.389
417242800	-104.047
417242900	-123.08
417243000	-103.822
417243100	-130.639
417243200	-105.161
417243300	-121.236
417243400	-106.39
417243500	-126.769
417243600	-103.209
417243700	-128.817
417243800	-105.506
417243900	-129.493
417244000	-105.983
417244100	-117.57
417244200	-103.266
417244300	-124.997
417244400	-105.781
417244500	-123.26
417244600	-106.138
417244700	-124.547
417244800	-105.588
417244900	-127.565
417245000	-107.899
417245100	-129.895
417245200	-104.526
417245300	-120.981
417245400	-105.722
417245500	-122.183
417245600	-106.668
417245700	-128.181
417245800	-104.423
417245900	-123.5
417246000	-104.458
417246100	-136.327
417246200	-106.094
417246300	-133.592
417246400	-105.887
417246500	-126.751
417246600	-106.846
417246700	-121.789
417246800	-107.29
417246900	-121.223
417247000	-103.801
417247100	-121.252
417247200	-105.209
417247300	-130.957
417247400	-105.439
417247500	-126.431
417247600	-105.31
417247700	-123.512
417247800	-103.498
417247900	-135.932
417248000	-104.478
417248100	-136.498
417248200	-104.951
417248300	-124.14
417248400	-106.06
417248500	-132.524
417248600	-104.065
417248700	-130.813
417248800	-105.023
417248900	-130.923
417249000	-104.151
417249100	-125.938
417249200	-104.87
417249300	-124.453
417249400	-104.368
417249500	-126.772
417249600	-107.828
417249700	-118.238
417249800	-105.212
[truncated: 18,002 more rows]
