# Supplementary material for: Passive frequency comb generation at radiofrequency for ranging applications
Source: Nat Commun. 2024 Apr 2;15:2844. doi: 10.1038/s41467-024-46940-2 (PMC10987526; doi:10.1038/s41467-024-46940-2)
Supplement: Supplementary file 5 — Source Data [file 41467_2024_46940_MOESM5_ESM.zip › Figure3_Data/836_10MHz_-00_10dBm.xlsx]

## Sheet: Sheet1
frequency (Hz)	power (dBm)
417050000	-104.01
417050100	-120.204
417050200	-103.124
417050300	-116.846
417050400	-100.833
417050500	-112.794
417050600	-101.46
417050700	-123.235
417050800	-102.622
417050900	-129.582
417051000	-103.676
417051100	-128.276
417051200	-103.675
417051300	-120.56
417051400	-100.427
417051500	-122.181
417051600	-103.744
417051700	-129.016
417051800	-101.13
417051900	-119.662
417052000	-103.201
417052100	-122.139
417052200	-103.183
417052300	-120.529
417052400	-101.431
417052500	-117.414
417052600	-101.436
417052700	-120.751
417052800	-102.575
417052900	-134.707
417053000	-102.299
417053100	-121.657
417053200	-103.709
417053300	-117.613
417053400	-100.877
417053500	-125.355
417053600	-103.965
417053700	-116.978
417053800	-101.926
417053900	-123.162
417054000	-100.821
417054100	-127.515
417054200	-103.293
417054300	-117.91
417054400	-104.137
417054500	-141.874
417054600	-101.814
417054700	-128.154
417054800	-102.593
417054900	-129.738
417055000	-101.871
417055100	-115.034
417055200	-101.67
417055300	-125.575
417055400	-101.079
417055500	-122.661
417055600	-102.981
417055700	-136.802
417055800	-105.311
417055900	-123.967
417056000	-103.164
417056100	-133.733
417056200	-104.121
417056300	-129.721
417056400	-101.915
417056500	-126.57
417056600	-105.698
417056700	-126.067
417056800	-104.434
417056900	-128.465
417057000	-101.885
417057100	-133.262
417057200	-104.21
417057300	-125.777
417057400	-102.281
417057500	-125.488
417057600	-104.298
417057700	-122.959
417057800	-100.851
417057900	-121.326
417058000	-101.105
417058100	-132.067
417058200	-103.207
417058300	-121.85
417058400	-104.713
417058500	-128.918
417058600	-102.339
417058700	-124.008
417058800	-101.764
417058900	-135.389
417059000	-104.284
417059100	-122.668
417059200	-103.599
417059300	-117.205
417059400	-102.457
417059500	-118.374
417059600	-103.001
417059700	-133.119
417059800	-99.6716
417059900	-145.528
417060000	-99.8306
417060100	-119.909
417060200	-102.713
417060300	-122.311
417060400	-105.018
417060500	-137.847
417060600	-103.926
417060700	-130.919
417060800	-102.834
417060900	-117.636
417061000	-103.129
417061100	-123.268
417061200	-101.048
417061300	-123.942
417061400	-104.34
417061500	-121.319
417061600	-104.13
417061700	-124.793
417061800	-101.156
417061900	-120.579
417062000	-105.552
417062100	-131.42
417062200	-104.076
417062300	-122.171
417062400	-102.16
417062500	-119.107
417062600	-105.337
417062700	-127.395
417062800	-104.637
417062900	-125.962
417063000	-103.701
417063100	-125.189
417063200	-104.943
417063300	-132.088
417063400	-106.153
417063500	-126.534
417063600	-104.717
417063700	-129.702
417063800	-102.29
417063900	-128.304
417064000	-103.292
417064100	-121.246
417064200	-101.815
417064300	-111.205
417064400	-103.448
417064500	-124.18
417064600	-103.814
417064700	-134.191
417064800	-104.469
417064900	-116.941
417065000	-100.742
417065100	-115.162
417065200	-103.17
417065300	-125.629
417065400	-103.803
417065500	-123.92
417065600	-103.187
417065700	-127.528
417065800	-103.469
417065900	-118.773
417066000	-106.687
417066100	-132.482
417066200	-103.979
417066300	-128.904
417066400	-104.245
417066500	-121.134
417066600	-104.339
417066700	-126.291
417066800	-103.686
417066900	-120.207
417067000	-103.631
417067100	-134.206
417067200	-104.101
417067300	-128.846
417067400	-107.364
417067500	-120.106
417067600	-101.585
417067700	-124.838
417067800	-103.92
417067900	-128.603
417068000	-105.918
417068100	-135.068
417068200	-108.444
417068300	-128.006
417068400	-104.634
417068500	-141.394
417068600	-103.473
417068700	-120.839
417068800	-104.678
417068900	-120.792
417069000	-104.131
417069100	-129.115
417069200	-104.131
417069300	-124.896
417069400	-103.466
417069500	-129.125
417069600	-101.693
417069700	-126.334
417069800	-102.087
417069900	-115.398
417070000	-103.23
417070100	-128.637
417070200	-102.833
417070300	-129.454
417070400	-103.729
417070500	-117.801
417070600	-100.77
417070700	-125.029
417070800	-103.337
417070900	-120.83
417071000	-105.001
417071100	-120.125
417071200	-107.479
417071300	-122.923
417071400	-101.509
417071500	-116.402
417071600	-104.083
417071700	-125.361
417071800	-103.295
417071900	-115.757
417072000	-104.229
417072100	-126.907
417072200	-101.343
417072300	-123.914
417072400	-104.937
417072500	-131.359
417072600	-103.35
417072700	-123.433
417072800	-104.348
417072900	-124.425
417073000	-101.983
417073100	-123.91
417073200	-103.073
417073300	-123.483
417073400	-105.24
417073500	-130.907
417073600	-107.033
417073700	-122.981
417073800	-102.029
417073900	-115.539
417074000	-104.007
417074100	-131.371
417074200	-104.745
417074300	-121.116
417074400	-106.14
417074500	-124.553
417074600	-105.207
417074700	-124.688
417074800	-104.857
417074900	-132.094
417075000	-104.694
417075100	-116.349
417075200	-103.223
417075300	-126.448
417075400	-105.203
417075500	-118.819
417075600	-104.223
417075700	-123.586
417075800	-104.277
417075900	-123.564
417076000	-105.821
417076100	-127.851
417076200	-103.307
417076300	-125.232
417076400	-104.654
417076500	-127.226
417076600	-105.215
417076700	-121.641
417076800	-101.927
417076900	-125.962
417077000	-103.315
417077100	-136.595
417077200	-103.904
417077300	-120.947
417077400	-104.354
417077500	-133.97
417077600	-101.766
417077700	-123.842
417077800	-106.776
417077900	-121.62
417078000	-106.946
417078100	-120.815
417078200	-104.888
417078300	-125.309
417078400	-104.723
417078500	-134.988
417078600	-102.517
417078700	-127.006
417078800	-104.812
417078900	-132.096
417079000	-106.082
417079100	-117.962
417079200	-106.092
417079300	-121.122
417079400	-105.767
417079500	-131.397
417079600	-106.041
417079700	-128.32
417079800	-105.045
417079900	-123.741
417080000	-101.946
417080100	-127.222
417080200	-104.328
417080300	-127.718
417080400	-107.645
417080500	-138.239
417080600	-106.624
417080700	-128.033
417080800	-104.812
417080900	-121.911
417081000	-104.296
417081100	-120.269
417081200	-105.869
417081300	-119.929
417081400	-106.521
417081500	-128.712
417081600	-103.66
417081700	-125.321
417081800	-105.295
417081900	-118.442
417082000	-104.214
417082100	-124.774
417082200	-104.063
417082300	-128.489
417082400	-104.818
417082500	-132.252
417082600	-102.598
417082700	-123.426
417082800	-105.364
417082900	-131.501
417083000	-104.551
417083100	-122.152
417083200	-105.23
417083300	-120.188
417083400	-103.046
417083500	-127.844
417083600	-106.658
417083700	-121.92
417083800	-103.951
417083900	-127.814
417084000	-106.99
417084100	-120.353
417084200	-105.336
417084300	-128.012
417084400	-105.472
417084500	-140.919
417084600	-105.46
417084700	-121.813
417084800	-102.732
417084900	-159.419
417085000	-105.296
417085100	-133.924
417085200	-105.285
417085300	-130.705
417085400	-104.899
417085500	-125.335
417085600	-102.863
417085700	-122.399
417085800	-102.863
417085900	-130.402
417086000	-107.145
417086100	-128.226
417086200	-104.069
417086300	-125.947
417086400	-104.653
417086500	-130.09
417086600	-103.51
417086700	-125.991
417086800	-105.593
417086900	-124.819
417087000	-105.373
417087100	-123.183
417087200	-104.039
417087300	-128.034
417087400	-106.502
417087500	-131.989
417087600	-103.562
417087700	-125.901
417087800	-105.819
417087900	-123.714
417088000	-104.123
417088100	-121.481
417088200	-105.185
417088300	-116.703
417088400	-106.056
417088500	-121.684
417088600	-103.136
417088700	-126.511
417088800	-104.504
417088900	-128.082
417089000	-107.3
417089100	-126.223
417089200	-107.01
417089300	-139.37
417089400	-101.814
417089500	-128.927
417089600	-104.517
417089700	-132.807
417089800	-105.129
417089900	-123.951
417090000	-104.798
417090100	-125.867
417090200	-104.812
417090300	-126.14
417090400	-104.568
417090500	-121.768
417090600	-104.031
417090700	-133.364
417090800	-106.235
417090900	-136.173
417091000	-103.043
417091100	-125.98
417091200	-104.449
417091300	-122.711
417091400	-105.015
417091500	-130.912
417091600	-104.157
417091700	-118.358
417091800	-105.816
417091900	-140.325
417092000	-103.087
417092100	-117.333
417092200	-105.18
417092300	-117.142
417092400	-101.188
417092500	-125.701
417092600	-103.917
417092700	-133.953
417092800	-105.243
417092900	-119.681
417093000	-104.617
417093100	-126.555
417093200	-105.952
417093300	-116.723
417093400	-103.259
417093500	-124.988
417093600	-103.649
417093700	-133.29
417093800	-104.207
417093900	-128.202
417094000	-103.986
417094100	-132.606
417094200	-104.938
417094300	-119.203
417094400	-103.597
417094500	-119.961
417094600	-105.171
417094700	-122.359
417094800	-104.128
417094900	-116.817
417095000	-108.075
417095100	-130.369
417095200	-105.58
417095300	-122.283
417095400	-106.048
417095500	-116.691
417095600	-101.792
417095700	-129.219
417095800	-101.794
417095900	-134.537
417096000	-104.425
417096100	-124.513
417096200	-104.784
417096300	-129.746
417096400	-107.217
417096500	-129.893
417096600	-105.176
417096700	-123.585
417096800	-104.994
417096900	-135.246
417097000	-104.624
417097100	-125.728
417097200	-105.157
417097300	-125.784
417097400	-103.952
417097500	-134.169
417097600	-107.608
417097700	-130.998
417097800	-102.525
417097900	-123.009
417098000	-104.035
417098100	-123.211
417098200	-101.137
417098300	-125.084
417098400	-105.31
417098500	-126.586
417098600	-103.294
417098700	-117.265
417098800	-104.289
417098900	-131.291
417099000	-104.138
417099100	-141.975
417099200	-106.291
417099300	-128.245
417099400	-105.957
417099500	-124.778
417099600	-104.434
417099700	-120.137
417099800	-104.741
417099900	-120.621
417100000	-104.712
417100100	-130.588
417100200	-105.106
417100300	-119.803
417100400	-104.579
417100500	-129.996
417100600	-104.229
417100700	-125.666
417100800	-106.187
417100900	-124.864
417101000	-104.325
417101100	-139.134
417101200	-104.75
417101300	-121.781
417101400	-105.64
417101500	-126.532
417101600	-105.337
417101700	-123.701
417101800	-103.856
417101900	-128.201
417102000	-102.644
417102100	-132.594
417102200	-106.938
417102300	-122.591
417102400	-103.963
417102500	-121.943
417102600	-104.334
417102700	-134.355
417102800	-105.893
417102900	-133.69
417103000	-104.576
417103100	-138.68
417103200	-103.94
417103300	-123.542
417103400	-100.951
417103500	-126.159
417103600	-104.715
417103700	-122.669
417103800	-104.158
417103900	-115.525
417104000	-103.898
417104100	-124.102
417104200	-103.069
417104300	-119.748
417104400	-105.625
417104500	-138.256
417104600	-106.582
417104700	-129.066
417104800	-103.234
417104900	-117.934
417105000	-104.358
417105100	-128.802
417105200	-108.791
417105300	-136.765
417105400	-104.837
417105500	-127.259
417105600	-102.571
417105700	-119.98
417105800	-101.687
417105900	-126.137
417106000	-103.359
417106100	-119.304
417106200	-103.616
417106300	-113.023
417106400	-101.171
417106500	-123.787
417106600	-105.172
417106700	-124.306
417106800	-105.601
417106900	-120.177
417107000	-105.354
417107100	-125.584
417107200	-104.226
417107300	-124.363
417107400	-105.592
417107500	-121.314
417107600	-103.745
417107700	-122.507
417107800	-103.183
417107900	-120.764
417108000	-101.365
417108100	-124.15
417108200	-103.948
417108300	-120.323
417108400	-104.729
417108500	-118.8
417108600	-102.147
417108700	-127.056
417108800	-103.271
417108900	-125.596
417109000	-102.268
417109100	-128.889
417109200	-104.653
417109300	-128.024
417109400	-104.644
417109500	-120.837
417109600	-101.742
417109700	-127.608
417109800	-105.486
417109900	-135.345
417110000	-103.901
417110100	-126.641
417110200	-102.992
417110300	-125.037
417110400	-103.68
417110500	-128.358
417110600	-104.889
417110700	-135.869
417110800	-102.402
417110900	-120.53
417111000	-101.603
417111100	-115.044
417111200	-103.994
417111300	-121.238
417111400	-105.955
417111500	-129.073
417111600	-104.617
417111700	-122.21
417111800	-100.421
417111900	-113.135
417112000	-102.224
417112100	-123.925
417112200	-103.008
417112300	-119.031
417112400	-104.416
417112500	-117.61
417112600	-101.939
417112700	-123.571
417112800	-104.078
417112900	-120.846
417113000	-101.47
417113100	-117.054
417113200	-101.624
417113300	-123.122
417113400	-103.979
417113500	-130.844
417113600	-101.624
417113700	-132.441
417113800	-101.905
417113900	-124.332
417114000	-104.955
417114100	-131.286
417114200	-100.798
417114300	-122.105
417114400	-102.492
417114500	-118.992
417114600	-102.36
417114700	-126.638
417114800	-103.735
417114900	-128.807
417115000	-103.816
417115100	-120.873
417115200	-102.565
417115300	-129.721
417115400	-102.726
417115500	-125.455
417115600	-99.6956
417115700	-123.709
417115800	-101.169
417115900	-118.296
417116000	-102.874
417116100	-123.499
417116200	-103.625
417116300	-121.736
417116400	-104.266
417116500	-140.464
417116600	-101.582
417116700	-116.283
417116800	-102.431
417116900	-118.058
417117000	-101.224
417117100	-135.605
417117200	-103.164
417117300	-128.15
417117400	-101.437
417117500	-123.708
417117600	-101.363
417117700	-116.408
417117800	-98.5268
417117900	-122.539
417118000	-102.173
417118100	-123.383
417118200	-103.625
417118300	-124.277
417118400	-100.67
417118500	-134.417
417118600	-103.787
417118700	-125.257
417118800	-101.53
417118900	-133.133
417119000	-100.584
417119100	-125.845
417119200	-103.497
417119300	-127.228
417119400	-101.136
417119500	-125.92
417119600	-99.5145
417119700	-125.525
417119800	-100.797
417119900	-113.254
417120000	-99.6937
417120100	-116.666
417120200	-102.371
417120300	-120.849
417120400	-99.566
417120500	-120.213
417120600	-103.482
417120700	-129.811
417120800	-98.4553
417120900	-119.023
417121000	-99.5408
417121100	-121.955
417121200	-101.031
417121300	-126.827
417121400	-101.986
417121500	-123.031
417121600	-103.262
417121700	-124.273
417121800	-99.2382
417121900	-127.111
417122000	-101.332
417122100	-122.168
417122200	-101.606
417122300	-129.368
417122400	-101.436
417122500	-123.432
417122600	-102.531
417122700	-115.666
417122800	-100.036
417122900	-118.239
417123000	-101.927
417123100	-121.096
417123200	-99.7067
417123300	-121.576
417123400	-98.5185
417123500	-122.659
417123600	-101.837
417123700	-119.742
417123800	-99.0589
417123900	-120.122
417124000	-102.661
417124100	-114.794
417124200	-101.35
417124300	-132.29
417124400	-101.147
417124500	-116.28
417124600	-102.425
417124700	-127.796
417124800	-100.257
417124900	-117.876
417125000	-98.723
417125100	-120.623
417125200	-97.9514
417125300	-123.464
417125400	-99.0933
417125500	-126.902
417125600	-99.8781
417125700	-115.865
417125800	-100.186
417125900	-125.076
417126000	-99.302
417126100	-120.815
417126200	-101.277
417126300	-118.317
417126400	-102.36
417126500	-123.061
417126600	-100.597
417126700	-123.717
417126800	-100.287
417126900	-118.419
417127000	-98.8956
417127100	-116.698
417127200	-101.972
417127300	-126.784
417127400	-99.5108
417127500	-118.583
417127600	-97.0727
417127700	-122.446
417127800	-98.3891
417127900	-121.013
417128000	-98.795
417128100	-121.94
417128200	-97.462
417128300	-126.745
417128400	-100.202
417128500	-124.129
417128600	-97.5278
417128700	-120.597
417128800	-97.7837
417128900	-123.16
417129000	-98.0008
417129100	-124.698
417129200	-100.213
417129300	-117.975
417129400	-99.5635
417129500	-118.728
417129600	-99.2178
417129700	-123.072
417129800	-98.7325
417129900	-126.416
417130000	-99.9454
417130100	-123.224
417130200	-97.5464
417130300	-119.08
417130400	-98.3909
417130500	-113.824
417130600	-96.7878
417130700	-116.376
417130800	-98.1786
417130900	-118.695
417131000	-96.8876
417131100	-115.378
417131200	-96.4991
417131300	-117.59
417131400	-95.7699
417131500	-116.012
417131600	-93.9563
417131700	-113.511
417131800	-99.677
417131900	-119.335
417132000	-98.4852
417132100	-113.632
417132200	-95.6202
417132300	-131.992
417132400	-98.5986
417132500	-118.995
417132600	-96.4275
417132700	-114.52
417132800	-98.1314
417132900	-124.38
417133000	-98.1427
417133100	-116.158
417133200	-98.22
417133300	-118.663
417133400	-98.976
417133500	-121.925
417133600	-97.192
417133700	-111.434
417133800	-96.2053
417133900	-118.346
417134000	-93.7586
417134100	-114.205
417134200	-95.9566
417134300	-120.815
417134400	-99.1784
417134500	-118.183
417134600	-98.4056
417134700	-117.268
417134800	-97.9492
417134900	-122.535
417135000	-98.8136
417135100	-111.756
417135200	-93.8132
417135300	-133.047
417135400	-97.6244
417135500	-129.113
417135600	-95.4115
417135700	-117.873
417135800	-98.9006
417135900	-110.732
417136000	-95.8501
417136100	-118.711
417136200	-97.0366
417136300	-116.145
417136400	-96.9965
417136500	-115.913
417136600	-96.0036
417136700	-116
417136800	-97.0549
417136900	-114.903
417137000	-96.0862
417137100	-124.097
417137200	-96.0887
417137300	-115.644
417137400	-95.5647
417137500	-116.596
417137600	-93.14
417137700	-120.434
417137800	-95.5597
417137900	-117.071
417138000	-97.1941
417138100	-109.304
417138200	-95.1435
417138300	-118.057
417138400	-95.9581
417138500	-125.101
417138600	-92.5523
417138700	-111.922
417138800	-96.0397
417138900	-121.33
417139000	-95.713
417139100	-111.192
417139200	-95.0155
417139300	-119.105
417139400	-92.5311
417139500	-110.76
417139600	-92.5181
417139700	-125.015
417139800	-93.8549
417139900	-107.098
417140000	-92.9336
417140100	-103.882
417140200	-91.2889
417140300	-119.969
417140400	-93.8369
417140500	-111.892
417140600	-93.7389
417140700	-123.393
417140800	-96.1939
417140900	-115.783
417141000	-92.1001
417141100	-113.99
417141200	-92.9209
417141300	-118.821
417141400	-93.4431
417141500	-110.868
417141600	-91.6388
417141700	-116.796
417141800	-91.0864
417141900	-105.765
417142000	-92.4251
417142100	-113.009
417142200	-93.4774
417142300	-109.638
417142400	-94.6983
417142500	-108.843
417142600	-92.0504
417142700	-115.987
417142800	-93.3805
417142900	-113.22
417143000	-90.7848
417143100	-109.018
417143200	-92.3632
417143300	-109.049
417143400	-91.316
417143500	-114.895
417143600	-91.5356
417143700	-102.553
417143800	-90.6829
417143900	-111.598
417144000	-91.7104
417144100	-117.15
417144200	-92.9644
417144300	-114.362
417144400	-92.2459
417144500	-107.26
417144600	-90.7464
417144700	-106.281
417144800	-91.9299
417144900	-108.225
417145000	-90.7631
417145100	-113.938
417145200	-93.5292
417145300	-116.395
417145400	-90.8376
417145500	-106.541
417145600	-93.8302
417145700	-111.559
417145800	-88.8112
417145900	-111.922
417146000	-90.2405
417146100	-112.402
417146200	-91.2169
417146300	-103.484
417146400	-90.7588
417146500	-107.061
417146600	-88.7098
417146700	-108.152
417146800	-88.7459
417146900	-111.562
417147000	-87.552
417147100	-117.266
417147200	-89.1085
417147300	-106.544
417147400	-88.899
417147500	-107.83
417147600	-88.1783
417147700	-112.193
417147800	-89.4356
417147900	-114.145
417148000	-85.0904
417148100	-106.077
417148200	-87.485
417148300	-107.493
417148400	-89.5603
417148500	-114.784
417148600	-90.2015
417148700	-104.252
417148800	-86.4402
417148900	-114.33
417149000	-84.6273
417149100	-101.393
417149200	-83.9483
417149300	-105.174
417149400	-87.0321
417149500	-97.4926
417149600	-87.0534
417149700	-104.659
417149800	-85.3877
417149900	-105.862
417150000	-86.0934
417150100	-111.647
417150200	-87.3047
417150300	-105.421
417150400	-82.6393
417150500	-99.0343
417150600	-83.8803
417150700	-100.541
417150800	-82.5268
417150900	-105.495
417151000	-83.5499
417151100	-101.27
417151200	-81.9806
417151300	-105.961
417151400	-83.6659
417151500	-97.6196
417151600	-82.2864
417151700	-104.172
417151800	-82.2873
417151900	-100.659
417152000	-82.3535
417152100	-95.5391
417152200	-79.9366
417152300	-94.8856
417152400	-80.6508
417152500	-95.0917
417152600	-77.8877
417152700	-110.536
417152800	-78.6416
417152900	-103.386
417153000	-77.9017
417153100	-90.8508
417153200	-77.2975
417153300	-91.8656
417153400	-77.3141
417153500	-104.777
417153600	-73.6861
417153700	-93.1913
417153800	-72.1137
417153900	-90.3318
417154000	-70.2284
417154100	-95.8171
417154200	-65.5333
417154300	-102.137
417154400	-65.4717
417154500	-91.6831
417154600	-63.5206
417154700	-81.4768
417154800	-52.059
417154900	-65.8932
417155000	-46.1009
417155100	-76.9323
417155200	-57.4924
417155300	-83.189
417155400	-64.6255
417155500	-94.7654
417155600	-66.2113
417155700	-88.8301
417155800	-69.6527
417155900	-97.2772
417156000	-74.0941
417156100	-98.6632
417156200	-73.0407
417156300	-95.3959
417156400	-74.0508
417156500	-103.441
417156600	-74.0512
417156700	-104.814
417156800	-75.7233
417156900	-92.9239
417157000	-80.0391
417157100	-91.3053
417157200	-77.487
417157300	-101.271
417157400	-80.7266
417157500	-98.5676
417157600	-76.0267
417157700	-108.842
417157800	-80.7697
417157900	-99.1839
417158000	-82.292
417158100	-107.512
417158200	-82.3065
417158300	-120.397
417158400	-82.3512
417158500	-98.1111
417158600	-82.2284
417158700	-96.4403
417158800	-82.2285
417158900	-100.596
417159000	-82.4783
417159100	-119.396
417159200	-83.4428
417159300	-115.702
417159400	-84.7453
417159500	-108.029
417159600	-84.9603
417159700	-115.543
417159800	-86.6243
417159900	-114.972
417160000	-85.5452
417160100	-123.087
417160200	-87.0406
417160300	-121.762
417160400	-84.7502
417160500	-105.017
417160600	-85.7379
417160700	-103.709
417160800	-84.0828
417160900	-100.037
417161000	-84.1207
417161100	-103.478
417161200	-87.4602
417161300	-117.385
417161400	-86.5841
417161500	-109.126
417161600	-87.558
417161700	-107.363
417161800	-87.0742
417161900	-110.813
417162000	-89.4287
417162100	-124.756
417162200	-86.1633
417162300	-110.564
417162400	-89.2017
417162500	-114.479
417162600	-89.3332
417162700	-112.362
417162800	-88.4921
417162900	-117.619
417163000	-87.6738
417163100	-110.749
417163200	-92.0766
417163300	-107.18
417163400	-90.3312
417163500	-116.757
417163600	-90.3727
417163700	-116.461
417163800	-91.4997
417163900	-111.456
417164000	-89.705
417164100	-104.814
417164200	-92.1394
417164300	-113.166
417164400	-90.9143
417164500	-106.449
417164600	-90.2103
417164700	-111.127
417164800	-90.2103
417164900	-121.252
417165000	-91.2647
417165100	-107.782
417165200	-91.2648
417165300	-108.802
417165400	-90.1022
417165500	-114.991
417165600	-92.4969
417165700	-113.554
417165800	-91.8333
417165900	-116.535
417166000	-91.4194
417166100	-113.495
417166200	-92.538
417166300	-118.024
417166400	-91.951
417166500	-119.66
417166600	-92.8804
417166700	-118.029
417166800	-90.4375
417166900	-117.913
417167000	-93.3554
417167100	-110.326
417167200	-91.3895
417167300	-113.994
417167400	-96.2054
417167500	-116.717
417167600	-91.3746
417167700	-116.294
417167800	-92.4616
417167900	-113.505
417168000	-91.219
417168100	-119.495
417168200	-93.5151
417168300	-113.872
417168400	-94.1283
417168500	-116.116
417168600	-91.3806
417168700	-103.872
417168800	-93.7017
417168900	-111.246
417169000	-92.9323
417169100	-108.552
417169200	-95.0369
417169300	-112.113
417169400	-92.8379
417169500	-113.781
417169600	-92.8691
417169700	-109.99
417169800	-91.0422
417169900	-122.119
417170000	-93.5355
417170100	-105.208
417170200	-94.7831
417170300	-114.256
417170400	-96.3196
417170500	-111.508
417170600	-93.9355
417170700	-112.711
417170800	-92.5195
417170900	-112.574
417171000	-93.865
417171100	-124.903
417171200	-98.1755
417171300	-116.227
417171400	-95.691
417171500	-118.427
417171600	-96.6159
417171700	-111.738
417171800	-94.2567
417171900	-128.665
417172000	-95.6175
417172100	-118.115
417172200	-92.5879
417172300	-106.383
417172400	-94.7617
417172500	-110.09
417172600	-94.7569
417172700	-119.679
417172800	-94.5001
417172900	-122.302
417173000	-94.7527
417173100	-113.501
417173200	-98.3518
417173300	-123.937
417173400	-96.46
417173500	-112.998
417173600	-95.8389
417173700	-122.14
417173800	-100.05
417173900	-111.846
417174000	-96.2271
417174100	-117.308
417174200	-98.5507
417174300	-122.607
417174400	-94.2239
417174500	-123.819
417174600	-98.9601
417174700	-117.248
417174800	-95.4795
417174900	-114.28
417175000	-93.9834
417175100	-121.242
417175200	-97.0457
417175300	-111.858
417175400	-99.6394
417175500	-132.212
417175600	-98.5075
417175700	-115.438
417175800	-93.9887
417175900	-123.937
417176000	-98.018
417176100	-118.526
417176200	-96.3137
417176300	-118.632
417176400	-95.4003
417176500	-122.304
417176600	-100.004
417176700	-135.223
417176800	-98.8711
417176900	-115.053
417177000	-95.9432
417177100	-126.483
417177200	-96.9107
417177300	-119.293
417177400	-96.6676
417177500	-112.964
417177600	-98.6479
417177700	-127.601
417177800	-97.703
417177900	-115.233
417178000	-96.9199
417178100	-119.382
417178200	-98.3796
417178300	-115.758
417178400	-96.3383
417178500	-106.355
417178600	-95.1658
417178700	-122.87
417178800	-99.4596
417178900	-112.793
417179000	-96.4372
417179100	-113.679
417179200	-97.1358
417179300	-134.596
417179400	-97.5058
417179500	-111.006
417179600	-99.4315
417179700	-122.144
417179800	-98.1394
417179900	-112.038
417180000	-98.3442
417180100	-127.134
417180200	-100.505
417180300	-117.161
417180400	-103.625
417180500	-120.678
417180600	-98.5224
417180700	-127.46
417180800	-97.9838
417180900	-121.879
417181000	-99.5854
417181100	-124.823
417181200	-99.0008
417181300	-130.449
417181400	-96.8651
417181500	-121.175
417181600	-100.381
417181700	-116.483
417181800	-100.314
417181900	-122.494
417182000	-99.6816
417182100	-114.655
417182200	-99.3088
417182300	-126.841
417182400	-98.107
417182500	-117.507
417182600	-97.9316
417182700	-126.583
417182800	-101.194
417182900	-117.371
417183000	-98.7766
417183100	-120.849
417183200	-101.736
417183300	-126.326
417183400	-102.116
417183500	-114.389
417183600	-100.687
417183700	-119.729
417183800	-101.011
417183900	-121.91
417184000	-101.105
417184100	-119.995
417184200	-98.7069
417184300	-120.199
417184400	-100.802
417184500	-120.493
417184600	-101.658
417184700	-119.115
417184800	-99.6882
417184900	-121.499
417185000	-101.839
417185100	-126.805
417185200	-100.624
417185300	-126.003
417185400	-100.751
417185500	-133.95
417185600	-104.131
417185700	-120.204
417185800	-103.082
417185900	-126.334
417186000	-102.493
417186100	-126.367
417186200	-101.563
417186300	-121.112
417186400	-102.788
417186500	-120.508
417186600	-101.555
417186700	-124.124
417186800	-100.336
417186900	-125.777
417187000	-102.386
417187100	-116.111
417187200	-99.3544
417187300	-137.731
417187400	-103.594
417187500	-120.994
417187600	-103.15
417187700	-124.581
417187800	-101.351
417187900	-124.003
417188000	-98.8024
417188100	-121.696
417188200	-100.243
417188300	-122.893
417188400	-101.854
417188500	-117.205
417188600	-101.28
417188700	-127.326
417188800	-102.477
417188900	-117.026
417189000	-101.259
417189100	-129.267
417189200	-100.949
417189300	-123.477
417189400	-100.892
417189500	-129.335
417189600	-101.084
417189700	-125.054
417189800	-101.123
417189900	-118.232
417190000	-100.211
417190100	-116.136
417190200	-100.351
417190300	-122.876
417190400	-99.3211
417190500	-121.079
417190600	-101.486
417190700	-127.819
417190800	-102.448
417190900	-135.727
417191000	-102.53
417191100	-128.901
417191200	-99.4755
417191300	-120.368
417191400	-102.45
417191500	-126.404
417191600	-101.796
417191700	-127.035
417191800	-103.586
417191900	-125.34
417192000	-100.874
417192100	-123.111
417192200	-102.646
417192300	-122.019
417192400	-102.694
417192500	-127.297
417192600	-102.61
417192700	-126.119
417192800	-102.015
417192900	-128.415
417193000	-101.456
417193100	-122.976
417193200	-101.882
417193300	-121.806
417193400	-100.395
417193500	-125.626
417193600	-103.409
417193700	-122.893
417193800	-105.772
417193900	-116.537
417194000	-102.304
417194100	-124
417194200	-101.703
417194300	-118.771
417194400	-101.575
417194500	-130.832
417194600	-104.587
417194700	-134.694
417194800	-102.091
417194900	-120.815
417195000	-104.145
417195100	-117.781
417195200	-102.542
417195300	-127.035
417195400	-103.454
417195500	-121.844
417195600	-105.004
417195700	-123.53
417195800	-103.329
417195900	-120.927
417196000	-102.356
417196100	-125.907
417196200	-101.864
417196300	-118.632
417196400	-103.072
417196500	-133.957
417196600	-105.501
417196700	-122.07
417196800	-103.573
417196900	-122.581
417197000	-102.256
417197100	-117.916
417197200	-101.589
417197300	-127.32
417197400	-101.34
417197500	-125.014
417197600	-104.692
417197700	-129.873
417197800	-102.284
417197900	-127.915
417198000	-101.181
417198100	-125.924
417198200	-101.814
417198300	-133.123
417198400	-101.365
417198500	-129.548
417198600	-105.69
417198700	-115.621
417198800	-103.711
417198900	-120.058
417199000	-101.434
417199100	-141.624
417199200	-102.699
417199300	-131.084
417199400	-103.782
417199500	-138.488
417199600	-101.917
417199700	-118.239
417199800	-102.075
417199900	-120.506
417200000	-103.601
417200100	-121.183
417200200	-105.452
417200300	-124.453
417200400	-104.28
417200500	-131.784
417200600	-102.791
417200700	-123.809
417200800	-103.076
417200900	-126.738
417201000	-103.807
417201100	-127.743
417201200	-103.266
417201300	-148.979
417201400	-107.034
417201500	-122.907
417201600	-105.064
417201700	-139.245
417201800	-104.516
417201900	-129.946
417202000	-103.178
417202100	-127.178
417202200	-103.18
417202300	-124.641
417202400	-104.001
417202500	-115.078
417202600	-100.982
417202700	-125.022
417202800	-107.397
417202900	-125.485
417203000	-103.125
417203100	-128.665
417203200	-106.795
417203300	-125.65
417203400	-104.734
417203500	-113.939
417203600	-102.34
417203700	-120.082
417203800	-102.851
417203900	-123.368
417204000	-107.02
417204100	-120.457
417204200	-103.502
417204300	-129.439
417204400	-105.901
417204500	-128.328
417204600	-106.457
417204700	-134.957
417204800	-104.937
417204900	-118.623
417205000	-105.106
417205100	-127.659
417205200	-104.076
417205300	-128.484
417205400	-106.582
417205500	-117.321
417205600	-102.635
417205700	-126.019
417205800	-104.696
417205900	-116.236
417206000	-104.18
417206100	-130.04
417206200	-103.643
417206300	-133.903
417206400	-105.398
417206500	-127.281
417206600	-102.772
417206700	-119.516
417206800	-103.234
417206900	-117.915
417207000	-103.429
417207100	-120.909
417207200	-104.737
417207300	-120.897
417207400	-101.825
417207500	-122.153
417207600	-106.011
417207700	-123.541
417207800	-105.105
417207900	-123.411
417208000	-104.228
417208100	-122.226
417208200	-100.807
417208300	-122.399
417208400	-106.061
417208500	-127.206
417208600	-104.169
417208700	-133.32
417208800	-104.388
417208900	-120.564
417209000	-103.437
417209100	-126.188
417209200	-104.125
417209300	-126.049
417209400	-103.103
417209500	-124.778
417209600	-106.28
417209700	-120.599
417209800	-104.942
417209900	-122.174
417210000	-104.6
417210100	-122.792
417210200	-102.434
417210300	-129.645
417210400	-101.181
417210500	-140.961
417210600	-106.077
417210700	-124.875
417210800	-105.386
417210900	-131.982
417211000	-103.602
417211100	-127.852
417211200	-104.276
417211300	-129.199
417211400	-102.474
417211500	-127.511
417211600	-104.59
417211700	-122.587
417211800	-101.294
417211900	-122.336
417212000	-101.298
417212100	-122.965
417212200	-103.466
417212300	-134.62
417212400	-106.415
417212500	-118.831
417212600	-103.506
417212700	-122.126
417212800	-104.823
417212900	-119.483
417213000	-102.332
417213100	-127.073
417213200	-103.676
417213300	-127.634
417213400	-105.836
417213500	-130.144
417213600	-107.001
417213700	-130.652
417213800	-106.859
417213900	-124.27
417214000	-104.812
417214100	-120.993
417214200	-103.915
417214300	-128.625
417214400	-103.985
417214500	-124.562
417214600	-102.272
417214700	-130.534
417214800	-103.241
417214900	-115.075
417215000	-106.397
417215100	-129.593
417215200	-105.402
417215300	-126.157
417215400	-104.603
417215500	-130.676
417215600	-106.768
417215700	-125.103
417215800	-104.8
417215900	-130.796
417216000	-103.571
417216100	-131.378
417216200	-105.956
417216300	-119.415
417216400	-106.05
417216500	-121.799
417216600	-103.586
417216700	-126.876
417216800	-102.465
417216900	-132.317
417217000	-104.462
417217100	-124.172
417217200	-104
417217300	-141.07
417217400	-104.126
417217500	-115.46
417217600	-102.66
417217700	-120.932
417217800	-106.52
417217900	-134.349
417218000	-105.003
417218100	-120.581
417218200	-103.556
417218300	-127.68
417218400	-103.043
417218500	-123.57
417218600	-106.575
417218700	-123.853
417218800	-105.227
417218900	-137.094
417219000	-105.156
417219100	-130.763
417219200	-105.163
417219300	-127.522
417219400	-105.167
417219500	-128.842
417219600	-105.527
417219700	-129.735
417219800	-104.1
417219900	-120.449
417220000	-105.351
417220100	-128.31
417220200	-106.558
417220300	-128.232
417220400	-105.291
417220500	-125.928
417220600	-106.07
417220700	-121.736
417220800	-105.79
417220900	-130.084
417221000	-103.985
417221100	-121.478
417221200	-105.788
417221300	-125.604
417221400	-105.425
417221500	-119.981
417221600	-106.773
417221700	-129
417221800	-103.933
417221900	-121.753
417222000	-104.041
417222100	-129.062
417222200	-105.139
417222300	-133.939
417222400	-105.38
417222500	-119.066
417222600	-104.662
417222700	-134.896
417222800	-104.615
417222900	-130.814
417223000	-103.13
417223100	-126.328
417223200	-105.351
417223300	-127.709
417223400	-104.316
417223500	-122.873
417223600	-104.319
417223700	-122.054
417223800	-106.254
417223900	-127.653
417224000	-103.214
417224100	-126.298
417224200	-104.798
417224300	-120.198
417224400	-104.798
417224500	-137.722
417224600	-106.049
417224700	-124.772
417224800	-107.391
417224900	-132.45
417225000	-109.304
417225100	-124.125
417225200	-102.265
417225300	-135.213
417225400	-107.143
417225500	-135.619
417225600	-106.931
417225700	-123.936
417225800	-106.406
417225900	-121.326
417226000	-105.437
417226100	-124.507
417226200	-102.784
417226300	-120.907
417226400	-102.641
417226500	-125.578
417226600	-107.24
417226700	-123.842
417226800	-104.901
417226900	-118.958
417227000	-105.605
417227100	-120.639
417227200	-106.321
417227300	-126.245
417227400	-106.385
417227500	-123.773
417227600	-106.823
417227700	-122.522
417227800	-103.016
417227900	-125.221
417228000	-104.214
417228100	-120.268
417228200	-103.816
417228300	-123.89
417228400	-106.06
417228500	-122.159
417228600	-104.795
417228700	-129.937
417228800	-104.448
417228900	-141.313
417229000	-106.575
417229100	-123.995
417229200	-104.249
417229300	-121.48
417229400	-107.443
417229500	-135.537
417229600	-103.768
417229700	-137.146
417229800	-105
417229900	-143.112
417230000	-104.7
417230100	-126.627
417230200	-104.437
417230300	-144.868
417230400	-105.621
417230500	-118.154
417230600	-104.036
417230700	-123.884
417230800	-106.723
417230900	-126.208
417231000	-106.047
417231100	-128.957
417231200	-103.04
417231300	-127.691
417231400	-107.382
417231500	-131.894
417231600	-107.613
417231700	-126.231
417231800	-102.454
417231900	-116.283
417232000	-104.473
417232100	-121.352
417232200	-102.525
417232300	-127.551
417232400	-105.093
417232500	-118.819
417232600	-104.237
417232700	-123.402
417232800	-105.654
417232900	-125.358
417233000	-105.228
417233100	-130.908
417233200	-104.715
417233300	-123.984
417233400	-105.054
417233500	-125.398
417233600	-101.75
417233700	-125.322
417233800	-105.747
417233900	-125.677
417234000	-104.147
417234100	-128.227
417234200	-106.02
417234300	-128.48
417234400	-105.387
417234500	-119.556
417234600	-103.396
417234700	-133.578
417234800	-106.479
417234900	-117.052
417235000	-103.994
417235100	-124.426
417235200	-106.283
417235300	-124.769
417235400	-104.535
417235500	-121.847
417235600	-106.299
417235700	-125.555
417235800	-104.13
417235900	-119.059
417236000	-103.603
417236100	-128.612
417236200	-102.03
417236300	-126.408
417236400	-102.046
417236500	-133.923
417236600	-104.024
417236700	-127.772
417236800	-105.297
417236900	-114.677
417237000	-104.282
417237100	-125.799
417237200	-102.542
417237300	-122.558
417237400	-103.435
417237500	-130.664
417237600	-102.357
417237700	-122.823
417237800	-106.125
417237900	-139.739
417238000	-102.558
417238100	-122.932
417238200	-104.039
417238300	-121.416
417238400	-105.887
417238500	-126.394
417238600	-103.852
417238700	-124.962
417238800	-104.853
417238900	-118.283
417239000	-103.787
417239100	-119.648
417239200	-102.231
417239300	-120.436
417239400	-105.441
417239500	-120.74
417239600	-103.813
417239700	-128.239
417239800	-102.88
417239900	-136.806
417240000	-102.863
417240100	-127.436
417240200	-104.776
417240300	-120.035
417240400	-103.501
417240500	-137.948
417240600	-104.247
417240700	-128.28
417240800	-102.373
417240900	-133.229
417241000	-102.245
417241100	-131.091
417241200	-106.002
417241300	-131.364
417241400	-104.715
417241500	-138.149
417241600	-107.785
417241700	-117.797
417241800	-107.267
417241900	-133.712
417242000	-101.663
417242100	-128.954
417242200	-103.876
417242300	-117.953
417242400	-103.2
417242500	-128.673
417242600	-103.779
417242700	-136.674
417242800	-104.097
417242900	-117.996
417243000	-104.924
417243100	-124.213
417243200	-103.894
417243300	-125.457
417243400	-104.026
417243500	-142.259
417243600	-103.662
417243700	-121.792
417243800	-105.034
417243900	-137.049
417244000	-105.245
417244100	-123.305
417244200	-102.845
417244300	-122.811
417244400	-103.571
417244500	-126.185
417244600	-105.013
417244700	-127.088
417244800	-101.513
417244900	-122.177
417245000	-103.129
417245100	-120.007
417245200	-104.897
417245300	-129.697
417245400	-103.125
417245500	-123.336
417245600	-103.795
417245700	-119.348
417245800	-101.195
417245900	-132.752
417246000	-102.909
417246100	-126.253
417246200	-104.877
417246300	-127.929
417246400	-104.284
417246500	-136.151
417246600	-104.063
417246700	-127.833
417246800	-103.637
417246900	-128.214
417247000	-104.986
417247100	-119.906
417247200	-103.186
417247300	-137.259
417247400	-102.636
417247500	-126.017
417247600	-103.892
417247700	-127.353
417247800	-104.259
417247900	-132.18
417248000	-100.746
417248100	-114.972
417248200	-104.165
417248300	-122.52
417248400	-102.374
417248500	-124.421
417248600	-104.828
417248700	-121.838
417248800	-105.812
417248900	-130.775
417249000	-102.742
417249100	-134.787
417249200	-104.018
417249300	-128.697
417249400	-102.833
417249500	-130.273
417249600	-103.181
417249700	-123.572
417249800	-103.956
[truncated: 18,002 more rows]
