# Supplementary material for: Passive frequency comb generation at radiofrequency for ranging applications
Source: Nat Commun. 2024 Apr 2;15:2844. doi: 10.1038/s41467-024-46940-2 (PMC10987526; doi:10.1038/s41467-024-46940-2)
Supplement: Supplementary file 5 — Source Data [file 41467_2024_46940_MOESM5_ESM.zip › Figure3_Data/836_10MHz_-00_20dBm.xlsx]

## Sheet: Sheet1
frequency (Hz)	power (dBm)
417050000	-104.88
417050100	-123.423
417050200	-106.672
417050300	-126.415
417050400	-104.787
417050500	-122.813
417050600	-103.512
417050700	-122.206
417050800	-106.976
417050900	-123.61
417051000	-101.701
417051100	-123.29
417051200	-103.056
417051300	-131.832
417051400	-104.718
417051500	-126.87
417051600	-103.594
417051700	-118.231
417051800	-103.474
417051900	-126.845
417052000	-102.136
417052100	-123.101
417052200	-103.568
417052300	-118.358
417052400	-102.438
417052500	-118.484
417052600	-105.091
417052700	-125.727
417052800	-105.246
417052900	-123.759
417053000	-105.946
417053100	-122.207
417053200	-104.071
417053300	-137.411
417053400	-104.364
417053500	-122.709
417053600	-107.034
417053700	-136.928
417053800	-104.342
417053900	-120.795
417054000	-102.264
417054100	-144.393
417054200	-104.819
417054300	-122.733
417054400	-103.825
417054500	-131.021
417054600	-105.161
417054700	-122.563
417054800	-105.073
417054900	-121.595
417055000	-104.61
417055100	-131.913
417055200	-106.542
417055300	-130.282
417055400	-103.296
417055500	-136.621
417055600	-103.757
417055700	-122.14
417055800	-104.848
417055900	-118.674
417056000	-101.555
417056100	-121.428
417056200	-99.5027
417056300	-119.102
417056400	-101.213
417056500	-123.708
417056600	-107.136
417056700	-128.86
417056800	-101.098
417056900	-123.999
417057000	-102.422
417057100	-123.944
417057200	-104.184
417057300	-123.311
417057400	-105.702
417057500	-120.654
417057600	-105.597
417057700	-126.246
417057800	-104.753
417057900	-124.31
417058000	-103.855
417058100	-125.392
417058200	-105.109
417058300	-135.039
417058400	-106.402
417058500	-127.398
417058600	-104.331
417058700	-125.931
417058800	-104.04
417058900	-127.037
417059000	-106.028
417059100	-122.391
417059200	-102.931
417059300	-124.924
417059400	-103.493
417059500	-132.226
417059600	-104.196
417059700	-124.482
417059800	-102.179
417059900	-133.729
417060000	-103.184
417060100	-121.076
417060200	-103.248
417060300	-140.562
417060400	-105.771
417060500	-116.974
417060600	-104.586
417060700	-118.222
417060800	-105.1
417060900	-125.391
417061000	-105.154
417061100	-125.053
417061200	-104.384
417061300	-120.532
417061400	-101.722
417061500	-125.797
417061600	-103.616
417061700	-118.409
417061800	-105.625
417061900	-134.228
417062000	-106.07
417062100	-123.565
417062200	-106.552
417062300	-128.92
417062400	-104.365
417062500	-131.362
417062600	-105.319
417062700	-131.422
417062800	-102.075
417062900	-123.797
417063000	-102.613
417063100	-121.229
417063200	-103.123
417063300	-127.604
417063400	-104.241
417063500	-127.903
417063600	-102.234
417063700	-124.394
417063800	-106.612
417063900	-128.184
417064000	-105.343
417064100	-127.762
417064200	-105.946
417064300	-123.719
417064400	-106.461
417064500	-131.889
417064600	-102.576
417064700	-121.376
417064800	-105.653
417064900	-119.896
417065000	-102.357
417065100	-127.656
417065200	-103.417
417065300	-130.124
417065400	-104.762
417065500	-132.612
417065600	-104.73
417065700	-132.955
417065800	-107.412
417065900	-124.977
417066000	-103.172
417066100	-119.534
417066200	-102.508
417066300	-124.017
417066400	-102.938
417066500	-128.91
417066600	-107.082
417066700	-133.713
417066800	-103.596
417066900	-122.941
417067000	-104.252
417067100	-130.581
417067200	-104.525
417067300	-123.317
417067400	-100.952
417067500	-123.971
417067600	-103.306
417067700	-120.626
417067800	-104.212
417067900	-115.923
417068000	-104.329
417068100	-129.801
417068200	-104.143
417068300	-130.583
417068400	-104.101
417068500	-128.823
417068600	-101.935
417068700	-132.671
417068800	-104.736
417068900	-126.563
417069000	-104.738
417069100	-122.511
417069200	-104.464
417069300	-125.832
417069400	-106.628
417069500	-125.663
417069600	-105.877
417069700	-129.15
417069800	-103.657
417069900	-123.835
417070000	-106.232
417070100	-125.044
417070200	-103.73
417070300	-116.239
417070400	-103.662
417070500	-125.425
417070600	-103.62
417070700	-130.544
417070800	-103.447
417070900	-114.424
417071000	-103.02
417071100	-133.787
417071200	-103.087
417071300	-131.057
417071400	-107.117
417071500	-122.175
417071600	-104.326
417071700	-118.335
417071800	-106.146
417071900	-125.405
417072000	-107.128
417072100	-129.107
417072200	-105.833
417072300	-124.861
417072400	-104.068
417072500	-125.557
417072600	-103.95
417072700	-116.194
417072800	-105.135
417072900	-143.916
417073000	-103.585
417073100	-125.07
417073200	-102.168
417073300	-127.516
417073400	-106.67
417073500	-126.167
417073600	-105.744
417073700	-120.407
417073800	-104.696
417073900	-124.759
417074000	-105.669
417074100	-131.689
417074200	-105.225
417074300	-125.074
417074400	-105.097
417074500	-144.238
417074600	-104.852
417074700	-116.126
417074800	-102.777
417074900	-128.686
417075000	-104.849
417075100	-126.082
417075200	-104.553
417075300	-122.369
417075400	-105.54
417075500	-126.051
417075600	-105.553
417075700	-117.989
417075800	-106.131
417075900	-124.517
417076000	-103.877
417076100	-118.833
417076200	-102.452
417076300	-128.332
417076400	-103.339
417076500	-127.104
417076600	-106.399
417076700	-120.762
417076800	-103.014
417076900	-129.037
417077000	-105.189
417077100	-132.339
417077200	-104.283
417077300	-127.291
417077400	-104.773
417077500	-125.759
417077600	-105.976
417077700	-132.9
417077800	-106.314
417077900	-118.82
417078000	-105.367
417078100	-122.55
417078200	-105.909
417078300	-127.653
417078400	-101.921
417078500	-130.695
417078600	-104.206
417078700	-119.854
417078800	-104.673
417078900	-124.215
417079000	-101.806
417079100	-131.913
417079200	-105.216
417079300	-131.049
417079400	-103.225
417079500	-135.663
417079600	-104.453
417079700	-129.155
417079800	-103.404
417079900	-126.678
417080000	-103.137
417080100	-132.667
417080200	-100.842
417080300	-125.829
417080400	-103.064
417080500	-125.293
417080600	-105.906
417080700	-125.407
417080800	-106.961
417080900	-124.416
417081000	-104.459
417081100	-119.662
417081200	-103.844
417081300	-131.71
417081400	-106.973
417081500	-132.022
417081600	-105.213
417081700	-137.085
417081800	-103.888
417081900	-127.787
417082000	-101.253
417082100	-121.79
417082200	-102.872
417082300	-128.698
417082400	-102.326
417082500	-125.594
417082600	-108.602
417082700	-132.228
417082800	-105.612
417082900	-129.584
417083000	-107.22
417083100	-128.757
417083200	-103.968
417083300	-116.447
417083400	-104.604
417083500	-123.372
417083600	-104.128
417083700	-128.837
417083800	-103.446
417083900	-120.793
417084000	-101.814
417084100	-123.242
417084200	-106.358
417084300	-127.985
417084400	-102.799
417084500	-113.473
417084600	-104.172
417084700	-116.977
417084800	-105.353
417084900	-129.234
417085000	-105.259
417085100	-133.381
417085200	-104.695
417085300	-121.894
417085400	-101.823
417085500	-122.788
417085600	-103.713
417085700	-123.405
417085800	-103.231
417085900	-124.075
417086000	-105.171
417086100	-119.88
417086200	-105.569
417086300	-119.02
417086400	-105.043
417086500	-122.744
417086600	-104.991
417086700	-114.272
417086800	-102.562
417086900	-121.743
417087000	-103.594
417087100	-119.994
417087200	-105.357
417087300	-121.877
417087400	-102.405
417087500	-119.346
417087600	-106.38
417087700	-123.523
417087800	-99.9941
417087900	-126.427
417088000	-101.343
417088100	-115.827
417088200	-104.789
417088300	-121.772
417088400	-103.494
417088500	-128.33
417088600	-104.176
417088700	-122.043
417088800	-103.1
417088900	-122.189
417089000	-103.134
417089100	-122.491
417089200	-105.541
417089300	-132.558
417089400	-103.219
417089500	-118.856
417089600	-101.297
417089700	-123.524
417089800	-104.681
417089900	-121.37
417090000	-103.062
417090100	-114.216
417090200	-103.849
417090300	-117.634
417090400	-102.613
417090500	-126.155
417090600	-101.709
417090700	-125.142
417090800	-103.126
417090900	-134.083
417091000	-101.543
417091100	-119.4
417091200	-102.593
417091300	-123.585
417091400	-100.369
417091500	-118.652
417091600	-100.395
417091700	-122.93
417091800	-105.756
417091900	-126.346
417092000	-103.458
417092100	-128.124
417092200	-104.598
417092300	-122.975
417092400	-104.496
417092500	-124.485
417092600	-101.028
417092700	-126.648
417092800	-104.108
417092900	-120.416
417093000	-103.633
417093100	-115.74
417093200	-101.831
417093300	-122.482
417093400	-105.405
417093500	-126.79
417093600	-102.151
417093700	-120.156
417093800	-104.754
417093900	-118.598
417094000	-102.757
417094100	-122.079
417094200	-102.703
417094300	-126.549
417094400	-103.892
417094500	-117.587
417094600	-103.921
417094700	-123.826
417094800	-102.324
417094900	-115.952
417095000	-104.801
417095100	-118.735
417095200	-102.204
417095300	-125.203
417095400	-105.399
417095500	-141.001
417095600	-103.216
417095700	-122.299
417095800	-100.973
417095900	-115.56
417096000	-100.952
417096100	-116.424
417096200	-101.88
417096300	-127.048
417096400	-100.986
417096500	-123.853
417096600	-101.211
417096700	-119.755
417096800	-101.853
417096900	-126.067
417097000	-101.914
417097100	-114.956
417097200	-103.086
417097300	-123.025
417097400	-100.778
417097500	-135.642
417097600	-100.419
417097700	-127.663
417097800	-104.026
417097900	-122.585
417098000	-101.687
417098100	-119.978
417098200	-101.682
417098300	-132.688
417098400	-98.6627
417098500	-135.715
417098600	-101.085
417098700	-125.203
417098800	-98.4856
417098900	-129.402
417099000	-103.081
417099100	-127.897
417099200	-101.346
417099300	-118.484
417099400	-102.07
417099500	-128.782
417099600	-100.912
417099700	-120.489
417099800	-102.994
417099900	-136.235
417100000	-102.681
417100100	-123.338
417100200	-101.196
417100300	-120.417
417100400	-100.63
417100500	-118.464
417100600	-100.122
417100700	-118.23
417100800	-101.769
417100900	-115.614
417101000	-101.387
417101100	-123.798
417101200	-102.84
417101300	-115.717
417101400	-100.415
417101500	-124.109
417101600	-102.705
417101700	-132.104
417101800	-100.956
417101900	-121.487
417102000	-100.499
417102100	-119.367
417102200	-102.115
417102300	-130.253
417102400	-100.092
417102500	-126.818
417102600	-97.6463
417102700	-121.807
417102800	-102.026
417102900	-120.704
417103000	-99.9716
417103100	-116.788
417103200	-99.4479
417103300	-131.079
417103400	-101.606
417103500	-116.75
417103600	-98.6561
417103700	-131.038
417103800	-100.29
417103900	-125.153
417104000	-101.084
417104100	-121.563
417104200	-98.1778
417104300	-122.487
417104400	-99.0564
417104500	-119.962
417104600	-99.0261
417104700	-117.944
417104800	-99.4834
417104900	-124.682
417105000	-100.331
417105100	-133.615
417105200	-98.055
417105300	-114.872
417105400	-98.1651
417105500	-118.724
417105600	-97.5445
417105700	-116.179
417105800	-98.6135
417105900	-121.692
417106000	-101.459
417106100	-127.403
417106200	-97.8929
417106300	-127.093
417106400	-100.041
417106500	-114.964
417106600	-98.3677
417106700	-117.343
417106800	-98.795
417106900	-121.788
417107000	-102.906
417107100	-119.004
417107200	-102.19
417107300	-120.939
417107400	-98.517
417107500	-113.924
417107600	-99.9646
417107700	-126.234
417107800	-98.6397
417107900	-125.207
417108000	-97.7091
417108100	-112.277
417108200	-98.3368
417108300	-124.261
417108400	-98.9453
417108500	-111.621
417108600	-97.3234
417108700	-125.758
417108800	-97.1021
417108900	-124.918
417109000	-97.645
417109100	-122.568
417109200	-96.3542
417109300	-114.692
417109400	-100.887
417109500	-122.41
417109600	-95.6751
417109700	-123.372
417109800	-97.9913
417109900	-114.093
417110000	-96.4074
417110100	-113.439
417110200	-95.2276
417110300	-114.131
417110400	-98.5489
417110500	-123.362
417110600	-96.4716
417110700	-114.025
417110800	-98.9434
417110900	-108.553
417111000	-95.9405
417111100	-115.839
417111200	-94.8429
417111300	-118.82
417111400	-96.0915
417111500	-112.868
417111600	-96.652
417111700	-111.349
417111800	-95.9342
417111900	-117.552
417112000	-95.6327
417112100	-116.142
417112200	-96.8335
417112300	-119.848
417112400	-94.0461
417112500	-110.982
417112600	-95.0973
417112700	-118.257
417112800	-95.5405
417112900	-119.147
417113000	-97.0602
417113100	-124.885
417113200	-98.3123
417113300	-115.519
417113400	-96.4618
417113500	-110.388
417113600	-92.9631
417113700	-121.161
417113800	-94.9947
417113900	-117.157
417114000	-97.9673
417114100	-112.812
417114200	-98.2772
417114300	-112.694
417114400	-95.4166
417114500	-112.048
417114600	-95.1832
417114700	-124.259
417114800	-95.2304
417114900	-118.912
417115000	-93.297
417115100	-110.257
417115200	-97.6164
417115300	-119.783
417115400	-95.4116
417115500	-111.397
417115600	-94.0292
417115700	-111.181
417115800	-95.8322
417115900	-107.843
417116000	-93.7011
417116100	-115.875
417116200	-94.6691
417116300	-111.792
417116400	-92.6202
417116500	-114.123
417116600	-92.7531
417116700	-113.691
417116800	-94.7065
417116900	-117.692
417117000	-89.6109
417117100	-114.082
417117200	-92.0091
417117300	-110.707
417117400	-95.2739
417117500	-126.34
417117600	-92.8827
417117700	-119.095
417117800	-92.015
417117900	-113.08
417118000	-93.7682
417118100	-109.329
417118200	-94.4885
417118300	-116.635
417118400	-91.1851
417118500	-111.436
417118600	-94.2304
417118700	-114.801
417118800	-89.746
417118900	-109.906
417119000	-92.759
417119100	-116.332
417119200	-91.0906
417119300	-111.789
417119400	-89.3247
417119500	-119.871
417119600	-90.3082
417119700	-112.489
417119800	-89.104
417119900	-114.493
417120000	-91.2468
417120100	-114.026
417120200	-90.5673
417120300	-117.72
417120400	-90.6131
417120500	-117.447
417120600	-91.2854
417120700	-103.548
417120800	-91.5581
417120900	-119.059
417121000	-90.0024
417121100	-113.569
417121200	-88.4022
417121300	-104.869
417121400	-91.0536
417121500	-101.611
417121600	-89.0656
417121700	-111.598
417121800	-86.169
417121900	-101.972
417122000	-87.5215
417122100	-102.481
417122200	-88.4167
417122300	-105.778
417122400	-89.2841
417122500	-105.072
417122600	-90.467
417122700	-105.695
417122800	-87.7723
417122900	-105.618
417123000	-89.6865
417123100	-111.455
417123200	-86.6772
417123300	-109.05
417123400	-87.6565
417123500	-114.578
417123600	-85.73
417123700	-110.294
417123800	-84.6879
417123900	-115.434
417124000	-85.4021
417124100	-107.983
417124200	-84.5588
417124300	-106.507
417124400	-83.7109
417124500	-102.514
417124600	-85.4679
417124700	-102.183
417124800	-83.0819
417124900	-112.108
417125000	-82.6982
417125100	-99.7207
417125200	-83.2272
417125300	-112.862
417125400	-81.6815
417125500	-119.227
417125600	-82.5498
417125700	-105.936
417125800	-82.5029
417125900	-109.173
417126000	-79.5621
417126100	-109.594
417126200	-79.3983
417126300	-109.667
417126400	-78.7891
417126500	-106.713
417126600	-79.2374
417126700	-92.4695
417126800	-78.1162
417126900	-101.672
417127000	-77.689
417127100	-103.146
417127200	-72.3443
417127300	-93.738
417127400	-74.6257
417127500	-107.855
417127600	-73.0362
417127700	-91.1679
417127800	-73.7033
417127900	-91.9524
417128000	-70.7642
417128100	-94.5573
417128200	-70.1015
417128300	-85.5562
417128400	-68.7409
417128500	-93.4412
417128600	-67.0781
417128700	-101.669
417128800	-58.9175
417128900	-74.3208
417129000	-45.768
417129100	-68.2791
417129200	-54.2753
417129300	-88.7061
417129400	-62.1041
417129500	-82.5402
417129600	-68.9383
417129700	-82.3767
417129800	-69.9319
417129900	-94.559
417130000	-71.0044
417130100	-96.8559
417130200	-71.988
417130300	-91.3959
417130400	-72.3054
417130500	-107.264
417130600	-73.3717
417130700	-94.9508
417130800	-73.3008
417130900	-89.3619
417131000	-78.2836
417131100	-103.977
417131200	-73.8821
417131300	-107.226
417131400	-80.0466
417131500	-99.4887
417131600	-79.496
417131700	-103.493
417131800	-77.3068
417131900	-104.481
417132000	-79.2263
417132100	-98.1952
417132200	-78.5103
417132300	-110.239
417132400	-82.7664
417132500	-101.107
417132600	-84.9594
417132700	-100.076
417132800	-79.7884
417132900	-98.9402
417133000	-83.526
417133100	-100.388
417133200	-83.0813
417133300	-103.773
417133400	-83.7688
417133500	-121.872
417133600	-84.8814
417133700	-98.1314
417133800	-83.3697
417133900	-105.516
417134000	-86.0756
417134100	-100.226
417134200	-84.3217
417134300	-105.044
417134400	-86.0276
417134500	-100.076
417134600	-87.8874
417134700	-107.712
417134800	-90.0218
417134900	-106.636
417135000	-87.6527
417135100	-104.622
417135200	-87.9052
417135300	-107.224
417135400	-89.0797
417135500	-106.059
417135600	-85.6589
417135700	-109.086
417135800	-88.4799
417135900	-106.973
417136000	-89.1047
417136100	-115.01
417136200	-89.9498
417136300	-106.827
417136400	-88.8845
417136500	-105.542
417136600	-89.6049
417136700	-114.964
417136800	-87.9273
417136900	-131.177
417137000	-90.4881
417137100	-108.471
417137200	-89.9543
417137300	-106.925
417137400	-90.5676
417137500	-111.217
417137600	-91.9989
417137700	-112.556
417137800	-88.4048
417137900	-111.052
417138000	-89.64
417138100	-110.087
417138200	-90.4861
417138300	-110.067
417138400	-93.1279
417138500	-116.311
417138600	-89.9089
417138700	-116.91
417138800	-89.9032
417138900	-104.712
417139000	-91.6318
417139100	-118.282
417139200	-92.3289
417139300	-110.746
417139400	-92.9241
417139500	-105.998
417139600	-93.7921
417139700	-107.913
417139800	-93.8536
417139900	-109.859
417140000	-91.8538
417140100	-113.421
417140200	-92.1516
417140300	-118.438
417140400	-94.0182
417140500	-107.967
417140600	-94.624
417140700	-110.808
417140800	-95.1331
417140900	-117.327
417141000	-91.8105
417141100	-117.345
417141200	-93.0133
417141300	-118.736
417141400	-92.183
417141500	-110.635
417141600	-94.3601
417141700	-120.378
417141800	-95.394
417141900	-122.307
417142000	-91.9877
417142100	-112.411
417142200	-95.059
417142300	-126.796
417142400	-94.8259
417142500	-113.165
417142600	-93.6801
417142700	-112.039
417142800	-94.4817
417142900	-112.53
417143000	-92.1804
417143100	-110.48
417143200	-95.1517
417143300	-109.184
417143400	-92.8836
417143500	-114.899
417143600	-93.8555
417143700	-119.69
417143800	-93.5603
417143900	-127.712
417144000	-97.0416
417144100	-117.566
417144200	-92.5169
417144300	-106.61
417144400	-96.9271
417144500	-115.738
417144600	-97.119
417144700	-139.215
417144800	-94.4472
417144900	-112.712
417145000	-96.5341
417145100	-119.318
417145200	-97.3585
417145300	-126.847
417145400	-97.3733
417145500	-118.357
417145600	-98.5982
417145700	-137.631
417145800	-95.0981
417145900	-112.632
417146000	-98.1841
417146100	-110.964
417146200	-94.4719
417146300	-115.185
417146400	-97.2236
417146500	-113.509
417146600	-98.1493
417146700	-120.322
417146800	-96.3548
417146900	-114.053
417147000	-94.659
417147100	-118.96
417147200	-99.4119
417147300	-112.58
417147400	-97.5965
417147500	-113.062
417147600	-97.0138
417147700	-120.928
417147800	-96.4871
417147900	-118.261
417148000	-95.0447
417148100	-122.401
417148200	-96.9897
417148300	-127.171
417148400	-97.8969
417148500	-126.868
417148600	-97.7736
417148700	-116.83
417148800	-97.7638
417148900	-113.053
417149000	-98.4784
417149100	-127.654
417149200	-98.9878
417149300	-110.41
417149400	-97.4959
417149500	-112.445
417149600	-98.4404
417149700	-119.132
417149800	-96.0377
417149900	-117.852
417150000	-98.1583
417150100	-118.208
417150200	-97.5775
417150300	-116.065
417150400	-97.8314
417150500	-116.935
417150600	-99.322
417150700	-119.751
417150800	-100.688
417150900	-121.226
417151000	-100.322
417151100	-122.284
417151200	-100.481
417151300	-116.67
417151400	-100.53
417151500	-120.782
417151600	-98.9097
417151700	-125.741
417151800	-99.7281
417151900	-111.347
417152000	-102.205
417152100	-117.103
417152200	-100.778
417152300	-111.37
417152400	-98.5342
417152500	-121.722
417152600	-100.177
417152700	-117.182
417152800	-101.251
417152900	-118.695
417153000	-100.072
417153100	-119.529
417153200	-100.846
417153300	-123.55
417153400	-99.9555
417153500	-115.52
417153600	-98.1565
417153700	-126.793
417153800	-102.256
417153900	-127.141
417154000	-100.251
417154100	-121.69
417154200	-99.8259
417154300	-118.089
417154400	-98.7531
417154500	-119.782
417154600	-103.205
417154700	-124.785
417154800	-99.745
417154900	-117.157
417155000	-100.635
417155100	-122.918
417155200	-100.398
417155300	-123.964
417155400	-102.98
417155500	-114.745
417155600	-98.6624
417155700	-122.088
417155800	-102.479
417155900	-128.26
417156000	-100.532
417156100	-117.49
417156200	-101.862
417156300	-120.795
417156400	-102.009
417156500	-125.573
417156600	-99.7205
417156700	-123.488
417156800	-100.239
417156900	-121.615
417157000	-101.088
417157100	-123.438
417157200	-101.472
417157300	-122.434
417157400	-103.094
417157500	-122.243
417157600	-100.81
417157700	-122.964
417157800	-102.34
417157900	-132.453
417158000	-100.453
417158100	-113.932
417158200	-102.183
417158300	-121.493
417158400	-99.1459
417158500	-123.726
417158600	-101.991
417158700	-134.552
417158800	-102.542
417158900	-124.988
417159000	-105.418
417159100	-121.566
417159200	-99.7253
417159300	-117.815
417159400	-100.337
417159500	-118.397
417159600	-100.339
417159700	-124.623
417159800	-99.7796
417159900	-117.86
417160000	-101.233
417160100	-118.48
417160200	-103.203
417160300	-125.335
417160400	-102.895
417160500	-118.726
417160600	-102.821
417160700	-126.836
417160800	-100.901
417160900	-118.724
417161000	-103.68
417161100	-119.388
417161200	-103.838
417161300	-121.285
417161400	-101.872
417161500	-133.448
417161600	-105.105
417161700	-116.484
417161800	-102.307
417161900	-123.007
417162000	-100.229
417162100	-124.788
417162200	-102.35
417162300	-111.728
417162400	-102.916
417162500	-122.216
417162600	-103.355
417162700	-121.403
417162800	-102.115
417162900	-125.613
417163000	-104.052
417163100	-118.956
417163200	-101.974
417163300	-134.928
417163400	-101.955
417163500	-115.242
417163600	-103.156
417163700	-120.255
417163800	-102.676
417163900	-125.88
417164000	-102.361
417164100	-124.17
417164200	-102.641
417164300	-121.495
417164400	-101.073
417164500	-132.178
417164600	-104.849
417164700	-125.279
417164800	-105.022
417164900	-111.796
417165000	-102.159
417165100	-131.618
417165200	-103.22
417165300	-125.756
417165400	-103.134
417165500	-123.199
417165600	-102.606
417165700	-117.329
417165800	-104.951
417165900	-127.797
417166000	-104.634
417166100	-128.173
417166200	-102.779
417166300	-121.92
417166400	-102.786
417166500	-122.471
417166600	-103.283
417166700	-120.312
417166800	-101.261
417166900	-126.242
417167000	-103.135
417167100	-122.393
417167200	-104.452
417167300	-117.438
417167400	-102.835
417167500	-121.425
417167600	-102.91
417167700	-121.094
417167800	-101.787
417167900	-117.624
417168000	-101.251
417168100	-132.571
417168200	-104.922
417168300	-125.081
417168400	-102.919
417168500	-130.727
417168600	-105.005
417168700	-127.6
417168800	-103.553
417168900	-125.192
417169000	-102.776
417169100	-116.172
417169200	-104.094
417169300	-128.363
417169400	-103.107
417169500	-131.211
417169600	-104.151
417169700	-116.617
417169800	-103.621
417169900	-131.755
417170000	-103.733
417170100	-134.684
417170200	-101.152
417170300	-129.39
417170400	-103.922
417170500	-149.289
417170600	-104.823
417170700	-132.707
417170800	-106.35
417170900	-134.245
417171000	-103.869
417171100	-116.793
417171200	-104.038
417171300	-127.162
417171400	-107.285
417171500	-123.376
417171600	-104.136
417171700	-119.506
417171800	-104.895
417171900	-121.409
417172000	-102.684
417172100	-122.636
417172200	-101.338
417172300	-113.434
417172400	-102.677
417172500	-131.538
417172600	-103.018
417172700	-121.922
417172800	-102.446
417172900	-130.968
417173000	-103.809
417173100	-130.339
417173200	-105.244
417173300	-124.249
417173400	-104.713
417173500	-120.406
417173600	-103.298
417173700	-124.855
417173800	-105.104
417173900	-121.723
417174000	-102.224
417174100	-119.94
417174200	-103.777
417174300	-120.83
417174400	-103.545
417174500	-127.967
417174600	-105.054
417174700	-114.109
417174800	-102.292
417174900	-121.799
417175000	-106.391
417175100	-118.307
417175200	-105.377
417175300	-119.239
417175400	-106.332
417175500	-121.941
417175600	-104.317
417175700	-124.188
417175800	-105.687
417175900	-118.569
417176000	-102.679
417176100	-130.683
417176200	-102.953
417176300	-121.428
417176400	-102.35
417176500	-125.939
417176600	-107.771
417176700	-130.842
417176800	-103.977
417176900	-128.957
417177000	-101.912
417177100	-119.017
417177200	-101.908
417177300	-128.899
417177400	-104.976
417177500	-135.732
417177600	-106.124
417177700	-128.076
417177800	-102.155
417177900	-122.732
417178000	-104.739
417178100	-129.45
417178200	-103.701
417178300	-130.879
417178400	-105.462
417178500	-131.948
417178600	-104.899
417178700	-122.543
417178800	-104.539
417178900	-126.236
417179000	-105.122
417179100	-124.032
417179200	-104.65
417179300	-124.72
417179400	-104.401
417179500	-130.763
417179600	-105.073
417179700	-135.498
417179800	-105.546
417179900	-120.576
417180000	-103.716
417180100	-122.735
417180200	-105.091
417180300	-128.436
417180400	-107.925
417180500	-132.75
417180600	-106.131
417180700	-125.782
417180800	-105.844
417180900	-119.138
417181000	-104.97
417181100	-134.262
417181200	-109.272
417181300	-120.698
417181400	-107.858
417181500	-126.257
417181600	-102.823
417181700	-122.133
417181800	-101.429
417181900	-127.951
417182000	-105.47
417182100	-134.037
417182200	-105.542
417182300	-114.773
417182400	-102.851
417182500	-116.501
417182600	-107.167
417182700	-130.228
417182800	-107.044
417182900	-132.428
417183000	-105.821
417183100	-123.362
417183200	-106.415
417183300	-126.754
417183400	-105.8
417183500	-136.073
417183600	-106.704
417183700	-131.414
417183800	-103.776
417183900	-131.594
417184000	-105.486
417184100	-124.547
417184200	-104.932
417184300	-127.116
417184400	-106.253
417184500	-118.297
417184600	-106.237
417184700	-134.076
417184800	-105.25
417184900	-130.179
417185000	-102.196
417185100	-131.425
417185200	-103.18
417185300	-120.869
417185400	-101.029
417185500	-125.261
417185600	-102.749
417185700	-126.728
417185800	-105.491
417185900	-125.161
417186000	-106.015
417186100	-125.97
417186200	-103.879
417186300	-129.672
417186400	-105.276
417186500	-126.659
417186600	-105.623
417186700	-124.227
417186800	-104.721
417186900	-117.925
417187000	-105.521
417187100	-119.94
417187200	-103.088
417187300	-132.663
417187400	-104.03
417187500	-121.306
417187600	-103.552
417187700	-126.086
417187800	-103.895
417187900	-120.007
417188000	-104.874
417188100	-126.344
417188200	-104.752
417188300	-128.688
417188400	-105.3
417188500	-117.409
417188600	-105.718
417188700	-130.475
417188800	-101.361
417188900	-124.451
417189000	-104.805
417189100	-121.48
417189200	-105.84
417189300	-118.952
417189400	-104.617
417189500	-124.316
417189600	-105.412
417189700	-128.414
417189800	-105.055
417189900	-129.044
417190000	-103.26
417190100	-127.268
417190200	-104.856
417190300	-129.612
417190400	-105.191
417190500	-122.432
417190600	-103.084
417190700	-118.136
417190800	-104.199
417190900	-130.189
417191000	-105.226
417191100	-122.69
417191200	-104.502
417191300	-136.445
417191400	-106.42
417191500	-123.566
417191600	-104.594
417191700	-125.976
417191800	-104.088
417191900	-119.082
417192000	-102.965
417192100	-131.833
417192200	-103.683
417192300	-124.316
417192400	-105.947
417192500	-139.078
417192600	-105.457
417192700	-125.247
417192800	-107.869
417192900	-131.844
417193000	-105.014
417193100	-127.951
417193200	-103.433
417193300	-122.387
417193400	-105.363
417193500	-129.262
417193600	-102.551
417193700	-130.258
417193800	-105.582
417193900	-126.831
417194000	-102.089
417194100	-120.659
417194200	-104.645
417194300	-126.424
417194400	-100.421
417194500	-133.872
417194600	-106.569
417194700	-122.527
417194800	-106.06
417194900	-124.862
417195000	-104.201
417195100	-121.99
417195200	-103.945
417195300	-123.662
417195400	-102.973
417195500	-125.317
417195600	-101.808
417195700	-124.485
417195800	-105.628
417195900	-137.728
417196000	-104.994
417196100	-120.475
417196200	-104.932
417196300	-129.503
417196400	-103.254
417196500	-117.248
417196600	-103.286
417196700	-130.071
417196800	-105.289
417196900	-146.826
417197000	-102.382
417197100	-125.65
417197200	-104.207
417197300	-127.911
417197400	-104.986
417197500	-124.957
417197600	-105.694
417197700	-118.35
417197800	-107.495
417197900	-121.089
417198000	-103.431
417198100	-137.912
417198200	-103.155
417198300	-129.517
417198400	-104.374
417198500	-122.331
417198600	-102.715
417198700	-121.534
417198800	-104.259
417198900	-122.066
417199000	-101.766
417199100	-142.885
417199200	-104.453
417199300	-128.164
417199400	-106.601
417199500	-130.975
417199600	-105.721
417199700	-137.373
417199800	-104.723
417199900	-124.407
417200000	-104.183
417200100	-138.943
417200200	-105.481
417200300	-116.965
417200400	-104.593
417200500	-117.344
417200600	-103.873
417200700	-121.837
417200800	-104.249
417200900	-114.242
417201000	-102.024
417201100	-127.121
417201200	-104.81
417201300	-122.152
417201400	-104.658
417201500	-123.105
417201600	-104.237
417201700	-122.963
417201800	-103.635
417201900	-129.337
417202000	-104.352
417202100	-123.448
417202200	-102.255
417202300	-121.632
417202400	-102.846
417202500	-120.25
417202600	-102.847
417202700	-130.489
417202800	-105.531
417202900	-141.947
417203000	-104.783
417203100	-128.954
417203200	-105.487
417203300	-133.913
417203400	-104.77
417203500	-132.049
417203600	-105.279
417203700	-128.435
417203800	-105.966
417203900	-130.858
417204000	-104.608
417204100	-130.82
417204200	-103.952
417204300	-124.031
417204400	-104.953
417204500	-126.125
417204600	-105.927
417204700	-125.582
417204800	-103.283
417204900	-125.221
417205000	-103.332
417205100	-151.446
417205200	-102.015
417205300	-118.483
417205400	-103.365
417205500	-120.031
417205600	-103.155
417205700	-126.618
417205800	-102.924
417205900	-125.145
417206000	-103.555
417206100	-139.362
417206200	-104.637
417206300	-119.624
417206400	-104.732
417206500	-124.373
417206600	-102.484
417206700	-126.531
417206800	-102.485
417206900	-127.976
417207000	-105.599
417207100	-123.57
417207200	-103.863
417207300	-126.89
417207400	-107.153
417207500	-135.234
417207600	-103.177
417207700	-134.404
417207800	-104.264
417207900	-127.806
417208000	-103.816
417208100	-127.517
417208200	-103.813
417208300	-129.862
417208400	-100.051
417208500	-121.87
417208600	-101.746
417208700	-124.735
417208800	-102.825
417208900	-128.069
417209000	-103.086
417209100	-131.909
417209200	-104.61
417209300	-134.998
417209400	-103.211
417209500	-117.123
417209600	-106.177
417209700	-125.369
417209800	-105.766
417209900	-122.492
417210000	-103.06
417210100	-123.01
417210200	-104.493
417210300	-132.472
417210400	-103.676
417210500	-130.421
417210600	-104.934
417210700	-127.375
417210800	-105.059
417210900	-124.47
417211000	-103.632
417211100	-120.686
417211200	-100.876
417211300	-125.297
417211400	-105.227
417211500	-116.219
417211600	-104.947
417211700	-128.924
417211800	-101.274
417211900	-126.196
417212000	-103.89
417212100	-118.385
417212200	-104.883
417212300	-123.536
417212400	-102.471
417212500	-121.196
417212600	-103.388
417212700	-120.549
417212800	-103.41
417212900	-122.653
417213000	-105.777
417213100	-124.1
417213200	-103.434
417213300	-121.97
417213400	-103.966
417213500	-125.495
417213600	-105.195
417213700	-124.046
417213800	-101.891
417213900	-126.23
417214000	-102.447
417214100	-131.775
417214200	-108.2
417214300	-120.78
417214400	-103.704
417214500	-126.918
417214600	-105.648
417214700	-131.026
417214800	-103.777
417214900	-130.78
417215000	-104.872
417215100	-138.976
417215200	-106.044
417215300	-123.7
417215400	-101.752
417215500	-122.647
417215600	-105.206
417215700	-121.583
417215800	-103.233
417215900	-126.988
417216000	-104.515
417216100	-117.974
417216200	-101.995
417216300	-133.613
417216400	-103.009
417216500	-126.017
417216600	-105.134
417216700	-122.442
417216800	-104.252
417216900	-137.227
417217000	-104.267
417217100	-126.836
417217200	-103.921
417217300	-122.772
417217400	-101.783
417217500	-122.032
417217600	-104.901
417217700	-122.229
417217800	-103.819
417217900	-128.802
417218000	-100.726
417218100	-128.65
417218200	-104.355
417218300	-119.528
417218400	-102.951
417218500	-121.04
417218600	-104.718
417218700	-123.196
417218800	-102.219
417218900	-137.774
417219000	-100.516
417219100	-121.312
417219200	-101.085
417219300	-121.886
417219400	-105.115
417219500	-126.417
417219600	-103.278
417219700	-119.437
417219800	-106.033
417219900	-119.966
417220000	-104.085
417220100	-127.658
417220200	-99.9789
417220300	-128.486
417220400	-103.219
417220500	-123.174
417220600	-101.871
417220700	-126.263
417220800	-102.769
417220900	-131.221
417221000	-104.02
417221100	-133.149
417221200	-102.375
417221300	-133.428
417221400	-101.594
417221500	-123.211
417221600	-102.73
417221700	-126.099
417221800	-102.24
417221900	-136.815
417222000	-105.021
417222100	-117.859
417222200	-102.746
417222300	-130.612
417222400	-104.198
417222500	-124.673
417222600	-105.511
417222700	-121.41
417222800	-104.269
417222900	-123.223
417223000	-103.133
417223100	-118.483
417223200	-101.228
417223300	-127.399
417223400	-104.251
417223500	-126.11
417223600	-104.045
417223700	-122.503
417223800	-104.61
417223900	-125.785
417224000	-104.207
417224100	-119.071
417224200	-104.894
417224300	-122.3
417224400	-103.431
417224500	-129.096
417224600	-103.79
417224700	-119.383
417224800	-107.407
417224900	-131.787
417225000	-102.578
417225100	-130.95
417225200	-100.741
417225300	-123.68
417225400	-101.798
417225500	-130.451
417225600	-99.3629
417225700	-118.772
417225800	-102.175
417225900	-123.034
417226000	-101.334
417226100	-126.178
417226200	-103.602
417226300	-131.489
417226400	-104.979
417226500	-123.905
417226600	-101.957
417226700	-122.93
417226800	-102.389
417226900	-124.334
417227000	-103.309
417227100	-124.83
417227200	-101.892
417227300	-122.334
417227400	-101.145
417227500	-122.78
417227600	-104.362
417227700	-122.861
417227800	-100.186
417227900	-121.038
417228000	-104.347
417228100	-122.573
417228200	-102.705
417228300	-122.882
417228400	-102.205
417228500	-134.605
417228600	-100.941
417228700	-127.148
417228800	-103.815
417228900	-139.783
417229000	-104.219
417229100	-115.656
417229200	-99.028
417229300	-128.852
417229400	-103.012
417229500	-124.202
417229600	-102.381
417229700	-122.073
417229800	-102.406
417229900	-114.847
417230000	-104.762
417230100	-122.772
417230200	-102.214
417230300	-123.01
417230400	-103.172
417230500	-125.59
417230600	-102.279
417230700	-114.805
417230800	-101.717
417230900	-125.493
417231000	-100.892
417231100	-122.59
417231200	-104.498
417231300	-133.544
417231400	-103.702
417231500	-119.647
417231600	-101.092
417231700	-126.386
417231800	-103.829
417231900	-127.171
417232000	-103.869
417232100	-118.822
417232200	-104.373
417232300	-120.266
417232400	-103.569
417232500	-122.174
417232600	-102.965
417232700	-123.984
417232800	-101.957
417232900	-120.845
417233000	-106.416
417233100	-119.934
417233200	-101.896
417233300	-122.676
417233400	-103.87
417233500	-119.244
417233600	-101.845
417233700	-120.668
417233800	-103.353
417233900	-126.417
417234000	-104.679
417234100	-121.452
417234200	-101.704
417234300	-121.386
417234400	-103.643
417234500	-119.33
417234600	-101.596
417234700	-125.897
417234800	-104.248
417234900	-126.273
417235000	-101.6
417235100	-112.584
417235200	-100.792
417235300	-126.988
417235400	-104.569
417235500	-131.906
417235600	-102.319
417235700	-121.416
417235800	-102.056
417235900	-131.037
417236000	-103.314
417236100	-122.131
417236200	-101.112
417236300	-126.379
417236400	-103.147
417236500	-132.425
417236600	-101.58
417236700	-123.791
417236800	-102.017
417236900	-130.575
417237000	-103.027
417237100	-125.41
417237200	-103.305
417237300	-118.426
417237400	-101.581
417237500	-124.474
417237600	-103.762
417237700	-115.947
417237800	-102.247
417237900	-121.447
417238000	-104.609
417238100	-117.228
417238200	-101.45
417238300	-128.629
417238400	-103.535
417238500	-124.381
417238600	-102.081
417238700	-126.681
417238800	-103.151
417238900	-121.298
417239000	-103.865
417239100	-122.71
417239200	-104.741
417239300	-132.197
417239400	-105.682
417239500	-140.008
417239600	-101.683
417239700	-131.706
417239800	-102.76
417239900	-128.167
417240000	-103.758
417240100	-117.09
417240200	-100.991
417240300	-120.048
417240400	-104.829
417240500	-139.253
417240600	-104.406
417240700	-120.229
417240800	-105.214
417240900	-125.228
417241000	-100.594
417241100	-122.827
417241200	-100.21
417241300	-121.408
417241400	-102.863
417241500	-116.867
417241600	-102.903
417241700	-129.335
417241800	-102.913
417241900	-118.895
417242000	-102.904
417242100	-131.919
417242200	-102.364
417242300	-126.668
417242400	-101.822
417242500	-117.101
417242600	-102.796
417242700	-126.388
417242800	-102.598
417242900	-118.13
417243000	-105.899
417243100	-125.795
417243200	-103.323
417243300	-119.702
417243400	-100.807
417243500	-128.175
417243600	-102.857
417243700	-126.314
417243800	-103.65
417243900	-132.957
417244000	-104.235
417244100	-138.25
417244200	-105.049
417244300	-122.71
417244400	-103.016
417244500	-125.368
417244600	-103.341
417244700	-122.118
417244800	-102.796
417244900	-127.787
417245000	-100.006
417245100	-127.84
417245200	-102.752
417245300	-127.326
417245400	-103.389
417245500	-122.987
417245600	-104.285
417245700	-123.481
417245800	-104.916
417245900	-121.746
417246000	-103.65
417246100	-121.735
417246200	-103.141
417246300	-118.338
417246400	-103.868
417246500	-129.907
417246600	-102.907
417246700	-132.526
417246800	-106.908
417246900	-117.553
417247000	-103.274
417247100	-127.744
417247200	-102.36
417247300	-123.72
417247400	-106.483
417247500	-120.183
417247600	-104.642
417247700	-125.685
417247800	-105.483
417247900	-127.486
417248000	-103.129
417248100	-123.824
417248200	-105.789
417248300	-125.02
417248400	-102.113
417248500	-136.747
417248600	-104.106
417248700	-142.226
417248800	-103.717
417248900	-130.496
417249000	-103.529
417249100	-139.472
417249200	-103.991
417249300	-129.655
417249400	-102.897
417249500	-118.889
417249600	-102.361
417249700	-126.103
417249800	-103.342
[truncated: 18,002 more rows]
