# Supplementary material for: Passive frequency comb generation at radiofrequency for ranging applications
Source: Nat Commun. 2024 Apr 2;15:2844. doi: 10.1038/s41467-024-46940-2 (PMC10987526; doi:10.1038/s41467-024-46940-2)
Supplement: Supplementary file 5 — Source Data [file 41467_2024_46940_MOESM5_ESM.zip › Figure3_Data/836_10MHz_-00_30dBm.xlsx]

## Sheet: Sheet1
frequency (Hz)	power (dBm)
417050000	-106.842
417050100	-120.562
417050200	-106.611
417050300	-121.649
417050400	-106.27
417050500	-123.004
417050600	-105.154
417050700	-135.178
417050800	-104.904
417050900	-135.227
417051000	-101.823
417051100	-133.622
417051200	-104.745
417051300	-130.802
417051400	-107.55
417051500	-128.869
417051600	-105.795
417051700	-139.817
417051800	-105.923
417051900	-123.562
417052000	-107.328
417052100	-122.828
417052200	-105.182
417052300	-144.659
417052400	-104.072
417052500	-132.676
417052600	-106.214
417052700	-121.645
417052800	-104.05
417052900	-123.971
417053000	-107.381
417053100	-123.017
417053200	-106.585
417053300	-127.828
417053400	-106.4
417053500	-123.219
417053600	-105.768
417053700	-123.058
417053800	-102.155
417053900	-127.167
417054000	-102.515
417054100	-135.572
417054200	-102.515
417054300	-126.749
417054400	-106.507
417054500	-134.51
417054600	-106.123
417054700	-123.84
417054800	-105.425
417054900	-122.83
417055000	-105.977
417055100	-119.835
417055200	-103.928
417055300	-125.436
417055400	-102.209
417055500	-125.033
417055600	-106.134
417055700	-133.193
417055800	-105.856
417055900	-125.945
417056000	-105.858
417056100	-126.06
417056200	-104.957
417056300	-125.375
417056400	-102.351
417056500	-126.353
417056600	-106.539
417056700	-122.856
417056800	-105.745
417056900	-124.548
417057000	-104.709
417057100	-133.299
417057200	-105.907
417057300	-125.81
417057400	-105.408
417057500	-122.61
417057600	-107.006
417057700	-139.012
417057800	-102.487
417057900	-134.93
417058000	-103.522
417058100	-128.366
417058200	-103.318
417058300	-116.518
417058400	-105.409
417058500	-125.363
417058600	-105.05
417058700	-119.327
417058800	-103.052
417058900	-119.014
417059000	-107.411
417059100	-120.638
417059200	-105.711
417059300	-120.05
417059400	-105.706
417059500	-134.809
417059600	-103.231
417059700	-125.009
417059800	-106.913
417059900	-128.122
417060000	-102.682
417060100	-123.563
417060200	-107.575
417060300	-124.463
417060400	-107.571
417060500	-127.863
417060600	-104.493
417060700	-123.143
417060800	-105.296
417060900	-124.388
417061000	-103.669
417061100	-123.031
417061200	-102.847
417061300	-127.213
417061400	-104.031
417061500	-137.927
417061600	-103.919
417061700	-126.782
417061800	-106.433
417061900	-125.408
417062000	-104.462
417062100	-124.173
417062200	-103.36
417062300	-125.392
417062400	-108.701
417062500	-122.206
417062600	-106.77
417062700	-120.737
417062800	-106.84
417062900	-132.955
417063000	-104.196
417063100	-147.915
417063200	-104.164
417063300	-139.753
417063400	-106.292
417063500	-134.446
417063600	-104.654
417063700	-118.303
417063800	-105.235
417063900	-124.271
417064000	-104.4
417064100	-139.932
417064200	-101.789
417064300	-133.938
417064400	-103.613
417064500	-125.241
417064600	-102.683
417064700	-125.964
417064800	-106.163
417064900	-141.014
417065000	-104.625
417065100	-116.659
417065200	-103.971
417065300	-120.26
417065400	-105.027
417065500	-127.549
417065600	-105.283
417065700	-132.721
417065800	-103.824
417065900	-118.638
417066000	-104.483
417066100	-119.228
417066200	-103.732
417066300	-125.161
417066400	-105.162
417066500	-130.668
417066600	-101.039
417066700	-125.751
417066800	-106.023
417066900	-136.083
417067000	-105.22
417067100	-126.741
417067200	-105.692
417067300	-130.721
417067400	-104.45
417067500	-123.792
417067600	-106.59
417067700	-128.407
417067800	-105.96
417067900	-127.364
417068000	-104.771
417068100	-124.919
417068200	-105.565
417068300	-119.732
417068400	-105.479
417068500	-118.367
417068600	-105.334
417068700	-119.28
417068800	-105.013
417068900	-127.141
417069000	-105.145
417069100	-125.141
417069200	-107.256
417069300	-130.329
417069400	-102.821
417069500	-126.672
417069600	-107.207
417069700	-119.57
417069800	-105.638
417069900	-125.324
417070000	-103.149
417070100	-124.587
417070200	-104.926
417070300	-123.182
417070400	-103.01
417070500	-155.016
417070600	-103.546
417070700	-128.446
417070800	-105.944
417070900	-134.329
417071000	-105.679
417071100	-127.962
417071200	-106.989
417071300	-131.057
417071400	-103.864
417071500	-124.181
417071600	-103.719
417071700	-122.731
417071800	-105.618
417071900	-118.801
417072000	-103.544
417072100	-136.574
417072200	-103.975
417072300	-124.911
417072400	-103.512
417072500	-119.014
417072600	-105.077
417072700	-143.061
417072800	-104.476
417072900	-127.105
417073000	-104.932
417073100	-128.08
417073200	-105.139
417073300	-123.2
417073400	-105.298
417073500	-130.631
417073600	-104.172
417073700	-129.192
417073800	-105.317
417073900	-127.325
417074000	-105.832
417074100	-130.329
417074200	-104.801
417074300	-120.171
417074400	-107.023
417074500	-131.897
417074600	-103.107
417074700	-121.601
417074800	-103.956
417074900	-132.701
417075000	-106.199
417075100	-125.865
417075200	-102.968
417075300	-124.113
417075400	-102.83
417075500	-121.068
417075600	-103.027
417075700	-139.941
417075800	-101.937
417075900	-124.482
417076000	-101.508
417076100	-124.249
417076200	-103.916
417076300	-124.857
417076400	-104.975
417076500	-129.959
417076600	-103.413
417076700	-120.378
417076800	-104.077
417076900	-130.923
417077000	-105.379
417077100	-127.187
417077200	-102.024
417077300	-123.325
417077400	-103.888
417077500	-129.802
417077600	-102.207
417077700	-126.797
417077800	-108.322
417077900	-124.73
417078000	-101.489
417078100	-142.006
417078200	-101.963
417078300	-126.679
417078400	-103.922
417078500	-126.225
417078600	-104.866
417078700	-121.383
417078800	-103.777
417078900	-133.278
417079000	-103.74
417079100	-121.691
417079200	-104.137
417079300	-127.914
417079400	-104.792
417079500	-125.756
417079600	-104.687
417079700	-138.232
417079800	-105.685
417079900	-132.09
417080000	-105.632
417080100	-129.58
417080200	-103.563
417080300	-120.506
417080400	-104.019
417080500	-120.012
417080600	-104.069
417080700	-119.292
417080800	-102.621
417080900	-129.304
417081000	-102.505
417081100	-122.25
417081200	-104.846
417081300	-132.073
417081400	-104.675
417081500	-123.177
417081600	-106.177
417081700	-141.59
417081800	-104.143
417081900	-125.744
417082000	-102.764
417082100	-121.957
417082200	-104.28
417082300	-123.06
417082400	-104.208
417082500	-124.685
417082600	-105.174
417082700	-127.942
417082800	-103.444
417082900	-128.722
417083000	-99.9151
417083100	-116.76
417083200	-102.424
417083300	-134.138
417083400	-102.111
417083500	-125.041
417083600	-102.11
417083700	-129.849
417083800	-103.366
417083900	-127.62
417084000	-103.717
417084100	-122.728
417084200	-101.374
417084300	-123.34
417084400	-101.362
417084500	-125.312
417084600	-100.699
417084700	-126.254
417084800	-100.143
417084900	-138.703
417085000	-104.82
417085100	-122.804
417085200	-101.076
417085300	-121.734
417085400	-101.648
417085500	-149.157
417085600	-98.9681
417085700	-115.912
417085800	-104.081
417085900	-121.432
417086000	-100.932
417086100	-124.309
417086200	-105.007
417086300	-134.889
417086400	-105.176
417086500	-126.133
417086600	-105.242
417086700	-120.241
417086800	-102.374
417086900	-124.706
417087000	-102.376
417087100	-124.468
417087200	-105.508
417087300	-122.158
417087400	-101.657
417087500	-116.991
417087600	-102.603
417087700	-124.896
417087800	-101.154
417087900	-118.137
417088000	-101.678
417088100	-126.09
417088200	-103.333
417088300	-128.244
417088400	-102.393
417088500	-123.635
417088600	-103.182
417088700	-114.385
417088800	-100.902
417088900	-128.864
417089000	-99.3047
417089100	-120.906
417089200	-102.805
417089300	-120.5
417089400	-101.767
417089500	-130.397
417089600	-101.157
417089700	-119.901
417089800	-102.7
417089900	-137.342
417090000	-102.498
417090100	-120.199
417090200	-101.02
417090300	-125.206
417090400	-102.208
417090500	-122.969
417090600	-102.425
417090700	-122.616
417090800	-103.33
417090900	-125.245
417091000	-101.203
417091100	-120.714
417091200	-100.83
417091300	-112.939
417091400	-102.499
417091500	-118.178
417091600	-102.759
417091700	-118.5
417091800	-100.862
417091900	-116.114
417092000	-102.097
417092100	-127.951
417092200	-100.393
417092300	-118.515
417092400	-99.4058
417092500	-119.239
417092600	-101.282
417092700	-120.23
417092800	-102.112
417092900	-120.308
417093000	-99.9504
417093100	-112.417
417093200	-103.162
417093300	-141.342
417093400	-102.248
417093500	-126.645
417093600	-101.213
417093700	-123.011
417093800	-101.709
417093900	-124.83
417094000	-101.633
417094100	-121.578
417094200	-101.371
417094300	-134.291
417094400	-102.362
417094500	-123.824
417094600	-99.181
417094700	-116.99
417094800	-100.54
417094900	-124.966
417095000	-99.8018
417095100	-123.488
417095200	-101.107
417095300	-124.547
417095400	-101.757
417095500	-134.427
417095600	-99.3169
417095700	-112.776
417095800	-98.0156
417095900	-114.279
417096000	-100.834
417096100	-119.04
417096200	-101.997
417096300	-124.342
417096400	-102.865
417096500	-124.939
417096600	-96.5415
417096700	-129.472
417096800	-99.6082
417096900	-122.965
417097000	-97.7315
417097100	-117.289
417097200	-101.315
417097300	-112.929
417097400	-101.144
417097500	-125.477
417097600	-102.907
417097700	-122.446
417097800	-98.2799
417097900	-118.053
417098000	-99.4089
417098100	-120.609
417098200	-101.199
417098300	-120.256
417098400	-99.3702
417098500	-116.236
417098600	-100.941
417098700	-113.803
417098800	-101.843
417098900	-114.334
417099000	-99.9306
417099100	-123.793
417099200	-99.4684
417099300	-125.753
417099400	-100.161
417099500	-123.826
417099600	-101.158
417099700	-137.097
417099800	-99.5047
417099900	-113.574
417100000	-99.5812
417100100	-122.578
417100200	-100.577
417100300	-120.426
417100400	-98.924
417100500	-122.846
417100600	-100.175
417100700	-126.888
417100800	-99.1151
417100900	-119.992
417101000	-99.9972
417101100	-118.469
417101200	-99.7075
417101300	-131.363
417101400	-100.682
417101500	-118.457
417101600	-100.215
417101700	-114.914
417101800	-99.8669
417101900	-114.93
417102000	-97.652
417102100	-117.242
417102200	-98.6184
417102300	-131.343
417102400	-97.5594
417102500	-120.342
417102600	-97.2949
417102700	-118.299
417102800	-95.1012
417102900	-127.337
417103000	-94.4623
417103100	-119.639
417103200	-94.4539
417103300	-121.005
417103400	-97.4743
417103500	-116.994
417103600	-97.5624
417103700	-127.459
417103800	-98.8029
417103900	-110.934
417104000	-98.1205
417104100	-129.949
417104200	-96.6377
417104300	-115.273
417104400	-96.2991
417104500	-116.327
417104600	-95.5571
417104700	-118.49
417104800	-96.7151
417104900	-122.683
417105000	-95.2357
417105100	-118.037
417105200	-97.6146
417105300	-129.078
417105400	-97.724
417105500	-114.672
417105600	-94.117
417105700	-116.264
417105800	-97.3309
417105900	-115.363
417106000	-94.3399
417106100	-113.72
417106200	-96.439
417106300	-117.924
417106400	-94.9655
417106500	-116.881
417106600	-95.7161
417106700	-119.375
417106800	-98.3774
417106900	-114.007
417107000	-93.8584
417107100	-112.565
417107200	-96.5038
417107300	-112.27
417107400	-94.8528
417107500	-126.775
417107600	-91.1535
417107700	-120.847
417107800	-94.4667
417107900	-118.625
417108000	-93.2875
417108100	-117.288
417108200	-94.0413
417108300	-115.511
417108400	-93.6173
417108500	-117.675
417108600	-92.7208
417108700	-120.481
417108800	-96.0152
417108900	-115.438
417109000	-90.9867
417109100	-114.187
417109200	-91.7167
417109300	-109.103
417109400	-93.515
417109500	-120.805
417109600	-92.2732
417109700	-110.961
417109800	-90.8915
417109900	-109.176
417110000	-90.3175
417110100	-113.224
417110200	-92.1473
417110300	-116.267
417110400	-89.086
417110500	-115.708
417110600	-91.6149
417110700	-114.891
417110800	-91.891
417110900	-105.078
417111000	-90.9001
417111100	-107.809
417111200	-90.4077
417111300	-115.809
417111400	-89.5202
417111500	-113.272
417111600	-87.9599
417111700	-107.985
417111800	-87.4235
417111900	-109.444
417112000	-85.3897
417112100	-107.221
417112200	-83.6751
417112300	-103.848
417112400	-86.7301
417112500	-111.801
417112600	-88.1821
417112700	-106.005
417112800	-86.642
417112900	-107.606
417113000	-85.1307
417113100	-129.238
417113200	-85.2664
417113300	-100.173
417113400	-83.0743
417113500	-107.404
417113600	-83.498
417113700	-115.663
417113800	-82.9616
417113900	-108.68
417114000	-82.6625
417114100	-107.743
417114200	-82.6243
417114300	-97.9059
417114400	-82.7356
417114500	-101.023
417114600	-82.0925
417114700	-114.626
417114800	-79.1307
417114900	-99.5076
417115000	-78.302
417115100	-98.7482
417115200	-76.6162
417115300	-96.4383
417115400	-74.011
417115500	-92.5071
417115600	-72.345
417115700	-89.0121
417115800	-68.7376
417115900	-83.6034
417116000	-62.8489
417116100	-84.3221
417116200	-44.1914
417116300	-73.2524
417116400	-60.0784
417116500	-84.62
417116600	-67.0714
417116700	-80.3415
417116800	-73.8232
417116900	-88.1579
417117000	-73.8359
417117100	-98.0145
417117200	-74.2449
417117300	-104.351
417117400	-76.7905
417117500	-93.9173
417117600	-77.66
417117700	-103.776
417117800	-79.4178
417117900	-101.136
417118000	-82.2564
417118100	-93.8543
417118200	-82.1071
417118300	-103.143
417118400	-81.603
417118500	-103.382
417118600	-82.2652
417118700	-108.66
417118800	-84.6059
417118900	-109.735
417119000	-84.9665
417119100	-104.114
417119200	-84.9252
417119300	-100.26
417119400	-87.11
417119500	-107.503
417119600	-87.0044
417119700	-114.008
417119800	-86.7581
417119900	-103.206
417120000	-85.9004
417120100	-113.52
417120200	-84.0398
417120300	-128.129
417120400	-87.6846
417120500	-101.328
417120600	-88.0283
417120700	-115.059
417120800	-87.3472
417120900	-127.579
417121000	-90.6189
417121100	-114.066
417121200	-92.0679
417121300	-108.812
417121400	-90.8431
417121500	-109.822
417121600	-90.832
417121700	-113.631
417121800	-90.5486
417121900	-108.387
417122000	-90.3988
417122100	-120.445
417122200	-90.4563
417122300	-109.105
417122400	-89.6717
417122500	-111.53
417122600	-91.8107
417122700	-124.925
417122800	-94.579
417122900	-116.089
417123000	-89.9513
417123100	-111.889
417123200	-90.0321
417123300	-111.788
417123400	-94.7043
417123500	-129.058
417123600	-93.6777
417123700	-110.713
417123800	-93.5511
417123900	-118.383
417124000	-95.1578
417124100	-109.723
417124200	-94.9152
417124300	-111.814
417124400	-93.3103
417124500	-111.039
417124600	-93.658
417124700	-117.177
417124800	-94.9376
417124900	-123.273
417125000	-91.7295
417125100	-113.988
417125200	-94.6868
417125300	-121.927
417125400	-94.2038
417125500	-113.031
417125600	-98.1836
417125700	-116.806
417125800	-96.4252
417125900	-114.555
417126000	-95.7404
417126100	-125.275
417126200	-95.665
417126300	-114.77
417126400	-95.411
417126500	-120.01
417126600	-95.4739
417126700	-124.528
417126800	-95.3182
417126900	-114.054
417127000	-97.0578
417127100	-123.657
417127200	-95.5317
417127300	-121.095
417127400	-97.1376
417127500	-123.154
417127600	-98.2093
417127700	-113.704
417127800	-98.1618
417127900	-121.74
417128000	-96.9728
417128100	-123.352
417128200	-96.4545
417128300	-114.18
417128400	-98.9187
417128500	-114.554
417128600	-96.7933
417128700	-112.965
417128800	-97.3045
417128900	-115.08
417129000	-97.3171
417129100	-114.913
417129200	-98.0001
417129300	-128.515
417129400	-98.8542
417129500	-109.676
417129600	-97.5552
417129700	-113.188
417129800	-97.2825
417129900	-119.567
417130000	-98.9458
417130100	-130.856
417130200	-98.9018
417130300	-122.149
417130400	-98.0505
417130500	-119.494
417130600	-98.6389
417130700	-126.873
417130800	-101.371
417130900	-129.56
417131000	-101.187
417131100	-120.367
417131200	-99.0376
417131300	-115.069
417131400	-100.228
417131500	-119.76
417131600	-98.5122
417131700	-120.515
417131800	-98.442
417131900	-124.371
417132000	-100.535
417132100	-119.983
417132200	-98.2151
417132300	-118.856
417132400	-99.5977
417132500	-118.477
417132600	-101.779
417132700	-129.121
417132800	-100.903
417132900	-122.553
417133000	-98.5752
417133100	-132.138
417133200	-101.478
417133300	-116.963
417133400	-98.052
417133500	-120.408
417133600	-101.751
417133700	-114.36
417133800	-102.631
417133900	-127.854
417134000	-99.7387
417134100	-128.552
417134200	-98.6372
417134300	-127.191
417134400	-100.243
417134500	-118.701
417134600	-97.6739
417134700	-124.021
417134800	-101.732
417134900	-121.843
417135000	-98.5075
417135100	-118.145
417135200	-101.414
417135300	-116.343
417135400	-97.8276
417135500	-116.701
417135600	-96.9443
417135700	-113.906
417135800	-99.282
417135900	-114.078
417136000	-100.054
417136100	-119.749
417136200	-100.434
417136300	-120.523
417136400	-102.245
417136500	-119.629
417136600	-101.345
417136700	-120.365
417136800	-97.4993
417136900	-121.672
417137000	-101.357
417137100	-142.922
417137200	-102.415
417137300	-118.475
417137400	-100.414
417137500	-122.141
417137600	-100.397
417137700	-116.737
417137800	-100.631
417137900	-124.065
417138000	-101.845
417138100	-120.612
417138200	-101.027
417138300	-119.087
417138400	-101.516
417138500	-118.053
417138600	-102.826
417138700	-119.116
417138800	-101.709
417138900	-132.892
417139000	-99.9055
417139100	-116.801
417139200	-101.315
417139300	-127.059
417139400	-99.2074
417139500	-127.44
417139600	-99.2141
417139700	-119.092
417139800	-99.1978
417139900	-125.631
417140000	-103.082
417140100	-120.112
417140200	-99.633
417140300	-123.158
417140400	-100.766
417140500	-119.08
417140600	-101.982
417140700	-127.485
417140800	-101.764
417140900	-122.276
417141000	-101.835
417141100	-134.025
417141200	-102.056
417141300	-127.392
417141400	-103.892
417141500	-120.87
417141600	-102.358
417141700	-125.535
417141800	-103.384
417141900	-133.58
417142000	-100.85
417142100	-125.387
417142200	-101.9
417142300	-117.375
417142400	-101.222
417142500	-124.974
417142600	-103.107
417142700	-124.655
417142800	-103.014
417142900	-117.38
417143000	-101.174
417143100	-130.795
417143200	-100.953
417143300	-126.002
417143400	-99.9484
417143500	-120.015
417143600	-104.516
417143700	-144.967
417143800	-102.141
417143900	-119.347
417144000	-103.004
417144100	-121.923
417144200	-103.057
417144300	-126.939
417144400	-102.287
417144500	-121.627
417144600	-100.706
417144700	-124.075
417144800	-104.918
417144900	-120.422
417145000	-103.568
417145100	-118.952
417145200	-101.339
417145300	-126.152
417145400	-103.59
417145500	-126.576
417145600	-101.265
417145700	-127.482
417145800	-103.599
417145900	-123.398
417146000	-105.095
417146100	-125.372
417146200	-105.078
417146300	-133.656
417146400	-103.315
417146500	-126.834
417146600	-99.8088
417146700	-119.466
417146800	-100.485
417146900	-127.036
417147000	-104.483
417147100	-126.736
417147200	-100.602
417147300	-128.76
417147400	-102.649
417147500	-127.187
417147600	-103.277
417147700	-125.92
417147800	-102.779
417147900	-125.296
417148000	-104
417148100	-121.249
417148200	-101.775
417148300	-113.613
417148400	-104.554
417148500	-125.352
417148600	-104.292
417148700	-124.644
417148800	-102.478
417148900	-124.654
417149000	-103.022
417149100	-126.635
417149200	-104.209
417149300	-115.6
417149400	-104.598
417149500	-141.885
417149600	-104.535
417149700	-110.699
417149800	-103.674
417149900	-123.576
417150000	-104.748
417150100	-121.24
417150200	-103.704
417150300	-118.717
417150400	-103.832
417150500	-118.309
417150600	-102.357
417150700	-128.068
417150800	-102.628
417150900	-118.141
417151000	-105.256
417151100	-121.711
417151200	-106.019
417151300	-120.826
417151400	-103.158
417151500	-121.771
417151600	-104.361
417151700	-127.66
417151800	-103.397
417151900	-118.967
417152000	-100.756
417152100	-128.307
417152200	-103.723
417152300	-121.265
417152400	-107.826
417152500	-127.784
417152600	-103.518
417152700	-131.194
417152800	-103.729
417152900	-125.062
417153000	-104.946
417153100	-132.594
417153200	-105.177
417153300	-124.926
417153400	-103.045
417153500	-125.611
417153600	-105.502
417153700	-131.341
417153800	-104.083
417153900	-118.68
417154000	-105.149
417154100	-126.152
417154200	-101.824
417154300	-126.901
417154400	-104.536
417154500	-123.609
417154600	-105.583
417154700	-128.043
417154800	-103.382
417154900	-122.307
417155000	-105.366
417155100	-118.302
417155200	-102.739
417155300	-127.215
417155400	-105.363
417155500	-122.186
417155600	-104.246
417155700	-120.288
417155800	-104.83
417155900	-127.073
417156000	-105.022
417156100	-150.14
417156200	-107.621
417156300	-123.845
417156400	-105.135
417156500	-137.102
417156600	-104.126
417156700	-116.283
417156800	-104.533
417156900	-125.644
417157000	-104.871
417157100	-128.001
417157200	-105.224
417157300	-127.84
417157400	-103.253
417157500	-123.708
417157600	-105.028
417157700	-124.178
417157800	-104.961
417157900	-125.687
417158000	-104.827
417158100	-134.522
417158200	-104.002
417158300	-118.43
417158400	-105.214
417158500	-120.671
417158600	-106.802
417158700	-126.61
417158800	-102.705
417158900	-123.326
417159000	-105.682
417159100	-127.471
417159200	-104.726
417159300	-125.895
417159400	-107.079
417159500	-117.904
417159600	-104.817
417159700	-126.504
417159800	-103.179
417159900	-140.789
417160000	-103.283
417160100	-130.115
417160200	-102.554
417160300	-126.518
417160400	-105.391
417160500	-131.327
417160600	-102.707
417160700	-131.137
417160800	-106.24
417160900	-120.114
417161000	-105.754
417161100	-125.957
417161200	-105.76
417161300	-136.573
417161400	-106.419
417161500	-125.678
417161600	-107.909
417161700	-122.932
417161800	-103.176
417161900	-123.692
417162000	-103.726
417162100	-130.85
417162200	-105.356
417162300	-128.845
417162400	-102.053
417162500	-143.629
417162600	-105.098
417162700	-117.233
417162800	-106.776
417162900	-126.942
417163000	-104.104
417163100	-123.403
417163200	-106.361
417163300	-126.52
417163400	-104.3
417163500	-134.148
417163600	-106.297
417163700	-131.734
417163800	-105.678
417163900	-142.734
417164000	-104.899
417164100	-126.704
417164200	-104.57
417164300	-126.186
417164400	-105.449
417164500	-126.715
417164600	-105.193
417164700	-125.361
417164800	-103.7
417164900	-128.629
417165000	-105.824
417165100	-127.912
417165200	-104.986
417165300	-126.493
417165400	-109.493
417165500	-132.054
417165600	-105.787
417165700	-132.43
417165800	-103.556
417165900	-123.632
417166000	-106.678
417166100	-139.683
417166200	-106.235
417166300	-121.959
417166400	-107.226
417166500	-125.236
417166600	-103.364
417166700	-125.04
417166800	-103.888
417166900	-122.245
417167000	-105.489
417167100	-133.295
417167200	-103.892
417167300	-127.401
417167400	-107.476
417167500	-122.881
417167600	-104.876
417167700	-122.878
417167800	-103.035
417167900	-127.926
417168000	-104.029
417168100	-132.483
417168200	-104.115
417168300	-115.132
417168400	-105.08
417168500	-129.625
417168600	-105.1
417168700	-123.09
417168800	-102.497
417168900	-125.174
417169000	-105.364
417169100	-127.096
417169200	-106.95
417169300	-119.832
417169400	-103.093
417169500	-126.055
417169600	-106.376
417169700	-120.464
417169800	-106.163
417169900	-134.496
417170000	-107.772
417170100	-121.481
417170200	-104.806
417170300	-121.863
417170400	-103.957
417170500	-131.126
417170600	-105.046
417170700	-128.247
417170800	-105.009
417170900	-120.816
417171000	-107.113
417171100	-126.448
417171200	-102.436
417171300	-124.7
417171400	-102.196
417171500	-130.547
417171600	-105.195
417171700	-146.298
417171800	-105.569
417171900	-118.483
417172000	-105.34
417172100	-119.845
417172200	-107.323
417172300	-123.477
417172400	-104.673
417172500	-122.33
417172600	-108.137
417172700	-122.311
417172800	-104.262
417172900	-124.072
417173000	-105.538
417173100	-120.014
417173200	-103.495
417173300	-129.976
417173400	-106.714
417173500	-116.512
417173600	-104.227
417173700	-130.588
417173800	-106.789
417173900	-122.692
417174000	-103.244
417174100	-129.66
417174200	-104.172
417174300	-118.287
417174400	-104.145
417174500	-123.338
417174600	-104.474
417174700	-126.023
417174800	-104.413
417174900	-133.171
417175000	-105.939
417175100	-117.801
417175200	-103.536
417175300	-126.025
417175400	-105.867
417175500	-117.002
417175600	-107.86
417175700	-133.147
417175800	-107.143
417175900	-120.822
417176000	-103.664
417176100	-121.742
417176200	-105.668
417176300	-129.927
417176400	-105.616
417176500	-126.161
417176600	-105.905
417176700	-139.716
417176800	-106.197
417176900	-133.67
417177000	-105.245
417177100	-125.403
417177200	-103.054
417177300	-118.952
417177400	-105.571
417177500	-131.047
417177600	-105.445
417177700	-118.983
417177800	-103.918
417177900	-136.028
417178000	-105.008
417178100	-136.359
417178200	-107.986
417178300	-128.959
417178400	-105.069
417178500	-126.733
417178600	-105.488
417178700	-130.854
417178800	-104.943
417178900	-127.99
417179000	-105.385
417179100	-120.134
417179200	-105.974
417179300	-135.049
417179400	-103.332
417179500	-129.329
417179600	-106.277
417179700	-116.798
417179800	-106.711
417179900	-122.92
417180000	-105.701
417180100	-126.672
417180200	-103.668
417180300	-119.85
417180400	-104.228
417180500	-126.389
417180600	-105.959
417180700	-120.491
417180800	-105.861
417180900	-128.391
417181000	-105.805
417181100	-133.111
417181200	-104.7
417181300	-157.448
417181400	-103.356
417181500	-127.105
417181600	-105.317
417181700	-123.639
417181800	-104.846
417181900	-123.421
417182000	-108.397
417182100	-121.3
417182200	-104.638
417182300	-126.468
417182400	-107.722
417182500	-125.986
417182600	-105.63
417182700	-122.025
417182800	-105.326
417182900	-150.183
417183000	-103.635
417183100	-130.856
417183200	-104.068
417183300	-126.564
417183400	-106.257
417183500	-122.037
417183600	-106.92
417183700	-142.542
417183800	-102.808
417183900	-121.571
417184000	-105.089
417184100	-130.394
417184200	-106.734
417184300	-129.345
417184400	-108.178
417184500	-125.149
417184600	-105.426
417184700	-124.625
417184800	-105.682
417184900	-119.896
417185000	-106.056
417185100	-129.218
417185200	-105.173
417185300	-133.108
417185400	-107.22
417185500	-137.741
417185600	-103.933
417185700	-131.679
417185800	-105.884
417185900	-129.934
417186000	-104.998
417186100	-125.529
417186200	-104.592
417186300	-119.039
417186400	-108.772
417186500	-120.915
417186600	-106.349
417186700	-127.608
417186800	-105.661
417186900	-117.019
417187000	-105.216
417187100	-133.006
417187200	-105.604
417187300	-126.8
417187400	-106.116
417187500	-130.625
417187600	-104.179
417187700	-122.425
417187800	-105.05
417187900	-124.452
417188000	-107.272
417188100	-124.584
417188200	-104.83
417188300	-119.587
417188400	-103.101
417188500	-125.053
417188600	-105.491
417188700	-130.588
417188800	-105.119
417188900	-134.718
417189000	-103.45
417189100	-120.421
417189200	-106.533
417189300	-126.804
417189400	-104.262
417189500	-124.786
417189600	-104.37
417189700	-116.976
417189800	-106.53
417189900	-130.346
417190000	-107.389
417190100	-134.035
417190200	-104.849
417190300	-121.171
417190400	-105.966
417190500	-121.865
417190600	-104.038
417190700	-120.092
417190800	-104.821
417190900	-121.283
417191000	-105.639
417191100	-123.705
417191200	-102.485
417191300	-123.133
417191400	-108.758
417191500	-124.099
417191600	-105.042
417191700	-124.981
417191800	-104.64
417191900	-122.682
417192000	-106.353
417192100	-135.427
417192200	-107.451
417192300	-129.301
417192400	-106.486
417192500	-125.007
417192600	-103.006
417192700	-138.05
417192800	-106.573
417192900	-137.041
417193000	-105.493
417193100	-139.486
417193200	-107.714
417193300	-156.983
417193400	-104.875
417193500	-132.527
417193600	-106.399
417193700	-127.586
417193800	-106.459
417193900	-128.645
417194000	-105.355
417194100	-119.11
417194200	-105.369
417194300	-136.38
417194400	-105.083
417194500	-135.877
417194600	-106.213
417194700	-124.309
417194800	-105.511
417194900	-135.306
417195000	-105.721
417195100	-120.781
417195200	-107.769
417195300	-127.776
417195400	-103.522
417195500	-145.695
417195600	-105.815
417195700	-122.529
417195800	-104.645
417195900	-117.17
417196000	-104.535
417196100	-127.251
417196200	-106.286
417196300	-135.557
417196400	-105.232
417196500	-136.537
417196600	-107.563
417196700	-127.649
417196800	-106.473
417196900	-129.463
417197000	-107.216
417197100	-126.115
417197200	-106.468
417197300	-139.405
417197400	-108.583
417197500	-128.816
417197600	-105.983
417197700	-129.525
417197800	-103.764
417197900	-135.835
417198000	-105.672
417198100	-127.901
417198200	-105.783
417198300	-122.377
417198400	-104.186
417198500	-129.075
417198600	-103.353
417198700	-131.142
417198800	-107.779
417198900	-139.578
417199000	-105.305
417199100	-124.856
417199200	-104.729
417199300	-130.533
417199400	-104.196
417199500	-123.229
417199600	-105.877
417199700	-122.753
417199800	-106.642
417199900	-123.677
417200000	-105.654
417200100	-123.496
417200200	-105.993
417200300	-143.93
417200400	-106.134
417200500	-119.263
417200600	-104.323
417200700	-130.906
417200800	-106.935
417200900	-126.773
417201000	-103.331
417201100	-125.356
417201200	-103.474
417201300	-142.856
417201400	-103.358
417201500	-121.773
417201600	-104.743
417201700	-126.837
417201800	-106.895
417201900	-133.805
417202000	-103.627
417202100	-123.805
417202200	-105.498
417202300	-117.545
417202400	-106.404
417202500	-124.567
417202600	-106.415
417202700	-128.317
417202800	-106.22
417202900	-123.862
417203000	-103.378
417203100	-121.669
417203200	-106.358
417203300	-118.349
417203400	-105.986
417203500	-127.431
417203600	-105.859
417203700	-138.44
417203800	-105.955
417203900	-130.722
417204000	-105.893
417204100	-126.156
417204200	-106.713
417204300	-130.013
417204400	-107.199
417204500	-126.291
417204600	-105.028
417204700	-133.543
417204800	-103.486
417204900	-129.058
417205000	-105.236
417205100	-126.039
417205200	-105.167
417205300	-130.619
417205400	-104.643
417205500	-132.327
417205600	-103.86
417205700	-134.072
417205800	-103.403
417205900	-134.617
417206000	-104.378
417206100	-131.824
417206200	-105.867
417206300	-128.967
417206400	-106.276
417206500	-139.329
417206600	-105.326
417206700	-143.002
417206800	-105.044
417206900	-128.03
417207000	-106.279
417207100	-120.098
417207200	-104.866
417207300	-129.667
417207400	-106.283
417207500	-131.905
417207600	-106.985
417207700	-123.423
417207800	-106.192
417207900	-133.176
417208000	-105.459
417208100	-124.618
417208200	-104.248
417208300	-130.321
417208400	-105.621
417208500	-130.572
417208600	-103.857
417208700	-126.265
417208800	-104.654
417208900	-122.747
417209000	-106.114
417209100	-135.906
417209200	-105.502
417209300	-123.834
417209400	-104.347
417209500	-121.683
417209600	-107.604
417209700	-122.058
417209800	-104.167
417209900	-124.158
417210000	-105.812
417210100	-137.48
417210200	-102.483
417210300	-127.49
417210400	-105.552
417210500	-128.948
417210600	-103.235
417210700	-123.756
417210800	-106.271
417210900	-125.999
417211000	-106.991
417211100	-127.379
417211200	-103.941
417211300	-118.544
417211400	-105.097
417211500	-127.022
417211600	-108.378
417211700	-141.44
417211800	-105.037
417211900	-126.114
417212000	-105.055
417212100	-128.854
417212200	-105.844
417212300	-127.444
417212400	-102.467
417212500	-126.088
417212600	-105.455
417212700	-115.359
417212800	-107.218
417212900	-125.199
417213000	-105.243
417213100	-123.955
417213200	-102.974
417213300	-120.919
417213400	-104.699
417213500	-119.222
417213600	-105.316
417213700	-112.44
417213800	-102.185
417213900	-120.29
417214000	-103.056
417214100	-137.798
417214200	-103.609
417214300	-120.575
417214400	-105.665
417214500	-116.517
417214600	-103.437
417214700	-123.414
417214800	-107.71
417214900	-118.823
417215000	-105.519
417215100	-121.384
417215200	-106.341
417215300	-126.942
417215400	-107.086
417215500	-124.07
417215600	-106.296
417215700	-133.927
417215800	-107.056
417215900	-132.381
417216000	-104.21
417216100	-130.545
417216200	-101.811
417216300	-117.804
417216400	-103.953
417216500	-136.782
417216600	-104.315
417216700	-125.247
417216800	-104.709
417216900	-125.468
417217000	-101.863
417217100	-124.563
417217200	-102.481
417217300	-130.278
417217400	-104.481
417217500	-123.712
417217600	-105.427
417217700	-141.407
417217800	-103.027
417217900	-126.21
417218000	-103.967
417218100	-125.877
417218200	-102.905
417218300	-126.753
417218400	-104.3
417218500	-127.787
417218600	-107.237
417218700	-126.069
417218800	-105.896
417218900	-121.822
417219000	-104.544
417219100	-124.879
417219200	-105.546
417219300	-126.951
417219400	-103.995
417219500	-120.297
417219600	-105.693
417219700	-121.416
417219800	-103.549
417219900	-122.918
417220000	-103.734
417220100	-116.716
417220200	-102.373
417220300	-131.712
417220400	-106.587
417220500	-134.475
417220600	-107.946
417220700	-127.383
417220800	-106.795
417220900	-122.225
417221000	-107.606
417221100	-122.771
417221200	-108.664
417221300	-121.957
417221400	-106.636
417221500	-130.559
417221600	-108.005
417221700	-124.795
417221800	-104.501
417221900	-133.858
417222000	-104.466
417222100	-125.21
417222200	-104.557
417222300	-125.623
417222400	-103.961
417222500	-120.33
417222600	-106.006
417222700	-128.214
417222800	-102.85
417222900	-123.475
417223000	-102.147
417223100	-129.424
417223200	-102.489
417223300	-123.558
417223400	-103.795
417223500	-125.156
417223600	-104.019
417223700	-118.765
417223800	-102.305
417223900	-119.475
417224000	-104.226
417224100	-121.636
417224200	-106.251
417224300	-126.999
417224400	-106.252
417224500	-125.951
417224600	-107.193
417224700	-123.386
417224800	-105.711
417224900	-118.321
417225000	-106.372
417225100	-124.202
417225200	-105.976
417225300	-123.477
417225400	-103.119
417225500	-125.73
417225600	-106.85
417225700	-120.916
417225800	-104.65
417225900	-121.736
417226000	-105.376
417226100	-123.655
417226200	-103.373
417226300	-127.461
417226400	-104.808
417226500	-118.051
417226600	-104.204
417226700	-142.46
417226800	-105.301
417226900	-120.717
417227000	-104.079
417227100	-133.344
417227200	-106.28
417227300	-119.904
417227400	-104.564
417227500	-120.933
417227600	-106.404
417227700	-131.146
417227800	-106.915
417227900	-121.208
417228000	-104.466
417228100	-136.697
417228200	-104.11
417228300	-138.975
417228400	-105.062
417228500	-119.21
417228600	-104.244
417228700	-128.607
417228800	-103.867
417228900	-125.47
417229000	-107.86
417229100	-125.742
417229200	-106.203
417229300	-121.628
417229400	-105.953
417229500	-127.158
417229600	-104.526
417229700	-126.584
417229800	-106.062
417229900	-126.999
417230000	-104.581
417230100	-120.249
417230200	-105.439
417230300	-123.687
417230400	-105.507
417230500	-123.075
417230600	-102.752
417230700	-125.745
417230800	-106.478
417230900	-124.563
417231000	-106.596
417231100	-127.058
417231200	-104.618
417231300	-138.311
417231400	-106.355
417231500	-142.909
417231600	-103.608
417231700	-122.611
417231800	-105.549
417231900	-120.488
417232000	-106.181
417232100	-130.468
417232200	-105.353
417232300	-153.013
417232400	-107.571
417232500	-138.097
417232600	-104.517
417232700	-128.37
417232800	-106.477
417232900	-128.436
417233000	-105.278
417233100	-135.069
417233200	-105.783
417233300	-126.612
417233400	-105.75
417233500	-144.876
417233600	-105.788
417233700	-122.518
417233800	-105.105
417233900	-127.687
417234000	-104.809
417234100	-128.983
417234200	-105.183
417234300	-128.776
417234400	-102.178
417234500	-131.127
417234600	-104.913
417234700	-116.865
417234800	-107.903
417234900	-129.316
417235000	-104.707
417235100	-135.983
417235200	-103.052
417235300	-128.794
417235400	-105.06
417235500	-120.088
417235600	-106.443
417235700	-123.072
417235800	-103.844
417235900	-139.791
417236000	-107.158
417236100	-124.775
417236200	-106.078
417236300	-125.73
417236400	-105.993
417236500	-128.411
417236600	-105.06
417236700	-134.057
417236800	-107.212
417236900	-133.402
417237000	-103.537
417237100	-129.084
417237200	-106.738
417237300	-133.22
417237400	-104.494
417237500	-124.135
417237600	-104.341
417237700	-121.313
417237800	-104.499
417237900	-131.362
417238000	-107.291
417238100	-119.313
417238200	-102.718
417238300	-118.488
417238400	-105.351
417238500	-120.721
417238600	-103.58
417238700	-133.206
417238800	-105.42
417238900	-121.029
417239000	-103.034
417239100	-125.383
417239200	-105.984
417239300	-126.842
417239400	-103.112
417239500	-118.853
417239600	-106.654
417239700	-131.411
417239800	-105.935
417239900	-120.692
417240000	-104.927
417240100	-119.748
417240200	-106.771
417240300	-127.471
417240400	-104.427
417240500	-119.412
417240600	-104.657
417240700	-118.042
417240800	-104.896
417240900	-122.444
417241000	-106.353
417241100	-124.871
417241200	-105.774
417241300	-132.009
417241400	-102.71
417241500	-121.224
417241600	-105.348
417241700	-123.8
417241800	-106.898
417241900	-120.891
417242000	-106.184
417242100	-131.623
417242200	-102
417242300	-124.004
417242400	-102.004
417242500	-120.37
417242600	-107.818
417242700	-143.675
417242800	-105.535
417242900	-131.26
417243000	-105.537
417243100	-133.18
417243200	-105.205
417243300	-128.772
417243400	-106.543
417243500	-123.305
417243600	-106.866
417243700	-130.89
417243800	-106.374
417243900	-118.187
417244000	-106.039
417244100	-123.607
417244200	-102.654
417244300	-123.534
417244400	-103.953
417244500	-117.932
417244600	-106.555
417244700	-132.038
417244800	-104.88
417244900	-131.435
417245000	-106.498
417245100	-126.332
417245200	-105.159
417245300	-138.077
417245400	-107.919
417245500	-122.24
417245600	-104.324
417245700	-123.397
417245800	-106.295
417245900	-127.696
417246000	-106.334
417246100	-140.854
417246200	-106.814
417246300	-127.285
417246400	-105.861
417246500	-138.465
417246600	-105.753
417246700	-124.759
417246800	-105.765
417246900	-127.702
417247000	-104.754
417247100	-120.106
417247200	-107.074
417247300	-128.426
417247400	-105.05
417247500	-139.866
417247600	-104.592
417247700	-128.889
417247800	-105.805
417247900	-129.174
417248000	-103.292
417248100	-120.231
417248200	-105.405
417248300	-125.481
417248400	-107.931
417248500	-128.017
417248600	-104.115
417248700	-124.474
417248800	-103.853
417248900	-128.671
417249000	-107.498
417249100	-122.709
417249200	-102.515
417249300	-128.231
417249400	-105.002
417249500	-123.412
417249600	-107.804
417249700	-131.007
417249800	-103.802
[truncated: 18,002 more rows]
