# Supplementary material for: Passive frequency comb generation at radiofrequency for ranging applications
Source: Nat Commun. 2024 Apr 2;15:2844. doi: 10.1038/s41467-024-46940-2 (PMC10987526; doi:10.1038/s41467-024-46940-2)
Supplement: Supplementary file 5 — Source Data [file 41467_2024_46940_MOESM5_ESM.zip › Figure3_Data/836_10MHz_-00_40dBm.xlsx]

## Sheet: Sheet1
frequency (Hz)	power (dBm)
417050000	-105.158
417050100	-127.128
417050200	-106.315
417050300	-130.297
417050400	-106
417050500	-119.656
417050600	-106.093
417050700	-121.022
417050800	-106.418
417050900	-130.409
417051000	-104.441
417051100	-142.179
417051200	-106.074
417051300	-126.24
417051400	-103.485
417051500	-123.686
417051600	-103.486
417051700	-123.843
417051800	-107.338
417051900	-121.152
417052000	-103.117
417052100	-129.237
417052200	-107.602
417052300	-124.849
417052400	-105.592
417052500	-124.298
417052600	-105.542
417052700	-125.433
417052800	-105.08
417052900	-138.811
417053000	-107.798
417053100	-132.102
417053200	-105.587
417053300	-128.66
417053400	-105.515
417053500	-120.928
417053600	-105.536
417053700	-124.159
417053800	-105.085
417053900	-122.734
417054000	-107.023
417054100	-127.043
417054200	-108.91
417054300	-129.317
417054400	-105.239
417054500	-128.674
417054600	-107.21
417054700	-130.006
417054800	-106.066
417054900	-122.036
417055000	-107.928
417055100	-118.16
417055200	-104.978
417055300	-137.065
417055400	-107.244
417055500	-124.749
417055600	-105.641
417055700	-122.924
417055800	-105.923
417055900	-127.862
417056000	-106.298
417056100	-133.133
417056200	-108.718
417056300	-124.903
417056400	-106.695
417056500	-124.014
417056600	-101.141
417056700	-124.154
417056800	-105.325
417056900	-127.615
417057000	-103.821
417057100	-135.32
417057200	-106.536
417057300	-124.9
417057400	-106.753
417057500	-126.289
417057600	-105.247
417057700	-122.147
417057800	-103.048
417057900	-127.743
417058000	-104.115
417058100	-126.194
417058200	-106.155
417058300	-122.387
417058400	-106.982
417058500	-124.527
417058600	-106.247
417058700	-126.725
417058800	-105.954
417058900	-126.801
417059000	-107.707
417059100	-145.49
417059200	-103.376
417059300	-125.611
417059400	-104.34
417059500	-133.081
417059600	-106.365
417059700	-125.893
417059800	-104.886
417059900	-125.222
417060000	-107.812
417060100	-128.587
417060200	-105.864
417060300	-121.578
417060400	-107.948
417060500	-121.959
417060600	-105.403
417060700	-126.924
417060800	-106.424
417060900	-124.449
417061000	-104.909
417061100	-125.898
417061200	-109.322
417061300	-130.232
417061400	-105.76
417061500	-132.456
417061600	-105.106
417061700	-125.45
417061800	-105.875
417061900	-152.447
417062000	-109.012
417062100	-133.229
417062200	-104.987
417062300	-127.396
417062400	-105.865
417062500	-130.712
417062600	-105.534
417062700	-147.817
417062800	-101.2
417062900	-123.624
417063000	-106.174
417063100	-122.433
417063200	-105.089
417063300	-122.753
417063400	-105.914
417063500	-113.975
417063600	-105.023
417063700	-130.476
417063800	-104.691
417063900	-123.53
417064000	-106.104
417064100	-126.149
417064200	-105.631
417064300	-127.219
417064400	-105.02
417064500	-118.621
417064600	-105.134
417064700	-124.538
417064800	-106.797
417064900	-121.203
417065000	-107.674
417065100	-124.494
417065200	-105.042
417065300	-116.774
417065400	-103.6
417065500	-124.686
417065600	-106.344
417065700	-127.447
417065800	-104.103
417065900	-129.863
417066000	-108.963
417066100	-126.218
417066200	-104.219
417066300	-151.163
417066400	-105.789
417066500	-119.696
417066600	-106.794
417066700	-125.849
417066800	-103.74
417066900	-124.418
417067000	-109.015
417067100	-138.037
417067200	-106.389
417067300	-131.744
417067400	-106.315
417067500	-124.435
417067600	-106.952
417067700	-126.091
417067800	-104.19
417067900	-142.461
417068000	-101.693
417068100	-122.045
417068200	-106.886
417068300	-118.821
417068400	-104.525
417068500	-126.5
417068600	-105.69
417068700	-124.975
417068800	-106.128
417068900	-127.777
417069000	-104.677
417069100	-120.58
417069200	-106.162
417069300	-124.944
417069400	-105.907
417069500	-127.938
417069600	-107.585
417069700	-124.394
417069800	-104.117
417069900	-127.306
417070000	-105.241
417070100	-130.893
417070200	-105.547
417070300	-125.766
417070400	-101.319
417070500	-126.515
417070600	-106.633
417070700	-126.73
417070800	-104.68
417070900	-143.285
417071000	-103.917
417071100	-118.404
417071200	-104.618
417071300	-123.95
417071400	-103.525
417071500	-126.663
417071600	-103.355
417071700	-131
417071800	-106.047
417071900	-120.553
417072000	-100.61
417072100	-131.996
417072200	-101.731
417072300	-136.805
417072400	-103.11
417072500	-123.931
417072600	-104.317
417072700	-120.561
417072800	-101.814
417072900	-132.392
417073000	-104.51
417073100	-124.932
417073200	-102.023
417073300	-121.789
417073400	-104.498
417073500	-121.893
417073600	-105.912
417073700	-133.162
417073800	-102.976
417073900	-123.406
417074000	-102.708
417074100	-120.966
417074200	-103.633
417074300	-119.377
417074400	-102.767
417074500	-125.419
417074600	-103.539
417074700	-122.751
417074800	-105.991
417074900	-117.51
417075000	-102.386
417075100	-127.692
417075200	-104.751
417075300	-118.08
417075400	-107.115
417075500	-121.725
417075600	-105.082
417075700	-125.499
417075800	-102.705
417075900	-115.987
417076000	-104.169
417076100	-125.495
417076200	-100.714
417076300	-131.392
417076400	-104.251
417076500	-128.859
417076600	-104.705
417076700	-139.291
417076800	-104.461
417076900	-131.415
417077000	-104.323
417077100	-127.044
417077200	-104.706
417077300	-123.851
417077400	-103.21
417077500	-132.498
417077600	-98.3936
417077700	-118.013
417077800	-98.4025
417077900	-140.24
417078000	-102.953
417078100	-131.939
417078200	-104.158
417078300	-122.791
417078400	-105.323
417078500	-123.171
417078600	-103.252
417078700	-114.302
417078800	-104.444
417078900	-127.367
417079000	-101.665
417079100	-121.116
417079200	-102.116
417079300	-114.515
417079400	-102.782
417079500	-122.566
417079600	-103.916
417079700	-129.253
417079800	-102.235
417079900	-127.403
417080000	-104.137
417080100	-116.796
417080200	-100.266
417080300	-128.352
417080400	-101.956
417080500	-118.932
417080600	-100.83
417080700	-121.25
417080800	-106.616
417080900	-123.406
417081000	-106.219
417081100	-134.733
417081200	-102.706
417081300	-123.569
417081400	-102.967
417081500	-116.019
417081600	-103.135
417081700	-121.704
417081800	-103.115
417081900	-123.848
417082000	-105.313
417082100	-119.925
417082200	-103.712
417082300	-125.36
417082400	-102.29
417082500	-125.402
417082600	-102.719
417082700	-131.396
417082800	-99.5381
417082900	-118.85
417083000	-100.063
417083100	-127.276
417083200	-103.047
417083300	-116.432
417083400	-102.743
417083500	-126.612
417083600	-101.811
417083700	-130.105
417083800	-100.549
417083900	-131.874
417084000	-103.543
417084100	-126.373
417084200	-101.611
417084300	-122.773
417084400	-98.2665
417084500	-124.704
417084600	-98.2817
417084700	-125.517
417084800	-101.652
417084900	-125.002
417085000	-101.444
417085100	-120.341
417085200	-101.316
417085300	-124.782
417085400	-101.054
417085500	-123.428
417085600	-102.069
417085700	-130.322
417085800	-100.315
417085900	-119.971
417086000	-101.228
417086100	-125.786
417086200	-103.5
417086300	-117.591
417086400	-102.358
417086500	-118.767
417086600	-99.0573
417086700	-127.004
417086800	-99.9161
417086900	-127.02
417087000	-102.132
417087100	-115.474
417087200	-101.542
417087300	-128.964
417087400	-99.2538
417087500	-117.382
417087600	-100.102
417087700	-117.972
417087800	-100.762
417087900	-119.407
417088000	-101.032
417088100	-124.44
417088200	-98.0862
417088300	-121.547
417088400	-100.552
417088500	-114.482
417088600	-97.5692
417088700	-120.827
417088800	-96.2766
417088900	-117.744
417089000	-98.3919
417089100	-126.745
417089200	-99.4807
417089300	-142.082
417089400	-98.4381
417089500	-117.536
417089600	-99.1852
417089700	-120.837
417089800	-101.425
417089900	-140.476
417090000	-97.5281
417090100	-122.195
417090200	-97.707
417090300	-121.36
417090400	-98.1515
417090500	-115.327
417090600	-97.1214
417090700	-124.687
417090800	-98.1858
417090900	-113.45
417091000	-99.6094
417091100	-122.371
417091200	-100.434
417091300	-119.142
417091400	-96.2594
417091500	-121.115
417091600	-98.8545
417091700	-109.04
417091800	-97.1219
417091900	-116.011
417092000	-97.31
417092100	-115.566
417092200	-95.2785
417092300	-118.994
417092400	-98.3223
417092500	-117.94
417092600	-99.61
417092700	-117.424
417092800	-96.4893
417092900	-118.958
417093000	-97.985
417093100	-118.637
417093200	-96.0243
417093300	-126.478
417093400	-97.0922
417093500	-120.065
417093600	-97.3317
417093700	-111.537
417093800	-95.2637
417093900	-115.341
417094000	-95.6657
417094100	-120.617
417094200	-96.5838
417094300	-116.835
417094400	-92.9556
417094500	-115.867
417094600	-97.807
417094700	-118.045
417094800	-93.7006
417094900	-113.066
417095000	-94.0657
417095100	-126.07
417095200	-95.1166
417095300	-115.593
417095400	-95.67
417095500	-117.67
417095600	-93.5789
417095700	-109.383
417095800	-93.8355
417095900	-107.838
417096000	-94.0972
417096100	-108.853
417096200	-93.1487
417096300	-122.911
417096400	-93.6798
417096500	-111.545
417096600	-92.4215
417096700	-110.429
417096800	-92.9684
417096900	-115.84
417097000	-93.0083
417097100	-106.443
417097200	-91.5512
417097300	-114.965
417097400	-92.9162
417097500	-116.705
417097600	-91.1127
417097700	-125.437
417097800	-93.3493
417097900	-108.836
417098000	-92.7755
417098100	-113.914
417098200	-92.3727
417098300	-113.276
417098400	-88.2449
417098500	-108.196
417098600	-92.7898
417098700	-108.547
417098800	-91.2483
417098900	-108.274
417099000	-92.115
417099100	-112.092
417099200	-89.1419
417099300	-119.04
417099400	-88.7797
417099500	-105.789
417099600	-90.6095
417099700	-115.578
417099800	-88.5701
417099900	-108.752
417100000	-87.9635
417100100	-116.65
417100200	-88.5776
417100300	-105.424
417100400	-86.7102
417100500	-130.312
417100600	-87.2562
417100700	-110.772
417100800	-85.1659
417100900	-107.165
417101000	-87.0543
417101100	-113.328
417101200	-86.6085
417101300	-115.727
417101400	-86.855
417101500	-101.316
417101600	-85.3781
417101700	-111.437
417101800	-86.4759
417101900	-108.659
417102000	-85.9895
417102100	-114.464
417102200	-80.8584
417102300	-94.9924
417102400	-80.582
417102500	-100.044
417102600	-79.7524
417102700	-99.1192
417102800	-80.1891
417102900	-98.6902
417103000	-81.8912
417103100	-101.655
417103200	-79.3997
417103300	-92.5293
417103400	-75.2571
417103500	-106.171
417103600	-73.5808
417103700	-100.731
417103800	-74.0364
417103900	-90.7279
417104000	-68.7241
417104100	-87.4126
417104200	-67.939
417104300	-81.5664
417104400	-45.6652
417104500	-71.0954
417104600	-41.2574
417104700	-80.6254
417104800	-66.761
417104900	-87.7514
417105000	-70.0784
417105100	-85.3975
417105200	-75.4045
417105300	-91.6935
417105400	-73.698
417105500	-94.6744
417105600	-74.8182
417105700	-106.721
417105800	-80.5266
417105900	-96.8059
417106000	-79.7899
417106100	-99.7864
417106200	-80.5173
417106300	-96.8836
417106400	-78.8129
417106500	-93.571
417106600	-81.8319
417106700	-98.0686
417106800	-81.0818
417106900	-109.204
417107000	-84.3943
417107100	-104.074
417107200	-87.8206
417107300	-116.153
417107400	-85.3411
417107500	-113.683
417107600	-86.5711
417107700	-105.937
417107800	-86.3102
417107900	-104.328
417108000	-86.789
417108100	-123.584
417108200	-85.7454
417108300	-101.371
417108400	-86.8835
417108500	-100.413
417108600	-88.2091
417108700	-110.533
417108800	-86.8702
417108900	-106.951
417109000	-88.0097
417109100	-109.438
417109200	-85.1294
417109300	-118.652
417109400	-92.5711
417109500	-111.461
417109600	-87.9217
417109700	-119.768
417109800	-91.3658
417109900	-102.972
417110000	-90.0679
417110100	-111.893
417110200	-90.2443
417110300	-109.655
417110400	-90.244
417110500	-109.117
417110600	-89.4894
417110700	-107.34
417110800	-92.4584
417110900	-127.774
417111000	-89.9716
417111100	-120.948
417111200	-90.9599
417111300	-117.058
417111400	-90.7991
417111500	-114.187
417111600	-91.2153
417111700	-121.549
417111800	-89.4153
417111900	-112.578
417112000	-91.6686
417112100	-117.64
417112200	-90.9442
417112300	-112.431
417112400	-92.7758
417112500	-113.772
417112600	-93.003
417112700	-112.618
417112800	-94.7067
417112900	-116.171
417113000	-95.3197
417113100	-116.861
417113200	-91.9689
417113300	-117.825
417113400	-95.0683
417113500	-121.35
417113600	-96.082
417113700	-112.531
417113800	-93.0482
417113900	-107.712
417114000	-92.5782
417114100	-110.884
417114200	-94.7393
417114300	-119.074
417114400	-98.055
417114500	-108.187
417114600	-93.4892
417114700	-115.072
417114800	-93.5079
417114900	-134.52
417115000	-97.7087
417115100	-117.243
417115200	-97.0917
417115300	-116.295
417115400	-95.5012
417115500	-115.082
417115600	-97.504
417115700	-121.061
417115800	-95.0032
417115900	-121.299
417116000	-98.3793
417116100	-121.419
417116200	-94.7684
417116300	-118.774
417116400	-98.1098
417116500	-116.953
417116600	-96.6142
417116700	-115.235
417116800	-93.2719
417116900	-117.973
417117000	-97.1432
417117100	-110.747
417117200	-97.0344
417117300	-126.683
417117400	-99.2424
417117500	-121.274
417117600	-98.6095
417117700	-119.456
417117800	-97.8601
417117900	-114.486
417118000	-97.4559
417118100	-128.479
417118200	-96.2914
417118300	-115.176
417118400	-99.2122
417118500	-116.148
417118600	-97.6937
417118700	-121.687
417118800	-100.364
417118900	-119.909
417119000	-98.1705
417119100	-124.147
417119200	-101.441
417119300	-116.441
417119400	-100.703
417119500	-122.68
417119600	-98.6717
417119700	-108.98
417119800	-98.8713
417119900	-123.821
417120000	-97.7231
417120100	-117.724
417120200	-98.0312
417120300	-122.759
417120400	-97.5701
417120500	-125.941
417120600	-100.387
417120700	-116.416
417120800	-100.339
417120900	-125.312
417121000	-99.4665
417121100	-117.596
417121200	-100.886
417121300	-117.138
417121400	-98.0126
417121500	-119.821
417121600	-97.7989
417121700	-124.849
417121800	-100.743
417121900	-127.231
417122000	-101.472
417122100	-122.661
417122200	-101.467
417122300	-117.828
417122400	-101.395
417122500	-124.897
417122600	-100.938
417122700	-122.934
417122800	-102.864
417122900	-129.92
417123000	-100.494
417123100	-118.422
417123200	-101.979
417123300	-128.453
417123400	-102.598
417123500	-128.816
417123600	-98.4813
417123700	-116.003
417123800	-99.3022
417123900	-128.893
417124000	-100.221
417124100	-137.925
417124200	-102.197
417124300	-119.994
417124400	-100.812
417124500	-118.577
417124600	-99.8183
417124700	-133.595
417124800	-101.81
417124900	-138.061
417125000	-108.11
417125100	-128.984
417125200	-101.619
417125300	-117.405
417125400	-102.147
417125500	-121.635
417125600	-100.392
417125700	-122.001
417125800	-101.78
417125900	-131.162
417126000	-99.9052
417126100	-117.654
417126200	-100.485
417126300	-124.368
417126400	-100.016
417126500	-125.053
417126600	-101.802
417126700	-123.051
417126800	-101.478
417126900	-130.622
417127000	-102.009
417127100	-130.378
417127200	-101.909
417127300	-126.488
417127400	-99.2715
417127500	-118.984
417127600	-99.2715
417127700	-119.621
417127800	-103.403
417127900	-133.291
417128000	-102.113
417128100	-119.336
417128200	-103.413
417128300	-125.076
417128400	-100.82
417128500	-131.244
417128600	-102.82
417128700	-128.223
417128800	-100.388
417128900	-128.541
417129000	-101.96
417129100	-139.378
417129200	-102.836
417129300	-120.45
417129400	-101.46
417129500	-124.532
417129600	-103.348
417129700	-123.219
417129800	-103.121
417129900	-123.909
417130000	-102.375
417130100	-128.946
417130200	-101.252
417130300	-121.483
417130400	-100.87
417130500	-123.086
417130600	-106
417130700	-127.374
417130800	-103.404
417130900	-129.724
417131000	-104.532
417131100	-127.298
417131200	-104.172
417131300	-129.678
417131400	-100.342
417131500	-123.043
417131600	-102.155
417131700	-127.398
417131800	-105.013
417131900	-124.249
417132000	-102.035
417132100	-122.762
417132200	-103.872
417132300	-127.2
417132400	-101.809
417132500	-130.323
417132600	-103.548
417132700	-118.839
417132800	-102.307
417132900	-134.006
417133000	-107.202
417133100	-123.832
417133200	-103.342
417133300	-116.881
417133400	-103.604
417133500	-122.056
417133600	-103.795
417133700	-118.224
417133800	-103.924
417133900	-132.62
417134000	-103.245
417134100	-124.429
417134200	-106.335
417134300	-125.678
417134400	-102.973
417134500	-116.686
417134600	-101.44
417134700	-132.548
417134800	-101.002
417134900	-125.552
417135000	-104.026
417135100	-125.15
417135200	-103.209
417135300	-133.761
417135400	-106.218
417135500	-126.688
417135600	-106.361
417135700	-127.832
417135800	-103.354
417135900	-132.01
417136000	-103.54
417136100	-128.278
417136200	-101.863
417136300	-133.123
417136400	-106.485
417136500	-128.941
417136600	-103.839
417136700	-128.319
417136800	-104.607
417136900	-126.61
417137000	-105.175
417137100	-123.167
417137200	-104.922
417137300	-130.05
417137400	-103.629
417137500	-117.397
417137600	-103.731
417137700	-124.616
417137800	-103.774
417137900	-124.883
417138000	-103.389
417138100	-123.152
417138200	-103.066
417138300	-128.184
417138400	-104.785
417138500	-122.01
417138600	-100.83
417138700	-123.098
417138800	-106.605
417138900	-132.817
417139000	-107.959
417139100	-133.965
417139200	-105.268
417139300	-126.247
417139400	-107.334
417139500	-127.12
417139600	-104.744
417139700	-118.735
417139800	-106.537
417139900	-124.773
417140000	-102.7
417140100	-123.943
417140200	-102.906
417140300	-122.588
417140400	-105.204
417140500	-116.938
417140600	-104.642
417140700	-127.578
417140800	-105.504
417140900	-125.244
417141000	-103.928
417141100	-134.216
417141200	-103.647
417141300	-131.306
417141400	-103.298
417141500	-118.761
417141600	-108.744
417141700	-129.967
417141800	-105.047
417141900	-123.49
417142000	-108.216
417142100	-121.286
417142200	-106.597
417142300	-128.901
417142400	-106.666
417142500	-137.028
417142600	-104.801
417142700	-123.008
417142800	-105.11
417142900	-128.321
417143000	-105.767
417143100	-121.173
417143200	-103.226
417143300	-132.415
417143400	-103.256
417143500	-121.899
417143600	-106.586
417143700	-121.503
417143800	-105.39
417143900	-121.879
417144000	-105.501
417144100	-129.684
417144200	-106.3
417144300	-130.562
417144400	-103.267
417144500	-122.256
417144600	-104.857
417144700	-122.924
417144800	-107.285
417144900	-124.08
417145000	-104.855
417145100	-143.12
417145200	-107.66
417145300	-127.881
417145400	-104.55
417145500	-116.388
417145600	-108.416
417145700	-119.094
417145800	-103.532
417145900	-125.508
417146000	-106.379
417146100	-128.635
417146200	-104.888
417146300	-126.61
417146400	-103.565
417146500	-125.591
417146600	-106.741
417146700	-131.939
417146800	-104.963
417146900	-125.615
417147000	-108.415
417147100	-126.465
417147200	-105.047
417147300	-122.572
417147400	-106.353
417147500	-128.999
417147600	-106.234
417147700	-124.173
417147800	-106.467
417147900	-128.488
417148000	-105.181
417148100	-130.08
417148200	-107.51
417148300	-131.032
417148400	-105.892
417148500	-122.805
417148600	-107.257
417148700	-127.857
417148800	-104.889
417148900	-122.883
417149000	-107.002
417149100	-119.884
417149200	-106.623
417149300	-120.213
417149400	-105.428
417149500	-126.137
417149600	-105.915
417149700	-142.231
417149800	-105.433
417149900	-121.144
417150000	-104.444
417150100	-142.207
417150200	-107.929
417150300	-128.071
417150400	-106.684
417150500	-142.706
417150600	-107.599
417150700	-131.847
417150800	-106.761
417150900	-128.837
417151000	-106.384
417151100	-125.222
417151200	-105.424
417151300	-126.455
417151400	-105.883
417151500	-125.799
417151600	-107.116
417151700	-130.216
417151800	-107.083
417151900	-130.224
417152000	-103.819
417152100	-130.593
417152200	-105.356
417152300	-128.602
417152400	-104.88
417152500	-126.666
417152600	-108.179
417152700	-127.89
417152800	-106.295
417152900	-127.554
417153000	-107.141
417153100	-123.928
417153200	-105.449
417153300	-124.351
417153400	-106.914
417153500	-122.093
417153600	-107.411
417153700	-129.65
417153800	-103.87
417153900	-123.782
417154000	-105.339
417154100	-130.795
417154200	-105.908
417154300	-124.831
417154400	-105.422
417154500	-127.02
417154600	-105.073
417154700	-133.356
417154800	-105.727
417154900	-127.109
417155000	-106.835
417155100	-134.827
417155200	-103.383
417155300	-140.347
417155400	-104.71
417155500	-130.504
417155600	-103.613
417155700	-130.114
417155800	-108.271
417155900	-124.892
417156000	-107.374
417156100	-123.456
417156200	-105.891
417156300	-119.846
417156400	-106.313
417156500	-132.193
417156600	-105.451
417156700	-129.116
417156800	-106.678
417156900	-127.23
417157000	-106.734
417157100	-118.202
417157200	-105.776
417157300	-132.267
417157400	-104.886
417157500	-124.012
417157600	-106.132
417157700	-123.563
417157800	-106.167
417157900	-135.602
417158000	-105.519
417158100	-129.616
417158200	-106.144
417158300	-122.413
417158400	-105.768
417158500	-122.927
417158600	-105.987
417158700	-124.535
417158800	-106.66
417158900	-121.215
417159000	-107.593
417159100	-129.503
417159200	-107.548
417159300	-127.467
417159400	-108.523
417159500	-139.919
417159600	-104.9
417159700	-120.917
417159800	-106.979
417159900	-135.014
417160000	-105.285
417160100	-127.718
417160200	-104.671
417160300	-126.204
417160400	-106.147
417160500	-127.869
417160600	-109.196
417160700	-130.701
417160800	-106.487
417160900	-129.288
417161000	-105.657
417161100	-141.487
417161200	-103.531
417161300	-129.749
417161400	-106.999
417161500	-131.489
417161600	-105.129
417161700	-123.941
417161800	-104.727
417161900	-128.559
417162000	-106.425
417162100	-128.79
417162200	-107.102
417162300	-121.938
417162400	-105.037
417162500	-131.228
417162600	-105.844
417162700	-123.898
417162800	-105.594
417162900	-130.853
417163000	-105.861
417163100	-122.325
417163200	-104.655
417163300	-125.605
417163400	-104.077
417163500	-125.031
417163600	-106.573
417163700	-141.896
417163800	-108.376
417163900	-135.398
417164000	-107.79
417164100	-141.961
417164200	-108.672
417164300	-135.154
417164400	-106.572
417164500	-117.184
417164600	-107.434
417164700	-147.029
417164800	-104.247
417164900	-134.104
417165000	-108.329
417165100	-128.491
417165200	-105.382
417165300	-124.387
417165400	-106.516
417165500	-118.011
417165600	-106.925
417165700	-125.64
417165800	-106.229
417165900	-125.447
417166000	-104.713
417166100	-123.929
417166200	-106.301
417166300	-121.325
417166400	-108.465
417166500	-133.88
417166600	-106.638
417166700	-127.632
417166800	-104.406
417166900	-124.7
417167000	-103.227
417167100	-121.526
417167200	-104.907
417167300	-134.913
417167400	-104.313
417167500	-128.396
417167600	-106.146
417167700	-135.138
417167800	-106.042
417167900	-119.87
417168000	-110.695
417168100	-131.44
417168200	-105.165
417168300	-120.586
417168400	-106.992
417168500	-122.284
417168600	-104.345
417168700	-128.353
417168800	-108.668
417168900	-141.331
417169000	-107.027
417169100	-132.368
417169200	-106.945
417169300	-128.577
417169400	-107.216
417169500	-131.145
417169600	-106.765
417169700	-125.536
417169800	-106.641
417169900	-128.634
417170000	-107.956
417170100	-125.235
417170200	-105.868
417170300	-131.335
417170400	-105.639
417170500	-123.794
417170600	-107.55
417170700	-125.829
417170800	-103.276
417170900	-119.758
417171000	-106.857
417171100	-130.287
417171200	-105.637
417171300	-133.679
417171400	-105.987
417171500	-137.28
417171600	-104.757
417171700	-134.232
417171800	-106.868
417171900	-127.753
417172000	-107.436
417172100	-135.992
417172200	-107.95
417172300	-126.326
417172400	-106.724
417172500	-121.465
417172600	-106.282
417172700	-137.335
417172800	-106.283
417172900	-127.412
417173000	-107.623
417173100	-136.111
417173200	-108.335
417173300	-122.056
417173400	-107.09
417173500	-126.798
417173600	-104.509
417173700	-123.786
417173800	-106.709
417173900	-137.026
417174000	-106.248
417174100	-122.187
417174200	-106.32
417174300	-138.651
417174400	-104.657
417174500	-130.12
417174600	-106.681
417174700	-135.354
417174800	-104.058
417174900	-123.998
417175000	-107.09
417175100	-126.291
417175200	-107.51
417175300	-130.97
417175400	-106.737
417175500	-120.998
417175600	-107.96
417175700	-132.544
417175800	-107.659
417175900	-123.765
417176000	-106.282
417176100	-122.806
417176200	-103.634
417176300	-127.801
417176400	-106.702
417176500	-126.006
417176600	-102.766
417176700	-128.164
417176800	-106.002
417176900	-130.567
417177000	-108.871
417177100	-129.765
417177200	-104.973
417177300	-126.723
417177400	-105.757
417177500	-129.987
417177600	-107.242
417177700	-124.511
417177800	-105.495
417177900	-138.079
417178000	-106.663
417178100	-123.669
417178200	-105.936
417178300	-124.069
417178400	-109.006
417178500	-125.825
417178600	-105.999
417178700	-130.121
417178800	-105.612
417178900	-127.981
417179000	-106.358
417179100	-127.418
417179200	-106.924
417179300	-133.656
417179400	-105.27
417179500	-126.414
417179600	-105.252
417179700	-128.478
417179800	-104.973
417179900	-132.465
417180000	-106.028
417180100	-124.064
417180200	-105.782
417180300	-125.978
417180400	-104.171
417180500	-119.083
417180600	-104.668
417180700	-128.038
417180800	-108.272
417180900	-129.396
417181000	-108.077
417181100	-130.844
417181200	-104.685
417181300	-128.247
417181400	-106.491
417181500	-131.262
417181600	-107.607
417181700	-124.691
417181800	-105.14
417181900	-140.214
417182000	-105.154
417182100	-142.643
417182200	-105.716
417182300	-125.549
417182400	-106.435
417182500	-127.794
417182600	-105.925
417182700	-134.562
417182800	-107.17
417182900	-127.256
417183000	-107.191
417183100	-121.856
417183200	-109.056
417183300	-132.167
417183400	-104.546
417183500	-131.5
417183600	-109.914
417183700	-124.62
417183800	-105.788
417183900	-133.327
417184000	-107.39
417184100	-127.816
417184200	-107.191
417184300	-132.889
417184400	-107.241
417184500	-133.023
417184600	-106.445
417184700	-140.726
417184800	-104.604
417184900	-119.953
417185000	-105.787
417185100	-130.08
417185200	-105.874
417185300	-127.451
417185400	-108.154
417185500	-122.558
417185600	-104.88
417185700	-126.276
417185800	-105.863
417185900	-130.276
417186000	-103.957
417186100	-122.714
417186200	-107.09
417186300	-137.287
417186400	-108.353
417186500	-122.802
417186600	-106.927
417186700	-122.275
417186800	-106.336
417186900	-133.167
417187000	-106.077
417187100	-128.607
417187200	-109.177
417187300	-126.194
417187400	-106.747
417187500	-124.641
417187600	-108.388
417187700	-130.899
417187800	-106.765
417187900	-128.444
417188000	-106.056
417188100	-134.77
417188200	-109.595
417188300	-121.459
417188400	-106.65
417188500	-134.895
417188600	-106.545
417188700	-125.919
417188800	-105.093
417188900	-122.681
417189000	-106.284
417189100	-129.608
417189200	-107.327
417189300	-135.202
417189400	-105.636
417189500	-131.923
417189600	-105.655
417189700	-124.796
417189800	-107.985
417189900	-120.277
417190000	-107.931
417190100	-120.881
417190200	-103.794
417190300	-133.164
417190400	-106.148
417190500	-146.681
417190600	-107.107
417190700	-124.291
417190800	-108.457
417190900	-144.426
417191000	-109.141
417191100	-120.983
417191200	-106.84
417191300	-121.791
417191400	-106.99
417191500	-126.755
417191600	-107.719
417191700	-131.416
417191800	-106.963
417191900	-129.085
417192000	-104.175
417192100	-131.621
417192200	-105.947
417192300	-130.612
417192400	-104.521
417192500	-134.988
417192600	-109.726
417192700	-127.069
417192800	-107.257
417192900	-128.051
417193000	-107.271
417193100	-121.811
417193200	-108.136
417193300	-130.992
417193400	-106.374
417193500	-123.563
417193600	-104.789
417193700	-132.205
417193800	-106.41
417193900	-123.111
417194000	-106.786
417194100	-125.281
417194200	-104.819
417194300	-118.147
417194400	-106.512
417194500	-136.436
417194600	-106.692
417194700	-130.064
417194800	-106.153
417194900	-125.584
417195000	-110.071
417195100	-130.867
417195200	-105.467
417195300	-139.794
417195400	-107.188
417195500	-131.223
417195600	-106.956
417195700	-131.042
417195800	-108.126
417195900	-133.282
417196000	-106.872
417196100	-138.08
417196200	-107.32
417196300	-130.071
417196400	-105.066
417196500	-120.13
417196600	-108.458
417196700	-127.244
417196800	-108.385
417196900	-131.134
417197000	-105.521
417197100	-134.674
417197200	-105.478
417197300	-126.089
417197400	-108.02
417197500	-131.089
417197600	-106.145
417197700	-133.336
417197800	-105.583
417197900	-127.546
417198000	-105.658
417198100	-127.856
417198200	-104.585
417198300	-123.262
417198400	-108.331
417198500	-127.262
417198600	-104.613
417198700	-122.376
417198800	-107.07
417198900	-127.378
417199000	-106.092
417199100	-125.199
417199200	-105.478
417199300	-127.835
417199400	-105.422
417199500	-125.078
417199600	-104.929
417199700	-122.429
417199800	-108.753
417199900	-126.14
417200000	-107.722
417200100	-128.881
417200200	-105.295
417200300	-120.829
417200400	-109.287
417200500	-122.818
417200600	-108.786
417200700	-127.573
417200800	-105.251
417200900	-124.515
417201000	-105.607
417201100	-133.536
417201200	-104.829
417201300	-129.741
417201400	-107.91
417201500	-125.254
417201600	-107.906
417201700	-131.018
417201800	-108.073
417201900	-127.383
417202000	-105.051
417202100	-123.446
417202200	-106.775
417202300	-125.143
417202400	-107.942
417202500	-134.289
417202600	-108.948
417202700	-124.302
417202800	-104.871
417202900	-121.664
417203000	-105.217
417203100	-129.497
417203200	-105.242
417203300	-137.151
417203400	-107.346
417203500	-135.24
417203600	-106.972
417203700	-137.818
417203800	-108.163
417203900	-126.142
417204000	-102.31
417204100	-139.349
417204200	-107.7
417204300	-126.42
417204400	-106.254
417204500	-131.55
417204600	-106.179
417204700	-116.933
417204800	-105.279
417204900	-125.267
417205000	-105.713
417205100	-131.135
417205200	-106.339
417205300	-118.137
417205400	-107.394
417205500	-125.535
417205600	-107.51
417205700	-142.551
417205800	-107.115
417205900	-137.829
417206000	-108.281
417206100	-127.026
417206200	-102.956
417206300	-117.867
417206400	-104.604
417206500	-120.689
417206600	-107.402
417206700	-124.067
417206800	-105.711
417206900	-122.45
417207000	-106.165
417207100	-127.277
417207200	-105.487
417207300	-131.742
417207400	-108.474
417207500	-133.655
417207600	-107.227
417207700	-118.36
417207800	-106.137
417207900	-119.618
417208000	-104.833
417208100	-123.537
417208200	-104.699
417208300	-137.926
417208400	-107.968
417208500	-127.708
417208600	-108.081
417208700	-122.481
417208800	-105.535
417208900	-120.71
417209000	-105.54
417209100	-128.174
417209200	-107.022
417209300	-126.935
417209400	-107.682
417209500	-122.596
417209600	-107.408
417209700	-126.428
417209800	-108.376
417209900	-129.451
417210000	-107.186
417210100	-138.924
417210200	-104.302
417210300	-131.459
417210400	-107.56
417210500	-122.269
417210600	-106.999
417210700	-125.287
417210800	-103.868
417210900	-123.29
417211000	-108.618
417211100	-126.954
417211200	-106.081
417211300	-128.117
417211400	-105.907
417211500	-130.629
417211600	-104.95
417211700	-119.965
417211800	-106.552
417211900	-133.914
417212000	-107.332
417212100	-127.059
417212200	-106.236
417212300	-123.016
417212400	-107.425
417212500	-127.895
417212600	-107.257
417212700	-128.3
417212800	-102.079
417212900	-119.189
417213000	-106.982
417213100	-132.14
417213200	-107.075
417213300	-133.73
417213400	-106.684
417213500	-128.767
417213600	-106.761
417213700	-125.175
417213800	-105.131
417213900	-128.393
417214000	-105.36
417214100	-130.691
417214200	-106.05
417214300	-135.307
417214400	-106.738
417214500	-135.857
417214600	-104.83
417214700	-123.422
417214800	-105.604
417214900	-131.628
417215000	-108.525
417215100	-137.817
417215200	-102.408
417215300	-128.766
417215400	-105.864
417215500	-123.957
417215600	-108.652
417215700	-130.091
417215800	-106.034
417215900	-128.419
417216000	-106.1
417216100	-123.242
417216200	-105.368
417216300	-131.122
417216400	-105.502
417216500	-125.346
417216600	-109.257
417216700	-130.555
417216800	-106.529
417216900	-121.306
417217000	-106.204
417217100	-140.148
417217200	-103.601
417217300	-140.833
417217400	-105.549
417217500	-130.601
417217600	-107.458
417217700	-128.423
417217800	-102.216
417217900	-119.325
417218000	-104.607
417218100	-134.487
417218200	-106.546
417218300	-129.33
417218400	-106.698
417218500	-121.965
417218600	-107.154
417218700	-128.977
417218800	-107.996
417218900	-126.543
417219000	-108.836
417219100	-123.07
417219200	-109.143
417219300	-122.716
417219400	-104.343
417219500	-129.335
417219600	-105.852
417219700	-120.124
417219800	-107.402
417219900	-127.171
417220000	-108.803
417220100	-122.15
417220200	-105.93
417220300	-124.182
417220400	-106.202
417220500	-125.291
417220600	-107.285
417220700	-128.126
417220800	-104.075
417220900	-116.905
417221000	-105.658
417221100	-127.05
417221200	-105.702
417221300	-126.149
417221400	-104.635
417221500	-125.415
417221600	-104.644
417221700	-127.665
417221800	-106.796
417221900	-131.457
417222000	-106.619
417222100	-125.793
417222200	-106.477
417222300	-125.161
417222400	-105.589
417222500	-119.63
417222600	-104.292
417222700	-123.755
417222800	-105.988
417222900	-137.752
417223000	-104.789
417223100	-133.574
417223200	-105.926
417223300	-135.582
417223400	-107.121
417223500	-143.849
417223600	-108.223
417223700	-124.996
417223800	-105.805
417223900	-131.025
417224000	-108.436
417224100	-127.521
417224200	-105.03
417224300	-127.3
417224400	-108.79
417224500	-141.616
417224600	-105.777
417224700	-118.814
417224800	-106.436
417224900	-133.329
417225000	-106.932
417225100	-118.758
417225200	-106.586
417225300	-124.234
417225400	-105.443
417225500	-124.724
417225600	-107.183
417225700	-126.577
417225800	-107.133
417225900	-128.526
417226000	-104.637
417226100	-124.92
417226200	-107.815
417226300	-123.98
417226400	-107.375
417226500	-125.999
417226600	-106.389
417226700	-135.176
417226800	-107.027
417226900	-124.647
417227000	-107.518
417227100	-139.164
417227200	-104.417
417227300	-122.11
417227400	-104.104
417227500	-129.895
417227600	-104.013
417227700	-127.997
417227800	-107.8
417227900	-133.313
417228000	-107.702
417228100	-130.056
417228200	-107.704
417228300	-122.217
417228400	-107.068
417228500	-132.223
417228600	-106.394
417228700	-119.525
417228800	-104.115
417228900	-119.893
417229000	-104.737
417229100	-126.336
417229200	-106.683
417229300	-129.809
417229400	-107.319
417229500	-125.759
417229600	-108.18
417229700	-128.34
417229800	-108.326
417229900	-124.658
417230000	-105.446
417230100	-140.759
417230200	-107.257
417230300	-131.637
417230400	-103.802
417230500	-139.315
417230600	-105.824
417230700	-123.324
417230800	-106.475
417230900	-123.042
417231000	-107.031
417231100	-120.468
417231200	-105.184
417231300	-131.358
417231400	-106.404
417231500	-127.137
417231600	-106.695
417231700	-127.383
417231800	-107.062
417231900	-129.373
417232000	-108.856
417232100	-127.785
417232200	-104.912
417232300	-137.114
417232400	-105.17
417232500	-123.047
417232600	-107.381
417232700	-129.983
417232800	-107.565
417232900	-130.09
417233000	-106.926
417233100	-120.53
417233200	-106.656
417233300	-127.735
417233400	-106.262
417233500	-128.166
417233600	-107.996
417233700	-133.088
417233800	-107.402
417233900	-123.183
417234000	-107.959
417234100	-123.685
417234200	-103.032
417234300	-130.159
417234400	-106.995
417234500	-125.946
417234600	-106.753
417234700	-128.982
417234800	-106.733
417234900	-134.859
417235000	-106.751
417235100	-144.567
417235200	-108.737
417235300	-127.838
417235400	-104.443
417235500	-124.36
417235600	-107.611
417235700	-131.775
417235800	-105.359
417235900	-140.923
417236000	-105.904
417236100	-126.861
417236200	-107.674
417236300	-136.934
417236400	-105.107
417236500	-126.546
417236600	-107.301
417236700	-134.86
417236800	-106.543
417236900	-121.906
417237000	-107.735
417237100	-131.458
417237200	-104.47
417237300	-136.877
417237400	-106.902
417237500	-128.11
417237600	-107.691
417237700	-131.399
417237800	-105.135
417237900	-126.395
417238000	-106.571
417238100	-126.553
417238200	-105.686
417238300	-125.59
417238400	-105.645
417238500	-135.394
417238600	-105.819
417238700	-133.818
417238800	-106.046
417238900	-129.556
417239000	-106.144
417239100	-134.984
417239200	-107.909
417239300	-133.433
417239400	-106.849
417239500	-126.884
417239600	-108.081
417239700	-129.161
417239800	-107.024
417239900	-130.534
417240000	-108.97
417240100	-126.448
417240200	-106.524
417240300	-139.279
417240400	-106.571
417240500	-127.035
417240600	-105.373
417240700	-129.191
417240800	-106.981
417240900	-121.605
417241000	-104.053
417241100	-125.708
417241200	-105.984
417241300	-141.474
417241400	-107.768
417241500	-141.541
417241600	-105.387
417241700	-122.185
417241800	-105.568
417241900	-141.641
417242000	-107.598
417242100	-127.26
417242200	-108.645
417242300	-135.216
417242400	-105.667
417242500	-122.729
417242600	-106.94
417242700	-156.186
417242800	-105.072
417242900	-121.192
417243000	-107.571
417243100	-116.281
417243200	-108.721
417243300	-128.48
417243400	-106.397
417243500	-130.733
417243600	-104.913
417243700	-121.97
417243800	-105.46
417243900	-118.101
417244000	-107.708
417244100	-129.583
417244200	-106.814
417244300	-124.999
417244400	-105.21
417244500	-145.824
417244600	-105.157
417244700	-129.061
417244800	-104.811
417244900	-125.719
417245000	-105.569
417245100	-120.572
417245200	-106.146
417245300	-124.94
417245400	-107.656
417245500	-123.429
417245600	-107.023
417245700	-137.834
417245800	-103.894
417245900	-136.189
417246000	-107.493
417246100	-128.474
417246200	-107.47
417246300	-126.858
417246400	-107.017
417246500	-136.311
417246600	-106.234
417246700	-127.039
417246800	-108.79
417246900	-134.794
417247000	-105.696
417247100	-143.957
417247200	-106.123
417247300	-120.313
417247400	-105.03
417247500	-124.23
417247600	-106.582
417247700	-128.92
417247800	-107.342
417247900	-120.797
417248000	-106.595
417248100	-135.861
417248200	-104.509
417248300	-115.462
417248400	-106.16
417248500	-127.646
417248600	-105.684
417248700	-116.703
417248800	-104.974
417248900	-133.856
417249000	-105.201
417249100	-129.556
417249200	-108.764
417249300	-127.788
417249400	-105.087
417249500	-135.393
417249600	-105.662
417249700	-130.445
417249800	-106.954
[truncated: 18,002 more rows]
