# Supplementary material for: Passive frequency comb generation at radiofrequency for ranging applications
Source: Nat Commun. 2024 Apr 2;15:2844. doi: 10.1038/s41467-024-46940-2 (PMC10987526; doi:10.1038/s41467-024-46940-2)
Supplement: Supplementary file 5 — Source Data [file 41467_2024_46940_MOESM5_ESM.zip › Figure3_Data/836_10MHz_-00_50dBm.xlsx]

## Sheet: Sheet1
frequency (Hz)	power (dBm)
417050000	-110.512
417050100	-122.142
417050200	-109.151
417050300	-134.354
417050400	-111.081
417050500	-130.718
417050600	-112.847
417050700	-132.347
417050800	-110.595
417050900	-144.592
417051000	-109.939
417051100	-122.195
417051200	-110.521
417051300	-131.757
417051400	-110.522
417051500	-152.364
417051600	-111.32
417051700	-128.432
417051800	-109.557
417051900	-130.013
417052000	-107.549
417052100	-128.938
417052200	-109.432
417052300	-127.841
417052400	-107.62
417052500	-139.431
417052600	-108.665
417052700	-139.452
417052800	-110.707
417052900	-144.5
417053000	-111.327
417053100	-131.227
417053200	-111.141
417053300	-126.546
417053400	-109.739
417053500	-132.533
417053600	-110.354
417053700	-130.278
417053800	-110.653
417053900	-135.843
417054000	-108.831
417054100	-126.969
417054200	-111.384
417054300	-124.297
417054400	-111.885
417054500	-147.8
417054600	-109.318
417054700	-137.078
417054800	-109.187
417054900	-126.253
417055000	-110.117
417055100	-131.975
417055200	-111.368
417055300	-130.497
417055400	-109.88
417055500	-135.012
417055600	-109.174
417055700	-132.596
417055800	-106.788
417055900	-140.087
417056000	-110.806
417056100	-141.096
417056200	-110.546
417056300	-131.709
417056400	-108.398
417056500	-140.568
417056600	-109.752
417056700	-128.181
417056800	-110.351
417056900	-145.913
417057000	-110.062
417057100	-139.568
417057200	-111.263
417057300	-129.285
417057400	-112.622
417057500	-130.972
417057600	-109.219
417057700	-140.123
417057800	-109.561
417057900	-126.109
417058000	-109.416
417058100	-137.78
417058200	-110.906
417058300	-124.432
417058400	-109.839
417058500	-132.23
417058600	-110.349
417058700	-127.99
417058800	-111.075
417058900	-125.381
417059000	-110.734
417059100	-140.954
417059200	-110.269
417059300	-135.716
417059400	-109.764
417059500	-126.878
417059600	-109.388
417059700	-125.973
417059800	-111.202
417059900	-126.735
417060000	-110.024
417060100	-128.89
417060200	-110.632
417060300	-132.804
417060400	-109.955
417060500	-134.242
417060600	-111.586
417060700	-143.991
417060800	-109.026
417060900	-132.206
417061000	-110.964
417061100	-144.368
417061200	-111.652
417061300	-136.592
417061400	-107.433
417061500	-129.234
417061600	-111.252
417061700	-135.988
417061800	-109.005
417061900	-141.082
417062000	-109.547
417062100	-130.242
417062200	-109.942
417062300	-133.995
417062400	-109.227
417062500	-129.266
417062600	-110.879
417062700	-139.253
417062800	-108.52
417062900	-125.076
417063000	-110.972
417063100	-128.319
417063200	-108.588
417063300	-129.673
417063400	-110.45
417063500	-128.921
417063600	-111.385
417063700	-151.328
417063800	-112.11
417063900	-131.837
417064000	-108.64
417064100	-122.92
417064200	-109.226
417064300	-124.262
417064400	-109.577
417064500	-134.146
417064600	-111.556
417064700	-125.354
417064800	-107.312
417064900	-143.472
417065000	-109.296
417065100	-130.752
417065200	-110.448
417065300	-129.504
417065400	-107.731
417065500	-125.786
417065600	-107.363
417065700	-132.703
417065800	-108.043
417065900	-140.118
417066000	-108.198
417066100	-127.78
417066200	-111.929
417066300	-131.9
417066400	-112.641
417066500	-128.115
417066600	-109.105
417066700	-126.905
417066800	-108.981
417066900	-127.749
417067000	-112.599
417067100	-125.441
417067200	-111.052
417067300	-140.617
417067400	-110.388
417067500	-142.49
417067600	-112.398
417067700	-133.601
417067800	-109.242
417067900	-133.992
417068000	-110.584
417068100	-131.525
417068200	-110.52
417068300	-126.63
417068400	-110.293
417068500	-142.793
417068600	-112.454
417068700	-134.845
417068800	-111.844
417068900	-121.118
417069000	-108.22
417069100	-123.617
417069200	-110.165
417069300	-128.675
417069400	-110.162
417069500	-136.293
417069600	-110.413
417069700	-135.376
417069800	-111.297
417069900	-130.609
417070000	-113.041
417070100	-130.092
417070200	-111.513
417070300	-126.536
417070400	-112.027
417070500	-141.336
417070600	-111.557
417070700	-138.342
417070800	-110.56
417070900	-136.875
417071000	-111.473
417071100	-123.948
417071200	-109.284
417071300	-127.341
417071400	-108.511
417071500	-144.022
417071600	-108.528
417071700	-137.177
417071800	-111.011
417071900	-136.183
417072000	-110.137
417072100	-120.615
417072200	-110.302
417072300	-128.425
417072400	-111.565
417072500	-133.887
417072600	-110.793
417072700	-133.017
417072800	-111.459
417072900	-131.699
417073000	-108.844
417073100	-133.223
417073200	-109.457
417073300	-135.682
417073400	-112.392
417073500	-127.278
417073600	-110.748
417073700	-153.93
417073800	-109.772
417073900	-150.215
417074000	-109.854
417074100	-124.295
417074200	-107.376
417074300	-130.027
417074400	-111.92
417074500	-131.447
417074600	-110.11
417074700	-136.566
417074800	-111.356
417074900	-140.327
417075000	-109.432
417075100	-136.499
417075200	-109.139
417075300	-128.573
417075400	-110.789
417075500	-126.209
417075600	-109.148
417075700	-131.304
417075800	-112.476
417075900	-127.795
417076000	-109.25
417076100	-123.256
417076200	-108.745
417076300	-128.548
417076400	-111.929
417076500	-128.082
417076600	-112.273
417076700	-145.709
417076800	-111.882
417076900	-127.363
417077000	-108.214
417077100	-123.483
417077200	-111.138
417077300	-132.599
417077400	-108.318
417077500	-143.24
417077600	-110.515
417077700	-130.677
417077800	-111.91
417077900	-141.669
417078000	-111.131
417078100	-126.338
417078200	-110.035
417078300	-130.122
417078400	-109.201
417078500	-125.501
417078600	-109.405
417078700	-134.523
417078800	-110.007
417078900	-128.962
417079000	-110.871
417079100	-134.357
417079200	-110.576
417079300	-130.046
417079400	-109.724
417079500	-125.51
417079600	-109.512
417079700	-128.313
417079800	-111.727
417079900	-133.71
417080000	-109.924
417080100	-129.636
417080200	-111.154
417080300	-132.041
417080400	-106.547
417080500	-130.738
417080600	-113.321
417080700	-124.899
417080800	-110.538
417080900	-141.054
417081000	-111.772
417081100	-134.524
417081200	-109.604
417081300	-126.212
417081400	-110.695
417081500	-126.422
417081600	-108.17
417081700	-131.937
417081800	-109.031
417081900	-144.695
417082000	-110.258
417082100	-135.892
417082200	-109.686
417082300	-126.702
417082400	-109.409
417082500	-140.704
417082600	-110.809
417082700	-130.562
417082800	-106.448
417082900	-133.456
417083000	-110.156
417083100	-124.877
417083200	-107.783
417083300	-125.225
417083400	-108.612
417083500	-129.443
417083600	-111.367
417083700	-130.153
417083800	-111.24
417083900	-134.329
417084000	-110.669
417084100	-136.971
417084200	-107.067
417084300	-131.374
417084400	-109.798
417084500	-121.307
417084600	-110.657
417084700	-130.82
417084800	-110.528
417084900	-139.317
417085000	-111.886
417085100	-128.991
417085200	-109.646
417085300	-128.893
417085400	-111.391
417085500	-130.21
417085600	-107.872
417085700	-131.015
417085800	-110.908
417085900	-144.91
417086000	-109.058
417086100	-121.985
417086200	-111.706
417086300	-134.259
417086400	-108.711
417086500	-130.446
417086600	-108.86
417086700	-133.13
417086800	-109.799
417086900	-129.196
417087000	-109.546
417087100	-138.5
417087200	-109.904
417087300	-123.835
417087400	-111.935
417087500	-140.208
417087600	-112.059
417087700	-123.364
417087800	-110.783
417087900	-136.608
417088000	-109.147
417088100	-124.946
417088200	-108.982
417088300	-132.547
417088400	-108.853
417088500	-132.35
417088600	-110.736
417088700	-136.075
417088800	-108.927
417088900	-125.962
417089000	-109.188
417089100	-132.366
417089200	-110.879
417089300	-123.234
417089400	-110.712
417089500	-125.227
417089600	-108.517
417089700	-131.928
417089800	-108.559
417089900	-123.155
417090000	-108.409
417090100	-140.081
417090200	-109.169
417090300	-134.607
417090400	-110.144
417090500	-122.153
417090600	-109.745
417090700	-124.578
417090800	-108.795
417090900	-144.881
417091000	-109.987
417091100	-136.335
417091200	-111.522
417091300	-131.568
417091400	-111.389
417091500	-123.87
417091600	-110.531
417091700	-125.762
417091800	-110.497
417091900	-129.578
417092000	-109.973
417092100	-128.168
417092200	-111.123
417092300	-136.457
417092400	-110.424
417092500	-133.799
417092600	-111.333
417092700	-141.207
417092800	-109.856
417092900	-140.593
417093000	-111.711
417093100	-131.25
417093200	-109.881
417093300	-135.657
417093400	-111.704
417093500	-143.515
417093600	-111.518
417093700	-141.767
417093800	-109.807
417093900	-131.682
417094000	-109.666
417094100	-126.534
417094200	-109.068
417094300	-125.119
417094400	-112.258
417094500	-125.661
417094600	-110.902
417094700	-123.521
417094800	-108.064
417094900	-128.81
417095000	-110.504
417095100	-123.002
417095200	-113.375
417095300	-132.261
417095400	-111.937
417095500	-134.229
417095600	-109.886
417095700	-128.135
417095800	-111.91
417095900	-127.052
417096000	-108.318
417096100	-132.728
417096200	-111.276
417096300	-127.967
417096400	-109.827
417096500	-123.695
417096600	-108.927
417096700	-131.566
417096800	-110.406
417096900	-127.153
417097000	-109.737
417097100	-128.122
417097200	-110.443
417097300	-134.565
417097400	-108.55
417097500	-145.563
417097600	-109.393
417097700	-138.548
417097800	-108.869
417097900	-128.755
417098000	-108.969
417098100	-127.533
417098200	-107.586
417098300	-131.089
417098400	-109.791
417098500	-137.74
417098600	-106.593
417098700	-125.282
417098800	-110.132
417098900	-132.073
417099000	-111.504
417099100	-142.442
417099200	-111.409
417099300	-136.614
417099400	-112.165
417099500	-139.157
417099600	-110.767
417099700	-132.644
417099800	-108.79
417099900	-133.142
417100000	-109.091
417100100	-133.348
417100200	-109.44
417100300	-137.76
417100400	-108.613
417100500	-128.348
417100600	-108.61
417100700	-150.167
417100800	-106.928
417100900	-144.648
417101000	-110.6
417101100	-125.763
417101200	-108.75
417101300	-128.455
417101400	-110.687
417101500	-139.55
417101600	-107.816
417101700	-126.334
417101800	-111.928
417101900	-133.354
417102000	-109.894
417102100	-124.507
417102200	-109.652
417102300	-127.709
417102400	-110.626
417102500	-143.802
417102600	-111.139
417102700	-136.005
417102800	-111.139
417102900	-130.803
417103000	-109.261
417103100	-126.628
417103200	-107.021
417103300	-128.13
417103400	-110.697
417103500	-137.616
417103600	-108.967
417103700	-126.435
417103800	-108.498
417103900	-139.983
417104000	-107.349
417104100	-129.98
417104200	-110.466
417104300	-124.779
417104400	-110.558
417104500	-134.215
417104600	-111.768
417104700	-134.705
417104800	-109.817
417104900	-135.601
417105000	-111.098
417105100	-123.206
417105200	-110.692
417105300	-126.164
417105400	-109.025
417105500	-124.566
417105600	-108.451
417105700	-118.888
417105800	-110.383
417105900	-140.63
417106000	-109.029
417106100	-132.628
417106200	-109.207
417106300	-128.575
417106400	-109.852
417106500	-119.091
417106600	-110.089
417106700	-137.197
417106800	-111.753
417106900	-131.307
417107000	-108.558
417107100	-126.268
417107200	-110.567
417107300	-128.205
417107400	-107.436
417107500	-133.103
417107600	-108.502
417107700	-137.244
417107800	-110.304
417107900	-125.653
417108000	-108.685
417108100	-131.685
417108200	-110.472
417108300	-121.65
417108400	-109.221
417108500	-141.717
417108600	-113.289
417108700	-128.298
417108800	-109.582
417108900	-126.944
417109000	-108.58
417109100	-130.861
417109200	-109.323
417109300	-134.292
417109400	-107.626
417109500	-125.251
417109600	-106.579
417109700	-125.87
417109800	-109.117
417109900	-137.036
417110000	-111.204
417110100	-128.722
417110200	-109.302
417110300	-133.064
417110400	-107.391
417110500	-133.511
417110600	-108.899
417110700	-132.89
417110800	-108.131
417110900	-133.803
417111000	-108.819
417111100	-130.438
417111200	-111.322
417111300	-131.467
417111400	-111.144
417111500	-137.05
417111600	-108.066
417111700	-130.151
417111800	-109.561
417111900	-136.196
417112000	-106.723
417112100	-134.389
417112200	-110.925
417112300	-124.54
417112400	-107.789
417112500	-124.321
417112600	-108.81
417112700	-124.936
417112800	-108.222
417112900	-143.662
417113000	-108.809
417113100	-132.68
417113200	-109.359
417113300	-141.19
417113400	-111.499
417113500	-124.468
417113600	-109.171
417113700	-125.158
417113800	-108.483
417113900	-131.239
417114000	-108.563
417114100	-133.36
417114200	-108.339
417114300	-123.895
417114400	-107.672
417114500	-141.967
417114600	-111.776
417114700	-132.122
417114800	-109.215
417114900	-132.988
417115000	-110.467
417115100	-134.93
417115200	-109.323
417115300	-136.113
417115400	-109.876
417115500	-137.338
417115600	-108.566
417115700	-128.741
417115800	-108.189
417115900	-131.07
417116000	-108.769
417116100	-142.693
417116200	-109.835
417116300	-130.91
417116400	-109.959
417116500	-129.754
417116600	-105.057
417116700	-127.847
417116800	-107.309
417116900	-129.651
417117000	-107.672
417117100	-141.564
417117200	-109.619
417117300	-123.213
417117400	-107.053
417117500	-125.849
417117600	-107.701
417117700	-125.379
417117800	-106.616
417117900	-129.84
417118000	-106.012
417118100	-135.457
417118200	-106.925
417118300	-127.343
417118400	-107.946
417118500	-127.971
417118600	-109.606
417118700	-136.486
417118800	-111.016
417118900	-131.564
417119000	-106.135
417119100	-134.465
417119200	-108.168
417119300	-130.837
417119400	-105.424
417119500	-124.878
417119600	-107.85
417119700	-126.285
417119800	-107.497
417119900	-130.111
417120000	-108.13
417120100	-120.311
417120200	-112.418
417120300	-136.611
417120400	-107.61
417120500	-130.201
417120600	-110.676
417120700	-136.222
417120800	-107.576
417120900	-126.418
417121000	-109.892
417121100	-133.796
417121200	-108.61
417121300	-134.018
417121400	-108.823
417121500	-129.727
417121600	-105.288
417121700	-125.141
417121800	-111.519
417121900	-132.357
417122000	-109.035
417122100	-129.665
417122200	-109.333
417122300	-122.058
417122400	-110.018
417122500	-130.237
417122600	-107.672
417122700	-127.703
417122800	-109.01
417122900	-121.935
417123000	-109.08
417123100	-124.531
417123200	-107.963
417123300	-132.525
417123400	-109.752
417123500	-135.352
417123600	-106.738
417123700	-134.896
417123800	-106.241
417123900	-121.17
417124000	-105.625
417124100	-119.391
417124200	-110.319
417124300	-124.952
417124400	-107.387
417124500	-135.763
417124600	-108.146
417124700	-123.569
417124800	-107.682
417124900	-127.22
417125000	-108.599
417125100	-125.531
417125200	-106.94
417125300	-118.454
417125400	-106.478
417125500	-128.735
417125600	-107.117
417125700	-133.147
417125800	-106.859
417125900	-128.283
417126000	-105.909
417126100	-126.921
417126200	-105.919
417126300	-127.036
417126400	-107.056
417126500	-129.104
417126600	-109.05
417126700	-131.595
417126800	-109.984
417126900	-132.652
417127000	-106.178
417127100	-132.761
417127200	-109.427
417127300	-127.495
417127400	-106.187
417127500	-128.952
417127600	-108.174
417127700	-138.477
417127800	-106.854
417127900	-135.765
417128000	-105.916
417128100	-123.746
417128200	-108.144
417128300	-123.047
417128400	-107.37
417128500	-127.785
417128600	-108.407
417128700	-131.282
417128800	-108.447
417128900	-124.269
417129000	-105.549
417129100	-125.389
417129200	-107.806
417129300	-126.413
417129400	-107.239
417129500	-124.087
417129600	-106.468
417129700	-129.668
417129800	-106.978
417129900	-134.703
417130000	-107.337
417130100	-123.272
417130200	-104.043
417130300	-123.541
417130400	-102.868
417130500	-137.702
417130600	-107.876
417130700	-125.856
417130800	-109.906
417130900	-127.753
417131000	-106.698
417131100	-129.683
417131200	-107.365
417131300	-133.567
417131400	-105.148
417131500	-113.496
417131600	-107.236
417131700	-127.22
417131800	-105.724
417131900	-130.333
417132000	-107.048
417132100	-123.823
417132200	-109.396
417132300	-130.142
417132400	-110.199
417132500	-147.55
417132600	-106.136
417132700	-120.524
417132800	-108.385
417132900	-130.511
417133000	-106.082
417133100	-127.013
417133200	-107.588
417133300	-130.641
417133400	-106.707
417133500	-127.4
417133600	-108.448
417133700	-125.117
417133800	-106.569
417133900	-142.958
417134000	-105.936
417134100	-145.616
417134200	-105.97
417134300	-133.331
417134400	-106.009
417134500	-140.741
417134600	-102.956
417134700	-132.186
417134800	-106.93
417134900	-123.922
417135000	-106.665
417135100	-120.992
417135200	-104.839
417135300	-120.088
417135400	-103.282
417135500	-125.294
417135600	-105.734
417135700	-118.543
417135800	-105.951
417135900	-129.599
417136000	-104.903
417136100	-122.868
417136200	-103.65
417136300	-125.163
417136400	-105.626
417136500	-132.462
417136600	-107.179
417136700	-133.616
417136800	-104.754
417136900	-117.697
417137000	-109.558
417137100	-125.635
417137200	-107.799
417137300	-128.059
417137400	-103.909
417137500	-133.652
417137600	-106.839
417137700	-118.719
417137800	-104.429
417137900	-125.715
417138000	-103.924
417138100	-125.646
417138200	-104.69
417138300	-127.174
417138400	-107.116
417138500	-122.904
417138600	-104.17
417138700	-116.912
417138800	-104.551
417138900	-129.515
417139000	-105.382
417139100	-125.733
417139200	-104.104
417139300	-130.685
417139400	-103.765
417139500	-121.849
417139600	-105.001
417139700	-130.8
417139800	-103.515
417139900	-130.998
417140000	-106.364
417140100	-141.399
417140200	-104.266
417140300	-124.611
417140400	-104.361
417140500	-128.063
417140600	-104.335
417140700	-120.852
417140800	-105.418
417140900	-127.751
417141000	-105.318
417141100	-136.865
417141200	-105.213
417141300	-124.52
417141400	-104.086
417141500	-128.6
417141600	-104.049
417141700	-122.935
417141800	-105.849
417141900	-124.761
417142000	-105.744
417142100	-131.778
417142200	-106.167
417142300	-119.907
417142400	-105.168
417142500	-129.348
417142600	-104.909
417142700	-127.696
417142800	-105.214
417142900	-120.095
417143000	-105.409
417143100	-131.117
417143200	-103.421
417143300	-136.946
417143400	-102.627
417143500	-122.079
417143600	-102.668
417143700	-118.149
417143800	-105.84
417143900	-121.01
417144000	-101.288
417144100	-123.454
417144200	-104.201
417144300	-126.778
417144400	-103.364
417144500	-120.572
417144600	-103.38
417144700	-140.016
417144800	-105.704
417144900	-125.363
417145000	-103.43
417145100	-136.848
417145200	-105.51
417145300	-122.193
417145400	-103.896
417145500	-122.477
417145600	-103.944
417145700	-124.797
417145800	-102.539
417145900	-126.167
417146000	-100.791
417146100	-123.528
417146200	-103.574
417146300	-122.893
417146400	-104.759
417146500	-115.936
417146600	-101.471
417146700	-115.851
417146800	-105.227
417146900	-125.518
417147000	-101.028
417147100	-113.815
417147200	-101.936
417147300	-121.902
417147400	-102.576
417147500	-130.21
417147600	-100.348
417147700	-119.826
417147800	-100.934
417147900	-135.612
417148000	-102.042
417148100	-118.467
417148200	-102.452
417148300	-126.85
417148400	-100.694
417148500	-121.654
417148600	-99.3242
417148700	-126.821
417148800	-101.477
417148900	-131.465
417149000	-101.69
417149100	-125.306
417149200	-101.422
417149300	-121.024
417149400	-102.841
417149500	-137.771
417149600	-99.8762
417149700	-127.264
417149800	-101.85
417149900	-132.189
417150000	-99.4079
417150100	-116.125
417150200	-103.266
417150300	-129.268
417150400	-105.811
417150500	-122.364
417150600	-101.911
417150700	-127.565
417150800	-104.929
417150900	-120.644
417151000	-102.13
417151100	-117.092
417151200	-102.163
417151300	-125.568
417151400	-100.47
417151500	-113.509
417151600	-100.906
417151700	-128.447
417151800	-98.863
417151900	-119.706
417152000	-99.6773
417152100	-117.921
417152200	-101.228
417152300	-123.502
417152400	-100.072
417152500	-119.458
417152600	-100.225
417152700	-124.106
417152800	-102.541
417152900	-115.856
417153000	-100.16
417153100	-124.642
417153200	-100.128
417153300	-119.624
417153400	-103.862
417153500	-114.71
417153600	-99.1113
417153700	-126.381
417153800	-100.37
417153900	-142.884
417154000	-103.493
417154100	-117.223
417154200	-98.5662
417154300	-115.646
417154400	-100.943
417154500	-114.889
417154600	-101.904
417154700	-122.065
417154800	-101.097
417154900	-127.892
417155000	-102.377
417155100	-114.054
417155200	-99.3836
417155300	-147.618
417155400	-102.867
417155500	-121.351
417155600	-98.3592
417155700	-117.815
417155800	-99.3622
417155900	-116.763
417156000	-99.5871
417156100	-115.201
417156200	-99.6884
417156300	-129.742
417156400	-100.331
417156500	-110.584
417156600	-98.7703
417156700	-115.808
417156800	-100.55
417156900	-115.34
417157000	-99.7277
417157100	-129.541
417157200	-99.1803
417157300	-123.951
417157400	-98.3221
417157500	-116.811
417157600	-98.1712
417157700	-112.842
417157800	-100.565
417157900	-120.884
417158000	-99.9425
417158100	-126.336
417158200	-99.8272
417158300	-110.036
417158400	-95.3401
417158500	-112.532
417158600	-95.1905
417158700	-120.495
417158800	-100.593
417158900	-121.499
417159000	-99.5397
417159100	-113.253
417159200	-97.7029
417159300	-118.956
417159400	-96.1787
417159500	-109.288
417159600	-96.9055
417159700	-112.643
417159800	-95.6298
417159900	-129.799
417160000	-98.4667
417160100	-121.453
417160200	-95.813
417160300	-126.861
417160400	-96.7845
417160500	-113.258
417160600	-98.0512
417160700	-115.09
417160800	-100.01
417160900	-117.342
417161000	-97.6474
417161100	-115.534
417161200	-97.8829
417161300	-126.115
417161400	-98.0673
417161500	-110.271
417161600	-96.0226
417161700	-116.815
417161800	-98.1093
417161900	-103.761
417162000	-96.382
417162100	-126.562
417162200	-96.5935
417162300	-122.404
417162400	-95.7188
417162500	-119.672
417162600	-96.6337
417162700	-116.447
417162800	-93.6465
417162900	-118.69
417163000	-93.8205
417163100	-112.708
417163200	-96.103
417163300	-116.781
417163400	-95.0363
417163500	-123.661
417163600	-98.6034
417163700	-116.551
417163800	-99.8126
417163900	-118.217
417164000	-97.2747
417164100	-125.638
417164200	-95.0131
417164300	-113.438
417164400	-94.3865
417164500	-114.398
417164600	-93.3711
417164700	-120.105
417164800	-94.6442
417164900	-111.999
417165000	-94.7825
417165100	-108.96
417165200	-96.2163
417165300	-125.541
417165400	-93.9544
417165500	-111.777
417165600	-93.229
417165700	-115.803
417165800	-96.6417
417165900	-112.307
417166000	-96.0365
417166100	-122.255
417166200	-92.7801
417166300	-114.375
417166400	-93.4848
417166500	-110.892
417166600	-93.783
417166700	-103.062
417166800	-90.864
417166900	-119.892
417167000	-93.5173
417167100	-123.199
417167200	-92.9284
417167300	-110.283
417167400	-92.7138
417167500	-113.468
417167600	-94.7707
417167700	-115.327
417167800	-93.5835
417167900	-133.918
417168000	-94.1966
417168100	-114.074
417168200	-95.4412
417168300	-113.5
417168400	-92.3537
417168500	-126.255
417168600	-91.734
417168700	-110.885
417168800	-92.4969
417168900	-103.573
417169000	-92.7105
417169100	-118.981
417169200	-89.0098
417169300	-128.756
417169400	-93.1231
417169500	-106.891
417169600	-91.2788
417169700	-123.956
417169800	-90.42
417169900	-115.017
417170000	-91.6007
417170100	-112.236
417170200	-89.6571
417170300	-109.256
417170400	-91.4254
417170500	-114.578
417170600	-90.7592
417170700	-121.039
417170800	-90.5865
417170900	-108.71
417171000	-93.5363
417171100	-122.92
417171200	-93.3848
417171300	-123.032
417171400	-90.7729
417171500	-120.206
417171600	-91.2258
417171700	-106.054
417171800	-93.3303
417171900	-110.883
417172000	-88.8208
417172100	-120.318
417172200	-88.8238
417172300	-110.51
417172400	-92.5815
417172500	-120.761
417172600	-91.8992
417172700	-123.074
417172800	-92.9467
417172900	-113.73
417173000	-87.4725
417173100	-113.897
417173200	-92.5585
417173300	-113.626
417173400	-90.5979
417173500	-112.173
417173600	-91.7449
417173700	-116.771
417173800	-89.506
417173900	-106.976
417174000	-94.1244
417174100	-116.628
417174200	-89.2437
417174300	-125.001
417174400	-91.2524
417174500	-109.178
417174600	-90.6854
417174700	-111.592
417174800	-88.3283
417174900	-113.333
417175000	-91.3961
417175100	-108.517
417175200	-87.9864
417175300	-104.886
417175400	-90.8315
417175500	-119.997
417175600	-90.9687
417175700	-113.075
417175800	-87.4828
417175900	-112.385
417176000	-88.2987
417176100	-101.814
417176200	-87.6804
417176300	-105.909
417176400	-91.6154
417176500	-110.066
417176600	-91.0128
417176700	-113.606
417176800	-86.9944
417176900	-111.721
417177000	-88.1856
417177100	-104.32
417177200	-90.4772
417177300	-105.537
417177400	-89.9943
417177500	-108.445
417177600	-87.7481
417177700	-99.2373
417177800	-86.4643
417177900	-112.52
417178000	-90.0723
417178100	-120.741
417178200	-89.1601
417178300	-111.496
417178400	-87.3243
417178500	-114.92
417178600	-87.8668
417178700	-113.834
417178800	-86.9618
417178900	-104.74
417179000	-89.4108
417179100	-115.605
417179200	-87.6379
417179300	-99.1919
417179400	-87.3214
417179500	-118.677
417179600	-87.2685
417179700	-103.448
417179800	-87.5181
417179900	-117.952
417180000	-88.2755
417180100	-97.1631
417180200	-85.0958
417180300	-111.365
417180400	-87.6893
417180500	-109.785
417180600	-89.2042
417180700	-112.244
417180800	-87.3098
417180900	-107.843
417181000	-90.0614
417181100	-103.145
417181200	-88.2661
417181300	-105.813
417181400	-86.4219
417181500	-110.51
417181600	-86.66
417181700	-114.754
417181800	-85.2799
417181900	-104.873
417182000	-87.6885
417182100	-107.334
417182200	-85.3533
417182300	-108.741
417182400	-86.6457
417182500	-113.029
417182600	-88.4017
417182700	-106.818
417182800	-88.5104
417182900	-105.618
417183000	-85.8211
417183100	-103.804
417183200	-87.1711
417183300	-112.763
417183400	-83.3583
417183500	-109.884
417183600	-84.8625
417183700	-101.108
417183800	-85.205
417183900	-104.369
417184000	-83.7276
417184100	-108.404
417184200	-84.1602
417184300	-102.745
417184400	-84.9351
417184500	-107.433
417184600	-86.2019
417184700	-108.383
417184800	-85.305
417184900	-102.037
417185000	-84.5304
417185100	-112.053
417185200	-86.8675
417185300	-106.242
417185400	-84.8949
417185500	-100.15
417185600	-83.2693
417185700	-97.6472
417185800	-83.6279
417185900	-108.717
417186000	-82.1
417186100	-97.7976
417186200	-79.6344
417186300	-108.636
417186400	-80.4013
417186500	-95.4549
417186600	-80.3464
417186700	-105.62
417186800	-82.903
417186900	-101.247
417187000	-81.1594
417187100	-104.619
417187200	-83.4064
417187300	-100.548
417187400	-79.2367
417187500	-95.555
417187600	-79.9946
417187700	-93.2538
417187800	-76.1581
417187900	-104.077
417188000	-78.8662
417188100	-102.467
417188200	-79.0883
417188300	-112.587
417188400	-78.2056
417188500	-103.004
417188600	-79.4713
417188700	-87.3255
417188800	-76.1169
417188900	-95.783
417189000	-78.937
417189100	-103.877
417189200	-77.9744
417189300	-102.688
417189400	-76.7133
417189500	-89.9391
417189600	-73.8191
417189700	-100.775
417189800	-74.3057
417189900	-101.497
417190000	-71.1861
417190100	-99.348
417190200	-74.9502
417190300	-103.82
417190400	-71.6218
417190500	-83.2993
417190600	-68.6208
417190700	-99.2317
417190800	-66.1222
417190900	-87.7216
417191000	-66.1164
417191100	-95.4578
417191200	-61.7607
417191300	-82.6031
417191400	-57.8701
417191500	-70.998
417191600	-56.4626
417191700	-76.7683
417191800	-44.5473
417191900	-73.2031
417192000	-53.3758
417192100	-62.6627
417192200	-57.1735
417192300	-81.8541
417192400	-59.7269
417192500	-79.7557
417192600	-64.8423
417192700	-89.0117
417192800	-68.1455
417192900	-92.8471
417193000	-72.07
417193100	-80.6792
417193200	-69.8136
417193300	-87.9232
417193400	-75.3045
417193500	-95.3224
417193600	-69.2453
417193700	-95.185
417193800	-74.4599
417193900	-104.823
417194000	-74.6391
417194100	-112.51
417194200	-73.7728
417194300	-100.839
417194400	-73.737
417194500	-89.8102
417194600	-78.1755
417194700	-90.2726
417194800	-78.3213
417194900	-95.2591
417195000	-78.8133
417195100	-92.6573
417195200	-78.5463
417195300	-96.6044
417195400	-78.0582
417195500	-101.98
417195600	-80.5544
417195700	-91.8134
417195800	-80.3316
417195900	-88.625
417196000	-79.1421
417196100	-95.0678
417196200	-80.76
417196300	-102.38
417196400	-82.6018
417196500	-97.5166
417196600	-81.5349
417196700	-116.872
417196800	-83.488
417196900	-97.7101
417197000	-81.0446
417197100	-103.468
417197200	-81.1114
417197300	-99.2035
417197400	-81.8458
417197500	-100.759
417197600	-81.5019
417197700	-106.579
417197800	-83.863
417197900	-94.4201
417198000	-83.5506
417198100	-113.328
417198200	-83.9503
417198300	-102.835
417198400	-85.2471
417198500	-115.706
417198600	-83.8558
417198700	-115.839
417198800	-83.7453
417198900	-105.527
417199000	-85.606
417199100	-100.576
417199200	-82.2224
417199300	-105.372
417199400	-88.3368
417199500	-111.397
417199600	-83.02
417199700	-103.042
417199800	-84.6603
417199900	-105.527
417200000	-86.343
417200100	-102.511
417200200	-88.457
417200300	-115.398
417200400	-86.9569
417200500	-106.241
417200600	-87.4615
417200700	-112.429
417200800	-87.5232
417200900	-110.486
417201000	-87.1347
417201100	-124.449
417201200	-88.4093
417201300	-102.881
417201400	-86.3199
417201500	-116.897
417201600	-85.7515
417201700	-105.112
417201800	-89.3278
417201900	-101.942
417202000	-87.8785
417202100	-107.72
417202200	-90.3132
417202300	-100.055
417202400	-86.572
417202500	-108.97
417202600	-89.5146
417202700	-107.826
417202800	-89.2952
417202900	-104.387
417203000	-86.4099
417203100	-113.56
417203200	-87.8022
417203300	-119.08
417203400	-88.0766
417203500	-112.546
417203600	-91.3993
417203700	-103.356
417203800	-86.0971
417203900	-112.476
417204000	-85.7499
417204100	-114.951
417204200	-89.3446
417204300	-123.119
417204400	-87.8547
417204500	-106.024
417204600	-88.1799
417204700	-103.11
417204800	-89.8397
417204900	-108.797
417205000	-88.0708
417205100	-106.397
417205200	-88.976
417205300	-116.03
417205400	-89.05
417205500	-109.025
417205600	-88.0406
417205700	-109.34
417205800	-89.7653
417205900	-106.1
417206000	-90.3976
417206100	-106.642
417206200	-89.2824
417206300	-106.04
417206400	-85.1647
417206500	-110.173
417206600	-87.7172
417206700	-109.456
417206800	-92.6204
417206900	-113.721
417207000	-88.7094
417207100	-102.501
417207200	-89.8516
417207300	-111.267
417207400	-90.2747
417207500	-108.382
417207600	-86.8433
417207700	-112.548
417207800	-89.9961
417207900	-112.894
417208000	-88.1616
417208100	-113.616
417208200	-87.001
417208300	-120.364
417208400	-91.0862
417208500	-104.167
417208600	-90.422
417208700	-114.162
417208800	-90.4289
417208900	-111.043
417209000	-90.4799
417209100	-112.539
417209200	-89.8771
417209300	-112.188
417209400	-89.6587
417209500	-110.91
417209600	-89.4866
417209700	-116.517
417209800	-92.6284
417209900	-114.549
417210000	-92.2383
417210100	-102.543
417210200	-88.9042
417210300	-125.463
417210400	-90.9252
417210500	-105.576
417210600	-90.6798
417210700	-110.114
417210800	-92.4508
417210900	-114.295
417211000	-89.6185
417211100	-105.298
417211200	-91.3062
417211300	-113.332
417211400	-90.6068
417211500	-104.433
417211600	-90.8095
417211700	-112.873
417211800	-89.6091
417211900	-119.152
417212000	-90.2
417212100	-110.304
417212200	-93.6593
417212300	-106.072
417212400	-89.2124
417212500	-101.888
417212600	-90.6381
417212700	-105.014
417212800	-95.352
417212900	-108.815
417213000	-92.8117
417213100	-109.398
417213200	-90.3227
417213300	-111.666
417213400	-91.6219
417213500	-106.662
417213600	-90.4092
417213700	-115.53
417213800	-92.3021
417213900	-110.019
417214000	-90.9902
417214100	-125.534
417214200	-94.0606
417214300	-124.169
417214400	-93.3184
417214500	-119.618
417214600	-91.7142
417214700	-111.201
417214800	-92.6712
417214900	-103.182
417215000	-94.6521
417215100	-113.804
417215200	-94.0722
417215300	-116.191
417215400	-92.8244
417215500	-117.151
417215600	-91.9047
417215700	-114.126
417215800	-92.2493
417215900	-114.351
417216000	-95.1668
417216100	-115.87
417216200	-92.3305
417216300	-112.69
417216400	-92.8208
417216500	-131.37
417216600	-91.2896
417216700	-114.14
417216800	-93.7589
417216900	-111.259
417217000	-94.0133
417217100	-112.174
417217200	-94.1932
417217300	-109.07
417217400	-94.4391
417217500	-127.2
417217600	-94.1548
417217700	-109.283
417217800	-94.3948
417217900	-111.952
417218000	-93.6573
417218100	-112.213
417218200	-96.4959
417218300	-112.061
417218400	-97.0485
417218500	-121.502
417218600	-93.7873
417218700	-114.986
417218800	-92.0554
417218900	-118.992
417219000	-94.946
417219100	-117.677
417219200	-95.8979
417219300	-117.626
417219400	-96.066
417219500	-122.87
417219600	-95.2792
417219700	-118.832
417219800	-97.4104
417219900	-109.285
417220000	-95.9859
417220100	-122.449
417220200	-95.8653
417220300	-112.857
417220400	-95.8901
417220500	-110.89
417220600	-92.1423
417220700	-110.345
417220800	-95.0499
417220900	-118.227
417221000	-97.9621
417221100	-120.244
417221200	-96.9948
417221300	-123.662
417221400	-98.2238
417221500	-112.614
417221600	-95.4358
417221700	-114.631
417221800	-94.4002
417221900	-120.801
417222000	-95.9793
417222100	-118.306
417222200	-99.0106
417222300	-112.11
417222400	-96.6127
417222500	-116.177
417222600	-95.3234
417222700	-126.107
417222800	-93.8218
417222900	-114.096
417223000	-97.1223
417223100	-113.727
417223200	-98.698
417223300	-113.308
417223400	-99.349
417223500	-122.12
417223600	-98.0894
417223700	-139.335
417223800	-96.867
417223900	-113.23
417224000	-96.7158
417224100	-113.854
417224200	-99.415
417224300	-112.487
417224400	-95.9817
417224500	-117.48
417224600	-100.042
417224700	-121.734
417224800	-98.1118
417224900	-122.824
417225000	-102.13
417225100	-122.137
417225200	-102.037
417225300	-126.183
417225400	-97.6477
417225500	-122.112
417225600	-101.567
417225700	-116.99
417225800	-95.7986
417225900	-120.279
417226000	-98.2943
417226100	-135.772
417226200	-98.0652
417226300	-121.474
417226400	-97.5681
417226500	-115.307
417226600	-101.044
417226700	-130.08
417226800	-103.427
417226900	-122.119
417227000	-98.4103
417227100	-114.926
417227200	-99.4269
417227300	-126.72
417227400	-97.9279
417227500	-128.981
417227600	-100.106
417227700	-119.008
417227800	-99.7423
417227900	-121.466
417228000	-99.1717
417228100	-121.977
417228200	-101.864
417228300	-123.694
417228400	-101.713
417228500	-126.93
417228600	-101.475
417228700	-125.1
417228800	-101.503
417228900	-122.117
417229000	-97.9431
417229100	-118.645
417229200	-103.69
417229300	-119.804
417229400	-99.7957
417229500	-114.07
417229600	-103.281
417229700	-122.348
417229800	-103.209
417229900	-129.403
417230000	-100.471
417230100	-126.548
417230200	-103.26
417230300	-119.044
417230400	-102.515
417230500	-126.836
417230600	-100.012
417230700	-125.547
417230800	-103.579
417230900	-125.737
417231000	-98.4597
417231100	-122.039
417231200	-100.005
417231300	-121.751
417231400	-101.104
417231500	-116.902
417231600	-102.279
417231700	-118.108
417231800	-102.977
417231900	-124.481
417232000	-100.852
417232100	-122.803
417232200	-101.285
417232300	-127.659
417232400	-100.435
417232500	-115.372
417232600	-102.98
417232700	-125.588
417232800	-100.898
417232900	-129.011
417233000	-104.332
417233100	-126.959
417233200	-100.916
417233300	-132.047
417233400	-101.994
417233500	-121.582
417233600	-100.73
417233700	-127.147
417233800	-103.984
417233900	-124.582
417234000	-99.607
417234100	-128.73
417234200	-102.26
417234300	-130.464
417234400	-103.302
417234500	-120.378
417234600	-101.773
417234700	-121.207
417234800	-102.807
417234900	-124.014
417235000	-101.99
417235100	-122.381
417235200	-104.646
417235300	-120.648
417235400	-106.232
417235500	-137.21
417235600	-101.555
417235700	-124.076
417235800	-104.607
417235900	-118.219
417236000	-101.34
417236100	-120.208
417236200	-102.584
417236300	-128.914
417236400	-100.984
417236500	-124.261
417236600	-101.111
417236700	-126.048
417236800	-102.82
417236900	-128.349
417237000	-102.548
417237100	-134.53
417237200	-104.106
417237300	-122.814
417237400	-99.8956
417237500	-125.67
417237600	-102.548
417237700	-145.96
417237800	-105.315
417237900	-124.05
417238000	-101.624
417238100	-122.685
417238200	-101.294
417238300	-114.302
417238400	-103.225
417238500	-117.687
417238600	-106.363
417238700	-128.378
417238800	-105.595
417238900	-120.697
417239000	-105.596
417239100	-132.098
417239200	-107.259
417239300	-126.83
417239400	-106.327
417239500	-127.227
417239600	-108.178
417239700	-124.344
417239800	-101.952
417239900	-122.053
417240000	-102.807
417240100	-125.576
417240200	-103.942
417240300	-121.167
417240400	-102.818
417240500	-121.182
417240600	-105.081
417240700	-124.519
417240800	-103.89
417240900	-130.215
417241000	-103.603
417241100	-132.049
417241200	-105.716
417241300	-124.738
417241400	-104.228
417241500	-131.507
417241600	-105.953
417241700	-123.593
417241800	-108.376
417241900	-132.547
417242000	-103.537
417242100	-120.736
417242200	-106.965
417242300	-138.064
417242400	-104.487
417242500	-131.707
417242600	-105.011
417242700	-123.474
417242800	-104.015
417242900	-124.544
417243000	-105.225
417243100	-125.933
417243200	-107.049
417243300	-121.263
417243400	-104.704
417243500	-124.259
417243600	-104.344
417243700	-124.709
417243800	-103.654
417243900	-117.381
417244000	-105.999
417244100	-119.447
417244200	-104.905
417244300	-126.03
417244400	-106.522
417244500	-128.758
417244600	-109.219
417244700	-132.677
417244800	-106.353
417244900	-132.75
417245000	-105.466
417245100	-121.905
417245200	-103.75
417245300	-126.333
417245400	-104.751
417245500	-121.918
417245600	-104.048
417245700	-128.026
417245800	-105.593
417245900	-126.091
417246000	-110.543
417246100	-126.27
417246200	-104.148
417246300	-122.606
417246400	-106.151
417246500	-125.118
417246600	-107.513
417246700	-128.689
417246800	-105.899
417246900	-124.258
417247000	-107.758
417247100	-129.1
417247200	-106.72
417247300	-147.494
417247400	-104.99
417247500	-125.101
417247600	-105.126
417247700	-130.789
417247800	-105.459
417247900	-132.84
417248000	-103.972
417248100	-119.96
417248200	-105.942
417248300	-123.37
417248400	-105.517
417248500	-132.506
417248600	-108.442
417248700	-132.765
417248800	-105.51
417248900	-118.841
417249000	-106.882
417249100	-124.244
417249200	-106.721
417249300	-145.731
417249400	-106.458
417249500	-122.361
417249600	-107.377
417249700	-155.553
417249800	-106.365
[truncated: 18,002 more rows]
