# Supplementary material for: Passive frequency comb generation at radiofrequency for ranging applications
Source: Nat Commun. 2024 Apr 2;15:2844. doi: 10.1038/s41467-024-46940-2 (PMC10987526; doi:10.1038/s41467-024-46940-2)
Supplement: Supplementary file 5 — Source Data [file 41467_2024_46940_MOESM5_ESM.zip › Figure3_Data/836_10MHz_-00_60dBm.xlsx]

## Sheet: Sheet1
frequency (Hz)	power (dBm)
417050000	-111.59
417050100	-129.478
417050200	-111.518
417050300	-136.841
417050400	-110.119
417050500	-128.865
417050600	-112.653
417050700	-127.938
417050800	-112.664
417050900	-152.843
417051000	-114.476
417051100	-125.953
417051200	-111.728
417051300	-130.325
417051400	-111.598
417051500	-138.416
417051600	-110.278
417051700	-140.509
417051800	-110.349
417051900	-130.729
417052000	-112.652
417052100	-132.64
417052200	-112.6
417052300	-153.112
417052400	-111.56
417052500	-132.582
417052600	-113.075
417052700	-138.731
417052800	-110.336
417052900	-152.703
417053000	-113.551
417053100	-137.802
417053200	-112.067
417053300	-124.657
417053400	-111.994
417053500	-134.322
417053600	-110.063
417053700	-139.884
417053800	-108.939
417053900	-120.885
417054000	-111.488
417054100	-135.687
417054200	-110.536
417054300	-126.852
417054400	-110.983
417054500	-135.359
417054600	-112.056
417054700	-131.515
417054800	-110.854
417054900	-136.542
417055000	-113.512
417055100	-129.173
417055200	-112.68
417055300	-131.959
417055400	-108.87
417055500	-128.504
417055600	-110.5
417055700	-128.332
417055800	-110.416
417055900	-134.555
417056000	-112.911
417056100	-135.735
417056200	-112.663
417056300	-136.303
417056400	-112.909
417056500	-130.894
417056600	-112.801
417056700	-129.138
417056800	-113.701
417056900	-131.954
417057000	-112.449
417057100	-130.865
417057200	-112.363
417057300	-137.243
417057400	-114.661
417057500	-138.662
417057600	-114.347
417057700	-136.671
417057800	-111.628
417057900	-127.516
417058000	-113.165
417058100	-141.305
417058200	-111.169
417058300	-137.473
417058400	-109.62
417058500	-126.191
417058600	-111.642
417058700	-144.178
417058800	-112.448
417058900	-132.922
417059000	-112.463
417059100	-132.626
417059200	-113.748
417059300	-132.347
417059400	-110.496
417059500	-129.555
417059600	-112.15
417059700	-134.213
417059800	-110.406
417059900	-135.434
417060000	-108.436
417060100	-131.415
417060200	-108.461
417060300	-130.57
417060400	-109.762
417060500	-136.259
417060600	-111.783
417060700	-137.74
417060800	-112.727
417060900	-123.256
417061000	-112.035
417061100	-135.629
417061200	-111.116
417061300	-137.864
417061400	-112.232
417061500	-143.109
417061600	-111.543
417061700	-138.074
417061800	-111.318
417061900	-128.792
417062000	-108.452
417062100	-134.356
417062200	-112.688
417062300	-128.257
417062400	-109.573
417062500	-126.762
417062600	-112.427
417062700	-137.17
417062800	-112.207
417062900	-127.633
417063000	-112.408
417063100	-140.367
417063200	-109.704
417063300	-130.482
417063400	-110.694
417063500	-150.17
417063600	-107.972
417063700	-133.525
417063800	-110.794
417063900	-134.623
417064000	-111.633
417064100	-125.998
417064200	-110.795
417064300	-132.163
417064400	-112.294
417064500	-133.483
417064600	-111.862
417064700	-128.786
417064800	-110.291
417064900	-136.453
417065000	-110.823
417065100	-132.663
417065200	-111.076
417065300	-129.692
417065400	-112.686
417065500	-138.668
417065600	-116.751
417065700	-134.743
417065800	-110.569
417065900	-125.511
417066000	-113.28
417066100	-129.744
417066200	-114.066
417066300	-134.395
417066400	-111.526
417066500	-133.319
417066600	-109.279
417066700	-128.473
417066800	-109.512
417066900	-137.662
417067000	-111.055
417067100	-127.563
417067200	-110.224
417067300	-123.945
417067400	-111.362
417067500	-140.459
417067600	-113.149
417067700	-133.234
417067800	-111.393
417067900	-136.949
417068000	-111.86
417068100	-134.602
417068200	-113.527
417068300	-128.905
417068400	-109.412
417068500	-128.547
417068600	-111.732
417068700	-129.706
417068800	-114.208
417068900	-129.404
417069000	-112.14
417069100	-130.638
417069200	-111.3
417069300	-137.026
417069400	-111.385
417069500	-124.165
417069600	-110.588
417069700	-130.547
417069800	-112.554
417069900	-138.029
417070000	-111.803
417070100	-133.463
417070200	-109.648
417070300	-122.752
417070400	-113.592
417070500	-134.337
417070600	-111.425
417070700	-125.944
417070800	-110.59
417070900	-129.776
417071000	-111.897
417071100	-132.587
417071200	-109.721
417071300	-129.425
417071400	-110.184
417071500	-146.04
417071600	-113.978
417071700	-130.913
417071800	-108.894
417071900	-128.743
417072000	-112.45
417072100	-124.8
417072200	-112.287
417072300	-130.618
417072400	-113.644
417072500	-132.501
417072600	-113.259
417072700	-149.879
417072800	-112.837
417072900	-135.029
417073000	-110.697
417073100	-122.632
417073200	-110.678
417073300	-132.443
417073400	-116.795
417073500	-136.195
417073600	-109.347
417073700	-135.691
417073800	-111.296
417073900	-135.466
417074000	-113.172
417074100	-136.941
417074200	-111.204
417074300	-140.982
417074400	-112.294
417074500	-133.798
417074600	-113.164
417074700	-134.518
417074800	-112.312
417074900	-125.961
417075000	-112.637
417075100	-138.934
417075200	-112.618
417075300	-133.977
417075400	-111.169
417075500	-128.872
417075600	-114.078
417075700	-140.145
417075800	-111.668
417075900	-125.093
417076000	-109.632
417076100	-127.757
417076200	-111.388
417076300	-127.496
417076400	-111.154
417076500	-135.42
417076600	-110.834
417076700	-135.112
417076800	-110.464
417076900	-139.299
417077000	-112.097
417077100	-139.589
417077200	-111.831
417077300	-133.769
417077400	-110.655
417077500	-129.395
417077600	-114.174
417077700	-133.311
417077800	-110.934
417077900	-126.061
417078000	-112.038
417078100	-137.838
417078200	-111.175
417078300	-138.682
417078400	-111.156
417078500	-131.742
417078600	-113.965
417078700	-143.149
417078800	-110.179
417078900	-130.048
417079000	-113.144
417079100	-130.656
417079200	-111.407
417079300	-124.738
417079400	-110.59
417079500	-135.705
417079600	-110.591
417079700	-125.105
417079800	-112.944
417079900	-136.567
417080000	-111.328
417080100	-129.327
417080200	-109.52
417080300	-128.148
417080400	-111.533
417080500	-124.762
417080600	-113.139
417080700	-136.126
417080800	-113.591
417080900	-127.213
417081000	-113.617
417081100	-133.379
417081200	-114.212
417081300	-130.053
417081400	-113.307
417081500	-137.986
417081600	-113.882
417081700	-131.703
417081800	-111.958
417081900	-125.961
417082000	-110.283
417082100	-141.056
417082200	-111.953
417082300	-137.225
417082400	-111.89
417082500	-133.84
417082600	-112.122
417082700	-148.258
417082800	-112.42
417082900	-137.712
417083000	-113.681
417083100	-135.619
417083200	-109.939
417083300	-130.078
417083400	-109.949
417083500	-126.181
417083600	-109.605
417083700	-126.472
417083800	-111.702
417083900	-129.74
417084000	-111.404
417084100	-125.435
417084200	-114.043
417084300	-127.636
417084400	-113.324
417084500	-126.491
417084600	-109.368
417084700	-130.91
417084800	-110.474
417084900	-144.975
417085000	-112.342
417085100	-126.662
417085200	-109.799
417085300	-128.015
417085400	-111.722
417085500	-133.953
417085600	-110.646
417085700	-128.81
417085800	-110.571
417085900	-137.737
417086000	-113.93
417086100	-129.072
417086200	-108.841
417086300	-137.443
417086400	-112.431
417086500	-125.243
417086600	-112.857
417086700	-134.709
417086800	-112.911
417086900	-127.026
417087000	-113.574
417087100	-133.92
417087200	-109.809
417087300	-127.03
417087400	-111.396
417087500	-135.501
417087600	-109.763
417087700	-139.487
417087800	-108.039
417087900	-125.112
417088000	-110.484
417088100	-130.202
417088200	-111.83
417088300	-133.784
417088400	-109.199
417088500	-136.682
417088600	-113.467
417088700	-148.174
417088800	-113.467
417088900	-141.615
417089000	-110.175
417089100	-140.873
417089200	-113.053
417089300	-134.217
417089400	-110.724
417089500	-135.056
417089600	-108.373
417089700	-139.889
417089800	-108.418
417089900	-131.113
417090000	-110.777
417090100	-130.157
417090200	-112.174
417090300	-136.448
417090400	-111.081
417090500	-142.629
417090600	-109.044
417090700	-136.634
417090800	-111.85
417090900	-125.241
417091000	-111.071
417091100	-126.43
417091200	-111.645
417091300	-137.815
417091400	-112.191
417091500	-129.736
417091600	-110.038
417091700	-132.652
417091800	-110.385
417091900	-133.505
417092000	-110.691
417092100	-129.1
417092200	-112.792
417092300	-129.153
417092400	-110.525
417092500	-130.401
417092600	-112.91
417092700	-126.463
417092800	-110.192
417092900	-130.106
417093000	-112.84
417093100	-141.012
417093200	-111.115
417093300	-142.702
417093400	-109.424
417093500	-132.98
417093600	-111.073
417093700	-133.464
417093800	-109.43
417093900	-136.691
417094000	-111.143
417094100	-156.792
417094200	-111.148
417094300	-123.641
417094400	-110.677
417094500	-154.744
417094600	-110.523
417094700	-141.029
417094800	-112.084
417094900	-122.555
417095000	-110.51
417095100	-130.119
417095200	-113.302
417095300	-127.977
417095400	-111.023
417095500	-131.908
417095600	-108.085
417095700	-137.148
417095800	-109.754
417095900	-133.226
417096000	-110.192
417096100	-140.179
417096200	-109.458
417096300	-135.878
417096400	-110.838
417096500	-128.726
417096600	-111.255
417096700	-126.426
417096800	-111.992
417096900	-126.243
417097000	-110.448
417097100	-130.007
417097200	-109.973
417097300	-137.747
417097400	-110.458
417097500	-137.789
417097600	-110.095
417097700	-136.489
417097800	-110.18
417097900	-127.243
417098000	-110.477
417098100	-137.83
417098200	-107.65
417098300	-128.96
417098400	-109.514
417098500	-141.469
417098600	-110.02
417098700	-136.103
417098800	-110.806
417098900	-127.859
417099000	-112.482
417099100	-126.879
417099200	-109.679
417099300	-127.268
417099400	-111.813
417099500	-137.632
417099600	-107.399
417099700	-136.714
417099800	-111.138
417099900	-130.235
417100000	-109.715
417100100	-135.522
417100200	-109.052
417100300	-135.497
417100400	-110.465
417100500	-144.336
417100600	-112.053
417100700	-136.92
417100800	-112.948
417100900	-124.382
417101000	-111.601
417101100	-126.04
417101200	-111.871
417101300	-133.428
417101400	-111.492
417101500	-132.476
417101600	-110.351
417101700	-132.336
417101800	-110.351
417101900	-129.956
417102000	-111.285
417102100	-134.186
417102200	-111.106
417102300	-129.024
417102400	-110.594
417102500	-136.546
417102600	-110.299
417102700	-128.696
417102800	-110.813
417102900	-126.701
417103000	-111.014
417103100	-126.322
417103200	-110.05
417103300	-123.527
417103400	-112.579
417103500	-127.559
417103600	-110.777
417103700	-132.519
417103800	-109.805
417103900	-127.631
417104000	-110.363
417104100	-138.614
417104200	-109.375
417104300	-126.781
417104400	-109.23
417104500	-135.396
417104600	-110.263
417104700	-129.37
417104800	-110.838
417104900	-126.345
417105000	-108.04
417105100	-138.762
417105200	-110.927
417105300	-132.33
417105400	-109.044
417105500	-124.82
417105600	-109.003
417105700	-135.93
417105800	-111.74
417105900	-130.073
417106000	-111.9
417106100	-141.533
417106200	-110.183
417106300	-135.723
417106400	-108.371
417106500	-150.514
417106600	-111.943
417106700	-141.339
417106800	-108.655
417106900	-131.942
417107000	-110.995
417107100	-134.583
417107200	-112.466
417107300	-126.815
417107400	-105.428
417107500	-128.127
417107600	-110.432
417107700	-131.294
417107800	-109.654
417107900	-125.276
417108000	-110.477
417108100	-132.006
417108200	-109.063
417108300	-133.568
417108400	-110.203
417108500	-134.74
417108600	-109.125
417108700	-125.523
417108800	-110.759
417108900	-128.74
417109000	-109.909
417109100	-127.398
417109200	-109.784
417109300	-138.671
417109400	-109.826
417109500	-128.328
417109600	-108.917
417109700	-125.918
417109800	-109.998
417109900	-139.556
417110000	-106.151
417110100	-139.203
417110200	-110.855
417110300	-129.641
417110400	-110.214
417110500	-124.483
417110600	-110.981
417110700	-129.34
417110800	-109.088
417110900	-126.204
417111000	-108.835
417111100	-131.744
417111200	-106.923
417111300	-129.147
417111400	-110.26
417111500	-132.746
417111600	-106.156
417111700	-134.188
417111800	-110.18
417111900	-130.777
417112000	-109.127
417112100	-142.362
417112200	-111.357
417112300	-137.565
417112400	-107.913
417112500	-123.325
417112600	-107.427
417112700	-132.716
417112800	-110.658
417112900	-159.637
417113000	-109.526
417113100	-133.244
417113200	-111.237
417113300	-129.162
417113400	-109.33
417113500	-127.356
417113600	-109.262
417113700	-120.785
417113800	-107.735
417113900	-128.655
417114000	-110.287
417114100	-140.024
417114200	-107.017
417114300	-121.737
417114400	-106.058
417114500	-125.684
417114600	-109.118
417114700	-126.239
417114800	-110.261
417114900	-124.301
417115000	-107.692
417115100	-127.526
417115200	-107.017
417115300	-133.012
417115400	-105.416
417115500	-141.286
417115600	-109.336
417115700	-131.752
417115800	-107.64
417115900	-120.808
417116000	-106.033
417116100	-132.965
417116200	-107.344
417116300	-135.988
417116400	-108.1
417116500	-124.079
417116600	-109.228
417116700	-123.933
417116800	-107.792
417116900	-123.303
417117000	-107.721
417117100	-124.516
417117200	-107.462
417117300	-126.085
417117400	-110.642
417117500	-130.347
417117600	-106.477
417117700	-141.272
417117800	-109.838
417117900	-131.886
417118000	-108.363
417118100	-121.674
417118200	-107.38
417118300	-125.779
417118400	-107.824
417118500	-131.072
417118600	-104.733
417118700	-141.616
417118800	-107.448
417118900	-128.117
417119000	-109.33
417119100	-124.094
417119200	-105.743
417119300	-144.453
417119400	-109.79
417119500	-133.635
417119600	-110.464
417119700	-130.593
417119800	-107.463
417119900	-133.781
417120000	-108.92
417120100	-134.427
417120200	-107.915
417120300	-121.305
417120400	-107.762
417120500	-128.287
417120600	-107.773
417120700	-135.27
417120800	-107.598
417120900	-136.413
417121000	-106.624
417121100	-130.207
417121200	-107.222
417121300	-127.964
417121400	-106.5
417121500	-121.103
417121600	-106.555
417121700	-128.185
417121800	-107.762
417121900	-131.56
417122000	-105.855
417122100	-132.348
417122200	-109.316
417122300	-125.399
417122400	-108.541
417122500	-127.852
417122600	-105.419
417122700	-134.01
417122800	-107.056
417122900	-125.622
417123000	-105.97
417123100	-128.887
417123200	-107.155
417123300	-127.346
417123400	-104.537
417123500	-132.667
417123600	-107.243
417123700	-124.338
417123800	-105.8
417123900	-121.692
417124000	-105.944
417124100	-130.691
417124200	-108.329
417124300	-128.913
417124400	-109.284
417124500	-135.908
417124600	-110.216
417124700	-125.81
417124800	-108.352
417124900	-125.412
417125000	-106.273
417125100	-127.828
417125200	-106.949
417125300	-125.93
417125400	-108.257
417125500	-126.18
417125600	-108.346
417125700	-145.094
417125800	-108.183
417125900	-138.036
417126000	-106.402
417126100	-120.835
417126200	-104.913
417126300	-128.489
417126400	-109.594
417126500	-122.709
417126600	-105.427
417126700	-128.127
417126800	-105.86
417126900	-133.696
417127000	-106.262
417127100	-130.209
417127200	-105.961
417127300	-123.332
417127400	-103.422
417127500	-131.447
417127600	-103.452
417127700	-133.862
417127800	-108.202
417127900	-139.105
417128000	-104.409
417128100	-123.483
417128200	-106.79
417128300	-136.519
417128400	-106.259
417128500	-133.768
417128600	-105.489
417128700	-125.155
417128800	-105.817
417128900	-124.949
417129000	-109.232
417129100	-133.89
417129200	-109.361
417129300	-122.016
417129400	-106.016
417129500	-122.671
417129600	-106.934
417129700	-124.764
417129800	-104.721
417129900	-138.68
417130000	-105.214
417130100	-122.454
417130200	-103.113
417130300	-127.518
417130400	-106.684
417130500	-131.113
417130600	-108.831
417130700	-124.565
417130800	-106.998
417130900	-126.188
417131000	-105.72
417131100	-126.911
417131200	-105.891
417131300	-129.352
417131400	-107.409
417131500	-122.851
417131600	-104.598
417131700	-135.382
417131800	-106.301
417131900	-123.915
417132000	-106.773
417132100	-117.678
417132200	-105.392
417132300	-128.712
417132400	-103.338
417132500	-132.769
417132600	-103.695
417132700	-132.945
417132800	-107.146
417132900	-123.773
417133000	-104.897
417133100	-130.893
417133200	-105.1
417133300	-120.918
417133400	-103.629
417133500	-125.695
417133600	-106.32
417133700	-124.221
417133800	-104.425
417133900	-126.728
417134000	-103.391
417134100	-136.328
417134200	-104.915
417134300	-133.818
417134400	-103.471
417134500	-120.198
417134600	-105.087
417134700	-120.77
417134800	-106.838
417134900	-138.909
417135000	-104.153
417135100	-121.877
417135200	-103.992
417135300	-124.171
417135400	-105.303
417135500	-119.895
417135600	-104.357
417135700	-119.813
417135800	-106.752
417135900	-126.725
417136000	-102.694
417136100	-130.152
417136200	-103.57
417136300	-124.091
417136400	-104.73
417136500	-124.093
417136600	-104.055
417136700	-120.622
417136800	-102.012
417136900	-144.356
417137000	-102.495
417137100	-143.633
417137200	-103.348
417137300	-125.797
417137400	-105.082
417137500	-123.447
417137600	-105.422
417137700	-125.839
417137800	-107.281
417137900	-134.22
417138000	-105.905
417138100	-127.201
417138200	-104.34
417138300	-132.159
417138400	-103.436
417138500	-122.494
417138600	-103.398
417138700	-122.673
417138800	-108.111
417138900	-123.186
417139000	-101.492
417139100	-123.818
417139200	-107.164
417139300	-122.634
417139400	-101.86
417139500	-123.229
417139600	-102.732
417139700	-127.297
417139800	-104.089
417139900	-123.321
417140000	-105.166
417140100	-125.148
417140200	-106.114
417140300	-125.987
417140400	-104.382
417140500	-124.014
417140600	-101.951
417140700	-117.845
417140800	-107.048
417140900	-125.256
417141000	-102.124
417141100	-131.112
417141200	-103.09
417141300	-122.588
417141400	-102.907
417141500	-119.462
417141600	-104.153
417141700	-126.746
417141800	-103.696
417141900	-120.013
417142000	-103.382
417142100	-130.478
417142200	-103.588
417142300	-120.199
417142400	-102.419
417142500	-119.832
417142600	-105.294
417142700	-131.27
417142800	-105.713
417142900	-126.588
417143000	-101.638
417143100	-118.552
417143200	-100.246
417143300	-129.583
417143400	-106.746
417143500	-129.039
417143600	-102.675
417143700	-119.761
417143800	-100.524
417143900	-127.355
417144000	-100.528
417144100	-123.18
417144200	-99.5958
417144300	-125.22
417144400	-102.744
417144500	-123.322
417144600	-101.828
417144700	-133.745
417144800	-103.438
417144900	-125.146
417145000	-103.449
417145100	-124.021
417145200	-103.328
417145300	-137.133
417145400	-104.788
417145500	-124.721
417145600	-99.5342
417145700	-120.499
417145800	-101.94
417145900	-120.007
417146000	-102.664
417146100	-112.824
417146200	-100.883
417146300	-123.853
417146400	-102.147
417146500	-115.66
417146600	-101.235
417146700	-121.701
417146800	-100.789
417146900	-122.324
417147000	-99.2771
417147100	-116.35
417147200	-101.497
417147300	-121.434
417147400	-102.378
417147500	-127.869
417147600	-101.169
417147700	-120.148
417147800	-101.948
417147900	-120.585
417148000	-101.871
417148100	-122.26
417148200	-100.947
417148300	-119.139
417148400	-101.869
417148500	-122.922
417148600	-103.045
417148700	-114.276
417148800	-101.51
417148900	-130.085
417149000	-101.276
417149100	-121.123
417149200	-101.401
417149300	-123.445
417149400	-101.303
417149500	-117.68
417149600	-103.268
417149700	-125.394
417149800	-100.416
417149900	-118.721
417150000	-102.449
417150100	-122.905
417150200	-98.6662
417150300	-124.528
417150400	-100.988
417150500	-126.509
417150600	-98.905
417150700	-120.198
417150800	-99.752
417150900	-118.14
417151000	-99.4772
417151100	-127.165
417151200	-101.677
417151300	-125.911
417151400	-102.14
417151500	-116.931
417151600	-101.93
417151700	-117.099
417151800	-99.6681
417151900	-123.412
417152000	-99.5307
417152100	-124.305
417152200	-99.9886
417152300	-127.598
417152400	-102.794
417152500	-121.276
417152600	-97.8837
417152700	-126.59
417152800	-101.275
417152900	-132.985
417153000	-97.4322
417153100	-119.112
417153200	-99.7529
417153300	-124.803
417153400	-100.17
417153500	-137.848
417153600	-100.17
417153700	-122.111
417153800	-99.5808
417153900	-118.159
417154000	-101.393
417154100	-124.718
417154200	-102.473
417154300	-137.51
417154400	-101.011
417154500	-136.2
417154600	-102.873
417154700	-121.378
417154800	-99.9185
417154900	-114.265
417155000	-100.275
417155100	-122.052
417155200	-101.646
417155300	-116.843
417155400	-99.8494
417155500	-123.566
417155600	-97.3711
417155700	-117.186
417155800	-98.2339
417155900	-123.704
417156000	-98.136
417156100	-111.297
417156200	-101.34
417156300	-126.622
417156400	-98.2514
417156500	-118.289
417156600	-98.306
417156700	-115.194
417156800	-100.384
417156900	-131.78
417157000	-100.157
417157100	-119.419
417157200	-96.6891
417157300	-118.847
417157400	-101.159
417157500	-117.321
417157600	-101.679
417157700	-117.581
417157800	-99.3051
417157900	-122.274
417158000	-98.7975
417158100	-135.693
417158200	-96.9945
417158300	-122.914
417158400	-95.3873
417158500	-110.025
417158600	-96.7932
417158700	-117.839
417158800	-97.845
417158900	-120.218
417159000	-99.3536
417159100	-108.11
417159200	-98.3123
417159300	-120.341
417159400	-96.5643
417159500	-124.322
417159600	-98.6683
417159700	-117.997
417159800	-97.6949
417159900	-122.584
417160000	-97.235
417160100	-116.995
417160200	-97.0624
417160300	-115.888
417160400	-96.8967
417160500	-120.557
417160600	-100.422
417160700	-111.796
417160800	-99.3625
417160900	-124.214
417161000	-99.4855
417161100	-117.729
417161200	-96.7777
417161300	-120.177
417161400	-97.8258
417161500	-147.779
417161600	-95.453
417161700	-120.88
417161800	-96.0664
417161900	-115.242
417162000	-97.489
417162100	-110.163
417162200	-95.2521
417162300	-120.017
417162400	-96.4203
417162500	-118.995
417162600	-96.583
417162700	-120.5
417162800	-98.1844
417162900	-115.038
417163000	-94.3675
417163100	-113.96
417163200	-95.1024
417163300	-117.694
417163400	-96.0802
417163500	-116.552
417163600	-93.3314
417163700	-114.408
417163800	-96.8753
417163900	-119.809
417164000	-93.6812
417164100	-121.42
417164200	-95.3213
417164300	-115.973
417164400	-95.4553
417164500	-114.839
417164600	-94.0097
417164700	-110.528
417164800	-93.5483
417164900	-110.539
417165000	-93.8106
417165100	-106.36
417165200	-96.1832
417165300	-116.875
417165400	-89.7005
417165500	-113.731
417165600	-96.7588
417165700	-112.713
417165800	-93.2388
417165900	-112.389
417166000	-95.9285
417166100	-113.352
417166200	-93.2873
417166300	-112.358
417166400	-92.3833
417166500	-113.759
417166600	-91.8681
417166700	-111.539
417166800	-92.0031
417166900	-117.731
417167000	-90.4255
417167100	-122.7
417167200	-93.8767
417167300	-105.617
417167400	-89.1406
417167500	-128.151
417167600	-89.6551
417167700	-120.85
417167800	-89.6147
417167900	-111.605
417168000	-92.3103
417168100	-115.389
417168200	-91.7368
417168300	-115.817
417168400	-89.1966
417168500	-107.782
417168600	-90.2919
417168700	-113.987
417168800	-86.8325
417168900	-127.062
417169000	-92.3484
417169100	-115.034
417169200	-91.1187
417169300	-107.529
417169400	-87.7579
417169500	-106.948
417169600	-88.2041
417169700	-112.813
417169800	-90.6175
417169900	-101.994
417170000	-87.8888
417170100	-103.289
417170200	-86.0155
417170300	-104.756
417170400	-86.2174
417170500	-121.795
417170600	-86.2102
417170700	-112.161
417170800	-87.2934
417170900	-111.738
417171000	-85.5613
417171100	-98.8666
417171200	-86.4934
417171300	-105.344
417171400	-83.9046
417171500	-100.21
417171600	-82.0913
417171700	-97.3404
417171800	-83.2138
417171900	-101.063
417172000	-82.5276
417172100	-98.1119
417172200	-78.9566
417172300	-106.414
417172400	-78.3992
417172500	-101.683
417172600	-78.4047
417172700	-89.5378
417172800	-74.7756
417172900	-92.5133
417173000	-76.4377
417173100	-93.4733
417173200	-72.4472
417173300	-94.4637
417173400	-69.7308
417173500	-88.639
417173600	-67.7427
417173700	-89.7064
417173800	-62.5127
417173900	-83.5539
417174000	-42.6322
417174100	-72.8565
417174200	-58.826
417174300	-84.4269
417174400	-67.8209
417174500	-95.0992
417174600	-70.1626
417174700	-91.7728
417174800	-71.1465
417174900	-93.8167
417175000	-73.8528
417175100	-103.419
417175200	-77.929
417175300	-103.535
417175400	-77.6193
417175500	-95.7052
417175600	-78.5344
417175700	-98.1776
417175800	-79.5064
417175900	-96.7787
417176000	-82.0225
417176100	-100.363
417176200	-82.8401
417176300	-100.916
417176400	-81.2729
417176500	-94.6646
417176600	-82.0343
417176700	-106.539
417176800	-81.3242
417176900	-105.727
417177000	-85.23
417177100	-112.657
417177200	-86.8409
417177300	-114.095
417177400	-87.2772
417177500	-106.715
417177600	-84.5397
417177700	-126.997
417177800	-88.747
417177900	-112.961
417178000	-85.5448
417178100	-102.217
417178200	-89.2226
417178300	-108.636
417178400	-89.3903
417178500	-117.493
417178600	-88.77
417178700	-115.456
417178800	-89.5259
417178900	-107.647
417179000	-91.8478
417179100	-116.026
417179200	-88.7647
417179300	-109.315
417179400	-90.7731
417179500	-111.584
417179600	-88.7713
417179700	-111.345
417179800	-91.8146
417179900	-116.938
417180000	-87.5923
417180100	-110.957
417180200	-89.9593
417180300	-108.771
417180400	-91.7368
417180500	-112.933
417180600	-93.1055
417180700	-114.854
417180800	-91.7175
417180900	-129.741
417181000	-91.7286
417181100	-116.287
417181200	-93.9674
417181300	-115.507
417181400	-91.2622
417181500	-110.451
417181600	-91.601
417181700	-111.02
417181800	-91.6002
417181900	-135.637
417182000	-95.4385
417182100	-123.828
417182200	-94.474
417182300	-109.397
417182400	-94.4478
417182500	-115.368
417182600	-94.1266
417182700	-114.371
417182800	-93.6416
417182900	-119.242
417183000	-95.5875
417183100	-124.582
417183200	-96.5813
417183300	-115.449
417183400	-94.7425
417183500	-121.449
417183600	-95.1201
417183700	-112.3
417183800	-94.9877
417183900	-109.712
417184000	-94.8691
417184100	-114.349
417184200	-95.193
417184300	-110.891
417184400	-94.8622
417184500	-124.314
417184600	-95.9469
417184700	-124.177
417184800	-97.9348
417184900	-115.944
417185000	-94.262
417185100	-111.402
417185200	-94.8396
417185300	-121.839
417185400	-96.6541
417185500	-130.511
417185600	-97.7172
417185700	-114.676
417185800	-95.2132
417185900	-111.764
417186000	-97.2331
417186100	-118.67
417186200	-95.559
417186300	-115.9
417186400	-96.2232
417186500	-116.394
417186600	-100.082
417186700	-116.036
417186800	-98.118
417186900	-117.947
417187000	-98.59
417187100	-121.06
417187200	-99.613
417187300	-112.134
417187400	-96.3612
417187500	-122.31
417187600	-96.3757
417187700	-119.272
417187800	-96.7305
417187900	-113.15
417188000	-96.7338
417188100	-116.696
417188200	-99.5159
417188300	-119.93
417188400	-98.6536
417188500	-123.344
417188600	-96.7382
417188700	-112.913
417188800	-98.5935
417188900	-136.135
417189000	-97.9669
417189100	-116.412
417189200	-99.9581
417189300	-115.439
417189400	-98.7192
417189500	-123.619
417189600	-97.9295
417189700	-119.414
417189800	-99.2004
417189900	-113.358
417190000	-99.412
417190100	-118.375
417190200	-99.2025
417190300	-131.836
417190400	-100.355
417190500	-140.301
417190600	-99.9527
417190700	-118.323
417190800	-99.3698
417190900	-109.597
417191000	-99.3724
417191100	-114.661
417191200	-100.568
417191300	-116.694
417191400	-99.5454
417191500	-123.562
417191600	-99.7768
417191700	-122.56
417191800	-99.8427
417191900	-114.902
417192000	-97.4183
417192100	-124.896
417192200	-99.0502
417192300	-123.525
417192400	-100.525
417192500	-125.693
417192600	-102.371
417192700	-118.455
417192800	-99.8789
417192900	-127.765
417193000	-99.1448
417193100	-118.086
417193200	-99.0449
417193300	-126.107
417193400	-102.834
417193500	-123.411
417193600	-101.42
417193700	-124.722
417193800	-102.774
417193900	-127.642
417194000	-102.674
417194100	-127.974
417194200	-98.1523
417194300	-121.659
417194400	-98.283
417194500	-117.688
417194600	-100.949
417194700	-113.259
417194800	-102.721
417194900	-115.265
417195000	-100.345
417195100	-110.824
417195200	-102.197
417195300	-125.203
417195400	-98.3811
417195500	-120.929
417195600	-101.669
417195700	-118.075
417195800	-102.649
417195900	-122.868
417196000	-98.338
417196100	-125.132
417196200	-99.1142
417196300	-118.881
417196400	-103.374
417196500	-116.589
417196600	-100.524
417196700	-123.839
417196800	-100.333
417196900	-121.712
417197000	-101.125
417197100	-114.243
417197200	-100.596
417197300	-120.557
417197400	-101.151
417197500	-125.898
417197600	-100.919
417197700	-125.507
417197800	-100.344
417197900	-115.476
417198000	-99.6283
417198100	-126.681
417198200	-101.168
417198300	-125.135
417198400	-103.032
417198500	-128.187
417198600	-101.712
417198700	-121.405
417198800	-102.8
417198900	-118.845
417199000	-100.727
417199100	-121.348
417199200	-100.727
417199300	-122.101
417199400	-102.298
417199500	-124.942
417199600	-100.786
417199700	-131.868
417199800	-102.336
417199900	-120.649
417200000	-105.319
417200100	-121.895
417200200	-101.609
417200300	-125.437
417200400	-100.317
417200500	-110.935
417200600	-102.394
417200700	-125.766
417200800	-101.032
417200900	-120.722
417201000	-101.551
417201100	-123.758
417201200	-102.373
417201300	-117.681
417201400	-101.809
417201500	-112.373
417201600	-101.817
417201700	-119.191
417201800	-102.723
417201900	-131.09
417202000	-101.017
417202100	-119.915
417202200	-102.402
417202300	-126.389
417202400	-103.097
417202500	-123.159
417202600	-105.455
417202700	-126.562
417202800	-103.287
417202900	-130.683
417203000	-101.489
417203100	-125.121
417203200	-104.154
417203300	-117.68
417203400	-103.378
417203500	-117.592
417203600	-105.217
417203700	-144.328
417203800	-104.83
417203900	-131.608
417204000	-102.98
417204100	-124.533
417204200	-103.25
417204300	-120.608
417204400	-103.419
417204500	-127.097
417204600	-103.469
417204700	-123.984
417204800	-103.18
417204900	-129.654
417205000	-101.28
417205100	-125.574
417205200	-104.619
417205300	-131.218
417205400	-105.266
417205500	-126.273
417205600	-102.998
417205700	-121.831
417205800	-102.39
417205900	-118.054
417206000	-102.411
417206100	-123.12
417206200	-104.839
417206300	-121.051
417206400	-102.66
417206500	-133.292
417206600	-103.722
417206700	-126.445
417206800	-102.753
417206900	-131.258
417207000	-101.438
417207100	-141.501
417207200	-103.235
417207300	-126.011
417207400	-103.164
417207500	-128.365
417207600	-103.069
417207700	-117.276
417207800	-104.188
417207900	-122.209
417208000	-105.718
417208100	-116.386
417208200	-100.349
417208300	-131.47
417208400	-102.569
417208500	-124.04
417208600	-103.512
417208700	-115.112
417208800	-106.369
417208900	-121.863
417209000	-102.591
417209100	-114.734
417209200	-106.332
417209300	-130.97
417209400	-107.385
417209500	-125.173
417209600	-101.862
417209700	-122.393
417209800	-105.575
417209900	-126.567
417210000	-105.283
417210100	-120.115
417210200	-104.967
417210300	-132.499
417210400	-103.811
417210500	-130.286
417210600	-106.097
417210700	-133.36
417210800	-103.134
417210900	-129.087
417211000	-106
417211100	-125.097
417211200	-102.632
417211300	-127.353
417211400	-103.528
417211500	-122.43
417211600	-106.632
417211700	-126.412
417211800	-104.107
417211900	-119.25
417212000	-105.436
417212100	-116.24
417212200	-106.56
417212300	-129.453
417212400	-104.038
417212500	-120.937
417212600	-105.538
417212700	-121.589
417212800	-104.321
417212900	-131.084
417213000	-106.611
417213100	-133.013
417213200	-106.163
417213300	-128.262
417213400	-104.524
417213500	-123.842
417213600	-106.403
417213700	-121.932
417213800	-106.659
417213900	-126.278
417214000	-102.932
417214100	-134.458
417214200	-104.34
417214300	-121.93
417214400	-104.185
417214500	-120.042
417214600	-103.654
417214700	-126.06
417214800	-103.429
417214900	-124.344
417215000	-104.5
417215100	-129.394
417215200	-106.146
417215300	-131.06
417215400	-105.678
417215500	-129.527
417215600	-105.157
417215700	-130.042
417215800	-107.326
417215900	-139.255
417216000	-104.584
417216100	-121.644
417216200	-107.443
417216300	-120.244
417216400	-103.585
417216500	-127.233
417216600	-103.804
417216700	-124.031
417216800	-106.256
417216900	-129.112
417217000	-107.51
417217100	-135.721
417217200	-105.376
417217300	-133.138
417217400	-105.618
417217500	-127.877
417217600	-106.458
417217700	-129.135
417217800	-104.179
417217900	-124.158
417218000	-104.679
417218100	-136.344
417218200	-102.664
417218300	-132.451
417218400	-107.13
417218500	-128.736
417218600	-105.704
417218700	-125.807
417218800	-106.313
417218900	-135.772
417219000	-107.006
417219100	-119.82
417219200	-107.627
417219300	-123.124
417219400	-104.131
417219500	-125.554
417219600	-108.096
417219700	-128.57
417219800	-104.858
417219900	-140.599
417220000	-104.269
417220100	-119.721
417220200	-106.943
417220300	-121.852
417220400	-104.238
417220500	-119.205
417220600	-106.361
417220700	-137.732
417220800	-105.48
417220900	-130.642
417221000	-107.111
417221100	-123.353
417221200	-107.506
417221300	-127.491
417221400	-107.173
417221500	-126.564
417221600	-105.002
417221700	-135.155
417221800	-107.791
417221900	-122.611
417222000	-106.3
417222100	-124.164
417222200	-108.201
417222300	-129.184
417222400	-107.956
417222500	-132.203
417222600	-106.69
417222700	-137.251
417222800	-106.642
417222900	-123.757
417223000	-107.912
417223100	-127.404
417223200	-109.974
417223300	-126.182
417223400	-108.492
417223500	-129.758
417223600	-109.737
417223700	-133.629
417223800	-105.244
417223900	-129.619
417224000	-105.322
417224100	-123.732
417224200	-108.089
417224300	-131.558
417224400	-104.166
417224500	-141.182
417224600	-106.261
417224700	-127.007
417224800	-108.032
417224900	-128.866
417225000	-107.798
417225100	-139.186
417225200	-105.711
417225300	-140.243
417225400	-109.291
417225500	-128.995
417225600	-108.61
417225700	-121.626
417225800	-109.315
417225900	-124.935
417226000	-110.327
417226100	-140.915
417226200	-107.373
417226300	-127.479
417226400	-107.195
417226500	-127.442
417226600	-107.037
417226700	-129.283
417226800	-106.631
417226900	-128.611
417227000	-104.791
417227100	-126.529
417227200	-107.438
417227300	-128.661
417227400	-108.075
417227500	-139.366
417227600	-108.213
417227700	-126.461
417227800	-108.549
417227900	-127.332
417228000	-106.848
417228100	-130.518
417228200	-109.176
417228300	-135.299
417228400	-109.313
417228500	-129.266
417228600	-110.358
417228700	-128.253
417228800	-107.06
417228900	-135.926
417229000	-108.585
417229100	-126.001
417229200	-108.583
417229300	-125.552
417229400	-107.007
417229500	-136.454
417229600	-110.405
417229700	-123.165
417229800	-108.188
417229900	-130.162
417230000	-108.564
417230100	-130.123
417230200	-107.942
417230300	-128.536
417230400	-110.041
417230500	-129.24
417230600	-110.296
417230700	-150.749
417230800	-105.743
417230900	-132.403
417231000	-108.695
417231100	-126.44
417231200	-109.8
417231300	-124.376
417231400	-111.184
417231500	-138.383
417231600	-108.26
417231700	-138.692
417231800	-109.651
417231900	-141.609
417232000	-108.571
417232100	-149.724
417232200	-109.182
417232300	-132.35
417232400	-111.177
417232500	-135.081
417232600	-107.118
417232700	-126.559
417232800	-109.276
417232900	-127.684
417233000	-109.235
417233100	-128.84
417233200	-108.109
417233300	-147.278
417233400	-109.042
417233500	-131.609
417233600	-108.696
417233700	-126.066
417233800	-107.158
417233900	-131.159
417234000	-107.654
417234100	-134.7
417234200	-109.051
417234300	-125.052
417234400	-110.953
417234500	-133.857
417234600	-108.7
417234700	-143.287
417234800	-106.539
417234900	-129.068
417235000	-109.884
417235100	-139.197
417235200	-107.782
417235300	-140.521
417235400	-108.264
417235500	-134.926
417235600	-109.379
417235700	-129.056
417235800	-109.229
417235900	-139.793
417236000	-111.196
417236100	-127.896
417236200	-109.089
417236300	-129.144
417236400	-110.989
417236500	-126.66
417236600	-111.133
417236700	-138.969
417236800	-107.885
417236900	-136.272
417237000	-110.434
417237100	-128.082
417237200	-107.041
417237300	-135.859
417237400	-108.718
417237500	-136.03
417237600	-108.73
417237700	-135.187
417237800	-110.104
417237900	-139.708
417238000	-108.53
417238100	-125.186
417238200	-108.546
417238300	-136.616
417238400	-110.617
417238500	-132.422
417238600	-110.046
417238700	-130.371
417238800	-110.981
417238900	-132.997
417239000	-111.552
417239100	-139.616
417239200	-106.024
417239300	-134.847
417239400	-110.346
417239500	-139.821
417239600	-107.214
417239700	-128.393
417239800	-109.391
417239900	-127.966
417240000	-108.732
417240100	-137.402
417240200	-109.27
417240300	-131.877
417240400	-110.062
417240500	-130.166
417240600	-112.271
417240700	-125.543
417240800	-108.292
417240900	-135.955
417241000	-110.83
417241100	-135.414
417241200	-110.93
417241300	-133.084
417241400	-110.5
417241500	-128.737
417241600	-109.642
417241700	-130.083
417241800	-109.451
417241900	-128.873
417242000	-113.044
417242100	-133.942
417242200	-110.8
417242300	-135.934
417242400	-109.949
417242500	-132.158
417242600	-109.865
417242700	-127.043
417242800	-110.384
417242900	-140.094
417243000	-108.929
417243100	-133.361
417243200	-110.479
417243300	-137.419
417243400	-110.487
417243500	-124.771
417243600	-109.432
417243700	-126.017
417243800	-110.22
417243900	-137.408
417244000	-110.73
417244100	-133.982
417244200	-112.589
417244300	-128.353
417244400	-110.792
417244500	-127.935
417244600	-111.922
417244700	-142.254
417244800	-108.851
417244900	-140.319
417245000	-109.58
417245100	-130.84
417245200	-110.017
417245300	-125.941
417245400	-110.436
417245500	-129.509
417245600	-112.116
417245700	-130.361
417245800	-111.731
417245900	-126.555
417246000	-113.516
417246100	-139.087
417246200	-113.879
417246300	-138.419
417246400	-110.969
417246500	-127.924
417246600	-111.301
417246700	-127.543
417246800	-112.965
417246900	-133.768
417247000	-112.388
417247100	-124.301
417247200	-114.083
417247300	-149.192
417247400	-112.218
417247500	-131.535
417247600	-109.524
417247700	-128.446
417247800	-109.589
417247900	-128.129
417248000	-111.298
417248100	-131.556
417248200	-110.248
417248300	-134.528
417248400	-110.042
417248500	-132.547
417248600	-111.73
417248700	-125.521
417248800	-110.534
417248900	-137.803
417249000	-110.525
417249100	-127.983
417249200	-111.705
417249300	-133.623
417249400	-111.954
417249500	-130.688
417249600	-109.19
417249700	-130.856
417249800	-108.883
[truncated: 18,002 more rows]
