# Supplementary material for: Passive frequency comb generation at radiofrequency for ranging applications
Source: Nat Commun. 2024 Apr 2;15:2844. doi: 10.1038/s41467-024-46940-2 (PMC10987526; doi:10.1038/s41467-024-46940-2)
Supplement: Supplementary file 5 — Source Data [file 41467_2024_46940_MOESM5_ESM.zip › Figure3_Data/836_10MHz_-00_70dBm.xlsx]

## Sheet: Sheet1
frequency (Hz)	power (dBm)
417050000	-117.578
417050100	-136.15
417050200	-110.812
417050300	-132.326
417050400	-112.408
417050500	-131.106
417050600	-112.379
417050700	-129.044
417050800	-111.877
417050900	-127.425
417051000	-109.772
417051100	-147.214
417051200	-112.867
417051300	-135.74
417051400	-111.867
417051500	-136.835
417051600	-114.709
417051700	-136.24
417051800	-114.466
417051900	-132.789
417052000	-115.065
417052100	-131.09
417052200	-111.594
417052300	-128.295
417052400	-112.381
417052500	-140.67
417052600	-113.365
417052700	-133.879
417052800	-114.098
417052900	-139.955
417053000	-115.216
417053100	-133.763
417053200	-112.477
417053300	-134.477
417053400	-113.526
417053500	-137.969
417053600	-111.992
417053700	-133.66
417053800	-114.253
417053900	-138.307
417054000	-114.002
417054100	-136.63
417054200	-113.133
417054300	-136.006
417054400	-113.064
417054500	-144.375
417054600	-114.022
417054700	-135.67
417054800	-109.352
417054900	-128.377
417055000	-112.139
417055100	-135.755
417055200	-110.812
417055300	-136.514
417055400	-115.044
417055500	-130.134
417055600	-114.221
417055700	-133.166
417055800	-112.979
417055900	-132.313
417056000	-113.625
417056100	-130.289
417056200	-113.892
417056300	-135.183
417056400	-111.85
417056500	-136.664
417056600	-114.382
417056700	-131.328
417056800	-115.27
417056900	-134.352
417057000	-111.504
417057100	-138.478
417057200	-113.008
417057300	-135.928
417057400	-112.349
417057500	-130.237
417057600	-113.408
417057700	-134.044
417057800	-111.118
417057900	-127.18
417058000	-113.24
417058100	-138.688
417058200	-112.529
417058300	-133.314
417058400	-115.199
417058500	-138.64
417058600	-114.7
417058700	-151.41
417058800	-113.402
417058900	-146.234
417059000	-112.69
417059100	-133.763
417059200	-113.669
417059300	-138.951
417059400	-110.747
417059500	-136.078
417059600	-110.815
417059700	-131.849
417059800	-111.979
417059900	-130.83
417060000	-113.656
417060100	-137.07
417060200	-111.635
417060300	-126.538
417060400	-110.929
417060500	-154.299
417060600	-112.834
417060700	-137.562
417060800	-112.961
417060900	-133.769
417061000	-113.086
417061100	-142.011
417061200	-110.014
417061300	-147.507
417061400	-112.678
417061500	-132.631
417061600	-113.623
417061700	-138.47
417061800	-111.885
417061900	-132.288
417062000	-113.747
417062100	-153.163
417062200	-114.229
417062300	-140.702
417062400	-112.855
417062500	-128.624
417062600	-116.473
417062700	-140.877
417062800	-113.248
417062900	-133.75
417063000	-110.065
417063100	-129.167
417063200	-111.124
417063300	-135.493
417063400	-112.474
417063500	-134.845
417063600	-112.276
417063700	-134.775
417063800	-112.666
417063900	-131.255
417064000	-114.159
417064100	-134.556
417064200	-113.307
417064300	-133.618
417064400	-115.035
417064500	-130.41
417064600	-113.764
417064700	-133.964
417064800	-113.227
417064900	-133.837
417065000	-113.646
417065100	-135.641
417065200	-112.51
417065300	-138.477
417065400	-116.249
417065500	-143.14
417065600	-113.19
417065700	-126.455
417065800	-112.893
417065900	-131.248
417066000	-113.569
417066100	-134.568
417066200	-113.363
417066300	-131.071
417066400	-113.746
417066500	-142.42
417066600	-113.557
417066700	-136.17
417066800	-115.019
417066900	-138.713
417067000	-114.443
417067100	-134.476
417067200	-112.55
417067300	-135.482
417067400	-111.674
417067500	-138.166
417067600	-109.979
417067700	-130.149
417067800	-112.598
417067900	-131.693
417068000	-112.826
417068100	-138.346
417068200	-115.283
417068300	-130.142
417068400	-113.55
417068500	-131.021
417068600	-115.687
417068700	-131.43
417068800	-110.513
417068900	-130.939
417069000	-111.155
417069100	-144.04
417069200	-113.925
417069300	-136.947
417069400	-113.13
417069500	-125.77
417069600	-113.065
417069700	-128.801
417069800	-113.66
417069900	-149.642
417070000	-113.361
417070100	-143.91
417070200	-115.502
417070300	-126.23
417070400	-112.31
417070500	-136.086
417070600	-113.436
417070700	-134.163
417070800	-113.735
417070900	-136.793
417071000	-110.98
417071100	-138.358
417071200	-111.109
417071300	-139.375
417071400	-113.055
417071500	-139.954
417071600	-112.255
417071700	-126.744
417071800	-110.436
417071900	-140.225
417072000	-112.363
417072100	-140.747
417072200	-112.709
417072300	-140.649
417072400	-112.14
417072500	-129.886
417072600	-112.61
417072700	-151.146
417072800	-114.168
417072900	-136.014
417073000	-111.501
417073100	-129.175
417073200	-111.505
417073300	-131.396
417073400	-112.393
417073500	-119.857
417073600	-111.447
417073700	-129.058
417073800	-114.181
417073900	-125.049
417074000	-113.255
417074100	-138.363
417074200	-110.386
417074300	-126.19
417074400	-113.77
417074500	-129.633
417074600	-112.674
417074700	-138.057
417074800	-114.45
417074900	-140.225
417075000	-112.348
417075100	-123.599
417075200	-113.895
417075300	-135.79
417075400	-113.429
417075500	-130.279
417075600	-110.618
417075700	-142.113
417075800	-113.322
417075900	-135.101
417076000	-114.434
417076100	-136.061
417076200	-112.185
417076300	-132.389
417076400	-109.407
417076500	-134.333
417076600	-111.506
417076700	-136.114
417076800	-111.537
417076900	-137.49
417077000	-113.232
417077100	-133.985
417077200	-110.256
417077300	-131.803
417077400	-113.098
417077500	-132.911
417077600	-112.368
417077700	-147.645
417077800	-112.767
417077900	-131.941
417078000	-110.368
417078100	-138.398
417078200	-115.001
417078300	-129.387
417078400	-114.346
417078500	-141.39
417078600	-110.02
417078700	-129.052
417078800	-110.332
417078900	-150.711
417079000	-111.477
417079100	-137.221
417079200	-112.787
417079300	-132.039
417079400	-115.255
417079500	-137.457
417079600	-113.545
417079700	-132.177
417079800	-114.996
417079900	-136.935
417080000	-113.853
417080100	-129.354
417080200	-112.176
417080300	-132.067
417080400	-112.64
417080500	-130.922
417080600	-112.677
417080700	-132.838
417080800	-111.372
417080900	-133.378
417081000	-115.42
417081100	-129.699
417081200	-112.584
417081300	-130.146
417081400	-113.334
417081500	-136.198
417081600	-112.31
417081700	-142.141
417081800	-112.726
417081900	-125.915
417082000	-112.253
417082100	-133.769
417082200	-111.141
417082300	-135.693
417082400	-113.093
417082500	-126.796
417082600	-110.162
417082700	-134.239
417082800	-116.691
417082900	-146.467
417083000	-112.731
417083100	-133.999
417083200	-113.982
417083300	-133.223
417083400	-113.946
417083500	-139.39
417083600	-115.639
417083700	-136.077
417083800	-113.018
417083900	-128.265
417084000	-112.158
417084100	-142.274
417084200	-111.857
417084300	-135.583
417084400	-114.961
417084500	-137.047
417084600	-112.987
417084700	-126.538
417084800	-112.916
417084900	-124.62
417085000	-109.333
417085100	-128.575
417085200	-116.046
417085300	-136.748
417085400	-111.2
417085500	-132.712
417085600	-113.4
417085700	-132.991
417085800	-114.523
417085900	-135.884
417086000	-113.265
417086100	-138.061
417086200	-112.125
417086300	-128.896
417086400	-111.848
417086500	-139.262
417086600	-110.097
417086700	-129.644
417086800	-110.625
417086900	-129.65
417087000	-114.201
417087100	-147.355
417087200	-111.121
417087300	-138.268
417087400	-112.971
417087500	-140.501
417087600	-112.881
417087700	-133.515
417087800	-112.003
417087900	-127.096
417088000	-111.572
417088100	-147.171
417088200	-112.255
417088300	-139.615
417088400	-111.301
417088500	-150.511
417088600	-111.59
417088700	-127.691
417088800	-112.767
417088900	-139.197
417089000	-111.715
417089100	-129.692
417089200	-111.157
417089300	-124.98
417089400	-113.518
417089500	-135.053
417089600	-116.348
417089700	-137.02
417089800	-111.285
417089900	-131.757
417090000	-113.814
417090100	-135.775
417090200	-113.417
417090300	-127.167
417090400	-112.133
417090500	-124.167
417090600	-111.611
417090700	-134.07
417090800	-111.579
417090900	-130.952
417091000	-114.318
417091100	-128.289
417091200	-112.473
417091300	-143.33
417091400	-112.988
417091500	-126.747
417091600	-112.062
417091700	-128.735
417091800	-112.234
417091900	-131.586
417092000	-112.63
417092100	-133.791
417092200	-110.569
417092300	-127.244
417092400	-111.355
417092500	-129.845
417092600	-111.867
417092700	-143.64
417092800	-111.865
417092900	-145.984
417093000	-110.992
417093100	-132.245
417093200	-114.565
417093300	-137.614
417093400	-111.657
417093500	-146.079
417093600	-111.67
417093700	-138.503
417093800	-113.175
417093900	-132.261
417094000	-112.292
417094100	-136.47
417094200	-113.682
417094300	-130.652
417094400	-113.076
417094500	-146.455
417094600	-110.921
417094700	-133.603
417094800	-112.535
417094900	-126.541
417095000	-113.341
417095100	-134.352
417095200	-110.264
417095300	-123.638
417095400	-111.662
417095500	-129.502
417095600	-111.258
417095700	-137.654
417095800	-110.825
417095900	-123.914
417096000	-110.624
417096100	-131.754
417096200	-110.361
417096300	-129.833
417096400	-108.098
417096500	-126.8
417096600	-112.257
417096700	-141.476
417096800	-114.587
417096900	-132.536
417097000	-113.105
417097100	-129.02
417097200	-112.111
417097300	-130.687
417097400	-109.972
417097500	-137.617
417097600	-112.212
417097700	-129.646
417097800	-110.224
417097900	-127.359
417098000	-109.043
417098100	-124.72
417098200	-112.277
417098300	-126.799
417098400	-110.628
417098500	-132.876
417098600	-113.63
417098700	-130.039
417098800	-110.26
417098900	-128.794
417099000	-109.086
417099100	-130.152
417099200	-110.752
417099300	-131.586
417099400	-108.11
417099500	-138.122
417099600	-109.544
417099700	-125.336
417099800	-111.5
417099900	-134.124
417100000	-108.825
417100100	-125.714
417100200	-108.969
417100300	-125.383
417100400	-110.28
417100500	-133.503
417100600	-111.249
417100700	-127.471
417100800	-111.456
417100900	-125.413
417101000	-110.817
417101100	-126.934
417101200	-110.983
417101300	-129.306
417101400	-109.812
417101500	-125.542
417101600	-112.245
417101700	-136.067
417101800	-111.788
417101900	-130.749
417102000	-111.649
417102100	-134.684
417102200	-108.529
417102300	-129.803
417102400	-111.295
417102500	-132.939
417102600	-110.205
417102700	-141.157
417102800	-113.007
417102900	-135.247
417103000	-109.92
417103100	-128.85
417103200	-111.834
417103300	-127.159
417103400	-110.016
417103500	-133.099
417103600	-108.693
417103700	-131.044
417103800	-111.043
417103900	-128.881
417104000	-110.642
417104100	-128.553
417104200	-109.246
417104300	-131.679
417104400	-109.689
417104500	-132.383
417104600	-109.503
417104700	-143.582
417104800	-108.21
417104900	-135.348
417105000	-110.666
417105100	-136.68
417105200	-108.934
417105300	-134.341
417105400	-110.343
417105500	-126.894
417105600	-107.308
417105700	-134.066
417105800	-109.851
417105900	-153.503
417106000	-109.151
417106100	-142.329
417106200	-109.041
417106300	-123.383
417106400	-111.417
417106500	-126.51
417106600	-109.433
417106700	-128.6
417106800	-110.195
417106900	-120.749
417107000	-110.979
417107100	-139.129
417107200	-108.541
417107300	-134.431
417107400	-108.076
417107500	-144.756
417107600	-111.799
417107700	-133.221
417107800	-110.214
417107900	-121.248
417108000	-107.528
417108100	-134.603
417108200	-110.576
417108300	-133.438
417108400	-111.94
417108500	-119.732
417108600	-108.759
417108700	-126.922
417108800	-108.985
417108900	-126.052
417109000	-109.286
417109100	-130.346
417109200	-109.957
417109300	-126.65
417109400	-107.4
417109500	-130.632
417109600	-108.719
417109700	-133.466
417109800	-106.982
417109900	-125.587
417110000	-110.257
417110100	-130.439
417110200	-110.322
417110300	-144.565
417110400	-110.15
417110500	-124.995
417110600	-108.635
417110700	-129.642
417110800	-111.373
417110900	-124.776
417111000	-110.651
417111100	-124.32
417111200	-109.2
417111300	-132.184
417111400	-108.56
417111500	-123.914
417111600	-106.715
417111700	-128.538
417111800	-109.904
417111900	-126.399
417112000	-110.227
417112100	-131.576
417112200	-112.214
417112300	-129.863
417112400	-109.362
417112500	-156.08
417112600	-108.189
417112700	-143.666
417112800	-107.31
417112900	-130.434
417113000	-108.192
417113100	-121.678
417113200	-109.914
417113300	-132.131
417113400	-112.321
417113500	-127.157
417113600	-103.596
417113700	-128.672
417113800	-108.095
417113900	-131.431
417114000	-108.924
417114100	-129.924
417114200	-109.357
417114300	-128.914
417114400	-109.358
417114500	-127.093
417114600	-108.597
417114700	-138.503
417114800	-106.054
417114900	-125.202
417115000	-107.341
417115100	-127.78
417115200	-110.57
417115300	-129.537
417115400	-108.469
417115500	-135.988
417115600	-109.476
417115700	-128.587
417115800	-107.895
417115900	-127.754
417116000	-108.779
417116100	-123.174
417116200	-110.652
417116300	-134.364
417116400	-110.655
417116500	-129.32
417116600	-107.284
417116700	-125.361
417116800	-108.772
417116900	-133.793
417117000	-108.601
417117100	-142.832
417117200	-107.783
417117300	-128.055
417117400	-107.692
417117500	-136.99
417117600	-107.631
417117700	-123.351
417117800	-107.173
417117900	-130.492
417118000	-108.272
417118100	-123.571
417118200	-108.747
417118300	-125.006
417118400	-108.862
417118500	-131.958
417118600	-108.548
417118700	-132.198
417118800	-110.845
417118900	-128.971
417119000	-107.978
417119100	-134.989
417119200	-109.193
417119300	-128.311
417119400	-109.943
417119500	-132.635
417119600	-107.681
417119700	-138.438
417119800	-108.63
417119900	-125.312
417120000	-108.742
417120100	-128.381
417120200	-110.384
417120300	-126.312
417120400	-108.226
417120500	-133.123
417120600	-107.974
417120700	-135.139
417120800	-107.638
417120900	-124.347
417121000	-109.138
417121100	-125.651
417121200	-107.355
417121300	-134.359
417121400	-109.003
417121500	-120.097
417121600	-109.016
417121700	-134.066
417121800	-107.764
417121900	-129.78
417122000	-109.471
417122100	-133.36
417122200	-108.039
417122300	-128.759
417122400	-106.45
417122500	-123.227
417122600	-108.742
417122700	-129.523
417122800	-106.488
417122900	-127.445
417123000	-107.132
417123100	-128.088
417123200	-108.195
417123300	-147.124
417123400	-109.489
417123500	-139.751
417123600	-108.978
417123700	-143.766
417123800	-107.649
417123900	-125.44
417124000	-108.75
417124100	-129.22
417124200	-109.539
417124300	-134.547
417124400	-109.539
417124500	-130.212
417124600	-109.354
417124700	-145.21
417124800	-110.177
417124900	-138.129
417125000	-109.642
417125100	-132.452
417125200	-106.505
417125300	-136.391
417125400	-106.975
417125500	-122.065
417125600	-106.884
417125700	-124.813
417125800	-109.966
417125900	-128.491
417126000	-107.221
417126100	-121.201
417126200	-106.914
417126300	-125.109
417126400	-104.762
417126500	-130.37
417126600	-106.804
417126700	-134.136
417126800	-107.961
417126900	-126.159
417127000	-105.651
417127100	-127.889
417127200	-109.289
417127300	-138.372
417127400	-108.33
417127500	-130.795
417127600	-108.541
417127700	-130.775
417127800	-106.521
417127900	-135.173
417128000	-107.755
417128100	-121.158
417128200	-108.211
417128300	-122.158
417128400	-107.013
417128500	-127.687
417128600	-108.04
417128700	-127.528
417128800	-108.644
417128900	-134.334
417129000	-105.805
417129100	-129.373
417129200	-107.038
417129300	-130.579
417129400	-107.035
417129500	-127.063
417129600	-108.798
417129700	-122.789
417129800	-107.186
417129900	-126.987
417130000	-107.296
417130100	-121.332
417130200	-107.118
417130300	-123.471
417130400	-105.625
417130500	-121.468
417130600	-109.226
417130700	-121.814
417130800	-108.294
417130900	-131.607
417131000	-106.204
417131100	-130.668
417131200	-108.199
417131300	-120.926
417131400	-108.642
417131500	-122.499
417131600	-108.078
417131700	-126.363
417131800	-106.241
417131900	-127.026
417132000	-104.85
417132100	-144.572
417132200	-105.169
417132300	-113.069
417132400	-107.468
417132500	-127.582
417132600	-107.31
417132700	-126.164
417132800	-106.543
417132900	-123.668
417133000	-106.764
417133100	-129.974
417133200	-108.195
417133300	-125.65
417133400	-107.671
417133500	-134.186
417133600	-108.043
417133700	-127.063
417133800	-103.955
417133900	-123.069
417134000	-107.373
417134100	-124.747
417134200	-105.112
417134300	-128.742
417134400	-108.038
417134500	-134.824
417134600	-107.363
417134700	-126.862
417134800	-104.967
417134900	-128.864
417135000	-107.519
417135100	-128.662
417135200	-106.316
417135300	-134.297
417135400	-106.302
417135500	-123.82
417135600	-107.113
417135700	-121.078
417135800	-106.779
417135900	-125.411
417136000	-105.087
417136100	-133.386
417136200	-107.94
417136300	-132.246
417136400	-108.487
417136500	-135.864
417136600	-103.581
417136700	-122.542
417136800	-106.398
417136900	-124.773
417137000	-106.431
417137100	-131.31
417137200	-107.482
417137300	-127.954
417137400	-106.64
417137500	-130.178
417137600	-106.251
417137700	-123.56
417137800	-104.146
417137900	-123.148
417138000	-103.815
417138100	-122.938
417138200	-108.976
417138300	-123.134
417138400	-104.627
417138500	-122.218
417138600	-109.555
417138700	-133.169
417138800	-105.583
417138900	-124.117
417139000	-102.741
417139100	-127.835
417139200	-104.939
417139300	-124.986
417139400	-107.401
417139500	-133.319
417139600	-103.11
417139700	-129.518
417139800	-106.134
417139900	-124.464
417140000	-103.553
417140100	-120.065
417140200	-106.138
417140300	-128.392
417140400	-106.998
417140500	-130.098
417140600	-105.984
417140700	-135.888
417140800	-108.308
417140900	-121.929
417141000	-107.027
417141100	-129.109
417141200	-105.627
417141300	-119.208
417141400	-105.844
417141500	-140.655
417141600	-104.951
417141700	-137.772
417141800	-105.7
417141900	-124.226
417142000	-103.435
417142100	-137.816
417142200	-104.251
417142300	-133.51
417142400	-104.247
417142500	-132.525
417142600	-105.624
417142700	-137.23
417142800	-105.211
417142900	-122.435
417143000	-105.217
417143100	-129.348
417143200	-105.282
417143300	-127.861
417143400	-106.128
417143500	-125.01
417143600	-105.99
417143700	-125.824
417143800	-104.81
417143900	-130.402
417144000	-105.562
417144100	-127.424
417144200	-109.833
417144300	-123.796
417144400	-108.081
417144500	-134.804
417144600	-103.593
417144700	-121.502
417144800	-106.296
417144900	-124.923
417145000	-104.339
417145100	-126.185
417145200	-105.469
417145300	-121.196
417145400	-107.07
417145500	-128.721
417145600	-103.054
417145700	-120.734
417145800	-107.841
417145900	-119.593
417146000	-104.41
417146100	-129.513
417146200	-104.851
417146300	-121.123
417146400	-104.372
417146500	-114.927
417146600	-106.227
417146700	-123.518
417146800	-105.627
417146900	-125.652
417147000	-105.628
417147100	-141.825
417147200	-106.426
417147300	-132.546
417147400	-106.977
417147500	-124.076
417147600	-103.043
417147700	-121.659
417147800	-105.126
417147900	-119.273
417148000	-104.437
417148100	-125.213
417148200	-103.375
417148300	-130.258
417148400	-102.126
417148500	-121.597
417148600	-103.113
417148700	-125.573
417148800	-103.544
417148900	-127.01
417149000	-103.571
417149100	-129.723
417149200	-104.854
417149300	-126.884
417149400	-103.553
417149500	-126.575
417149600	-104.001
417149700	-124.677
417149800	-104.004
417149900	-127.992
417150000	-103.97
417150100	-116.547
417150200	-103.545
417150300	-124.879
417150400	-103.659
417150500	-119.643
417150600	-101.655
417150700	-118.771
417150800	-104.794
417150900	-119.474
417151000	-102.328
417151100	-127.518
417151200	-103.112
417151300	-122.535
417151400	-101.231
417151500	-120.523
417151600	-102.991
417151700	-126.562
417151800	-103.314
417151900	-125.045
417152000	-103.417
417152100	-119.87
417152200	-101.182
417152300	-126.502
417152400	-99.6143
417152500	-133.493
417152600	-102.553
417152700	-118.169
417152800	-103.858
417152900	-124.615
417153000	-100.48
417153100	-126.43
417153200	-102.517
417153300	-132.714
417153400	-99.5773
417153500	-123.894
417153600	-101.828
417153700	-122.418
417153800	-100.453
417153900	-122.502
417154000	-100.665
417154100	-124.337
417154200	-100.499
417154300	-117.06
417154400	-101.649
417154500	-119.247
417154600	-101.546
417154700	-121.299
417154800	-100.154
417154900	-126.918
417155000	-102.324
417155100	-117.363
417155200	-98.805
417155300	-117.261
417155400	-101.952
417155500	-111.911
417155600	-100.121
417155700	-117.132
417155800	-99.1748
417155900	-118.489
417156000	-100.441
417156100	-122.28
417156200	-100.027
417156300	-113.11
417156400	-100.488
417156500	-118.754
417156600	-101.148
417156700	-119.266
417156800	-99.1846
417156900	-120.715
417157000	-98.7134
417157100	-134.203
417157200	-97.8163
417157300	-116.645
417157400	-97.8319
417157500	-130.999
417157600	-97.9856
417157700	-117.913
417157800	-101.32
417157900	-119.432
417158000	-96.8639
417158100	-131.516
417158200	-101.069
417158300	-113.555
417158400	-101.546
417158500	-123.773
417158600	-98.3695
417158700	-122.284
417158800	-96.4496
417158900	-115.987
417159000	-96.3223
417159100	-127.287
417159200	-96.3672
417159300	-117.37
417159400	-100.085
417159500	-130.944
417159600	-97.1116
417159700	-114.796
417159800	-96.6399
417159900	-119.681
417160000	-95.1246
417160100	-124.046
417160200	-94.5268
417160300	-112.776
417160400	-94.4437
417160500	-114.557
417160600	-97.8509
417160700	-111.685
417160800	-93.7413
417160900	-116.515
417161000	-95.0442
417161100	-107.181
417161200	-95.3323
417161300	-110.439
417161400	-95.487
417161500	-115.494
417161600	-97.4669
417161700	-118.434
417161800	-94.3788
417161900	-114.67
417162000	-95.8501
417162100	-126.697
417162200	-92.94
417162300	-110.3
417162400	-92.9276
417162500	-113.075
417162600	-90.5426
417162700	-119.3
417162800	-93.1663
417162900	-106.165
417163000	-89.0793
417163100	-113.352
417163200	-88.5689
417163300	-111.146
417163400	-88.1805
417163500	-108.331
417163600	-89.5207
417163700	-111.191
417163800	-89.4723
417163900	-108.74
417164000	-88.3972
417164100	-106.912
417164200	-85.9313
417164300	-111.753
417164400	-85.2856
417164500	-109.966
417164600	-85.5898
417164700	-100.437
417164800	-82.7443
417164900	-112.705
417165000	-83.6441
417165100	-102.613
417165200	-79.9916
417165300	-100.359
417165400	-79.9998
417165500	-94.2642
417165600	-76.7954
417165700	-93.0734
417165800	-72.3011
417165900	-98.1368
417166000	-64.7312
417166100	-73.7947
417166200	-37.8111
417166300	-81.7813
417166400	-66.6201
417166500	-88.3637
417166600	-72.7454
417166700	-99.4909
417166800	-76.0112
417166900	-99.4004
417167000	-77.9241
417167100	-100.373
417167200	-80.0953
417167300	-110.728
417167400	-83.2945
417167500	-102.242
417167600	-84.5265
417167700	-110.268
417167800	-81.7524
417167900	-103.723
417168000	-86.2945
417168100	-120.533
417168200	-86.0039
417168300	-108.127
417168400	-87.1733
417168500	-108.674
417168600	-87.9874
417168700	-114.06
417168800	-90.5284
417168900	-120.92
417169000	-88.8276
417169100	-111.961
417169200	-89.4805
417169300	-115.163
417169400	-92.043
417169500	-123.328
417169600	-92.0811
417169700	-116.151
417169800	-91.3369
417169900	-123.039
417170000	-93.0667
417170100	-114.194
417170200	-94.1959
417170300	-121.371
417170400	-92.5771
417170500	-113.593
417170600	-92.5954
417170700	-120.409
417170800	-96.41
417170900	-113.027
417171000	-95.8921
417171100	-124.955
417171200	-93.7042
417171300	-113.073
417171400	-94.0906
417171500	-115.669
417171600	-94.1745
417171700	-112.491
417171800	-97.289
417171900	-124.68
417172000	-95.8778
417172100	-123.663
417172200	-95.628
417172300	-123.661
417172400	-96.819
417172500	-114.912
417172600	-96.8949
417172700	-120.737
417172800	-99.467
417172900	-120.621
417173000	-98.345
417173100	-117.147
417173200	-98.8626
417173300	-126.215
417173400	-96.4061
417173500	-117.452
417173600	-99.2795
417173700	-114.045
417173800	-99.8342
417173900	-117.183
417174000	-98.425
417174100	-113.799
417174200	-99.4818
417174300	-114.181
417174400	-97.1504
417174500	-125.883
417174600	-100.583
417174700	-117.824
417174800	-100.159
417174900	-114.54
417175000	-98.9362
417175100	-120.895
417175200	-97.5793
417175300	-117.051
417175400	-97.6527
417175500	-115.383
417175600	-99.3053
417175700	-120.319
417175800	-102.064
417175900	-122.715
417176000	-99.0867
417176100	-119.67
417176200	-99.666
417176300	-148.897
417176400	-98.0529
417176500	-118.344
417176600	-98.7095
417176700	-125.122
417176800	-99.7389
417176900	-119.41
417177000	-100.905
417177100	-117.839
417177200	-99.5434
417177300	-121.869
417177400	-102.46
417177500	-132.43
417177600	-102.321
417177700	-122.551
417177800	-101.565
417177900	-120.481
417178000	-101.964
417178100	-122.784
417178200	-101.755
417178300	-123.401
417178400	-101.928
417178500	-124.629
417178600	-100.404
417178700	-117.621
417178800	-100.879
417178900	-129.469
417179000	-103.198
417179100	-126.078
417179200	-101.867
417179300	-130.76
417179400	-101.524
417179500	-144.29
417179600	-101.756
417179700	-121.932
417179800	-103.347
417179900	-125.358
417180000	-103.403
417180100	-122.884
417180200	-101.598
417180300	-114.584
417180400	-104.247
417180500	-127.754
417180600	-101.995
417180700	-122.741
417180800	-100.882
417180900	-128.687
417181000	-102.01
417181100	-125.657
417181200	-103.148
417181300	-124.183
417181400	-103.405
417181500	-116.92
417181600	-104.046
417181700	-125.482
417181800	-103.295
417181900	-127.863
417182000	-104.711
417182100	-119.58
417182200	-102.484
417182300	-130.172
417182400	-103.565
417182500	-124.898
417182600	-102.938
417182700	-119.864
417182800	-103.75
417182900	-127.058
417183000	-102.739
417183100	-136.851
417183200	-105.063
417183300	-128.175
417183400	-103.629
417183500	-122.397
417183600	-104.07
417183700	-121.703
417183800	-105.18
417183900	-140.291
417184000	-100.951
417184100	-139.693
417184200	-101.814
417184300	-121.914
417184400	-104.15
417184500	-128.894
417184600	-103.641
417184700	-119.069
417184800	-105.535
417184900	-121.718
417185000	-106.655
417185100	-128.552
417185200	-104.188
417185300	-129.163
417185400	-105.883
417185500	-126.775
417185600	-107.195
417185700	-127.882
417185800	-104.364
417185900	-121.624
417186000	-103.98
417186100	-124.719
417186200	-105.376
417186300	-122.936
417186400	-105.111
417186500	-123.445
417186600	-103.522
417186700	-124.059
417186800	-103.097
417186900	-127.817
417187000	-104.558
417187100	-137.136
417187200	-104.749
417187300	-126.375
417187400	-104.633
417187500	-128.35
417187600	-105.987
417187700	-138.071
417187800	-106.031
417187900	-125.651
417188000	-109.449
417188100	-138.378
417188200	-108.786
417188300	-124.934
417188400	-105.522
417188500	-136.366
417188600	-104.054
417188700	-126.586
417188800	-106.662
417188900	-125.909
417189000	-105.335
417189100	-124.454
417189200	-105.202
417189300	-136.451
417189400	-105.22
417189500	-137.085
417189600	-103.418
417189700	-127.825
417189800	-105.89
417189900	-130.945
417190000	-104.563
417190100	-125.862
417190200	-106.044
417190300	-125.357
417190400	-102.131
417190500	-134.543
417190600	-108.341
417190700	-126.303
417190800	-106.285
417190900	-130.176
417191000	-104.701
417191100	-122.666
417191200	-108.223
417191300	-138.065
417191400	-106.709
417191500	-124.343
417191600	-109.414
417191700	-132.991
417191800	-106.921
417191900	-138.898
417192000	-107.016
417192100	-127.058
417192200	-106.896
417192300	-125.278
417192400	-106.561
417192500	-122.987
417192600	-106.684
417192700	-136.071
417192800	-103.011
417192900	-125.952
417193000	-107.565
417193100	-128.573
417193200	-104.508
417193300	-123.879
417193400	-104.167
417193500	-133.89
417193600	-103.078
417193700	-126.739
417193800	-108.835
417193900	-121.079
417194000	-105.721
417194100	-129.153
417194200	-105.758
417194300	-125.89
417194400	-102.464
417194500	-127.887
417194600	-104.95
417194700	-136.697
417194800	-106.791
417194900	-128.531
417195000	-107.896
417195100	-125.07
417195200	-107.514
417195300	-134.169
417195400	-106.675
417195500	-126.356
417195600	-107.283
417195700	-121.021
417195800	-103.374
417195900	-129.772
417196000	-107.03
417196100	-121.861
417196200	-106.359
417196300	-123.609
417196400	-105.611
417196500	-123.38
417196600	-109.727
417196700	-121.264
417196800	-106.515
417196900	-125.821
417197000	-105.01
417197100	-123.109
417197200	-105.041
417197300	-134.811
417197400	-106.354
417197500	-120.359
417197600	-105.931
417197700	-131.181
417197800	-106.299
417197900	-136.148
417198000	-107.236
417198100	-135.729
417198200	-104.856
417198300	-131.852
417198400	-106.525
417198500	-126.822
417198600	-107.745
417198700	-131.916
417198800	-107.312
417198900	-130.404
417199000	-105.987
417199100	-122.848
417199200	-109.621
417199300	-131.54
417199400	-108.306
417199500	-134.073
417199600	-109.515
417199700	-125.454
417199800	-108.906
417199900	-122.857
417200000	-106.328
417200100	-125.148
417200200	-107.345
417200300	-140.432
417200400	-105.639
417200500	-124.901
417200600	-107.088
417200700	-133.228
417200800	-106.263
417200900	-127.891
417201000	-109.277
417201100	-120.792
417201200	-108.659
417201300	-129.488
417201400	-108.515
417201500	-130.966
417201600	-107.06
417201700	-127.626
417201800	-107.063
417201900	-147.771
417202000	-105.878
417202100	-132.955
417202200	-107.677
417202300	-125.651
417202400	-108.865
417202500	-128.313
417202600	-105.813
417202700	-128.902
417202800	-112.506
417202900	-138.026
417203000	-106.915
417203100	-140.318
417203200	-105.908
417203300	-120.678
417203400	-106.456
417203500	-129.136
417203600	-109.981
417203700	-124.626
417203800	-106.759
417203900	-132.678
417204000	-104.82
417204100	-133.13
417204200	-109.715
417204300	-124.243
417204400	-109.883
417204500	-136.301
417204600	-108.162
417204700	-127.094
417204800	-108.38
417204900	-126.07
417205000	-107.329
417205100	-129.043
417205200	-110.489
417205300	-121.345
417205400	-108.145
417205500	-137.549
417205600	-109.821
417205700	-131.642
417205800	-107.968
417205900	-133.833
417206000	-106.427
417206100	-130.268
417206200	-104.865
417206300	-130.816
417206400	-109.498
417206500	-136.03
417206600	-110.654
417206700	-135.693
417206800	-106.539
417206900	-132.502
417207000	-106.54
417207100	-144.087
417207200	-105.796
417207300	-118.64
417207400	-110.032
417207500	-125.491
417207600	-111.221
417207700	-140.46
417207800	-110.143
417207900	-135.178
417208000	-107.142
417208100	-127.002
417208200	-110.663
417208300	-123.346
417208400	-106.819
417208500	-122.342
417208600	-110.163
417208700	-128.499
417208800	-109.148
417208900	-124.47
417209000	-108.71
417209100	-126.84
417209200	-109.113
417209300	-117.671
417209400	-107.795
417209500	-122.519
417209600	-109.361
417209700	-147.215
417209800	-109.419
417209900	-128.965
417210000	-107.796
417210100	-135.707
417210200	-109.661
417210300	-132.938
417210400	-108.687
417210500	-125.869
417210600	-107.514
417210700	-126.434
417210800	-111.178
417210900	-135.122
417211000	-109.738
417211100	-124.325
417211200	-108.465
417211300	-128.596
417211400	-107.191
417211500	-124.143
417211600	-108.537
417211700	-131.123
417211800	-109.358
417211900	-129.672
417212000	-108.015
417212100	-129.714
417212200	-110.295
417212300	-126.713
417212400	-109.288
417212500	-144.917
417212600	-110.651
417212700	-129.441
417212800	-107.765
417212900	-132.425
417213000	-110.833
417213100	-129.971
417213200	-108.687
417213300	-127.31
417213400	-109.956
417213500	-128.693
417213600	-108.31
417213700	-132.389
417213800	-108.454
417213900	-143.409
417214000	-106.68
417214100	-131.011
417214200	-106.762
417214300	-124.878
417214400	-109.076
417214500	-128.514
417214600	-108.241
417214700	-137.452
417214800	-108.836
417214900	-130.34
417215000	-109.734
417215100	-139.179
417215200	-107.587
417215300	-138.441
417215400	-107.807
417215500	-138.964
417215600	-108.397
417215700	-129.558
417215800	-108.086
417215900	-126.686
417216000	-110.42
417216100	-135.395
417216200	-110.258
417216300	-131.713
417216400	-108.363
417216500	-126.588
417216600	-108.269
417216700	-128.291
417216800	-108.411
417216900	-126.342
417217000	-108.109
417217100	-136.416
417217200	-108.112
417217300	-127.958
417217400	-109.703
417217500	-121.852
417217600	-111.373
417217700	-134.913
417217800	-108.451
417217900	-132.535
417218000	-109.181
417218100	-129.317
417218200	-110.033
417218300	-138.96
417218400	-112.609
417218500	-134.966
417218600	-104.525
417218700	-125.071
417218800	-105.52
417218900	-126.851
417219000	-111.037
417219100	-134.915
417219200	-110.988
417219300	-121.921
417219400	-109.651
417219500	-128.927
417219600	-109.836
417219700	-124.9
417219800	-106.459
417219900	-133.793
417220000	-109.068
417220100	-127.448
417220200	-110.08
417220300	-142.584
417220400	-110.083
417220500	-121.581
417220600	-109.663
417220700	-144.991
417220800	-107.61
417220900	-124.136
417221000	-112.185
417221100	-129.423
417221200	-109.4
417221300	-130.38
417221400	-109.079
417221500	-136.044
417221600	-110.89
417221700	-123.423
417221800	-108.506
417221900	-130.979
417222000	-109.925
417222100	-119.112
417222200	-111.461
417222300	-128.534
417222400	-109.391
417222500	-128.493
417222600	-109.967
417222700	-128.018
417222800	-109.129
417222900	-135.129
417223000	-108.008
417223100	-134.664
417223200	-108.19
417223300	-125.87
417223400	-112.286
417223500	-135.98
417223600	-109.054
417223700	-129.127
417223800	-108.788
417223900	-133.142
417224000	-111.985
417224100	-135.019
417224200	-111.028
417224300	-129.3
417224400	-112.515
417224500	-143.189
417224600	-111.37
417224700	-130.451
417224800	-111.624
417224900	-149.511
417225000	-109.233
417225100	-132.608
417225200	-111.388
417225300	-130.027
417225400	-112.598
417225500	-131.252
417225600	-109.792
417225700	-141.028
417225800	-107.708
417225900	-121.712
417226000	-110.245
417226100	-129.239
417226200	-108.69
417226300	-138.236
417226400	-109.47
417226500	-135.807
417226600	-108.675
417226700	-124.467
417226800	-107.715
417226900	-128.051
417227000	-110.361
417227100	-125.448
417227200	-110.685
417227300	-126.116
417227400	-110.795
417227500	-135.819
417227600	-109.844
417227700	-127.689
417227800	-112.858
417227900	-127.166
417228000	-108.548
417228100	-139.516
417228200	-109.516
417228300	-133.453
417228400	-107.839
417228500	-120.292
417228600	-107.778
417228700	-133.522
417228800	-113.567
417228900	-135.668
417229000	-113.153
417229100	-133.737
417229200	-111.671
417229300	-136.405
417229400	-110.153
417229500	-137.216
417229600	-112.839
417229700	-141.515
417229800	-112.413
417229900	-134.512
417230000	-112.213
417230100	-127.017
417230200	-110.399
417230300	-133.914
417230400	-111.9
417230500	-136.966
417230600	-109.633
417230700	-137.012
417230800	-111.019
417230900	-124.092
417231000	-110.557
417231100	-132.118
417231200	-112.385
417231300	-126.886
417231400	-111.099
417231500	-132.723
417231600	-109.583
417231700	-131.136
417231800	-108.849
417231900	-136.221
417232000	-112.463
417232100	-130.363
417232200	-110.501
417232300	-128.379
417232400	-110.502
417232500	-133.733
417232600	-110.415
417232700	-157.63
417232800	-109.971
417232900	-127.234
417233000	-111.261
417233100	-130.797
417233200	-108.607
417233300	-135.333
417233400	-109.744
417233500	-134.48
417233600	-109.747
417233700	-127.84
417233800	-113.199
417233900	-132.826
417234000	-112.131
417234100	-139.238
417234200	-112.811
417234300	-125.74
417234400	-108.705
417234500	-132.232
417234600	-112.078
417234700	-140.649
417234800	-111.401
417234900	-130.221
417235000	-113.862
417235100	-139.752
417235200	-112.2
417235300	-137.528
417235400	-112.358
417235500	-129.488
417235600	-112.665
417235700	-129.06
417235800	-112.468
417235900	-123.361
417236000	-109.77
417236100	-135.576
417236200	-110.754
417236300	-127.858
417236400	-108.807
417236500	-132.545
417236600	-111.849
417236700	-136.676
417236800	-110.124
417236900	-130.462
417237000	-112.436
417237100	-131.086
417237200	-114.298
417237300	-141.959
417237400	-111.405
417237500	-135.802
417237600	-111.179
417237700	-128.854
417237800	-108.995
417237900	-123.468
417238000	-114.665
417238100	-123.894
417238200	-111.191
417238300	-137.906
417238400	-110.9
417238500	-129.222
417238600	-113.386
417238700	-130.088
417238800	-116.376
417238900	-137.774
417239000	-114.101
417239100	-136.575
417239200	-114.774
417239300	-142.301
417239400	-113.011
417239500	-140.77
417239600	-112.197
417239700	-127.502
417239800	-113.298
417239900	-132.718
417240000	-108.659
417240100	-132.676
417240200	-110.292
417240300	-128.734
417240400	-112.802
417240500	-139.812
417240600	-111.798
417240700	-138.111
417240800	-109.204
417240900	-130.841
417241000	-113.196
417241100	-130.285
417241200	-111.086
417241300	-135.691
417241400	-110.601
417241500	-132.558
417241600	-113.242
417241700	-135.041
417241800	-110.405
417241900	-133.081
417242000	-113.549
417242100	-142.424
417242200	-109.871
417242300	-133.757
417242400	-109.446
417242500	-130.216
417242600	-109.943
417242700	-138.027
417242800	-112.304
417242900	-136.255
417243000	-113.027
417243100	-146.861
417243200	-110.489
417243300	-134.864
417243400	-109.839
417243500	-127.488
417243600	-113.488
417243700	-125.359
417243800	-112.807
417243900	-132.15
417244000	-112.807
417244100	-129.079
417244200	-114.072
417244300	-133.326
417244400	-110.453
417244500	-130.692
417244600	-113.29
417244700	-127.459
417244800	-112.808
417244900	-136.244
417245000	-113.563
417245100	-133.108
417245200	-113.924
417245300	-128.447
417245400	-114.46
417245500	-136.047
417245600	-112.167
417245700	-124.3
417245800	-111.331
417245900	-133.364
417246000	-112.845
417246100	-147.137
417246200	-112.515
417246300	-149.422
417246400	-114.112
417246500	-128.476
417246600	-115.44
417246700	-135.903
417246800	-114.335
417246900	-132.234
417247000	-112.4
417247100	-127.865
417247200	-113.9
417247300	-127.829
417247400	-110.164
417247500	-132.34
417247600	-112.8
417247700	-134.038
417247800	-112.122
417247900	-127.584
417248000	-114.58
417248100	-133.601
417248200	-110.867
417248300	-135.83
417248400	-114.037
417248500	-130.173
417248600	-109.795
417248700	-138.247
417248800	-115.902
417248900	-136.49
417249000	-113.783
417249100	-131.36
417249200	-113.214
417249300	-136.512
417249400	-110.544
417249500	-133.447
417249600	-113.422
417249700	-138.004
417249800	-109.355
[truncated: 18,002 more rows]
