# Supplementary material for: Passive frequency comb generation at radiofrequency for ranging applications
Source: Nat Commun. 2024 Apr 2;15:2844. doi: 10.1038/s41467-024-46940-2 (PMC10987526; doi:10.1038/s41467-024-46940-2)
Supplement: Supplementary file 5 — Source Data [file 41467_2024_46940_MOESM5_ESM.zip › Figure3_Data/836_10MHz_-00_80dBm.xlsx]

## Sheet: Sheet1
frequency (Hz)	power (dBm)
417050000	-114.529
417050100	-131.719
417050200	-113.473
417050300	-139.855
417050400	-112.865
417050500	-128.822
417050600	-116.722
417050700	-149.763
417050800	-111.729
417050900	-140.767
417051000	-112.923
417051100	-129.176
417051200	-113.841
417051300	-135.922
417051400	-113.442
417051500	-122.94
417051600	-113.007
417051700	-134.212
417051800	-115.624
417051900	-133.196
417052000	-112.879
417052100	-127.655
417052200	-112.193
417052300	-134.235
417052400	-114.233
417052500	-134.419
417052600	-111.142
417052700	-135.586
417052800	-114.494
417052900	-133.809
417053000	-114.038
417053100	-132.402
417053200	-113.87
417053300	-138.057
417053400	-114.276
417053500	-135.416
417053600	-116.015
417053700	-130.161
417053800	-114.774
417053900	-141.641
417054000	-112.853
417054100	-132.709
417054200	-113.438
417054300	-135.023
417054400	-113.269
417054500	-145.201
417054600	-113.078
417054700	-129.055
417054800	-111.799
417054900	-135.473
417055000	-114.333
417055100	-136.948
417055200	-110.738
417055300	-145.644
417055400	-116.883
417055500	-133.73
417055600	-113.109
417055700	-125.826
417055800	-114.118
417055900	-134.614
417056000	-112.452
417056100	-133.866
417056200	-113.962
417056300	-136.285
417056400	-114.1
417056500	-139.171
417056600	-115.024
417056700	-130.922
417056800	-112.941
417056900	-127.824
417057000	-112.717
417057100	-138.969
417057200	-113.238
417057300	-128.057
417057400	-113.081
417057500	-132.231
417057600	-112.328
417057700	-126.252
417057800	-114.397
417057900	-134.463
417058000	-116.945
417058100	-132.95
417058200	-111.75
417058300	-140.91
417058400	-111.102
417058500	-130.206
417058600	-115.425
417058700	-132.054
417058800	-115.313
417058900	-131.284
417059000	-113.83
417059100	-125.282
417059200	-112.429
417059300	-127.919
417059400	-111.112
417059500	-135.967
417059600	-114.457
417059700	-140.099
417059800	-113.019
417059900	-133.433
417060000	-115.058
417060100	-136.273
417060200	-112.044
417060300	-138.88
417060400	-115.3
417060500	-142.304
417060600	-113.758
417060700	-144.276
417060800	-115.008
417060900	-134.853
417061000	-117.209
417061100	-140.171
417061200	-113.323
417061300	-136.098
417061400	-115.647
417061500	-141.995
417061600	-112.729
417061700	-134.028
417061800	-114.714
417061900	-129.458
417062000	-112.866
417062100	-141.436
417062200	-112.357
417062300	-128.331
417062400	-111.498
417062500	-132.231
417062600	-114.554
417062700	-134.489
417062800	-113.965
417062900	-135.26
417063000	-114.19
417063100	-131.436
417063200	-113.718
417063300	-140.725
417063400	-115.379
417063500	-132.688
417063600	-114.594
417063700	-136.155
417063800	-112.035
417063900	-138.054
417064000	-116.377
417064100	-130.209
417064200	-113.886
417064300	-138.99
417064400	-112.86
417064500	-141.752
417064600	-113.195
417064700	-131.743
417064800	-115.747
417064900	-136.791
417065000	-114.876
417065100	-136.386
417065200	-112.562
417065300	-134.578
417065400	-114.016
417065500	-139.179
417065600	-113.258
417065700	-150.188
417065800	-116.561
417065900	-135.624
417066000	-111.708
417066100	-138.751
417066200	-113.247
417066300	-133.131
417066400	-113.506
417066500	-128.899
417066600	-113.556
417066700	-133.807
417066800	-111.544
417066900	-135.926
417067000	-111.558
417067100	-133.968
417067200	-114.459
417067300	-142.604
417067400	-116.182
417067500	-141.421
417067600	-112.444
417067700	-143.09
417067800	-114.557
417067900	-140.113
417068000	-113.751
417068100	-130.11
417068200	-112.851
417068300	-130.774
417068400	-114.078
417068500	-134.99
417068600	-114.347
417068700	-133.066
417068800	-112.139
417068900	-129.835
417069000	-111.572
417069100	-139.942
417069200	-113.767
417069300	-143.42
417069400	-113.912
417069500	-130.736
417069600	-114.76
417069700	-135.784
417069800	-114.381
417069900	-134.882
417070000	-113.845
417070100	-150.96
417070200	-115.567
417070300	-149.204
417070400	-114.947
417070500	-126.162
417070600	-113.439
417070700	-131.421
417070800	-114.986
417070900	-133.544
417071000	-112.295
417071100	-144.136
417071200	-113.805
417071300	-134.291
417071400	-112.544
417071500	-132.415
417071600	-114.156
417071700	-134.09
417071800	-115.24
417071900	-140.643
417072000	-115.354
417072100	-132.577
417072200	-111.791
417072300	-131.907
417072400	-111.797
417072500	-131.602
417072600	-112.576
417072700	-134.528
417072800	-112.142
417072900	-132.922
417073000	-112.157
417073100	-127.965
417073200	-113.552
417073300	-129.382
417073400	-112.287
417073500	-130.992
417073600	-107.876
417073700	-135.613
417073800	-110.955
417073900	-146.807
417074000	-113.302
417074100	-131.976
417074200	-116.642
417074300	-128.14
417074400	-114.377
417074500	-155.74
417074600	-115.831
417074700	-132.41
417074800	-112.224
417074900	-128.713
417075000	-111.487
417075100	-132.477
417075200	-111.2
417075300	-124.49
417075400	-112.019
417075500	-136.549
417075600	-114.189
417075700	-127.416
417075800	-116.558
417075900	-132.021
417076000	-114.46
417076100	-134.738
417076200	-114.657
417076300	-138.35
417076400	-112.982
417076500	-133.858
417076600	-112.036
417076700	-131.103
417076800	-115.988
417076900	-141.121
417077000	-114.012
417077100	-137.323
417077200	-113.832
417077300	-135.009
417077400	-113.358
417077500	-142.427
417077600	-114.271
417077700	-134.773
417077800	-111.138
417077900	-139.602
417078000	-112.701
417078100	-126.589
417078200	-113.753
417078300	-128.451
417078400	-113.52
417078500	-131.816
417078600	-113.559
417078700	-130.811
417078800	-113.516
417078900	-141.985
417079000	-111.679
417079100	-135.09
417079200	-112.379
417079300	-150.718
417079400	-114.412
417079500	-134.858
417079600	-114.581
417079700	-144.19
417079800	-112.355
417079900	-135.642
417080000	-113.814
417080100	-136.92
417080200	-113.121
417080300	-129.923
417080400	-113.834
417080500	-137.681
417080600	-112.928
417080700	-133.547
417080800	-110.481
417080900	-129.687
417081000	-111.826
417081100	-131.571
417081200	-110.891
417081300	-136.589
417081400	-112.189
417081500	-121.414
417081600	-112.301
417081700	-136.825
417081800	-112.006
417081900	-132.873
417082000	-113.311
417082100	-133.188
417082200	-113.531
417082300	-135.662
417082400	-116.458
417082500	-128.063
417082600	-112.791
417082700	-128.213
417082800	-111.802
417082900	-130.525
417083000	-112.408
417083100	-137.994
417083200	-112.453
417083300	-130.497
417083400	-110.517
417083500	-134.893
417083600	-112.697
417083700	-130.657
417083800	-112.724
417083900	-137.47
417084000	-110.997
417084100	-139
417084200	-112.449
417084300	-136.076
417084400	-113.563
417084500	-125.4
417084600	-112.778
417084700	-139.901
417084800	-112.815
417084900	-138.69
417085000	-112.979
417085100	-130.672
417085200	-115.429
417085300	-134.885
417085400	-115.091
417085500	-137.922
417085600	-112.767
417085700	-127.382
417085800	-111.612
417085900	-131.289
417086000	-110.531
417086100	-137.903
417086200	-114.14
417086300	-128.471
417086400	-113.198
417086500	-142.818
417086600	-109.039
417086700	-133.526
417086800	-112.648
417086900	-150.355
417087000	-112.267
417087100	-122.491
417087200	-113.403
417087300	-133.571
417087400	-112.933
417087500	-131.564
417087600	-111.188
417087700	-136.293
417087800	-114.183
417087900	-133.414
417088000	-113.788
417088100	-137.46
417088200	-111.692
417088300	-135.757
417088400	-111.277
417088500	-134.886
417088600	-112.55
417088700	-134.278
417088800	-111.059
417088900	-137.837
417089000	-109.426
417089100	-129.228
417089200	-111.932
417089300	-137.904
417089400	-115.765
417089500	-132.253
417089600	-112.693
417089700	-130.228
417089800	-113.482
417089900	-136.381
417090000	-112.802
417090100	-140.633
417090200	-111.756
417090300	-137.962
417090400	-114.245
417090500	-137.573
417090600	-115.891
417090700	-136.738
417090800	-111.315
417090900	-136.307
417091000	-111.294
417091100	-145.341
417091200	-113.394
417091300	-126.195
417091400	-113.355
417091500	-132.151
417091600	-112.42
417091700	-129.947
417091800	-114.2
417091900	-133.308
417092000	-114.273
417092100	-127.645
417092200	-110.506
417092300	-130.467
417092400	-109.311
417092500	-131.846
417092600	-111.518
417092700	-135.374
417092800	-113.817
417092900	-131.477
417093000	-110.014
417093100	-134.884
417093200	-109.016
417093300	-139.526
417093400	-113.477
417093500	-132.229
417093600	-109.619
417093700	-129.862
417093800	-110.307
417093900	-128.117
417094000	-111.552
417094100	-133.802
417094200	-111.122
417094300	-132.991
417094400	-110.773
417094500	-129.672
417094600	-111.946
417094700	-127.37
417094800	-110.036
417094900	-133.008
417095000	-112.73
417095100	-137.549
417095200	-112.269
417095300	-131.746
417095400	-109.637
417095500	-127.677
417095600	-111.394
417095700	-130.661
417095800	-109.714
417095900	-128.647
417096000	-110.88
417096100	-129.019
417096200	-111.944
417096300	-128.908
417096400	-114.019
417096500	-135.406
417096600	-109.992
417096700	-135.797
417096800	-111.339
417096900	-134.116
417097000	-108.897
417097100	-135.171
417097200	-111.671
417097300	-141.801
417097400	-111.385
417097500	-125.913
417097600	-112.034
417097700	-136.496
417097800	-112.204
417097900	-134.82
417098000	-112.731
417098100	-133.784
417098200	-109.205
417098300	-133.114
417098400	-111.029
417098500	-138.247
417098600	-109.681
417098700	-149.118
417098800	-111.608
417098900	-126.831
417099000	-110.484
417099100	-129.246
417099200	-112.6
417099300	-134.173
417099400	-113.789
417099500	-132.992
417099600	-113.295
417099700	-131.222
417099800	-111.646
417099900	-139.538
417100000	-112.95
417100100	-144.348
417100200	-110.946
417100300	-127.395
417100400	-113.301
417100500	-134.898
417100600	-110.454
417100700	-131.873
417100800	-113.137
417100900	-134.423
417101000	-111.781
417101100	-128.391
417101200	-108.412
417101300	-133.795
417101400	-110.432
417101500	-130.31
417101600	-108.805
417101700	-131.448
417101800	-110.212
417101900	-139.36
417102000	-110.119
417102100	-130.394
417102200	-110.03
417102300	-137.137
417102400	-109.508
417102500	-127.675
417102600	-112.307
417102700	-131.503
417102800	-112.602
417102900	-132.113
417103000	-109.726
417103100	-125.177
417103200	-111.568
417103300	-130.772
417103400	-110.316
417103500	-127.33
417103600	-106.971
417103700	-132.671
417103800	-110.783
417103900	-127.915
417104000	-112.692
417104100	-124.442
417104200	-111.551
417104300	-131.662
417104400	-109.138
417104500	-132.122
417104600	-112.263
417104700	-128.581
417104800	-113.276
417104900	-137.017
417105000	-110.228
417105100	-128.746
417105200	-109.622
417105300	-124.911
417105400	-112.977
417105500	-135.454
417105600	-110.84
417105700	-141.174
417105800	-107.471
417105900	-135.48
417106000	-107.878
417106100	-123.868
417106200	-109.169
417106300	-130.622
417106400	-112.974
417106500	-132.248
417106600	-111.427
417106700	-136.05
417106800	-111.441
417106900	-130.179
417107000	-111.507
417107100	-127.493
417107200	-110.419
417107300	-131.896
417107400	-110.112
417107500	-133.45
417107600	-112.032
417107700	-133.004
417107800	-109.941
417107900	-139.287
417108000	-107.652
417108100	-124.674
417108200	-109.603
417108300	-128.115
417108400	-108.692
417108500	-131.09
417108600	-109.714
417108700	-135.512
417108800	-111.063
417108900	-126.862
417109000	-111.954
417109100	-136.4
417109200	-107.992
417109300	-138.923
417109400	-110.314
417109500	-135.743
417109600	-109.204
417109700	-142.802
417109800	-108.255
417109900	-138.872
417110000	-109.917
417110100	-132.087
417110200	-111.183
417110300	-132.726
417110400	-111.78
417110500	-127.134
417110600	-109.344
417110700	-131.492
417110800	-111.446
417110900	-129.316
417111000	-107.994
417111100	-138.954
417111200	-113.039
417111300	-132.635
417111400	-110.933
417111500	-131.648
417111600	-112.24
417111700	-125.115
417111800	-107.992
417111900	-137.677
417112000	-109.984
417112100	-135.391
417112200	-109.061
417112300	-144.884
417112400	-110.209
417112500	-136.166
417112600	-109.927
417112700	-125.517
417112800	-109.317
417112900	-128.755
417113000	-110.652
417113100	-141.561
417113200	-110.175
417113300	-128.973
417113400	-109.124
417113500	-130.214
417113600	-107.708
417113700	-134.17
417113800	-111.378
417113900	-133.254
417114000	-110.21
417114100	-136.654
417114200	-106.339
417114300	-135.62
417114400	-109.214
417114500	-123.552
417114600	-110.508
417114700	-126.979
417114800	-110.194
417114900	-130.211
417115000	-107.809
417115100	-141.398
417115200	-109.934
417115300	-136.073
417115400	-106.635
417115500	-129.388
417115600	-111.741
417115700	-129.109
417115800	-109.045
417115900	-127.614
417116000	-109.573
417116100	-128.778
417116200	-107.011
417116300	-137.551
417116400	-108.903
417116500	-128.462
417116600	-109.767
417116700	-126.487
417116800	-108.4
417116900	-137.024
417117000	-110.188
417117100	-133.903
417117200	-108.898
417117300	-129.945
417117400	-109.226
417117500	-131.593
417117600	-110.809
417117700	-128.485
417117800	-106.448
417117900	-122.108
417118000	-107.698
417118100	-124.124
417118200	-108.977
417118300	-134.815
417118400	-107.801
417118500	-123.802
417118600	-106.888
417118700	-131.811
417118800	-107.788
417118900	-133.237
417119000	-108.911
417119100	-127.194
417119200	-108.145
417119300	-127.347
417119400	-109.497
417119500	-138.765
417119600	-108.94
417119700	-132.734
417119800	-108.035
417119900	-126.256
417120000	-111.819
417120100	-130.422
417120200	-106.983
417120300	-140.897
417120400	-110.855
417120500	-135.237
417120600	-109.745
417120700	-132.416
417120800	-108.381
417120900	-124.856
417121000	-108.795
417121100	-127.075
417121200	-110.571
417121300	-121.772
417121400	-108.013
417121500	-126.035
417121600	-109.092
417121700	-133.417
417121800	-111.005
417121900	-124.982
417122000	-107.999
417122100	-126.523
417122200	-108.137
417122300	-129.696
417122400	-109.63
417122500	-141.383
417122600	-106.654
417122700	-133.027
417122800	-108.44
417122900	-133.498
417123000	-107.83
417123100	-125.416
417123200	-107.853
417123300	-131.506
417123400	-109.216
417123500	-138.381
417123600	-107.767
417123700	-124.54
417123800	-109.449
417123900	-134.197
417124000	-109.474
417124100	-127.519
417124200	-106.999
417124300	-126.38
417124400	-105.583
417124500	-126.595
417124600	-107.991
417124700	-130.837
417124800	-105.013
417124900	-148.469
417125000	-108.11
417125100	-132.37
417125200	-110.393
417125300	-132.286
417125400	-108.71
417125500	-128.642
417125600	-107.847
417125700	-137.824
417125800	-109.548
417125900	-119.933
417126000	-108.859
417126100	-129.464
417126200	-107.155
417126300	-124.152
417126400	-109.088
417126500	-132.175
417126600	-109.69
417126700	-125.639
417126800	-105.905
417126900	-126.409
417127000	-109.819
417127100	-139.579
417127200	-106.932
417127300	-131.46
417127400	-107.026
417127500	-120.743
417127600	-108.41
417127700	-132.063
417127800	-108.999
417127900	-128.516
417128000	-107.275
417128100	-125.42
417128200	-107.122
417128300	-125.188
417128400	-108.812
417128500	-131.139
417128600	-107.929
417128700	-130.469
417128800	-109.674
417128900	-128.397
417129000	-109.193
417129100	-123.917
417129200	-110.306
417129300	-125.625
417129400	-109.229
417129500	-123.363
417129600	-107.544
417129700	-125.746
417129800	-108.754
417129900	-128.173
417130000	-106.623
417130100	-124.277
417130200	-106.47
417130300	-129.693
417130400	-106.58
417130500	-126.602
417130600	-108.563
417130700	-118.437
417130800	-108.554
417130900	-123.359
417131000	-108.202
417131100	-137.788
417131200	-108.287
417131300	-122.83
417131400	-108.624
417131500	-127.694
417131600	-105.652
417131700	-133.15
417131800	-108.842
417131900	-129.977
417132000	-108.082
417132100	-129.18
417132200	-105.454
417132300	-135.157
417132400	-105.455
417132500	-131.242
417132600	-108.329
417132700	-130.23
417132800	-105.373
417132900	-127.453
417133000	-108.122
417133100	-137.203
417133200	-108.029
417133300	-142.011
417133400	-107.666
417133500	-139.454
417133600	-107.669
417133700	-127.103
417133800	-107.252
417133900	-133.418
417134000	-107.946
417134100	-129.666
417134200	-102.812
417134300	-128.098
417134400	-106.331
417134500	-127.138
417134600	-107.192
417134700	-121.087
417134800	-107.683
417134900	-124.633
417135000	-104.702
417135100	-127.634
417135200	-105.995
417135300	-129.584
417135400	-105.996
417135500	-130.547
417135600	-106.313
417135700	-132.594
417135800	-106.551
417135900	-130.342
417136000	-106.057
417136100	-129.096
417136200	-108.561
417136300	-124.846
417136400	-109.352
417136500	-127.171
417136600	-109.347
417136700	-127.861
417136800	-105.755
417136900	-125.015
417137000	-107.588
417137100	-130.452
417137200	-105.997
417137300	-117.691
417137400	-105.231
417137500	-127.749
417137600	-105.216
417137700	-128.262
417137800	-105.144
417137900	-126.121
417138000	-105.585
417138100	-124.27
417138200	-107.761
417138300	-122.689
417138400	-107.32
417138500	-125.612
417138600	-104.928
417138700	-124.38
417138800	-106.575
417138900	-123.41
417139000	-104.701
417139100	-129.282
417139200	-104.435
417139300	-140.418
417139400	-107.256
417139500	-122.512
417139600	-108.475
417139700	-126.863
417139800	-105.064
417139900	-123.088
417140000	-107.328
417140100	-120.195
417140200	-104.641
417140300	-126.714
417140400	-104.802
417140500	-128.836
417140600	-104.734
417140700	-126.665
417140800	-108.991
417140900	-130.883
417141000	-107.328
417141100	-130.509
417141200	-108.565
417141300	-128.217
417141400	-105.316
417141500	-122.837
417141600	-109.892
417141700	-125.267
417141800	-105.568
417141900	-117.39
417142000	-105.006
417142100	-131.651
417142200	-107.104
417142300	-118.779
417142400	-104.114
417142500	-127.923
417142600	-105.263
417142700	-124.553
417142800	-106.905
417142900	-127.351
417143000	-105.989
417143100	-121.356
417143200	-108.545
417143300	-131.786
417143400	-107.239
417143500	-126.356
417143600	-103.297
417143700	-127.77
417143800	-105.643
417143900	-129.167
417144000	-109.211
417144100	-125.845
417144200	-105.077
417144300	-131.235
417144400	-106.495
417144500	-122.324
417144600	-101.85
417144700	-140.965
417144800	-105.259
417144900	-122.828
417145000	-105.583
417145100	-131.669
417145200	-103.136
417145300	-122.081
417145400	-104.169
417145500	-135.136
417145600	-104.423
417145700	-128.852
417145800	-102.138
417145900	-133.859
417146000	-106.148
417146100	-136.227
417146200	-105.087
417146300	-126.185
417146400	-102.86
417146500	-125.006
417146600	-105.273
417146700	-123.317
417146800	-102.546
417146900	-123.723
417147000	-104.596
417147100	-130.743
417147200	-103.779
417147300	-118.962
417147400	-101.815
417147500	-128.252
417147600	-103.194
417147700	-116.28
417147800	-106.177
417147900	-125.864
417148000	-103.009
417148100	-122.908
417148200	-103.329
417148300	-120.734
417148400	-103.801
417148500	-119.542
417148600	-105.139
417148700	-128.778
417148800	-103.022
417148900	-117.807
417149000	-100.958
417149100	-116.697
417149200	-100.725
417149300	-120.788
417149400	-105.285
417149500	-122.688
417149600	-101.985
417149700	-119.797
417149800	-101.244
417149900	-129.419
417150000	-104.452
417150100	-119.899
417150200	-98.7967
417150300	-119.162
417150400	-100.917
417150500	-120.058
417150600	-102.272
417150700	-115.284
417150800	-102.047
417150900	-128.636
417151000	-101.021
417151100	-116.327
417151200	-102.078
417151300	-118.506
417151400	-99.5253
417151500	-123.588
417151600	-101.322
417151700	-127.318
417151800	-100.406
417151900	-117.342
417152000	-94.8211
417152100	-125.49
417152200	-101.797
417152300	-119.292
417152400	-99.2828
417152500	-133.73
417152600	-99.7809
417152700	-110.83
417152800	-98.872
417152900	-114.624
417153000	-99.0495
417153100	-115.969
417153200	-98.7559
417153300	-124.597
417153400	-97.025
417153500	-121.878
417153600	-100.004
417153700	-125.816
417153800	-97.6721
417153900	-113.523
417154000	-97.4845
417154100	-114.487
417154200	-96.9416
417154300	-123.877
417154400	-96.871
417154500	-127.663
417154600	-96.8827
417154700	-128.891
417154800	-96.6647
417154900	-116.25
417155000	-95.3279
417155100	-107.057
417155200	-97.7931
417155300	-122.236
417155400	-94.4822
417155500	-115.965
417155600	-92.2617
417155700	-114.505
417155800	-95.872
417155900	-121.455
417156000	-94.1487
417156100	-115.551
417156200	-94.6063
417156300	-110.024
417156400	-93.6777
417156500	-126.205
417156600	-92.1212
417156700	-117.984
417156800	-92.1446
417156900	-111.547
417157000	-90.4873
417157100	-114.265
417157200	-92.5404
417157300	-123
417157400	-91.3269
417157500	-113.058
417157600	-88.8329
417157700	-108.676
417157800	-90.446
417157900	-108.522
417158000	-89.5476
417158100	-106.042
417158200	-87.2211
417158300	-108.46
417158400	-89.0304
417158500	-101.122
417158600	-87.9692
417158700	-109.279
417158800	-84.9143
417158900	-98.0482
417159000	-82.4941
417159100	-103.065
417159200	-82.9958
417159300	-103.435
417159400	-79.6815
417159500	-97.9307
417159600	-76.2894
417159700	-107.816
417159800	-71.2854
417159900	-101.552
417160000	-56.9355
417160100	-87.8039
417160200	-37.1845
417160300	-81.5508
417160400	-68.9391
417160500	-99.9805
417160600	-74.8024
417160700	-103.111
417160800	-78.45
417160900	-98.7248
417161000	-82.2136
417161100	-110.048
417161200	-83.5534
417161300	-117.665
417161400	-84.0181
417161500	-121.676
417161600	-85.4365
417161700	-105.166
417161800	-88.2303
417161900	-112.164
417162000	-89.1348
417162100	-106.865
417162200	-86.161
417162300	-112.459
417162400	-90.1607
417162500	-115.582
417162600	-87.4801
417162700	-110.208
417162800	-92.1986
417162900	-108.454
417163000	-90.2345
417163100	-110.913
417163200	-90.4486
417163300	-125.156
417163400	-92.0067
417163500	-111.731
417163600	-96.865
417163700	-129.169
417163800	-92.7927
417163900	-125.739
417164000	-98.5719
417164100	-116.523
417164200	-93.9297
417164300	-120.261
417164400	-94.7304
417164500	-114.938
417164600	-93.668
417164700	-115.317
417164800	-95.0004
417164900	-107.131
417165000	-95.7578
417165100	-107.787
417165200	-95.5127
417165300	-116.339
417165400	-95.2133
417165500	-123.239
417165600	-97.5437
417165700	-117.678
417165800	-98.023
417165900	-112.272
417166000	-98.7679
417166100	-116.723
417166200	-95.2104
417166300	-115.15
417166400	-97.8688
417166500	-126.641
417166600	-99.6663
417166700	-121.19
417166800	-100.732
417166900	-118.329
417167000	-95.3394
417167100	-117.475
417167200	-97.2312
417167300	-118.069
417167400	-100.314
417167500	-119.716
417167600	-99.7057
417167700	-119.688
417167800	-101.019
417167900	-113.158
417168000	-102.026
417168100	-126.084
417168200	-99.5393
417168300	-132.348
417168400	-94.2426
417168500	-121.934
417168600	-101.037
417168700	-120.869
417168800	-100.285
417168900	-119.379
417169000	-100.733
417169100	-110.997
417169200	-101.504
417169300	-124.754
417169400	-100.555
417169500	-128.074
417169600	-100.325
417169700	-122.971
417169800	-100.762
417169900	-116.694
417170000	-101.185
417170100	-125.43
417170200	-103.509
417170300	-128.176
417170400	-103.761
417170500	-116.969
417170600	-98.4748
417170700	-125.247
417170800	-105.121
417170900	-127.059
417171000	-100.214
417171100	-124.678
417171200	-104.314
417171300	-119.254
417171400	-100.898
417171500	-128.676
417171600	-102.135
417171700	-118.558
417171800	-104.434
417171900	-125.549
417172000	-103.548
417172100	-132.785
417172200	-106.382
417172300	-128.425
417172400	-105.348
417172500	-125.874
417172600	-105.623
417172700	-123.767
417172800	-104.176
417172900	-121.382
417173000	-101.971
417173100	-124.572
417173200	-103.253
417173300	-122.614
417173400	-100.856
417173500	-124.011
417173600	-108.889
417173700	-122.688
417173800	-105.099
417173900	-126.087
417174000	-103.926
417174100	-132.979
417174200	-105.15
417174300	-120.394
417174400	-103.21
417174500	-124.329
417174600	-103.764
417174700	-123.423
417174800	-104.223
417174900	-123.141
417175000	-104.574
417175100	-131.512
417175200	-103.28
417175300	-119.813
417175400	-107.087
417175500	-122.003
417175600	-103.447
417175700	-124.922
417175800	-105.223
417175900	-125.034
417176000	-105.814
417176100	-124.183
417176200	-106.388
417176300	-125.198
417176400	-109.053
417176500	-124.02
417176600	-107.366
417176700	-123.956
417176800	-105.371
417176900	-130.701
417177000	-107.199
417177100	-123.423
417177200	-105.87
417177300	-123.107
417177400	-108.82
417177500	-125.785
417177600	-108.374
417177700	-128.198
417177800	-104.585
417177900	-124.599
417178000	-107.502
417178100	-124.917
417178200	-105.262
417178300	-125.009
417178400	-104.25
417178500	-126.698
417178600	-106.557
417178700	-126.85
417178800	-107.9
417178900	-136.615
417179000	-109.97
417179100	-124.158
417179200	-109.667
417179300	-129.639
417179400	-107.145
417179500	-127.862
417179600	-107.004
417179700	-125.988
417179800	-107.435
417179900	-123.389
417180000	-109.048
417180100	-125.359
417180200	-104.366
417180300	-124.428
417180400	-106.216
417180500	-132.557
417180600	-107.356
417180700	-138.124
417180800	-108.385
417180900	-119.767
417181000	-105.033
417181100	-131.526
417181200	-107.608
417181300	-123.782
417181400	-103.085
417181500	-138.956
417181600	-107.831
417181700	-133.5
417181800	-104.553
417181900	-124.688
417182000	-105.401
417182100	-125.942
417182200	-106.543
417182300	-125.585
417182400	-105.61
417182500	-124.653
417182600	-106.812
417182700	-133.656
417182800	-106.928
417182900	-126.734
417183000	-106.004
417183100	-131.791
417183200	-106.066
417183300	-127.049
417183400	-107.314
417183500	-131.702
417183600	-107.568
417183700	-129.715
417183800	-109.23
417183900	-125.178
417184000	-107.963
417184100	-133.178
417184200	-105.23
417184300	-172.714
417184400	-109.362
417184500	-120.146
417184600	-107.47
417184700	-125.762
417184800	-106.479
417184900	-127.248
417185000	-104.623
417185100	-131.433
417185200	-106.308
417185300	-120.452
417185400	-107.457
417185500	-132.341
417185600	-106.656
417185700	-122.271
417185800	-106.397
417185900	-134.064
417186000	-103.374
417186100	-120.982
417186200	-103.688
417186300	-128.756
417186400	-108.414
417186500	-132.577
417186600	-109.223
417186700	-127.812
417186800	-108.154
417186900	-135.261
417187000	-107.852
417187100	-139.445
417187200	-108.37
417187300	-123.23
417187400	-107.247
417187500	-123.288
417187600	-106.309
417187700	-125.375
417187800	-109.705
417187900	-127.352
417188000	-108.012
417188100	-131.414
417188200	-108.713
417188300	-131.254
417188400	-109.523
417188500	-137.384
417188600	-109.123
417188700	-135.868
417188800	-107.231
417188900	-126.604
417189000	-108.791
417189100	-139.069
417189200	-107.59
417189300	-124.511
417189400	-109.272
417189500	-127.482
417189600	-108.542
417189700	-126.945
417189800	-107.909
417189900	-140.846
417190000	-107.939
417190100	-125.152
417190200	-107.431
417190300	-124.718
417190400	-107.057
417190500	-125.83
417190600	-107.17
417190700	-135.523
417190800	-107.494
417190900	-126.604
417191000	-109.587
417191100	-132.234
417191200	-108.827
417191300	-134.667
417191400	-110.271
417191500	-134.58
417191600	-110.04
417191700	-129.525
417191800	-105.826
417191900	-142.861
417192000	-109.548
417192100	-129.355
417192200	-107.449
417192300	-130.265
417192400	-109.536
417192500	-127.914
417192600	-108.288
417192700	-122.429
417192800	-109.115
417192900	-128.257
417193000	-107.621
417193100	-121.467
417193200	-107.67
417193300	-134.703
417193400	-108.465
417193500	-130.516
417193600	-111.514
417193700	-128.934
417193800	-109.639
417193900	-128.592
417194000	-105.006
417194100	-122.729
417194200	-112.455
417194300	-124.664
417194400	-110.587
417194500	-133.47
417194600	-108.099
417194700	-135.296
417194800	-108.164
417194900	-124.943
417195000	-110.207
417195100	-128.248
417195200	-111.149
417195300	-125.971
417195400	-107.736
417195500	-123.608
417195600	-107.504
417195700	-142.942
417195800	-106.642
417195900	-123.742
417196000	-109.643
417196100	-136.493
417196200	-109.012
417196300	-132.641
417196400	-110.06
417196500	-132.281
417196600	-109.445
417196700	-134.53
417196800	-108.006
417196900	-131.067
417197000	-107.217
417197100	-124.52
417197200	-108.706
417197300	-130.057
417197400	-108.312
417197500	-134.788
417197600	-110.526
417197700	-135.625
417197800	-109.128
417197900	-123.023
417198000	-108.448
417198100	-129.37
417198200	-108.582
417198300	-134.694
417198400	-109.572
417198500	-130.839
417198600	-109.806
417198700	-145.794
417198800	-109.059
417198900	-133.232
417199000	-109.543
417199100	-159.995
417199200	-110.3
417199300	-124.637
417199400	-108.142
417199500	-136.575
417199600	-108.683
417199700	-123.772
417199800	-111.941
417199900	-134.483
417200000	-110.235
417200100	-129.155
417200200	-111.686
417200300	-135.802
417200400	-108.581
417200500	-128.846
417200600	-109.235
417200700	-126.007
417200800	-110.312
417200900	-121.922
417201000	-109.443
417201100	-125.506
417201200	-110.177
417201300	-133.768
417201400	-110.514
417201500	-130.129
417201600	-106.181
417201700	-124.863
417201800	-108.581
417201900	-131.356
417202000	-110.568
417202100	-123.928
417202200	-109.787
417202300	-142.111
417202400	-105.679
417202500	-136.838
417202600	-109.935
417202700	-126.04
417202800	-108.407
417202900	-126.654
417203000	-112.492
417203100	-130.743
417203200	-108.756
417203300	-136.199
417203400	-109.904
417203500	-131.862
417203600	-109.217
417203700	-127.493
417203800	-108.192
417203900	-131.662
417204000	-111.612
417204100	-141.968
417204200	-107.21
417204300	-129.059
417204400	-107.185
417204500	-136.025
417204600	-111.185
417204700	-132.719
417204800	-107.256
417204900	-129.642
417205000	-108.025
417205100	-126.19
417205200	-107.673
417205300	-132.048
417205400	-110.398
417205500	-132.321
417205600	-110.831
417205700	-147.314
417205800	-109.896
417205900	-126.777
417206000	-111.486
417206100	-139.418
417206200	-106.706
417206300	-133.362
417206400	-109.919
417206500	-137.977
417206600	-109.608
417206700	-131.918
417206800	-108.569
417206900	-137.302
417207000	-109.137
417207100	-139.79
417207200	-110.347
417207300	-137.392
417207400	-107.967
417207500	-140.865
417207600	-109.275
417207700	-129.668
417207800	-110.849
417207900	-131.765
417208000	-110.699
417208100	-133.825
417208200	-111.394
417208300	-141.525
417208400	-108.394
417208500	-130.446
417208600	-109.334
417208700	-127.532
417208800	-111.317
417208900	-126.752
417209000	-111.806
417209100	-141.345
417209200	-110.728
417209300	-128.852
417209400	-112.007
417209500	-134.896
417209600	-111.562
417209700	-137.578
417209800	-110.995
417209900	-131.161
417210000	-108.379
417210100	-132.963
417210200	-110.903
417210300	-129.153
417210400	-110.075
417210500	-127.115
417210600	-109.649
417210700	-143.666
417210800	-110.698
417210900	-130.912
417211000	-105.967
417211100	-132.698
417211200	-113.933
417211300	-129.516
417211400	-109.342
417211500	-145.566
417211600	-110.093
417211700	-125.249
417211800	-110.054
417211900	-135.509
417212000	-107.96
417212100	-142.126
417212200	-110.487
417212300	-141.367
417212400	-112.043
417212500	-132.359
417212600	-111.436
417212700	-125.799
417212800	-109.381
417212900	-131.213
417213000	-111.114
417213100	-123.981
417213200	-108.902
417213300	-130.616
417213400	-109.582
417213500	-130.166
417213600	-112.183
417213700	-128.136
417213800	-110.764
417213900	-135.343
417214000	-111.698
417214100	-123.764
417214200	-111.765
417214300	-134.583
417214400	-106.743
417214500	-132.404
417214600	-112.541
417214700	-135.705
417214800	-112.578
417214900	-132.225
417215000	-109.976
417215100	-125.637
417215200	-109.708
417215300	-131.252
417215400	-113.215
417215500	-126.871
417215600	-112.245
417215700	-132.52
417215800	-112.24
417215900	-132.019
417216000	-110.62
417216100	-138.15
417216200	-111.148
417216300	-142.373
417216400	-110.585
417216500	-134.237
417216600	-106.483
417216700	-131.089
417216800	-107.784
417216900	-141.413
417217000	-113.443
417217100	-124.881
417217200	-113.174
417217300	-128.156
417217400	-110.777
417217500	-131.294
417217600	-110.453
417217700	-128.781
417217800	-111.595
417217900	-129.268
417218000	-108.537
417218100	-140.549
417218200	-110.243
417218300	-127.277
417218400	-110.265
417218500	-130.724
417218600	-112.146
417218700	-138.047
417218800	-109.865
417218900	-136.587
417219000	-111.782
417219100	-131.281
417219200	-112.156
417219300	-131.148
417219400	-112.475
417219500	-145.639
417219600	-110.95
417219700	-131.715
417219800	-110.451
417219900	-135.692
417220000	-109.236
417220100	-135.828
417220200	-112.562
417220300	-136.459
417220400	-112.746
417220500	-133.994
417220600	-112.255
417220700	-131.075
417220800	-111.934
417220900	-126.116
417221000	-113.589
417221100	-131.325
417221200	-110.872
417221300	-135.223
417221400	-109.521
417221500	-132.637
417221600	-111.287
417221700	-132.623
417221800	-107.55
417221900	-134.774
417222000	-110.776
417222100	-129.606
417222200	-113.031
417222300	-130.337
417222400	-112.941
417222500	-134.34
417222600	-109.226
417222700	-138.747
417222800	-109.249
417222900	-129.223
417223000	-113.877
417223100	-134.758
417223200	-109.899
417223300	-139.977
417223400	-111.47
417223500	-136
417223600	-111.674
417223700	-129.692
417223800	-113.679
417223900	-132.666
417224000	-113.919
417224100	-131.768
417224200	-110.06
417224300	-128.073
417224400	-111.231
417224500	-126.046
417224600	-111.89
417224700	-134.301
417224800	-109.883
417224900	-130.442
417225000	-111.681
417225100	-129.62
417225200	-113.631
417225300	-136.781
417225400	-113.228
417225500	-126.134
417225600	-112.002
417225700	-133.241
417225800	-111.081
417225900	-145.412
417226000	-112.41
417226100	-135.954
417226200	-113.568
417226300	-133.976
417226400	-111.171
417226500	-136.944
417226600	-110.541
417226700	-139.669
417226800	-110.875
417226900	-145.769
417227000	-110.068
417227100	-137.436
417227200	-113.298
417227300	-131.984
417227400	-111.375
417227500	-143.902
417227600	-112.253
417227700	-130.562
417227800	-110.471
417227900	-134.159
417228000	-108.212
417228100	-135.566
417228200	-113.164
417228300	-134.126
417228400	-114.557
417228500	-146.224
417228600	-112.057
417228700	-130.768
417228800	-113.249
417228900	-135.778
417229000	-113.421
417229100	-134.743
417229200	-110.491
417229300	-141.022
417229400	-113.58
417229500	-128.245
417229600	-112.585
417229700	-133.846
417229800	-115.586
417229900	-128.207
417230000	-111.696
417230100	-128.53
417230200	-111.725
417230300	-137.652
417230400	-112.143
417230500	-142.948
417230600	-112.116
417230700	-123.957
417230800	-112.801
417230900	-137.914
417231000	-112.238
417231100	-138.385
417231200	-110.905
417231300	-131.894
417231400	-110.043
417231500	-138.845
417231600	-111.687
417231700	-134.446
417231800	-112.247
417231900	-128.225
417232000	-110.993
417232100	-136.021
417232200	-112.439
417232300	-136.675
417232400	-113.537
417232500	-140.683
417232600	-113.122
417232700	-133.471
417232800	-112.907
417232900	-133.542
417233000	-113.255
417233100	-130.933
417233200	-111.361
417233300	-134.333
417233400	-113.389
417233500	-133.115
417233600	-111.731
417233700	-130.12
417233800	-108.51
417233900	-136.271
417234000	-114.356
417234100	-131.269
417234200	-109.872
417234300	-138.041
417234400	-111.293
417234500	-134.781
417234600	-112.087
417234700	-141.42
417234800	-113.29
417234900	-135.143
417235000	-111.47
417235100	-137.043
417235200	-113.596
417235300	-134.788
417235400	-115.175
417235500	-142.147
417235600	-114.178
417235700	-127.548
417235800	-113.434
417235900	-136.288
417236000	-112.38
417236100	-136.996
417236200	-112.363
417236300	-132.483
417236400	-110.951
417236500	-138.323
417236600	-111.676
417236700	-143.974
417236800	-114.253
417236900	-126.755
417237000	-112.775
417237100	-139.635
417237200	-111.901
417237300	-124.107
417237400	-109.51
417237500	-128.235
417237600	-110.586
417237700	-137.589
417237800	-112.707
417237900	-136.22
417238000	-114.253
417238100	-140.464
417238200	-112.49
417238300	-138.966
417238400	-112.56
417238500	-136.029
417238600	-112.775
417238700	-126.741
417238800	-110.769
417238900	-133.624
417239000	-113.831
417239100	-144.739
417239200	-113.862
417239300	-137.745
417239400	-113.037
417239500	-136.607
417239600	-113.109
417239700	-134.83
417239800	-113.034
417239900	-145.035
417240000	-111.993
417240100	-127.801
417240200	-113.968
417240300	-132.575
417240400	-111.715
417240500	-128.645
417240600	-114.789
417240700	-146.625
417240800	-117.153
417240900	-137.408
417241000	-111.717
417241100	-127.375
417241200	-114.264
417241300	-145.387
417241400	-113.693
417241500	-133.191
417241600	-113.876
417241700	-131.244
417241800	-110.922
417241900	-131.784
417242000	-114.771
417242100	-141.535
417242200	-112.363
417242300	-133.58
417242400	-110.244
417242500	-135.496
417242600	-113.184
417242700	-136.121
417242800	-112.298
417242900	-127.858
417243000	-112.51
417243100	-138.734
417243200	-115.291
417243300	-131.355
417243400	-115.438
417243500	-137.13
417243600	-112.641
417243700	-137.966
417243800	-111.163
417243900	-132.511
417244000	-114.482
417244100	-138.717
417244200	-116.327
417244300	-132.856
417244400	-114.097
417244500	-140.029
417244600	-113.742
417244700	-132.396
417244800	-114.664
417244900	-133.269
417245000	-111.691
417245100	-132.152
417245200	-115.871
417245300	-139.388
417245400	-113.382
417245500	-132.044
417245600	-112.035
417245700	-128.812
417245800	-115.562
417245900	-136.093
417246000	-113.278
417246100	-132.423
417246200	-114.62
417246300	-137.242
417246400	-114.623
417246500	-136.665
417246600	-113.784
417246700	-131.309
417246800	-111.066
417246900	-130.874
417247000	-111.629
417247100	-130.729
417247200	-113.824
417247300	-133.315
417247400	-114.48
417247500	-137.482
417247600	-112.436
417247700	-138.256
417247800	-113.087
417247900	-131.062
417248000	-112.755
417248100	-125.626
417248200	-111.85
417248300	-133.583
417248400	-116.219
417248500	-134.32
417248600	-114.959
417248700	-137.697
417248800	-114.554
417248900	-135.822
417249000	-113.031
417249100	-131.087
417249200	-111.749
417249300	-134.975
417249400	-113.646
417249500	-141.963
417249600	-113.399
417249700	-131.411
417249800	-113.932
[truncated: 18,002 more rows]
