# Supplementary material for: Passive frequency comb generation at radiofrequency for ranging applications
Source: Nat Commun. 2024 Apr 2;15:2844. doi: 10.1038/s41467-024-46940-2 (PMC10987526; doi:10.1038/s41467-024-46940-2)
Supplement: Supplementary file 5 — Source Data [file 41467_2024_46940_MOESM5_ESM.zip › Figure3_Data/836_10MHz_-00_90dBm.xlsx]

## Sheet: Sheet1
frequency (Hz)	power (dBm)
417050000	-112.662
417050100	-133.018
417050200	-115.63
417050300	-138.146
417050400	-114.859
417050500	-146.947
417050600	-113.22
417050700	-138.446
417050800	-115.962
417050900	-143.687
417051000	-110.06
417051100	-138.603
417051200	-114.978
417051300	-130.903
417051400	-112.233
417051500	-131.95
417051600	-111.106
417051700	-139.446
417051800	-115.073
417051900	-134.372
417052000	-115.773
417052100	-128.26
417052200	-117.514
417052300	-146.007
417052400	-115.848
417052500	-139.233
417052600	-115.694
417052700	-132.457
417052800	-116.308
417052900	-135.938
417053000	-113.763
417053100	-127.268
417053200	-111.617
417053300	-132.615
417053400	-114.227
417053500	-134.31
417053600	-115.199
417053700	-132.533
417053800	-113.464
417053900	-138.882
417054000	-113.735
417054100	-130.389
417054200	-113.215
417054300	-138.391
417054400	-113.134
417054500	-131.492
417054600	-117.231
417054700	-143.398
417054800	-113.454
417054900	-129.804
417055000	-112.718
417055100	-132.424
417055200	-112.564
417055300	-132.793
417055400	-113.073
417055500	-125.132
417055600	-113.878
417055700	-132.193
417055800	-113.047
417055900	-139.01
417056000	-111.802
417056100	-131.139
417056200	-112.986
417056300	-131.859
417056400	-114.312
417056500	-126.698
417056600	-115.778
417056700	-130.49
417056800	-112.293
417056900	-135.468
417057000	-114.404
417057100	-138.673
417057200	-115.132
417057300	-144.493
417057400	-114.498
417057500	-128.811
417057600	-110.285
417057700	-137.848
417057800	-112.87
417057900	-134.985
417058000	-113.858
417058100	-131.555
417058200	-114.172
417058300	-128.637
417058400	-113.297
417058500	-131.068
417058600	-114.469
417058700	-142.596
417058800	-115.415
417058900	-140.51
417059000	-114.964
417059100	-130.252
417059200	-114.114
417059300	-145.846
417059400	-115.304
417059500	-131.948
417059600	-115.568
417059700	-133.005
417059800	-111.835
417059900	-143.826
417060000	-115.849
417060100	-135.114
417060200	-114.16
417060300	-131.021
417060400	-114.844
417060500	-149.82
417060600	-113.987
417060700	-132.974
417060800	-112.833
417060900	-141.498
417061000	-114.918
417061100	-145.129
417061200	-114.728
417061300	-137.681
417061400	-112.938
417061500	-137.337
417061600	-116.735
417061700	-140.658
417061800	-114.511
417061900	-132.596
417062000	-115.031
417062100	-145.663
417062200	-113.054
417062300	-133.751
417062400	-113.482
417062500	-139.982
417062600	-114.864
417062700	-129.197
417062800	-115.083
417062900	-140.163
417063000	-115.347
417063100	-138.956
417063200	-113.988
417063300	-145.67
417063400	-114.39
417063500	-137.45
417063600	-113.776
417063700	-137.358
417063800	-113.95
417063900	-130.531
417064000	-113.462
417064100	-129.49
417064200	-116.106
417064300	-137.739
417064400	-115.369
417064500	-135.315
417064600	-113.45
417064700	-140.622
417064800	-111.656
417064900	-129.686
417065000	-115.066
417065100	-130.998
417065200	-113.11
417065300	-125.866
417065400	-113.751
417065500	-145.648
417065600	-112.783
417065700	-126.732
417065800	-114.931
417065900	-135.962
417066000	-113.424
417066100	-147.343
417066200	-115.407
417066300	-142.647
417066400	-116.322
417066500	-134.22
417066600	-112.86
417066700	-133.598
417066800	-114.009
417066900	-128.119
417067000	-113.655
417067100	-141.328
417067200	-114.811
417067300	-148.389
417067400	-114.747
417067500	-125.378
417067600	-114.049
417067700	-148.157
417067800	-113.714
417067900	-146.735
417068000	-114.836
417068100	-132.154
417068200	-113.289
417068300	-141.11
417068400	-113.625
417068500	-130.315
417068600	-115.263
417068700	-131.086
417068800	-113.079
417068900	-128.879
417069000	-113.222
417069100	-138.819
417069200	-113.755
417069300	-131.353
417069400	-114.915
417069500	-130.13
417069600	-112.838
417069700	-130.287
417069800	-113.602
417069900	-141.434
417070000	-111.98
417070100	-138.599
417070200	-116.189
417070300	-137.055
417070400	-109.132
417070500	-147.687
417070600	-112.575
417070700	-130.824
417070800	-113.037
417070900	-133.772
417071000	-112.53
417071100	-151.864
417071200	-113.064
417071300	-131.268
417071400	-112.534
417071500	-133.75
417071600	-113.332
417071700	-138.663
417071800	-115.494
417071900	-137.805
417072000	-111.812
417072100	-132.778
417072200	-113.009
417072300	-135.754
417072400	-116.082
417072500	-137.516
417072600	-114.649
417072700	-128.773
417072800	-111.868
417072900	-136.084
417073000	-113.753
417073100	-145.002
417073200	-114.63
417073300	-138.776
417073400	-114.833
417073500	-131.103
417073600	-113.315
417073700	-135.727
417073800	-112.682
417073900	-138.369
417074000	-112.758
417074100	-134.848
417074200	-112.929
417074300	-128.991
417074400	-112.185
417074500	-129.881
417074600	-111.584
417074700	-129.544
417074800	-114.688
417074900	-133.678
417075000	-113.306
417075100	-135.955
417075200	-113.251
417075300	-129.658
417075400	-112.496
417075500	-127.493
417075600	-113.624
417075700	-135.63
417075800	-116.801
417075900	-134.125
417076000	-111.613
417076100	-128.829
417076200	-114.224
417076300	-130.552
417076400	-113.542
417076500	-149.961
417076600	-111.639
417076700	-132.864
417076800	-111.414
417076900	-122.158
417077000	-111.112
417077100	-140.711
417077200	-115.004
417077300	-136.188
417077400	-113.058
417077500	-130.25
417077600	-115.029
417077700	-132.68
417077800	-113.668
417077900	-128.214
417078000	-113.909
417078100	-130.713
417078200	-114.112
417078300	-129.477
417078400	-114.842
417078500	-133.721
417078600	-111.99
417078700	-133.257
417078800	-114.512
417078900	-153.585
417079000	-113.992
417079100	-130.695
417079200	-112.866
417079300	-135.015
417079400	-112.882
417079500	-132.129
417079600	-114.632
417079700	-135.024
417079800	-114.134
417079900	-136.697
417080000	-116.034
417080100	-135.9
417080200	-114.084
417080300	-124.257
417080400	-110.735
417080500	-138.09
417080600	-111.481
417080700	-128.588
417080800	-113.601
417080900	-144.603
417081000	-116.134
417081100	-132.558
417081200	-113.115
417081300	-129.162
417081400	-111.579
417081500	-135.576
417081600	-113.907
417081700	-131.427
417081800	-113.201
417081900	-127.712
417082000	-110.68
417082100	-139.169
417082200	-112.458
417082300	-134.33
417082400	-110.437
417082500	-128.384
417082600	-113.817
417082700	-136.361
417082800	-114.721
417082900	-135.104
417083000	-115.485
417083100	-131.705
417083200	-111.631
417083300	-127.216
417083400	-114.054
417083500	-137.023
417083600	-112.067
417083700	-141.212
417083800	-113.96
417083900	-141.146
417084000	-109.761
417084100	-130.616
417084200	-109.712
417084300	-132.683
417084400	-113.306
417084500	-136.264
417084600	-111.201
417084700	-137.852
417084800	-113.138
417084900	-133.257
417085000	-111.918
417085100	-135.25
417085200	-111.771
417085300	-142.641
417085400	-112.02
417085500	-137.747
417085600	-111.204
417085700	-135.684
417085800	-111.071
417085900	-134.599
417086000	-115.107
417086100	-132.284
417086200	-113.218
417086300	-137.731
417086400	-113.249
417086500	-126.657
417086600	-110.971
417086700	-124.399
417086800	-110.85
417086900	-135.535
417087000	-112.276
417087100	-133.57
417087200	-112.035
417087300	-138.377
417087400	-113.643
417087500	-133.055
417087600	-112.074
417087700	-128.975
417087800	-109.256
417087900	-136.135
417088000	-109.278
417088100	-134.92
417088200	-113.832
417088300	-131.438
417088400	-110.853
417088500	-126.994
417088600	-113.04
417088700	-132.066
417088800	-112.246
417088900	-131.939
417089000	-111.471
417089100	-138.471
417089200	-114.866
417089300	-138.99
417089400	-113.365
417089500	-132.989
417089600	-113.336
417089700	-138.097
417089800	-111.128
417089900	-128.862
417090000	-111.953
417090100	-139
417090200	-109.95
417090300	-137.267
417090400	-112.311
417090500	-124.799
417090600	-111.186
417090700	-137.112
417090800	-113.936
417090900	-137.82
417091000	-110.714
417091100	-124.138
417091200	-111.711
417091300	-124.774
417091400	-109.178
417091500	-126.109
417091600	-109.97
417091700	-145.571
417091800	-111.204
417091900	-127.055
417092000	-111.837
417092100	-131.676
417092200	-112.34
417092300	-132.044
417092400	-110.078
417092500	-126.314
417092600	-111.793
417092700	-127.539
417092800	-112.169
417092900	-134.255
417093000	-112.298
417093100	-148.579
417093200	-111.323
417093300	-134.148
417093400	-113.615
417093500	-134.937
417093600	-112.83
417093700	-129.63
417093800	-112.771
417093900	-139.062
417094000	-111.431
417094100	-124.927
417094200	-110.131
417094300	-141.922
417094400	-114.944
417094500	-138.917
417094600	-111.003
417094700	-136.807
417094800	-113.089
417094900	-132.615
417095000	-112.073
417095100	-137.268
417095200	-111.965
417095300	-134.966
417095400	-111.332
417095500	-130.169
417095600	-112.49
417095700	-136.881
417095800	-109.772
417095900	-129.819
417096000	-110.121
417096100	-127.919
417096200	-111.955
417096300	-128.478
417096400	-111.971
417096500	-129.163
417096600	-110.098
417096700	-124.387
417096800	-109.663
417096900	-129.352
417097000	-110.664
417097100	-132.168
417097200	-112.993
417097300	-133.167
417097400	-112.503
417097500	-126.387
417097600	-110.167
417097700	-128.205
417097800	-110.231
417097900	-135.821
417098000	-113.799
417098100	-129.997
417098200	-108.994
417098300	-127.246
417098400	-110.793
417098500	-128.102
417098600	-110.079
417098700	-138.698
417098800	-112.378
417098900	-139.484
417099000	-107.219
417099100	-140.167
417099200	-110.859
417099300	-131.889
417099400	-110.847
417099500	-125.746
417099600	-109.86
417099700	-134.156
417099800	-107.727
417099900	-124.261
417100000	-112.21
417100100	-144.817
417100200	-112.345
417100300	-131.242
417100400	-110.173
417100500	-132.168
417100600	-106.046
417100700	-132.465
417100800	-112.685
417100900	-127.284
417101000	-111.234
417101100	-157.191
417101200	-110.036
417101300	-131.476
417101400	-107.572
417101500	-129.11
417101600	-111.143
417101700	-132.609
417101800	-109.739
417101900	-136.877
417102000	-111.325
417102100	-131.605
417102200	-110.065
417102300	-132.555
417102400	-110.612
417102500	-125.193
417102600	-109.977
417102700	-134.869
417102800	-108.27
417102900	-129.718
417103000	-113.14
417103100	-130.855
417103200	-109.631
417103300	-121.006
417103400	-108.504
417103500	-128.71
417103600	-108.068
417103700	-130.883
417103800	-108.39
417103900	-127.959
417104000	-108.025
417104100	-148.612
417104200	-110.697
417104300	-129.26
417104400	-112.32
417104500	-128.432
417104600	-109.248
417104700	-133.904
417104800	-110.496
417104900	-128.541
417105000	-112.034
417105100	-137.356
417105200	-111.421
417105300	-128.12
417105400	-112.563
417105500	-139.669
417105600	-109.868
417105700	-127.718
417105800	-106.975
417105900	-130.258
417106000	-108.742
417106100	-129.087
417106200	-109.987
417106300	-131.269
417106400	-108.875
417106500	-130.025
417106600	-111.014
417106700	-143.02
417106800	-111.068
417106900	-136.798
417107000	-112.542
417107100	-145.99
417107200	-113.147
417107300	-137.979
417107400	-107.213
417107500	-121.051
417107600	-112.445
417107700	-129.908
417107800	-112.667
417107900	-129.417
417108000	-108.898
417108100	-130.009
417108200	-108.599
417108300	-126.571
417108400	-111.297
417108500	-133.058
417108600	-110.184
417108700	-139.994
417108800	-109.58
417108900	-126.14
417109000	-111.858
417109100	-140.87
417109200	-110.164
417109300	-129.29
417109400	-110.869
417109500	-129.713
417109600	-108.869
417109700	-122.926
417109800	-108.324
417109900	-127.066
417110000	-111.023
417110100	-129.77
417110200	-108.066
417110300	-134.113
417110400	-109.836
417110500	-134.338
417110600	-109.053
417110700	-126.564
417110800	-109.682
417110900	-131.658
417111000	-111.408
417111100	-131.452
417111200	-112.302
417111300	-123.941
417111400	-111.019
417111500	-137.955
417111600	-112.749
417111700	-133.999
417111800	-110.473
417111900	-131.158
417112000	-109.713
417112100	-142.284
417112200	-107.076
417112300	-131.334
417112400	-109.79
417112500	-129.338
417112600	-110.299
417112700	-129.188
417112800	-109.719
417112900	-131.961
417113000	-107.865
417113100	-134.775
417113200	-110.737
417113300	-126.994
417113400	-110.46
417113500	-134.469
417113600	-111.147
417113700	-139.348
417113800	-111.734
417113900	-126.758
417114000	-110.757
417114100	-133.921
417114200	-108.866
417114300	-138.595
417114400	-113.935
417114500	-134.544
417114600	-109.21
417114700	-129.432
417114800	-110.337
417114900	-131.97
417115000	-109.885
417115100	-140.061
417115200	-108.807
417115300	-128.821
417115400	-111.092
417115500	-139.101
417115600	-107.65
417115700	-126.62
417115800	-111.199
417115900	-150.811
417116000	-110.355
417116100	-130.66
417116200	-109.858
417116300	-126.079
417116400	-106.543
417116500	-128.099
417116600	-108.993
417116700	-136.405
417116800	-110.001
417116900	-133.849
417117000	-108.53
417117100	-134.06
417117200	-109.407
417117300	-127.427
417117400	-108.023
417117500	-126.563
417117600	-109.27
417117700	-117.822
417117800	-106.592
417117900	-126.372
417118000	-107.11
417118100	-128.549
417118200	-107.099
417118300	-132.784
417118400	-109.731
417118500	-124.845
417118600	-107.708
417118700	-134.058
417118800	-109.514
417118900	-133.937
417119000	-108.76
417119100	-132.71
417119200	-107.244
417119300	-124.171
417119400	-108.533
417119500	-130.969
417119600	-106.815
417119700	-133.113
417119800	-109.79
417119900	-122.082
417120000	-108.39
417120100	-130.819
417120200	-108.773
417120300	-130.278
417120400	-109.193
417120500	-132.795
417120600	-110.081
417120700	-134.393
417120800	-109.484
417120900	-126.724
417121000	-107.768
417121100	-129.741
417121200	-109.333
417121300	-129.035
417121400	-106.831
417121500	-123.778
417121600	-108.496
417121700	-131.205
417121800	-109.248
417121900	-135.131
417122000	-108.947
417122100	-132.944
417122200	-109.682
417122300	-126.28
417122400	-109.184
417122500	-123.997
417122600	-109.35
417122700	-135.65
417122800	-110.856
417122900	-143.694
417123000	-110.382
417123100	-125.502
417123200	-109.052
417123300	-130.506
417123400	-107.272
417123500	-124.894
417123600	-107.249
417123700	-130.481
417123800	-108.99
417123900	-147.494
417124000	-105.497
417124100	-132.863
417124200	-105.483
417124300	-129.036
417124400	-108.785
417124500	-127.734
417124600	-109.592
417124700	-130.788
417124800	-109.206
417124900	-138.331
417125000	-108.341
417125100	-130.58
417125200	-109.067
417125300	-131.427
417125400	-111.274
417125500	-126.047
417125600	-110.638
417125700	-133.394
417125800	-109.168
417125900	-128.414
417126000	-107.005
417126100	-140.969
417126200	-108.62
417126300	-126.431
417126400	-110.197
417126500	-154.448
417126600	-108.765
417126700	-126.258
417126800	-108.706
417126900	-128.61
417127000	-108.196
417127100	-123.217
417127200	-110.341
417127300	-122.616
417127400	-109.247
417127500	-129.339
417127600	-108.134
417127700	-127.246
417127800	-105.787
417127900	-126.004
417128000	-106.209
417128100	-125.6
417128200	-109.649
417128300	-131.01
417128400	-109.702
417128500	-125.432
417128600	-110.944
417128700	-126.14
417128800	-109.094
417128900	-128.881
417129000	-108.194
417129100	-129.407
417129200	-108.688
417129300	-136.586
417129400	-109.034
417129500	-122.328
417129600	-104.705
417129700	-120.542
417129800	-106.97
417129900	-126.136
417130000	-104.399
417130100	-124.522
417130200	-107.864
417130300	-122.256
417130400	-109.469
417130500	-121.484
417130600	-108.76
417130700	-136.949
417130800	-104.383
417130900	-141.801
417131000	-105.454
417131100	-122.771
417131200	-107.087
417131300	-136.626
417131400	-107.591
417131500	-129.074
417131600	-107.442
417131700	-126.763
417131800	-111.443
417131900	-145.694
417132000	-105.646
417132100	-118.042
417132200	-105.429
417132300	-130.378
417132400	-107.613
417132500	-124.601
417132600	-105.79
417132700	-128.521
417132800	-105.287
417132900	-135.162
417133000	-105.585
417133100	-136.205
417133200	-109.058
417133300	-123.868
417133400	-105.411
417133500	-120.673
417133600	-108.749
417133700	-132.102
417133800	-106.584
417133900	-132.352
417134000	-108.137
417134100	-131.895
417134200	-107.917
417134300	-144.554
417134400	-108.171
417134500	-139.646
417134600	-107.587
417134700	-130.654
417134800	-106.783
417134900	-128.443
417135000	-105.049
417135100	-125.41
417135200	-105.655
417135300	-120.691
417135400	-103.866
417135500	-128.395
417135600	-103.727
417135700	-122.947
417135800	-107.209
417135900	-124.668
417136000	-106.886
417136100	-132.065
417136200	-107.953
417136300	-136.182
417136400	-108.988
417136500	-123.917
417136600	-106.104
417136700	-132.436
417136800	-104.96
417136900	-120.214
417137000	-105.828
417137100	-126.627
417137200	-107.912
417137300	-126.543
417137400	-105.33
417137500	-125.47
417137600	-104.832
417137700	-120.942
417137800	-104.697
417137900	-123.293
417138000	-105.145
417138100	-125.575
417138200	-106.92
417138300	-130.367
417138400	-104.693
417138500	-141.155
417138600	-104.949
417138700	-122.363
417138800	-109.366
417138900	-123.9
417139000	-104.404
417139100	-114.794
417139200	-106.291
417139300	-135.717
417139400	-103.767
417139500	-131.43
417139600	-109.114
417139700	-131.334
417139800	-104.339
417139900	-128.551
417140000	-104.924
417140100	-118.247
417140200	-104.558
417140300	-122.056
417140400	-104.269
417140500	-122.375
417140600	-104.855
417140700	-129.125
417140800	-104.81
417140900	-130.718
417141000	-106.458
417141100	-130.025
417141200	-103.847
417141300	-121.39
417141400	-104.842
417141500	-125.53
417141600	-105.765
417141700	-123.925
417141800	-107.28
417141900	-129.931
417142000	-100.355
417142100	-114.675
417142200	-100.996
417142300	-124.813
417142400	-103.212
417142500	-118.279
417142600	-102.975
417142700	-120.777
417142800	-106.834
417142900	-123.272
417143000	-101.935
417143100	-118.511
417143200	-103.842
417143300	-119.267
417143400	-102.859
417143500	-118.44
417143600	-101.488
417143700	-115.825
417143800	-102.133
417143900	-119.982
417144000	-99.814
417144100	-124.735
417144200	-101.201
417144300	-119.138
417144400	-101.009
417144500	-119.767
417144600	-100.85
417144700	-118.153
417144800	-100.303
417144900	-117.362
417145000	-100.304
417145100	-118.148
417145200	-102.743
417145300	-128.652
417145400	-101.286
417145500	-119.485
417145600	-103.971
417145700	-128.708
417145800	-99.7369
417145900	-119.487
417146000	-100.202
417146100	-112.247
417146200	-100.906
417146300	-113.47
417146400	-100.045
417146500	-123.938
417146600	-98.1062
417146700	-120.477
417146800	-98.6865
417146900	-117.112
417147000	-97.969
417147100	-122.761
417147200	-98.2515
417147300	-108.408
417147400	-96.6184
417147500	-111.392
417147600	-95.3636
417147700	-118.68
417147800	-96.7719
417147900	-117.532
417148000	-96.6073
417148100	-127.313
417148200	-95.4268
417148300	-112.958
417148400	-95.6659
417148500	-115.668
417148600	-96.1141
417148700	-112.93
417148800	-98.0917
417148900	-113.927
417149000	-96.9011
417149100	-114.479
417149200	-95.6359
417149300	-113.091
417149400	-94.0247
417149500	-119.3
417149600	-98.268
417149700	-113.502
417149800	-92.7118
417149900	-109.518
417150000	-92.79
417150100	-124.741
417150200	-93.9352
417150300	-120.132
417150400	-92.277
417150500	-121.807
417150600	-93.4114
417150700	-114.791
417150800	-91.8233
417150900	-127.815
417151000	-92.6694
417151100	-111.065
417151200	-86.2849
417151300	-106.429
417151400	-91.189
417151500	-110.225
417151600	-90.7637
417151700	-112.741
417151800	-88.8636
417151900	-103.835
417152000	-90.3018
417152100	-116.109
417152200	-89.6487
417152300	-104.559
417152400	-84.9885
417152500	-109.442
417152600	-86.109
417152700	-97.4666
417152800	-81.5388
417152900	-111.477
417153000	-82.3115
417153100	-107.577
417153200	-77.5143
417153300	-99.3917
417153400	-74.8075
417153500	-89.0459
417153600	-69.3519
417153700	-87.7479
417153800	-37.5437
417153900	-81.6824
417154000	-37.5469
417154100	-87.3604
417154200	-72.5828
417154300	-90.7269
417154400	-77.2841
417154500	-99.4737
417154600	-79.1543
417154700	-103.784
417154800	-81.4207
417154900	-105.856
417155000	-83.795
417155100	-101.958
417155200	-86.4853
417155300	-108.491
417155400	-83.4713
417155500	-106.984
417155600	-89.0035
417155700	-115.186
417155800	-89.709
417155900	-119.682
417156000	-90.3824
417156100	-111.333
417156200	-91.5906
417156300	-117.412
417156400	-88.1214
417156500	-103.843
417156600	-89.9591
417156700	-112.67
417156800	-91.0957
417156900	-113.209
417157000	-92.3144
417157100	-110.229
417157200	-93.73
417157300	-115.57
417157400	-93.0116
417157500	-119.132
417157600	-94.0701
417157700	-121.296
417157800	-91.7919
417157900	-116.118
417158000	-92.6237
417158100	-108.686
417158200	-96.4369
417158300	-109.236
417158400	-92.9971
417158500	-117.492
417158600	-94.6387
417158700	-119.756
417158800	-96.9274
417158900	-140.895
417159000	-95.788
417159100	-108.154
417159200	-98.1587
417159300	-134.412
417159400	-95.7034
417159500	-111.855
417159600	-95.2822
417159700	-127.347
417159800	-98.4635
417159900	-119.879
417160000	-97.7568
417160100	-121.564
417160200	-97.2638
417160300	-108.307
417160400	-97.2996
417160500	-109.842
417160600	-98.0331
417160700	-116.218
417160800	-98.6397
417160900	-113.411
417161000	-100.454
417161100	-120.805
417161200	-98.7961
417161300	-122.438
417161400	-102.221
417161500	-134.114
417161600	-99.9905
417161700	-113.04
417161800	-99.0804
417161900	-128.912
417162000	-101.606
417162100	-128.454
417162200	-101.45
417162300	-125.378
417162400	-102.471
417162500	-127.103
417162600	-102.195
417162700	-118.22
417162800	-102.401
417162900	-118.073
417163000	-100.875
417163100	-127.474
417163200	-100.91
417163300	-113.041
417163400	-99.7808
417163500	-119.272
417163600	-103.429
417163700	-117.511
417163800	-100.492
417163900	-121.128
417164000	-103.754
417164100	-120.963
417164200	-104.093
417164300	-125.545
417164400	-102.256
417164500	-117.156
417164600	-101.466
417164700	-117.291
417164800	-102.487
417164900	-125.258
417165000	-104.217
417165100	-121.73
417165200	-104.371
417165300	-123.6
417165400	-100.298
417165500	-134.706
417165600	-101.601
417165700	-131.554
417165800	-100.87
417165900	-140.241
417166000	-107.487
417166100	-123.325
417166200	-104.712
417166300	-125.383
417166400	-105.853
417166500	-127.813
417166600	-102.916
417166700	-141.968
417166800	-106.523
417166900	-128.183
417167000	-103.732
417167100	-123.494
417167200	-105.141
417167300	-130.78
417167400	-104.763
417167500	-124.454
417167600	-102.824
417167700	-117.866
417167800	-102.987
417167900	-133.287
417168000	-105.81
417168100	-122.357
417168200	-105.808
417168300	-124.95
417168400	-103.036
417168500	-122.205
417168600	-105.819
417168700	-122.669
417168800	-105.773
417168900	-131.046
417169000	-108.618
417169100	-119.26
417169200	-105.826
417169300	-121.782
417169400	-105.674
417169500	-134.456
417169600	-105.832
417169700	-129.142
417169800	-105.545
417169900	-124.558
417170000	-104.59
417170100	-121.529
417170200	-107.237
417170300	-126.404
417170400	-106.381
417170500	-127.63
417170600	-104.932
417170700	-132.426
417170800	-105.468
417170900	-134.853
417171000	-105.312
417171100	-128.093
417171200	-105.131
417171300	-126.22
417171400	-109.687
417171500	-132.214
417171600	-108.249
417171700	-115.715
417171800	-105.545
417171900	-133.977
417172000	-106.406
417172100	-131.565
417172200	-103.487
417172300	-123.737
417172400	-107.961
417172500	-122.778
417172600	-104.982
417172700	-127.611
417172800	-104.568
417172900	-134.031
417173000	-106.583
417173100	-136.406
417173200	-109.752
417173300	-127.959
417173400	-107.861
417173500	-125.167
417173600	-108.978
417173700	-128.974
417173800	-106.731
417173900	-125.145
417174000	-107.63
417174100	-119.708
417174200	-107.557
417174300	-125.343
417174400	-106.745
417174500	-131.009
417174600	-108.593
417174700	-127.12
417174800	-107.258
417174900	-123.884
417175000	-105.35
417175100	-138.308
417175200	-107.868
417175300	-130.585
417175400	-107.333
417175500	-139.011
417175600	-106.073
417175700	-127.345
417175800	-106.845
417175900	-130.351
417176000	-109.416
417176100	-123.764
417176200	-107.684
417176300	-129.376
417176400	-108.875
417176500	-123.829
417176600	-108.514
417176700	-119.861
417176800	-106.357
417176900	-139.287
417177000	-104.157
417177100	-125.637
417177200	-109.607
417177300	-131.925
417177400	-106.774
417177500	-133.023
417177600	-107.687
417177700	-121.329
417177800	-107.467
417177900	-123.989
417178000	-103.953
417178100	-131.551
417178200	-107.323
417178300	-122.536
417178400	-107.922
417178500	-125.141
417178600	-109.305
417178700	-127.334
417178800	-109.178
417178900	-126.064
417179000	-109.072
417179100	-141.68
417179200	-111.369
417179300	-123.977
417179400	-109.077
417179500	-124.021
417179600	-109.316
417179700	-129.04
417179800	-108.03
417179900	-135.789
417180000	-104.565
417180100	-129.599
417180200	-107.901
417180300	-133.409
417180400	-109.445
417180500	-127.294
417180600	-109.441
417180700	-128.17
417180800	-108.563
417180900	-129.375
417181000	-108.281
417181100	-123.907
417181200	-107.067
417181300	-139.133
417181400	-109.152
417181500	-134.251
417181600	-107.701
417181700	-125.689
417181800	-110.77
417181900	-127.021
417182000	-111.465
417182100	-130.031
417182200	-109.901
417182300	-137.689
417182400	-110.473
417182500	-122
417182600	-111.575
417182700	-133.976
417182800	-106.559
417182900	-133.405
417183000	-109.624
417183100	-125.304
417183200	-110.25
417183300	-122.479
417183400	-109.134
417183500	-128.029
417183600	-109.154
417183700	-123.769
417183800	-109.246
417183900	-130.642
417184000	-108.762
417184100	-127.821
417184200	-108.904
417184300	-122.981
417184400	-107.887
417184500	-127.361
417184600	-108.1
417184700	-131.135
417184800	-111.989
417184900	-135.383
417185000	-110.38
417185100	-130.154
417185200	-107.033
417185300	-134.563
417185400	-107.632
417185500	-133.251
417185600	-111.957
417185700	-130.685
417185800	-108.751
417185900	-130.982
417186000	-108.225
417186100	-131.12
417186200	-107.935
417186300	-118.891
417186400	-109.496
417186500	-130.97
417186600	-109.111
417186700	-125.049
417186800	-109.028
417186900	-130.643
417187000	-110.087
417187100	-130.246
417187200	-108.856
417187300	-140.301
417187400	-107.13
417187500	-136.295
417187600	-109.289
417187700	-134.668
417187800	-108.95
417187900	-133.54
417188000	-109.664
417188100	-135.552
417188200	-109.958
417188300	-120.592
417188400	-110.842
417188500	-127.201
417188600	-107.984
417188700	-128.253
417188800	-107.535
417188900	-123.436
417189000	-110.283
417189100	-140.904
417189200	-108.46
417189300	-131.225
417189400	-111.492
417189500	-130.253
417189600	-107.931
417189700	-133.24
417189800	-108.446
417189900	-133.669
417190000	-108.501
417190100	-123.647
417190200	-107.615
417190300	-124.232
417190400	-108.746
417190500	-129.582
417190600	-110.528
417190700	-137.769
417190800	-108.1
417190900	-125.644
417191000	-108.098
417191100	-129.099
417191200	-110.645
417191300	-136.357
417191400	-106.607
417191500	-136.899
417191600	-109.077
417191700	-129.522
417191800	-108.834
417191900	-132.746
417192000	-110.634
417192100	-124.111
417192200	-110.059
417192300	-138.072
417192400	-109.53
417192500	-135.391
417192600	-109.327
417192700	-133.046
417192800	-109.919
417192900	-141.93
417193000	-112.357
417193100	-152.022
417193200	-111.603
417193300	-131.1
417193400	-111.39
417193500	-128.789
417193600	-111.626
417193700	-136.841
417193800	-110.257
417193900	-133.558
417194000	-111.055
417194100	-135.199
417194200	-109.923
417194300	-130.582
417194400	-110.999
417194500	-126.686
417194600	-108.71
417194700	-141.291
417194800	-108.39
417194900	-136.515
417195000	-111.804
417195100	-132.467
417195200	-111.056
417195300	-130.469
417195400	-111.292
417195500	-135.98
417195600	-108.158
417195700	-137.934
417195800	-108.146
417195900	-128.944
417196000	-109.385
417196100	-129.362
417196200	-109.426
417196300	-123.114
417196400	-110.233
417196500	-126.783
417196600	-113.371
417196700	-140.062
417196800	-111.825
417196900	-129.503
417197000	-111.051
417197100	-135.532
417197200	-110.162
417197300	-138.251
417197400	-110.715
417197500	-121.615
417197600	-109.641
417197700	-130.515
417197800	-111.163
417197900	-142.809
417198000	-108.148
417198100	-135
417198200	-110.164
417198300	-129.841
417198400	-110.461
417198500	-129.322
417198600	-110.641
417198700	-125.563
417198800	-109.704
417198900	-122.561
417199000	-108.289
417199100	-129.702
417199200	-108.847
417199300	-134.626
417199400	-108.449
417199500	-129.895
417199600	-109.263
417199700	-131.491
417199800	-111.663
417199900	-144.734
417200000	-110.8
417200100	-137.755
417200200	-110.342
417200300	-130.579
417200400	-107.666
417200500	-126.146
417200600	-110.444
417200700	-134.892
417200800	-113.576
417200900	-133.32
417201000	-110.274
417201100	-136.124
417201200	-114.243
417201300	-135.719
417201400	-108
417201500	-129.401
417201600	-110.02
417201700	-131.752
417201800	-108.335
417201900	-131.176
417202000	-112.978
417202100	-136.208
417202200	-110.108
417202300	-134.542
417202400	-111.688
417202500	-132.759
417202600	-110.471
417202700	-127.761
417202800	-113.461
417202900	-128.333
417203000	-109.123
417203100	-127.873
417203200	-109.114
417203300	-139.381
417203400	-111.71
417203500	-129.136
417203600	-111.557
417203700	-136.565
417203800	-109.32
417203900	-132.519
417204000	-111.651
417204100	-137.536
417204200	-112.22
417204300	-141.252
417204400	-109.764
417204500	-133.279
417204600	-109.111
417204700	-139.206
417204800	-112.799
417204900	-143.234
417205000	-108.955
417205100	-141.66
417205200	-113.206
417205300	-122.897
417205400	-113.538
417205500	-128.847
417205600	-110.902
417205700	-131.197
417205800	-112.757
417205900	-127.199
417206000	-112.179
417206100	-129.54
417206200	-114.097
417206300	-132.233
417206400	-109.442
417206500	-136.587
417206600	-112.887
417206700	-142.902
417206800	-111.308
417206900	-138.685
417207000	-113.141
417207100	-126.844
417207200	-108.762
417207300	-120.722
417207400	-110.358
417207500	-133.344
417207600	-113.333
417207700	-128.156
417207800	-110.282
417207900	-147.722
417208000	-108.311
417208100	-138.18
417208200	-111.689
417208300	-128.435
417208400	-110.663
417208500	-135.233
417208600	-111.42
417208700	-134.814
417208800	-110.2
417208900	-147.661
417209000	-114.044
417209100	-131.849
417209200	-113.388
417209300	-125.299
417209400	-112.686
417209500	-122.119
417209600	-109.379
417209700	-140.788
417209800	-111.645
417209900	-143.285
417210000	-111.99
417210100	-128.678
417210200	-110.256
417210300	-139.492
417210400	-112.393
417210500	-137.381
417210600	-114.49
417210700	-131.993
417210800	-112.677
417210900	-133.285
417211000	-110.304
417211100	-127.367
417211200	-112.167
417211300	-129.62
417211400	-111.652
417211500	-135.449
417211600	-112.498
417211700	-134.496
417211800	-110.614
417211900	-143.938
417212000	-111.162
417212100	-131.666
417212200	-111.648
417212300	-134.517
417212400	-112.272
417212500	-132.751
417212600	-110.735
417212700	-129.567
417212800	-111.826
417212900	-123.496
417213000	-110.145
417213100	-132.575
417213200	-111.942
417213300	-132.981
417213400	-113.179
417213500	-131.344
417213600	-110.519
417213700	-122.181
417213800	-111.338
417213900	-129.677
417214000	-111.38
417214100	-136.182
417214200	-111.959
417214300	-131.301
417214400	-112.996
417214500	-126.701
417214600	-111.717
417214700	-128.002
417214800	-113.259
417214900	-131.704
417215000	-112.106
417215100	-129.717
417215200	-112.43
417215300	-130.566
417215400	-111.235
417215500	-133.987
417215600	-113.389
417215700	-128.24
417215800	-111.585
417215900	-132.344
417216000	-112.113
417216100	-131.276
417216200	-110.878
417216300	-130.709
417216400	-111.726
417216500	-143.668
417216600	-111.727
417216700	-138.121
417216800	-112.087
417216900	-130.631
417217000	-111.886
417217100	-138.389
417217200	-107.593
417217300	-132.334
417217400	-111.267
417217500	-133.468
417217600	-112.033
417217700	-132.73
417217800	-112.357
417217900	-130.081
417218000	-112.275
417218100	-143.57
417218200	-114.285
417218300	-137.03
417218400	-111.897
417218500	-135.08
417218600	-114.32
417218700	-133.288
417218800	-112.076
417218900	-126.572
417219000	-113.635
417219100	-130.748
417219200	-111.765
417219300	-128.396
417219400	-111.669
417219500	-129.294
417219600	-113.195
417219700	-133.606
417219800	-110.692
417219900	-135.932
417220000	-112.764
417220100	-128.579
417220200	-111.445
417220300	-129.585
417220400	-112.258
417220500	-134.53
417220600	-110.754
417220700	-137.095
417220800	-114.095
417220900	-136.977
417221000	-112.891
417221100	-124.725
417221200	-110.54
417221300	-155.907
417221400	-112.758
417221500	-137.903
417221600	-114.38
417221700	-133.08
417221800	-113.964
417221900	-130.244
417222000	-112.407
417222100	-131.729
417222200	-112.91
417222300	-138.703
417222400	-111.821
417222500	-137.941
417222600	-111.034
417222700	-137.916
417222800	-112.136
417222900	-137.323
417223000	-114
417223100	-132.652
417223200	-112.225
417223300	-128.823
417223400	-111.414
417223500	-136.254
417223600	-112.539
417223700	-141.584
417223800	-112.093
417223900	-136.684
417224000	-114.776
417224100	-137.808
417224200	-111.048
417224300	-139.639
417224400	-113.711
417224500	-127.92
417224600	-112.099
417224700	-142.772
417224800	-115.136
417224900	-133.735
417225000	-113.971
417225100	-128.836
417225200	-114.457
417225300	-136.809
417225400	-111.22
417225500	-132.684
417225600	-113.405
417225700	-149.155
417225800	-111.677
417225900	-136.801
417226000	-115.04
417226100	-142.356
417226200	-112.375
417226300	-149.198
417226400	-112.776
417226500	-140.662
417226600	-114.867
417226700	-133.762
417226800	-113.209
417226900	-134.244
417227000	-112.741
417227100	-130.905
417227200	-111.808
417227300	-131.539
417227400	-113.854
417227500	-129.091
417227600	-113.973
417227700	-131.908
417227800	-113.477
417227900	-132.785
417228000	-113.612
417228100	-134.582
417228200	-113.327
417228300	-141.392
417228400	-112.233
417228500	-126.76
417228600	-112.356
417228700	-134.969
417228800	-114.089
417228900	-135.985
417229000	-115.142
417229100	-132.452
417229200	-113.392
417229300	-132.405
417229400	-114.175
417229500	-133.693
417229600	-115.779
417229700	-131.668
417229800	-112.049
417229900	-125
417230000	-114.007
417230100	-122.849
417230200	-114.297
417230300	-162.69
417230400	-113.875
417230500	-132.777
417230600	-114.135
417230700	-127.564
417230800	-114.017
417230900	-121.696
417231000	-112.106
417231100	-127.337
417231200	-113.141
417231300	-135.992
417231400	-111.727
417231500	-133.999
417231600	-114.07
417231700	-121.307
417231800	-111.911
417231900	-128.048
417232000	-114.363
417232100	-134.597
417232200	-113.573
417232300	-125.557
417232400	-113.771
417232500	-132.043
417232600	-112.788
417232700	-135.486
417232800	-110.37
417232900	-135.932
417233000	-114.838
417233100	-129.82
417233200	-111.659
417233300	-139.877
417233400	-110.906
417233500	-133.997
417233600	-115.347
417233700	-137.047
417233800	-112.978
417233900	-134.081
417234000	-113.895
417234100	-136.013
417234200	-114.654
417234300	-135.08
417234400	-114.136
417234500	-136.848
417234600	-114.487
417234700	-133.116
417234800	-113.659
417234900	-139.119
417235000	-112.143
417235100	-126.091
417235200	-113.972
417235300	-132.604
417235400	-115.331
417235500	-142.476
417235600	-114.108
417235700	-144.942
417235800	-114.014
417235900	-133.861
417236000	-115.306
417236100	-136.989
417236200	-112.426
417236300	-138.239
417236400	-113.216
417236500	-136.186
417236600	-112.882
417236700	-132.252
417236800	-115.028
417236900	-132.996
417237000	-112.96
417237100	-132.196
417237200	-109.524
417237300	-131.204
417237400	-111.553
417237500	-133.314
417237600	-115.978
417237700	-130.5
417237800	-109.83
417237900	-143.468
417238000	-113.127
417238100	-141.49
417238200	-114.249
417238300	-138.353
417238400	-113.594
417238500	-134.602
417238600	-115.29
417238700	-125.553
417238800	-113.749
417238900	-147.36
417239000	-113.063
417239100	-131.305
417239200	-113.641
417239300	-149.378
417239400	-114.289
417239500	-128.26
417239600	-112.546
417239700	-132.335
417239800	-112.9
417239900	-152.806
417240000	-112.922
417240100	-147.858
417240200	-112.244
417240300	-143.765
417240400	-115.901
417240500	-133.19
417240600	-113.902
417240700	-135.178
417240800	-114.141
417240900	-132.757
417241000	-110.891
417241100	-129.594
417241200	-114.271
417241300	-135.993
417241400	-112.841
417241500	-133.807
417241600	-113.95
417241700	-133.584
417241800	-114.405
417241900	-132.822
417242000	-114.456
417242100	-130.097
417242200	-113.665
417242300	-138.116
417242400	-114.316
417242500	-133.483
417242600	-114.181
417242700	-133.715
417242800	-113.284
417242900	-137.848
417243000	-112.875
417243100	-140.055
417243200	-112.59
417243300	-136.867
417243400	-114.82
417243500	-132.128
417243600	-113.86
417243700	-131.383
417243800	-112.795
417243900	-133.072
417244000	-114.774
417244100	-139.664
417244200	-116.411
417244300	-135.18
417244400	-114.228
417244500	-144.152
417244600	-116.247
417244700	-132.262
417244800	-112.789
417244900	-137.199
417245000	-114.472
417245100	-141.103
417245200	-115.148
417245300	-130.638
417245400	-115.509
417245500	-137.031
417245600	-114.467
417245700	-126.455
417245800	-115.666
417245900	-131.768
417246000	-114.363
417246100	-143.66
417246200	-115.375
417246300	-138.487
417246400	-115.88
417246500	-135.303
417246600	-112.987
417246700	-133.475
417246800	-116.969
417246900	-133.233
417247000	-112.895
417247100	-130.118
417247200	-113.748
417247300	-148.294
417247400	-117.203
417247500	-134.943
417247600	-114.584
417247700	-136.142
417247800	-116.52
417247900	-143.418
417248000	-109.179
417248100	-130.779
417248200	-115.104
417248300	-136.376
417248400	-113.614
417248500	-135.807
417248600	-112.251
417248700	-133.922
417248800	-115.084
417248900	-131.567
417249000	-115.055
417249100	-134.515
417249200	-114.035
417249300	-132.554
417249400	-112.23
417249500	-133.149
417249600	-111.976
417249700	-129.654
417249800	-114.588
[truncated: 18,002 more rows]
