# Supplementary material for: Passive frequency comb generation at radiofrequency for ranging applications
Source: Nat Commun. 2024 Apr 2;15:2844. doi: 10.1038/s41467-024-46940-2 (PMC10987526; doi:10.1038/s41467-024-46940-2)
Supplement: Supplementary file 5 — Source Data [file 41467_2024_46940_MOESM5_ESM.zip › Figure3_Data/836_10MHz_-01_00dBm.xlsx]

## Sheet: Sheet1
frequency (Hz)	power (dBm)
417050000	-115.432
417050100	-131.037
417050200	-118.539
417050300	-141.449
417050400	-116.171
417050500	-143.424
417050600	-113.872
417050700	-132.853
417050800	-112.514
417050900	-133.836
417051000	-116.432
417051100	-142.934
417051200	-116.637
417051300	-129.295
417051400	-112.062
417051500	-138.64
417051600	-113.776
417051700	-130.722
417051800	-113.012
417051900	-128.758
417052000	-113.261
417052100	-134.602
417052200	-117.777
417052300	-140.99
417052400	-116.649
417052500	-135.976
417052600	-111.69
417052700	-133.562
417052800	-112.868
417052900	-132.504
417053000	-114.34
417053100	-129.474
417053200	-113.157
417053300	-134.748
417053400	-114.069
417053500	-141.502
417053600	-113.091
417053700	-132.551
417053800	-114.08
417053900	-139.608
417054000	-113.777
417054100	-137.486
417054200	-115.241
417054300	-141.682
417054400	-112.816
417054500	-140.261
417054600	-115.768
417054700	-135.365
417054800	-116.525
417054900	-137.741
417055000	-111.765
417055100	-134.378
417055200	-112.163
417055300	-131.329
417055400	-116.174
417055500	-134.709
417055600	-115.128
417055700	-134.11
417055800	-115.051
417055900	-140.986
417056000	-116.582
417056100	-132.978
417056200	-113.093
417056300	-144.152
417056400	-111.928
417056500	-127.899
417056600	-113.565
417056700	-132.815
417056800	-115.429
417056900	-128.578
417057000	-113.915
417057100	-133.637
417057200	-114.503
417057300	-133.288
417057400	-111.826
417057500	-140.518
417057600	-113.518
417057700	-133.804
417057800	-115.87
417057900	-133.541
417058000	-111.853
417058100	-132.851
417058200	-113.898
417058300	-137.35
417058400	-113.699
417058500	-130.133
417058600	-114.297
417058700	-131.986
417058800	-114.903
417058900	-138.438
417059000	-115.365
417059100	-135.818
417059200	-113.306
417059300	-138.366
417059400	-116.277
417059500	-137.062
417059600	-115.086
417059700	-139.18
417059800	-114.489
417059900	-134.939
417060000	-114.317
417060100	-138.678
417060200	-113.481
417060300	-137.309
417060400	-113.422
417060500	-132.562
417060600	-116.294
417060700	-132.881
417060800	-115.284
417060900	-138.521
417061000	-112.844
417061100	-132.294
417061200	-113.677
417061300	-136.664
417061400	-114.157
417061500	-153.834
417061600	-113.258
417061700	-153.766
417061800	-114.705
417061900	-132.902
417062000	-113.689
417062100	-136.596
417062200	-113.359
417062300	-140.659
417062400	-114.851
417062500	-139.09
417062600	-113.82
417062700	-130.685
417062800	-115.395
417062900	-138.555
417063000	-113.762
417063100	-131.614
417063200	-114.936
417063300	-132.765
417063400	-114.093
417063500	-133.173
417063600	-110.857
417063700	-132.762
417063800	-112.836
417063900	-128.574
417064000	-112.85
417064100	-129.637
417064200	-114.049
417064300	-130.944
417064400	-114.647
417064500	-134.125
417064600	-113.998
417064700	-133.484
417064800	-112.747
417064900	-149.2
417065000	-114.029
417065100	-133.615
417065200	-115.631
417065300	-136.177
417065400	-111.94
417065500	-134.653
417065600	-111.011
417065700	-139.572
417065800	-115.65
417065900	-153.373
417066000	-112.923
417066100	-138.423
417066200	-111.62
417066300	-146.195
417066400	-115.241
417066500	-139.163
417066600	-114.537
417066700	-149.599
417066800	-113.952
417066900	-135.098
417067000	-111.621
417067100	-126.307
417067200	-115.055
417067300	-129.622
417067400	-111.948
417067500	-149.976
417067600	-111.821
417067700	-123.732
417067800	-113.767
417067900	-132.897
417068000	-114.14
417068100	-131.478
417068200	-115.965
417068300	-137.492
417068400	-112.55
417068500	-131.724
417068600	-113.107
417068700	-128.041
417068800	-113.648
417068900	-133.285
417069000	-115.525
417069100	-133.109
417069200	-116.232
417069300	-136.576
417069400	-112.669
417069500	-131.037
417069600	-116.872
417069700	-136.386
417069800	-112.041
417069900	-130.145
417070000	-113.843
417070100	-133.487
417070200	-113.834
417070300	-132.103
417070400	-115.617
417070500	-138.396
417070600	-112.838
417070700	-134.093
417070800	-112.449
417070900	-136.953
417071000	-113.544
417071100	-129.272
417071200	-114.673
417071300	-139.295
417071400	-111.265
417071500	-134.743
417071600	-114.311
417071700	-140.219
417071800	-115.001
417071900	-134.782
417072000	-111.438
417072100	-129.842
417072200	-114.518
417072300	-141.808
417072400	-112.595
417072500	-139.566
417072600	-114.731
417072700	-129.537
417072800	-111.414
417072900	-134.891
417073000	-116.496
417073100	-130.814
417073200	-110.212
417073300	-131.068
417073400	-114.196
417073500	-128.736
417073600	-112.703
417073700	-135.194
417073800	-112.717
417073900	-135.243
417074000	-111.064
417074100	-128.044
417074200	-115.109
417074300	-131.426
417074400	-110.662
417074500	-140.624
417074600	-112.622
417074700	-129.429
417074800	-110.609
417074900	-135.752
417075000	-113.911
417075100	-138.666
417075200	-112.017
417075300	-130.924
417075400	-109.592
417075500	-134.393
417075600	-111.313
417075700	-130.347
417075800	-113.783
417075900	-136.247
417076000	-112.255
417076100	-133.151
417076200	-113.194
417076300	-133.723
417076400	-113.762
417076500	-140.1
417076600	-112.236
417076700	-135.079
417076800	-115.732
417076900	-139.219
417077000	-114.075
417077100	-130.853
417077200	-111.8
417077300	-131.657
417077400	-111.696
417077500	-135.807
417077600	-113.234
417077700	-146.046
417077800	-114.996
417077900	-148.174
417078000	-112.355
417078100	-139.247
417078200	-112.437
417078300	-137.438
417078400	-114.345
417078500	-129.758
417078600	-114.301
417078700	-132.573
417078800	-113.59
417078900	-144.756
417079000	-114.901
417079100	-135.326
417079200	-113.139
417079300	-134.212
417079400	-112.89
417079500	-126.849
417079600	-113.327
417079700	-129.701
417079800	-115.054
417079900	-139.379
417080000	-111.182
417080100	-128.818
417080200	-111.861
417080300	-129.844
417080400	-112.941
417080500	-135.236
417080600	-112.401
417080700	-130.734
417080800	-114.524
417080900	-130.388
417081000	-112.358
417081100	-134.393
417081200	-111.381
417081300	-131.6
417081400	-114.625
417081500	-136.099
417081600	-114.107
417081700	-132.231
417081800	-111.217
417081900	-138.413
417082000	-113.543
417082100	-136.02
417082200	-114.725
417082300	-131.123
417082400	-110.941
417082500	-137.334
417082600	-110.945
417082700	-128.102
417082800	-115.606
417082900	-139.087
417083000	-112.332
417083100	-133.922
417083200	-112.73
417083300	-129.91
417083400	-111.699
417083500	-133.829
417083600	-113.289
417083700	-134.326
417083800	-111.604
417083900	-127.989
417084000	-111.697
417084100	-131.999
417084200	-111.431
417084300	-128.244
417084400	-113.157
417084500	-136.24
417084600	-110.691
417084700	-132.049
417084800	-109.515
417084900	-130.245
417085000	-111.603
417085100	-138.539
417085200	-114.347
417085300	-137.762
417085400	-110.982
417085500	-151.147
417085600	-111.83
417085700	-152.548
417085800	-114.726
417085900	-126.41
417086000	-112.317
417086100	-125.8
417086200	-110.829
417086300	-140.342
417086400	-111.822
417086500	-126.432
417086600	-111.546
417086700	-133.255
417086800	-110.642
417086900	-136.503
417087000	-111.407
417087100	-131.259
417087200	-110.676
417087300	-134.544
417087400	-113.126
417087500	-125.824
417087600	-111.085
417087700	-135.244
417087800	-113.343
417087900	-142.982
417088000	-112.403
417088100	-134.801
417088200	-114.193
417088300	-143.99
417088400	-112.258
417088500	-130.508
417088600	-110.648
417088700	-138.565
417088800	-113.393
417088900	-132.582
417089000	-112.702
417089100	-127.24
417089200	-113
417089300	-134.077
417089400	-112.656
417089500	-136.943
417089600	-112.448
417089700	-136.469
417089800	-110.489
417089900	-132.65
417090000	-114.614
417090100	-134.079
417090200	-111.652
417090300	-133.394
417090400	-114.061
417090500	-140.436
417090600	-109.785
417090700	-129.433
417090800	-110.698
417090900	-131.892
417091000	-110.259
417091100	-133.5
417091200	-109.248
417091300	-135.569
417091400	-111.945
417091500	-133.668
417091600	-110.856
417091700	-131.153
417091800	-109.885
417091900	-124.649
417092000	-110.781
417092100	-133.5
417092200	-110.105
417092300	-137.242
417092400	-113.309
417092500	-126.151
417092600	-109.555
417092700	-137.978
417092800	-112.729
417092900	-132.199
417093000	-111.633
417093100	-140.613
417093200	-109.711
417093300	-129.675
417093400	-109.625
417093500	-132.075
417093600	-110.606
417093700	-124.71
417093800	-111.258
417093900	-139.077
417094000	-114.414
417094100	-134.292
417094200	-111.84
417094300	-130.6
417094400	-113.652
417094500	-125.2
417094600	-110.529
417094700	-125.81
417094800	-108.622
417094900	-139.899
417095000	-111.552
417095100	-127.687
417095200	-110.472
417095300	-129.629
417095400	-112.01
417095500	-132.99
417095600	-112.863
417095700	-132.752
417095800	-111.055
417095900	-133.899
417096000	-111.294
417096100	-136.042
417096200	-110.323
417096300	-131.165
417096400	-112.225
417096500	-139.578
417096600	-112.526
417096700	-125.636
417096800	-111.97
417096900	-151.295
417097000	-110.996
417097100	-131.943
417097200	-110.869
417097300	-129.95
417097400	-114.265
417097500	-123.2
417097600	-109.65
417097700	-133.837
417097800	-111.365
417097900	-129.965
417098000	-111.879
417098100	-143.262
417098200	-111.07
417098300	-129.061
417098400	-111.898
417098500	-134.028
417098600	-110.878
417098700	-133.124
417098800	-110.906
417098900	-136.262
417099000	-110.89
417099100	-132.582
417099200	-108.777
417099300	-128.775
417099400	-112.657
417099500	-135.227
417099600	-110.47
417099700	-138.96
417099800	-110.675
417099900	-126.69
417100000	-109.518
417100100	-128.132
417100200	-111.206
417100300	-121.377
417100400	-110.099
417100500	-129.757
417100600	-112.667
417100700	-134.743
417100800	-108.183
417100900	-129.876
417101000	-113.971
417101100	-131.084
417101200	-110.138
417101300	-131.417
417101400	-108.977
417101500	-126.23
417101600	-110.788
417101700	-135.369
417101800	-112.051
417101900	-138.832
417102000	-110.415
417102100	-131.206
417102200	-109.894
417102300	-136.481
417102400	-111.813
417102500	-129.34
417102600	-111.816
417102700	-132.149
417102800	-109.136
417102900	-131.726
417103000	-115.091
417103100	-137.264
417103200	-111.754
417103300	-134.259
417103400	-108.976
417103500	-123.038
417103600	-110.105
417103700	-136.986
417103800	-113.013
417103900	-142.986
417104000	-111.216
417104100	-133.002
417104200	-107.816
417104300	-120.213
417104400	-108.645
417104500	-159.97
417104600	-110.583
417104700	-127.624
417104800	-110.584
417104900	-128.28
417105000	-112.411
417105100	-125.013
417105200	-108.484
417105300	-133.824
417105400	-111.985
417105500	-131.348
417105600	-108.691
417105700	-134.114
417105800	-108.955
417105900	-135.243
417106000	-109.474
417106100	-130.219
417106200	-112.553
417106300	-130.999
417106400	-109.885
417106500	-131.451
417106600	-111.75
417106700	-137.157
417106800	-109.642
417106900	-135.143
417107000	-111.489
417107100	-129.774
417107200	-109.539
417107300	-136.138
417107400	-107.93
417107500	-128.153
417107600	-110.679
417107700	-130.74
417107800	-110.808
417107900	-129.248
417108000	-111.33
417108100	-128.723
417108200	-109.396
417108300	-134.556
417108400	-109.772
417108500	-141.214
417108600	-108.909
417108700	-135.28
417108800	-110.636
417108900	-125.478
417109000	-111.941
417109100	-140.483
417109200	-108.944
417109300	-134.513
417109400	-111.081
417109500	-133.147
417109600	-110.249
417109700	-142.604
417109800	-110.513
417109900	-128.109
417110000	-111.613
417110100	-130.872
417110200	-113.422
417110300	-134.37
417110400	-108.288
417110500	-133.483
417110600	-107.737
417110700	-137.077
417110800	-107.632
417110900	-130.647
417111000	-109.947
417111100	-127.851
417111200	-111.484
417111300	-125.522
417111400	-110.605
417111500	-125.158
417111600	-107.992
417111700	-140.419
417111800	-112.367
417111900	-128.592
417112000	-107.516
417112100	-126.835
417112200	-111.299
417112300	-124.365
417112400	-110.909
417112500	-130.434
417112600	-109.149
417112700	-133.992
417112800	-110.958
417112900	-131.694
417113000	-109.801
417113100	-124.564
417113200	-108.19
417113300	-132.192
417113400	-110.108
417113500	-126.894
417113600	-108.257
417113700	-123.663
417113800	-110.261
417113900	-149.537
417114000	-111.634
417114100	-124.925
417114200	-111.895
417114300	-125.772
417114400	-110.52
417114500	-135.851
417114600	-106.685
417114700	-122.695
417114800	-106.702
417114900	-127.929
417115000	-110.878
417115100	-126.883
417115200	-111.449
417115300	-131.284
417115400	-108.889
417115500	-131.741
417115600	-110.064
417115700	-130.746
417115800	-110.752
417115900	-126.054
417116000	-110.819
417116100	-120.264
417116200	-110.588
417116300	-132.507
417116400	-109.805
417116500	-126.509
417116600	-110.461
417116700	-128.056
417116800	-110.949
417116900	-127.963
417117000	-109.681
417117100	-126.061
417117200	-109.437
417117300	-131.469
417117400	-111.105
417117500	-131.861
417117600	-110.186
417117700	-130.847
417117800	-107.151
417117900	-127.922
417118000	-105.362
417118100	-130.601
417118200	-109.292
417118300	-128.874
417118400	-110.13
417118500	-123.277
417118600	-109.865
417118700	-122.718
417118800	-109.051
417118900	-129.658
417119000	-105.932
417119100	-131.639
417119200	-108.844
417119300	-149.066
417119400	-110.53
417119500	-131.749
417119600	-109.745
417119700	-130.222
417119800	-107.641
417119900	-127.852
417120000	-108.865
417120100	-137.163
417120200	-108.659
417120300	-134.51
417120400	-108.458
417120500	-128.138
417120600	-107.56
417120700	-136.676
417120800	-109.418
417120900	-129.439
417121000	-108.265
417121100	-132.803
417121200	-109.716
417121300	-132.078
417121400	-108.726
417121500	-130.693
417121600	-109.54
417121700	-118.027
417121800	-109.421
417121900	-126.562
417122000	-107.908
417122100	-126.155
417122200	-110.045
417122300	-125.393
417122400	-107.959
417122500	-124.646
417122600	-109.992
417122700	-127.615
417122800	-109.743
417122900	-130.985
417123000	-109.529
417123100	-129.728
417123200	-107.188
417123300	-129.605
417123400	-107.119
417123500	-127.211
417123600	-109.098
417123700	-137.572
417123800	-110.743
417123900	-125.942
417124000	-107.654
417124100	-125.224
417124200	-107.955
417124300	-132.298
417124400	-107.785
417124500	-133.158
417124600	-108.41
417124700	-123.679
417124800	-107.349
417124900	-130.438
417125000	-107.775
417125100	-131.677
417125200	-108.563
417125300	-126.804
417125400	-108.555
417125500	-133.875
417125600	-106.023
417125700	-139.208
417125800	-107.498
417125900	-143.409
417126000	-105.633
417126100	-121.091
417126200	-106.087
417126300	-135.659
417126400	-108.284
417126500	-122.835
417126600	-106.148
417126700	-125.62
417126800	-108.055
417126900	-121.668
417127000	-108.019
417127100	-124.1
417127200	-108.568
417127300	-125.965
417127400	-107.876
417127500	-128.32
417127600	-106.885
417127700	-128.994
417127800	-104.775
417127900	-119.954
417128000	-108.32
417128100	-138.708
417128200	-107.001
417128300	-122.164
417128400	-107.001
417128500	-130.467
417128600	-107.154
417128700	-130.378
417128800	-105.22
417128900	-121.226
417129000	-108.105
417129100	-130.341
417129200	-108.42
417129300	-128.233
417129400	-104.425
417129500	-132.647
417129600	-106.178
417129700	-125.204
417129800	-108.672
417129900	-128.592
417130000	-102.52
417130100	-130.924
417130200	-103.526
417130300	-132.97
417130400	-104.292
417130500	-117.652
417130600	-108.522
417130700	-126.601
417130800	-106.498
417130900	-122.7
417131000	-108.789
417131100	-138.585
417131200	-108.894
417131300	-129.4
417131400	-103.896
417131500	-125.586
417131600	-105.595
417131700	-134.749
417131800	-105.401
417131900	-129.178
417132000	-104.701
417132100	-130.613
417132200	-105.469
417132300	-125.85
417132400	-103.53
417132500	-126.141
417132600	-104.941
417132700	-125.578
417132800	-102.135
417132900	-132.79
417133000	-103.843
417133100	-121.734
417133200	-105.262
417133300	-141.233
417133400	-105.263
417133500	-120.515
417133600	-104.545
417133700	-120.446
417133800	-106.084
417133900	-120.274
417134000	-105.589
417134100	-127.261
417134200	-102.859
417134300	-127.647
417134400	-104.685
417134500	-120.359
417134600	-103.013
417134700	-122.375
417134800	-101.516
417134900	-119.946
417135000	-102.659
417135100	-121.261
417135200	-102.664
417135300	-125.441
417135400	-101.696
417135500	-120.404
417135600	-105.909
417135700	-115.372
417135800	-104.121
417135900	-125.802
417136000	-104.305
417136100	-123.825
417136200	-104.112
417136300	-120.688
417136400	-100.274
417136500	-127.611
417136600	-104.612
417136700	-126.072
417136800	-102.171
417136900	-121.574
417137000	-102.91
417137100	-120.095
417137200	-102
417137300	-127.005
417137400	-104.507
417137500	-125.684
417137600	-103.081
417137700	-128.197
417137800	-102.699
417137900	-120.568
417138000	-102.153
417138100	-120.741
417138200	-97.9643
417138300	-124.91
417138400	-102.105
417138500	-123.041
417138600	-100.28
417138700	-123.679
417138800	-100.611
417138900	-119.779
417139000	-103.743
417139100	-124.213
417139200	-103.976
417139300	-124.291
417139400	-103.139
417139500	-120.74
417139600	-101.019
417139700	-119.476
417139800	-103.254
417139900	-128.43
417140000	-100.275
417140100	-121.899
417140200	-97.0047
417140300	-127.294
417140400	-98.897
417140500	-117.744
417140600	-97.2103
417140700	-113.324
417140800	-99.2301
417140900	-122.912
417141000	-97.9623
417141100	-122.89
417141200	-95.7462
417141300	-126.018
417141400	-95.7657
417141500	-112.199
417141600	-97.0337
417141700	-115.892
417141800	-97.6763
417141900	-121.355
417142000	-97.4321
417142100	-118.638
417142200	-95.3464
417142300	-118.657
417142400	-92.6105
417142500	-113.093
417142600	-94.8482
417142700	-113.028
417142800	-95.0057
417142900	-119.915
417143000	-99.0377
417143100	-118.479
417143200	-98.1238
417143300	-137.106
417143400	-94.3496
417143500	-121.802
417143600	-95.9564
417143700	-128.983
417143800	-94.466
417143900	-113.307
417144000	-90.844
417144100	-117.78
417144200	-92.9658
417144300	-110.715
417144400	-92.5717
417144500	-116.561
417144600	-91.5356
417144700	-105.461
417144800	-91.5359
417144900	-109.419
417145000	-90.1632
417145100	-110.142
417145200	-89.9688
417145300	-136.754
417145400	-89.0486
417145500	-115.74
417145600	-89.1827
417145700	-110.16
417145800	-87.1673
417145900	-108.668
417146000	-86.1859
417146100	-108.929
417146200	-87.3563
417146300	-120.258
417146400	-86.2967
417146500	-102.644
417146600	-84.4406
417146700	-98.8923
417146800	-82.7484
417146900	-99.0744
417147000	-81.5859
417147100	-99.3957
417147200	-75.5584
417147300	-91.6235
417147400	-71.1662
417147500	-91.022
417147600	-37.7871
417147700	-65.9368
417147800	-39.9303
417147900	-102.379
417148000	-71.0496
417148100	-92.591
417148200	-75.4781
417148300	-102.254
417148400	-80.4901
417148500	-99.2828
417148600	-80.4173
417148700	-108.91
417148800	-85.0721
417148900	-108.038
417149000	-87.1011
417149100	-109.638
417149200	-86.0455
417149300	-100.341
417149400	-86.6095
417149500	-106.584
417149600	-88.6646
417149700	-109.845
417149800	-89.8135
417149900	-107.465
417150000	-87.9749
417150100	-102.715
417150200	-90.2891
417150300	-110.052
417150400	-90.004
417150500	-119.068
417150600	-93.5705
417150700	-120.795
417150800	-91.9242
417150900	-115.121
417151000	-91.5906
417151100	-112.034
417151200	-91.6146
417151300	-110.4
417151400	-91.1649
417151500	-111.456
417151600	-95.7798
417151700	-119.829
417151800	-95.0088
417151900	-119.467
417152000	-95.47
417152100	-108.427
417152200	-96.8968
417152300	-118.972
417152400	-98.918
417152500	-119.63
417152600	-95.2218
417152700	-121.695
417152800	-92.7327
417152900	-106.448
417153000	-92.7341
417153100	-123.844
417153200	-97.2715
417153300	-114.332
417153400	-95.8121
417153500	-119.97
417153600	-96.5744
417153700	-120.056
417153800	-96.321
417153900	-120.17
417154000	-97.1976
417154100	-116.742
417154200	-97.2547
417154300	-120.215
417154400	-98.7299
417154500	-123.045
417154600	-100.549
417154700	-120.715
417154800	-97.5914
417154900	-123.73
417155000	-99.6957
417155100	-115.399
417155200	-97.929
417155300	-119.279
417155400	-99.4203
417155500	-121.881
417155600	-102.952
417155700	-120.553
417155800	-101.399
417155900	-121.982
417156000	-103.937
417156100	-129.319
417156200	-101.119
417156300	-120.276
417156400	-103.17
417156500	-132.374
417156600	-100.394
417156700	-129.91
417156800	-98.4529
417156900	-118.993
417157000	-103.917
417157100	-119.595
417157200	-98.855
417157300	-119.187
417157400	-101.211
417157500	-119.533
417157600	-104.794
417157700	-137.466
417157800	-102.776
417157900	-129.708
417158000	-104.596
417158100	-123.453
417158200	-101.287
417158300	-120.273
417158400	-101.699
417158500	-137.728
417158600	-102.572
417158700	-126.038
417158800	-105.799
417158900	-128.567
417159000	-102.714
417159100	-130.425
417159200	-103.527
417159300	-128.351
417159400	-104.218
417159500	-117.713
417159600	-104.326
417159700	-126.884
417159800	-102.426
417159900	-128.619
417160000	-101.363
417160100	-122.543
417160200	-102.108
417160300	-120.927
417160400	-104.778
417160500	-126.05
417160600	-101.165
417160700	-123.438
417160800	-104.122
417160900	-124.731
417161000	-105.383
417161100	-130.499
417161200	-102.847
417161300	-128.037
417161400	-105.956
417161500	-128.079
417161600	-104.982
417161700	-123.391
417161800	-102.482
417161900	-122.28
417162000	-104.923
417162100	-125.529
417162200	-105.428
417162300	-128.067
417162400	-104.842
417162500	-126.056
417162600	-105.202
417162700	-128.291
417162800	-104.842
417162900	-117.968
417163000	-103.62
417163100	-122.843
417163200	-107.222
417163300	-125.382
417163400	-106.337
417163500	-129.669
417163600	-105.059
417163700	-127.725
417163800	-105.07
417163900	-134.89
417164000	-104.497
417164100	-119.6
417164200	-108.507
417164300	-138.817
417164400	-109.1
417164500	-125.628
417164600	-106.577
417164700	-123.625
417164800	-107.491
417164900	-129.775
417165000	-104.376
417165100	-138.14
417165200	-104.446
417165300	-120.81
417165400	-106.51
417165500	-130.526
417165600	-108.982
417165700	-121.291
417165800	-105.71
417165900	-132.447
417166000	-106.941
417166100	-123.775
417166200	-107.801
417166300	-130.761
417166400	-105.385
417166500	-134.198
417166600	-105.175
417166700	-123.333
417166800	-106.478
417166900	-133.899
417167000	-108.73
417167100	-139.922
417167200	-108.327
417167300	-130.043
417167400	-107.172
417167500	-133.69
417167600	-107.582
417167700	-118.457
417167800	-107.399
417167900	-126.704
417168000	-108.117
417168100	-136.81
417168200	-107.725
417168300	-124.632
417168400	-109.655
417168500	-133.131
417168600	-106.981
417168700	-133.089
417168800	-104.959
417168900	-128.675
417169000	-108.693
417169100	-125.301
417169200	-106.883
417169300	-129.138
417169400	-105.13
417169500	-130.854
417169600	-107.995
417169700	-124.829
417169800	-106.328
417169900	-124.939
417170000	-109.806
417170100	-138.203
417170200	-110.915
417170300	-123.708
417170400	-108.217
417170500	-125.616
417170600	-109.547
417170700	-126.809
417170800	-108.876
417170900	-128.039
417171000	-110.182
417171100	-129.426
417171200	-107.242
417171300	-131.675
417171400	-106.731
417171500	-128.6
417171600	-110.352
417171700	-138.969
417171800	-110.309
417171900	-127.44
417172000	-110.217
417172100	-126.907
417172200	-108.795
417172300	-130.194
417172400	-110.235
417172500	-131.469
417172600	-108.872
417172700	-131.503
417172800	-109.029
417172900	-129.019
417173000	-108.723
417173100	-125.074
417173200	-109.845
417173300	-125.08
417173400	-109.584
417173500	-118.758
417173600	-108.423
417173700	-124.254
417173800	-108.109
417173900	-144.219
417174000	-109.462
417174100	-129.027
417174200	-109.666
417174300	-129.527
417174400	-109.813
417174500	-126.074
417174600	-110.312
417174700	-125.723
417174800	-108.811
417174900	-132.214
417175000	-108.058
417175100	-130.211
417175200	-108.089
417175300	-133.181
417175400	-108.847
417175500	-135.798
417175600	-107.904
417175700	-139.029
417175800	-108.792
417175900	-132.342
417176000	-110.443
417176100	-131.429
417176200	-107.701
417176300	-124.051
417176400	-107.887
417176500	-126.816
417176600	-109.866
417176700	-127.777
417176800	-109
417176900	-129.385
417177000	-111.032
417177100	-126.413
417177200	-108.116
417177300	-131.86
417177400	-107.182
417177500	-130.129
417177600	-108.383
417177700	-134.222
417177800	-110.059
417177900	-138.536
417178000	-109.168
417178100	-126.581
417178200	-109.855
417178300	-132.772
417178400	-109.712
417178500	-134.454
417178600	-110.437
417178700	-126.149
417178800	-108.989
417178900	-132.481
417179000	-111.326
417179100	-132.695
417179200	-111.598
417179300	-122.999
417179400	-111.303
417179500	-128.597
417179600	-107.989
417179700	-142.221
417179800	-110.707
417179900	-133.404
417180000	-112.075
417180100	-141.791
417180200	-114.405
417180300	-128.098
417180400	-109.159
417180500	-126.462
417180600	-109.471
417180700	-123.64
417180800	-110.845
417180900	-129.113
417181000	-110.167
417181100	-133.788
417181200	-111.991
417181300	-124.689
417181400	-109.058
417181500	-131.708
417181600	-110.113
417181700	-124.447
417181800	-111.895
417181900	-133.205
417182000	-108.699
417182100	-137.996
417182200	-109.661
417182300	-138.592
417182400	-110.646
417182500	-133.996
417182600	-113.17
417182700	-150.189
417182800	-107.675
417182900	-134.43
417183000	-111.41
417183100	-142.002
417183200	-110.831
417183300	-129.235
417183400	-109.077
417183500	-129.418
417183600	-110.72
417183700	-127.845
417183800	-109.686
417183900	-126.355
417184000	-109.099
417184100	-138.345
417184200	-112.463
417184300	-133.012
417184400	-109.053
417184500	-131.733
417184600	-107.348
417184700	-121.692
417184800	-109.924
417184900	-129.601
417185000	-110.448
417185100	-132.538
417185200	-110.307
417185300	-130.911
417185400	-108.693
417185500	-133.597
417185600	-110.283
417185700	-133.085
417185800	-110.805
417185900	-132.813
417186000	-113.044
417186100	-126.787
417186200	-110.854
417186300	-131.996
417186400	-109.65
417186500	-133.812
417186600	-110.324
417186700	-124.77
417186800	-111.417
417186900	-124.838
417187000	-110.994
417187100	-140.503
417187200	-108.2
417187300	-125.617
417187400	-111.885
417187500	-126.826
417187600	-112.392
417187700	-135.661
417187800	-108.913
417187900	-129.184
417188000	-107.901
417188100	-132.919
417188200	-109.451
417188300	-143.916
417188400	-110.114
417188500	-137.628
417188600	-107.959
417188700	-130.739
417188800	-110.701
417188900	-124.871
417189000	-111.41
417189100	-128.767
417189200	-111.585
417189300	-124.838
417189400	-111.52
417189500	-135.286
417189600	-108.503
417189700	-138.802
417189800	-108.758
417189900	-129.029
417190000	-112.144
417190100	-132.065
417190200	-108.349
417190300	-129.768
417190400	-112.324
417190500	-134.997
417190600	-112.102
417190700	-124.031
417190800	-111.593
417190900	-134.621
417191000	-111.624
417191100	-132.149
417191200	-108.284
417191300	-131.069
417191400	-111.802
417191500	-143.81
417191600	-112.827
417191700	-132.195
417191800	-113.318
417191900	-123.416
417192000	-109.662
417192100	-165.11
417192200	-110.199
417192300	-129.722
417192400	-113.106
417192500	-128.718
417192600	-111.113
417192700	-136.883
417192800	-111.152
417192900	-140.963
417193000	-109.638
417193100	-124.53
417193200	-112.516
417193300	-123.455
417193400	-109.792
417193500	-136.865
417193600	-110.562
417193700	-123.848
417193800	-111.371
417193900	-133.282
417194000	-109.198
417194100	-126.482
417194200	-112.794
417194300	-132.658
417194400	-114.909
417194500	-136.102
417194600	-110.111
417194700	-148.434
417194800	-111.354
417194900	-133.69
417195000	-111.446
417195100	-128.95
417195200	-110.703
417195300	-132.149
417195400	-107.353
417195500	-138.187
417195600	-108.838
417195700	-132.423
417195800	-111.941
417195900	-136.287
417196000	-110.096
417196100	-135.079
417196200	-109.282
417196300	-142.814
417196400	-110.191
417196500	-130.07
417196600	-110.993
417196700	-128.335
417196800	-111.218
417196900	-128.33
417197000	-111.999
417197100	-131.059
417197200	-111.185
417197300	-135.535
417197400	-109.06
417197500	-130.65
417197600	-112.229
417197700	-136.481
417197800	-111.077
417197900	-138.005
417198000	-113.95
417198100	-128.504
417198200	-111.939
417198300	-126.499
417198400	-110.896
417198500	-131.428
417198600	-113.233
417198700	-130.341
417198800	-110.218
417198900	-137.435
417199000	-110.787
417199100	-126.818
417199200	-110.793
417199300	-125.829
417199400	-111.14
417199500	-153.046
417199600	-110.935
417199700	-133.709
417199800	-112.257
417199900	-142.532
417200000	-110.876
417200100	-134.255
417200200	-110.473
417200300	-137.449
417200400	-111.849
417200500	-127.28
417200600	-109.124
417200700	-127.805
417200800	-108.809
417200900	-125.119
417201000	-110.254
417201100	-132.181
417201200	-110.984
417201300	-134.129
417201400	-113.768
417201500	-126.792
417201600	-111.222
417201700	-129.174
417201800	-110.748
417201900	-130.192
417202000	-112.055
417202100	-139.317
417202200	-111.781
417202300	-122.925
417202400	-113.583
417202500	-149.238
417202600	-113.349
417202700	-129.498
417202800	-111.351
417202900	-130.098
417203000	-112.033
417203100	-132.806
417203200	-112.006
417203300	-144.82
417203400	-112.592
417203500	-137.098
417203600	-109.581
417203700	-129.575
417203800	-112.632
417203900	-130.504
417204000	-114.398
417204100	-137.145
417204200	-108.722
417204300	-140.96
417204400	-112.437
417204500	-133.503
417204600	-111.28
417204700	-136.29
417204800	-112.153
417204900	-146.51
417205000	-111.224
417205100	-124.318
417205200	-113.967
417205300	-135.945
417205400	-112.872
417205500	-137.936
417205600	-110.975
417205700	-140.872
417205800	-113.478
417205900	-123.187
417206000	-112.771
417206100	-130.849
417206200	-111.343
417206300	-138.472
417206400	-112.079
417206500	-132.196
417206600	-114.277
417206700	-131.618
417206800	-110.497
417206900	-131.334
417207000	-113.186
417207100	-128.531
417207200	-112.817
417207300	-127.114
417207400	-111.377
417207500	-131.677
417207600	-111.168
417207700	-134.57
417207800	-111.786
417207900	-129.5
417208000	-113.282
417208100	-125.58
417208200	-112.419
417208300	-129.69
417208400	-111.576
417208500	-129.048
417208600	-111.549
417208700	-129.454
417208800	-114.173
417208900	-127.829
417209000	-113.839
417209100	-141.154
417209200	-112.597
417209300	-136.795
417209400	-111.238
417209500	-133.057
417209600	-112.69
417209700	-138.694
417209800	-113.634
417209900	-141.72
417210000	-113.511
417210100	-132.528
417210200	-116.499
417210300	-128.679
417210400	-112.941
417210500	-132.759
417210600	-111.905
417210700	-134.028
417210800	-112.206
417210900	-139.145
417211000	-112.171
417211100	-130.697
417211200	-111.475
417211300	-134.016
417211400	-109.203
417211500	-124.389
417211600	-111.64
417211700	-141.097
417211800	-112.117
417211900	-135.252
417212000	-111.232
417212100	-125.824
417212200	-114.09
417212300	-131.989
417212400	-112.287
417212500	-137.135
417212600	-113.401
417212700	-128.095
417212800	-113.202
417212900	-133.43
417213000	-114.215
417213100	-143.234
417213200	-113.238
417213300	-137.011
417213400	-111.416
417213500	-129.991
417213600	-112.133
417213700	-140.987
417213800	-112.987
417213900	-135.462
417214000	-113.986
417214100	-132.318
417214200	-113.702
417214300	-132.17
417214400	-111.737
417214500	-144.178
417214600	-114.976
417214700	-127.258
417214800	-109.977
417214900	-126.486
417215000	-110.138
417215100	-127.621
417215200	-110.996
417215300	-134.467
417215400	-110.712
417215500	-126.988
417215600	-110.713
417215700	-133.85
417215800	-113.02
417215900	-134.47
417216000	-110.94
417216100	-130.252
417216200	-113.298
417216300	-149.843
417216400	-113.315
417216500	-140.679
417216600	-114.868
417216700	-144.009
417216800	-113.076
417216900	-132.859
417217000	-113.344
417217100	-149.736
417217200	-110.713
417217300	-138.733
417217400	-113.422
417217500	-132.408
417217600	-113.955
417217700	-142.193
417217800	-114.671
417217900	-135.441
417218000	-111.753
417218100	-141.943
417218200	-113.857
417218300	-128.871
417218400	-114.57
417218500	-154.218
417218600	-114.758
417218700	-128.94
417218800	-114.942
417218900	-124.517
417219000	-113.367
417219100	-135.64
417219200	-112.209
417219300	-131.719
417219400	-113.177
417219500	-140.608
417219600	-112.402
417219700	-133.004
417219800	-111.078
417219900	-130.649
417220000	-110.221
417220100	-129.157
417220200	-112.057
417220300	-135.774
417220400	-114.454
417220500	-142.627
417220600	-109.529
417220700	-137.054
417220800	-112.437
417220900	-129.879
417221000	-110.601
417221100	-125.075
417221200	-112.681
417221300	-129.53
417221400	-112.725
417221500	-132.574
417221600	-111.995
417221700	-149.045
417221800	-111.889
417221900	-150.513
417222000	-113.181
417222100	-132.158
417222200	-111.142
417222300	-133.237
417222400	-115.092
417222500	-131.582
417222600	-111.757
417222700	-142.381
417222800	-114.433
417222900	-134.843
417223000	-113.748
417223100	-128.195
417223200	-114.378
417223300	-139.959
417223400	-113.831
417223500	-131.984
417223600	-114.693
417223700	-136
417223800	-115.289
417223900	-128.048
417224000	-115.015
417224100	-123.205
417224200	-114.008
417224300	-146.791
417224400	-113.643
417224500	-132.003
417224600	-112.554
417224700	-130.855
417224800	-114.893
417224900	-134.862
417225000	-113.025
417225100	-132.729
417225200	-112.691
417225300	-131.106
417225400	-114.094
417225500	-125.659
417225600	-113.096
417225700	-132.34
417225800	-115.065
417225900	-149.077
417226000	-113.706
417226100	-132.564
417226200	-113.639
417226300	-128.1
417226400	-117.19
417226500	-143.339
417226600	-113.922
417226700	-131.692
417226800	-111.531
417226900	-128.953
417227000	-113.071
417227100	-132.923
417227200	-116.26
417227300	-129.22
417227400	-116.513
417227500	-136.454
417227600	-117.515
417227700	-136.913
417227800	-112.21
417227900	-131.871
417228000	-111.725
417228100	-140.384
417228200	-116.492
417228300	-133.836
417228400	-111.784
417228500	-149.245
417228600	-112.592
417228700	-134.565
417228800	-113.381
417228900	-136.583
417229000	-113.591
417229100	-130.216
417229200	-113.237
417229300	-132.462
417229400	-115.216
417229500	-135.877
417229600	-114.17
417229700	-144.249
417229800	-116.719
417229900	-136.707
417230000	-112.178
417230100	-136.578
417230200	-116.235
417230300	-139.171
417230400	-114.961
417230500	-137.012
417230600	-115.248
417230700	-132.049
417230800	-114.41
417230900	-132.29
417231000	-114.418
417231100	-128.151
417231200	-114.946
417231300	-128.81
417231400	-114.545
417231500	-128.539
417231600	-113.359
417231700	-135.833
417231800	-115.37
417231900	-124.215
417232000	-110.932
417232100	-138.035
417232200	-116.512
417232300	-134.028
417232400	-114.795
417232500	-145.269
417232600	-112.873
417232700	-135.895
417232800	-115.601
417232900	-139.216
417233000	-116.622
417233100	-145.652
417233200	-114.837
417233300	-126.989
417233400	-115.115
417233500	-150.479
417233600	-113.35
417233700	-130.939
417233800	-115.083
417233900	-129.517
417234000	-116.416
417234100	-132.149
417234200	-114.87
417234300	-133.768
417234400	-115.62
417234500	-139.244
417234600	-117.177
417234700	-130.539
417234800	-113.931
417234900	-137.035
417235000	-114.061
417235100	-136.431
417235200	-112.682
417235300	-133.82
417235400	-111.638
417235500	-127.903
417235600	-114.72
417235700	-135.312
417235800	-114.715
417235900	-134.781
417236000	-115.308
417236100	-143.479
417236200	-112.685
417236300	-124.78
417236400	-114.578
417236500	-136.314
417236600	-116.454
417236700	-136.215
417236800	-116.167
417236900	-136.112
417237000	-114.561
417237100	-133.978
417237200	-114.969
417237300	-129.902
417237400	-113.808
417237500	-128.926
417237600	-117.02
417237700	-140.804
417237800	-114.199
417237900	-126.374
417238000	-112.513
417238100	-139.602
417238200	-114.787
417238300	-139.052
417238400	-112.875
417238500	-138.098
417238600	-112.443
417238700	-138.341
417238800	-111.95
417238900	-133.451
417239000	-114.268
417239100	-147.765
417239200	-114.587
417239300	-141.136
417239400	-113.897
417239500	-134.339
417239600	-116.011
417239700	-140.507
417239800	-115.881
417239900	-142.948
417240000	-115.507
417240100	-133.73
417240200	-114.773
417240300	-150.208
417240400	-115.829
417240500	-145.413
417240600	-116.008
417240700	-137.804
417240800	-112.417
417240900	-139.067
417241000	-114.41
417241100	-139.333
417241200	-117.008
417241300	-130.015
417241400	-113.655
417241500	-137.018
417241600	-113.332
417241700	-143.13
417241800	-113.45
417241900	-133.915
417242000	-114.126
417242100	-136.076
417242200	-114.702
417242300	-142.167
417242400	-115.08
417242500	-128.064
417242600	-113.628
417242700	-128.632
417242800	-114.752
417242900	-132.612
417243000	-113.846
417243100	-132.807
417243200	-115.98
417243300	-144.329
417243400	-115.76
417243500	-130.365
417243600	-114.475
417243700	-136.877
417243800	-112.324
417243900	-131.283
417244000	-113.889
417244100	-128.162
417244200	-115.375
417244300	-128.527
417244400	-116.438
417244500	-134.819
417244600	-114.94
417244700	-138.89
417244800	-114.885
417244900	-130.56
417245000	-112.512
417245100	-141.584
417245200	-116.459
417245300	-139.087
417245400	-114.699
417245500	-140.49
417245600	-115.756
417245700	-144.038
417245800	-114.562
417245900	-139.84
417246000	-114.387
417246100	-139.791
417246200	-114.798
417246300	-134.482
417246400	-115.502
417246500	-133.077
417246600	-113.348
417246700	-134.407
417246800	-113.574
417246900	-135.161
417247000	-111.281
417247100	-133.075
417247200	-114.637
417247300	-143.439
417247400	-113.805
417247500	-130.178
417247600	-113.966
417247700	-133.224
417247800	-115.108
417247900	-137.972
417248000	-116.546
417248100	-136.414
417248200	-114.188
417248300	-125.895
417248400	-116.52
417248500	-135.394
417248600	-113.045
417248700	-128.921
417248800	-111.058
417248900	-137.696
417249000	-114.917
417249100	-128.556
417249200	-114.654
417249300	-147.916
417249400	-112.489
417249500	-142.232
417249600	-113.203
417249700	-134.516
417249800	-113.835
[truncated: 18,002 more rows]
