# Supplementary material for: Passive frequency comb generation at radiofrequency for ranging applications
Source: Nat Commun. 2024 Apr 2;15:2844. doi: 10.1038/s41467-024-46940-2 (PMC10987526; doi:10.1038/s41467-024-46940-2)
Supplement: Supplementary file 5 — Source Data [file 41467_2024_46940_MOESM5_ESM.zip › Figure3_Data/836_10MHz_-01_10dBm.xlsx]

## Sheet: Sheet1
frequency (Hz)	power (dBm)
417050000	-112.783
417050100	-137.399
417050200	-112.424
417050300	-141.06
417050400	-116.149
417050500	-131.422
417050600	-114.244
417050700	-147.166
417050800	-112.767
417050900	-133.281
417051000	-114.681
417051100	-147.732
417051200	-114.451
417051300	-136.629
417051400	-110.643
417051500	-134.804
417051600	-113.607
417051700	-134.778
417051800	-116.29
417051900	-148.081
417052000	-114.811
417052100	-131.728
417052200	-114.122
417052300	-133.917
417052400	-114.641
417052500	-131.948
417052600	-116.33
417052700	-133.59
417052800	-115.23
417052900	-135.723
417053000	-116.944
417053100	-137.086
417053200	-111.846
417053300	-134.472
417053400	-113.94
417053500	-131.89
417053600	-113.998
417053700	-132.911
417053800	-113.811
417053900	-137.485
417054000	-113.926
417054100	-144.002
417054200	-116.843
417054300	-131.937
417054400	-111.85
417054500	-130.899
417054600	-119.155
417054700	-132.474
417054800	-113.775
417054900	-135.618
417055000	-113.996
417055100	-130.559
417055200	-112.904
417055300	-128.566
417055400	-114.191
417055500	-126.322
417055600	-113.456
417055700	-130.419
417055800	-115.194
417055900	-129.833
417056000	-112.484
417056100	-128.579
417056200	-115.858
417056300	-140.134
417056400	-117.419
417056500	-129.545
417056600	-111.954
417056700	-130.155
417056800	-110.88
417056900	-134.628
417057000	-114.417
417057100	-127.404
417057200	-116.787
417057300	-134.044
417057400	-114.936
417057500	-131.276
417057600	-113.722
417057700	-131.005
417057800	-115.412
417057900	-123.919
417058000	-113.81
417058100	-133.411
417058200	-115.767
417058300	-132.952
417058400	-114.412
417058500	-137.293
417058600	-113.114
417058700	-135.378
417058800	-113.705
417058900	-138.051
417059000	-114.528
417059100	-126.569
417059200	-111.739
417059300	-129.869
417059400	-113.027
417059500	-138.167
417059600	-115.349
417059700	-142.161
417059800	-114.89
417059900	-135.099
417060000	-112.769
417060100	-129.671
417060200	-113.492
417060300	-133.809
417060400	-116.12
417060500	-126.83
417060600	-112.149
417060700	-132.33
417060800	-111.413
417060900	-135.632
417061000	-112.721
417061100	-137.627
417061200	-114.583
417061300	-141.669
417061400	-115.561
417061500	-129.679
417061600	-113.057
417061700	-132.848
417061800	-114.566
417061900	-141.759
417062000	-113.957
417062100	-130.65
417062200	-111.752
417062300	-131.878
417062400	-116.601
417062500	-133.602
417062600	-113.656
417062700	-139.975
417062800	-112.986
417062900	-127.103
417063000	-113.822
417063100	-135.467
417063200	-112.91
417063300	-134.629
417063400	-112.972
417063500	-130.253
417063600	-113.081
417063700	-147.736
417063800	-112.423
417063900	-133.284
417064000	-114.371
417064100	-140.981
417064200	-114.116
417064300	-133.378
417064400	-112.357
417064500	-133.934
417064600	-114.718
417064700	-133.934
417064800	-112.12
417064900	-131.641
417065000	-112.087
417065100	-129.139
417065200	-112.89
417065300	-135.186
417065400	-114.773
417065500	-132.118
417065600	-113.725
417065700	-134.079
417065800	-111.464
417065900	-129.979
417066000	-116.328
417066100	-178.653
417066200	-113.66
417066300	-129.77
417066400	-113.287
417066500	-131.929
417066600	-110.702
417066700	-141.06
417066800	-113.972
417066900	-130.505
417067000	-113.138
417067100	-138.435
417067200	-114.357
417067300	-131.13
417067400	-111.6
417067500	-133.736
417067600	-112.496
417067700	-132.81
417067800	-112.408
417067900	-133.626
417068000	-110.408
417068100	-132.779
417068200	-113.866
417068300	-133.189
417068400	-111.386
417068500	-130.589
417068600	-115.231
417068700	-132.389
417068800	-112.129
417068900	-143.878
417069000	-113.063
417069100	-140.902
417069200	-110.004
417069300	-132.977
417069400	-114.092
417069500	-133.201
417069600	-114.516
417069700	-140.734
417069800	-114.993
417069900	-141.197
417070000	-112.858
417070100	-138.239
417070200	-113.347
417070300	-127.824
417070400	-113.922
417070500	-131.156
417070600	-112.09
417070700	-125.134
417070800	-113.727
417070900	-134.857
417071000	-112.809
417071100	-128.756
417071200	-112.093
417071300	-132.937
417071400	-114.705
417071500	-134.559
417071600	-112.308
417071700	-147.373
417071800	-111.106
417071900	-146.586
417072000	-113.19
417072100	-153.318
417072200	-114.978
417072300	-136.322
417072400	-112.566
417072500	-133.458
417072600	-112.559
417072700	-126.201
417072800	-112.174
417072900	-134.008
417073000	-113.062
417073100	-144.506
417073200	-114.562
417073300	-132.118
417073400	-110.906
417073500	-132.416
417073600	-111.511
417073700	-134.575
417073800	-110.38
417073900	-135.04
417074000	-112.87
417074100	-125.04
417074200	-111.92
417074300	-137.489
417074400	-113.018
417074500	-145.716
417074600	-114.024
417074700	-132.585
417074800	-113.579
417074900	-132.584
417075000	-112.341
417075100	-125.126
417075200	-111.878
417075300	-133.978
417075400	-110.183
417075500	-130.248
417075600	-113.061
417075700	-138.3
417075800	-113.711
417075900	-130.025
417076000	-112.361
417076100	-133.481
417076200	-110.895
417076300	-122.918
417076400	-111.943
417076500	-133.4
417076600	-109.724
417076700	-146.601
417076800	-113.315
417076900	-146.807
417077000	-112.856
417077100	-127.802
417077200	-110.376
417077300	-121.654
417077400	-112.193
417077500	-137.634
417077600	-113.109
417077700	-145.648
417077800	-113.692
417077900	-130.768
417078000	-113.926
417078100	-127.806
417078200	-112.247
417078300	-144.667
417078400	-112.398
417078500	-148.084
417078600	-112.546
417078700	-132.434
417078800	-111.909
417078900	-128.209
417079000	-112.664
417079100	-125.39
417079200	-110.45
417079300	-132.178
417079400	-111.175
417079500	-143.834
417079600	-109.619
417079700	-132.581
417079800	-108.89
417079900	-136.029
417080000	-112.845
417080100	-127.067
417080200	-112.572
417080300	-142.324
417080400	-112.618
417080500	-129.206
417080600	-112.797
417080700	-130.423
417080800	-111.364
417080900	-143.513
417081000	-112.623
417081100	-134.803
417081200	-111.737
417081300	-130.721
417081400	-108.733
417081500	-133.656
417081600	-111.989
417081700	-130.274
417081800	-109.653
417081900	-131.662
417082000	-110.372
417082100	-126.47
417082200	-112.787
417082300	-135.281
417082400	-109.904
417082500	-133.221
417082600	-109.479
417082700	-137.329
417082800	-111.021
417082900	-135.819
417083000	-110.926
417083100	-134.859
417083200	-112.76
417083300	-136.88
417083400	-112.76
417083500	-135.719
417083600	-112.745
417083700	-134.838
417083800	-111.674
417083900	-120.313
417084000	-111.793
417084100	-132.73
417084200	-111.808
417084300	-129.925
417084400	-109.877
417084500	-132.031
417084600	-110.625
417084700	-134.977
417084800	-111.728
417084900	-125.096
417085000	-112.098
417085100	-133.437
417085200	-111.293
417085300	-123.677
417085400	-113.018
417085500	-130.417
417085600	-109.703
417085700	-131.399
417085800	-110.909
417085900	-128.474
417086000	-112.947
417086100	-142.297
417086200	-109.736
417086300	-127.385
417086400	-111.161
417086500	-129.095
417086600	-111.004
417086700	-130.251
417086800	-113.819
417086900	-134.926
417087000	-110.692
417087100	-125.486
417087200	-111.172
417087300	-131.034
417087400	-111.733
417087500	-128.041
417087600	-112.808
417087700	-129.966
417087800	-113.139
417087900	-133.25
417088000	-111.985
417088100	-132.907
417088200	-109.826
417088300	-124.998
417088400	-113.215
417088500	-131.593
417088600	-112.297
417088700	-131.802
417088800	-111.392
417088900	-132.721
417089000	-109.64
417089100	-131.603
417089200	-109.974
417089300	-127.525
417089400	-109.62
417089500	-127.389
417089600	-111.879
417089700	-137.445
417089800	-109.922
417089900	-126.29
417090000	-113.988
417090100	-154.8
417090200	-111.239
417090300	-129.042
417090400	-110.768
417090500	-147.421
417090600	-109.001
417090700	-147.037
417090800	-110.338
417090900	-127.767
417091000	-112.072
417091100	-134.248
417091200	-109.431
417091300	-132.518
417091400	-109.792
417091500	-133.684
417091600	-111.581
417091700	-129.195
417091800	-109.2
417091900	-131.88
417092000	-110.713
417092100	-135.764
417092200	-111.19
417092300	-144.501
417092400	-112.081
417092500	-140.727
417092600	-111.101
417092700	-144.962
417092800	-112.862
417092900	-142.465
417093000	-107.663
417093100	-127.88
417093200	-110.653
417093300	-128.966
417093400	-111.57
417093500	-126.971
417093600	-109.706
417093700	-122.312
417093800	-109.462
417093900	-131.343
417094000	-112.508
417094100	-132.791
417094200	-111.786
417094300	-136.623
417094400	-112.254
417094500	-130.549
417094600	-110.27
417094700	-136.123
417094800	-110.451
417094900	-132.15
417095000	-111.23
417095100	-133.306
417095200	-109.246
417095300	-130.238
417095400	-111.512
417095500	-125.684
417095600	-112.055
417095700	-137.146
417095800	-110.354
417095900	-127.65
417096000	-109.705
417096100	-130.023
417096200	-110.208
417096300	-138.763
417096400	-111.072
417096500	-139.202
417096600	-111.075
417096700	-130.721
417096800	-109.607
417096900	-125.382
417097000	-109.977
417097100	-124.657
417097200	-110.859
417097300	-130.944
417097400	-110.856
417097500	-142.499
417097600	-111.193
417097700	-134.103
417097800	-113.335
417097900	-137.861
417098000	-110.958
417098100	-128.362
417098200	-111.143
417098300	-129.193
417098400	-111.86
417098500	-135.051
417098600	-113.734
417098700	-130.123
417098800	-109.773
417098900	-122.895
417099000	-113.218
417099100	-128.121
417099200	-111.087
417099300	-140.429
417099400	-113.136
417099500	-140.255
417099600	-111.113
417099700	-128.159
417099800	-109.391
417099900	-133.05
417100000	-111.91
417100100	-131.743
417100200	-109.314
417100300	-135.494
417100400	-108.608
417100500	-131.644
417100600	-109.799
417100700	-134.537
417100800	-111.027
417100900	-130.748
417101000	-110.206
417101100	-121.134
417101200	-110.538
417101300	-137.239
417101400	-111.468
417101500	-142.483
417101600	-110.823
417101700	-130.946
417101800	-112.224
417101900	-143.296
417102000	-111.514
417102100	-136.82
417102200	-109.547
417102300	-144.368
417102400	-110.414
417102500	-136.723
417102600	-110.594
417102700	-124.08
417102800	-110.644
417102900	-123.433
417103000	-110.399
417103100	-120.211
417103200	-110.339
417103300	-130.676
417103400	-113.492
417103500	-138.216
417103600	-110.214
417103700	-130.209
417103800	-110.567
417103900	-125.91
417104000	-109.958
417104100	-129.328
417104200	-111.981
417104300	-137.065
417104400	-111.584
417104500	-141.772
417104600	-110.427
417104700	-124.095
417104800	-110.157
417104900	-128.085
417105000	-109.424
417105100	-121.353
417105200	-110.686
417105300	-131.584
417105400	-108.81
417105500	-136.599
417105600	-111.245
417105700	-127.36
417105800	-109.155
417105900	-128.56
417106000	-110.025
417106100	-129.542
417106200	-112.488
417106300	-128.931
417106400	-111.567
417106500	-129.666
417106600	-109.444
417106700	-122.747
417106800	-109.425
417106900	-124.048
417107000	-109.609
417107100	-138.222
417107200	-110.052
417107300	-129.193
417107400	-107.585
417107500	-133.339
417107600	-108.225
417107700	-129.348
417107800	-109.657
417107900	-128.994
417108000	-112.284
417108100	-127.31
417108200	-108.772
417108300	-121.458
417108400	-110.589
417108500	-133.504
417108600	-107.332
417108700	-127.139
417108800	-111.526
417108900	-133.435
417109000	-109.406
417109100	-127.668
417109200	-109.788
417109300	-129.543
417109400	-108.218
417109500	-145.603
417109600	-110.493
417109700	-125.596
417109800	-112.742
417109900	-134.174
417110000	-107.963
417110100	-129.615
417110200	-109.145
417110300	-137.027
417110400	-111.27
417110500	-129.47
417110600	-109.488
417110700	-132.184
417110800	-109.649
417110900	-128.408
417111000	-108.288
417111100	-126.651
417111200	-108.566
417111300	-128.284
417111400	-111.223
417111500	-134.5
417111600	-109.666
417111700	-123.326
417111800	-108.288
417111900	-124.568
417112000	-111.525
417112100	-129.569
417112200	-109.436
417112300	-134.623
417112400	-109.814
417112500	-132.201
417112600	-112.104
417112700	-129.028
417112800	-111.852
417112900	-131.918
417113000	-113.425
417113100	-127.989
417113200	-113.226
417113300	-134.113
417113400	-106.96
417113500	-127.902
417113600	-106.981
417113700	-122.035
417113800	-108.592
417113900	-125.76
417114000	-107.895
417114100	-136.312
417114200	-108.695
417114300	-124.658
417114400	-107.618
417114500	-126.457
417114600	-106.973
417114700	-128.542
417114800	-109.464
417114900	-128.805
417115000	-108.209
417115100	-139.259
417115200	-111.118
417115300	-127.356
417115400	-109.148
417115500	-130.304
417115600	-106.264
417115700	-124.497
417115800	-106.296
417115900	-127.339
417116000	-107.004
417116100	-130.738
417116200	-106.727
417116300	-129.265
417116400	-109.599
417116500	-120.703
417116600	-107.374
417116700	-125.989
417116800	-112.271
417116900	-132.682
417117000	-109.433
417117100	-120.821
417117200	-107.062
417117300	-122.683
417117400	-107.918
417117500	-128.617
417117600	-105.558
417117700	-153.692
417117800	-109.369
417117900	-133.283
417118000	-107.215
417118100	-129.437
417118200	-108.074
417118300	-122.997
417118400	-110.095
417118500	-129.197
417118600	-109.832
417118700	-124.715
417118800	-108.932
417118900	-136.581
417119000	-106.545
417119100	-129.934
417119200	-106.327
417119300	-130.222
417119400	-109.462
417119500	-124.308
417119600	-104.993
417119700	-136.929
417119800	-106.839
417119900	-129.261
417120000	-106.509
417120100	-125.314
417120200	-107.002
417120300	-132.417
417120400	-106.405
417120500	-125.616
417120600	-105.919
417120700	-136.172
417120800	-108.559
417120900	-122.747
417121000	-107.395
417121100	-125.141
417121200	-103.46
417121300	-130.309
417121400	-105.716
417121500	-132.886
417121600	-104.228
417121700	-126.763
417121800	-107.741
417121900	-124.374
417122000	-108.966
417122100	-129.303
417122200	-107.579
417122300	-133.714
417122400	-108.033
417122500	-132.78
417122600	-107.691
417122700	-128.519
417122800	-107.712
417122900	-122.267
417123000	-107.862
417123100	-130.708
417123200	-105.677
417123300	-118.421
417123400	-104.625
417123500	-137.999
417123600	-105.069
417123700	-133.032
417123800	-107.898
417123900	-125.415
417124000	-106.088
417124100	-124.557
417124200	-106.842
417124300	-124.084
417124400	-105.191
417124500	-120.307
417124600	-102.943
417124700	-126.393
417124800	-102.965
417124900	-127.544
417125000	-104.575
417125100	-137.066
417125200	-106.588
417125300	-125.12
417125400	-104.648
417125500	-123.62
417125600	-106.006
417125700	-127.238
417125800	-101.8
417125900	-126.896
417126000	-104.646
417126100	-120.229
417126200	-106.013
417126300	-121.3
417126400	-103.33
417126500	-121.074
417126600	-102.773
417126700	-115.936
417126800	-103.517
417126900	-120.989
417127000	-105.243
417127100	-127.423
417127200	-104.858
417127300	-125.833
417127400	-100.458
417127500	-124.046
417127600	-104.812
417127700	-120.902
417127800	-103.044
417127900	-132.1
417128000	-103.94
417128100	-121.531
417128200	-104.734
417128300	-123.928
417128400	-99.9697
417128500	-121.143
417128600	-102.826
417128700	-132.818
417128800	-102.826
417128900	-124.621
417129000	-106.364
417129100	-136.929
417129200	-101.714
417129300	-122.751
417129400	-100.112
417129500	-116.618
417129600	-102.484
417129700	-122.029
417129800	-102.658
417129900	-115.813
417130000	-101.552
417130100	-122.681
417130200	-100.931
417130300	-119.368
417130400	-102.663
417130500	-127.226
417130600	-100.405
417130700	-121.064
417130800	-99.8187
417130900	-130.562
417131000	-102.131
417131100	-117.566
417131200	-99.533
417131300	-130.09
417131400	-102.127
417131500	-120.218
417131600	-101.423
417131700	-118.28
417131800	-99.5713
417131900	-129.875
417132000	-97.2581
417132100	-123.548
417132200	-101.971
417132300	-118.239
417132400	-102.149
417132500	-123.365
417132600	-97.2445
417132700	-116.554
417132800	-98.9425
417132900	-119.784
417133000	-98.1592
417133100	-132.858
417133200	-98.4847
417133300	-114.09
417133400	-99.3109
417133500	-118.093
417133600	-97.3405
417133700	-127.481
417133800	-97.8438
417133900	-116.545
417134000	-97.8453
417134100	-127.304
417134200	-96.5552
417134300	-123.353
417134400	-97.6706
417134500	-107.882
417134600	-94.7167
417134700	-132.758
417134800	-96.9548
417134900	-117.639
417135000	-98.2963
417135100	-114.994
417135200	-96.4937
417135300	-109.739
417135400	-98.445
417135500	-110.204
417135600	-96.5141
417135700	-108.652
417135800	-94.5506
417135900	-109.376
417136000	-93.7608
417136100	-121.377
417136200	-93.6324
417136300	-113.971
417136400	-95.806
417136500	-112.273
417136600	-93.8921
417136700	-119.95
417136800	-93.5967
417136900	-114.521
417137000	-91.2041
417137100	-132.667
417137200	-92.1872
417137300	-105.412
417137400	-93.758
417137500	-118.988
417137600	-90.6398
417137700	-129.308
417137800	-89.3788
417137900	-111.481
417138000	-90.552
417138100	-124.318
417138200	-89.9963
417138300	-106.49
417138400	-86.3667
417138500	-111.218
417138600	-90.2276
417138700	-115.359
417138800	-88.2238
417138900	-100.395
417139000	-86.6431
417139100	-123.404
417139200	-86.2652
417139300	-115.803
417139400	-82.6493
417139500	-112.567
417139600	-81.7759
417139700	-104.063
417139800	-81.9436
417139900	-105.76
417140000	-77.904
417140100	-94.2441
417140200	-78.677
417140300	-99.895
417140400	-73.7825
417140500	-89.2268
417140600	-68.7651
417140700	-99.6307
417140800	-39.6975
417140900	-73.289
417141000	-57.0969
417141100	-92.7627
417141200	-71.1982
417141300	-95.225
417141400	-73.7056
417141500	-100.367
417141600	-79.1796
417141700	-102.506
417141800	-81.0751
417141900	-95.3199
417142000	-82.4665
417142100	-98.1759
417142200	-84.5408
417142300	-114.194
417142400	-84.435
417142500	-113.333
417142600	-85.6731
417142700	-110.47
417142800	-88.3966
417142900	-109.332
417143000	-89.4039
417143100	-102.05
417143200	-89.8668
417143300	-105.164
417143400	-87.9758
417143500	-115.55
417143600	-88.6297
417143700	-117.235
417143800	-92.3252
417143900	-112.123
417144000	-90.5613
417144100	-103.907
417144200	-90.1201
417144300	-111.182
417144400	-93.9454
417144500	-119.289
417144600	-94.0138
417144700	-121.553
417144800	-91.6356
417144900	-111.084
417145000	-94.1455
417145100	-118.6
417145200	-93.5834
417145300	-109.508
417145400	-96.074
417145500	-114.45
417145600	-92.1886
417145700	-120.635
417145800	-92.2141
417145900	-110.948
417146000	-94.9106
417146100	-118.01
417146200	-97.4985
417146300	-113.764
417146400	-95.9459
417146500	-120.033
417146600	-94.4495
417146700	-111.515
417146800	-98.04
417146900	-112.866
417147000	-98.4966
417147100	-121.229
417147200	-95.7573
417147300	-116.274
417147400	-98.4019
417147500	-111.898
417147600	-94.9856
417147700	-123.654
417147800	-97.0414
417147900	-114.51
417148000	-98.7554
417148100	-110.987
417148200	-98.06
417148300	-111.774
417148400	-100.084
417148500	-112.265
417148600	-98.6517
417148700	-111.295
417148800	-98.6178
417148900	-117.926
417149000	-100.412
417149100	-115.444
417149200	-101.817
417149300	-114.214
417149400	-100.923
417149500	-120.336
417149600	-98.9297
417149700	-110.636
417149800	-98.0801
417149900	-121.51
417150000	-101.626
417150100	-117.937
417150200	-99.4742
417150300	-126.265
417150400	-100.843
417150500	-117.15
417150600	-101.482
417150700	-125.251
417150800	-102.066
417150900	-123.587
417151000	-103.318
417151100	-120.903
417151200	-102.874
417151300	-135.786
417151400	-101.807
417151500	-119.653
417151600	-102.119
417151700	-115.537
417151800	-101.386
417151900	-118.592
417152000	-103.91
417152100	-122.635
417152200	-100.965
417152300	-112.521
417152400	-98.9171
417152500	-122.42
417152600	-102.559
417152700	-125.116
417152800	-106.983
417152900	-121.762
417153000	-105.372
417153100	-119.419
417153200	-102.736
417153300	-120.446
417153400	-102.253
417153500	-118.557
417153600	-102.238
417153700	-125.517
417153800	-99.8738
417153900	-131.771
417154000	-105.09
417154100	-128.642
417154200	-103.132
417154300	-135.109
417154400	-104.061
417154500	-126.623
417154600	-104.335
417154700	-138.128
417154800	-106.832
417154900	-121.294
417155000	-104.348
417155100	-124.443
417155200	-102.333
417155300	-125.07
417155400	-104.719
417155500	-131.769
417155600	-103.278
417155700	-125.571
417155800	-102.482
417155900	-118.814
417156000	-103.697
417156100	-134.543
417156200	-104.553
417156300	-125.985
417156400	-103.161
417156500	-126.159
417156600	-105.424
417156700	-122.191
417156800	-105.421
417156900	-126.788
417157000	-102.428
417157100	-129.874
417157200	-108.017
417157300	-152.814
417157400	-106.074
417157500	-132.271
417157600	-105.669
417157700	-133.993
417157800	-104.013
417157900	-130.349
417158000	-105.46
417158100	-124.746
417158200	-107.142
417158300	-132.506
417158400	-105.928
417158500	-122.654
417158600	-106.134
417158700	-119.935
417158800	-107.468
417158900	-125.876
417159000	-104.327
417159100	-126.505
417159200	-106.818
417159300	-135.21
417159400	-106.829
417159500	-132.062
417159600	-107.469
417159700	-128.002
417159800	-107.662
417159900	-121.668
417160000	-106.348
417160100	-143.076
417160200	-105.321
417160300	-134.204
417160400	-106.496
417160500	-134.459
417160600	-106.223
417160700	-123.592
417160800	-105.332
417160900	-142.272
417161000	-108.857
417161100	-137.639
417161200	-106.537
417161300	-128.453
417161400	-109.126
417161500	-131.062
417161600	-107.261
417161700	-119.392
417161800	-106.37
417161900	-128.963
417162000	-105.915
417162100	-130.812
417162200	-105.334
417162300	-133.341
417162400	-108.218
417162500	-128.819
417162600	-106.019
417162700	-129.943
417162800	-110.321
417162900	-135.052
417163000	-106.162
417163100	-126.733
417163200	-110.132
417163300	-122.736
417163400	-108.976
417163500	-137.876
417163600	-109.875
417163700	-132.504
417163800	-109.548
417163900	-126.874
417164000	-107.64
417164100	-129.408
417164200	-106.097
417164300	-131.652
417164400	-107.884
417164500	-126.832
417164600	-108.221
417164700	-136.949
417164800	-110.86
417164900	-134.462
417165000	-109.736
417165100	-128.324
417165200	-108.266
417165300	-144.477
417165400	-108.017
417165500	-134.448
417165600	-105.626
417165700	-131.412
417165800	-106.574
417165900	-127.378
417166000	-108.853
417166100	-133.457
417166200	-106.181
417166300	-129.767
417166400	-109.74
417166500	-125.133
417166600	-110.274
417166700	-134.537
417166800	-107.479
417166900	-121.982
417167000	-109.982
417167100	-133.498
417167200	-108.396
417167300	-125.616
417167400	-111.763
417167500	-123.994
417167600	-107.959
417167700	-125.864
417167800	-106.932
417167900	-118.478
417168000	-109.652
417168100	-131.07
417168200	-105.945
417168300	-131.855
417168400	-110.4
417168500	-129.304
417168600	-111.948
417168700	-127.576
417168800	-111.358
417168900	-137.435
417169000	-112.415
417169100	-135.385
417169200	-108.805
417169300	-136.001
417169400	-108.987
417169500	-125.702
417169600	-110.607
417169700	-133.503
417169800	-109.549
417169900	-119.058
417170000	-105.484
417170100	-131.167
417170200	-109.418
417170300	-124.138
417170400	-112.967
417170500	-131.124
417170600	-110.187
417170700	-125.593
417170800	-109.555
417170900	-132.049
417171000	-110.927
417171100	-127.543
417171200	-109.697
417171300	-130.386
417171400	-109.626
417171500	-124.465
417171600	-107.524
417171700	-132.332
417171800	-109.652
417171900	-128.515
417172000	-111.912
417172100	-126.456
417172200	-108.33
417172300	-132.557
417172400	-108.077
417172500	-152.291
417172600	-111.369
417172700	-144.057
417172800	-110.148
417172900	-137.058
417173000	-108.319
417173100	-127.446
417173200	-108.961
417173300	-125.539
417173400	-109.254
417173500	-133.819
417173600	-108.136
417173700	-126.701
417173800	-111.551
417173900	-121.346
417174000	-111.092
417174100	-132.098
417174200	-108.116
417174300	-125.62
417174400	-109.825
417174500	-139.785
417174600	-110.07
417174700	-137.641
417174800	-110.687
417174900	-137.086
417175000	-109.619
417175100	-149.26
417175200	-111.108
417175300	-141.386
417175400	-110.346
417175500	-127.862
417175600	-111.873
417175700	-136.004
417175800	-110.496
417175900	-129.478
417176000	-111.584
417176100	-137.051
417176200	-109.538
417176300	-126.844
417176400	-108.557
417176500	-128.4
417176600	-110.844
417176700	-125.584
417176800	-109.692
417176900	-128.952
417177000	-111.675
417177100	-130.972
417177200	-111.418
417177300	-131.029
417177400	-111.75
417177500	-129.549
417177600	-109.097
417177700	-133.807
417177800	-110.878
417177900	-138.76
417178000	-113.564
417178100	-131.075
417178200	-112.692
417178300	-129.876
417178400	-110.315
417178500	-135.626
417178600	-110.152
417178700	-132.976
417178800	-112.403
417178900	-128.005
417179000	-109.849
417179100	-130.375
417179200	-112.837
417179300	-147.264
417179400	-111.325
417179500	-134.779
417179600	-110.263
417179700	-132.309
417179800	-114.313
417179900	-131.146
417180000	-111.328
417180100	-133.341
417180200	-109.932
417180300	-132.242
417180400	-111.749
417180500	-140.481
417180600	-110.342
417180700	-134.674
417180800	-113.307
417180900	-145.765
417181000	-109.06
417181100	-133.461
417181200	-108.446
417181300	-126.479
417181400	-110.666
417181500	-128.8
417181600	-110.461
417181700	-127.741
417181800	-111.717
417181900	-132.655
417182000	-110.253
417182100	-124.922
417182200	-113.457
417182300	-130.457
417182400	-112.729
417182500	-138.114
417182600	-110.669
417182700	-126.168
417182800	-112.684
417182900	-131.122
417183000	-109.671
417183100	-137.77
417183200	-112.13
417183300	-125.379
417183400	-110.463
417183500	-125.604
417183600	-112.307
417183700	-123.495
417183800	-111.681
417183900	-127.044
417184000	-112.57
417184100	-128.6
417184200	-111.269
417184300	-125.075
417184400	-110.93
417184500	-125.946
417184600	-108.898
417184700	-136.644
417184800	-111.925
417184900	-128.656
417185000	-109.581
417185100	-144.708
417185200	-110.625
417185300	-126.984
417185400	-110.74
417185500	-130.301
417185600	-109.538
417185700	-128.952
417185800	-113.105
417185900	-126.229
417186000	-109.648
417186100	-134.844
417186200	-109.758
417186300	-120.988
417186400	-110.628
417186500	-136.18
417186600	-108.131
417186700	-126.188
417186800	-110.077
417186900	-131.393
417187000	-114.188
417187100	-130.025
417187200	-110.467
417187300	-132.666
417187400	-114.083
417187500	-141.589
417187600	-112.078
417187700	-121.264
417187800	-110.764
417187900	-131.41
417188000	-111.664
417188100	-139.799
417188200	-109.961
417188300	-129.531
417188400	-111.945
417188500	-131.391
417188600	-112.014
417188700	-132.315
417188800	-110.837
417188900	-130.295
417189000	-109.864
417189100	-131.263
417189200	-111.908
417189300	-139.662
417189400	-113.937
417189500	-131.455
417189600	-112.638
417189700	-127.21
417189800	-110.476
417189900	-130.021
417190000	-110.691
417190100	-124.914
417190200	-110.417
417190300	-125.989
417190400	-109.373
417190500	-142.866
417190600	-110.042
417190700	-131.875
417190800	-113.114
417190900	-130.724
417191000	-111.001
417191100	-130.136
417191200	-107.295
417191300	-132.695
417191400	-110.588
417191500	-130.29
417191600	-110.589
417191700	-134.4
417191800	-112.051
417191900	-143.208
417192000	-111.295
417192100	-144.53
417192200	-113.002
417192300	-130.132
417192400	-110.915
417192500	-132.134
417192600	-111.082
417192700	-134.678
417192800	-114.753
417192900	-128.345
417193000	-112.046
417193100	-133.051
417193200	-108.924
417193300	-151.635
417193400	-108.237
417193500	-126.871
417193600	-114.425
417193700	-142.013
417193800	-111.044
417193900	-136.52
417194000	-109.308
417194100	-142.367
417194200	-110.854
417194300	-131.901
417194400	-111.955
417194500	-128.892
417194600	-114.206
417194700	-136.371
417194800	-113.145
417194900	-130.733
417195000	-110.176
417195100	-127.6
417195200	-110.176
417195300	-133.262
417195400	-111.782
417195500	-130.169
417195600	-112.161
417195700	-137.007
417195800	-110.57
417195900	-137.475
417196000	-112.07
417196100	-130.964
417196200	-113.868
417196300	-123.922
417196400	-112.036
417196500	-136.191
417196600	-112.668
417196700	-131.749
417196800	-110.96
417196900	-129.329
417197000	-109.795
417197100	-120.727
417197200	-112.053
417197300	-130.244
417197400	-111.026
417197500	-137.628
417197600	-113.287
417197700	-145.133
417197800	-112.188
417197900	-141.85
417198000	-113.581
417198100	-130.456
417198200	-115.847
417198300	-137.845
417198400	-112.166
417198500	-133.285
417198600	-113.048
417198700	-132.11
417198800	-110.628
417198900	-135.588
417199000	-110.501
417199100	-131.036
417199200	-113.053
417199300	-126.144
417199400	-110.189
417199500	-128.307
417199600	-115.2
417199700	-130.145
417199800	-113.352
417199900	-132.922
417200000	-110.591
417200100	-125.36
417200200	-111.166
417200300	-126.159
417200400	-110.681
417200500	-130.8
417200600	-110.524
417200700	-132.849
417200800	-113.515
417200900	-144.651
417201000	-114.487
417201100	-136.066
417201200	-111.247
417201300	-135.467
417201400	-111.915
417201500	-141.666
417201600	-111.833
417201700	-134.168
417201800	-110.091
417201900	-127.362
417202000	-112.691
417202100	-133.141
417202200	-109.922
417202300	-139.308
417202400	-111.112
417202500	-133.49
417202600	-111.74
417202700	-152.604
417202800	-113.772
417202900	-126.754
417203000	-112.576
417203100	-132.332
417203200	-112.649
417203300	-139.372
417203400	-113.248
417203500	-147.799
417203600	-112.131
417203700	-130.091
417203800	-112.045
417203900	-145.013
417204000	-111.74
417204100	-131.339
417204200	-112.822
417204300	-125.603
417204400	-111.471
417204500	-136.226
417204600	-113.58
417204700	-139.142
417204800	-114.195
417204900	-143.184
417205000	-110.834
417205100	-132.547
417205200	-112.13
417205300	-136.133
417205400	-112.655
417205500	-129.354
417205600	-112.923
417205700	-137.407
417205800	-112.598
417205900	-137.873
417206000	-114.334
417206100	-136.385
417206200	-111.178
417206300	-130.564
417206400	-110.085
417206500	-135.334
417206600	-113.842
417206700	-129.38
417206800	-115.414
417206900	-133.666
417207000	-112.722
417207100	-135.673
417207200	-114.972
417207300	-132.959
417207400	-112.755
417207500	-142.849
417207600	-110.357
417207700	-143.436
417207800	-113.419
417207900	-131.178
417208000	-112.682
417208100	-138.12
417208200	-114.556
417208300	-127.215
417208400	-111.945
417208500	-130.931
417208600	-112.727
417208700	-130.882
417208800	-113.044
417208900	-128.801
417209000	-114.996
417209100	-138.84
417209200	-112.799
417209300	-143.85
417209400	-112.829
417209500	-145.511
417209600	-115.301
417209700	-133.309
417209800	-113.486
417209900	-136.001
417210000	-113.886
417210100	-132.856
417210200	-112.551
417210300	-131.447
417210400	-116.069
417210500	-133.614
417210600	-112.752
417210700	-137.443
417210800	-114.68
417210900	-135.408
417211000	-112.453
417211100	-127.873
417211200	-113.434
417211300	-134.713
417211400	-112.831
417211500	-127.911
417211600	-113.579
417211700	-133.516
417211800	-111.098
417211900	-132.119
417212000	-114.574
417212100	-138.417
417212200	-115.042
417212300	-133.931
417212400	-112.298
417212500	-142.218
417212600	-112.956
417212700	-127.595
417212800	-114.574
417212900	-137.85
417213000	-110.927
417213100	-126.115
417213200	-112.691
417213300	-130.722
417213400	-115.298
417213500	-133.191
417213600	-112.29
417213700	-131.276
417213800	-113.36
417213900	-125.922
417214000	-112.015
417214100	-128.989
417214200	-111.593
417214300	-131.734
417214400	-115.349
417214500	-131.29
417214600	-113.456
417214700	-137.307
417214800	-113.181
417214900	-133.579
417215000	-110.368
417215100	-138.535
417215200	-113.416
417215300	-133.342
417215400	-114.169
417215500	-128.882
417215600	-113.775
417215700	-140.384
417215800	-113.337
417215900	-137.181
417216000	-114.667
417216100	-132.828
417216200	-115.514
417216300	-136.227
417216400	-112.795
417216500	-131.31
417216600	-113.451
417216700	-128.779
417216800	-114.487
417216900	-133.157
417217000	-115.668
417217100	-131.609
417217200	-114.67
417217300	-131.82
417217400	-113.553
417217500	-133.839
417217600	-114.412
417217700	-135.308
417217800	-112.643
417217900	-139.151
417218000	-114.697
417218100	-144.666
417218200	-113.857
417218300	-137.091
417218400	-112.869
417218500	-137.061
417218600	-112.031
417218700	-134.719
417218800	-113.726
417218900	-141.432
417219000	-114.024
417219100	-129.54
417219200	-114.748
417219300	-145.421
417219400	-111.779
417219500	-152.126
417219600	-113.336
417219700	-135.469
417219800	-114.053
417219900	-136.995
417220000	-113.822
417220100	-138.054
417220200	-113.192
417220300	-129.13
417220400	-113.363
417220500	-131.851
417220600	-116.782
417220700	-140.436
417220800	-111.712
417220900	-138.959
417221000	-114.187
417221100	-132.973
417221200	-114.314
417221300	-133.49
417221400	-113.54
417221500	-126.251
417221600	-112.192
417221700	-135.94
417221800	-114.316
417221900	-139.397
417222000	-115.971
417222100	-135.539
417222200	-114.147
417222300	-142.454
417222400	-111.664
417222500	-129.305
417222600	-112.753
417222700	-134.498
417222800	-115.567
417222900	-133.316
417223000	-111.779
417223100	-130.757
417223200	-114.576
417223300	-131.39
417223400	-115.886
417223500	-132.86
417223600	-116.099
417223700	-130.075
417223800	-114.006
417223900	-125.364
417224000	-113.961
417224100	-133.581
417224200	-115.318
417224300	-136.978
417224400	-116.766
417224500	-147.862
417224600	-113.632
417224700	-131.534
417224800	-112.991
417224900	-135.352
417225000	-110.937
417225100	-130.013
417225200	-111.026
417225300	-138.17
417225400	-116.532
417225500	-131.38
417225600	-115.734
417225700	-131.014
417225800	-113.212
417225900	-134.73
417226000	-112.131
417226100	-135.453
417226200	-114.292
417226300	-127.977
417226400	-113.109
417226500	-131.288
417226600	-112.336
417226700	-132.782
417226800	-114.649
417226900	-127.512
417227000	-115.04
417227100	-137.872
417227200	-113.92
417227300	-134.119
417227400	-114.758
417227500	-133.322
417227600	-114.276
417227700	-140.242
417227800	-115.522
417227900	-149.14
417228000	-115.903
417228100	-139.223
417228200	-115.396
417228300	-128.206
417228400	-113.472
417228500	-136.334
417228600	-112.677
417228700	-140.292
417228800	-116.936
417228900	-136.113
417229000	-114.87
417229100	-134.502
417229200	-115.485
417229300	-141.397
417229400	-117.143
417229500	-136.394
417229600	-112.179
417229700	-135.27
417229800	-116.356
417229900	-140.337
417230000	-113.957
417230100	-126.126
417230200	-112.571
417230300	-139.444
417230400	-115.91
417230500	-137.802
417230600	-113.687
417230700	-134.009
417230800	-113.675
417230900	-135.689
417231000	-111.893
417231100	-156.826
417231200	-115.585
417231300	-130.544
417231400	-112.402
417231500	-127.338
417231600	-115.314
417231700	-140.453
417231800	-115.918
417231900	-142.591
417232000	-112.516
417232100	-129.741
417232200	-114.635
417232300	-145.422
417232400	-116.087
417232500	-133.069
417232600	-114.543
417232700	-130.493
417232800	-114.239
417232900	-134.511
417233000	-115.3
417233100	-128.523
417233200	-114.091
417233300	-135.389
417233400	-112.368
417233500	-131.485
417233600	-115.831
417233700	-132.597
417233800	-114.753
417233900	-129.757
417234000	-115.34
417234100	-144.584
417234200	-115.847
417234300	-135.068
417234400	-115.872
417234500	-130.173
417234600	-114.626
417234700	-154.328
417234800	-113.076
417234900	-134.308
417235000	-112.876
417235100	-139.643
417235200	-115.508
417235300	-138.026
417235400	-114.323
417235500	-132.27
417235600	-116.246
417235700	-146.439
417235800	-110.99
417235900	-140.074
417236000	-113.033
417236100	-128.794
417236200	-113.391
417236300	-148.322
417236400	-114.638
417236500	-140.129
417236600	-113.462
417236700	-133.94
417236800	-115.39
417236900	-139.59
417237000	-118.725
417237100	-136.198
417237200	-113.906
417237300	-127.308
417237400	-113.162
417237500	-134.932
417237600	-115.702
417237700	-134.575
417237800	-115.683
417237900	-138.412
417238000	-114.069
417238100	-136.491
417238200	-114.357
417238300	-136.361
417238400	-115.629
417238500	-129.033
417238600	-118.369
417238700	-136.512
417238800	-114.293
417238900	-135.233
417239000	-115.183
417239100	-135.896
417239200	-114.31
417239300	-136.282
417239400	-113.18
417239500	-133.886
417239600	-115.046
417239700	-130.411
417239800	-115.836
417239900	-145.538
417240000	-117.252
417240100	-133.929
417240200	-113.912
417240300	-137.24
417240400	-111.711
417240500	-133.046
417240600	-114.252
417240700	-128.827
417240800	-115.231
417240900	-140.343
417241000	-111.156
417241100	-132.851
417241200	-114.051
417241300	-127.975
417241400	-115.333
417241500	-148.368
417241600	-112.95
417241700	-131.991
417241800	-112.968
417241900	-131.64
417242000	-115.085
417242100	-131.531
417242200	-115.651
417242300	-135.329
417242400	-113.271
417242500	-138.426
417242600	-115.769
417242700	-133.584
417242800	-117.166
417242900	-132.262
417243000	-112.142
417243100	-131.841
417243200	-115.727
417243300	-136.728
417243400	-115.107
417243500	-132.007
417243600	-115.837
417243700	-142.421
417243800	-113.911
417243900	-138.453
417244000	-116.34
417244100	-146.933
417244200	-113.889
417244300	-135.385
417244400	-114.988
417244500	-137.142
417244600	-114.765
417244700	-130.929
417244800	-115.197
417244900	-135.975
417245000	-117.93
417245100	-134.751
417245200	-116.727
417245300	-136.61
417245400	-114.138
417245500	-149.971
417245600	-115.68
417245700	-133.135
417245800	-112.782
417245900	-135.732
417246000	-116.643
417246100	-154.902
417246200	-113.92
417246300	-136.773
417246400	-113.9
417246500	-131.546
417246600	-114.763
417246700	-131.062
417246800	-115.437
417246900	-137.715
417247000	-117.388
417247100	-136.125
417247200	-114.979
417247300	-135.456
417247400	-113.598
417247500	-146.352
417247600	-115.557
417247700	-135.567
417247800	-113.275
417247900	-139.529
417248000	-114.337
417248100	-151.049
417248200	-114.316
417248300	-146.001
417248400	-114.45
417248500	-137.98
417248600	-114.308
417248700	-134.834
417248800	-116.083
417248900	-133.143
417249000	-115.856
417249100	-142.144
417249200	-113.795
417249300	-128.801
417249400	-112.707
417249500	-139.122
417249600	-116.791
417249700	-144.901
417249800	-116.902
[truncated: 18,002 more rows]
