# Supplementary material for: Passive frequency comb generation at radiofrequency for ranging applications
Source: Nat Commun. 2024 Apr 2;15:2844. doi: 10.1038/s41467-024-46940-2 (PMC10987526; doi:10.1038/s41467-024-46940-2)
Supplement: Supplementary file 5 — Source Data [file 41467_2024_46940_MOESM5_ESM.zip › Figure3_Data/836_10MHz_-01_20dBm.xlsx]

## Sheet: Sheet1
frequency (Hz)	power (dBm)
417050000	-114.495
417050100	-136.685
417050200	-114.871
417050300	-138.265
417050400	-114.215
417050500	-129.93
417050600	-117.462
417050700	-135.479
417050800	-112.832
417050900	-139.891
417051000	-113.396
417051100	-140.768
417051200	-111.34
417051300	-137.924
417051400	-115.193
417051500	-135.306
417051600	-112.084
417051700	-133.603
417051800	-114.054
417051900	-148.034
417052000	-115.02
417052100	-136.405
417052200	-118.157
417052300	-129.683
417052400	-115.263
417052500	-136.263
417052600	-113.671
417052700	-127.182
417052800	-115.385
417052900	-131.137
417053000	-115.246
417053100	-141.176
417053200	-113.678
417053300	-141.322
417053400	-114.744
417053500	-132.263
417053600	-113.208
417053700	-131.172
417053800	-110.509
417053900	-141.388
417054000	-113.458
417054100	-131.56
417054200	-113.869
417054300	-137.843
417054400	-115.167
417054500	-141.133
417054600	-112.243
417054700	-128.898
417054800	-113.296
417054900	-136.035
417055000	-114.697
417055100	-132.424
417055200	-112.753
417055300	-140.773
417055400	-114.44
417055500	-127.979
417055600	-114.113
417055700	-132.636
417055800	-114.169
417055900	-132.058
417056000	-115.243
417056100	-139.606
417056200	-113.502
417056300	-128.375
417056400	-108.935
417056500	-133.213
417056600	-115.298
417056700	-139.079
417056800	-113.715
417056900	-128.027
417057000	-112.868
417057100	-137.044
417057200	-114.143
417057300	-138.964
417057400	-111.12
417057500	-127.884
417057600	-114.155
417057700	-137.854
417057800	-114.271
417057900	-127.978
417058000	-114.554
417058100	-135.931
417058200	-115.12
417058300	-130.418
417058400	-112.703
417058500	-149.713
417058600	-112.412
417058700	-126.238
417058800	-114.005
417058900	-132.639
417059000	-114.394
417059100	-135.801
417059200	-114.178
417059300	-137.443
417059400	-112.606
417059500	-134.688
417059600	-112.618
417059700	-135.127
417059800	-111.944
417059900	-132.895
417060000	-113.535
417060100	-129.937
417060200	-114.78
417060300	-133.429
417060400	-112.45
417060500	-128.775
417060600	-113.029
417060700	-127.848
417060800	-112.804
417060900	-134.161
417061000	-115.308
417061100	-132.581
417061200	-115.733
417061300	-135.093
417061400	-114.728
417061500	-134.718
417061600	-114.791
417061700	-131.703
417061800	-110.816
417061900	-130.771
417062000	-115.776
417062100	-136.194
417062200	-112.875
417062300	-129.606
417062400	-109.327
417062500	-143.443
417062600	-111.77
417062700	-140.712
417062800	-114.092
417062900	-135.061
417063000	-114.114
417063100	-130.352
417063200	-112.914
417063300	-135.543
417063400	-112.376
417063500	-127.124
417063600	-112.534
417063700	-131.873
417063800	-114.323
417063900	-134.834
417064000	-110.572
417064100	-135.124
417064200	-110.534
417064300	-134.589
417064400	-113.733
417064500	-129.381
417064600	-112.763
417064700	-137.982
417064800	-111.66
417064900	-135.706
417065000	-114.174
417065100	-139.537
417065200	-113.795
417065300	-133.015
417065400	-114.7
417065500	-127.45
417065600	-114.999
417065700	-147.646
417065800	-112.555
417065900	-136.091
417066000	-113.835
417066100	-131.558
417066200	-111.755
417066300	-155.082
417066400	-113.769
417066500	-128.798
417066600	-113.83
417066700	-131.566
417066800	-111.945
417066900	-124.639
417067000	-111.955
417067100	-130.921
417067200	-111.507
417067300	-130.378
417067400	-112.184
417067500	-131.652
417067600	-114.32
417067700	-137.989
417067800	-114.821
417067900	-137.318
417068000	-114.983
417068100	-132.257
417068200	-112.074
417068300	-138.09
417068400	-114.145
417068500	-130.331
417068600	-113.037
417068700	-135.752
417068800	-114.111
417068900	-137.084
417069000	-113.868
417069100	-133.566
417069200	-111.919
417069300	-135.994
417069400	-114.608
417069500	-132.3
417069600	-108.94
417069700	-127.923
417069800	-111.614
417069900	-130.414
417070000	-111.433
417070100	-142.437
417070200	-114.448
417070300	-133.113
417070400	-113.184
417070500	-132.318
417070600	-113.88
417070700	-136.886
417070800	-110.772
417070900	-141.109
417071000	-113.563
417071100	-129.59
417071200	-110.998
417071300	-135.662
417071400	-111.234
417071500	-132.733
417071600	-112.044
417071700	-132.582
417071800	-112.863
417071900	-146.15
417072000	-112.424
417072100	-130.861
417072200	-113.788
417072300	-124.74
417072400	-113.436
417072500	-126.208
417072600	-111.215
417072700	-130.923
417072800	-113.671
417072900	-130.015
417073000	-110.632
417073100	-132.831
417073200	-112.394
417073300	-131.636
417073400	-112.534
417073500	-129.183
417073600	-113.228
417073700	-135.371
417073800	-111.948
417073900	-143.556
417074000	-113.529
417074100	-144.728
417074200	-112.199
417074300	-131.201
417074400	-115.144
417074500	-136.422
417074600	-113.74
417074700	-137.713
417074800	-113.067
417074900	-145.775
417075000	-111.764
417075100	-138.037
417075200	-111.15
417075300	-136.985
417075400	-112.395
417075500	-130.836
417075600	-114.422
417075700	-135.69
417075800	-111.98
417075900	-146.139
417076000	-112.421
417076100	-131.884
417076200	-110.158
417076300	-136.905
417076400	-110.912
417076500	-147.535
417076600	-115.455
417076700	-140.865
417076800	-113.399
417076900	-135.445
417077000	-112.175
417077100	-131.817
417077200	-111.614
417077300	-128.504
417077400	-110.276
417077500	-131.721
417077600	-110.814
417077700	-142.126
417077800	-113.359
417077900	-140.317
417078000	-111.907
417078100	-134.413
417078200	-111.15
417078300	-128.059
417078400	-112.946
417078500	-135.126
417078600	-112.432
417078700	-137.87
417078800	-111.747
417078900	-128.408
417079000	-112.92
417079100	-122.256
417079200	-113.243
417079300	-129.886
417079400	-115.163
417079500	-134.249
417079600	-111.362
417079700	-133.062
417079800	-112.74
417079900	-130.591
417080000	-111.432
417080100	-142.85
417080200	-112.865
417080300	-151.062
417080400	-110.316
417080500	-133
417080600	-115.233
417080700	-135.897
417080800	-114.254
417080900	-132.237
417081000	-113.95
417081100	-135.909
417081200	-113.107
417081300	-132.823
417081400	-113.151
417081500	-136.461
417081600	-112.548
417081700	-132.277
417081800	-113.652
417081900	-130.64
417082000	-112.114
417082100	-134.604
417082200	-110.077
417082300	-133.813
417082400	-112.112
417082500	-129.375
417082600	-108.15
417082700	-147.773
417082800	-110.061
417082900	-130.648
417083000	-112.162
417083100	-128.574
417083200	-111.012
417083300	-128.869
417083400	-113.232
417083500	-127.634
417083600	-112.153
417083700	-135.906
417083800	-114.041
417083900	-139.425
417084000	-110.347
417084100	-129.169
417084200	-113.003
417084300	-132.63
417084400	-112.682
417084500	-132.402
417084600	-110.315
417084700	-130.342
417084800	-112.281
417084900	-126.031
417085000	-113.305
417085100	-135.273
417085200	-112.955
417085300	-131.409
417085400	-111.215
417085500	-142.477
417085600	-109.08
417085700	-128.619
417085800	-112.428
417085900	-169.557
417086000	-111.082
417086100	-131.403
417086200	-111.952
417086300	-131.065
417086400	-110.285
417086500	-134.662
417086600	-110.411
417086700	-124.995
417086800	-110.787
417086900	-128.886
417087000	-111.387
417087100	-132.475
417087200	-113.995
417087300	-127.544
417087400	-110.794
417087500	-129.997
417087600	-112.663
417087700	-128.61
417087800	-106.991
417087900	-128.2
417088000	-112.301
417088100	-122.108
417088200	-112.521
417088300	-133.001
417088400	-111.924
417088500	-122.411
417088600	-110.322
417088700	-137.21
417088800	-111.563
417088900	-133.798
417089000	-113.677
417089100	-131.041
417089200	-112.358
417089300	-135.946
417089400	-111.238
417089500	-125.662
417089600	-110.839
417089700	-130.185
417089800	-108.71
417089900	-132.041
417090000	-109.576
417090100	-134.111
417090200	-113.358
417090300	-127.693
417090400	-114.218
417090500	-131.894
417090600	-111.573
417090700	-127.279
417090800	-109.995
417090900	-126.928
417091000	-111.272
417091100	-129.354
417091200	-109.213
417091300	-141.391
417091400	-108.832
417091500	-137.167
417091600	-111.529
417091700	-133.568
417091800	-111.538
417091900	-132.445
417092000	-111.368
417092100	-125.193
417092200	-109.829
417092300	-139.168
417092400	-111.595
417092500	-130.574
417092600	-114.966
417092700	-133.373
417092800	-110.712
417092900	-130.912
417093000	-112.86
417093100	-128.089
417093200	-109.778
417093300	-124.288
417093400	-111.25
417093500	-129.743
417093600	-109.693
417093700	-145.186
417093800	-110.884
417093900	-134.876
417094000	-108.401
417094100	-130.742
417094200	-108.686
417094300	-127.424
417094400	-112.236
417094500	-131.063
417094600	-112.335
417094700	-135.086
417094800	-110.307
417094900	-126.118
417095000	-111.052
417095100	-132.352
417095200	-111.143
417095300	-134.495
417095400	-110.896
417095500	-134.812
417095600	-108.116
417095700	-124.277
417095800	-109.955
417095900	-132.355
417096000	-112.236
417096100	-129.853
417096200	-112.781
417096300	-123.098
417096400	-111.414
417096500	-143.622
417096600	-109.884
417096700	-122.126
417096800	-108.88
417096900	-128.944
417097000	-111.865
417097100	-135.195
417097200	-110.207
417097300	-160.597
417097400	-110.983
417097500	-127.086
417097600	-110.931
417097700	-126.342
417097800	-111.4
417097900	-136.624
417098000	-108.254
417098100	-121.399
417098200	-110.128
417098300	-130.284
417098400	-109.635
417098500	-136.443
417098600	-111.784
417098700	-139.105
417098800	-109.106
417098900	-127.102
417099000	-110.916
417099100	-125.045
417099200	-110.761
417099300	-129.531
417099400	-108.406
417099500	-137.991
417099600	-107.109
417099700	-131.991
417099800	-111.54
417099900	-130.896
417100000	-108.555
417100100	-125.509
417100200	-110.415
417100300	-126.955
417100400	-109.467
417100500	-130.182
417100600	-114.302
417100700	-140.013
417100800	-107.287
417100900	-127.409
417101000	-108.05
417101100	-138.921
417101200	-110.962
417101300	-131.955
417101400	-108.58
417101500	-133.583
417101600	-110.649
417101700	-127.053
417101800	-108.5
417101900	-133.089
417102000	-110.06
417102100	-125.974
417102200	-110.786
417102300	-128.575
417102400	-110.411
417102500	-129.743
417102600	-109.396
417102700	-140.116
417102800	-109.037
417102900	-122.904
417103000	-111.638
417103100	-126.49
417103200	-110.012
417103300	-124.722
417103400	-112.313
417103500	-143.546
417103600	-111.023
417103700	-139.629
417103800	-112.751
417103900	-122.594
417104000	-108.574
417104100	-122.93
417104200	-110.958
417104300	-123.807
417104400	-107.428
417104500	-140.487
417104600	-107.698
417104700	-131.496
417104800	-111.045
417104900	-127.812
417105000	-110.876
417105100	-142.398
417105200	-108.773
417105300	-137.666
417105400	-108.509
417105500	-125.887
417105600	-110.575
417105700	-129.385
417105800	-108.203
417105900	-122.343
417106000	-106.834
417106100	-137.715
417106200	-109.671
417106300	-136.9
417106400	-107.991
417106500	-135.026
417106600	-107.689
417106700	-124.239
417106800	-110.682
417106900	-128.004
417107000	-107.823
417107100	-127.991
417107200	-110.286
417107300	-129.328
417107400	-112.647
417107500	-125.048
417107600	-107.489
417107700	-140.429
417107800	-110.145
417107900	-120.653
417108000	-107.009
417108100	-129.199
417108200	-108.263
417108300	-137.493
417108400	-109.157
417108500	-125.892
417108600	-109.343
417108700	-126.607
417108800	-107.589
417108900	-126.521
417109000	-110.114
417109100	-123.523
417109200	-106.431
417109300	-130.652
417109400	-110.842
417109500	-135.498
417109600	-110.736
417109700	-132.131
417109800	-105.815
417109900	-133.796
417110000	-105.818
417110100	-128.844
417110200	-107.207
417110300	-135.841
417110400	-108.632
417110500	-121.595
417110600	-110.026
417110700	-129.651
417110800	-108.055
417110900	-131.825
417111000	-105.352
417111100	-139.021
417111200	-107.386
417111300	-134.824
417111400	-107.571
417111500	-132.303
417111600	-106.675
417111700	-125.955
417111800	-103.908
417111900	-126.164
417112000	-105.645
417112100	-125.368
417112200	-105.998
417112300	-127.852
417112400	-107.969
417112500	-126.925
417112600	-108.657
417112700	-133.436
417112800	-105.079
417112900	-123.534
417113000	-106.181
417113100	-147.575
417113200	-105.81
417113300	-119.37
417113400	-105.844
417113500	-141.013
417113600	-105.29
417113700	-134.924
417113800	-104.883
417113900	-123.056
417114000	-106.854
417114100	-127.753
417114200	-107.592
417114300	-128.392
417114400	-104.403
417114500	-120.175
417114600	-105.83
417114700	-123.407
417114800	-105.969
417114900	-119.422
417115000	-102.097
417115100	-122.332
417115200	-107.522
417115300	-122.379
417115400	-105.863
417115500	-128.752
417115600	-108.189
417115700	-129.034
417115800	-104.724
417115900	-129.628
417116000	-104.537
417116100	-122.941
417116200	-106.423
417116300	-131.687
417116400	-103.468
417116500	-133.14
417116600	-103.468
417116700	-126.86
417116800	-103.724
417116900	-117.793
417117000	-105.659
417117100	-124.954
417117200	-105.11
417117300	-127.009
417117400	-103.377
417117500	-117.849
417117600	-102.853
417117700	-129.486
417117800	-105.725
417117900	-118.273
417118000	-104.112
417118100	-127.941
417118200	-104.349
417118300	-120.149
417118400	-103.294
417118500	-137.704
417118600	-105.457
417118700	-122.404
417118800	-103.657
417118900	-119.184
417119000	-105.19
417119100	-123.687
417119200	-105.124
417119300	-122.077
417119400	-101.428
417119500	-145.295
417119600	-101.236
417119700	-126.779
417119800	-102.64
417119900	-125.685
417120000	-102.706
417120100	-119.451
417120200	-103.01
417120300	-127.974
417120400	-103.444
417120500	-134.657
417120600	-103.565
417120700	-128.324
417120800	-104.021
417120900	-122.796
417121000	-103.379
417121100	-128.672
417121200	-104.05
417121300	-120.723
417121400	-101.68
417121500	-114.645
417121600	-102.877
417121700	-119.704
417121800	-102.705
417121900	-119.922
417122000	-101.786
417122100	-121.338
417122200	-103.236
417122300	-129.022
417122400	-101.466
417122500	-121.237
417122600	-101.076
417122700	-132.088
417122800	-100.873
417122900	-129.755
417123000	-99.397
417123100	-116.47
417123200	-103.198
417123300	-113.672
417123400	-99.1815
417123500	-121.365
417123600	-99.2561
417123700	-119.752
417123800	-100.443
417123900	-132.205
417124000	-101.298
417124100	-118.549
417124200	-100.934
417124300	-125.688
417124400	-99.3581
417124500	-122.804
417124600	-97.7467
417124700	-124.217
417124800	-100.558
417124900	-116.674
417125000	-98.9299
417125100	-120.992
417125200	-98.1606
417125300	-132.804
417125400	-100.043
417125500	-119.244
417125600	-99.7143
417125700	-115.437
417125800	-99.5307
417125900	-113.403
417126000	-100.03
417126100	-123.792
417126200	-98.3415
417126300	-127.615
417126400	-97.3153
417126500	-130.814
417126600	-97.0809
417126700	-114.621
417126800	-97.5308
417126900	-114.288
417127000	-95.2614
417127100	-123.646
417127200	-97.0132
417127300	-116.637
417127400	-95.9966
417127500	-116.776
417127600	-96.1154
417127700	-138.855
417127800	-99.9024
417127900	-114.946
417128000	-97.0978
417128100	-117.121
417128200	-94.3398
417128300	-116.182
417128400	-95.1704
417128500	-111.717
417128600	-94.3274
417128700	-116.839
417128800	-92.5266
417128900	-114.084
417129000	-93.2451
417129100	-110.947
417129200	-91.3044
417129300	-114.689
417129400	-94.8241
417129500	-112.241
417129600	-93.1477
417129700	-126.557
417129800	-91.9914
417129900	-118.035
417130000	-91.6774
417130100	-116.816
417130200	-90.4038
417130300	-109.701
417130400	-89.087
417130500	-112.767
417130600	-90.8192
417130700	-111.794
417130800	-87.199
417130900	-112.605
417131000	-87.9981
417131100	-105.028
417131200	-85.8851
417131300	-113.056
417131400	-86.5297
417131500	-111.157
417131600	-83.8354
417131700	-103.841
417131800	-82.8875
417131900	-103.265
417132000	-81.7462
417132100	-103.741
417132200	-78.7301
417132300	-104.906
417132400	-76.8941
417132500	-111.231
417132600	-76.3717
417132700	-101.788
417132800	-66.3226
417132900	-93.1007
417133000	-38.5158
417133100	-70.146
417133200	-51.6135
417133300	-95.3329
417133400	-69.2316
417133500	-95.7501
417133600	-75.2245
417133700	-99.4463
417133800	-75.3588
417133900	-102.45
417134000	-80.8846
417134100	-97.3054
417134200	-82.031
417134300	-105.133
417134400	-82.7325
417134500	-100.506
417134600	-82.5153
417134700	-100.87
417134800	-86.8787
417134900	-105.162
417135000	-87.548
417135100	-114.517
417135200	-88.4484
417135300	-106.511
417135400	-89.1921
417135500	-115.878
417135600	-90.6155
417135700	-102.436
417135800	-89.8863
417135900	-106.771
417136000	-92.7417
417136100	-114.479
417136200	-91.9626
417136300	-114.64
417136400	-92.9596
417136500	-117.618
417136600	-91.4989
417136700	-116.28
417136800	-90.9682
417136900	-115.87
417137000	-91.7063
417137100	-119.019
417137200	-90.6178
417137300	-110.115
417137400	-94.5168
417137500	-114.508
417137600	-95.7741
417137700	-112.883
417137800	-95.5436
417137900	-120.102
417138000	-96.414
417138100	-115.96
417138200	-98.2546
417138300	-114.007
417138400	-99.8731
417138500	-130.326
417138600	-94.6999
417138700	-111.387
417138800	-96.3426
417138900	-127.939
417139000	-96.9709
417139100	-122.77
417139200	-96.6733
417139300	-118.175
417139400	-97.1398
417139500	-113.007
417139600	-97.0332
417139700	-122.608
417139800	-100.629
417139900	-116.252
417140000	-98.6789
417140100	-123.161
417140200	-98.3284
417140300	-129.198
417140400	-99.307
417140500	-121.798
417140600	-99.6728
417140700	-121.739
417140800	-97.2525
417140900	-113
417141000	-97.1111
417141100	-120.331
417141200	-98.4908
417141300	-123.024
417141400	-100.291
417141500	-117.934
417141600	-99.6361
417141700	-117.955
417141800	-99.5991
417141900	-133.688
417142000	-101.75
417142100	-120.886
417142200	-101.274
417142300	-117.433
417142400	-101.276
417142500	-125.503
417142600	-101.45
417142700	-116.613
417142800	-103.22
417142900	-116.98
417143000	-100.484
417143100	-121.018
417143200	-100.752
417143300	-120.407
417143400	-100.781
417143500	-141.463
417143600	-102.314
417143700	-118.97
417143800	-102.337
417143900	-123.291
417144000	-103.777
417144100	-126.226
417144200	-100.211
417144300	-128.156
417144400	-102.499
417144500	-122.801
417144600	-102.044
417144700	-123.309
417144800	-102.025
417144900	-128.939
417145000	-104.519
417145100	-116.392
417145200	-102.986
417145300	-127.568
417145400	-101.372
417145500	-120.014
417145600	-103.676
417145700	-133.188
417145800	-103.954
417145900	-124.011
417146000	-100.105
417146100	-127.769
417146200	-102.825
417146300	-124.889
417146400	-103.902
417146500	-134.621
417146600	-100.132
417146700	-125.752
417146800	-103.308
417146900	-131.202
417147000	-106.08
417147100	-131.725
417147200	-104.084
417147300	-123.552
417147400	-103.778
417147500	-122.816
417147600	-105.982
417147700	-125.087
417147800	-104.047
417147900	-120.522
417148000	-102.524
417148100	-129.666
417148200	-106.873
417148300	-124.679
417148400	-103.259
417148500	-114.529
417148600	-103.934
417148700	-120.37
417148800	-105.129
417148900	-123.124
417149000	-104.968
417149100	-124.55
417149200	-104.148
417149300	-123.878
417149400	-105.171
417149500	-130.618
417149600	-103.8
417149700	-128.952
417149800	-105.355
417149900	-123.682
417150000	-105.788
417150100	-123.24
417150200	-104.905
417150300	-131.48
417150400	-106.41
417150500	-127.056
417150600	-108.061
417150700	-123.811
417150800	-109.096
417150900	-120.275
417151000	-103.756
417151100	-131.045
417151200	-103.494
417151300	-126.132
417151400	-106.155
417151500	-129.172
417151600	-105.971
417151700	-133.534
417151800	-106.769
417151900	-125.854
417152000	-106.755
417152100	-131.17
417152200	-105.67
417152300	-132.786
417152400	-107.209
417152500	-143.88
417152600	-105.825
417152700	-124.595
417152800	-105.595
417152900	-131.375
417153000	-105.184
417153100	-131.166
417153200	-106.654
417153300	-124.727
417153400	-105.871
417153500	-145.753
417153600	-108.096
417153700	-129.533
417153800	-108.188
417153900	-127.343
417154000	-106.141
417154100	-132.964
417154200	-105.732
417154300	-132.584
417154400	-108.215
417154500	-138.014
417154600	-105.377
417154700	-120.66
417154800	-109.633
417154900	-122.97
417155000	-107.436
417155100	-132.929
417155200	-108.975
417155300	-123.758
417155400	-108.1
417155500	-131.255
417155600	-108.106
417155700	-126.064
417155800	-108.471
417155900	-131.211
417156000	-107.824
417156100	-121.278
417156200	-107.235
417156300	-142.215
417156400	-107.166
417156500	-144.12
417156600	-109.931
417156700	-133.504
417156800	-110.558
417156900	-130.395
417157000	-109.886
417157100	-127.224
417157200	-108.566
417157300	-124.75
417157400	-107.982
417157500	-126.848
417157600	-108.111
417157700	-139.138
417157800	-106.798
417157900	-132.79
417158000	-108.417
417158100	-137.126
417158200	-108.525
417158300	-131.829
417158400	-110.751
417158500	-129.893
417158600	-107.997
417158700	-134.879
417158800	-111.678
417158900	-130.891
417159000	-107.885
417159100	-133.925
417159200	-110.066
417159300	-129.533
417159400	-109.676
417159500	-127.35
417159600	-108.66
417159700	-128.178
417159800	-108.39
417159900	-148.551
417160000	-109.497
417160100	-127.48
417160200	-109.311
417160300	-135.226
417160400	-107.998
417160500	-143.149
417160600	-111.073
417160700	-133.201
417160800	-109.586
417160900	-133.986
417161000	-108.987
417161100	-133.708
417161200	-111.4
417161300	-129.864
417161400	-111.488
417161500	-135.261
417161600	-109.029
417161700	-124.754
417161800	-111.859
417161900	-135.23
417162000	-109.36
417162100	-141.147
417162200	-110.039
417162300	-129.981
417162400	-113
417162500	-128.673
417162600	-110.813
417162700	-139.326
417162800	-109.886
417162900	-128.701
417163000	-110.25
417163100	-127.149
417163200	-110.962
417163300	-128.082
417163400	-110.281
417163500	-133.458
417163600	-109.069
417163700	-129.06
417163800	-108.974
417163900	-132.455
417164000	-110.269
417164100	-127.773
417164200	-108.445
417164300	-127.476
417164400	-110.153
417164500	-136.155
417164600	-109.335
417164700	-129.73
417164800	-109.975
417164900	-133.534
417165000	-109.426
417165100	-124.056
417165200	-110.557
417165300	-126
417165400	-108.033
417165500	-131.635
417165600	-111.488
417165700	-121.304
417165800	-110.777
417165900	-127.643
417166000	-109.428
417166100	-128.537
417166200	-110.173
417166300	-138.646
417166400	-111.359
417166500	-119.927
417166600	-108.121
417166700	-127.824
417166800	-112.789
417166900	-138.891
417167000	-111.983
417167100	-129.035
417167200	-108.459
417167300	-141.519
417167400	-108.463
417167500	-129.88
417167600	-111.973
417167700	-125.351
417167800	-113.78
417167900	-128.691
417168000	-108.543
417168100	-150.225
417168200	-112.204
417168300	-124.715
417168400	-111.979
417168500	-122.896
417168600	-110.625
417168700	-134.294
417168800	-109.654
417168900	-121.198
417169000	-110.918
417169100	-137.578
417169200	-110.257
417169300	-143.273
417169400	-110.524
417169500	-140.57
417169600	-112.778
417169700	-128.214
417169800	-110.768
417169900	-135.949
417170000	-111.477
417170100	-129.663
417170200	-110.862
417170300	-124.685
417170400	-110.341
417170500	-128.707
417170600	-110.393
417170700	-132.775
417170800	-111.564
417170900	-129.285
417171000	-109.806
417171100	-135.983
417171200	-111.464
417171300	-132.333
417171400	-110.303
417171500	-136.43
417171600	-110.317
417171700	-130.088
417171800	-110.907
417171900	-133.252
417172000	-109.495
417172100	-134.787
417172200	-109.111
417172300	-141.093
417172400	-111.427
417172500	-132.867
417172600	-109.718
417172700	-126.874
417172800	-110.241
417172900	-131.325
417173000	-112.985
417173100	-126.081
417173200	-113.516
417173300	-132.658
417173400	-111.161
417173500	-145.465
417173600	-110.931
417173700	-131.899
417173800	-107.814
417173900	-129.132
417174000	-111.766
417174100	-132.133
417174200	-112.814
417174300	-132.099
417174400	-113.261
417174500	-149.225
417174600	-113.349
417174700	-132.579
417174800	-108.6
417174900	-132.047
417175000	-108.617
417175100	-125.216
417175200	-111.42
417175300	-130.217
417175400	-111.765
417175500	-136.811
417175600	-111.982
417175700	-139.062
417175800	-112.99
417175900	-131.748
417176000	-108.717
417176100	-125.29
417176200	-109.758
417176300	-129.89
417176400	-112.495
417176500	-128.187
417176600	-113.647
417176700	-135.337
417176800	-113.037
417176900	-126.961
417177000	-112.742
417177100	-143.152
417177200	-111.53
417177300	-129.863
417177400	-108.995
417177500	-135.331
417177600	-111.551
417177700	-127.678
417177800	-112.007
417177900	-133.293
417178000	-111.412
417178100	-127.456
417178200	-111.883
417178300	-144.356
417178400	-112.301
417178500	-130.519
417178600	-114.058
417178700	-125.025
417178800	-108.961
417178900	-139.211
417179000	-109.465
417179100	-123.994
417179200	-110.656
417179300	-129.32
417179400	-113.079
417179500	-123.366
417179600	-110.776
417179700	-131.371
417179800	-112.372
417179900	-124.33
417180000	-111.436
417180100	-130.647
417180200	-110.83
417180300	-161.889
417180400	-110.985
417180500	-133.318
417180600	-111.827
417180700	-133.643
417180800	-110.516
417180900	-131.511
417181000	-113.801
417181100	-130.733
417181200	-112.614
417181300	-128.011
417181400	-114.194
417181500	-132.51
417181600	-108.997
417181700	-129.243
417181800	-112.735
417181900	-136.854
417182000	-112.144
417182100	-145.833
417182200	-111.954
417182300	-138.091
417182400	-113.987
417182500	-132.013
417182600	-110.591
417182700	-130.9
417182800	-111.298
417182900	-125.248
417183000	-110.046
417183100	-125.72
417183200	-112.57
417183300	-128.922
417183400	-109.501
417183500	-135.086
417183600	-110.376
417183700	-135.769
417183800	-110.402
417183900	-135.127
417184000	-112.336
417184100	-138.337
417184200	-111.072
417184300	-138.34
417184400	-110.978
417184500	-135.684
417184600	-111.833
417184700	-140.883
417184800	-112.574
417184900	-137.458
417185000	-113.032
417185100	-134.593
417185200	-113.263
417185300	-135.252
417185400	-114.609
417185500	-132.496
417185600	-111.607
417185700	-134.937
417185800	-112.745
417185900	-133.603
417186000	-110.379
417186100	-136.004
417186200	-113.24
417186300	-134.842
417186400	-114.95
417186500	-125.937
417186600	-110.483
417186700	-131.772
417186800	-113.609
417186900	-141.476
417187000	-114.194
417187100	-135.627
417187200	-112.413
417187300	-143.585
417187400	-111.549
417187500	-128.488
417187600	-113.512
417187700	-133.132
417187800	-108.822
417187900	-127.048
417188000	-109.706
417188100	-142.525
417188200	-114.006
417188300	-125.658
417188400	-115.824
417188500	-143.644
417188600	-110.335
417188700	-129.624
417188800	-109.624
417188900	-135.39
417189000	-110.474
417189100	-137.772
417189200	-112.595
417189300	-143.084
417189400	-113.649
417189500	-130.372
417189600	-112.907
417189700	-133.184
417189800	-113.578
417189900	-134.819
417190000	-115.099
417190100	-132.969
417190200	-111.192
417190300	-133.122
417190400	-112.686
417190500	-135.391
417190600	-112.744
417190700	-131.346
417190800	-111.792
417190900	-134.061
417191000	-113.777
417191100	-136.051
417191200	-112.053
417191300	-136.347
417191400	-113.144
417191500	-131.974
417191600	-115.706
417191700	-125.503
417191800	-113.179
417191900	-128.672
417192000	-114.342
417192100	-137.429
417192200	-113.206
417192300	-131.059
417192400	-113.174
417192500	-141.904
417192600	-115.957
417192700	-135.138
417192800	-113.836
417192900	-143.952
417193000	-114.028
417193100	-133.62
417193200	-112.798
417193300	-132.637
417193400	-110.135
417193500	-133.097
417193600	-110.471
417193700	-134.862
417193800	-113.979
417193900	-135.374
417194000	-112.664
417194100	-134.408
417194200	-108.611
417194300	-130.63
417194400	-112.67
417194500	-136.169
417194600	-114.011
417194700	-132.411
417194800	-112.617
417194900	-126.166
417195000	-112.252
417195100	-140.641
417195200	-112.1
417195300	-131.24
417195400	-114.603
417195500	-139.182
417195600	-110.807
417195700	-142.348
417195800	-115.874
417195900	-141.351
417196000	-114.048
417196100	-134.555
417196200	-114.357
417196300	-134.194
417196400	-111.995
417196500	-138.61
417196600	-114.319
417196700	-129.315
417196800	-111.252
417196900	-126.457
417197000	-114.337
417197100	-129.931
417197200	-112.807
417197300	-134.894
417197400	-113.577
417197500	-134.991
417197600	-111.117
417197700	-140.108
417197800	-113.465
417197900	-137.797
417198000	-115.287
417198100	-132.263
417198200	-111.962
417198300	-133.133
417198400	-113.881
417198500	-132.153
417198600	-112.314
417198700	-137.184
417198800	-109.576
417198900	-130.142
417199000	-112.86
417199100	-132.976
417199200	-112.643
417199300	-125.375
417199400	-114.062
417199500	-137.129
417199600	-112.107
417199700	-132.61
417199800	-113.638
417199900	-137.91
417200000	-114.073
417200100	-143.608
417200200	-113.79
417200300	-141.436
417200400	-114.399
417200500	-139.159
417200600	-113.408
417200700	-129.805
417200800	-113.366
417200900	-138.446
417201000	-114.045
417201100	-135.17
417201200	-113.8
417201300	-134.167
417201400	-112.288
417201500	-136.23
417201600	-111.635
417201700	-129.732
417201800	-114.249
417201900	-128.938
417202000	-114.263
417202100	-129.145
417202200	-111.905
417202300	-137.181
417202400	-116.049
417202500	-129.556
417202600	-111.58
417202700	-136.594
417202800	-112.574
417202900	-136.744
417203000	-112.138
417203100	-132.105
417203200	-114.8
417203300	-137.286
417203400	-111.798
417203500	-133.116
417203600	-116.105
417203700	-143.154
417203800	-110.736
417203900	-133.333
417204000	-115.144
417204100	-129.967
417204200	-115.343
417204300	-147.445
417204400	-113.062
417204500	-137.911
417204600	-116.032
417204700	-135.373
417204800	-110.405
417204900	-132.158
417205000	-112.666
417205100	-136.509
417205200	-114.12
417205300	-141.359
417205400	-114.482
417205500	-125.629
417205600	-112.239
417205700	-126.319
417205800	-113.68
417205900	-133.229
417206000	-114.61
417206100	-128.273
417206200	-112.891
417206300	-141.08
417206400	-112.689
417206500	-137.823
417206600	-112.212
417206700	-135.079
417206800	-113.584
417206900	-139.533
417207000	-113.71
417207100	-138.118
417207200	-113.21
417207300	-140.46
417207400	-111.461
417207500	-133.648
417207600	-114.43
417207700	-143.397
417207800	-115.58
417207900	-132.854
417208000	-112.13
417208100	-133.095
417208200	-118.774
417208300	-132.376
417208400	-115.127
417208500	-133.754
417208600	-113.012
417208700	-125.024
417208800	-113.211
417208900	-131.788
417209000	-114.031
417209100	-144.061
417209200	-111.787
417209300	-126.587
417209400	-114.595
417209500	-136.907
417209600	-111.133
417209700	-142.843
417209800	-112.598
417209900	-137.422
417210000	-114.497
417210100	-141.728
417210200	-113.464
417210300	-141.428
417210400	-113.767
417210500	-132.428
417210600	-112.079
417210700	-132.395
417210800	-114.53
417210900	-136.955
417211000	-115.431
417211100	-128.41
417211200	-112.258
417211300	-135.772
417211400	-111.477
417211500	-134.864
417211600	-116.361
417211700	-132.069
417211800	-114.919
417211900	-130.747
417212000	-112.897
417212100	-137.464
417212200	-112.131
417212300	-135.026
417212400	-110.664
417212500	-138.264
417212600	-112.945
417212700	-141.398
417212800	-114.798
417212900	-127.453
417213000	-114.404
417213100	-134.725
417213200	-112.435
417213300	-142.194
417213400	-115.44
417213500	-131.656
417213600	-112.097
417213700	-131.044
417213800	-116.217
417213900	-141.254
417214000	-116.263
417214100	-139.221
417214200	-114.132
417214300	-126.976
417214400	-113.57
417214500	-133.533
417214600	-116.176
417214700	-146.97
417214800	-115.61
417214900	-149.696
417215000	-114.425
417215100	-131.442
417215200	-114.464
417215300	-134.174
417215400	-113.417
417215500	-133.281
417215600	-114.579
417215700	-131.129
417215800	-113.11
417215900	-136
417216000	-114.539
417216100	-133.103
417216200	-116.391
417216300	-145.515
417216400	-113.684
417216500	-133.395
417216600	-113.981
417216700	-126.707
417216800	-113.808
417216900	-130.109
417217000	-113.314
417217100	-133.472
417217200	-114.592
417217300	-128.574
417217400	-115.827
417217500	-135.528
417217600	-113.544
417217700	-136.206
417217800	-113.963
417217900	-133.885
417218000	-115.447
417218100	-130.506
417218200	-113.298
417218300	-145.383
417218400	-115.938
417218500	-151.808
417218600	-112.629
417218700	-145.866
417218800	-115.64
417218900	-136.83
417219000	-116.36
417219100	-129.061
417219200	-116.082
417219300	-134.12
417219400	-115.588
417219500	-148.878
417219600	-118.387
417219700	-141.631
417219800	-114.213
417219900	-140.712
417220000	-114.949
417220100	-141.995
417220200	-116.226
417220300	-130.128
417220400	-115.179
417220500	-130.315
417220600	-114.193
417220700	-134.009
417220800	-114.69
417220900	-139.588
417221000	-114.417
417221100	-135.327
417221200	-112.534
417221300	-141.236
417221400	-111.74
417221500	-136.865
417221600	-114.965
417221700	-122.23
417221800	-113.045
417221900	-144.625
417222000	-114.698
417222100	-132.84
417222200	-116.04
417222300	-132.366
417222400	-114.198
417222500	-133.846
417222600	-115.005
417222700	-149.135
417222800	-114.424
417222900	-147.473
417223000	-117.416
417223100	-144.711
417223200	-111.582
417223300	-142.857
417223400	-114.223
417223500	-133.443
417223600	-116.205
417223700	-140.529
417223800	-117.135
417223900	-145.081
417224000	-115.455
417224100	-144.757
417224200	-114.522
417224300	-133.657
417224400	-115.329
417224500	-134.345
417224600	-114.951
417224700	-129.108
417224800	-112.326
417224900	-132.598
417225000	-116.27
417225100	-132.462
417225200	-115.918
417225300	-129.47
417225400	-113.608
417225500	-139.419
417225600	-116.064
417225700	-130.604
417225800	-114.99
417225900	-142.141
417226000	-114.113
417226100	-143.569
417226200	-116.852
417226300	-146.113
417226400	-112.909
417226500	-135.469
417226600	-115.968
417226700	-140.712
417226800	-115.867
417226900	-138.686
417227000	-116.265
417227100	-132.094
417227200	-114.923
417227300	-138.426
417227400	-114.791
417227500	-133.027
417227600	-113.773
417227700	-135.464
417227800	-112.303
417227900	-132.306
417228000	-115.884
417228100	-136.335
417228200	-115.053
417228300	-131.425
417228400	-114.593
417228500	-135.078
417228600	-112.905
417228700	-136.605
417228800	-114.972
417228900	-129.907
417229000	-115.983
417229100	-130.039
417229200	-113.873
417229300	-132.474
417229400	-114.755
417229500	-134.373
417229600	-114.656
417229700	-129.451
417229800	-114.876
417229900	-132.479
417230000	-114.216
417230100	-132.798
417230200	-113.603
417230300	-138.542
417230400	-114.754
417230500	-139.687
417230600	-113.268
417230700	-127.616
417230800	-113.241
417230900	-137.409
417231000	-113.22
417231100	-152.937
417231200	-116.21
417231300	-154.822
417231400	-116.179
417231500	-136.247
417231600	-113.455
417231700	-141.835
417231800	-117.616
417231900	-132.698
417232000	-114.33
417232100	-137.235
417232200	-115.746
417232300	-142.379
417232400	-114.565
417232500	-141.64
417232600	-117.496
417232700	-130.539
417232800	-115.473
417232900	-143.213
417233000	-115.267
417233100	-133.385
417233200	-114.163
417233300	-137.251
417233400	-110.962
417233500	-136.182
417233600	-115.317
417233700	-147.949
417233800	-115.278
417233900	-136.208
417234000	-116.808
417234100	-147.628
417234200	-116.343
417234300	-129.883
417234400	-116.226
417234500	-139.397
417234600	-115.24
417234700	-136.692
417234800	-112.763
417234900	-135.981
417235000	-116.231
417235100	-135.595
417235200	-117.342
417235300	-138.094
417235400	-113.783
417235500	-135.63
417235600	-116.162
417235700	-136.068
417235800	-116.099
417235900	-136.323
417236000	-114.397
417236100	-151.892
417236200	-113.004
417236300	-132.932
417236400	-115.543
417236500	-145.025
417236600	-113.832
417236700	-128.312
417236800	-115.811
417236900	-143.621
417237000	-114.618
417237100	-131.635
417237200	-111.518
417237300	-129.238
417237400	-114.724
417237500	-133.755
417237600	-112.384
417237700	-150.549
417237800	-112.578
417237900	-136.844
417238000	-115.838
417238100	-140.803
417238200	-114.066
417238300	-132.386
417238400	-115.118
417238500	-136.416
417238600	-116.87
417238700	-130.042
417238800	-114.519
417238900	-156.814
417239000	-112.899
417239100	-138.703
417239200	-115.037
417239300	-127.963
417239400	-115.948
417239500	-137.514
417239600	-114.102
417239700	-133.968
417239800	-115.182
417239900	-136.864
417240000	-115.96
417240100	-143.606
417240200	-112.757
417240300	-130.399
417240400	-115.389
417240500	-130.926
417240600	-116.612
417240700	-135.749
417240800	-116.505
417240900	-144.527
417241000	-114.886
417241100	-133.67
417241200	-117.617
417241300	-142.454
417241400	-113.164
417241500	-132.269
417241600	-115.835
417241700	-127.551
417241800	-114.626
417241900	-131.133
417242000	-113.123
417242100	-131.066
417242200	-116.79
417242300	-130.877
417242400	-114.118
417242500	-133.728
417242600	-114.446
417242700	-136.106
417242800	-112.905
417242900	-133.175
417243000	-117.212
417243100	-134.113
417243200	-113.467
417243300	-135.657
417243400	-114.568
417243500	-136.43
417243600	-115.973
417243700	-135.678
417243800	-115.962
417243900	-138.382
417244000	-111.328
417244100	-134.466
417244200	-113.127
417244300	-134.517
417244400	-113.138
417244500	-133.401
417244600	-115.125
417244700	-134.514
417244800	-114.178
417244900	-127.863
417245000	-115.949
417245100	-136.382
417245200	-114.519
417245300	-142.084
417245400	-117.606
417245500	-138.539
417245600	-114.038
417245700	-128.326
417245800	-116.85
417245900	-129.469
417246000	-114.943
417246100	-126.164
417246200	-116.17
417246300	-132.208
417246400	-116.338
417246500	-133.024
417246600	-112.453
417246700	-158.067
417246800	-115.189
417246900	-129.799
417247000	-113.311
417247100	-128.376
417247200	-115.086
417247300	-141.343
417247400	-115.429
417247500	-136.733
417247600	-114.722
417247700	-143.882
417247800	-116.826
417247900	-132.693
417248000	-115.881
417248100	-132.663
417248200	-114.361
417248300	-153.464
417248400	-114.807
417248500	-130.84
417248600	-115.597
417248700	-134.232
417248800	-114.75
417248900	-140.404
417249000	-112.408
417249100	-138.503
417249200	-115.834
417249300	-149.367
417249400	-117.785
417249500	-139.453
417249600	-116.95
417249700	-130.577
417249800	-113.809
[truncated: 18,002 more rows]
