# Supplementary material for: Passive frequency comb generation at radiofrequency for ranging applications
Source: Nat Commun. 2024 Apr 2;15:2844. doi: 10.1038/s41467-024-46940-2 (PMC10987526; doi:10.1038/s41467-024-46940-2)
Supplement: Supplementary file 5 — Source Data [file 41467_2024_46940_MOESM5_ESM.zip › Figure3_Data/836_10MHz_-01_30dBm.xlsx]

## Sheet: Sheet1
frequency (Hz)	power (dBm)
417050000	-117.09
417050100	-157.043
417050200	-111.719
417050300	-137.44
417050400	-112.63
417050500	-133.211
417050600	-115.485
417050700	-135.905
417050800	-115.53
417050900	-132.516
417051000	-112.375
417051100	-133.764
417051200	-112.672
417051300	-134.851
417051400	-114.165
417051500	-131.468
417051600	-112.453
417051700	-130.53
417051800	-113.473
417051900	-138.298
417052000	-115.788
417052100	-144.11
417052200	-111.828
417052300	-133.273
417052400	-113.705
417052500	-125.752
417052600	-113.885
417052700	-137.77
417052800	-114.547
417052900	-130.219
417053000	-113.772
417053100	-126.099
417053200	-115.966
417053300	-145.342
417053400	-114.224
417053500	-132.143
417053600	-115.124
417053700	-133.373
417053800	-111.615
417053900	-139.636
417054000	-115.371
417054100	-134.469
417054200	-113.229
417054300	-135.241
417054400	-115.435
417054500	-136.954
417054600	-111.686
417054700	-131.719
417054800	-113.328
417054900	-133.131
417055000	-114.619
417055100	-132.638
417055200	-114.243
417055300	-128.226
417055400	-114.829
417055500	-128.606
417055600	-114.545
417055700	-148.349
417055800	-115.647
417055900	-136.17
417056000	-115.742
417056100	-129.388
417056200	-114.369
417056300	-146.217
417056400	-115.356
417056500	-138.919
417056600	-113.048
417056700	-128.608
417056800	-114.051
417056900	-132.954
417057000	-114.208
417057100	-131.007
417057200	-110.91
417057300	-129.432
417057400	-114.42
417057500	-138.434
417057600	-112.033
417057700	-133.376
417057800	-114.359
417057900	-131.594
417058000	-110.4
417058100	-135.289
417058200	-113.707
417058300	-134.7
417058400	-110.676
417058500	-130.826
417058600	-115.355
417058700	-133.533
417058800	-113.599
417058900	-149.473
417059000	-110.81
417059100	-128.247
417059200	-113.791
417059300	-136.737
417059400	-112.433
417059500	-136.374
417059600	-114.65
417059700	-130.933
417059800	-110.753
417059900	-142.954
417060000	-110.658
417060100	-132.386
417060200	-110.699
417060300	-135.647
417060400	-113.743
417060500	-135.59
417060600	-117.244
417060700	-147.43
417060800	-113.929
417060900	-124.556
417061000	-113.574
417061100	-130.657
417061200	-113.715
417061300	-135.009
417061400	-111.163
417061500	-130.403
417061600	-112.647
417061700	-132.699
417061800	-114.506
417061900	-142.736
417062000	-110.899
417062100	-124.749
417062200	-111.553
417062300	-136.471
417062400	-111.317
417062500	-133.575
417062600	-116.031
417062700	-122.399
417062800	-113.735
417062900	-126.996
417063000	-110.563
417063100	-137.922
417063200	-114.544
417063300	-133.305
417063400	-112.174
417063500	-142.173
417063600	-114.109
417063700	-143.485
417063800	-116.719
417063900	-130.187
417064000	-115.684
417064100	-135.686
417064200	-113.654
417064300	-135.185
417064400	-113.234
417064500	-155.568
417064600	-112.089
417064700	-132.785
417064800	-112.143
417064900	-135.782
417065000	-111.844
417065100	-129.54
417065200	-113.85
417065300	-137.878
417065400	-111.404
417065500	-131.07
417065600	-114.502
417065700	-137.479
417065800	-112.549
417065900	-134.289
417066000	-112.597
417066100	-125.624
417066200	-114.47
417066300	-126.549
417066400	-112.271
417066500	-133.262
417066600	-112.884
417066700	-145.784
417066800	-115.651
417066900	-140.582
417067000	-113.694
417067100	-134.15
417067200	-114.469
417067300	-136.273
417067400	-111.619
417067500	-132.047
417067600	-113.53
417067700	-136.536
417067800	-114.694
417067900	-135.125
417068000	-111.521
417068100	-133.937
417068200	-114.279
417068300	-131.763
417068400	-112.409
417068500	-136.252
417068600	-112.453
417068700	-123.157
417068800	-113.308
417068900	-142.258
417069000	-113.926
417069100	-140.873
417069200	-115.476
417069300	-131.821
417069400	-113.251
417069500	-132.468
417069600	-112.342
417069700	-147.168
417069800	-115.645
417069900	-128.224
417070000	-112.96
417070100	-131.999
417070200	-113.786
417070300	-131.466
417070400	-113.135
417070500	-120.212
417070600	-110.935
417070700	-132.835
417070800	-114.851
417070900	-133.734
417071000	-111.454
417071100	-123.053
417071200	-114.044
417071300	-132.916
417071400	-114.404
417071500	-125.623
417071600	-112.507
417071700	-130.684
417071800	-113.086
417071900	-127.033
417072000	-109.446
417072100	-126.24
417072200	-109.781
417072300	-137.152
417072400	-111.615
417072500	-149.33
417072600	-111.443
417072700	-139.77
417072800	-112.39
417072900	-127.812
417073000	-110.305
417073100	-132.061
417073200	-112.452
417073300	-127.572
417073400	-111.992
417073500	-134.764
417073600	-111.167
417073700	-138.147
417073800	-110.278
417073900	-152.286
417074000	-111.969
417074100	-133.722
417074200	-112.391
417074300	-139.792
417074400	-110.716
417074500	-141.424
417074600	-109.842
417074700	-139.107
417074800	-114.086
417074900	-139.766
417075000	-111.935
417075100	-132.189
417075200	-113.774
417075300	-134.285
417075400	-113.44
417075500	-124.44
417075600	-110.411
417075700	-128.617
417075800	-115.276
417075900	-130.763
417076000	-112.512
417076100	-126.569
417076200	-112.149
417076300	-130.631
417076400	-111.59
417076500	-141.089
417076600	-112.53
417076700	-132.85
417076800	-114.809
417076900	-142.397
417077000	-113.246
417077100	-132.806
417077200	-114.573
417077300	-131.483
417077400	-111.825
417077500	-134.93
417077600	-109.101
417077700	-130.847
417077800	-111.804
417077900	-128.708
417078000	-111.699
417078100	-135.543
417078200	-113.252
417078300	-132.055
417078400	-114.309
417078500	-131.635
417078600	-109.569
417078700	-134.869
417078800	-111.656
417078900	-128.666
417079000	-112.279
417079100	-127.168
417079200	-108.585
417079300	-136.285
417079400	-111.964
417079500	-132.66
417079600	-113.374
417079700	-141.393
417079800	-109.994
417079900	-136.172
417080000	-111.723
417080100	-130.066
417080200	-110.451
417080300	-131.059
417080400	-112.426
417080500	-130.512
417080600	-111.308
417080700	-123.263
417080800	-111.184
417080900	-135.469
417081000	-110.759
417081100	-125.334
417081200	-110.99
417081300	-131.299
417081400	-110.944
417081500	-138.404
417081600	-109.042
417081700	-141.648
417081800	-111.234
417081900	-122.451
417082000	-112.847
417082100	-133.884
417082200	-112.331
417082300	-138.945
417082400	-110.768
417082500	-129.516
417082600	-112.596
417082700	-129.674
417082800	-108.643
417082900	-129.752
417083000	-111.61
417083100	-141.199
417083200	-110.103
417083300	-127.114
417083400	-109.611
417083500	-135.926
417083600	-110.293
417083700	-119.22
417083800	-110.166
417083900	-146.237
417084000	-112.037
417084100	-137.813
417084200	-110.332
417084300	-136.594
417084400	-113.341
417084500	-129.789
417084600	-110.571
417084700	-132.465
417084800	-110.572
417084900	-130.805
417085000	-111.182
417085100	-134.546
417085200	-113.429
417085300	-137.592
417085400	-108.14
417085500	-140.554
417085600	-111.503
417085700	-134.568
417085800	-111.327
417085900	-143.936
417086000	-112.349
417086100	-146.668
417086200	-108.83
417086300	-130.865
417086400	-111.867
417086500	-127.988
417086600	-110.007
417086700	-135.649
417086800	-110.805
417086900	-130.977
417087000	-109.959
417087100	-122.887
417087200	-109.466
417087300	-132.298
417087400	-111.354
417087500	-129.623
417087600	-110.914
417087700	-127.412
417087800	-110.663
417087900	-133.049
417088000	-107.909
417088100	-130.117
417088200	-109.336
417088300	-129.501
417088400	-109.661
417088500	-134.853
417088600	-109.302
417088700	-122.398
417088800	-109.281
417088900	-130.302
417089000	-111.001
417089100	-131.327
417089200	-111.615
417089300	-140.503
417089400	-108.909
417089500	-127.886
417089600	-110.161
417089700	-128.078
417089800	-110.965
417089900	-123.201
417090000	-111.579
417090100	-129.668
417090200	-109.766
417090300	-141.138
417090400	-109.016
417090500	-129.958
417090600	-111.846
417090700	-129.192
417090800	-112.53
417090900	-132.478
417091000	-108.007
417091100	-128.797
417091200	-110.471
417091300	-131.116
417091400	-108.07
417091500	-122.62
417091600	-107.986
417091700	-126.407
417091800	-110.535
417091900	-139.528
417092000	-111.088
417092100	-130.271
417092200	-110.08
417092300	-124.61
417092400	-110.395
417092500	-131.645
417092600	-112.035
417092700	-136.71
417092800	-107.193
417092900	-136.901
417093000	-110.693
417093100	-140.62
417093200	-108.908
417093300	-118.534
417093400	-107.382
417093500	-143.983
417093600	-107.187
417093700	-143.805
417093800	-110.247
417093900	-146.618
417094000	-109.937
417094100	-137.555
417094200	-109.421
417094300	-122.763
417094400	-107.321
417094500	-138.027
417094600	-108.821
417094700	-135.153
417094800	-108.894
417094900	-130.822
417095000	-107.273
417095100	-124.637
417095200	-108.008
417095300	-126.131
417095400	-109.979
417095500	-132.816
417095600	-109.228
417095700	-126.93
417095800	-106.635
417095900	-118.028
417096000	-107.393
417096100	-133.676
417096200	-108.494
417096300	-126.729
417096400	-105.278
417096500	-125.362
417096600	-106.674
417096700	-123.59
417096800	-107.759
417096900	-138.365
417097000	-106.225
417097100	-132.414
417097200	-108.676
417097300	-136.24
417097400	-109.002
417097500	-130.558
417097600	-109.41
417097700	-135.729
417097800	-110.877
417097900	-127.903
417098000	-107.243
417098100	-128.301
417098200	-106.625
417098300	-128.214
417098400	-106.709
417098500	-123.536
417098600	-108.313
417098700	-125.775
417098800	-109.596
417098900	-125.356
417099000	-107.067
417099100	-135.25
417099200	-104.065
417099300	-132.899
417099400	-108.738
417099500	-123.929
417099600	-109.035
417099700	-116.874
417099800	-109.008
417099900	-140.08
417100000	-106.803
417100100	-125.862
417100200	-109.14
417100300	-127.376
417100400	-105.998
417100500	-131.462
417100600	-106.735
417100700	-135.903
417100800	-108.044
417100900	-143.885
417101000	-108.507
417101100	-126.268
417101200	-108.079
417101300	-132.849
417101400	-106.314
417101500	-125.577
417101600	-107.027
417101700	-134.052
417101800	-109.954
417101900	-133.393
417102000	-105.479
417102100	-137.369
417102200	-105.479
417102300	-123.539
417102400	-106.018
417102500	-131.685
417102600	-106.759
417102700	-122.309
417102800	-107.729
417102900	-148.786
417103000	-104.957
417103100	-129.811
417103200	-107.089
417103300	-134.182
417103400	-104.864
417103500	-136.298
417103600	-106.086
417103700	-120.422
417103800	-105.15
417103900	-122.065
417104000	-104.071
417104100	-122.266
417104200	-105.272
417104300	-128.516
417104400	-107.578
417104500	-117.705
417104600	-103.886
417104700	-124.795
417104800	-106.676
417104900	-119.878
417105000	-104.961
417105100	-126.078
417105200	-104.047
417105300	-127.289
417105400	-104.486
417105500	-123.289
417105600	-105.204
417105700	-137.03
417105800	-103.689
417105900	-121.217
417106000	-102.753
417106100	-129.229
417106200	-103.888
417106300	-127.073
417106400	-102.757
417106500	-117.99
417106600	-102.812
417106700	-126.147
417106800	-104.946
417106900	-128.252
417107000	-102.606
417107100	-130.061
417107200	-106.578
417107300	-124.304
417107400	-104.7
417107500	-120.664
417107600	-103.932
417107700	-126.943
417107800	-104.362
417107900	-137.252
417108000	-102.283
417108100	-136.929
417108200	-104.955
417108300	-124.686
417108400	-105.803
417108500	-128.295
417108600	-103.495
417108700	-122.776
417108800	-103.111
417108900	-124.338
417109000	-103.853
417109100	-125.579
417109200	-103.563
417109300	-132.22
417109400	-101.866
417109500	-136.635
417109600	-102.366
417109700	-128.8
417109800	-104.74
417109900	-118.275
417110000	-99.8284
417110100	-117.746
417110200	-99.7716
417110300	-123.113
417110400	-103.227
417110500	-124.217
417110600	-104.507
417110700	-117.677
417110800	-101.634
417110900	-116.198
417111000	-99.6758
417111100	-134.779
417111200	-98.5275
417111300	-123.225
417111400	-102.47
417111500	-114.822
417111600	-100.333
417111700	-128.137
417111800	-100.439
417111900	-125.491
417112000	-100.168
417112100	-121.512
417112200	-99.825
417112300	-130.503
417112400	-99.8465
417112500	-130.088
417112600	-98.7412
417112700	-123.462
417112800	-101.229
417112900	-122.44
417113000	-100.694
417113100	-120.39
417113200	-98.8439
417113300	-118.046
417113400	-98.2724
417113500	-115.615
417113600	-98.3067
417113700	-120.544
417113800	-100.441
417113900	-131.852
417114000	-99.7306
417114100	-119.161
417114200	-97.8223
417114300	-118.203
417114400	-98.3513
417114500	-120.893
417114600	-99.3253
417114700	-123.228
417114800	-98.232
417114900	-113.215
417115000	-99.7227
417115100	-118.679
417115200	-97.2141
417115300	-117.982
417115400	-97.5034
417115500	-114.53
417115600	-95.4195
417115700	-131.837
417115800	-96.5205
417115900	-120.711
417116000	-97.8605
417116100	-121.913
417116200	-99.8533
417116300	-109.852
417116400	-96.0952
417116500	-118.934
417116600	-96.8054
417116700	-114.278
417116800	-97.0772
417116900	-109.612
417117000	-97.5343
417117100	-136.761
417117200	-95.5226
417117300	-112.214
417117400	-93.0471
417117500	-115.339
417117600	-96.4274
417117700	-116.211
417117800	-92.3472
417117900	-118.193
417118000	-95.0689
417118100	-115.359
417118200	-92.6921
417118300	-116.989
417118400	-91.5599
417118500	-108.272
417118600	-93.6582
417118700	-115.239
417118800	-90.4758
417118900	-118.775
417119000	-90.1848
417119100	-113.588
417119200	-90.3185
417119300	-115.017
417119400	-89.7707
417119500	-115.898
417119600	-89.4307
417119700	-101.403
417119800	-88.1857
417119900	-112.391
417120000	-87.5677
417120100	-108.881
417120200	-85.7517
417120300	-103.606
417120400	-85.4416
417120500	-99.7535
417120600	-82.2522
417120700	-99.6504
417120800	-84.684
417120900	-111.888
417121000	-83.0031
417121100	-101.837
417121200	-80.0528
417121300	-103.581
417121400	-79.1957
417121500	-103.141
417121600	-76.1247
417121700	-88.7748
417121800	-70.4526
417121900	-102.7
417122000	-64.0599
417122100	-79.0234
417122200	-41.281
417122300	-90.5602
417122400	-63.7795
417122500	-88.2047
417122600	-71.8509
417122700	-100.628
417122800	-75.568
417122900	-99.2465
417123000	-80.1168
417123100	-104.577
417123200	-81.0987
417123300	-105.148
417123400	-82.1746
417123500	-106.51
417123600	-81.2879
417123700	-98.1406
417123800	-85.023
417123900	-108.042
417124000	-86.1733
417124100	-108.672
417124200	-86.985
417124300	-103.748
417124400	-87.9106
417124500	-100.136
417124600	-87.9901
417124700	-122.914
417124800	-89.0527
417124900	-109.328
417125000	-91.1904
417125100	-111.852
417125200	-90.7323
417125300	-106.305
417125400	-90.4618
417125500	-127.501
417125600	-92.1936
417125700	-116.209
417125800	-92.9927
417125900	-110.422
417126000	-93.1276
417126100	-116.108
417126200	-91.3472
417126300	-108.091
417126400	-93.624
417126500	-111.847
417126600	-93.0923
417126700	-120.005
417126800	-95.888
417126900	-133.146
417127000	-93.3099
417127100	-115.975
417127200	-96.2581
417127300	-124.887
417127400	-96.8019
417127500	-128.214
417127600	-96.4137
417127700	-115.539
417127800	-96.9187
417127900	-111.345
417128000	-95.4317
417128100	-131.741
417128200	-97.7685
417128300	-116.046
417128400	-98.1237
417128500	-126.679
417128600	-94.536
417128700	-121.909
417128800	-96.9102
417128900	-121.576
417129000	-93.9622
417129100	-113.466
417129200	-97.0998
417129300	-112.789
417129400	-100.206
417129500	-121.939
417129600	-97.1568
417129700	-130.838
417129800	-97.1673
417129900	-116.744
417130000	-98.9368
417130100	-116.012
417130200	-100.023
417130300	-109.743
417130400	-100.735
417130500	-119.476
417130600	-97.2753
417130700	-125.845
417130800	-98.3531
417130900	-112.251
417131000	-99.9923
417131100	-123.746
417131200	-99.1419
417131300	-113.992
417131400	-99.1796
417131500	-119.037
417131600	-102.025
417131700	-132.752
417131800	-99.9812
417131900	-127.923
417132000	-98.9263
417132100	-116.025
417132200	-100.391
417132300	-120.328
417132400	-101.739
417132500	-112.229
417132600	-101.488
417132700	-116.979
417132800	-102.209
417132900	-129.712
417133000	-101.066
417133100	-129.303
417133200	-98.3737
417133300	-133.567
417133400	-101.064
417133500	-132.17
417133600	-99.3495
417133700	-128.239
417133800	-101.503
417133900	-120.505
417134000	-101.707
417134100	-118.306
417134200	-103.921
417134300	-124.719
417134400	-101.678
417134500	-135.304
417134600	-103.08
417134700	-139.867
417134800	-103.06
417134900	-128.694
417135000	-102.959
417135100	-127.233
417135200	-102.991
417135300	-124.401
417135400	-103.995
417135500	-124.276
417135600	-101.732
417135700	-119.547
417135800	-100.707
417135900	-138.329
417136000	-105.267
417136100	-127.449
417136200	-106.036
417136300	-128.795
417136400	-103.998
417136500	-122.602
417136600	-104.347
417136700	-125.61
417136800	-102.08
417136900	-123.817
417137000	-103.089
417137100	-125.244
417137200	-107.474
417137300	-131.424
417137400	-104.865
417137500	-120.189
417137600	-105.255
417137700	-118.695
417137800	-104.278
417137900	-130.288
417138000	-103.106
417138100	-131.952
417138200	-105.895
417138300	-118.593
417138400	-103.575
417138500	-120.631
417138600	-103.359
417138700	-119.976
417138800	-104.701
417138900	-127.061
417139000	-104.169
417139100	-124.393
417139200	-106.64
417139300	-126.304
417139400	-104.735
417139500	-136.788
417139600	-107.287
417139700	-124.73
417139800	-105.612
417139900	-129.848
417140000	-107.828
417140100	-124.03
417140200	-105.274
417140300	-127.114
417140400	-102.929
417140500	-122.72
417140600	-105.986
417140700	-127.32
417140800	-107.79
417140900	-127.685
417141000	-102.823
417141100	-124.813
417141200	-104.163
417141300	-125.491
417141400	-105.077
417141500	-128.609
417141600	-106.507
417141700	-127.719
417141800	-106.292
417141900	-122.533
417142000	-106.998
417142100	-140.173
417142200	-104.741
417142300	-124.059
417142400	-107.965
417142500	-122.558
417142600	-107.593
417142700	-129.111
417142800	-108.081
417142900	-129.094
417143000	-108.592
417143100	-127.33
417143200	-108.128
417143300	-129.323
417143400	-108.686
417143500	-124.779
417143600	-108.432
417143700	-139.042
417143800	-107.727
417143900	-142.798
417144000	-108.563
417144100	-132.665
417144200	-106.956
417144300	-128.176
417144400	-108.793
417144500	-123.583
417144600	-108.995
417144700	-127.222
417144800	-107.142
417144900	-129.304
417145000	-103.713
417145100	-132.635
417145200	-107.722
417145300	-122.379
417145400	-110.882
417145500	-130.613
417145600	-107.478
417145700	-131.326
417145800	-111.967
417145900	-126.969
417146000	-109.003
417146100	-123.788
417146200	-108.629
417146300	-140.434
417146400	-109.481
417146500	-125.112
417146600	-109.61
417146700	-123.241
417146800	-108.953
417146900	-143.175
417147000	-111.325
417147100	-128.726
417147200	-110.277
417147300	-131.944
417147400	-108.575
417147500	-134.225
417147600	-107.89
417147700	-128.214
417147800	-107.891
417147900	-128.174
417148000	-105.466
417148100	-129.846
417148200	-109.857
417148300	-137.609
417148400	-107.326
417148500	-123.257
417148600	-109.089
417148700	-140.174
417148800	-112.686
417148900	-139.099
417149000	-108.908
417149100	-132.773
417149200	-107.984
417149300	-119.948
417149400	-107.844
417149500	-122.047
417149600	-108.584
417149700	-137.283
417149800	-110.669
417149900	-132.469
417150000	-109.329
417150100	-142.796
417150200	-108.81
417150300	-137.869
417150400	-108.839
417150500	-126.776
417150600	-109.217
417150700	-134.046
417150800	-109.227
417150900	-125.988
417151000	-107.351
417151100	-142.397
417151200	-110.994
417151300	-133.688
417151400	-109.558
417151500	-125.34
417151600	-110.849
417151700	-131.231
417151800	-111.36
417151900	-146.649
417152000	-109.918
417152100	-134.862
417152200	-110.146
417152300	-133.791
417152400	-111.382
417152500	-136.338
417152600	-110.9
417152700	-127.558
417152800	-107.867
417152900	-132.967
417153000	-109.386
417153100	-125.631
417153200	-108.47
417153300	-128.691
417153400	-107.925
417153500	-131.788
417153600	-111.092
417153700	-126.596
417153800	-112.141
417153900	-128.671
417154000	-109.589
417154100	-132.631
417154200	-109.593
417154300	-122.462
417154400	-112.547
417154500	-130.381
417154600	-110.402
417154700	-132.346
417154800	-110.291
417154900	-134.289
417155000	-111.582
417155100	-128.978
417155200	-109.637
417155300	-126.65
417155400	-111.682
417155500	-129.712
417155600	-110.806
417155700	-134.367
417155800	-111.418
417155900	-125.827
417156000	-110.635
417156100	-131.839
417156200	-111.073
417156300	-124.506
417156400	-109.528
417156500	-130.853
417156600	-111.883
417156700	-129.511
417156800	-112.109
417156900	-132.687
417157000	-111.366
417157100	-137.64
417157200	-111.064
417157300	-120.866
417157400	-111.264
417157500	-137.259
417157600	-109.448
417157700	-129.108
417157800	-110.243
417157900	-139.718
417158000	-113.415
417158100	-132.696
417158200	-110.387
417158300	-132.595
417158400	-112.076
417158500	-127.744
417158600	-112.159
417158700	-131.561
417158800	-110.184
417158900	-135.065
417159000	-109.402
417159100	-134.32
417159200	-113.588
417159300	-123.64
417159400	-111.489
417159500	-139.021
417159600	-109.083
417159700	-135.309
417159800	-110.595
417159900	-131.024
417160000	-110.065
417160100	-154.514
417160200	-111.935
417160300	-127.245
417160400	-113.432
417160500	-133.885
417160600	-110.752
417160700	-137.969
417160800	-111.386
417160900	-121.151
417161000	-109.912
417161100	-128.439
417161200	-111.912
417161300	-132.647
417161400	-111.578
417161500	-134.766
417161600	-111.504
417161700	-139.41
417161800	-114.264
417161900	-141.413
417162000	-110.501
417162100	-128.537
417162200	-110.504
417162300	-137.052
417162400	-112.636
417162500	-121.973
417162600	-110.906
417162700	-126.547
417162800	-109.338
417162900	-130.698
417163000	-110.76
417163100	-126.46
417163200	-114.079
417163300	-124.198
417163400	-111.184
417163500	-145.781
417163600	-112.003
417163700	-128.011
417163800	-112.297
417163900	-131.454
417164000	-115.436
417164100	-126.226
417164200	-111.735
417164300	-135.85
417164400	-110.59
417164500	-124.667
417164600	-110.304
417164700	-130.708
417164800	-113.726
417164900	-127.254
417165000	-112.177
417165100	-131.943
417165200	-110.393
417165300	-140.611
417165400	-111.47
417165500	-128.276
417165600	-113.419
417165700	-139.697
417165800	-108.016
417165900	-133.54
417166000	-114.444
417166100	-133.752
417166200	-112.656
417166300	-134.695
417166400	-112.828
417166500	-135.386
417166600	-110.154
417166700	-142.533
417166800	-113.14
417166900	-137.744
417167000	-111.37
417167100	-135.319
417167200	-111.323
417167300	-131.466
417167400	-113.639
417167500	-134.047
417167600	-111.788
417167700	-125.519
417167800	-113.019
417167900	-132.159
417168000	-114.275
417168100	-128.665
417168200	-110.579
417168300	-131.236
417168400	-114.52
417168500	-143.295
417168600	-112.944
417168700	-131.224
417168800	-111.72
417168900	-130.164
417169000	-114.728
417169100	-138.292
417169200	-112.115
417169300	-137.138
417169400	-111.5
417169500	-146.497
417169600	-112.954
417169700	-136.384
417169800	-111.551
417169900	-129.098
417170000	-113.308
417170100	-140.452
417170200	-110.746
417170300	-125.792
417170400	-114.409
417170500	-144.299
417170600	-109.993
417170700	-124.924
417170800	-108.872
417170900	-133.695
417171000	-112.274
417171100	-130.25
417171200	-113.333
417171300	-133.747
417171400	-109.668
417171500	-130.489
417171600	-111.336
417171700	-124.486
417171800	-111.771
417171900	-134.922
417172000	-112.501
417172100	-134.202
417172200	-111.499
417172300	-138.005
417172400	-112.593
417172500	-135.34
417172600	-115.285
417172700	-148.092
417172800	-112.847
417172900	-129.957
417173000	-112.284
417173100	-134.744
417173200	-112.88
417173300	-128.719
417173400	-112.444
417173500	-126.209
417173600	-113.109
417173700	-126.735
417173800	-111.725
417173900	-133.185
417174000	-111.659
417174100	-127.899
417174200	-114.136
417174300	-136.937
417174400	-112.505
417174500	-129.111
417174600	-112.918
417174700	-132.955
417174800	-111.977
417174900	-130.223
417175000	-111.344
417175100	-143.892
417175200	-114.65
417175300	-136.759
417175400	-113.279
417175500	-137.485
417175600	-114.843
417175700	-129.484
417175800	-111.614
417175900	-128.27
417176000	-116.199
417176100	-134.378
417176200	-113.3
417176300	-133.415
417176400	-113.92
417176500	-158.336
417176600	-113.955
417176700	-136.828
417176800	-112.768
417176900	-135.223
417177000	-111.947
417177100	-133.865
417177200	-112.708
417177300	-135.184
417177400	-114.305
417177500	-133.466
417177600	-113.272
417177700	-128.095
417177800	-112.902
417177900	-133.684
417178000	-111.314
417178100	-132.128
417178200	-116.267
417178300	-133.525
417178400	-113.739
417178500	-133.261
417178600	-114.966
417178700	-127.114
417178800	-112.847
417178900	-132.181
417179000	-112.164
417179100	-143.061
417179200	-113.452
417179300	-138.029
417179400	-112.211
417179500	-128.407
417179600	-113.705
417179700	-128.377
417179800	-110.556
417179900	-142.288
417180000	-111.669
417180100	-127.379
417180200	-112.821
417180300	-137.815
417180400	-115.603
417180500	-128.682
417180600	-116.34
417180700	-138.074
417180800	-116.599
417180900	-132.674
417181000	-112.807
417181100	-138.534
417181200	-112.493
417181300	-135.71
417181400	-113.337
417181500	-124.588
417181600	-112.177
417181700	-138.529
417181800	-112.448
417181900	-135.768
417182000	-113.246
417182100	-142.165
417182200	-113.712
417182300	-139.633
417182400	-111.131
417182500	-135.032
417182600	-114.504
417182700	-138.131
417182800	-112.521
417182900	-130.792
417183000	-114.038
417183100	-145.367
417183200	-113.333
417183300	-131.898
417183400	-113.253
417183500	-145.42
417183600	-115.772
417183700	-128.96
417183800	-115.146
417183900	-135.313
417184000	-112.91
417184100	-131.628
417184200	-112.737
417184300	-122.096
417184400	-112.224
417184500	-134.174
417184600	-111.256
417184700	-133.862
417184800	-111.256
417184900	-135.118
417185000	-113.305
417185100	-143.356
417185200	-111.917
417185300	-133.04
417185400	-112.708
417185500	-131.995
417185600	-111.536
417185700	-134.254
417185800	-113.935
417185900	-141.037
417186000	-112.856
417186100	-148.92
417186200	-111.173
417186300	-146.735
417186400	-113.958
417186500	-134.81
417186600	-113.625
417186700	-147.363
417186800	-115.174
417186900	-135.082
417187000	-111.713
417187100	-135.996
417187200	-111.858
417187300	-140.447
417187400	-113.788
417187500	-129.832
417187600	-115.26
417187700	-149.293
417187800	-111.284
417187900	-135.057
417188000	-111.315
417188100	-132.923
417188200	-116.102
417188300	-139.308
417188400	-117.495
417188500	-141.122
417188600	-116.8
417188700	-133.443
417188800	-114.396
417188900	-133.906
417189000	-115.149
417189100	-130.636
417189200	-113.139
417189300	-142.935
417189400	-115.626
417189500	-134.054
417189600	-115.492
417189700	-124.079
417189800	-114.021
417189900	-131.329
417190000	-112.673
417190100	-132.628
417190200	-116.264
417190300	-137.816
417190400	-114.554
417190500	-132.872
417190600	-113.296
417190700	-140.837
417190800	-114.935
417190900	-136.086
417191000	-112.003
417191100	-143.371
417191200	-116.519
417191300	-132.472
417191400	-112.391
417191500	-123.144
417191600	-111.18
417191700	-142.294
417191800	-116.583
417191900	-134.476
417192000	-113.645
417192100	-127.709
417192200	-112.871
417192300	-149.25
417192400	-115.809
417192500	-143.301
417192600	-113.501
417192700	-141.276
417192800	-112.228
417192900	-138.278
417193000	-113.825
417193100	-134.055
417193200	-114.487
417193300	-129.132
417193400	-116.09
417193500	-134.207
417193600	-116.568
417193700	-135.006
417193800	-115.319
417193900	-130.024
417194000	-113.779
417194100	-135.322
417194200	-111.569
417194300	-127.042
417194400	-113.651
417194500	-130.254
417194600	-115.968
417194700	-134.81
417194800	-114.29
417194900	-134.766
417195000	-114.196
417195100	-126.796
417195200	-113.575
417195300	-145.101
417195400	-113.58
417195500	-133.368
417195600	-115.98
417195700	-131.466
417195800	-113.89
417195900	-128.462
417196000	-117.382
417196100	-144.351
417196200	-115.026
417196300	-130.535
417196400	-112.752
417196500	-138.603
417196600	-112.75
417196700	-132.303
417196800	-113.497
417196900	-134.952
417197000	-114.635
417197100	-152.211
417197200	-113.683
417197300	-140.749
417197400	-112.281
417197500	-125.587
417197600	-113.879
417197700	-147.199
417197800	-114.4
417197900	-136.703
417198000	-112.037
417198100	-131.331
417198200	-113.394
417198300	-129.792
417198400	-114.955
417198500	-150.955
417198600	-116.548
417198700	-138.489
417198800	-116.708
417198900	-128.166
417199000	-114.606
417199100	-137.73
417199200	-111.455
417199300	-140.334
417199400	-112.941
417199500	-152.691
417199600	-116.157
417199700	-135.235
417199800	-113.723
417199900	-128.738
417200000	-117.214
417200100	-139.706
417200200	-115.544
417200300	-132.032
417200400	-115.841
417200500	-130.771
417200600	-112.401
417200700	-135.85
417200800	-114.561
417200900	-141.989
417201000	-114.226
417201100	-141.114
417201200	-117.401
417201300	-137.881
417201400	-110.055
417201500	-136.897
417201600	-116.15
417201700	-138.94
417201800	-112.853
417201900	-140.988
417202000	-114.363
417202100	-130.963
417202200	-114.888
417202300	-133.322
417202400	-115.488
417202500	-134.689
417202600	-112.949
417202700	-135.195
417202800	-118.656
417202900	-138.153
417203000	-116.98
417203100	-134.686
417203200	-111.178
417203300	-135.954
417203400	-115.288
417203500	-144.228
417203600	-112.869
417203700	-140.428
417203800	-114.776
417203900	-136.533
417204000	-114.465
417204100	-129.91
417204200	-115.5
417204300	-139.366
417204400	-118.081
417204500	-133.958
417204600	-114.628
417204700	-135.094
417204800	-116.546
417204900	-137.142
417205000	-113.708
417205100	-142.503
417205200	-113.88
417205300	-149.272
417205400	-117.617
417205500	-136.247
417205600	-112.855
417205700	-133.858
417205800	-113.787
417205900	-141.643
417206000	-114.973
417206100	-131.79
417206200	-113.538
417206300	-135.386
417206400	-115.62
417206500	-148.439
417206600	-113.376
417206700	-126.76
417206800	-114.741
417206900	-131.393
417207000	-114.984
417207100	-143.745
417207200	-110.811
417207300	-135.794
417207400	-114.009
417207500	-131.14
417207600	-117.179
417207700	-140.293
417207800	-114.815
417207900	-131.934
417208000	-117.174
417208100	-138.11
417208200	-116.784
417208300	-147.368
417208400	-115.172
417208500	-139.125
417208600	-115.079
417208700	-135.428
417208800	-114.212
417208900	-137.284
417209000	-115.947
417209100	-127.427
417209200	-113.6
417209300	-135.447
417209400	-115.872
417209500	-131.032
417209600	-113.655
417209700	-141.582
417209800	-115.736
417209900	-129.151
417210000	-117.969
417210100	-141.175
417210200	-115.702
417210300	-162.616
417210400	-116.444
417210500	-132.961
417210600	-113.97
417210700	-132.325
417210800	-116.741
417210900	-132.27
417211000	-112.135
417211100	-134.497
417211200	-112.483
417211300	-133.18
417211400	-114.622
417211500	-143.269
417211600	-114.227
417211700	-132.313
417211800	-115.134
417211900	-149.421
417212000	-115.183
417212100	-135.684
417212200	-117.175
417212300	-143.163
417212400	-114.614
417212500	-133.592
417212600	-114.198
417212700	-144.968
417212800	-114.111
417212900	-135.726
417213000	-115.574
417213100	-137.51
417213200	-116.102
417213300	-128.641
417213400	-115.043
417213500	-136.171
417213600	-115.268
417213700	-134.67
417213800	-115.286
417213900	-129.187
417214000	-115.951
417214100	-136.8
417214200	-115.442
417214300	-130.523
417214400	-115.716
417214500	-139.162
417214600	-111.732
417214700	-130.939
417214800	-114.261
417214900	-140.453
417215000	-116.52
417215100	-139.875
417215200	-114.955
417215300	-136.731
417215400	-115.572
417215500	-133.121
417215600	-116.462
417215700	-134.702
417215800	-114.684
417215900	-136.042
417216000	-114.528
417216100	-131.031
417216200	-117.324
417216300	-142.894
417216400	-115.704
417216500	-130.166
417216600	-113.397
417216700	-128.05
417216800	-116.625
417216900	-140.679
417217000	-115.368
417217100	-143.221
417217200	-114.868
417217300	-131.511
417217400	-116.458
417217500	-142.291
417217600	-115.991
417217700	-137.796
417217800	-116.95
417217900	-133.417
417218000	-114.776
417218100	-140.42
417218200	-115.938
417218300	-141.852
417218400	-116.514
417218500	-147.721
417218600	-112.553
417218700	-139.069
417218800	-118.158
417218900	-142.959
417219000	-116.416
417219100	-131.762
417219200	-114.877
417219300	-130.495
417219400	-114.29
417219500	-130.748
417219600	-114.476
417219700	-131.727
417219800	-117.167
417219900	-137.235
417220000	-115.504
417220100	-135.37
417220200	-119.068
417220300	-147.089
417220400	-114.369
417220500	-132.204
417220600	-114.785
417220700	-141.168
417220800	-115.075
417220900	-141.149
417221000	-112.58
417221100	-128.843
417221200	-115.21
417221300	-141.782
417221400	-115.595
417221500	-133.01
417221600	-117.837
417221700	-155.346
417221800	-114.902
417221900	-137.848
417222000	-114.017
417222100	-132.559
417222200	-113.687
417222300	-132.648
417222400	-114.66
417222500	-140.219
417222600	-117.875
417222700	-135.878
417222800	-115.321
417222900	-139.522
417223000	-112.444
417223100	-132.451
417223200	-114.474
417223300	-140.78
417223400	-115.009
417223500	-140.121
417223600	-115.744
417223700	-129.893
417223800	-114.485
417223900	-132.965
417224000	-116.871
417224100	-133.287
417224200	-114.253
417224300	-132.097
417224400	-115.348
417224500	-147.058
417224600	-115.92
417224700	-135.586
417224800	-112.783
417224900	-137.446
417225000	-114.857
417225100	-136.813
417225200	-113.575
417225300	-133.029
417225400	-116.36
417225500	-135.216
417225600	-116.527
417225700	-132.484
417225800	-114.435
417225900	-144.579
417226000	-115.714
417226100	-139.284
417226200	-114.92
417226300	-133.765
417226400	-116.544
417226500	-135.431
417226600	-117.02
417226700	-131.909
417226800	-113.307
417226900	-131.343
417227000	-113.711
417227100	-136.963
417227200	-115.556
417227300	-146.039
417227400	-114.078
417227500	-133.531
417227600	-113.272
417227700	-151.753
417227800	-116.258
417227900	-138.308
417228000	-113.287
417228100	-138.047
417228200	-113.497
417228300	-140.177
417228400	-114.876
417228500	-139.185
417228600	-114.881
417228700	-139.878
417228800	-114.182
417228900	-145.01
417229000	-114.312
417229100	-139.07
417229200	-113.222
417229300	-130.874
417229400	-112.084
417229500	-141.927
417229600	-113.719
417229700	-137.023
417229800	-115.028
417229900	-129.27
417230000	-117.084
417230100	-158.657
417230200	-116.112
417230300	-132.967
417230400	-113.962
417230500	-130.746
417230600	-114.532
417230700	-130.096
417230800	-113.628
417230900	-137.119
417231000	-115.012
417231100	-141.486
417231200	-117.424
417231300	-138.765
417231400	-114.909
417231500	-138.62
417231600	-115.218
417231700	-137.135
417231800	-113.968
417231900	-133.443
417232000	-115.232
417232100	-141.526
417232200	-113.436
417232300	-142.791
417232400	-116.528
417232500	-129.956
417232600	-115.718
417232700	-143.072
417232800	-113.815
417232900	-133.522
417233000	-114.774
417233100	-140.513
417233200	-114.42
417233300	-134.967
417233400	-115.763
417233500	-132.227
417233600	-115.951
417233700	-135.783
417233800	-116.567
417233900	-138.483
417234000	-116.234
417234100	-134.455
417234200	-114.657
417234300	-142.031
417234400	-114.625
417234500	-143.649
417234600	-112.746
417234700	-127.602
417234800	-113.292
417234900	-135.242
417235000	-115.3
417235100	-140.245
417235200	-114.27
417235300	-130.232
417235400	-115.996
417235500	-138.8
417235600	-113.69
417235700	-133.399
417235800	-112.626
417235900	-130.611
417236000	-115.478
417236100	-134.388
417236200	-112.132
417236300	-135.345
417236400	-116.014
417236500	-142.944
417236600	-115.697
417236700	-143.718
417236800	-115.584
417236900	-138.534
417237000	-111.675
417237100	-151.499
417237200	-114.785
417237300	-138.477
417237400	-117.214
417237500	-136.129
417237600	-113.458
417237700	-134.221
417237800	-114.525
417237900	-144.099
417238000	-116.041
417238100	-147.679
417238200	-115.246
417238300	-134.783
417238400	-115.826
417238500	-136.73
417238600	-112.131
417238700	-136.739
417238800	-115.149
417238900	-134.274
417239000	-116.209
417239100	-130.367
417239200	-116.103
417239300	-136.78
417239400	-114.612
417239500	-131.423
417239600	-114.407
417239700	-134.99
417239800	-113.462
417239900	-142.477
417240000	-114.058
417240100	-132.547
417240200	-115.818
417240300	-142.81
417240400	-116.58
417240500	-141.049
417240600	-112.722
417240700	-132.939
417240800	-112.391
417240900	-140.815
417241000	-111.805
417241100	-152.789
417241200	-111.922
417241300	-134.421
417241400	-114.629
417241500	-144.344
417241600	-114.9
417241700	-134.555
417241800	-114.15
417241900	-127.691
417242000	-116.158
417242100	-136.887
417242200	-113.618
417242300	-134.724
417242400	-115.315
417242500	-137.643
417242600	-114.836
417242700	-137.923
417242800	-117.778
417242900	-137.933
417243000	-114.111
417243100	-134.825
417243200	-114.837
417243300	-144.095
417243400	-115.37
417243500	-127.316
417243600	-115.357
417243700	-129.914
417243800	-111.937
417243900	-139.553
417244000	-114.617
417244100	-141.262
417244200	-115.448
417244300	-132.077
417244400	-114.178
417244500	-145.588
417244600	-111.755
417244700	-132.75
417244800	-115.14
417244900	-133.126
417245000	-116.902
417245100	-129.749
417245200	-115.159
417245300	-133.14
417245400	-115.161
417245500	-140.275
417245600	-114.269
417245700	-135.015
417245800	-113.517
417245900	-142.997
417246000	-116.819
417246100	-138.894
417246200	-115.316
417246300	-137.352
417246400	-114.401
417246500	-138.397
417246600	-117.354
417246700	-142.986
417246800	-113.328
417246900	-135.888
417247000	-110.885
417247100	-132.888
417247200	-114.957
417247300	-131.727
417247400	-116.658
417247500	-133.033
417247600	-115.602
417247700	-139.065
417247800	-115.841
417247900	-137.566
417248000	-113.798
417248100	-126.411
417248200	-114.578
417248300	-147.161
417248400	-113.152
417248500	-132.22
417248600	-116.115
417248700	-138.139
417248800	-113.566
417248900	-136.136
417249000	-112.309
417249100	-137.408
417249200	-117.735
417249300	-140.408
417249400	-116.36
417249500	-135.562
417249600	-116.465
417249700	-135.145
417249800	-115.531
[truncated: 18,002 more rows]
