# Supplementary material for: Passive frequency comb generation at radiofrequency for ranging applications
Source: Nat Commun. 2024 Apr 2;15:2844. doi: 10.1038/s41467-024-46940-2 (PMC10987526; doi:10.1038/s41467-024-46940-2)
Supplement: Supplementary file 5 — Source Data [file 41467_2024_46940_MOESM5_ESM.zip › Figure3_Data/836_10MHz_-01_40dBm.xlsx]

## Sheet: Sheet1
frequency (Hz)	power (dBm)
417050000	-113.499
417050100	-137.948
417050200	-113.57
417050300	-135.018
417050400	-115.313
417050500	-123.525
417050600	-112.907
417050700	-130.921
417050800	-115.837
417050900	-133.958
417051000	-114.001
417051100	-136.096
417051200	-113.735
417051300	-135.007
417051400	-115.533
417051500	-147.939
417051600	-113.626
417051700	-132.413
417051800	-116.465
417051900	-136.864
417052000	-113.662
417052100	-150.615
417052200	-110.772
417052300	-134.454
417052400	-114.325
417052500	-135.666
417052600	-113.257
417052700	-132.958
417052800	-114.332
417052900	-138.79
417053000	-115.39
417053100	-135.778
417053200	-113.541
417053300	-135.794
417053400	-113.733
417053500	-137.091
417053600	-114.511
417053700	-145.367
417053800	-111.296
417053900	-141.154
417054000	-111.558
417054100	-129.318
417054200	-114.298
417054300	-132.496
417054400	-114.84
417054500	-134.403
417054600	-114.368
417054700	-140.864
417054800	-113.463
417054900	-129.764
417055000	-115.481
417055100	-140.256
417055200	-115.484
417055300	-131.723
417055400	-113.557
417055500	-153.798
417055600	-114.556
417055700	-148.946
417055800	-113.649
417055900	-129.056
417056000	-115.95
417056100	-154.976
417056200	-114.534
417056300	-124.294
417056400	-112.393
417056500	-131.055
417056600	-114.248
417056700	-132.933
417056800	-115.52
417056900	-136.051
417057000	-114.996
417057100	-135.844
417057200	-115.669
417057300	-129.833
417057400	-113.488
417057500	-133.055
417057600	-110.568
417057700	-140.736
417057800	-114.928
417057900	-143.756
417058000	-112.717
417058100	-132.296
417058200	-113.887
417058300	-142.811
417058400	-112.896
417058500	-138.673
417058600	-112.376
417058700	-130.961
417058800	-115.475
417058900	-138.764
417059000	-112.715
417059100	-147.405
417059200	-112.169
417059300	-141.086
417059400	-111.05
417059500	-136.184
417059600	-110.732
417059700	-140.073
417059800	-112.451
417059900	-134.538
417060000	-114.744
417060100	-125.322
417060200	-115.616
417060300	-127.021
417060400	-112.445
417060500	-136.051
417060600	-113.347
417060700	-132.048
417060800	-114.401
417060900	-138.452
417061000	-112.402
417061100	-137.76
417061200	-112.341
417061300	-150.666
417061400	-113.931
417061500	-152.289
417061600	-111.604
417061700	-127.28
417061800	-112.708
417061900	-131.104
417062000	-112.906
417062100	-131.323
417062200	-113.583
417062300	-129.328
417062400	-112.171
417062500	-128.791
417062600	-114.848
417062700	-150.337
417062800	-112.293
417062900	-146.161
417063000	-113.355
417063100	-133.97
417063200	-112.867
417063300	-134.064
417063400	-111.546
417063500	-132.779
417063600	-112.368
417063700	-138.128
417063800	-112.831
417063900	-133.559
417064000	-109.508
417064100	-130.179
417064200	-111.191
417064300	-143.798
417064400	-113.234
417064500	-136.713
417064600	-112.885
417064700	-132.107
417064800	-110.826
417064900	-126.86
417065000	-111.831
417065100	-133.733
417065200	-113.253
417065300	-135.085
417065400	-112.429
417065500	-127.26
417065600	-111.887
417065700	-136.49
417065800	-111.888
417065900	-134.135
417066000	-112.786
417066100	-131.617
417066200	-112.386
417066300	-132.635
417066400	-115.119
417066500	-136.055
417066600	-113.349
417066700	-142.217
417066800	-113.066
417066900	-133.384
417067000	-113.405
417067100	-133.901
417067200	-111.429
417067300	-128.354
417067400	-113.403
417067500	-132.557
417067600	-110.18
417067700	-129.129
417067800	-112.208
417067900	-137.644
417068000	-114.222
417068100	-128.525
417068200	-112.341
417068300	-131.676
417068400	-105.452
417068500	-127.842
417068600	-112.734
417068700	-134.616
417068800	-112.051
417068900	-145.787
417069000	-111.458
417069100	-141.483
417069200	-112.398
417069300	-136.924
417069400	-111.979
417069500	-128.698
417069600	-112.42
417069700	-129.952
417069800	-115.126
417069900	-130.279
417070000	-111.891
417070100	-128.241
417070200	-111.89
417070300	-135.931
417070400	-113.239
417070500	-129.627
417070600	-113.03
417070700	-135.079
417070800	-112.612
417070900	-131.585
417071000	-112.479
417071100	-144.236
417071200	-111.778
417071300	-141.521
417071400	-112.559
417071500	-131.857
417071600	-112.556
417071700	-126.437
417071800	-113.641
417071900	-146.995
417072000	-111.917
417072100	-130.267
417072200	-111.59
417072300	-131.208
417072400	-114.17
417072500	-140.646
417072600	-114.73
417072700	-149.481
417072800	-112.911
417072900	-137.27
417073000	-112.216
417073100	-128.938
417073200	-113.917
417073300	-135.863
417073400	-114.408
417073500	-137.537
417073600	-110.95
417073700	-130.075
417073800	-112.696
417073900	-150.487
417074000	-115.687
417074100	-133.043
417074200	-110.723
417074300	-142.023
417074400	-113.286
417074500	-130.255
417074600	-109.518
417074700	-136.056
417074800	-111.451
417074900	-127.726
417075000	-110.074
417075100	-133.212
417075200	-113.434
417075300	-129.63
417075400	-111.36
417075500	-133.366
417075600	-113.951
417075700	-140.902
417075800	-114.821
417075900	-151.985
417076000	-111.566
417076100	-130.242
417076200	-112.16
417076300	-146.071
417076400	-110.423
417076500	-141.513
417076600	-111.499
417076700	-133.889
417076800	-112.537
417076900	-135.27
417077000	-114.128
417077100	-128.116
417077200	-110.714
417077300	-134.495
417077400	-112.985
417077500	-134.847
417077600	-110.84
417077700	-131.203
417077800	-112.658
417077900	-139.623
417078000	-110.599
417078100	-133.704
417078200	-112.265
417078300	-134.174
417078400	-112.781
417078500	-131.831
417078600	-110.31
417078700	-132.487
417078800	-112.675
417078900	-127.774
417079000	-111.451
417079100	-127.442
417079200	-111.276
417079300	-131.911
417079400	-109.509
417079500	-140.143
417079600	-114.229
417079700	-133.644
417079800	-110.927
417079900	-133.143
417080000	-108.718
417080100	-136.889
417080200	-111.141
417080300	-129.624
417080400	-109.851
417080500	-127.836
417080600	-109.211
417080700	-130.348
417080800	-108.085
417080900	-132.02
417081000	-111.717
417081100	-132.212
417081200	-110.338
417081300	-133.668
417081400	-112.049
417081500	-133.613
417081600	-111.518
417081700	-138.44
417081800	-108.932
417081900	-129.925
417082000	-109.893
417082100	-131.098
417082200	-110.734
417082300	-136.113
417082400	-112.433
417082500	-134.3
417082600	-112.476
417082700	-133.259
417082800	-109.666
417082900	-141.271
417083000	-110.374
417083100	-140.14
417083200	-109.209
417083300	-137.071
417083400	-111.83
417083500	-141.303
417083600	-107.733
417083700	-139.943
417083800	-111.551
417083900	-130.564
417084000	-111.959
417084100	-130.342
417084200	-111.995
417084300	-125.327
417084400	-110.089
417084500	-131.744
417084600	-112.351
417084700	-129.425
417084800	-109.764
417084900	-131.756
417085000	-110.805
417085100	-132.853
417085200	-111.279
417085300	-129.467
417085400	-112.616
417085500	-134.722
417085600	-106.657
417085700	-123.401
417085800	-111.742
417085900	-132.134
417086000	-108.296
417086100	-129.128
417086200	-108.192
417086300	-124.691
417086400	-110.269
417086500	-136.984
417086600	-109.705
417086700	-132.437
417086800	-108.287
417086900	-151.448
417087000	-107.804
417087100	-131.59
417087200	-109.898
417087300	-133.019
417087400	-112.178
417087500	-153.472
417087600	-110.312
417087700	-127.755
417087800	-110.168
417087900	-133.724
417088000	-109.676
417088100	-130.573
417088200	-109.882
417088300	-128.431
417088400	-109.092
417088500	-130.767
417088600	-110.49
417088700	-123.756
417088800	-109.497
417088900	-120.751
417089000	-109.158
417089100	-128.44
417089200	-107.876
417089300	-124.012
417089400	-109.192
417089500	-127.743
417089600	-105.999
417089700	-122.986
417089800	-106.901
417089900	-139.614
417090000	-109.6
417090100	-124.446
417090200	-108.347
417090300	-136.867
417090400	-108.511
417090500	-122.503
417090600	-111.09
417090700	-128.146
417090800	-108.844
417090900	-127.711
417091000	-110.484
417091100	-126.971
417091200	-105.815
417091300	-123.693
417091400	-109.052
417091500	-123.483
417091600	-105.866
417091700	-129.281
417091800	-104.457
417091900	-145.726
417092000	-109.083
417092100	-124.019
417092200	-105.988
417092300	-129.603
417092400	-107.865
417092500	-122.499
417092600	-107.047
417092700	-123.853
417092800	-109.049
417092900	-134.456
417093000	-107.352
417093100	-127.485
417093200	-107.409
417093300	-128.516
417093400	-109.93
417093500	-143.977
417093600	-106.979
417093700	-131.258
417093800	-106.982
417093900	-125.412
417094000	-107.182
417094100	-136.589
417094200	-108.712
417094300	-122.668
417094400	-103.743
417094500	-129.266
417094600	-107.156
417094700	-132.163
417094800	-107.019
417094900	-122.7
417095000	-104.758
417095100	-133.242
417095200	-105.391
417095300	-121.057
417095400	-106.217
417095500	-124.527
417095600	-107.805
417095700	-124.326
417095800	-107.369
417095900	-121.915
417096000	-105.947
417096100	-140.56
417096200	-104.856
417096300	-138.304
417096400	-107.875
417096500	-130.363
417096600	-103.901
417096700	-135.104
417096800	-105.994
417096900	-125.963
417097000	-105.728
417097100	-131.144
417097200	-107.449
417097300	-116.908
417097400	-102.596
417097500	-130.487
417097600	-103.387
417097700	-116.083
417097800	-103.577
417097900	-126.818
417098000	-104.065
417098100	-123.149
417098200	-106.706
417098300	-130.01
417098400	-104.331
417098500	-130.386
417098600	-102
417098700	-126.721
417098800	-103.426
417098900	-124.831
417099000	-105.43
417099100	-134.745
417099200	-104.063
417099300	-129.91
417099400	-105.571
417099500	-129.792
417099600	-106.033
417099700	-124.991
417099800	-106.191
417099900	-130.611
417100000	-103.808
417100100	-128.885
417100200	-102.281
417100300	-124.02
417100400	-103.652
417100500	-125.659
417100600	-104.658
417100700	-124.665
417100800	-103.729
417100900	-123.926
417101000	-104.556
417101100	-127.283
417101200	-105.838
417101300	-119.623
417101400	-102.296
417101500	-143.773
417101600	-103.435
417101700	-131.179
417101800	-104.207
417101900	-123.997
417102000	-107.712
417102100	-122.117
417102200	-104.587
417102300	-132.405
417102400	-103.266
417102500	-122.327
417102600	-103.318
417102700	-140.008
417102800	-103.479
417102900	-120.821
417103000	-102.979
417103100	-130.231
417103200	-100.443
417103300	-127.102
417103400	-101.154
417103500	-120.839
417103600	-99.7246
417103700	-129.883
417103800	-102.85
417103900	-121.282
417104000	-102.112
417104100	-122.235
417104200	-99.9419
417104300	-125.243
417104400	-100.101
417104500	-130.47
417104600	-100.389
417104700	-115.084
417104800	-99.0686
417104900	-119.082
417105000	-99.3588
417105100	-128.225
417105200	-101.608
417105300	-122.671
417105400	-97.8273
417105500	-116.731
417105600	-100.395
417105700	-128.155
417105800	-96.7626
417105900	-125.433
417106000	-100.383
417106100	-128.577
417106200	-97.578
417106300	-123.272
417106400	-98.3748
417106500	-122.491
417106600	-100.098
417106700	-117.784
417106800	-97.3539
417106900	-121.185
417107000	-98.123
417107100	-122.017
417107200	-98.5916
417107300	-117.016
417107400	-99.4506
417107500	-120.04
417107600	-99.2743
417107700	-116.848
417107800	-96.4575
417107900	-121.483
417108000	-97.1362
417108100	-128.618
417108200	-97.6249
417108300	-111.527
417108400	-96.8415
417108500	-107.552
417108600	-96.5272
417108700	-111.511
417108800	-95.035
417108900	-113.991
417109000	-93.9827
417109100	-110.954
417109200	-94.9001
417109300	-120.873
417109400	-95.7251
417109500	-110.357
417109600	-91.8864
417109700	-113.941
417109800	-94.7259
417109900	-112.234
417110000	-94.6449
417110100	-119.936
417110200	-91.4178
417110300	-120.474
417110400	-89.994
417110500	-122.138
417110600	-92.2444
417110700	-118.401
417110800	-91.4307
417110900	-111.307
417111000	-96.0673
417111100	-136.652
417111200	-90.5669
417111300	-107.133
417111400	-86.1512
417111500	-109.523
417111600	-91.4751
417111700	-108.178
417111800	-87.9141
417111900	-110.268
417112000	-87.5195
417112100	-118.671
417112200	-87.0778
417112300	-98.9253
417112400	-84.6745
417112500	-99.9168
417112600	-82.3693
417112700	-106.466
417112800	-82.6663
417112900	-99.9732
417113000	-80.6432
417113100	-104.163
417113200	-77.8298
417113300	-98.7287
417113400	-73.6384
417113500	-83.4351
417113600	-69.547
417113700	-89.141
417113800	-37.25
417113900	-77.7399
417114000	-37.2507
417114100	-93.3245
417114200	-71.0707
417114300	-96.8946
417114400	-75.8921
417114500	-86.5433
417114600	-78.0477
417114700	-100.352
417114800	-81.839
417114900	-108.138
417115000	-84.2826
417115100	-97.4138
417115200	-83.6656
417115300	-102.121
417115400	-84.4644
417115500	-103.322
417115600	-84.9598
417115700	-115.071
417115800	-86.6409
417115900	-112.837
417116000	-89.8667
417116100	-107.347
417116200	-86.7206
417116300	-105.311
417116400	-90.4982
417116500	-115.322
417116600	-96.8172
417116700	-124.833
417116800	-93.1869
417116900	-115.559
417117000	-91.5356
417117100	-105.31
417117200	-93.7862
417117300	-107.705
417117400	-91.1223
417117500	-116.961
417117600	-92.2549
417117700	-114.129
417117800	-93.9475
417117900	-123.573
417118000	-93.2148
417118100	-121.975
417118200	-93.266
417118300	-112.336
417118400	-94.5678
417118500	-122.456
417118600	-92.4074
417118700	-120.71
417118800	-92.4215
417118900	-120.85
417119000	-94.4355
417119100	-116.331
417119200	-97.7954
417119300	-117.463
417119400	-96.8388
417119500	-114.382
417119600	-96.161
417119700	-119.843
417119800	-94.358
417119900	-116.779
417120000	-95.8964
417120100	-127.023
417120200	-99.0985
417120300	-121.304
417120400	-98.7609
417120500	-117.339
417120600	-97.2024
417120700	-112.018
417120800	-98.9315
417120900	-127.914
417121000	-98.9099
417121100	-115.389
417121200	-102.394
417121300	-120.058
417121400	-98.8891
417121500	-122.45
417121600	-97.202
417121700	-114.618
417121800	-96.3106
417121900	-122.24
417122000	-102.016
417122100	-119.497
417122200	-100.75
417122300	-117.769
417122400	-100.783
417122500	-126.418
417122600	-100.519
417122700	-112.981
417122800	-98.2765
417122900	-121.936
417123000	-101.494
417123100	-122.567
417123200	-102.409
417123300	-123.483
417123400	-101.301
417123500	-116.195
417123600	-101.803
417123700	-133.92
417123800	-101.43
417123900	-119.283
417124000	-102.94
417124100	-114.809
417124200	-97.9306
417124300	-120.222
417124400	-101.54
417124500	-145.607
417124600	-101.821
417124700	-120.419
417124800	-103.011
417124900	-122.194
417125000	-102.329
417125100	-120.199
417125200	-103.465
417125300	-124.041
417125400	-102.425
417125500	-133.853
417125600	-107.225
417125700	-117.759
417125800	-105.86
417125900	-118.844
417126000	-103.25
417126100	-123.968
417126200	-103.481
417126300	-136.511
417126400	-102.459
417126500	-120.714
417126600	-105.459
417126700	-126.233
417126800	-104.325
417126900	-125.479
417127000	-104.876
417127100	-125.198
417127200	-103.912
417127300	-128.448
417127400	-104.096
417127500	-118.378
417127600	-103.316
417127700	-126.914
417127800	-103.516
417127900	-130.536
417128000	-106.768
417128100	-122.165
417128200	-104.528
417128300	-124.274
417128400	-101.275
417128500	-122.769
417128600	-104.808
417128700	-119.105
417128800	-106.249
417128900	-134.421
417129000	-103.435
417129100	-122.117
417129200	-104.539
417129300	-123.765
417129400	-104.72
417129500	-122.693
417129600	-104.384
417129700	-123.431
417129800	-104.4
417129900	-120.796
417130000	-103.938
417130100	-126.306
417130200	-106.993
417130300	-121.997
417130400	-104.853
417130500	-128.156
417130600	-105.392
417130700	-124.623
417130800	-106.086
417130900	-129.341
417131000	-105.226
417131100	-132.694
417131200	-106.8
417131300	-134.901
417131400	-106.554
417131500	-136.518
417131600	-106.973
417131700	-134.04
417131800	-106.762
417131900	-125.34
417132000	-109.349
417132100	-129.073
417132200	-108.312
417132300	-133.829
417132400	-105.495
417132500	-126.008
417132600	-104.935
417132700	-123.586
417132800	-106.602
417132900	-123.7
417133000	-107.197
417133100	-121.076
417133200	-104.625
417133300	-128.372
417133400	-108.465
417133500	-129.844
417133600	-106.06
417133700	-129.044
417133800	-107.42
417133900	-133.094
417134000	-105.63
417134100	-127.327
417134200	-108.049
417134300	-127.222
417134400	-108.325
417134500	-131.197
417134600	-106.793
417134700	-120.012
417134800	-107.165
417134900	-126.074
417135000	-109.241
417135100	-125.314
417135200	-107.506
417135300	-124.679
417135400	-105.718
417135500	-130.94
417135600	-110.282
417135700	-136.31
417135800	-107.678
417135900	-125.963
417136000	-106.836
417136100	-125.734
417136200	-105.2
417136300	-139.81
417136400	-109.423
417136500	-121.698
417136600	-106.846
417136700	-129.914
417136800	-108.331
417136900	-134.235
417137000	-109.499
417137100	-131.94
417137200	-109.141
417137300	-138.959
417137400	-110.224
417137500	-133.664
417137600	-109.164
417137700	-125.299
417137800	-111.492
417137900	-128.992
417138000	-106.427
417138100	-133.244
417138200	-106.64
417138300	-130.147
417138400	-107.388
417138500	-137.047
417138600	-108.013
417138700	-159.856
417138800	-110.56
417138900	-122.723
417139000	-109.718
417139100	-150.113
417139200	-111.234
417139300	-131.968
417139400	-110.079
417139500	-132.504
417139600	-109.255
417139700	-146.647
417139800	-107.374
417139900	-129.864
417140000	-108.962
417140100	-130.253
417140200	-111.148
417140300	-130.267
417140400	-111.413
417140500	-127.263
417140600	-111.334
417140700	-128.915
417140800	-108.839
417140900	-134.191
417141000	-107.543
417141100	-131.737
417141200	-109.729
417141300	-125.396
417141400	-108.461
417141500	-133.629
417141600	-109.762
417141700	-134.015
417141800	-108.806
417141900	-132.108
417142000	-110.085
417142100	-134.382
417142200	-109.168
417142300	-135.582
417142400	-110.27
417142500	-135.397
417142600	-110.298
417142700	-132.073
417142800	-110.77
417142900	-123.766
417143000	-109.734
417143100	-135.631
417143200	-109.901
417143300	-127.94
417143400	-111.563
417143500	-132.406
417143600	-113.395
417143700	-129.004
417143800	-109.465
417143900	-127.984
417144000	-111.279
417144100	-124.256
417144200	-109.264
417144300	-131.374
417144400	-110.524
417144500	-124.01
417144600	-109.7
417144700	-146.675
417144800	-109.808
417144900	-131.925
417145000	-111.486
417145100	-143.222
417145200	-114.227
417145300	-136.489
417145400	-111.131
417145500	-124.071
417145600	-111.034
417145700	-135.699
417145800	-111.772
417145900	-131.648
417146000	-108.49
417146100	-128.153
417146200	-108.803
417146300	-123.815
417146400	-111
417146500	-122.46
417146600	-112.803
417146700	-135.238
417146800	-109.514
417146900	-135.447
417147000	-111.533
417147100	-135.4
417147200	-109.626
417147300	-130.376
417147400	-107.949
417147500	-128.055
417147600	-108.178
417147700	-133.744
417147800	-112.336
417147900	-126.869
417148000	-111.591
417148100	-150.89
417148200	-111.057
417148300	-133.627
417148400	-111.917
417148500	-139.055
417148600	-110.392
417148700	-131.066
417148800	-110.874
417148900	-128.26
417149000	-111.547
417149100	-131.813
417149200	-111.165
417149300	-136.398
417149400	-110.355
417149500	-125.469
417149600	-111.833
417149700	-135.357
417149800	-112.03
417149900	-128.775
417150000	-110.982
417150100	-132.722
417150200	-115.337
417150300	-134.416
417150400	-112.424
417150500	-130.346
417150600	-111.378
417150700	-136.811
417150800	-114.109
417150900	-135.372
417151000	-113.667
417151100	-134.918
417151200	-114.362
417151300	-132.868
417151400	-109.855
417151500	-130.487
417151600	-111.708
417151700	-136.496
417151800	-112.116
417151900	-151.494
417152000	-110.7
417152100	-132.365
417152200	-112.498
417152300	-124.324
417152400	-111.81
417152500	-128.465
417152600	-113.4
417152700	-136.376
417152800	-109.904
417152900	-140.279
417153000	-110.946
417153100	-123.807
417153200	-111.124
417153300	-134.169
417153400	-111.161
417153500	-125.91
417153600	-110.613
417153700	-128.852
417153800	-113.143
417153900	-136.683
417154000	-112.3
417154100	-139.304
417154200	-111.54
417154300	-140.064
417154400	-111.477
417154500	-132.314
417154600	-111.61
417154700	-134.245
417154800	-111.411
417154900	-126.486
417155000	-113.707
417155100	-135.869
417155200	-112.557
417155300	-128.982
417155400	-112.311
417155500	-134.355
417155600	-113.392
417155700	-131.457
417155800	-112.211
417155900	-130.222
417156000	-111.689
417156100	-140.575
417156200	-115.427
417156300	-133.532
417156400	-111.358
417156500	-127.881
417156600	-111.602
417156700	-132.527
417156800	-114.819
417156900	-133.838
417157000	-114.372
417157100	-138.517
417157200	-111.63
417157300	-147.977
417157400	-113.25
417157500	-134.713
417157600	-109.548
417157700	-131.485
417157800	-110.94
417157900	-132.488
417158000	-116.791
417158100	-134.048
417158200	-112.829
417158300	-126.656
417158400	-111.514
417158500	-139.987
417158600	-111.611
417158700	-138.54
417158800	-113.762
417158900	-136.28
417159000	-113.779
417159100	-135.035
417159200	-108.648
417159300	-132.716
417159400	-113.006
417159500	-138.135
417159600	-113.982
417159700	-130.746
417159800	-113.994
417159900	-141.056
417160000	-110.788
417160100	-136.854
417160200	-112.585
417160300	-134.204
417160400	-113.854
417160500	-126.469
417160600	-114.179
417160700	-126.689
417160800	-111.503
417160900	-136.07
417161000	-115.701
417161100	-137.435
417161200	-112.676
417161300	-137.621
417161400	-115.007
417161500	-131.382
417161600	-111.41
417161700	-133.908
417161800	-115.793
417161900	-138.29
417162000	-115.29
417162100	-130.375
417162200	-112.873
417162300	-131.25
417162400	-113.802
417162500	-127.081
417162600	-112.471
417162700	-128.004
417162800	-111.274
417162900	-135.733
417163000	-111.177
417163100	-136.174
417163200	-112.917
417163300	-140.511
417163400	-115.028
417163500	-125.021
417163600	-113.92
417163700	-144.252
417163800	-112.983
417163900	-133.022
417164000	-114.752
417164100	-137.585
417164200	-113.926
417164300	-133.187
417164400	-112.782
417164500	-127.745
417164600	-114.594
417164700	-143.352
417164800	-108.875
417164900	-129.821
417165000	-111.943
417165100	-135.264
417165200	-114.325
417165300	-139.064
417165400	-112.122
417165500	-133.412
417165600	-114.537
417165700	-127.048
417165800	-112.318
417165900	-130.82
417166000	-112.389
417166100	-129.68
417166200	-112.037
417166300	-142.159
417166400	-114.382
417166500	-125.507
417166600	-112.522
417166700	-141.077
417166800	-110.991
417166900	-134.982
417167000	-112.361
417167100	-129.251
417167200	-113.818
417167300	-132.966
417167400	-113.763
417167500	-154.269
417167600	-113.265
417167700	-134.716
417167800	-113.615
417167900	-131.397
417168000	-112.508
417168100	-132.378
417168200	-113.319
417168300	-135.779
417168400	-112.549
417168500	-129.973
417168600	-112.019
417168700	-133.774
417168800	-114.351
417168900	-135.356
417169000	-114.738
417169100	-130.994
417169200	-113.552
417169300	-138.025
417169400	-112.084
417169500	-142.123
417169600	-112.123
417169700	-139.719
417169800	-114.434
417169900	-139.329
417170000	-111.096
417170100	-129.914
417170200	-111.927
417170300	-140.581
417170400	-114.265
417170500	-127.124
417170600	-114.817
417170700	-156.485
417170800	-116.668
417170900	-134.123
417171000	-113.517
417171100	-137.18
417171200	-112.404
417171300	-129.92
417171400	-114.583
417171500	-129.676
417171600	-115.186
417171700	-131.226
417171800	-114.523
417171900	-135.941
417172000	-113.699
417172100	-128.435
417172200	-113.595
417172300	-130.036
417172400	-115.81
417172500	-133.257
417172600	-117.547
417172700	-139.176
417172800	-114.296
417172900	-136.706
417173000	-113.395
417173100	-135.917
417173200	-117.221
417173300	-138.687
417173400	-115.343
417173500	-144.338
417173600	-111.214
417173700	-140.279
417173800	-112.706
417173900	-169.995
417174000	-112.534
417174100	-137.151
417174200	-112.073
417174300	-135.942
417174400	-114.045
417174500	-137.636
417174600	-115.981
417174700	-130.142
417174800	-112.913
417174900	-135.843
417175000	-111.721
417175100	-135.683
417175200	-115.122
417175300	-134.564
417175400	-114.488
417175500	-131.369
417175600	-114.237
417175700	-134.241
417175800	-115.729
417175900	-160.71
417176000	-115.907
417176100	-147.359
417176200	-114.815
417176300	-143.785
417176400	-112.079
417176500	-132.551
417176600	-115
417176700	-130.479
417176800	-111.639
417176900	-130.672
417177000	-115.771
417177100	-150.73
417177200	-112.765
417177300	-132.718
417177400	-113.565
417177500	-128.718
417177600	-113.559
417177700	-136.526
417177800	-114.666
417177900	-150.968
417178000	-112.065
417178100	-134.077
417178200	-113.204
417178300	-139.913
417178400	-114.374
417178500	-139.892
417178600	-115.798
417178700	-145.666
417178800	-116.092
417178900	-133.573
417179000	-111.727
417179100	-130.412
417179200	-114.354
417179300	-132.748
417179400	-111.894
417179500	-135.146
417179600	-115.056
417179700	-136.388
417179800	-113.443
417179900	-133.061
417180000	-113.431
417180100	-144.229
417180200	-115.929
417180300	-138.566
417180400	-113.833
417180500	-132.692
417180600	-110.696
417180700	-129.63
417180800	-113.214
417180900	-134.75
417181000	-113.203
417181100	-136.5
417181200	-111.87
417181300	-135.674
417181400	-114.423
417181500	-140.283
417181600	-115.073
417181700	-141.712
417181800	-116.124
417181900	-132.57
417182000	-112.751
417182100	-139.904
417182200	-116.723
417182300	-135.717
417182400	-116.941
417182500	-127.061
417182600	-117.174
417182700	-134.898
417182800	-113.2
417182900	-127.401
417183000	-115.845
417183100	-134.002
417183200	-116.913
417183300	-134.051
417183400	-114.423
417183500	-134.186
417183600	-113.547
417183700	-137.258
417183800	-114.894
417183900	-141.685
417184000	-117.654
417184100	-133.1
417184200	-116.735
417184300	-143.254
417184400	-112.945
417184500	-137.459
417184600	-114.701
417184700	-141.858
417184800	-115.765
417184900	-134.834
417185000	-112.499
417185100	-135.523
417185200	-112.494
417185300	-138.243
417185400	-115.478
417185500	-140.283
417185600	-115
417185700	-149.304
417185800	-113.849
417185900	-135.305
417186000	-115.529
417186100	-132.904
417186200	-114.672
417186300	-129.93
417186400	-113.412
417186500	-139.021
417186600	-115.205
417186700	-138.954
417186800	-113.952
417186900	-128.119
417187000	-116.384
417187100	-131.565
417187200	-117.521
417187300	-149.061
417187400	-114.62
417187500	-125.843
417187600	-113.843
417187700	-138.519
417187800	-116.815
417187900	-130.747
417188000	-114.107
417188100	-140.135
417188200	-113.42
417188300	-132.151
417188400	-116.167
417188500	-133.66
417188600	-114.05
417188700	-133.795
417188800	-117.666
417188900	-139.145
417189000	-113.102
417189100	-139.209
417189200	-113.249
417189300	-135.055
417189400	-114.339
417189500	-130.068
417189600	-115.014
417189700	-136.288
417189800	-114.409
417189900	-135.773
417190000	-116.446
417190100	-137.098
417190200	-114.541
417190300	-151.373
417190400	-116.706
417190500	-137.362
417190600	-116.687
417190700	-132.455
417190800	-114.368
417190900	-142.403
417191000	-115.427
417191100	-147.278
417191200	-116.103
417191300	-137.884
417191400	-113.226
417191500	-126.351
417191600	-112.019
417191700	-140.05
417191800	-116.512
417191900	-141.22
417192000	-112.669
417192100	-136.275
417192200	-115.589
417192300	-127.405
417192400	-114.297
417192500	-146.336
417192600	-115.329
417192700	-137.763
417192800	-116.956
417192900	-135.7
417193000	-113.705
417193100	-134.479
417193200	-113.194
417193300	-150.641
417193400	-112.997
417193500	-137.478
417193600	-115.004
417193700	-137.339
417193800	-114.33
417193900	-137.94
417194000	-113.178
417194100	-139.115
417194200	-115.226
417194300	-142.388
417194400	-114.051
417194500	-137.603
417194600	-114.582
417194700	-143.749
417194800	-113.555
417194900	-131.617
417195000	-116.397
417195100	-130.307
417195200	-116.581
417195300	-133.513
417195400	-117.2
417195500	-146.921
417195600	-115.702
417195700	-134.031
417195800	-115.811
417195900	-138.445
417196000	-114.293
417196100	-136.679
417196200	-117.088
417196300	-138.041
417196400	-113.959
417196500	-134.311
417196600	-115.336
417196700	-142.111
417196800	-115.373
417196900	-130.128
417197000	-117.175
417197100	-132.68
417197200	-113.409
417197300	-134.17
417197400	-115.008
417197500	-131.001
417197600	-115.768
417197700	-134.92
417197800	-115.136
417197900	-133.254
417198000	-113.484
417198100	-156.459
417198200	-115.858
417198300	-126.749
417198400	-115.133
417198500	-131.165
417198600	-114.981
417198700	-143.408
417198800	-115.551
417198900	-128.03
417199000	-115.059
417199100	-138.266
417199200	-118.008
417199300	-134.409
417199400	-116.565
417199500	-141.331
417199600	-113.578
417199700	-138.049
417199800	-116.098
417199900	-133.535
417200000	-116.12
417200100	-149.987
417200200	-115.345
417200300	-132.321
417200400	-116.991
417200500	-148.641
417200600	-115.619
417200700	-154.647
417200800	-116.424
417200900	-138.174
417201000	-115.301
417201100	-137.297
417201200	-112.369
417201300	-131.833
417201400	-114.425
417201500	-128.817
417201600	-113.419
417201700	-145.694
417201800	-115.507
417201900	-131.06
417202000	-113.38
417202100	-135.406
417202200	-114.799
417202300	-140.586
417202400	-112.561
417202500	-150.421
417202600	-114.251
417202700	-138.909
417202800	-115.517
417202900	-134.841
417203000	-117.307
417203100	-137.012
417203200	-112.88
417203300	-136.905
417203400	-114.159
417203500	-128.845
417203600	-116.228
417203700	-136.331
417203800	-114.075
417203900	-137.129
417204000	-114.597
417204100	-137.761
417204200	-114.935
417204300	-142.028
417204400	-114.752
417204500	-132.541
417204600	-115.924
417204700	-134.75
417204800	-115.22
417204900	-135.513
417205000	-115.557
417205100	-151.978
417205200	-114.509
417205300	-140.807
417205400	-115.022
417205500	-151.775
417205600	-115.637
417205700	-133.784
417205800	-117.311
417205900	-130.701
417206000	-113.405
417206100	-144.319
417206200	-115.875
417206300	-136.012
417206400	-117.534
417206500	-136.524
417206600	-116.548
417206700	-136.689
417206800	-117.495
417206900	-137.145
417207000	-114.611
417207100	-145.751
417207200	-118.544
417207300	-136.649
417207400	-116.532
417207500	-147.625
417207600	-117.147
417207700	-139.045
417207800	-115.612
417207900	-137.219
417208000	-114.128
417208100	-146.823
417208200	-117.162
417208300	-134.378
417208400	-113.452
417208500	-161.401
417208600	-115.985
417208700	-140.911
417208800	-113.923
417208900	-133.555
417209000	-116.625
417209100	-134.449
417209200	-117.262
417209300	-142.162
417209400	-117.102
417209500	-135.032
417209600	-113.406
417209700	-138.493
417209800	-115.802
417209900	-130.194
417210000	-115.663
417210100	-144.578
417210200	-115.072
417210300	-137.292
417210400	-113.763
417210500	-131.114
417210600	-117.352
417210700	-139.081
417210800	-114.949
417210900	-137.799
417211000	-117.933
417211100	-134.766
417211200	-114.725
417211300	-149.23
417211400	-115.154
417211500	-141.521
417211600	-113.814
417211700	-147.243
417211800	-114.972
417211900	-136.591
417212000	-116.422
417212100	-135.474
417212200	-113.905
417212300	-133.457
417212400	-116.703
417212500	-134.157
417212600	-114.229
417212700	-135.492
417212800	-116.044
417212900	-160.015
417213000	-114.675
417213100	-133.117
417213200	-113.323
417213300	-146.58
417213400	-113.552
417213500	-138.269
417213600	-114.969
417213700	-142.64
417213800	-118.977
417213900	-141.551
417214000	-117.406
417214100	-135.935
417214200	-115.056
417214300	-128.247
417214400	-114.847
417214500	-130.478
417214600	-114.737
417214700	-134.702
417214800	-114.623
417214900	-140.014
417215000	-113.809
417215100	-138.354
417215200	-114.643
417215300	-148.205
417215400	-116.369
417215500	-144.759
417215600	-117.57
417215700	-135.732
417215800	-115.503
417215900	-137.186
417216000	-115.789
417216100	-129.387
417216200	-113.855
417216300	-132.563
417216400	-115.146
417216500	-141.905
417216600	-114.514
417216700	-131.239
417216800	-117.447
417216900	-143.966
417217000	-114.271
417217100	-130.6
417217200	-115.744
417217300	-132.132
417217400	-114.384
417217500	-138.645
417217600	-116.482
417217700	-145.326
417217800	-118.019
417217900	-135.016
417218000	-115.114
417218100	-141.272
417218200	-115.973
417218300	-144.084
417218400	-114.705
417218500	-138.931
417218600	-115.203
417218700	-135.899
417218800	-114.104
417218900	-143.704
417219000	-116.034
417219100	-145.308
417219200	-114.236
417219300	-130.871
417219400	-117.806
417219500	-135.796
417219600	-113.881
417219700	-140.591
417219800	-116.649
417219900	-141.607
417220000	-115.255
417220100	-142.464
417220200	-114.579
417220300	-133.914
417220400	-113.16
417220500	-139.583
417220600	-115.885
417220700	-130.435
417220800	-113.99
417220900	-130.878
417221000	-113.129
417221100	-138.168
417221200	-116.315
417221300	-132.771
417221400	-113.289
417221500	-131.333
417221600	-117.558
417221700	-137.346
417221800	-116.282
417221900	-140.733
417222000	-116.448
417222100	-144.541
417222200	-116.294
417222300	-142.117
417222400	-116.727
417222500	-139.635
417222600	-113.181
417222700	-136.908
417222800	-118.222
417222900	-142.437
417223000	-114.797
417223100	-143.706
417223200	-114.737
417223300	-147.911
417223400	-113.607
417223500	-134.424
417223600	-114.927
417223700	-131.539
417223800	-116.651
417223900	-141.281
417224000	-112.908
417224100	-140.08
417224200	-116.551
417224300	-135.449
417224400	-115.895
417224500	-132.206
417224600	-111.511
417224700	-142.399
417224800	-113.137
417224900	-130.734
417225000	-118.69
417225100	-137.179
417225200	-116.417
417225300	-142.127
417225400	-116.545
417225500	-134.996
417225600	-114.259
417225700	-137.441
417225800	-113.065
417225900	-146.734
417226000	-114.556
417226100	-133.449
417226200	-114.194
417226300	-142.479
417226400	-116.166
417226500	-133.808
417226600	-116.195
417226700	-138.283
417226800	-116.634
417226900	-130.23
417227000	-114.219
417227100	-135.338
417227200	-113.508
417227300	-136.395
417227400	-115.823
417227500	-127.646
417227600	-114.422
417227700	-134.608
417227800	-115.656
417227900	-141.717
417228000	-114.418
417228100	-148.438
417228200	-113.213
417228300	-134.294
417228400	-112.143
417228500	-127.489
417228600	-114.061
417228700	-142.801
417228800	-112.724
417228900	-132.688
417229000	-114.008
417229100	-133.027
417229200	-115.492
417229300	-137.984
417229400	-116.966
417229500	-144.678
417229600	-115.993
417229700	-135.101
417229800	-114.249
417229900	-139.106
417230000	-114.269
417230100	-141.857
417230200	-115.843
417230300	-149.824
417230400	-117.473
417230500	-142.543
417230600	-115.383
417230700	-134.206
417230800	-115.884
417230900	-136.775
417231000	-114.572
417231100	-142.488
417231200	-114.894
417231300	-135.859
417231400	-114.964
417231500	-132.354
417231600	-116.224
417231700	-132.547
417231800	-114.858
417231900	-133.206
417232000	-113.086
417232100	-148.257
417232200	-113.743
417232300	-130.496
417232400	-113.088
417232500	-139.235
417232600	-113.814
417232700	-143.167
417232800	-116.803
417232900	-138.657
417233000	-113.186
417233100	-130.203
417233200	-115.747
417233300	-134.428
417233400	-114.099
417233500	-139.6
417233600	-114.359
417233700	-130.322
417233800	-114.437
417233900	-136.872
417234000	-114.625
417234100	-151.396
417234200	-115.078
417234300	-133.79
417234400	-114.844
417234500	-130.213
417234600	-115.883
417234700	-137.895
417234800	-117.373
417234900	-137.387
417235000	-118.28
417235100	-133.053
417235200	-114.212
417235300	-144.263
417235400	-114.863
417235500	-137.429
417235600	-117.774
417235700	-131.477
417235800	-114.197
417235900	-138.497
417236000	-113.433
417236100	-129.635
417236200	-112.863
417236300	-141.274
417236400	-114.529
417236500	-139.797
417236600	-116.267
417236700	-134.572
417236800	-116.731
417236900	-138.933
417237000	-115.258
417237100	-145.786
417237200	-116.211
417237300	-139.466
417237400	-116.165
417237500	-133.29
417237600	-115.163
417237700	-139.171
417237800	-115.33
417237900	-132.655
417238000	-119.778
417238100	-139.84
417238200	-114.877
417238300	-139.636
417238400	-118.082
417238500	-135.011
417238600	-114.986
417238700	-129.672
417238800	-115.906
417238900	-139.164
417239000	-113.119
417239100	-137.409
417239200	-113.918
417239300	-134.303
417239400	-115.703
417239500	-138.034
417239600	-113.431
417239700	-138.642
417239800	-116.39
417239900	-142.53
417240000	-116.527
417240100	-131.161
417240200	-114.298
417240300	-130.382
417240400	-111.973
417240500	-131.107
417240600	-115.799
417240700	-145.063
417240800	-112.459
417240900	-132.136
417241000	-114.191
417241100	-138.177
417241200	-115.789
417241300	-134.448
417241400	-113.909
417241500	-144.312
417241600	-113.479
417241700	-138.133
417241800	-116.546
417241900	-135.519
417242000	-113.68
417242100	-136.022
417242200	-115.226
417242300	-136.916
417242400	-113.615
417242500	-132.962
417242600	-115.932
417242700	-140.161
417242800	-113.585
417242900	-132.613
417243000	-113.284
417243100	-142.68
417243200	-118.389
417243300	-134.682
417243400	-111.672
417243500	-131.758
417243600	-113.688
417243700	-137.309
417243800	-114.679
417243900	-131.763
417244000	-114.38
417244100	-126.083
417244200	-116.105
417244300	-139.135
417244400	-113.636
417244500	-137.306
417244600	-113.252
417244700	-127.598
417244800	-115.773
417244900	-137.96
417245000	-112.781
417245100	-136.198
417245200	-116.018
417245300	-137.297
417245400	-112.223
417245500	-142.775
417245600	-114.891
417245700	-134.26
417245800	-117.671
417245900	-130.943
417246000	-114.435
417246100	-135.677
417246200	-112.903
417246300	-131.596
417246400	-112.917
417246500	-145.982
417246600	-115.796
417246700	-135.04
417246800	-114.675
417246900	-140.766
417247000	-115.084
417247100	-144.508
417247200	-116.571
417247300	-139.228
417247400	-115.669
417247500	-130.722
417247600	-113.886
417247700	-148.911
417247800	-116.42
417247900	-129.062
417248000	-116.872
417248100	-136.298
417248200	-116.283
417248300	-134.93
417248400	-113.623
417248500	-128.572
417248600	-114.969
417248700	-134.271
417248800	-110.41
417248900	-129.923
417249000	-116.992
417249100	-130.748
417249200	-113.846
417249300	-132.827
417249400	-115.227
417249500	-135.695
417249600	-115.404
417249700	-134.427
417249800	-115.62
[truncated: 18,002 more rows]
