# Supplementary material for: Passive frequency comb generation at radiofrequency for ranging applications
Source: Nat Commun. 2024 Apr 2;15:2844. doi: 10.1038/s41467-024-46940-2 (PMC10987526; doi:10.1038/s41467-024-46940-2)
Supplement: Supplementary file 5 — Source Data [file 41467_2024_46940_MOESM5_ESM.zip › Figure3_Data/836_10MHz_-01_50dBm.xlsx]

## Sheet: Sheet1
frequency (Hz)	power (dBm)
417050000	-115.762
417050100	-131.768
417050200	-112.239
417050300	-134.178
417050400	-112.618
417050500	-131.875
417050600	-113.119
417050700	-136.227
417050800	-114.397
417050900	-132.87
417051000	-112.084
417051100	-135.311
417051200	-112.36
417051300	-133.722
417051400	-114.239
417051500	-132.374
417051600	-113.001
417051700	-143.761
417051800	-114.029
417051900	-133.298
417052000	-114.033
417052100	-125.847
417052200	-112.675
417052300	-141.567
417052400	-110.772
417052500	-149.378
417052600	-111.856
417052700	-129.498
417052800	-113.912
417052900	-128.949
417053000	-112.309
417053100	-130.933
417053200	-112.249
417053300	-140.184
417053400	-111.2
417053500	-137.287
417053600	-110.79
417053700	-135.539
417053800	-113.319
417053900	-139.647
417054000	-115.696
417054100	-136.99
417054200	-111.659
417054300	-138.707
417054400	-112.568
417054500	-139.355
417054600	-115.508
417054700	-138.387
417054800	-110.992
417054900	-136.085
417055000	-113.988
417055100	-147.038
417055200	-112.417
417055300	-133.387
417055400	-112.341
417055500	-131.872
417055600	-113.405
417055700	-132.341
417055800	-113.122
417055900	-143.633
417056000	-112.002
417056100	-134.006
417056200	-110.609
417056300	-135.636
417056400	-116.293
417056500	-143.436
417056600	-114.37
417056700	-130.354
417056800	-111.326
417056900	-137.626
417057000	-112.912
417057100	-129.631
417057200	-115.733
417057300	-133.706
417057400	-113.396
417057500	-135.334
417057600	-116.62
417057700	-129.719
417057800	-113.204
417057900	-133.853
417058000	-112.678
417058100	-147.568
417058200	-111.217
417058300	-122.687
417058400	-111.247
417058500	-132.058
417058600	-113.66
417058700	-156.977
417058800	-111.582
417058900	-144.245
417059000	-110.757
417059100	-131.238
417059200	-111.219
417059300	-128.115
417059400	-113.144
417059500	-133.905
417059600	-111.857
417059700	-147.674
417059800	-112.094
417059900	-130.718
417060000	-115.547
417060100	-134.493
417060200	-111.613
417060300	-152.616
417060400	-112.272
417060500	-126.396
417060600	-112.362
417060700	-129.922
417060800	-112.622
417060900	-134.431
417061000	-112.162
417061100	-137.335
417061200	-114.683
417061300	-129.718
417061400	-113.086
417061500	-134.993
417061600	-111.724
417061700	-139.141
417061800	-113.202
417061900	-128.559
417062000	-115.026
417062100	-133.516
417062200	-113.733
417062300	-138.498
417062400	-115.301
417062500	-133.971
417062600	-111.746
417062700	-126.038
417062800	-111.586
417062900	-132.043
417063000	-114.195
417063100	-139.547
417063200	-114.627
417063300	-131.576
417063400	-110.736
417063500	-134.017
417063600	-113.399
417063700	-131.637
417063800	-114.762
417063900	-130.262
417064000	-111.392
417064100	-136.019
417064200	-111.029
417064300	-132.216
417064400	-112.4
417064500	-136.666
417064600	-112.003
417064700	-140.28
417064800	-110.379
417064900	-134.912
417065000	-112.587
417065100	-129.391
417065200	-112.204
417065300	-132.735
417065400	-112.452
417065500	-128.636
417065600	-109.024
417065700	-128.794
417065800	-113.777
417065900	-144.166
417066000	-112.459
417066100	-135.813
417066200	-112.874
417066300	-132.384
417066400	-110.512
417066500	-129.828
417066600	-112.773
417066700	-128.484
417066800	-111.111
417066900	-139.355
417067000	-111.117
417067100	-138.012
417067200	-114.445
417067300	-124.555
417067400	-112.25
417067500	-131.625
417067600	-113.03
417067700	-135.693
417067800	-109.153
417067900	-138.507
417068000	-113.343
417068100	-127.713
417068200	-112.98
417068300	-126.125
417068400	-110.088
417068500	-135.191
417068600	-111.946
417068700	-128.7
417068800	-111.557
417068900	-131.002
417069000	-111.16
417069100	-124.324
417069200	-109.626
417069300	-128.123
417069400	-112.562
417069500	-131.257
417069600	-108.303
417069700	-131.412
417069800	-111.635
417069900	-150.375
417070000	-110.127
417070100	-128.348
417070200	-111.805
417070300	-131.661
417070400	-110.482
417070500	-125.718
417070600	-112.524
417070700	-142.302
417070800	-115.155
417070900	-126.721
417071000	-109.438
417071100	-128.969
417071200	-113.575
417071300	-123.568
417071400	-110.775
417071500	-135.251
417071600	-113.033
417071700	-125.251
417071800	-112.864
417071900	-155.371
417072000	-112.469
417072100	-131.825
417072200	-113.026
417072300	-132.86
417072400	-113.14
417072500	-132.201
417072600	-111.833
417072700	-122.165
417072800	-108.924
417072900	-129.037
417073000	-108.849
417073100	-133.561
417073200	-110.224
417073300	-136.344
417073400	-110.185
417073500	-126.739
417073600	-109.908
417073700	-132.512
417073800	-109.729
417073900	-127.511
417074000	-110.634
417074100	-123.453
417074200	-112.083
417074300	-140.76
417074400	-109.697
417074500	-134.567
417074600	-114.088
417074700	-135.635
417074800	-108.899
417074900	-127.269
417075000	-109.173
417075100	-141.153
417075200	-107.556
417075300	-133.576
417075400	-110.462
417075500	-148.789
417075600	-112.866
417075700	-132.149
417075800	-109.377
417075900	-127.434
417076000	-110.384
417076100	-156.698
417076200	-110.412
417076300	-133.449
417076400	-110.734
417076500	-118.463
417076600	-102.449
417076700	-126.93
417076800	-102.454
417076900	-124.763
417077000	-110.72
417077100	-127.284
417077200	-110.191
417077300	-128.49
417077400	-111.706
417077500	-128.728
417077600	-109.013
417077700	-132.551
417077800	-108.216
417077900	-125.391
417078000	-108.022
417078100	-130.782
417078200	-108.034
417078300	-133.981
417078400	-107.31
417078500	-124.766
417078600	-108.352
417078700	-124.445
417078800	-110.325
417078900	-128.897
417079000	-109.003
417079100	-142.993
417079200	-107.829
417079300	-129.565
417079400	-109.742
417079500	-133.725
417079600	-110.976
417079700	-129.815
417079800	-108.556
417079900	-130.643
417080000	-110.115
417080100	-132.138
417080200	-110.122
417080300	-143.036
417080400	-112.347
417080500	-136.67
417080600	-106.022
417080700	-138.547
417080800	-107.178
417080900	-128.054
417081000	-106.921
417081100	-125.358
417081200	-110.069
417081300	-133.76
417081400	-109.403
417081500	-134.885
417081600	-108.756
417081700	-127.106
417081800	-107.354
417081900	-127.101
417082000	-106.859
417082100	-145.55
417082200	-108.689
417082300	-133.868
417082400	-105.954
417082500	-128.701
417082600	-107.285
417082700	-127.977
417082800	-110.206
417082900	-125.277
417083000	-108.241
417083100	-138.113
417083200	-107.835
417083300	-127.129
417083400	-108.78
417083500	-121.441
417083600	-109.457
417083700	-128.524
417083800	-108.451
417083900	-124.994
417084000	-106.937
417084100	-133.168
417084200	-107.561
417084300	-124.911
417084400	-106.809
417084500	-115.496
417084600	-106.116
417084700	-130.393
417084800	-107.55
417084900	-132.158
417085000	-108.867
417085100	-125.658
417085200	-106.795
417085300	-124.723
417085400	-106.123
417085500	-122.461
417085600	-104.575
417085700	-137.159
417085800	-103.352
417085900	-122.791
417086000	-108.37
417086100	-126.451
417086200	-106.496
417086300	-124.855
417086400	-106.511
417086500	-128.909
417086600	-103.357
417086700	-135.684
417086800	-106.362
417086900	-140.283
417087000	-107.039
417087100	-135.912
417087200	-107.843
417087300	-136.611
417087400	-103.894
417087500	-134.444
417087600	-109.031
417087700	-128.993
417087800	-105.757
417087900	-135.379
417088000	-107.296
417088100	-122.591
417088200	-107.311
417088300	-129.343
417088400	-106.502
417088500	-128.415
417088600	-107.781
417088700	-127.141
417088800	-107.085
417088900	-129.746
417089000	-103.302
417089100	-126.007
417089200	-104.319
417089300	-123.772
417089400	-105.291
417089500	-121.202
417089600	-108.251
417089700	-121.933
417089800	-106.728
417089900	-127.593
417090000	-104.449
417090100	-121.553
417090200	-106.547
417090300	-129.953
417090400	-105.322
417090500	-129.792
417090600	-108.567
417090700	-118.45
417090800	-104.128
417090900	-131.822
417091000	-103.877
417091100	-125.197
417091200	-101.332
417091300	-122.601
417091400	-106.01
417091500	-123.661
417091600	-104.365
417091700	-123.949
417091800	-106.274
417091900	-124.525
417092000	-103.09
417092100	-125.336
417092200	-104.189
417092300	-122.011
417092400	-102.268
417092500	-117.093
417092600	-101.408
417092700	-120.076
417092800	-102.327
417092900	-127.904
417093000	-102.341
417093100	-128.613
417093200	-104.3
417093300	-121.177
417093400	-102.255
417093500	-115.18
417093600	-104.982
417093700	-119.882
417093800	-104.197
417093900	-124.707
417094000	-103.001
417094100	-115.938
417094200	-102.048
417094300	-122.973
417094400	-100.52
417094500	-130.037
417094600	-101.354
417094700	-113.099
417094800	-100.478
417094900	-120.757
417095000	-102.721
417095100	-128.483
417095200	-101.253
417095300	-117.581
417095400	-101.444
417095500	-122.504
417095600	-100.167
417095700	-123.148
417095800	-101.895
417095900	-120.187
417096000	-99.971
417096100	-118.426
417096200	-101.621
417096300	-124.222
417096400	-102.226
417096500	-128.381
417096600	-99.7221
417096700	-113.406
417096800	-100.255
417096900	-125.178
417097000	-98.7223
417097100	-137.479
417097200	-98.7223
417097300	-116.364
417097400	-98.717
417097500	-127.896
417097600	-98.875
417097700	-125.608
417097800	-97.6209
417097900	-124.141
417098000	-97.622
417098100	-126.156
417098200	-97.9043
417098300	-122.883
417098400	-99.0887
417098500	-144.513
417098600	-97.6798
417098700	-120.706
417098800	-99.3515
417098900	-120.884
417099000	-95.4149
417099100	-131.398
417099200	-96.8984
417099300	-117.819
417099400	-97.0136
417099500	-119.608
417099600	-97.4524
417099700	-114.83
417099800	-95.2339
417099900	-111.79
417100000	-96.5066
417100100	-116.467
417100200	-96.518
417100300	-122.667
417100400	-98.0083
417100500	-119.413
417100600	-94.9918
417100700	-112.739
417100800	-94.578
417100900	-115.927
417101000	-93.7022
417101100	-115.204
417101200	-93.6787
417101300	-109.565
417101400	-97.0704
417101500	-112.073
417101600	-91.8993
417101700	-140.757
417101800	-91.1659
417101900	-117.304
417102000	-90.4224
417102100	-104.092
417102200	-92.4615
417102300	-110.325
417102400	-93.2146
417102500	-108.061
417102600	-90.7781
417102700	-131.192
417102800	-91.5888
417102900	-117.664
417103000	-90.8901
417103100	-112.556
417103200	-87.0693
417103300	-108.962
417103400	-90.5331
417103500	-104.259
417103600	-87.3228
417103700	-113.158
417103800	-87.196
417103900	-105.536
417104000	-84.3753
417104100	-101.377
417104200	-84.336
417104300	-106.246
417104400	-82.9029
417104500	-95.9495
417104600	-79.3695
417104700	-96.5784
417104800	-78.9961
417104900	-101.463
417105000	-75.0998
417105100	-96.0038
417105200	-71.7309
417105300	-90.0605
417105400	-62.2346
417105500	-74.3804
417105600	-37.7716
417105700	-77.8621
417105800	-65.5972
417105900	-84.5414
417106000	-71.7503
417106100	-94.9733
417106200	-73.6312
417106300	-100.086
417106400	-78.2521
417106500	-101.676
417106600	-76.9917
417106700	-108.028
417106800	-83.236
417106900	-105.714
417107000	-84.0122
417107100	-107.661
417107200	-87.1507
417107300	-105.48
417107400	-87.1834
417107500	-109.84
417107600	-88.1478
417107700	-117.086
417107800	-88.3022
417107900	-103.237
417108000	-87.3689
417108100	-121.664
417108200	-90.9249
417108300	-110.16
417108400	-91.873
417108500	-109.589
417108600	-89.0418
417108700	-106.355
417108800	-89.0489
417108900	-111.148
417109000	-91.5369
417109100	-111.456
417109200	-91.8431
417109300	-114.652
417109400	-92.8505
417109500	-122.659
417109600	-91.7693
417109700	-120.743
417109800	-95.2021
417109900	-116.761
417110000	-92.9811
417110100	-117.73
417110200	-95.53
417110300	-116.706
417110400	-93.0884
417110500	-108.578
417110600	-94.9328
417110700	-112.602
417110800	-97.5376
417110900	-133.293
417111000	-96.3197
417111100	-119.006
417111200	-96.3205
417111300	-113.206
417111400	-96.0511
417111500	-119.265
417111600	-98.0182
417111700	-124.312
417111800	-97.4912
417111900	-114.733
417112000	-97.3058
417112100	-115.82
417112200	-97.6822
417112300	-122.146
417112400	-96.6089
417112500	-127.364
417112600	-98.1776
417112700	-127.775
417112800	-98.2235
417112900	-122.932
417113000	-99.7015
417113100	-123.804
417113200	-101.349
417113300	-120.316
417113400	-97.1116
417113500	-123.36
417113600	-98.8605
417113700	-121.979
417113800	-100.416
417113900	-137.608
417114000	-100.915
417114100	-120.701
417114200	-99.4574
417114300	-125.586
417114400	-101.288
417114500	-123.646
417114600	-98.7515
417114700	-128.356
417114800	-105.268
417114900	-120.24
417115000	-101.063
417115100	-114.709
417115200	-101.339
417115300	-115.612
417115400	-101.474
417115500	-116.037
417115600	-99.7904
417115700	-122.001
417115800	-104.339
417115900	-120.114
417116000	-101.201
417116100	-127.333
417116200	-103.203
417116300	-110.728
417116400	-102.989
417116500	-116.423
417116600	-99.7563
417116700	-122.724
417116800	-101.548
417116900	-125.193
417117000	-104.43
417117100	-129.076
417117200	-100.948
417117300	-126.439
417117400	-104.444
417117500	-122.526
417117600	-103.769
417117700	-119.139
417117800	-104.139
417117900	-119.009
417118000	-101.689
417118100	-126.89
417118200	-102.975
417118300	-121.923
417118400	-104.958
417118500	-118.071
417118600	-102.633
417118700	-115.659
417118800	-103.277
417118900	-134.112
417119000	-104.331
417119100	-126.388
417119200	-101.729
417119300	-129.405
417119400	-105.367
417119500	-114.515
417119600	-103.864
417119700	-126.103
417119800	-103.386
417119900	-123.014
417120000	-102.125
417120100	-122.328
417120200	-102.73
417120300	-123.88
417120400	-103.245
417120500	-123.039
417120600	-107.667
417120700	-122.821
417120800	-105.234
417120900	-126.706
417121000	-103.299
417121100	-117.874
417121200	-104.706
417121300	-128.623
417121400	-105.983
417121500	-121.507
417121600	-108.358
417121700	-119.526
417121800	-105.365
417121900	-123.623
417122000	-103.48
417122100	-134.622
417122200	-105.132
417122300	-130.067
417122400	-107.057
417122500	-129.23
417122600	-103.27
417122700	-118.959
417122800	-107.078
417122900	-126.869
417123000	-107.084
417123100	-122.559
417123200	-107.655
417123300	-122.58
417123400	-105.843
417123500	-127.39
417123600	-109.807
417123700	-124.763
417123800	-103.546
417123900	-123.633
417124000	-106.827
417124100	-118.099
417124200	-105.741
417124300	-137.286
417124400	-104.653
417124500	-129.656
417124600	-104.329
417124700	-128.772
417124800	-105.791
417124900	-124.975
417125000	-105.974
417125100	-124.7
417125200	-109.215
417125300	-118.269
417125400	-105.14
417125500	-126.643
417125600	-106.488
417125700	-122.675
417125800	-107.767
417125900	-120.417
417126000	-107.326
417126100	-132.558
417126200	-108.043
417126300	-137.085
417126400	-109.849
417126500	-125.973
417126600	-105.287
417126700	-115.185
417126800	-108.481
417126900	-139.091
417127000	-105.694
417127100	-128.395
417127200	-107.234
417127300	-126.881
417127400	-108.576
417127500	-123.102
417127600	-108.647
417127700	-125.285
417127800	-110.2
417127900	-135.782
417128000	-106.898
417128100	-127.318
417128200	-110.366
417128300	-129.83
417128400	-110.678
417128500	-128.657
417128600	-105.612
417128700	-128.822
417128800	-107.517
417128900	-140.084
417129000	-108.207
417129100	-138.988
417129200	-108.135
417129300	-122.182
417129400	-107.971
417129500	-130.137
417129600	-107.464
417129700	-135.798
417129800	-108.711
417129900	-128.131
417130000	-108.914
417130100	-127.788
417130200	-107.04
417130300	-134.843
417130400	-108.569
417130500	-130.109
417130600	-105.312
417130700	-129.19
417130800	-112.43
417130900	-125.194
417131000	-109.331
417131100	-139.776
417131200	-110.068
417131300	-127.669
417131400	-111.719
417131500	-137.221
417131600	-110.179
417131700	-131.966
417131800	-110.414
417131900	-154.015
417132000	-109.943
417132100	-123.814
417132200	-110.241
417132300	-132.582
417132400	-109.309
417132500	-127.34
417132600	-110.047
417132700	-120.858
417132800	-110.604
417132900	-133.463
417133000	-107.906
417133100	-124.929
417133200	-109.767
417133300	-124.208
417133400	-108.077
417133500	-135.785
417133600	-110.439
417133700	-129.954
417133800	-110.131
417133900	-126.45
417134000	-110.844
417134100	-129.954
417134200	-108.364
417134300	-132.18
417134400	-108.788
417134500	-124.582
417134600	-109.478
417134700	-122.57
417134800	-110.998
417134900	-133.026
417135000	-111.514
417135100	-143.872
417135200	-111.661
417135300	-135.058
417135400	-109.172
417135500	-137.218
417135600	-110.448
417135700	-133.199
417135800	-108.13
417135900	-144.834
417136000	-110.252
417136100	-127.963
417136200	-109.321
417136300	-138.364
417136400	-110.96
417136500	-133.787
417136600	-109.648
417136700	-131.347
417136800	-109.508
417136900	-132.351
417137000	-110.052
417137100	-126.711
417137200	-110.702
417137300	-127.343
417137400	-112.744
417137500	-135.672
417137600	-111.032
417137700	-130.261
417137800	-112.799
417137900	-129.028
417138000	-112.199
417138100	-142.375
417138200	-111.719
417138300	-129.634
417138400	-111.224
417138500	-133.259
417138600	-111.229
417138700	-136.106
417138800	-111.224
417138900	-135.421
417139000	-114.24
417139100	-133.92
417139200	-112.86
417139300	-130.272
417139400	-111.078
417139500	-134.302
417139600	-112.083
417139700	-123.389
417139800	-112.687
417139900	-132.669
417140000	-110.386
417140100	-145.279
417140200	-111.782
417140300	-138.045
417140400	-113.868
417140500	-149.56
417140600	-113.122
417140700	-136.329
417140800	-111.741
417140900	-131.985
417141000	-110.133
417141100	-134.379
417141200	-111.458
417141300	-149.933
417141400	-110.732
417141500	-127.351
417141600	-111.413
417141700	-138.52
417141800	-114.216
417141900	-135.932
417142000	-109.783
417142100	-130.661
417142200	-114.189
417142300	-131.682
417142400	-111.68
417142500	-139.454
417142600	-112.254
417142700	-129.767
417142800	-109.786
417142900	-131.655
417143000	-109.582
417143100	-126.732
417143200	-110.274
417143300	-130.616
417143400	-114.029
417143500	-125.673
417143600	-110.478
417143700	-135.289
417143800	-111.54
417143900	-125.993
417144000	-111.072
417144100	-136.777
417144200	-111.404
417144300	-127.425
417144400	-111.405
417144500	-123.188
417144600	-111.242
417144700	-129.825
417144800	-114.448
417144900	-141.46
417145000	-113.693
417145100	-136.221
417145200	-112.211
417145300	-145.823
417145400	-115.35
417145500	-138.447
417145600	-111.9
417145700	-136.808
417145800	-113.126
417145900	-134.023
417146000	-111.549
417146100	-134.916
417146200	-110.993
417146300	-129.975
417146400	-112.872
417146500	-130.191
417146600	-112.895
417146700	-135.892
417146800	-111.287
417146900	-130.647
417147000	-113.198
417147100	-137.665
417147200	-111.979
417147300	-132.127
417147400	-112.688
417147500	-131.6
417147600	-111.326
417147700	-142.016
417147800	-113.036
417147900	-136.689
417148000	-111.541
417148100	-136.28
417148200	-114.048
417148300	-135.824
417148400	-111.7
417148500	-148.562
417148600	-112.902
417148700	-140.656
417148800	-111.998
417148900	-149.704
417149000	-112.006
417149100	-133.174
417149200	-111.119
417149300	-134.961
417149400	-113.027
417149500	-129.257
417149600	-113.014
417149700	-132.874
417149800	-112.084
417149900	-131.065
417150000	-114.476
417150100	-134.135
417150200	-113.523
417150300	-126.81
417150400	-111.218
417150500	-125.024
417150600	-111.311
417150700	-133.375
417150800	-113.523
417150900	-136.798
417151000	-113.239
417151100	-132.514
417151200	-114.383
417151300	-137.076
417151400	-113.83
417151500	-140.094
417151600	-112.295
417151700	-136.043
417151800	-114.105
417151900	-137.524
417152000	-113.139
417152100	-131.288
417152200	-111.365
417152300	-135.567
417152400	-112.01
417152500	-130.891
417152600	-114.523
417152700	-137.137
417152800	-111.185
417152900	-131.1
417153000	-112.507
417153100	-130.846
417153200	-113.428
417153300	-135.494
417153400	-111.873
417153500	-131.292
417153600	-114.59
417153700	-140.803
417153800	-113.675
417153900	-133.426
417154000	-111.865
417154100	-131.998
417154200	-114.233
417154300	-134.486
417154400	-112.782
417154500	-162.729
417154600	-113.509
417154700	-129.526
417154800	-112.144
417154900	-134.258
417155000	-110.829
417155100	-148.739
417155200	-113.344
417155300	-133.352
417155400	-113.677
417155500	-135.942
417155600	-113.875
417155700	-143.641
417155800	-110.819
417155900	-133.175
417156000	-115.453
417156100	-140.813
417156200	-110.406
417156300	-135.138
417156400	-115.008
417156500	-132.024
417156600	-114.357
417156700	-127.742
417156800	-112.906
417156900	-128.737
417157000	-113.355
417157100	-136.377
417157200	-115.004
417157300	-127.918
417157400	-111.916
417157500	-137.459
417157600	-112.437
417157700	-134.938
417157800	-112.115
417157900	-135.647
417158000	-115.188
417158100	-151.228
417158200	-111.664
417158300	-136.197
417158400	-112.037
417158500	-138.487
417158600	-116.421
417158700	-134.311
417158800	-114.184
417158900	-131.802
417159000	-112.9
417159100	-141.976
417159200	-114.335
417159300	-139.736
417159400	-113.375
417159500	-138.083
417159600	-114.931
417159700	-146.924
417159800	-113.949
417159900	-129.769
417160000	-110.201
417160100	-139.555
417160200	-115.253
417160300	-136.54
417160400	-112.752
417160500	-146.017
417160600	-114.054
417160700	-160.145
417160800	-114.766
417160900	-134.795
417161000	-115.003
417161100	-130.205
417161200	-114.845
417161300	-132.551
417161400	-110.571
417161500	-135.512
417161600	-113.372
417161700	-127.676
417161800	-112.886
417161900	-125.442
417162000	-113.28
417162100	-135.602
417162200	-114.073
417162300	-131.757
417162400	-112.874
417162500	-129.521
417162600	-113.166
417162700	-158.529
417162800	-113.174
417162900	-140.164
417163000	-112.692
417163100	-128.05
417163200	-115.305
417163300	-131.412
417163400	-115.304
417163500	-134.877
417163600	-112.801
417163700	-134.762
417163800	-111.22
417163900	-139.941
417164000	-115.667
417164100	-149.767
417164200	-113.079
417164300	-133.159
417164400	-113.301
417164500	-132.616
417164600	-115.586
417164700	-128.56
417164800	-113.189
417164900	-140.652
417165000	-114.781
417165100	-135.527
417165200	-111.712
417165300	-134.692
417165400	-114.65
417165500	-137.308
417165600	-111.364
417165700	-134.119
417165800	-112.959
417165900	-137.13
417166000	-112.34
417166100	-129.316
417166200	-112.34
417166300	-141.615
417166400	-114.464
417166500	-133.48
417166600	-112.786
417166700	-136.394
417166800	-114.833
417166900	-131.164
417167000	-115.689
417167100	-141.557
417167200	-113.958
417167300	-136.495
417167400	-115.433
417167500	-147.128
417167600	-114.539
417167700	-134.239
417167800	-112.187
417167900	-141.703
417168000	-112.438
417168100	-136.053
417168200	-113.107
417168300	-127.042
417168400	-113.282
417168500	-139.617
417168600	-112.187
417168700	-131.869
417168800	-113.233
417168900	-128.914
417169000	-114.225
417169100	-142.631
417169200	-116.173
417169300	-134.393
417169400	-115.167
417169500	-126.696
417169600	-112.421
417169700	-130.68
417169800	-111.655
417169900	-129.298
417170000	-113.014
417170100	-126.895
417170200	-115.843
417170300	-134.926
417170400	-114.683
417170500	-136.101
417170600	-112.711
417170700	-128.128
417170800	-113.85
417170900	-130.509
417171000	-111.209
417171100	-132.077
417171200	-113.855
417171300	-141.16
417171400	-112.823
417171500	-140.59
417171600	-111.971
417171700	-126.894
417171800	-112.545
417171900	-133.423
417172000	-113.022
417172100	-141.372
417172200	-113.654
417172300	-129.213
417172400	-115.326
417172500	-133.634
417172600	-112.183
417172700	-133.513
417172800	-114.034
417172900	-132.902
417173000	-115.807
417173100	-135.768
417173200	-114.092
417173300	-131.315
417173400	-113.853
417173500	-134.19
417173600	-115.493
417173700	-135.356
417173800	-112.883
417173900	-137.819
417174000	-112.373
417174100	-141.888
417174200	-116.488
417174300	-137.93
417174400	-113.122
417174500	-142.996
417174600	-116.889
417174700	-141.71
417174800	-113.817
417174900	-135.904
417175000	-116.273
417175100	-132.554
417175200	-114.471
417175300	-136.137
417175400	-111.524
417175500	-131.838
417175600	-113.507
417175700	-129.78
417175800	-113.345
417175900	-126.154
417176000	-112.073
417176100	-132.418
417176200	-112.632
417176300	-133.578
417176400	-113.22
417176500	-129.976
417176600	-113.515
417176700	-131.956
417176800	-112.723
417176900	-127.007
417177000	-111.198
417177100	-147.503
417177200	-115.246
417177300	-131.133
417177400	-115.765
417177500	-136.48
417177600	-113.501
417177700	-136.809
417177800	-111.217
417177900	-128.083
417178000	-113.901
417178100	-134.491
417178200	-112.828
417178300	-133.723
417178400	-112.848
417178500	-132.972
417178600	-113.843
417178700	-128.814
417178800	-113.181
417178900	-134.103
417179000	-114.275
417179100	-140.91
417179200	-115.949
417179300	-144.038
417179400	-115.59
417179500	-144.161
417179600	-115.773
417179700	-135.297
417179800	-112.592
417179900	-127.547
417180000	-112.007
417180100	-144.848
417180200	-113.617
417180300	-124.21
417180400	-112.349
417180500	-133.821
417180600	-115.237
417180700	-140.982
417180800	-114.558
417180900	-134.939
417181000	-113.518
417181100	-135.052
417181200	-116.105
417181300	-141.888
417181400	-113.823
417181500	-146.367
417181600	-116.185
417181700	-135.424
417181800	-116.483
417181900	-132.325
417182000	-114.925
417182100	-139.56
417182200	-117.307
417182300	-146.799
417182400	-114.829
417182500	-138.787
417182600	-115.887
417182700	-132.277
417182800	-114.671
417182900	-130.518
417183000	-114.053
417183100	-133.124
417183200	-114.675
417183300	-144.379
417183400	-114.846
417183500	-133.359
417183600	-114.478
417183700	-138.877
417183800	-115.515
417183900	-143.554
417184000	-113.503
417184100	-133.918
417184200	-115.41
417184300	-138.16
417184400	-111.663
417184500	-140.852
417184600	-117.075
417184700	-142.212
417184800	-114.69
417184900	-149.244
417185000	-116.685
417185100	-135.534
417185200	-113.231
417185300	-134.923
417185400	-115.528
417185500	-135.388
417185600	-115.488
417185700	-139.96
417185800	-114.641
417185900	-140.335
417186000	-113.982
417186100	-131.707
417186200	-116.24
417186300	-148.742
417186400	-115.464
417186500	-137.362
417186600	-114.95
417186700	-128.362
417186800	-113.809
417186900	-131.679
417187000	-115.289
417187100	-138.753
417187200	-115.018
417187300	-142.556
417187400	-114.608
417187500	-143.606
417187600	-115.314
417187700	-129.224
417187800	-116.315
417187900	-135.23
417188000	-116.86
417188100	-142.974
417188200	-115.586
417188300	-147.039
417188400	-113.593
417188500	-148.389
417188600	-116.036
417188700	-132.745
417188800	-112.023
417188900	-135.846
417189000	-115.198
417189100	-139.644
417189200	-116.424
417189300	-139.765
417189400	-115.459
417189500	-130.941
417189600	-113.315
417189700	-134.323
417189800	-115.708
417189900	-133.297
417190000	-116.088
417190100	-136.728
417190200	-114.997
417190300	-151.884
417190400	-113.27
417190500	-131.114
417190600	-115.109
417190700	-133.336
417190800	-114.841
417190900	-125.643
417191000	-115.478
417191100	-136.175
417191200	-117.369
417191300	-140.303
417191400	-115.994
417191500	-135.889
417191600	-116.367
417191700	-138.175
417191800	-117.167
417191900	-145.567
417192000	-115.747
417192100	-151.991
417192200	-113.645
417192300	-134.821
417192400	-111.611
417192500	-138.685
417192600	-116.701
417192700	-134.285
417192800	-114.744
417192900	-128.566
417193000	-114.505
417193100	-144.653
417193200	-116.277
417193300	-130.914
417193400	-114.168
417193500	-132.935
417193600	-115.389
417193700	-129.342
417193800	-116.174
417193900	-139.604
417194000	-116.015
417194100	-142.591
417194200	-116.917
417194300	-133.566
417194400	-116.857
417194500	-134.071
417194600	-116.28
417194700	-134.962
417194800	-113.367
417194900	-132.039
417195000	-115.714
417195100	-136.829
417195200	-115.716
417195300	-134.82
417195400	-113.476
417195500	-140.293
417195600	-115.016
417195700	-133.654
417195800	-113.007
417195900	-139.531
417196000	-114.095
417196100	-138.748
417196200	-113.656
417196300	-138.831
417196400	-115.222
417196500	-143.022
417196600	-113.254
417196700	-149.6
417196800	-114.69
417196900	-136.554
417197000	-112.823
417197100	-141.177
417197200	-115.908
417197300	-138.046
417197400	-115.572
417197500	-129.956
417197600	-115.389
417197700	-129.665
417197800	-115.877
417197900	-133.85
417198000	-114.436
417198100	-128.952
417198200	-115.212
417198300	-137.878
417198400	-114.142
417198500	-135.091
417198600	-115.785
417198700	-136.694
417198800	-114.024
417198900	-132.334
417199000	-117.977
417199100	-147.179
417199200	-114.696
417199300	-125.325
417199400	-118.389
417199500	-129.107
417199600	-115.631
417199700	-139.985
417199800	-114.505
417199900	-133.059
417200000	-115.073
417200100	-139.379
417200200	-117.809
417200300	-138.547
417200400	-114.603
417200500	-136.417
417200600	-113.819
417200700	-154.655
417200800	-119.748
417200900	-134.42
417201000	-114.973
417201100	-135.906
417201200	-115.369
417201300	-140.118
417201400	-115.622
417201500	-126.189
417201600	-114.191
417201700	-143.263
417201800	-114.218
417201900	-135.749
417202000	-114.866
417202100	-135.817
417202200	-115.507
417202300	-133.47
417202400	-115.129
417202500	-134.017
417202600	-115.573
417202700	-137.339
417202800	-115.323
417202900	-133.336
417203000	-116.445
417203100	-142.027
417203200	-115.29
417203300	-131.919
417203400	-114.281
417203500	-128.452
417203600	-117.468
417203700	-131.164
417203800	-116.082
417203900	-141.543
417204000	-117.35
417204100	-136.596
417204200	-115.356
417204300	-134.235
417204400	-115.814
417204500	-135.908
417204600	-117.456
417204700	-141.257
417204800	-117.117
417204900	-137.469
417205000	-112.648
417205100	-156.836
417205200	-116.917
417205300	-146.489
417205400	-114.868
417205500	-125.369
417205600	-112.484
417205700	-132.277
417205800	-116.313
417205900	-143.907
417206000	-116.12
417206100	-135.129
417206200	-115.379
417206300	-147.662
417206400	-114.898
417206500	-133.538
417206600	-113.652
417206700	-131.738
417206800	-114.388
417206900	-132.955
417207000	-116.204
417207100	-134.663
417207200	-114.327
417207300	-130.011
417207400	-116.891
417207500	-132.713
417207600	-112.055
417207700	-141.633
417207800	-112.643
417207900	-137.584
417208000	-115.054
417208100	-140.104
417208200	-113.457
417208300	-129.399
417208400	-116.698
417208500	-143.841
417208600	-116.155
417208700	-133.403
417208800	-116.435
417208900	-139.656
417209000	-115.882
417209100	-133.414
417209200	-114.925
417209300	-153.637
417209400	-113.603
417209500	-143.666
417209600	-116.212
417209700	-139.581
417209800	-118.957
417209900	-149.298
417210000	-113.551
417210100	-136.587
417210200	-115.339
417210300	-131.133
417210400	-113.508
417210500	-131.934
417210600	-117.027
417210700	-135.786
417210800	-118.235
417210900	-137.378
417211000	-114.404
417211100	-146.156
417211200	-113.26
417211300	-135.255
417211400	-115.106
417211500	-137.37
417211600	-116.965
417211700	-141.548
417211800	-109.923
417211900	-137.816
417212000	-115.62
417212100	-129.373
417212200	-113.656
417212300	-149.092
417212400	-113.396
417212500	-145.24
417212600	-115.793
417212700	-135.493
417212800	-114.184
417212900	-139.694
417213000	-115.225
417213100	-135.065
417213200	-115.374
417213300	-134.43
417213400	-115.481
417213500	-132.796
417213600	-115.022
417213700	-136.639
417213800	-115.51
417213900	-133.43
417214000	-114.966
417214100	-139.602
417214200	-112.272
417214300	-136.14
417214400	-116.067
417214500	-134.181
417214600	-115.556
417214700	-133.562
417214800	-115.125
417214900	-140.459
417215000	-112.557
417215100	-134.134
417215200	-113.827
417215300	-133.504
417215400	-115.145
417215500	-133.744
417215600	-117.374
417215700	-141.435
417215800	-117.323
417215900	-137.866
417216000	-116.863
417216100	-128.38
417216200	-117.053
417216300	-128.72
417216400	-116.148
417216500	-149.225
417216600	-117.34
417216700	-137.867
417216800	-117.668
417216900	-138.454
417217000	-116.824
417217100	-148.888
417217200	-114.179
417217300	-134.022
417217400	-113.833
417217500	-132.673
417217600	-113.322
417217700	-156.669
417217800	-117.652
417217900	-138.668
417218000	-118.15
417218100	-135.978
417218200	-116.6
417218300	-134.573
417218400	-112.224
417218500	-150.756
417218600	-114.975
417218700	-140.605
417218800	-113.524
417218900	-133.826
417219000	-115.062
417219100	-130.629
417219200	-116.866
417219300	-134.165
417219400	-116.665
417219500	-146.866
417219600	-115.528
417219700	-134.773
417219800	-115.305
417219900	-144.506
417220000	-114.267
417220100	-130.633
417220200	-114.948
417220300	-142.36
417220400	-114.155
417220500	-139.218
417220600	-114.677
417220700	-136.148
417220800	-119.1
417220900	-133.104
417221000	-116.17
417221100	-145.514
417221200	-114.461
417221300	-143.277
417221400	-116.053
417221500	-146.219
417221600	-116.319
417221700	-135.351
417221800	-116.293
417221900	-132.026
417222000	-111.651
417222100	-131.479
417222200	-111.667
417222300	-137.347
417222400	-113.761
417222500	-137.538
417222600	-116.599
417222700	-141.92
417222800	-114.259
417222900	-144.502
417223000	-114.863
417223100	-134.644
417223200	-117.251
417223300	-144.24
417223400	-114.163
417223500	-141.975
417223600	-113.587
417223700	-133.821
417223800	-116.475
417223900	-132.89
417224000	-114.133
417224100	-139.834
417224200	-114.949
417224300	-127.051
417224400	-113.591
417224500	-137.812
417224600	-115.767
417224700	-133.647
417224800	-115.293
417224900	-132.474
417225000	-114.708
417225100	-151.958
417225200	-113.829
417225300	-133.969
417225400	-115.303
417225500	-134.31
417225600	-114.107
417225700	-130.052
417225800	-113.976
417225900	-135.771
417226000	-115.96
417226100	-130.985
417226200	-115.243
417226300	-139.889
417226400	-115.245
417226500	-129.398
417226600	-114.192
417226700	-133.592
417226800	-114.611
417226900	-147.551
417227000	-116.381
417227100	-141.41
417227200	-115.207
417227300	-140.673
417227400	-114.189
417227500	-127.584
417227600	-114.392
417227700	-134.015
417227800	-116.784
417227900	-129.557
417228000	-115.005
417228100	-145.519
417228200	-115.272
417228300	-136.393
417228400	-115.086
417228500	-142.547
417228600	-113.545
417228700	-140.304
417228800	-114.102
417228900	-140.391
417229000	-115.119
417229100	-132.589
417229200	-113.594
417229300	-129.156
417229400	-116.131
417229500	-134.315
417229600	-115.804
417229700	-133.063
417229800	-116.555
417229900	-127.69
417230000	-113.844
417230100	-140.638
417230200	-115.067
417230300	-140.41
417230400	-115.212
417230500	-144.205
417230600	-118.282
417230700	-141.441
417230800	-114.24
417230900	-132.468
417231000	-115.987
417231100	-132.672
417231200	-116.242
417231300	-146.305
417231400	-115.292
417231500	-134.918
417231600	-113.902
417231700	-135.962
417231800	-117.424
417231900	-132.624
417232000	-116.183
417232100	-134.025
417232200	-117.929
417232300	-129.444
417232400	-114.709
417232500	-134.881
417232600	-116.147
417232700	-137.619
417232800	-116.841
417232900	-138.96
417233000	-115.232
417233100	-141.673
417233200	-114.639
417233300	-140.275
417233400	-117.108
417233500	-139.023
417233600	-115.502
417233700	-141.477
417233800	-114.32
417233900	-136.841
417234000	-115.38
417234100	-135.814
417234200	-113.177
417234300	-131.158
417234400	-114.867
417234500	-131.893
417234600	-115.487
417234700	-138.18
417234800	-116.588
417234900	-131.751
417235000	-116.869
417235100	-135.752
417235200	-115.277
417235300	-135.278
417235400	-114.977
417235500	-137.254
417235600	-116.508
417235700	-133.851
417235800	-115.066
417235900	-126.852
417236000	-113.495
417236100	-152.567
417236200	-114.072
417236300	-127.393
417236400	-114.288
417236500	-129.369
417236600	-115.323
417236700	-138.168
417236800	-116.161
417236900	-142.289
417237000	-113.103
417237100	-131.261
417237200	-117.308
417237300	-133.673
417237400	-115.53
417237500	-137.001
417237600	-116.024
417237700	-140.136
417237800	-117.389
417237900	-136.89
417238000	-114.48
417238100	-141.522
417238200	-117.057
417238300	-133.547
417238400	-114.838
417238500	-140.262
417238600	-115.231
417238700	-127.773
417238800	-115.252
417238900	-136.798
417239000	-114.859
417239100	-132.118
417239200	-115.837
417239300	-138.68
417239400	-114.093
417239500	-137.011
417239600	-112.566
417239700	-144.316
417239800	-114.483
417239900	-135.296
417240000	-116.201
417240100	-127.378
417240200	-115.728
417240300	-136.364
417240400	-113.475
417240500	-132.562
417240600	-115.667
417240700	-131.451
417240800	-114.425
417240900	-137.031
417241000	-113.653
417241100	-139.411
417241200	-114.164
417241300	-129.244
417241400	-115.971
417241500	-124.542
417241600	-116.34
417241700	-135.197
417241800	-116.166
417241900	-135.351
417242000	-113.054
417242100	-130.221
417242200	-114.96
417242300	-132.89
417242400	-115.765
417242500	-130.331
417242600	-113.764
417242700	-139.71
417242800	-115.924
417242900	-143.54
417243000	-116.023
417243100	-130.578
417243200	-117.381
417243300	-131.877
417243400	-114.469
417243500	-133.584
417243600	-115.412
417243700	-135.422
417243800	-117.467
417243900	-145.684
417244000	-115.077
417244100	-135.217
417244200	-114.618
417244300	-132.815
417244400	-118.056
417244500	-142.883
417244600	-114.024
417244700	-132.763
417244800	-111.971
417244900	-154.205
417245000	-113.031
417245100	-135.616
417245200	-115.343
417245300	-132.72
417245400	-115.394
417245500	-136.975
417245600	-114.09
417245700	-147.522
417245800	-116.676
417245900	-140.159
417246000	-116.329
417246100	-146.957
417246200	-118.524
417246300	-139.102
417246400	-113.214
417246500	-132.811
417246600	-118.817
417246700	-130.066
417246800	-114.656
417246900	-134.589
417247000	-116.269
417247100	-134.075
417247200	-116.563
417247300	-131.086
417247400	-116.563
417247500	-127.941
417247600	-117.246
417247700	-139.317
417247800	-114.036
417247900	-135.563
417248000	-117.008
417248100	-140.254
417248200	-113.917
417248300	-139.818
417248400	-116.232
417248500	-135.552
417248600	-116.677
417248700	-136.051
417248800	-116.625
417248900	-136.351
417249000	-116.375
417249100	-136.356
417249200	-117.563
417249300	-144.747
417249400	-116.486
417249500	-128.178
417249600	-113.519
417249700	-129.874
417249800	-114.695
[truncated: 18,002 more rows]
