# Supplementary material for: Passive frequency comb generation at radiofrequency for ranging applications
Source: Nat Commun. 2024 Apr 2;15:2844. doi: 10.1038/s41467-024-46940-2 (PMC10987526; doi:10.1038/s41467-024-46940-2)
Supplement: Supplementary file 5 — Source Data [file 41467_2024_46940_MOESM5_ESM.zip › Figure3_Data/836_10MHz_-01_60dBm.xlsx]

## Sheet: Sheet1
frequency (Hz)	power (dBm)
417050000	-112.869
417050100	-126.546
417050200	-112.466
417050300	-126.129
417050400	-111.065
417050500	-129.337
417050600	-113.147
417050700	-137.635
417050800	-113.866
417050900	-141.057
417051000	-112.61
417051100	-129.921
417051200	-111.786
417051300	-134.646
417051400	-113.746
417051500	-132.691
417051600	-110.365
417051700	-138.806
417051800	-109.363
417051900	-134.102
417052000	-112.483
417052100	-131.941
417052200	-109.244
417052300	-137.125
417052400	-112.234
417052500	-133.917
417052600	-112.105
417052700	-151.612
417052800	-111.632
417052900	-131.602
417053000	-112.412
417053100	-133.113
417053200	-113.902
417053300	-127.018
417053400	-110.548
417053500	-132.165
417053600	-110.597
417053700	-130.143
417053800	-111.477
417053900	-140.301
417054000	-112.361
417054100	-147.758
417054200	-112.079
417054300	-133.709
417054400	-111.048
417054500	-132.309
417054600	-111.963
417054700	-133.179
417054800	-111.576
417054900	-134.392
417055000	-112.546
417055100	-131.102
417055200	-111.429
417055300	-137.969
417055400	-112.268
417055500	-132.232
417055600	-109.164
417055700	-129.101
417055800	-111.136
417055900	-135.012
417056000	-111.043
417056100	-143.2
417056200	-113.674
417056300	-131.773
417056400	-108.973
417056500	-136.461
417056600	-109.743
417056700	-124.795
417056800	-108.269
417056900	-128.998
417057000	-113.901
417057100	-126.484
417057200	-113.115
417057300	-137.281
417057400	-111.044
417057500	-134.028
417057600	-109.55
417057700	-130.789
417057800	-112.552
417057900	-123.949
417058000	-110.025
417058100	-128.399
417058200	-111.358
417058300	-124.908
417058400	-115.495
417058500	-136.497
417058600	-111.111
417058700	-129.705
417058800	-109.3
417058900	-137.378
417059000	-112.506
417059100	-127.069
417059200	-111.054
417059300	-128.82
417059400	-107.902
417059500	-134.943
417059600	-111.142
417059700	-122.105
417059800	-111.476
417059900	-135.994
417060000	-110.263
417060100	-131.793
417060200	-111.578
417060300	-129.683
417060400	-112.012
417060500	-126.877
417060600	-114.528
417060700	-136.587
417060800	-111.724
417060900	-135.837
417061000	-109.969
417061100	-130.001
417061200	-112.935
417061300	-131.349
417061400	-110.92
417061500	-130.082
417061600	-111.921
417061700	-130.599
417061800	-111.92
417061900	-135.968
417062000	-108.64
417062100	-132.115
417062200	-109.45
417062300	-128.727
417062400	-108.344
417062500	-128.411
417062600	-109.557
417062700	-141.24
417062800	-110.061
417062900	-129.909
417063000	-108.834
417063100	-135.96
417063200	-108.978
417063300	-125.074
417063400	-108.145
417063500	-131.174
417063600	-108.148
417063700	-131.555
417063800	-108.561
417063900	-135.919
417064000	-108.564
417064100	-129.454
417064200	-110.368
417064300	-127.971
417064400	-111.467
417064500	-130.644
417064600	-108.616
417064700	-124.721
417064800	-109.737
417064900	-133.265
417065000	-108.192
417065100	-134.267
417065200	-108.629
417065300	-137.917
417065400	-110.794
417065500	-130.793
417065600	-110.426
417065700	-131.596
417065800	-110.724
417065900	-151.677
417066000	-110.674
417066100	-147.222
417066200	-109.463
417066300	-130.06
417066400	-109.776
417066500	-134.909
417066600	-108.321
417066700	-123.398
417066800	-109.815
417066900	-135.049
417067000	-108.88
417067100	-131.391
417067200	-109.781
417067300	-136.25
417067400	-110.921
417067500	-132.398
417067600	-110.781
417067700	-134.459
417067800	-108.965
417067900	-127.374
417068000	-110.232
417068100	-125.928
417068200	-106.526
417068300	-129.037
417068400	-109.052
417068500	-135.404
417068600	-108.418
417068700	-136.781
417068800	-113.488
417068900	-133.498
417069000	-110.357
417069100	-127.134
417069200	-109.79
417069300	-124.11
417069400	-105.91
417069500	-139.619
417069600	-110.307
417069700	-126.478
417069800	-109.6
417069900	-125.536
417070000	-111.026
417070100	-123.113
417070200	-107.084
417070300	-120.186
417070400	-105.83
417070500	-130.881
417070600	-109.093
417070700	-126.035
417070800	-108.924
417070900	-127.183
417071000	-108.204
417071100	-131.654
417071200	-110.456
417071300	-131.203
417071400	-106.599
417071500	-125.438
417071600	-110.244
417071700	-128.76
417071800	-107.246
417071900	-124.414
417072000	-109.45
417072100	-127.463
417072200	-110.135
417072300	-134.84
417072400	-106.896
417072500	-130.583
417072600	-107.907
417072700	-123.987
417072800	-106.536
417072900	-127.325
417073000	-107.736
417073100	-143.623
417073200	-108.559
417073300	-126.276
417073400	-108.569
417073500	-120.088
417073600	-109.519
417073700	-124.752
417073800	-107.823
417073900	-126.096
417074000	-107.791
417074100	-124.761
417074200	-108.768
417074300	-132.088
417074400	-106.782
417074500	-136.086
417074600	-109.136
417074700	-133.292
417074800	-104.897
417074900	-124.201
417075000	-105.449
417075100	-143.516
417075200	-107.157
417075300	-123.284
417075400	-107.065
417075500	-125.67
417075600	-106.685
417075700	-132.765
417075800	-105.552
417075900	-135.261
417076000	-105.342
417076100	-133.55
417076200	-107.6
417076300	-122.785
417076400	-106.165
417076500	-132.668
417076600	-108.77
417076700	-128.483
417076800	-106.052
417076900	-122.64
417077000	-105.66
417077100	-133.804
417077200	-102.369
417077300	-126.098
417077400	-107.225
417077500	-131.521
417077600	-104.13
417077700	-125.449
417077800	-104.375
417077900	-128.344
417078000	-105.136
417078100	-120.82
417078200	-105.235
417078300	-127.94
417078400	-104.706
417078500	-128.601
417078600	-103.685
417078700	-134.983
417078800	-103.771
417078900	-125.683
417079000	-103.307
417079100	-122.655
417079200	-103.902
417079300	-134.377
417079400	-104.302
417079500	-145.784
417079600	-102.432
417079700	-137.13
417079800	-104.046
417079900	-122.851
417080000	-105.686
417080100	-123.691
417080200	-101.01
417080300	-128.348
417080400	-104.213
417080500	-115.503
417080600	-102.963
417080700	-130.004
417080800	-102.975
417080900	-122.61
417081000	-104.235
417081100	-129.172
417081200	-102.264
417081300	-122.454
417081400	-102.487
417081500	-120.473
417081600	-102.79
417081700	-125.118
417081800	-102.405
417081900	-126.863
417082000	-102.715
417082100	-116.802
417082200	-103.608
417082300	-136.808
417082400	-102.187
417082500	-123.403
417082600	-102.476
417082700	-126.928
417082800	-102.598
417082900	-124.503
417083000	-104.675
417083100	-116.271
417083200	-101.722
417083300	-120.188
417083400	-104.661
417083500	-116.482
417083600	-101.405
417083700	-129.654
417083800	-102.661
417083900	-118.173
417084000	-101.714
417084100	-120.114
417084200	-102.291
417084300	-132.525
417084400	-101.064
417084500	-121.738
417084600	-101.164
417084700	-112.747
417084800	-100.119
417084900	-122.205
417085000	-99.1169
417085100	-135.459
417085200	-101.265
417085300	-118.178
417085400	-101.521
417085500	-120.328
417085600	-101.749
417085700	-123.8
417085800	-101.79
417085900	-129.041
417086000	-97.8082
417086100	-120.085
417086200	-98.025
417086300	-120.231
417086400	-100.382
417086500	-128.117
417086600	-100.544
417086700	-133.275
417086800	-99.536
417086900	-117
417087000	-100.477
417087100	-116.815
417087200	-97.2916
417087300	-120.626
417087400	-101.804
417087500	-122.44
417087600	-99.1939
417087700	-118.381
417087800	-100.848
417087900	-117.215
417088000	-97.5489
417088100	-110.278
417088200	-97.2502
417088300	-118.915
417088400	-98.5552
417088500	-118.595
417088600	-96.663
417088700	-114.601
417088800	-97.3139
417088900	-126.636
417089000	-96.9334
417089100	-119.526
417089200	-95.971
417089300	-123.497
417089400	-98.6266
417089500	-118.583
417089600	-96.686
417089700	-113.944
417089800	-96.6922
417089900	-121.704
417090000	-95.2795
417090100	-118.285
417090200	-96.5296
417090300	-119.158
417090400	-91.2491
417090500	-123.372
417090600	-98.2266
417090700	-113.417
417090800	-96.0995
417090900	-112.587
417091000	-95.7545
417091100	-112.633
417091200	-95.7098
417091300	-116.073
417091400	-92.6873
417091500	-106.368
417091600	-89.6329
417091700	-112.342
417091800	-93.9207
417091900	-113.507
417092000	-92.2582
417092100	-130.411
417092200	-93.8627
417092300	-108.543
417092400	-91.6438
417092500	-111.786
417092600	-91.6123
417092700	-123.187
417092800	-91.4209
417092900	-112.395
417093000	-89.9247
417093100	-122.241
417093200	-88.4138
417093300	-105.254
417093400	-90.7682
417093500	-113.303
417093600	-90.6503
417093700	-109.214
417093800	-87.5336
417093900	-109.985
417094000	-89.5695
417094100	-123.838
417094200	-83.1825
417094300	-100.731
417094400	-88.0151
417094500	-105.434
417094600	-87.7147
417094700	-107.306
417094800	-83.8496
417094900	-110.41
417095000	-84.4433
417095100	-99.2972
417095200	-79.1224
417095300	-104.9
417095400	-79.8864
417095500	-106.24
417095600	-76.1926
417095700	-96.3152
417095800	-70.7763
417095900	-87.8278
417096000	-59.5991
417096100	-74.7871
417096200	-39.867
417096300	-78.6127
417096400	-62.2323
417096500	-93.3823
417096600	-68.7439
417096700	-100.057
417096800	-75.3808
417096900	-116.674
417097000	-76.4798
417097100	-92.7287
417097200	-80.4471
417097300	-112.444
417097400	-84.7854
417097500	-112.084
417097600	-82.3428
417097700	-116.317
417097800	-84.6952
417097900	-102.789
417098000	-85.5666
417098100	-109.221
417098200	-85.1386
417098300	-114.555
417098400	-86.6582
417098500	-106.258
417098600	-87.4933
417098700	-116.587
417098800	-90.4263
417098900	-109.91
417099000	-90.776
417099100	-125.138
417099200	-90.3369
417099300	-112.269
417099400	-91.5555
417099500	-109.749
417099600	-90.3993
417099700	-118.61
417099800	-90.3172
417099900	-117.7
417100000	-93.8673
417100100	-112.538
417100200	-92.0663
417100300	-114.436
417100400	-93.0225
417100500	-107.285
417100600	-92.2667
417100700	-119.225
417100800	-92.7786
417100900	-112.391
417101000	-91.7118
417101100	-112.589
417101200	-95.0095
417101300	-115.585
417101400	-95.303
417101500	-112.411
417101600	-96.7502
417101700	-116.092
417101800	-97.3309
417101900	-112.586
417102000	-94.4177
417102100	-114.447
417102200	-97.9029
417102300	-118.888
417102400	-97.3667
417102500	-120.84
417102600	-97.8175
417102700	-118.996
417102800	-99.0437
417102900	-118.662
417103000	-96.4098
417103100	-113.491
417103200	-98.7829
417103300	-117.017
417103400	-95.8101
417103500	-112.783
417103600	-98.1749
417103700	-119.329
417103800	-97.3655
417103900	-112.82
417104000	-99.4106
417104100	-113.393
417104200	-97.0239
417104300	-115.365
417104400	-99.4409
417104500	-117.582
417104600	-98.4055
417104700	-125.236
417104800	-100.945
417104900	-120.634
417105000	-100.179
417105100	-119.621
417105200	-97.199
417105300	-131.71
417105400	-99.1451
417105500	-118.04
417105600	-100.113
417105700	-118.7
417105800	-101.837
417105900	-121.15
417106000	-100.992
417106100	-136.287
417106200	-98.666
417106300	-117.523
417106400	-98.2537
417106500	-123.07
417106600	-99.987
417106700	-120.229
417106800	-102.145
417106900	-117.784
417107000	-100.858
417107100	-115.625
417107200	-101.017
417107300	-116.172
417107400	-100.425
417107500	-120.546
417107600	-100.379
417107700	-125.723
417107800	-101.958
417107900	-119.199
417108000	-103.417
417108100	-128.604
417108200	-102.841
417108300	-121.778
417108400	-100.052
417108500	-117.63
417108600	-102.657
417108700	-119.137
417108800	-101.683
417108900	-126.028
417109000	-104.614
417109100	-131.084
417109200	-101.865
417109300	-119.56
417109400	-104.079
417109500	-128.521
417109600	-101.872
417109700	-124.038
417109800	-102.843
417109900	-119.374
417110000	-103.696
417110100	-119.609
417110200	-102.013
417110300	-123.863
417110400	-100.398
417110500	-129.735
417110600	-103.079
417110700	-123.187
417110800	-102.314
417110900	-120.149
417111000	-104.001
417111100	-127.2
417111200	-105.262
417111300	-117.397
417111400	-104.055
417111500	-126.549
417111600	-100.873
417111700	-124.242
417111800	-105.063
417111900	-123.102
417112000	-103.902
417112100	-134.329
417112200	-103.856
417112300	-133.609
417112400	-105.473
417112500	-127.282
417112600	-105.202
417112700	-119.848
417112800	-103.428
417112900	-124.419
417113000	-105.744
417113100	-129.063
417113200	-104.574
417113300	-133.589
417113400	-105.526
417113500	-119.229
417113600	-106.072
417113700	-123.312
417113800	-106.18
417113900	-117.231
417114000	-105.524
417114100	-124.524
417114200	-103.808
417114300	-128.548
417114400	-104.728
417114500	-129.274
417114600	-106.585
417114700	-122.052
417114800	-104.566
417114900	-121.243
417115000	-105.128
417115100	-131.452
417115200	-105.208
417115300	-126.965
417115400	-105.763
417115500	-131.337
417115600	-105.409
417115700	-127.226
417115800	-108.443
417115900	-122.506
417116000	-106.904
417116100	-125.837
417116200	-106.981
417116300	-128.231
417116400	-106.3
417116500	-128.804
417116600	-106.029
417116700	-125.484
417116800	-107.722
417116900	-125.965
417117000	-106.417
417117100	-128.105
417117200	-107.025
417117300	-131.624
417117400	-105.815
417117500	-126.296
417117600	-104.551
417117700	-125.06
417117800	-105.925
417117900	-129.146
417118000	-108.272
417118100	-130.074
417118200	-106.994
417118300	-126.474
417118400	-105.015
417118500	-130.1
417118600	-109.401
417118700	-130.793
417118800	-107.592
417118900	-129.606
417119000	-110.187
417119100	-134.966
417119200	-106.331
417119300	-132.158
417119400	-106.65
417119500	-127.456
417119600	-109.311
417119700	-140.54
417119800	-107.413
417119900	-123.749
417120000	-108.651
417120100	-135.544
417120200	-108.086
417120300	-131.054
417120400	-107.211
417120500	-136.165
417120600	-108.742
417120700	-140.936
417120800	-109.037
417120900	-128.816
417121000	-107.579
417121100	-138.165
417121200	-109.428
417121300	-127.084
417121400	-106.83
417121500	-137.187
417121600	-109.624
417121700	-123.899
417121800	-106.302
417121900	-142.552
417122000	-107.303
417122100	-128.55
417122200	-107.569
417122300	-127.876
417122400	-112.6
417122500	-128.551
417122600	-109.978
417122700	-129.152
417122800	-109.642
417122900	-123.854
417123000	-107.524
417123100	-130.915
417123200	-107.644
417123300	-135.891
417123400	-108.611
417123500	-131.142
417123600	-108.883
417123700	-128.462
417123800	-109.443
417123900	-140.869
417124000	-108.811
417124100	-120.836
417124200	-106.766
417124300	-129.761
417124400	-112.42
417124500	-127.5
417124600	-112.421
417124700	-126.455
417124800	-109.681
417124900	-126.459
417125000	-109.46
417125100	-126.644
417125200	-109.192
417125300	-132.824
417125400	-109.454
417125500	-150.526
417125600	-110.15
417125700	-125.121
417125800	-108.725
417125900	-127.902
417126000	-113.086
417126100	-129.456
417126200	-111.244
417126300	-124.197
417126400	-109.253
417126500	-136.622
417126600	-109.938
417126700	-145.977
417126800	-110.538
417126900	-131.586
417127000	-106.842
417127100	-135.097
417127200	-111.237
417127300	-124.305
417127400	-108.379
417127500	-127.382
417127600	-110.517
417127700	-129.14
417127800	-108.979
417127900	-131.38
417128000	-111.008
417128100	-128.603
417128200	-109.515
417128300	-120.087
417128400	-111.276
417128500	-127.391
417128600	-110.632
417128700	-142.344
417128800	-108.64
417128900	-123.973
417129000	-108.663
417129100	-131.63
417129200	-109.273
417129300	-127.642
417129400	-108.951
417129500	-143.885
417129600	-109.45
417129700	-128.974
417129800	-109.686
417129900	-132.502
417130000	-111.43
417130100	-126.987
417130200	-110.442
417130300	-139.6
417130400	-110.114
417130500	-127.845
417130600	-110.113
417130700	-150.038
417130800	-111.301
417130900	-139.085
417131000	-110.522
417131100	-135.031
417131200	-110.967
417131300	-134.594
417131400	-109.075
417131500	-130.489
417131600	-113.181
417131700	-134.361
417131800	-113.934
417131900	-135.365
417132000	-111.596
417132100	-132.044
417132200	-110.321
417132300	-135.718
417132400	-112.18
417132500	-131.66
417132600	-110.154
417132700	-129.074
417132800	-110.066
417132900	-135.198
417133000	-111.258
417133100	-130.918
417133200	-109.823
417133300	-130.383
417133400	-110.891
417133500	-125.793
417133600	-110.035
417133700	-128.743
417133800	-113.223
417133900	-135.197
417134000	-114.192
417134100	-132.015
417134200	-111.692
417134300	-125.969
417134400	-111.864
417134500	-125.663
417134600	-112.828
417134700	-125.537
417134800	-111.207
417134900	-134.166
417135000	-113.028
417135100	-130.425
417135200	-111.626
417135300	-126.356
417135400	-111.72
417135500	-136.543
417135600	-111.612
417135700	-135.411
417135800	-110.825
417135900	-129.731
417136000	-111.318
417136100	-131.121
417136200	-112.095
417136300	-127.954
417136400	-112.639
417136500	-125.722
417136600	-109.577
417136700	-127.673
417136800	-110.41
417136900	-123.763
417137000	-111.358
417137100	-142.45
417137200	-111.357
417137300	-136.668
417137400	-112.13
417137500	-135.421
417137600	-110.842
417137700	-133.714
417137800	-112.636
417137900	-127.187
417138000	-113.403
417138100	-127.931
417138200	-112.966
417138300	-137.189
417138400	-111.487
417138500	-133.386
417138600	-111.482
417138700	-126.904
417138800	-113.034
417138900	-134.546
417139000	-110.341
417139100	-132.211
417139200	-112.272
417139300	-132.598
417139400	-115.081
417139500	-137.412
417139600	-114.151
417139700	-129.775
417139800	-113.586
417139900	-136.89
417140000	-112.43
417140100	-133.47
417140200	-111.607
417140300	-128.335
417140400	-114.526
417140500	-144.842
417140600	-111.031
417140700	-148.046
417140800	-112.218
417140900	-136.018
417141000	-110.941
417141100	-132.058
417141200	-113.959
417141300	-139.64
417141400	-114.846
417141500	-146.3
417141600	-114.847
417141700	-141.761
417141800	-114.646
417141900	-138.441
417142000	-112.826
417142100	-123.537
417142200	-112.085
417142300	-140.96
417142400	-114.256
417142500	-132.339
417142600	-112.577
417142700	-126.988
417142800	-113.829
417142900	-130.662
417143000	-113.494
417143100	-142.321
417143200	-116.694
417143300	-139.7
417143400	-112.996
417143500	-121.768
417143600	-113.032
417143700	-130.123
417143800	-113.256
417143900	-138.121
417144000	-112.962
417144100	-130.004
417144200	-113.326
417144300	-133.83
417144400	-111.021
417144500	-146.865
417144600	-113.288
417144700	-142.536
417144800	-114.091
417144900	-130.962
417145000	-110
417145100	-129.933
417145200	-111.16
417145300	-147.979
417145400	-113.353
417145500	-132.155
417145600	-114.119
417145700	-130.671
417145800	-114.972
417145900	-125.889
417146000	-113.107
417146100	-131.91
417146200	-114.969
417146300	-140.95
417146400	-111.282
417146500	-141.058
417146600	-110.846
417146700	-134.725
417146800	-111.719
417146900	-136.166
417147000	-113.306
417147100	-128.637
417147200	-115.03
417147300	-138.23
417147400	-114.152
417147500	-137.859
417147600	-112.265
417147700	-142.859
417147800	-114.833
417147900	-127.477
417148000	-113.776
417148100	-134.397
417148200	-114.149
417148300	-135.836
417148400	-111.596
417148500	-129.835
417148600	-114.62
417148700	-133.661
417148800	-112.39
417148900	-127.983
417149000	-111.486
417149100	-130.611
417149200	-110.445
417149300	-138.022
417149400	-114.088
417149500	-141.651
417149600	-112.944
417149700	-129.73
417149800	-112.598
417149900	-145.716
417150000	-115.649
417150100	-134.938
417150200	-115.38
417150300	-134.025
417150400	-113.775
417150500	-133.797
417150600	-113.418
417150700	-137.078
417150800	-112.738
417150900	-137.699
417151000	-114.214
417151100	-130.891
417151200	-113.268
417151300	-141.824
417151400	-114.272
417151500	-140.814
417151600	-116.268
417151700	-136.711
417151800	-113.906
417151900	-132.173
417152000	-112.87
417152100	-149.031
417152200	-112.548
417152300	-126.497
417152400	-112.548
417152500	-132.969
417152600	-113.449
417152700	-126.75
417152800	-113.045
417152900	-126.635
417153000	-111.396
417153100	-133.42
417153200	-111.236
417153300	-131.137
417153400	-111.014
417153500	-147.811
417153600	-114.909
417153700	-128.99
417153800	-115.581
417153900	-135.231
417154000	-112.639
417154100	-132.805
417154200	-114.457
417154300	-137.51
417154400	-113.65
417154500	-134.794
417154600	-113.965
417154700	-131.459
417154800	-114.884
417154900	-139.676
417155000	-116.918
417155100	-132.438
417155200	-112.645
417155300	-135.061
417155400	-111.516
417155500	-132.011
417155600	-113.587
417155700	-142.078
417155800	-115.171
417155900	-133.659
417156000	-111.794
417156100	-147.206
417156200	-113.323
417156300	-134.471
417156400	-114.785
417156500	-137.723
417156600	-112.34
417156700	-131.978
417156800	-113.795
417156900	-132.856
417157000	-113.879
417157100	-134.953
417157200	-113.882
417157300	-135.142
417157400	-114.468
417157500	-133.819
417157600	-113.619
417157700	-140.624
417157800	-110.891
417157900	-142.893
417158000	-112.364
417158100	-136.798
417158200	-114.676
417158300	-154.518
417158400	-113.164
417158500	-133.349
417158600	-111.512
417158700	-141.624
417158800	-114.14
417158900	-142.98
417159000	-114.623
417159100	-140.916
417159200	-114.638
417159300	-130.3
417159400	-112.034
417159500	-134.754
417159600	-113.553
417159700	-142.131
417159800	-115.986
417159900	-126.29
417160000	-112.337
417160100	-139.772
417160200	-112.857
417160300	-129.332
417160400	-114.78
417160500	-147.333
417160600	-112.025
417160700	-135.147
417160800	-114.701
417160900	-134.685
417161000	-113.944
417161100	-138.559
417161200	-113.519
417161300	-132.806
417161400	-113.395
417161500	-131.224
417161600	-113.292
417161700	-128.855
417161800	-114.784
417161900	-134.918
417162000	-113.598
417162100	-132.041
417162200	-117.227
417162300	-134.867
417162400	-115.411
417162500	-132.377
417162600	-112.512
417162700	-128.052
417162800	-115.22
417162900	-144.023
417163000	-116.526
417163100	-135.793
417163200	-114.493
417163300	-132.123
417163400	-114.513
417163500	-127.276
417163600	-114.38
417163700	-131.814
417163800	-115.64
417163900	-124.712
417164000	-111.559
417164100	-136.391
417164200	-115.949
417164300	-135.241
417164400	-117.274
417164500	-144.636
417164600	-113.29
417164700	-133.721
417164800	-110.687
417164900	-139.493
417165000	-110.944
417165100	-126.998
417165200	-113.357
417165300	-131.632
417165400	-115.338
417165500	-136.058
417165600	-111.481
417165700	-139.638
417165800	-114.858
417165900	-126
417166000	-114.12
417166100	-136.667
417166200	-112.77
417166300	-137.693
417166400	-113.047
417166500	-135.69
417166600	-113.181
417166700	-144.137
417166800	-114.215
417166900	-135.381
417167000	-114.225
417167100	-128.067
417167200	-114.227
417167300	-131.082
417167400	-116.213
417167500	-134.796
417167600	-114.426
417167700	-132.105
417167800	-116.494
417167900	-138.169
417168000	-116.567
417168100	-130.477
417168200	-115.267
417168300	-140.16
417168400	-113.741
417168500	-133.745
417168600	-112.243
417168700	-136.677
417168800	-111.462
417168900	-140.883
417169000	-116.025
417169100	-128.552
417169200	-112.947
417169300	-144.044
417169400	-114.308
417169500	-136.837
417169600	-116.619
417169700	-138.297
417169800	-114.766
417169900	-136.638
417170000	-115.18
417170100	-133.454
417170200	-116.186
417170300	-136.891
417170400	-114.726
417170500	-134.497
417170600	-113.674
417170700	-139.443
417170800	-113.159
417170900	-143.545
417171000	-113.169
417171100	-134.751
417171200	-111.15
417171300	-142.046
417171400	-113.336
417171500	-139.794
417171600	-112.565
417171700	-138.711
417171800	-112.491
417171900	-133.518
417172000	-114.871
417172100	-130.869
417172200	-114.745
417172300	-137.34
417172400	-113.049
417172500	-142.919
417172600	-114.655
417172700	-132.047
417172800	-114.917
417172900	-134.019
417173000	-112.969
417173100	-129.389
417173200	-116.082
417173300	-147.816
417173400	-116.444
417173500	-147.946
417173600	-113.88
417173700	-140.206
417173800	-114.604
417173900	-130.203
417174000	-115.028
417174100	-129.417
417174200	-113.595
417174300	-126.005
417174400	-113.849
417174500	-138.883
417174600	-116.587
417174700	-129.366
417174800	-113.837
417174900	-134.993
417175000	-116.003
417175100	-132.716
417175200	-115.203
417175300	-131.177
417175400	-117.029
417175500	-138.721
417175600	-117.028
417175700	-139.059
417175800	-116.867
417175900	-136.227
417176000	-113.902
417176100	-127.191
417176200	-114.189
417176300	-131.471
417176400	-114.918
417176500	-136.148
417176600	-116.199
417176700	-137.232
417176800	-114.26
417176900	-134.265
417177000	-116.006
417177100	-133.662
417177200	-116.289
417177300	-134.189
417177400	-116.486
417177500	-143.236
417177600	-110.805
417177700	-128
417177800	-117.9
417177900	-135.503
417178000	-116.912
417178100	-145.326
417178200	-114.91
417178300	-140.849
417178400	-112.814
417178500	-140.637
417178600	-116.316
417178700	-157.431
417178800	-116.876
417178900	-132.489
417179000	-113.279
417179100	-140.203
417179200	-117.546
417179300	-138.682
417179400	-114.709
417179500	-139.493
417179600	-114.209
417179700	-133.949
417179800	-116.903
417179900	-136.289
417180000	-113.971
417180100	-134.843
417180200	-115.08
417180300	-138.083
417180400	-114.687
417180500	-127.56
417180600	-114.53
417180700	-137.725
417180800	-116.674
417180900	-145.41
417181000	-113.185
417181100	-133.272
417181200	-113.683
417181300	-143.424
417181400	-115.163
417181500	-134.265
417181600	-113.267
417181700	-140.774
417181800	-110.622
417181900	-134.512
417182000	-113.802
417182100	-131.299
417182200	-115.212
417182300	-154.057
417182400	-113.718
417182500	-134.351
417182600	-115.956
417182700	-134.377
417182800	-114.336
417182900	-143.453
417183000	-114.332
417183100	-132.749
417183200	-113.715
417183300	-136.145
417183400	-111.451
417183500	-134.866
417183600	-118.28
417183700	-135.422
417183800	-115.702
417183900	-126.25
417184000	-115.348
417184100	-127.767
417184200	-117.099
417184300	-132.499
417184400	-115.5
417184500	-138.73
417184600	-114.138
417184700	-136.759
417184800	-115.923
417184900	-137.435
417185000	-113.771
417185100	-133.525
417185200	-116.551
417185300	-137.202
417185400	-119.743
417185500	-136.128
417185600	-115.722
417185700	-148.492
417185800	-115.708
417185900	-137.595
417186000	-115.857
417186100	-144.464
417186200	-115.287
417186300	-135.793
417186400	-116.531
417186500	-134.244
417186600	-116.761
417186700	-129.04
417186800	-113.08
417186900	-136.665
417187000	-116.642
417187100	-132.984
417187200	-115.237
417187300	-145.373
417187400	-117.603
417187500	-143.748
417187600	-115.479
417187700	-135.544
417187800	-118.21
417187900	-132.517
417188000	-115.467
417188100	-128.16
417188200	-114.963
417188300	-141.025
417188400	-114.624
417188500	-139.847
417188600	-113.041
417188700	-138.476
417188800	-118.118
417188900	-135.091
417189000	-116.459
417189100	-141.261
417189200	-115.157
417189300	-136.674
417189400	-114.034
417189500	-135.349
417189600	-116.768
417189700	-134.223
417189800	-113.969
417189900	-139.213
417190000	-115.848
417190100	-138.999
417190200	-117.864
417190300	-133.498
417190400	-117.975
417190500	-136.904
417190600	-113.808
417190700	-139.826
417190800	-117.566
417190900	-143.841
417191000	-115.001
417191100	-133.881
417191200	-115.281
417191300	-139.533
417191400	-117.007
417191500	-154.168
417191600	-114.577
417191700	-139.413
417191800	-112.957
417191900	-131.464
417192000	-114.771
417192100	-134.47
417192200	-114.93
417192300	-135.182
417192400	-115.094
417192500	-128.425
417192600	-116.894
417192700	-139.3
417192800	-114.482
417192900	-140.518
417193000	-114.349
417193100	-132.647
417193200	-117.112
417193300	-134.475
417193400	-116.952
417193500	-137.207
417193600	-116.542
417193700	-129.064
417193800	-116.063
417193900	-140.53
417194000	-113.299
417194100	-134.858
417194200	-116.921
417194300	-138.107
417194400	-117.635
417194500	-141.789
417194600	-117.272
417194700	-139.229
417194800	-114.911
417194900	-134.938
417195000	-116.591
417195100	-133.281
417195200	-116.271
417195300	-144.676
417195400	-115.891
417195500	-133.723
417195600	-117.772
417195700	-140.43
417195800	-114.874
417195900	-139.692
417196000	-114.632
417196100	-138.422
417196200	-113.356
417196300	-129.452
417196400	-114.51
417196500	-143.309
417196600	-114.91
417196700	-145.421
417196800	-116.118
417196900	-144.627
417197000	-115.721
417197100	-136.738
417197200	-116.218
417197300	-134.82
417197400	-119.456
417197500	-133.03
417197600	-112.731
417197700	-137.576
417197800	-117.864
417197900	-136.548
417198000	-115.985
417198100	-146.469
417198200	-115.921
417198300	-127.698
417198400	-115.675
417198500	-137.506
417198600	-114.251
417198700	-129.699
417198800	-115.489
417198900	-135.057
417199000	-114.314
417199100	-129.407
417199200	-114.768
417199300	-139.089
417199400	-112.514
417199500	-133.186
417199600	-115.896
417199700	-132.863
417199800	-114.858
417199900	-133.999
417200000	-114.799
417200100	-139.006
417200200	-114.797
417200300	-140.726
417200400	-115.188
417200500	-131.149
417200600	-119.296
417200700	-150.849
417200800	-115.995
417200900	-130.946
417201000	-116.2
417201100	-137.715
417201200	-113.5
417201300	-141.826
417201400	-118.595
417201500	-130.286
417201600	-114.36
417201700	-135.502
417201800	-113.92
417201900	-143.868
417202000	-116.004
417202100	-134.374
417202200	-113.92
417202300	-139.392
417202400	-113.408
417202500	-126.843
417202600	-117.043
417202700	-131.661
417202800	-115.125
417202900	-141.399
417203000	-116.95
417203100	-141.532
417203200	-116.995
417203300	-132.476
417203400	-116.787
417203500	-140.445
417203600	-115.201
417203700	-130.722
417203800	-116.531
417203900	-134.71
417204000	-113.6
417204100	-134.352
417204200	-115.728
417204300	-142.693
417204400	-115.911
417204500	-145.779
417204600	-116.888
417204700	-138.582
417204800	-115.382
417204900	-152.671
417205000	-115.148
417205100	-138.111
417205200	-115.709
417205300	-133.653
417205400	-115.851
417205500	-131.584
417205600	-117.297
417205700	-135.612
417205800	-116.848
417205900	-136.652
417206000	-116.283
417206100	-135.235
417206200	-116.601
417206300	-135.853
417206400	-116.726
417206500	-137.761
417206600	-113.775
417206700	-142.847
417206800	-114.819
417206900	-133.483
417207000	-117.048
417207100	-130.338
417207200	-117.791
417207300	-146.296
417207400	-114.984
417207500	-133.25
417207600	-114.585
417207700	-131.384
417207800	-115.886
417207900	-135.385
417208000	-117.027
417208100	-143.134
417208200	-118.687
417208300	-129.736
417208400	-117.964
417208500	-136.691
417208600	-115.841
417208700	-131.936
417208800	-113.7
417208900	-155.69
417209000	-118.194
417209100	-130.99
417209200	-115.883
417209300	-154.639
417209400	-116.737
417209500	-132.472
417209600	-117.326
417209700	-150.001
417209800	-116.263
417209900	-135.947
417210000	-116.952
417210100	-134.282
417210200	-112.871
417210300	-132.481
417210400	-115.385
417210500	-139.17
417210600	-117.797
417210700	-143.181
417210800	-115.765
417210900	-133.625
417211000	-112.505
417211100	-143.744
417211200	-115.288
417211300	-142.597
417211400	-117.648
417211500	-131.338
417211600	-115.914
417211700	-131.801
417211800	-116.719
417211900	-134.379
417212000	-116.377
417212100	-140.163
417212200	-115.472
417212300	-129.47
417212400	-114.38
417212500	-132.863
417212600	-116.343
417212700	-130.461
417212800	-116.207
417212900	-139.657
417213000	-113.454
417213100	-140.879
417213200	-116.888
417213300	-133.665
417213400	-116.175
417213500	-142.245
417213600	-115.083
417213700	-126.732
417213800	-116.292
417213900	-136.63
417214000	-114.482
417214100	-127.271
417214200	-114.45
417214300	-137.922
417214400	-115.856
417214500	-137.017
417214600	-115.535
417214700	-140.529
417214800	-114.962
417214900	-134.092
417215000	-115.689
417215100	-132.196
417215200	-115.245
417215300	-133.496
417215400	-116.424
417215500	-130.521
417215600	-114.734
417215700	-146.486
417215800	-118.972
417215900	-132.085
417216000	-115.557
417216100	-133.152
417216200	-118.019
417216300	-134.886
417216400	-111.515
417216500	-130.527
417216600	-117.736
417216700	-139.315
417216800	-117.707
417216900	-138.793
417217000	-112.789
417217100	-145.28
417217200	-115.216
417217300	-140.624
417217400	-116.431
417217500	-143.494
417217600	-114.409
417217700	-139.615
417217800	-117.478
417217900	-135.076
417218000	-115.362
417218100	-147.285
417218200	-118.275
417218300	-133.178
417218400	-117.037
417218500	-146.048
417218600	-115.379
417218700	-129.174
417218800	-115.743
417218900	-132.903
417219000	-116.917
417219100	-139.164
417219200	-116.992
417219300	-136.622
417219400	-114.532
417219500	-136.702
417219600	-114.872
417219700	-136.073
417219800	-114.943
417219900	-131.631
417220000	-113.508
417220100	-142.112
417220200	-114.669
417220300	-143.039
417220400	-115.978
417220500	-135.058
417220600	-119.415
417220700	-144.445
417220800	-114.744
417220900	-139.176
417221000	-114.172
417221100	-137.508
417221200	-113.355
417221300	-134.92
417221400	-115.844
417221500	-131.475
417221600	-116.547
417221700	-132.427
417221800	-116.531
417221900	-138.145
417222000	-114.997
417222100	-144.145
417222200	-114.468
417222300	-132.692
417222400	-112.447
417222500	-131.841
417222600	-113.504
417222700	-139.747
417222800	-118.148
417222900	-141.571
417223000	-117.243
417223100	-128.804
417223200	-116.299
417223300	-152.833
417223400	-116.17
417223500	-133.41
417223600	-113.795
417223700	-139
417223800	-114.879
417223900	-133.611
417224000	-115.596
417224100	-140.777
417224200	-113.875
417224300	-135.79
417224400	-115.754
417224500	-133.428
417224600	-116.172
417224700	-148.277
417224800	-114.375
417224900	-140.249
417225000	-114.249
417225100	-132.146
417225200	-116.446
417225300	-133.361
417225400	-115.011
417225500	-137.101
417225600	-111.884
417225700	-137.367
417225800	-116.679
417225900	-136.801
417226000	-116.108
417226100	-141.879
417226200	-116.693
417226300	-130.702
417226400	-115.82
417226500	-135.506
417226600	-113.25
417226700	-150.369
417226800	-117.555
417226900	-151.335
417227000	-113.577
417227100	-133.487
417227200	-114.353
417227300	-139.938
417227400	-117.016
417227500	-139.815
417227600	-112.92
417227700	-131.512
417227800	-114.528
417227900	-133.49
417228000	-116.137
417228100	-140.841
417228200	-117.611
417228300	-131.738
417228400	-115.907
417228500	-132.899
417228600	-112.787
417228700	-131.724
417228800	-114.504
417228900	-144.318
417229000	-115.764
417229100	-138.858
417229200	-115.667
417229300	-149.771
417229400	-113.31
417229500	-127.113
417229600	-116.202
417229700	-128.004
417229800	-116.497
417229900	-132.815
417230000	-117.624
417230100	-134.034
417230200	-117.19
417230300	-130.16
417230400	-115.918
417230500	-133.301
417230600	-115.952
417230700	-138.235
417230800	-114.259
417230900	-135.767
417231000	-116.928
417231100	-147.234
417231200	-114.798
417231300	-134.403
417231400	-116.351
417231500	-139.319
417231600	-114.79
417231700	-144.133
417231800	-114.11
417231900	-132.441
417232000	-115.774
417232100	-139.637
417232200	-116.638
417232300	-138.957
417232400	-116.48
417232500	-147.959
417232600	-114.88
417232700	-134.852
417232800	-116.075
417232900	-127.381
417233000	-117.675
417233100	-156.762
417233200	-114.767
417233300	-147.534
417233400	-113.898
417233500	-136.587
417233600	-114.605
417233700	-133.321
417233800	-116.407
417233900	-140.674
417234000	-116.042
417234100	-137.597
417234200	-116.522
417234300	-136.024
417234400	-114.639
417234500	-141.789
417234600	-116.512
417234700	-138.351
417234800	-114.096
417234900	-140.373
417235000	-116.146
417235100	-136.859
417235200	-114.444
417235300	-143.966
417235400	-113.67
417235500	-134.647
417235600	-117.224
417235700	-133.722
417235800	-113.073
417235900	-144.967
417236000	-114.576
417236100	-144.07
417236200	-114.986
417236300	-126.587
417236400	-115.989
417236500	-138.083
417236600	-116.59
417236700	-134.74
417236800	-115.563
417236900	-138.38
417237000	-113.87
417237100	-134.713
417237200	-115.407
417237300	-133.302
417237400	-116.657
417237500	-135.513
417237600	-117.167
417237700	-144.644
417237800	-115.917
417237900	-129.693
417238000	-115.45
417238100	-126.848
417238200	-113.22
417238300	-136.948
417238400	-114.061
417238500	-139.026
417238600	-115.588
417238700	-134.785
417238800	-115.416
417238900	-135.583
417239000	-113.985
417239100	-142.425
417239200	-118.895
417239300	-137.592
417239400	-114.174
417239500	-129.801
417239600	-116.213
417239700	-138.971
417239800	-115.043
417239900	-136.658
417240000	-117.22
417240100	-148.916
417240200	-116.457
417240300	-145.884
417240400	-115.981
417240500	-137.156
417240600	-117.497
417240700	-145.675
417240800	-113.158
417240900	-135.734
417241000	-113.646
417241100	-129.797
417241200	-115.41
417241300	-143.135
417241400	-115.765
417241500	-142.979
417241600	-115.416
417241700	-143.782
417241800	-115.11
417241900	-133.432
417242000	-114.501
417242100	-128.952
417242200	-115.896
417242300	-133.213
417242400	-113.969
417242500	-145.218
417242600	-114.561
417242700	-141.141
417242800	-114.406
417242900	-128.878
417243000	-115.243
417243100	-128.41
417243200	-116.315
417243300	-126.336
417243400	-116.437
417243500	-135.199
417243600	-114.078
417243700	-145.468
417243800	-113.374
417243900	-136.117
417244000	-114.803
417244100	-140.887
417244200	-113.762
417244300	-137.986
417244400	-117.071
417244500	-137.071
417244600	-115.127
417244700	-137.824
417244800	-116.18
417244900	-136.169
417245000	-114.379
417245100	-134.895
417245200	-115.34
417245300	-141.906
417245400	-114.712
417245500	-135.02
417245600	-117.465
417245700	-139.144
417245800	-114.243
417245900	-132.5
417246000	-114.229
417246100	-135.695
417246200	-118.228
417246300	-126.907
417246400	-114.306
417246500	-143.135
417246600	-115.071
417246700	-136.463
417246800	-115.963
417246900	-137.249
417247000	-114.877
417247100	-134.978
417247200	-113.671
417247300	-128.332
417247400	-113.783
417247500	-132.172
417247600	-115.385
417247700	-133.012
417247800	-114.547
417247900	-133.282
417248000	-117.705
417248100	-136.419
417248200	-114.255
417248300	-137.317
417248400	-113.594
417248500	-129.803
417248600	-116.221
417248700	-141.048
417248800	-113.629
417248900	-152.58
417249000	-116.379
417249100	-133.331
417249200	-117.791
417249300	-144.534
417249400	-116.354
417249500	-137.055
417249600	-113.629
417249700	-132.195
417249800	-114.794
[truncated: 18,002 more rows]
