# Supplementary material for: Passive frequency comb generation at radiofrequency for ranging applications
Source: Nat Commun. 2024 Apr 2;15:2844. doi: 10.1038/s41467-024-46940-2 (PMC10987526; doi:10.1038/s41467-024-46940-2)
Supplement: Supplementary file 5 — Source Data [file 41467_2024_46940_MOESM5_ESM.zip › Figure3_Data/836_10MHz_-01_70dBm.xlsx]

## Sheet: Sheet1
frequency (Hz)	power (dBm)
417050000	-111.654
417050100	-124.57
417050200	-111.779
417050300	-138.838
417050400	-109.75
417050500	-129.519
417050600	-110.363
417050700	-129.843
417050800	-110.886
417050900	-143.181
417051000	-111.644
417051100	-127.325
417051200	-110.153
417051300	-135.845
417051400	-111.402
417051500	-136.228
417051600	-111.874
417051700	-134.806
417051800	-111.885
417051900	-131.672
417052000	-108.699
417052100	-131.726
417052200	-107.426
417052300	-140.702
417052400	-107.41
417052500	-126.773
417052600	-110.704
417052700	-125.457
417052800	-107.446
417052900	-125.135
417053000	-111.116
417053100	-132.88
417053200	-111.389
417053300	-127.969
417053400	-111.474
417053500	-134.01
417053600	-112.055
417053700	-137.459
417053800	-110.418
417053900	-128.422
417054000	-109.143
417054100	-134.777
417054200	-108.223
417054300	-129.592
417054400	-108.63
417054500	-129.62
417054600	-108.424
417054700	-137.592
417054800	-110.032
417054900	-133.442
417055000	-108.325
417055100	-135.637
417055200	-107.953
417055300	-128.702
417055400	-109.002
417055500	-130.957
417055600	-109.358
417055700	-133.893
417055800	-109.563
417055900	-124.261
417056000	-110.278
417056100	-129.819
417056200	-109.392
417056300	-121.238
417056400	-108.269
417056500	-128.929
417056600	-108.279
417056700	-156.803
417056800	-108.797
417056900	-124.276
417057000	-109.386
417057100	-125.094
417057200	-109.58
417057300	-128.766
417057400	-107.618
417057500	-129.588
417057600	-108.747
417057700	-123.572
417057800	-107.723
417057900	-131.321
417058000	-104.902
417058100	-130.865
417058200	-107.203
417058300	-124.535
417058400	-105.928
417058500	-131.556
417058600	-110.067
417058700	-125.952
417058800	-108.229
417058900	-134.05
417059000	-109.246
417059100	-125.128
417059200	-109.853
417059300	-129.387
417059400	-109.045
417059500	-133.235
417059600	-105.997
417059700	-124.04
417059800	-106.819
417059900	-124.484
417060000	-107.849
417060100	-123.669
417060200	-110.087
417060300	-120.45
417060400	-110.026
417060500	-126.213
417060600	-108.51
417060700	-131.297
417060800	-105.911
417060900	-120.999
417061000	-104.859
417061100	-119.995
417061200	-104.826
417061300	-127.142
417061400	-107.979
417061500	-128.933
417061600	-104.416
417061700	-129.354
417061800	-105.075
417061900	-127.897
417062000	-107.571
417062100	-128.992
417062200	-108.657
417062300	-124.945
417062400	-107.899
417062500	-119.756
417062600	-105.901
417062700	-118.796
417062800	-105.166
417062900	-122.371
417063000	-105.191
417063100	-136.158
417063200	-106.261
417063300	-124.623
417063400	-105.875
417063500	-171.377
417063600	-107.506
417063700	-122.852
417063800	-108.365
417063900	-135.346
417064000	-107.336
417064100	-128.335
417064200	-104.714
417064300	-134.109
417064400	-105.307
417064500	-126.687
417064600	-105.871
417064700	-123.71
417064800	-106.303
417064900	-125.394
417065000	-108.051
417065100	-126.335
417065200	-105.839
417065300	-127.792
417065400	-105.502
417065500	-150.515
417065600	-105.631
417065700	-130.587
417065800	-105.736
417065900	-123.736
417066000	-105.916
417066100	-121.302
417066200	-105.689
417066300	-124.372
417066400	-107.126
417066500	-120.096
417066600	-104.527
417066700	-126.894
417066800	-103.765
417066900	-124.277
417067000	-107.706
417067100	-128.728
417067200	-103.304
417067300	-120.981
417067400	-104.813
417067500	-126.232
417067600	-105.953
417067700	-123.5
417067800	-100.729
417067900	-126.182
417068000	-104.582
417068100	-123.119
417068200	-102.418
417068300	-123.963
417068400	-105.744
417068500	-119.787
417068600	-105.265
417068700	-123.728
417068800	-103.677
417068900	-118.845
417069000	-102.206
417069100	-117.518
417069200	-102.287
417069300	-121.373
417069400	-103.758
417069500	-127.935
417069600	-102.775
417069700	-132.696
417069800	-103.731
417069900	-123.811
417070000	-104.339
417070100	-122.168
417070200	-103.392
417070300	-122.799
417070400	-100.841
417070500	-121.62
417070600	-100.106
417070700	-129.016
417070800	-102.361
417070900	-119.526
417071000	-105.201
417071100	-119.805
417071200	-103.414
417071300	-111.981
417071400	-103.34
417071500	-126.909
417071600	-101.687
417071700	-121.548
417071800	-100.624
417071900	-116.815
417072000	-100.594
417072100	-126.69
417072200	-98.1706
417072300	-118.995
417072400	-101.975
417072500	-119.221
417072600	-103.775
417072700	-123.549
417072800	-102.833
417072900	-117.526
417073000	-98.9539
417073100	-117.676
417073200	-100.606
417073300	-129.02
417073400	-99.2324
417073500	-119.382
417073600	-101.721
417073700	-122.598
417073800	-100.983
417073900	-124.769
417074000	-99.0071
417074100	-125.058
417074200	-99.0271
417074300	-120.099
417074400	-98.5024
417074500	-122.524
417074600	-99.1974
417074700	-117.311
417074800	-98.3977
417074900	-118.871
417075000	-100.994
417075100	-119.582
417075200	-98.0699
417075300	-128.301
417075400	-99.5622
417075500	-130.845
417075600	-98.4222
417075700	-119.659
417075800	-97.9227
417075900	-117.53
417076000	-99.7947
417076100	-123.258
417076200	-98.9105
417076300	-122.805
417076400	-102.041
417076500	-113.135
417076600	-98.1679
417076700	-121.174
417076800	-97.553
417076900	-114.389
417077000	-97.1085
417077100	-113.475
417077200	-96.7804
417077300	-115.504
417077400	-95.8924
417077500	-115.088
417077600	-99.202
417077700	-118.708
417077800	-97.3474
417077900	-120.027
417078000	-95.7148
417078100	-112.403
417078200	-95.3718
417078300	-121.73
417078400	-97.3669
417078500	-112.271
417078600	-94.8106
417078700	-138.199
417078800	-96.9878
417078900	-107.5
417079000	-92.543
417079100	-120.195
417079200	-95.0232
417079300	-129.825
417079400	-93.6848
417079500	-113.662
417079600	-95.055
417079700	-121.939
417079800	-93.8798
417079900	-117.855
417080000	-94.1284
417080100	-116.499
417080200	-97.3151
417080300	-118.241
417080400	-96.1901
417080500	-112.694
417080600	-91.0878
417080700	-119.849
417080800	-89.8826
417080900	-119.498
417081000	-94.2712
417081100	-112.616
417081200	-91.3596
417081300	-114.41
417081400	-90.4315
417081500	-114.869
417081600	-90.2343
417081700	-108.421
417081800	-91.5025
417081900	-104.695
417082000	-90.355
417082100	-112.494
417082200	-90.3644
417082300	-120.078
417082400	-88.3892
417082500	-104.434
417082600	-85.6139
417082700	-121.44
417082800	-87.5376
417082900	-104.512
417083000	-86.6522
417083100	-105.814
417083200	-85.7869
417083300	-115.38
417083400	-84.2668
417083500	-102.288
417083600	-82.8562
417083700	-95.0369
417083800	-83.1401
417083900	-103.908
417084000	-84.2698
417084100	-112.281
417084200	-80.994
417084300	-107.44
417084400	-80.7266
417084500	-97.1633
417084600	-80.7677
417084700	-100.242
417084800	-76.3508
417084900	-103.805
417085000	-76.7633
417085100	-88.0254
417085200	-71.1944
417085300	-90.0656
417085400	-64.6147
417085500	-85.2975
417085600	-41.5083
417085700	-74.2462
417085800	-61.4002
417085900	-94.6762
417086000	-71.2024
417086100	-102.043
417086200	-72.1564
417086300	-92.401
417086400	-74.0411
417086500	-93.8385
417086600	-79.7033
417086700	-107.225
417086800	-80.7516
417086900	-108.956
417087000	-78.493
417087100	-100.046
417087200	-83.732
417087300	-97.0417
417087400	-83.7714
417087500	-109.191
417087600	-84.1461
417087700	-117.15
417087800	-85.113
417087900	-113.266
417088000	-84.3883
417088100	-112.372
417088200	-85.7488
417088300	-105.436
417088400	-85.7998
417088500	-102.66
417088600	-87.7058
417088700	-108.527
417088800	-87.8621
417088900	-110.2
417089000	-90.2834
417089100	-109.064
417089200	-88.5018
417089300	-103.743
417089400	-90.1983
417089500	-107.361
417089600	-89.12
417089700	-110.093
417089800	-91.6393
417089900	-119.055
417090000	-92.0324
417090100	-112.474
417090200	-93.226
417090300	-107.894
417090400	-93.2249
417090500	-112.441
417090600	-91.7473
417090700	-115.914
417090800	-90.6122
417090900	-122.381
417091000	-96.7109
417091100	-112.191
417091200	-95.0386
417091300	-109.891
417091400	-93.6109
417091500	-110.482
417091600	-94.3287
417091700	-114.911
417091800	-94.2287
417091900	-122.368
417092000	-95.0265
417092100	-111.366
417092200	-95.192
417092300	-128.272
417092400	-95.8281
417092500	-116.822
417092600	-95.7741
417092700	-121.642
417092800	-96.0309
417092900	-128.255
417093000	-92.4994
417093100	-113.791
417093200	-95.1226
417093300	-117.359
417093400	-94.8826
417093500	-121.056
417093600	-99.9223
417093700	-122.806
417093800	-97.6719
417093900	-111.585
417094000	-96.1135
417094100	-122.071
417094200	-97.6584
417094300	-120.836
417094400	-96.7689
417094500	-122.028
417094600	-98.491
417094700	-119.701
417094800	-98.3848
417094900	-117.107
417095000	-100.359
417095100	-123.933
417095200	-100.046
417095300	-113.345
417095400	-99.7866
417095500	-123.892
417095600	-100.775
417095700	-116.279
417095800	-101.339
417095900	-118.87
417096000	-98.7822
417096100	-112.938
417096200	-103.064
417096300	-118.019
417096400	-96.657
417096500	-127.97
417096600	-99.3205
417096700	-121.415
417096800	-100.374
417096900	-116.481
417097000	-98.3712
417097100	-123.781
417097200	-99.609
417097300	-121.587
417097400	-99.8411
417097500	-122.721
417097600	-101.467
417097700	-124.212
417097800	-101.282
417097900	-113.668
417098000	-102.005
417098100	-124.427
417098200	-98.1427
417098300	-123.318
417098400	-102.462
417098500	-118.266
417098600	-103.942
417098700	-127.151
417098800	-103.409
417098900	-126.559
417099000	-101.192
417099100	-115.982
417099200	-103.09
417099300	-116.177
417099400	-101.264
417099500	-128.428
417099600	-100.025
417099700	-127.513
417099800	-102.831
417099900	-126.399
417100000	-101.365
417100100	-120.365
417100200	-102.743
417100300	-126.934
417100400	-104.928
417100500	-143.961
417100600	-103.454
417100700	-125.435
417100800	-102.04
417100900	-115.038
417101000	-102.324
417101100	-133.704
417101200	-104.989
417101300	-127.069
417101400	-104.962
417101500	-130.465
417101600	-102.465
417101700	-116.057
417101800	-104.679
417101900	-127.287
417102000	-104.152
417102100	-114.61
417102200	-102.629
417102300	-122.269
417102400	-102.64
417102500	-121.958
417102600	-104.994
417102700	-130.437
417102800	-106.005
417102900	-117.628
417103000	-104.917
417103100	-127.423
417103200	-100.875
417103300	-136.993
417103400	-105.671
417103500	-118.838
417103600	-103.688
417103700	-127.636
417103800	-103.135
417103900	-130.382
417104000	-104.504
417104100	-114.006
417104200	-104.197
417104300	-130.118
417104400	-107.343
417104500	-126.133
417104600	-102.436
417104700	-126.721
417104800	-105.772
417104900	-130.212
417105000	-106.904
417105100	-122.084
417105200	-104.851
417105300	-123.598
417105400	-105.755
417105500	-139.009
417105600	-106.853
417105700	-127.947
417105800	-104.365
417105900	-128.578
417106000	-104.366
417106100	-124.715
417106200	-109.723
417106300	-119.918
417106400	-106.538
417106500	-120.182
417106600	-104.75
417106700	-124.316
417106800	-109.638
417106900	-132.527
417107000	-107.736
417107100	-134.271
417107200	-106.508
417107300	-126.344
417107400	-106.865
417107500	-121.891
417107600	-106.879
417107700	-140.94
417107800	-106.78
417107900	-128.863
417108000	-107.968
417108100	-136.037
417108200	-109.317
417108300	-128.373
417108400	-107.162
417108500	-120.589
417108600	-106.604
417108700	-130.536
417108800	-108.889
417108900	-132.81
417109000	-108.181
417109100	-128.048
417109200	-110.391
417109300	-125.026
417109400	-108.872
417109500	-126.029
417109600	-103.818
417109700	-125.754
417109800	-107.63
417109900	-147.739
417110000	-109.945
417110100	-139.095
417110200	-104.766
417110300	-125.227
417110400	-104.854
417110500	-124.248
417110600	-107.437
417110700	-168.204
417110800	-110.087
417110900	-139.513
417111000	-105.69
417111100	-135.336
417111200	-106.489
417111300	-131.001
417111400	-106.946
417111500	-129.51
417111600	-105.302
417111700	-141.603
417111800	-108.24
417111900	-136.047
417112000	-105.804
417112100	-127.545
417112200	-109.297
417112300	-133.359
417112400	-110.518
417112500	-131.165
417112600	-107.749
417112700	-133.891
417112800	-107.692
417112900	-142.121
417113000	-108.566
417113100	-132.519
417113200	-107.258
417113300	-121.166
417113400	-107.757
417113500	-119.368
417113600	-106.558
417113700	-120.303
417113800	-107.821
417113900	-123.763
417114000	-109.251
417114100	-123.016
417114200	-112.415
417114300	-124.836
417114400	-107.985
417114500	-130.567
417114600	-111.104
417114700	-128.284
417114800	-108.6
417114900	-122.974
417115000	-108.272
417115100	-125.573
417115200	-108.566
417115300	-129.577
417115400	-109.318
417115500	-138.795
417115600	-107.352
417115700	-127.306
417115800	-108.564
417115900	-124.413
417116000	-107.952
417116100	-135.665
417116200	-108.68
417116300	-137.196
417116400	-109.493
417116500	-154.77
417116600	-106.532
417116700	-127.437
417116800	-108.837
417116900	-128.968
417117000	-108.867
417117100	-125.618
417117200	-110.31
417117300	-150.37
417117400	-112.744
417117500	-129.882
417117600	-110.675
417117700	-131.811
417117800	-111.064
417117900	-129.827
417118000	-111.83
417118100	-129.327
417118200	-111.122
417118300	-132.105
417118400	-111.288
417118500	-130.091
417118600	-111.591
417118700	-138.835
417118800	-109.666
417118900	-125.191
417119000	-109.065
417119100	-133.305
417119200	-109.849
417119300	-124.58
417119400	-109.202
417119500	-130.226
417119600	-111.87
417119700	-139.001
417119800	-108.213
417119900	-126.672
417120000	-111.564
417120100	-130.531
417120200	-109.938
417120300	-133.277
417120400	-109.799
417120500	-129.542
417120600	-113.236
417120700	-129.446
417120800	-109.991
417120900	-125.615
417121000	-111.204
417121100	-141.495
417121200	-114.008
417121300	-130.1
417121400	-111.622
417121500	-124.766
417121600	-112.606
417121700	-131.972
417121800	-112.69
417121900	-128.662
417122000	-109.609
417122100	-128.481
417122200	-111.301
417122300	-129.595
417122400	-111.252
417122500	-136.798
417122600	-111.832
417122700	-128.973
417122800	-111.201
417122900	-127.821
417123000	-108.335
417123100	-135.148
417123200	-112.034
417123300	-139.643
417123400	-111.336
417123500	-134.986
417123600	-112.101
417123700	-130.372
417123800	-114.455
417123900	-144.944
417124000	-112.256
417124100	-122.495
417124200	-110.709
417124300	-134.135
417124400	-111.214
417124500	-129.442
417124600	-111.686
417124700	-134.73
417124800	-113.152
417124900	-136.196
417125000	-111.304
417125100	-129.972
417125200	-112.242
417125300	-128.895
417125400	-110.78
417125500	-139.413
417125600	-114.247
417125700	-129.802
417125800	-113.338
417125900	-127.892
417126000	-112.63
417126100	-132.338
417126200	-113.856
417126300	-140.028
417126400	-111.314
417126500	-137.388
417126600	-112.617
417126700	-140.775
417126800	-113.381
417126900	-132.322
417127000	-110.957
417127100	-130.572
417127200	-110.412
417127300	-131.301
417127400	-113.907
417127500	-133.352
417127600	-113.013
417127700	-136.326
417127800	-110.687
417127900	-125.482
417128000	-113.463
417128100	-135.767
417128200	-113.915
417128300	-138.983
417128400	-113.954
417128500	-133.965
417128600	-115.414
417128700	-128.073
417128800	-114.23
417128900	-137.947
417129000	-112.027
417129100	-131.369
417129200	-111.973
417129300	-134.622
417129400	-115.294
417129500	-135.057
417129600	-112.868
417129700	-131.705
417129800	-112.926
417129900	-134.534
417130000	-113.933
417130100	-145.828
417130200	-112.616
417130300	-124.652
417130400	-113.565
417130500	-136.541
417130600	-113.992
417130700	-134.222
417130800	-111.592
417130900	-132.31
417131000	-110.205
417131100	-144.284
417131200	-113.04
417131300	-131.545
417131400	-112.93
417131500	-130.535
417131600	-113.143
417131700	-140.928
417131800	-110.812
417131900	-134.28
417132000	-113.669
417132100	-132.706
417132200	-115.395
417132300	-133.588
417132400	-115.33
417132500	-126.158
417132600	-114.365
417132700	-142.729
417132800	-113.615
417132900	-147.887
417133000	-112.517
417133100	-125.717
417133200	-114.905
417133300	-129.805
417133400	-113.895
417133500	-128.799
417133600	-114.487
417133700	-129.793
417133800	-114.159
417133900	-139.89
417134000	-112.444
417134100	-138.176
417134200	-115.759
417134300	-138.132
417134400	-115.596
417134500	-143.524
417134600	-109.192
417134700	-132.326
417134800	-112.899
417134900	-137.673
417135000	-114.017
417135100	-140.169
417135200	-116.343
417135300	-134.176
417135400	-114.822
417135500	-136.63
417135600	-113.705
417135700	-133.172
417135800	-116.033
417135900	-131.779
417136000	-115.06
417136100	-134.179
417136200	-114.183
417136300	-133.174
417136400	-113.243
417136500	-127.334
417136600	-115.152
417136700	-135.907
417136800	-113.997
417136900	-135.263
417137000	-113.642
417137100	-131.213
417137200	-112.952
417137300	-133.156
417137400	-113.504
417137500	-138.233
417137600	-112.447
417137700	-129.139
417137800	-110.497
417137900	-125.603
417138000	-114.969
417138100	-134.586
417138200	-112.026
417138300	-130.341
417138400	-114.139
417138500	-134.729
417138600	-114.149
417138700	-124.963
417138800	-112.415
417138900	-140.301
417139000	-114.988
417139100	-136.87
417139200	-112.346
417139300	-143.161
417139400	-112.673
417139500	-141.55
417139600	-109.876
417139700	-131.581
417139800	-112.884
417139900	-134.423
417140000	-112.883
417140100	-142.159
417140200	-113.79
417140300	-136.924
417140400	-112.487
417140500	-134.76
417140600	-116.694
417140700	-133.268
417140800	-111.599
417140900	-139.098
417141000	-113.821
417141100	-140.587
417141200	-114.441
417141300	-145.622
417141400	-112.831
417141500	-132.821
417141600	-112.404
417141700	-134.805
417141800	-114.436
417141900	-133.494
417142000	-115.203
417142100	-130.309
417142200	-115.062
417142300	-133.727
417142400	-112.765
417142500	-132.239
417142600	-115.577
417142700	-129.373
417142800	-114.809
417142900	-136.321
417143000	-115.083
417143100	-141.247
417143200	-115.429
417143300	-134.876
417143400	-113.768
417143500	-133.913
417143600	-113.422
417143700	-134.852
417143800	-114.077
417143900	-136.893
417144000	-115.381
417144100	-131.332
417144200	-115.401
417144300	-139.484
417144400	-114.791
417144500	-128.417
417144600	-114.61
417144700	-131.093
417144800	-115.239
417144900	-129.28
417145000	-113.33
417145100	-137.162
417145200	-116.288
417145300	-143.167
417145400	-112.319
417145500	-142.351
417145600	-115.283
417145700	-136.972
417145800	-113.394
417145900	-137.509
417146000	-113.67
417146100	-131.698
417146200	-113.383
417146300	-133.085
417146400	-115.017
417146500	-125.202
417146600	-114.095
417146700	-148.504
417146800	-112.092
417146900	-136.616
417147000	-115.875
417147100	-136.277
417147200	-112.891
417147300	-137.832
417147400	-114.172
417147500	-136.045
417147600	-114.704
417147700	-135.858
417147800	-114.384
417147900	-136.595
417148000	-116.22
417148100	-133.17
417148200	-116.447
417148300	-131.239
417148400	-114.592
417148500	-141.903
417148600	-114.886
417148700	-144.495
417148800	-115.889
417148900	-133.751
417149000	-114.303
417149100	-136.404
417149200	-113.232
417149300	-137.716
417149400	-113.495
417149500	-132.656
417149600	-112.938
417149700	-137.487
417149800	-115.859
417149900	-144.395
417150000	-113.914
417150100	-133.23
417150200	-113.575
417150300	-131.246
417150400	-115.05
417150500	-134.098
417150600	-114.334
417150700	-134.253
417150800	-115.685
417150900	-138.568
417151000	-114.931
417151100	-131.915
417151200	-114.926
417151300	-139.613
417151400	-115.791
417151500	-130.335
417151600	-118.194
417151700	-136.626
417151800	-115.541
417151900	-139.949
417152000	-115.738
417152100	-136.595
417152200	-115.094
417152300	-148.436
417152400	-116.308
417152500	-132.392
417152600	-116.839
417152700	-129.319
417152800	-114.188
417152900	-129.865
417153000	-114.05
417153100	-130.439
417153200	-114.963
417153300	-124.137
417153400	-111.522
417153500	-134.193
417153600	-113.249
417153700	-132.983
417153800	-113.15
417153900	-139.745
417154000	-112.748
417154100	-138.308
417154200	-112.75
417154300	-140.722
417154400	-114.406
417154500	-137.228
417154600	-115.092
417154700	-141.346
417154800	-116.766
417154900	-144.823
417155000	-117.875
417155100	-148.482
417155200	-114.459
417155300	-131.982
417155400	-114.68
417155500	-136.631
417155600	-114.209
417155700	-152.274
417155800	-114.704
417155900	-138.976
417156000	-113.58
417156100	-127.055
417156200	-113.682
417156300	-129.391
417156400	-115.504
417156500	-137.293
417156600	-114.535
417156700	-142.832
417156800	-116.624
417156900	-139.066
417157000	-115.29
417157100	-132.968
417157200	-113.811
417157300	-142.461
417157400	-113.278
417157500	-128.938
417157600	-112.274
417157700	-145.482
417157800	-113.88
417157900	-142.408
417158000	-113.536
417158100	-130.94
417158200	-116.048
417158300	-138.298
417158400	-115.159
417158500	-132.592
417158600	-114.474
417158700	-130.503
417158800	-115.693
417158900	-134.692
417159000	-117.63
417159100	-137.519
417159200	-114.622
417159300	-129.513
417159400	-118.649
417159500	-134.579
417159600	-114.623
417159700	-133.808
417159800	-114.626
417159900	-137.01
417160000	-113.088
417160100	-137.06
417160200	-112.756
417160300	-137.157
417160400	-114.048
417160500	-135.057
417160600	-114.892
417160700	-141.194
417160800	-115.017
417160900	-134.819
417161000	-114.84
417161100	-136.248
417161200	-115.522
417161300	-141.007
417161400	-115.04
417161500	-146.875
417161600	-116.41
417161700	-134.777
417161800	-114.394
417161900	-130.757
417162000	-112.731
417162100	-139.989
417162200	-114.685
417162300	-135.762
417162400	-114.407
417162500	-130.684
417162600	-115.086
417162700	-134.078
417162800	-116.166
417162900	-126.87
417163000	-114.955
417163100	-140.755
417163200	-115.014
417163300	-133.405
417163400	-112.714
417163500	-123.004
417163600	-113.007
417163700	-131.687
417163800	-114.858
417163900	-129.255
417164000	-116.451
417164100	-133.533
417164200	-114.479
417164300	-136.597
417164400	-112.659
417164500	-130.632
417164600	-113.163
417164700	-126.708
417164800	-116.817
417164900	-138.821
417165000	-113.625
417165100	-141.097
417165200	-119.101
417165300	-128.254
417165400	-113.577
417165500	-143.635
417165600	-115.486
417165700	-123.068
417165800	-112.152
417165900	-136.093
417166000	-114.539
417166100	-131.807
417166200	-114.554
417166300	-137.699
417166400	-116.179
417166500	-137.248
417166600	-116.864
417166700	-130.569
417166800	-114.604
417166900	-136.124
417167000	-113.107
417167100	-138.947
417167200	-113.147
417167300	-126.383
417167400	-112.099
417167500	-140.849
417167600	-115.398
417167700	-131.61
417167800	-115.827
417167900	-140.14
417168000	-114.588
417168100	-147.929
417168200	-114.312
417168300	-145.743
417168400	-116.582
417168500	-131.332
417168600	-116.167
417168700	-138.325
417168800	-117.984
417168900	-144.816
417169000	-115.393
417169100	-138.37
417169200	-116.802
417169300	-140.204
417169400	-116.011
417169500	-134.471
417169600	-115.454
417169700	-135.618
417169800	-115.486
417169900	-139.441
417170000	-115.958
417170100	-131.333
417170200	-117.555
417170300	-136.048
417170400	-115.934
417170500	-136.607
417170600	-114.016
417170700	-132.866
417170800	-113.851
417170900	-130.321
417171000	-116.474
417171100	-141.147
417171200	-115.2
417171300	-139.786
417171400	-115.074
417171500	-131.089
417171600	-114.975
417171700	-146.2
417171800	-115.652
417171900	-130.491
417172000	-114.577
417172100	-135.201
417172200	-115.696
417172300	-128.78
417172400	-114.796
417172500	-136.69
417172600	-119.895
417172700	-141.523
417172800	-114.693
417172900	-134.18
417173000	-114.046
417173100	-133.836
417173200	-115.475
417173300	-139.821
417173400	-115.435
417173500	-139.532
417173600	-113.004
417173700	-127.837
417173800	-116.568
417173900	-140.501
417174000	-114.568
417174100	-132.673
417174200	-113.48
417174300	-137.479
417174400	-116.375
417174500	-149.863
417174600	-117.307
417174700	-133.99
417174800	-115.08
417174900	-146.542
417175000	-114.448
417175100	-136.263
417175200	-115.395
417175300	-138.408
417175400	-116.285
417175500	-141.625
417175600	-114.002
417175700	-136.023
417175800	-115.096
417175900	-138.699
417176000	-114.879
417176100	-128.816
417176200	-114.656
417176300	-137.874
417176400	-112.46
417176500	-144.089
417176600	-116.797
417176700	-145.677
417176800	-116.186
417176900	-133.968
417177000	-118.864
417177100	-139.405
417177200	-116.597
417177300	-138.741
417177400	-114.839
417177500	-132.835
417177600	-116.869
417177700	-133.54
417177800	-116.363
417177900	-148.475
417178000	-116.548
417178100	-141.406
417178200	-116.622
417178300	-134.044
417178400	-116.223
417178500	-129.397
417178600	-117.424
417178700	-141.34
417178800	-114.852
417178900	-138.917
417179000	-113.614
417179100	-137.634
417179200	-116.146
417179300	-132.471
417179400	-117.364
417179500	-134.884
417179600	-115.785
417179700	-130.503
417179800	-115.357
417179900	-146.106
417180000	-113.23
417180100	-138.735
417180200	-113.881
417180300	-149.478
417180400	-115.728
417180500	-135.642
417180600	-116.543
417180700	-138.649
417180800	-117.305
417180900	-146.464
417181000	-114.051
417181100	-131.51
417181200	-115.825
417181300	-143.562
417181400	-116.497
417181500	-138.276
417181600	-116.935
417181700	-137.295
417181800	-118.103
417181900	-155.378
417182000	-114.7
417182100	-139.411
417182200	-119.506
417182300	-129.164
417182400	-115.387
417182500	-164.335
417182600	-116.206
417182700	-145.811
417182800	-116.556
417182900	-136.495
417183000	-119.255
417183100	-131.746
417183200	-113.679
417183300	-135.351
417183400	-116.344
417183500	-129.512
417183600	-117.511
417183700	-131.757
417183800	-118.536
417183900	-137.963
417184000	-113.727
417184100	-129.652
417184200	-116.411
417184300	-132.543
417184400	-113.224
417184500	-131.782
417184600	-114.727
417184700	-133.942
417184800	-116.952
417184900	-127.391
417185000	-115.49
417185100	-140.558
417185200	-116.409
417185300	-132.974
417185400	-117.996
417185500	-140.561
417185600	-116.544
417185700	-131.781
417185800	-114.788
417185900	-140.45
417186000	-116.25
417186100	-135.863
417186200	-117.639
417186300	-143.344
417186400	-113.291
417186500	-133.52
417186600	-116.781
417186700	-129.139
417186800	-115.307
417186900	-147.266
417187000	-114.788
417187100	-134.017
417187200	-116.012
417187300	-131.806
417187400	-115.87
417187500	-137.934
417187600	-115.929
417187700	-135.749
417187800	-115.969
417187900	-129.994
417188000	-117.525
417188100	-135.474
417188200	-119.851
417188300	-145.923
417188400	-116.509
417188500	-149.994
417188600	-112.858
417188700	-125.158
417188800	-116.59
417188900	-138.754
417189000	-115.133
417189100	-149.038
417189200	-115.252
417189300	-137.89
417189400	-115.255
417189500	-135.984
417189600	-116.025
417189700	-137.281
417189800	-114.673
417189900	-132.853
417190000	-114.063
417190100	-133.648
417190200	-116.089
417190300	-128.441
417190400	-117.132
417190500	-142.097
417190600	-112.994
417190700	-143.464
417190800	-118.59
417190900	-145.564
417191000	-114.75
417191100	-137.502
417191200	-114.492
417191300	-134.465
417191400	-115.525
417191500	-144.883
417191600	-118.352
417191700	-133.013
417191800	-116.501
417191900	-142.785
417192000	-116.286
417192100	-131.877
417192200	-116.544
417192300	-132.15
417192400	-114.379
417192500	-140.319
417192600	-115.434
417192700	-133.659
417192800	-114.396
417192900	-151.159
417193000	-113.788
417193100	-129.111
417193200	-117.523
417193300	-130.244
417193400	-119.391
417193500	-140.049
417193600	-114.693
417193700	-147.309
417193800	-114.045
417193900	-142.257
417194000	-114.046
417194100	-142.832
417194200	-115.754
417194300	-129.743
417194400	-117.671
417194500	-134.5
417194600	-118.19
417194700	-139.648
417194800	-116.39
417194900	-136.657
417195000	-118.065
417195100	-137.343
417195200	-117.514
417195300	-128.799
417195400	-114.753
417195500	-141.742
417195600	-116.616
417195700	-136.753
417195800	-114.703
417195900	-141.966
417196000	-114.3
417196100	-141.696
417196200	-114.198
417196300	-137.211
417196400	-114.703
417196500	-139.052
417196600	-118.111
417196700	-128.988
417196800	-115.097
417196900	-135.219
417197000	-114.56
417197100	-151.037
417197200	-114.814
417197300	-137.961
417197400	-118.47
417197500	-142.551
417197600	-113.534
417197700	-158.737
417197800	-115.221
417197900	-138.251
417198000	-116.212
417198100	-152.303
417198200	-118.467
417198300	-135.481
417198400	-117.178
417198500	-127.293
417198600	-114.663
417198700	-140.483
417198800	-118.388
417198900	-136.241
417199000	-120.739
417199100	-131.477
417199200	-115.262
417199300	-143.829
417199400	-116.695
417199500	-126.455
417199600	-115.22
417199700	-141.604
417199800	-115.969
417199900	-137.489
417200000	-114.806
417200100	-144.168
417200200	-115.766
417200300	-138.064
417200400	-119.468
417200500	-135.592
417200600	-117.871
417200700	-145.859
417200800	-114.568
417200900	-147.875
417201000	-115.491
417201100	-139.303
417201200	-116.854
417201300	-139.259
417201400	-115.842
417201500	-131.618
417201600	-116.754
417201700	-132.475
417201800	-116.886
417201900	-133.799
417202000	-116.671
417202100	-131.88
417202200	-115.906
417202300	-138.609
417202400	-116.294
417202500	-135.348
417202600	-117.072
417202700	-135.824
417202800	-115.604
417202900	-134.954
417203000	-118.309
417203100	-140.932
417203200	-116.348
417203300	-142.802
417203400	-116.527
417203500	-141.489
417203600	-114.673
417203700	-134.834
417203800	-117.018
417203900	-136.592
417204000	-115.384
417204100	-141.569
417204200	-116.495
417204300	-146.416
417204400	-115.387
417204500	-142.543
417204600	-116.339
417204700	-134.417
417204800	-113.714
417204900	-134.725
417205000	-119.275
417205100	-145.794
417205200	-115.253
417205300	-133.89
417205400	-116.373
417205500	-138.316
417205600	-116.107
417205700	-130.969
417205800	-114.497
417205900	-132.606
417206000	-116.058
417206100	-132.531
417206200	-112.031
417206300	-133.547
417206400	-116.415
417206500	-132.14
417206600	-115.014
417206700	-132.691
417206800	-116.472
417206900	-140.428
417207000	-116.726
417207100	-137.31
417207200	-113.874
417207300	-136.076
417207400	-116.12
417207500	-133.568
417207600	-116.586
417207700	-143.091
417207800	-113.418
417207900	-129.672
417208000	-114.785
417208100	-137.41
417208200	-116.54
417208300	-145.489
417208400	-115.234
417208500	-134.086
417208600	-116.718
417208700	-128.144
417208800	-112.076
417208900	-135.89
417209000	-115.79
417209100	-140.559
417209200	-115.457
417209300	-131.277
417209400	-117.706
417209500	-140.112
417209600	-115.982
417209700	-128.652
417209800	-115.086
417209900	-134.429
417210000	-115.93
417210100	-139.65
417210200	-117.568
417210300	-134.099
417210400	-114.32
417210500	-151.138
417210600	-115.742
417210700	-151.366
417210800	-115.971
417210900	-130.457
417211000	-115.865
417211100	-132.508
417211200	-117.67
417211300	-132.223
417211400	-111.778
417211500	-131.524
417211600	-115.61
417211700	-129.893
417211800	-117.11
417211900	-144.86
417212000	-115.844
417212100	-135.17
417212200	-112.226
417212300	-135.325
417212400	-115.889
417212500	-135.102
417212600	-113.428
417212700	-146.643
417212800	-115.565
417212900	-135.769
417213000	-115.542
417213100	-129.77
417213200	-118.057
417213300	-132.872
417213400	-116.426
417213500	-151.804
417213600	-117.458
417213700	-135.622
417213800	-115.766
417213900	-144.149
417214000	-115.766
417214100	-136.431
417214200	-113.636
417214300	-131.734
417214400	-116.42
417214500	-147.667
417214600	-115.014
417214700	-131.9
417214800	-115.727
417214900	-137.909
417215000	-116.215
417215100	-138.792
417215200	-116.343
417215300	-134.804
417215400	-115.33
417215500	-129.485
417215600	-116.451
417215700	-141.547
417215800	-117.244
417215900	-137.684
417216000	-114.975
417216100	-136.238
417216200	-115.807
417216300	-135.972
417216400	-116.481
417216500	-132.165
417216600	-115.508
417216700	-133.339
417216800	-116.745
417216900	-137.701
417217000	-116.842
417217100	-126.832
417217200	-115.565
417217300	-138.094
417217400	-116.535
417217500	-131.736
417217600	-118.287
417217700	-136.769
417217800	-119.641
417217900	-139.074
417218000	-115.327
417218100	-131.493
417218200	-113.338
417218300	-129.14
417218400	-115.759
417218500	-140.427
417218600	-115.453
417218700	-141.579
417218800	-115.989
417218900	-133.886
417219000	-116.765
417219100	-144.781
417219200	-115.161
417219300	-135.413
417219400	-116.761
417219500	-125.951
417219600	-117.031
417219700	-134.572
417219800	-116.906
417219900	-143.661
417220000	-116.063
417220100	-133.073
417220200	-115.626
417220300	-135.041
417220400	-114.725
417220500	-140.498
417220600	-113.781
417220700	-134.925
417220800	-116.642
417220900	-140.564
417221000	-114.581
417221100	-135.771
417221200	-114.093
417221300	-136.142
417221400	-112.016
417221500	-139.861
417221600	-115.976
417221700	-143.013
417221800	-118.585
417221900	-133.416
417222000	-116.675
417222100	-144.505
417222200	-114.684
417222300	-141.602
417222400	-114.675
417222500	-139.325
417222600	-116.439
417222700	-133.865
417222800	-116.043
417222900	-130.807
417223000	-111.075
417223100	-145.193
417223200	-114.992
417223300	-132.692
417223400	-115.133
417223500	-149.532
417223600	-112.931
417223700	-134.245
417223800	-113.844
417223900	-138.709
417224000	-112.333
417224100	-138.463
417224200	-113.261
417224300	-126.898
417224400	-115.55
417224500	-135.392
417224600	-113.404
417224700	-133.865
417224800	-116.991
417224900	-132.647
417225000	-116.622
417225100	-130.232
417225200	-116.049
417225300	-137.766
417225400	-115.101
417225500	-134.563
417225600	-114.227
417225700	-135.442
417225800	-116.869
417225900	-128.521
417226000	-115.321
417226100	-147.223
417226200	-114.841
417226300	-141.985
417226400	-117.011
417226500	-144.833
417226600	-117.068
417226700	-136.293
417226800	-115.744
417226900	-146.848
417227000	-115.036
417227100	-131.728
417227200	-113.164
417227300	-133.077
417227400	-114.802
417227500	-146.093
417227600	-113.579
417227700	-138.546
417227800	-114.842
417227900	-142.674
417228000	-114.751
417228100	-133.87
417228200	-115.297
417228300	-137.128
417228400	-116.681
417228500	-136.574
417228600	-115.405
417228700	-150.218
417228800	-115.577
417228900	-135.642
417229000	-119.072
417229100	-141.118
417229200	-115.323
417229300	-135.948
417229400	-115.404
417229500	-137.97
417229600	-115.059
417229700	-136.077
417229800	-114.507
417229900	-140.272
417230000	-119.029
417230100	-137.269
417230200	-111.855
417230300	-140.962
417230400	-118.738
417230500	-137.82
417230600	-119.471
417230700	-147.142
417230800	-115.703
417230900	-127.566
417231000	-116.642
417231100	-139.065
417231200	-117.675
417231300	-137.725
417231400	-113.01
417231500	-132.753
417231600	-113.876
417231700	-125.553
417231800	-115.884
417231900	-136.331
417232000	-117.361
417232100	-137.847
417232200	-114.917
417232300	-155.116
417232400	-113.804
417232500	-137.846
417232600	-115.723
417232700	-131.414
417232800	-117.515
417232900	-135.104
417233000	-114.291
417233100	-141.008
417233200	-116.608
417233300	-132.877
417233400	-117.879
417233500	-138.803
417233600	-117.491
417233700	-133.675
417233800	-116.352
417233900	-142.905
417234000	-117.912
417234100	-144.475
417234200	-116.192
417234300	-129.313
417234400	-114.974
417234500	-133.112
417234600	-116.465
417234700	-141.879
417234800	-115.169
417234900	-137.06
417235000	-116.158
417235100	-130.473
417235200	-116.764
417235300	-140.81
417235400	-112.705
417235500	-135.322
417235600	-116.93
417235700	-135.683
417235800	-113.308
417235900	-147.034
417236000	-115.279
417236100	-153.029
417236200	-117.036
417236300	-131.644
417236400	-116.814
417236500	-134.022
417236600	-117.019
417236700	-142.235
417236800	-116.994
417236900	-137.404
417237000	-117.35
417237100	-135.367
417237200	-115.541
417237300	-134.402
417237400	-115.831
417237500	-144.307
417237600	-116.637
417237700	-132.58
417237800	-115.274
417237900	-141.949
417238000	-117.064
417238100	-146.161
417238200	-115.089
417238300	-143.547
417238400	-112.942
417238500	-131.766
417238600	-116.799
417238700	-127.651
417238800	-114.563
417238900	-129.838
417239000	-118.277
417239100	-139.829
417239200	-115.745
417239300	-147.047
417239400	-114.173
417239500	-144.958
417239600	-116.089
417239700	-139.818
417239800	-114.899
417239900	-143.363
417240000	-115.504
417240100	-132.815
417240200	-115.198
417240300	-138.296
417240400	-113.88
417240500	-140.537
417240600	-116.235
417240700	-146.093
417240800	-116.262
417240900	-130.694
417241000	-115.133
417241100	-137.853
417241200	-115.322
417241300	-143.162
417241400	-116.358
417241500	-136.761
417241600	-114.065
417241700	-138.983
417241800	-117.244
417241900	-142.425
417242000	-116.15
417242100	-140.579
417242200	-116.2
417242300	-139.187
417242400	-115.1
417242500	-138.24
417242600	-114.73
417242700	-138.878
417242800	-113.926
417242900	-144.833
417243000	-117.25
417243100	-131.553
417243200	-115.814
417243300	-138.367
417243400	-115.211
417243500	-131.821
417243600	-116.875
417243700	-134.395
417243800	-116.875
417243900	-132.853
417244000	-117.266
417244100	-131.593
417244200	-115.204
417244300	-137.106
417244400	-115.21
417244500	-135.679
417244600	-113.945
417244700	-143.684
417244800	-117.463
417244900	-146.47
417245000	-115.164
417245100	-142.065
417245200	-117.963
417245300	-132.222
417245400	-115.615
417245500	-135.904
417245600	-117.841
417245700	-132.828
417245800	-117.062
417245900	-133.494
417246000	-116.152
417246100	-132.893
417246200	-116.749
417246300	-133.653
417246400	-119.91
417246500	-131.322
417246600	-115.308
417246700	-136.381
417246800	-114.925
417246900	-149.647
417247000	-117.839
417247100	-136.265
417247200	-115.396
417247300	-136.172
417247400	-114.906
417247500	-136.885
417247600	-113.888
417247700	-147.73
417247800	-118.783
417247900	-132.799
417248000	-117.205
417248100	-140.974
417248200	-112.932
417248300	-138.802
417248400	-116.831
417248500	-149.551
417248600	-116.846
417248700	-149.547
417248800	-114.889
417248900	-155.026
417249000	-114.913
417249100	-138.829
417249200	-115.382
417249300	-125.589
417249400	-117.414
417249500	-131.78
417249600	-115.699
417249700	-140.691
417249800	-115.051
[truncated: 18,002 more rows]
