# Supplementary material for: Passive frequency comb generation at radiofrequency for ranging applications
Source: Nat Commun. 2024 Apr 2;15:2844. doi: 10.1038/s41467-024-46940-2 (PMC10987526; doi:10.1038/s41467-024-46940-2)
Supplement: Supplementary file 5 — Source Data [file 41467_2024_46940_MOESM5_ESM.zip › Figure3_Data/836_10MHz_-01_80dBm.xlsx]

## Sheet: Sheet1
frequency (Hz)	power (dBm)
417050000	-110.459
417050100	-140.791
417050200	-107.616
417050300	-132.162
417050400	-107.639
417050500	-130.957
417050600	-111.649
417050700	-130.488
417050800	-106.972
417050900	-123.145
417051000	-109.665
417051100	-141.415
417051200	-104.867
417051300	-131.285
417051400	-107.02
417051500	-132.702
417051600	-109.352
417051700	-143.335
417051800	-108.336
417051900	-134.97
417052000	-110.199
417052100	-134.184
417052200	-108.815
417052300	-129.836
417052400	-108.237
417052500	-139.096
417052600	-109.233
417052700	-138.466
417052800	-108.996
417052900	-133.472
417053000	-109.839
417053100	-125.874
417053200	-106.63
417053300	-119.825
417053400	-107.575
417053500	-130.374
417053600	-108.384
417053700	-146.33
417053800	-109.85
417053900	-125.267
417054000	-108.414
417054100	-125.574
417054200	-111.321
417054300	-129.321
417054400	-107.648
417054500	-134.671
417054600	-109.722
417054700	-128.726
417054800	-109.852
417054900	-132.089
417055000	-108.608
417055100	-125.301
417055200	-105.052
417055300	-122.467
417055400	-104.829
417055500	-120.85
417055600	-106.301
417055700	-121.685
417055800	-105.613
417055900	-145.383
417056000	-106.169
417056100	-125.89
417056200	-110.146
417056300	-140.1
417056400	-107.516
417056500	-124.611
417056600	-106.509
417056700	-127.418
417056800	-106.645
417056900	-122.678
417057000	-108.12
417057100	-123.779
417057200	-105.939
417057300	-124.784
417057400	-106.727
417057500	-121.773
417057600	-106.759
417057700	-120.459
417057800	-105.696
417057900	-128.41
417058000	-107.314
417058100	-113.941
417058200	-107.033
417058300	-124.155
417058400	-105.772
417058500	-127.198
417058600	-106.66
417058700	-127.464
417058800	-105.387
417058900	-121.642
417059000	-108.285
417059100	-131.709
417059200	-106.093
417059300	-121.073
417059400	-104.828
417059500	-123.615
417059600	-106.638
417059700	-124.522
417059800	-105.288
417059900	-125.384
417060000	-105.938
417060100	-128.737
417060200	-106.352
417060300	-125.195
417060400	-105.745
417060500	-122.222
417060600	-106.023
417060700	-128.596
417060800	-106.463
417060900	-123.369
417061000	-104.982
417061100	-120.339
417061200	-103.041
417061300	-131.234
417061400	-103.432
417061500	-127.539
417061600	-103.431
417061700	-122.211
417061800	-105.051
417061900	-122.21
417062000	-103.879
417062100	-126.142
417062200	-107.435
417062300	-131.255
417062400	-105.248
417062500	-126.4
417062600	-103.455
417062700	-127.666
417062800	-104.456
417062900	-120.254
417063000	-104.182
417063100	-125.782
417063200	-104.164
417063300	-141.374
417063400	-104.319
417063500	-121.93
417063600	-104.833
417063700	-122.581
417063800	-102.759
417063900	-126.604
417064000	-101.643
417064100	-119.824
417064200	-106.077
417064300	-134.8
417064400	-100.912
417064500	-115.143
417064600	-102.88
417064700	-121.705
417064800	-101.904
417064900	-136.987
417065000	-102.352
417065100	-112.54
417065200	-101.822
417065300	-113.821
417065400	-102.46
417065500	-120.6
417065600	-103.326
417065700	-141.846
417065800	-100.306
417065900	-124.143
417066000	-104.584
417066100	-127.992
417066200	-102.014
417066300	-127.518
417066400	-100.73
417066500	-114.357
417066600	-102.27
417066700	-130.163
417066800	-102.62
417066900	-120.72
417067000	-102.106
417067100	-119.301
417067200	-102.281
417067300	-118.123
417067400	-101.239
417067500	-117.483
417067600	-100.976
417067700	-119.721
417067800	-100.554
417067900	-118.137
417068000	-100.505
417068100	-117.355
417068200	-97.3098
417068300	-116.69
417068400	-99.6297
417068500	-122.955
417068600	-96.3705
417068700	-119.026
417068800	-99.7498
417068900	-130.599
417069000	-99.9791
417069100	-129.037
417069200	-97.6026
417069300	-124.825
417069400	-99.3309
417069500	-109.98
417069600	-98.8983
417069700	-112.306
417069800	-96.1087
417069900	-129.885
417070000	-97.9931
417070100	-114.38
417070200	-96.655
417070300	-118.122
417070400	-95.7804
417070500	-117.007
417070600	-97.0265
417070700	-122.178
417070800	-96.1439
417070900	-120.385
417071000	-96.1357
417071100	-128.087
417071200	-92.4376
417071300	-108.679
417071400	-94.1362
417071500	-115.707
417071600	-95.4802
417071700	-110.089
417071800	-93.0626
417071900	-110.877
417072000	-98.3474
417072100	-111.673
417072200	-94.6637
417072300	-114.074
417072400	-91.3972
417072500	-116.905
417072600	-91.4054
417072700	-111.237
417072800	-91.8927
417072900	-114.257
417073000	-91.9999
417073100	-108.429
417073200	-92.1134
417073300	-110.973
417073400	-89.6232
417073500	-119.066
417073600	-86.9146
417073700	-102.842
417073800	-85.4434
417073900	-108.403
417074000	-86.3942
417074100	-112.6
417074200	-86.3182
417074300	-105.736
417074400	-84.9611
417074500	-98.4174
417074600	-81.7746
417074700	-97.9903
417074800	-80.0629
417074900	-103.25
417075000	-76.6387
417075100	-105.297
417075200	-76.4491
417075300	-87.6782
417075400	-66.0887
417075500	-87.6061
417075600	-40.1328
417075700	-94.7213
417075800	-64.9106
417075900	-102.141
417076000	-72.2293
417076100	-100.861
417076200	-77.1741
417076300	-102.163
417076400	-79.4837
417076500	-100.947
417076600	-83.1731
417076700	-111.246
417076800	-82.7584
417076900	-99.702
417077000	-84.2178
417077100	-101.536
417077200	-88.4071
417077300	-111.666
417077400	-86.3687
417077500	-111.425
417077600	-86.1562
417077700	-105.445
417077800	-88.5552
417077900	-105.052
417078000	-89.9755
417078100	-112.619
417078200	-92.5431
417078300	-115.304
417078400	-91.0667
417078500	-110.519
417078600	-92.0464
417078700	-106.985
417078800	-92.6966
417078900	-110.982
417079000	-93.835
417079100	-114.23
417079200	-97.1262
417079300	-112.673
417079400	-93.0119
417079500	-112.42
417079600	-93.1681
417079700	-111.189
417079800	-93.7112
417079900	-119.784
417080000	-94.6792
417080100	-112.419
417080200	-95.312
417080300	-123.853
417080400	-98.2819
417080500	-136.502
417080600	-96.1606
417080700	-117.016
417080800	-97.7584
417080900	-115.383
417081000	-97.5944
417081100	-110.676
417081200	-98.7107
417081300	-116.954
417081400	-95.2277
417081500	-117.959
417081600	-99.8417
417081700	-122.039
417081800	-98.9718
417081900	-119.94
417082000	-98.3474
417082100	-119.599
417082200	-99.9815
417082300	-118.799
417082400	-99.7785
417082500	-124.654
417082600	-97.6934
417082700	-117.854
417082800	-101.889
417082900	-117.155
417083000	-98.3567
417083100	-125.056
417083200	-99.7064
417083300	-127.263
417083400	-102.605
417083500	-126.396
417083600	-100.173
417083700	-123.604
417083800	-101.732
417083900	-124.617
417084000	-102.466
417084100	-121.763
417084200	-101.973
417084300	-119.492
417084400	-98.9877
417084500	-127.738
417084600	-98.395
417084700	-113.71
417084800	-98.9604
417084900	-121.288
417085000	-101.742
417085100	-134.854
417085200	-102.207
417085300	-124.082
417085400	-101.427
417085500	-125.389
417085600	-101.584
417085700	-115.956
417085800	-100.841
417085900	-126.171
417086000	-102.883
417086100	-107.647
417086200	-101.513
417086300	-124.538
417086400	-101.123
417086500	-127.527
417086600	-103.256
417086700	-124.628
417086800	-102.409
417086900	-120.69
417087000	-105.235
417087100	-127.999
417087200	-102.648
417087300	-121.808
417087400	-102.796
417087500	-119.189
417087600	-104.982
417087700	-121.28
417087800	-104.979
417087900	-125.552
417088000	-104.386
417088100	-123.517
417088200	-103.671
417088300	-124.243
417088400	-103.597
417088500	-120.724
417088600	-103.397
417088700	-124.288
417088800	-105.047
417088900	-135.421
417089000	-106.611
417089100	-123.93
417089200	-102.139
417089300	-121.612
417089400	-106.756
417089500	-126.588
417089600	-105.145
417089700	-113.977
417089800	-104.352
417089900	-126.809
417090000	-104.243
417090100	-128.103
417090200	-103.023
417090300	-115.996
417090400	-103.967
417090500	-123.63
417090600	-104.667
417090700	-132.416
417090800	-106.308
417090900	-137.65
417091000	-106.26
417091100	-127.138
417091200	-106.79
417091300	-126.289
417091400	-102.927
417091500	-130.969
417091600	-107.844
417091700	-120.983
417091800	-103.551
417091900	-127.885
417092000	-104.478
417092100	-130.778
417092200	-107.738
417092300	-123.983
417092400	-105.496
417092500	-128.85
417092600	-105.399
417092700	-134.896
417092800	-105.392
417092900	-126.908
417093000	-108.353
417093100	-119.175
417093200	-105.991
417093300	-132.636
417093400	-105.598
417093500	-122.85
417093600	-103.176
417093700	-129.687
417093800	-107.099
417093900	-134.348
417094000	-108.056
417094100	-127.753
417094200	-109.374
417094300	-123.207
417094400	-105.831
417094500	-122.459
417094600	-107.08
417094700	-128.161
417094800	-107.27
417094900	-131.428
417095000	-108.175
417095100	-126.718
417095200	-107.599
417095300	-126.809
417095400	-107.49
417095500	-122.602
417095600	-103.737
417095700	-130.237
417095800	-105.469
417095900	-127.393
417096000	-104.846
417096100	-129.33
417096200	-107.77
417096300	-123.405
417096400	-111.532
417096500	-127.578
417096600	-109.868
417096700	-136.885
417096800	-108.877
417096900	-127.669
417097000	-110.184
417097100	-125.435
417097200	-107.621
417097300	-130.458
417097400	-109.327
417097500	-122.716
417097600	-108.092
417097700	-136.734
417097800	-108.311
417097900	-131.664
417098000	-107.205
417098100	-130.516
417098200	-111.132
417098300	-128.764
417098400	-108.409
417098500	-130.364
417098600	-109.183
417098700	-138.371
417098800	-107.954
417098900	-120.861
417099000	-110.031
417099100	-151.73
417099200	-110.938
417099300	-128.502
417099400	-109.806
417099500	-127.821
417099600	-110.111
417099700	-137.328
417099800	-109.15
417099900	-125.248
417100000	-107.175
417100100	-128.869
417100200	-112.153
417100300	-135.389
417100400	-108.768
417100500	-131.961
417100600	-111.439
417100700	-124.777
417100800	-111.607
417100900	-132.874
417101000	-110.386
417101100	-126.972
417101200	-110.501
417101300	-127.008
417101400	-107.902
417101500	-128.791
417101600	-107.24
417101700	-128.324
417101800	-110.275
417101900	-138.826
417102000	-109.203
417102100	-148.143
417102200	-109.531
417102300	-124.842
417102400	-111.69
417102500	-137.874
417102600	-111.174
417102700	-124.9
417102800	-110.004
417102900	-130.347
417103000	-108.768
417103100	-140.085
417103200	-110.064
417103300	-130.474
417103400	-109.785
417103500	-121.962
417103600	-108.935
417103700	-131.586
417103800	-111.448
417103900	-128.041
417104000	-108.565
417104100	-131.228
417104200	-108.201
417104300	-134.042
417104400	-109.66
417104500	-128.38
417104600	-110.604
417104700	-134.756
417104800	-108.289
417104900	-129.798
417105000	-108.763
417105100	-123.393
417105200	-109.257
417105300	-139.141
417105400	-112.194
417105500	-132.702
417105600	-109.961
417105700	-128.448
417105800	-113.657
417105900	-131.049
417106000	-111.234
417106100	-135.939
417106200	-107.569
417106300	-126.087
417106400	-110.626
417106500	-129.221
417106600	-108.214
417106700	-130.001
417106800	-110.371
417106900	-138.442
417107000	-110.864
417107100	-124.919
417107200	-110.869
417107300	-127.122
417107400	-109.135
417107500	-128.006
417107600	-110.552
417107700	-131.004
417107800	-110.257
417107900	-126.787
417108000	-111.593
417108100	-127.21
417108200	-112.226
417108300	-131.631
417108400	-112.477
417108500	-137.33
417108600	-111.948
417108700	-124.414
417108800	-112.1
417108900	-133.915
417109000	-110.672
417109100	-130.53
417109200	-112.024
417109300	-134.985
417109400	-109.35
417109500	-141.618
417109600	-112.57
417109700	-136.981
417109800	-113.238
417109900	-123.35
417110000	-112.76
417110100	-127.254
417110200	-114.342
417110300	-135.864
417110400	-111.67
417110500	-128.513
417110600	-113.328
417110700	-141.738
417110800	-111.14
417110900	-129.865
417111000	-112.189
417111100	-132.75
417111200	-113.023
417111300	-141.495
417111400	-112.26
417111500	-127.501
417111600	-112.26
417111700	-133.692
417111800	-110.043
417111900	-130.932
417112000	-112.795
417112100	-130.997
417112200	-113.483
417112300	-135.308
417112400	-112.627
417112500	-127.508
417112600	-112.628
417112700	-130.371
417112800	-113.636
417112900	-133.911
417113000	-111.221
417113100	-129.691
417113200	-112.787
417113300	-130.219
417113400	-110.832
417113500	-129.95
417113600	-112.612
417113700	-130.335
417113800	-111.638
417113900	-129.709
417114000	-113.385
417114100	-131.7
417114200	-114.818
417114300	-130.401
417114400	-112.437
417114500	-128.461
417114600	-114.058
417114700	-142.302
417114800	-116.05
417114900	-141.01
417115000	-114.161
417115100	-135.997
417115200	-115.593
417115300	-131.596
417115400	-111.953
417115500	-142.244
417115600	-110.168
417115700	-134.03
417115800	-112.835
417115900	-131.652
417116000	-114.348
417116100	-147.806
417116200	-112.016
417116300	-123.647
417116400	-112.017
417116500	-154.167
417116600	-111.591
417116700	-146.435
417116800	-110.976
417116900	-131.809
417117000	-114.15
417117100	-130.607
417117200	-111.681
417117300	-128.389
417117400	-112.557
417117500	-131.04
417117600	-114.333
417117700	-136.403
417117800	-113.7
417117900	-130.095
417118000	-115.032
417118100	-137.789
417118200	-113.602
417118300	-129.811
417118400	-113.256
417118500	-137.241
417118600	-114.348
417118700	-145.499
417118800	-114.865
417118900	-133.967
417119000	-111.571
417119100	-134.495
417119200	-111.831
417119300	-135.654
417119400	-111.446
417119500	-133.179
417119600	-114.43
417119700	-129.912
417119800	-112.949
417119900	-137.025
417120000	-113.445
417120100	-132.393
417120200	-114.204
417120300	-137.266
417120400	-111.288
417120500	-132.789
417120600	-113.677
417120700	-136.001
417120800	-116.248
417120900	-134.985
417121000	-113.634
417121100	-129.848
417121200	-115.722
417121300	-129.43
417121400	-114.921
417121500	-133.652
417121600	-113.271
417121700	-125.852
417121800	-111.702
417121900	-134.922
417122000	-114.598
417122100	-132.925
417122200	-115.523
417122300	-136.828
417122400	-114.77
417122500	-131.383
417122600	-114.615
417122700	-136.018
417122800	-116.319
417122900	-143.011
417123000	-115.785
417123100	-137.446
417123200	-110.349
417123300	-141.311
417123400	-116.949
417123500	-133.145
417123600	-114.821
417123700	-132.334
417123800	-114.003
417123900	-133.286
417124000	-115.651
417124100	-137.932
417124200	-113.793
417124300	-138.613
417124400	-115.546
417124500	-134.777
417124600	-113.726
417124700	-144.906
417124800	-113.985
417124900	-139.8
417125000	-114.013
417125100	-144.848
417125200	-114.382
417125300	-132.773
417125400	-115.313
417125500	-136.513
417125600	-115.597
417125700	-127.089
417125800	-112.797
417125900	-139.044
417126000	-113.255
417126100	-145.183
417126200	-114.061
417126300	-130.559
417126400	-114.783
417126500	-145.459
417126600	-116.117
417126700	-143.827
417126800	-114.99
417126900	-136.092
417127000	-112.551
417127100	-137.96
417127200	-114.999
417127300	-137.226
417127400	-116.308
417127500	-139.542
417127600	-117.252
417127700	-132.538
417127800	-113.881
417127900	-139.679
417128000	-112.99
417128100	-140.4
417128200	-115.902
417128300	-132.24
417128400	-114.973
417128500	-136.969
417128600	-114.472
417128700	-128.354
417128800	-112.883
417128900	-136.814
417129000	-114.043
417129100	-143.109
417129200	-114.25
417129300	-136.654
417129400	-115.648
417129500	-129.876
417129600	-113.835
417129700	-133.851
417129800	-116.256
417129900	-131.515
417130000	-112.366
417130100	-127.36
417130200	-114.113
417130300	-141.496
417130400	-114.287
417130500	-131.448
417130600	-111.433
417130700	-144.742
417130800	-112.77
417130900	-137.545
417131000	-115.434
417131100	-128.509
417131200	-113.481
417131300	-137.019
417131400	-116.4
417131500	-139.227
417131600	-114.406
417131700	-137.064
417131800	-115.562
417131900	-135.69
417132000	-118.052
417132100	-134.84
417132200	-114.53
417132300	-137.129
417132400	-115.747
417132500	-133.396
417132600	-116.662
417132700	-131.815
417132800	-114.441
417132900	-140.55
417133000	-114.842
417133100	-132.055
417133200	-115.673
417133300	-134.182
417133400	-117.819
417133500	-135.23
417133600	-113.372
417133700	-126.494
417133800	-115.574
417133900	-135.426
417134000	-116.677
417134100	-138.943
417134200	-117.324
417134300	-137.19
417134400	-118.64
417134500	-133.734
417134600	-116.298
417134700	-138.825
417134800	-112.37
417134900	-134.622
417135000	-115.995
417135100	-138.179
417135200	-114.435
417135300	-130.496
417135400	-113.879
417135500	-133.516
417135600	-114.35
417135700	-140.905
417135800	-115.485
417135900	-133.507
417136000	-112.908
417136100	-133.974
417136200	-113.836
417136300	-135.076
417136400	-114.901
417136500	-144.829
417136600	-114.391
417136700	-137.954
417136800	-115.292
417136900	-126.829
417137000	-116.178
417137100	-138.941
417137200	-115.675
417137300	-129.914
417137400	-114.753
417137500	-131.614
417137600	-112.494
417137700	-140.086
417137800	-112.306
417137900	-129.445
417138000	-112.306
417138100	-151.3
417138200	-115.323
417138300	-140.567
417138400	-117.098
417138500	-133.009
417138600	-113.898
417138700	-144.273
417138800	-115.445
417138900	-142.138
417139000	-117.079
417139100	-139.051
417139200	-115.443
417139300	-138.765
417139400	-114.857
417139500	-137.366
417139600	-114.188
417139700	-139.989
417139800	-116.202
417139900	-137.821
417140000	-114.676
417140100	-147.953
417140200	-114.072
417140300	-127.398
417140400	-116.175
417140500	-128.746
417140600	-116.603
417140700	-134.154
417140800	-114.807
417140900	-135.377
417141000	-114.931
417141100	-133.327
417141200	-116.212
417141300	-134.934
417141400	-114.824
417141500	-130.758
417141600	-114.243
417141700	-133.899
417141800	-116.183
417141900	-144.756
417142000	-114.816
417142100	-143.175
417142200	-116.811
417142300	-137.56
417142400	-112.294
417142500	-132.312
417142600	-112.973
417142700	-140.885
417142800	-116.784
417142900	-133.547
417143000	-115.759
417143100	-144.748
417143200	-114.077
417143300	-128.443
417143400	-118.326
417143500	-130.56
417143600	-115.162
417143700	-134.373
417143800	-115.193
417143900	-125.615
417144000	-113.323
417144100	-130.303
417144200	-113.614
417144300	-134.507
417144400	-117.636
417144500	-131.513
417144600	-116.6
417144700	-132.095
417144800	-114.291
417144900	-145.164
417145000	-114.676
417145100	-129.23
417145200	-116.708
417145300	-133.825
417145400	-115.865
417145500	-136.093
417145600	-116.258
417145700	-138.644
417145800	-114.493
417145900	-138.353
417146000	-114.999
417146100	-140.369
417146200	-115.437
417146300	-138.489
417146400	-113.228
417146500	-138.266
417146600	-115.347
417146700	-132.975
417146800	-114.788
417146900	-131.025
417147000	-114.262
417147100	-133.578
417147200	-114.828
417147300	-144.052
417147400	-115.43
417147500	-130.759
417147600	-117.427
417147700	-138.459
417147800	-114.601
417147900	-132.025
417148000	-115.279
417148100	-135.158
417148200	-114.573
417148300	-135.577
417148400	-115.606
417148500	-137.604
417148600	-112.535
417148700	-139.618
417148800	-112.916
417148900	-134.602
417149000	-115.955
417149100	-136.178
417149200	-114.203
417149300	-136.769
417149400	-119.333
417149500	-134.813
417149600	-114.768
417149700	-155.964
417149800	-111.533
417149900	-138.91
417150000	-112.873
417150100	-127.755
417150200	-114.753
417150300	-138.375
417150400	-113.843
417150500	-150.674
417150600	-115.141
417150700	-137.073
417150800	-114.717
417150900	-135.338
417151000	-116.453
417151100	-140.416
417151200	-116.525
417151300	-139.541
417151400	-115.444
417151500	-137.911
417151600	-117.646
417151700	-129.73
417151800	-118.194
417151900	-145.493
417152000	-115.847
417152100	-129.662
417152200	-114.146
417152300	-140.312
417152400	-114.145
417152500	-132.857
417152600	-115.595
417152700	-139.984
417152800	-115.609
417152900	-133.378
417153000	-115.33
417153100	-142.317
417153200	-116.554
417153300	-136.338
417153400	-116.374
417153500	-134.904
417153600	-115.478
417153700	-130.535
417153800	-114.92
417153900	-138.144
417154000	-115.014
417154100	-135.59
417154200	-116.126
417154300	-145.062
417154400	-113.244
417154500	-139.172
417154600	-115.737
417154700	-129.927
417154800	-114.482
417154900	-140.979
417155000	-113.909
417155100	-135.326
417155200	-115.193
417155300	-145.156
417155400	-115.665
417155500	-151.135
417155600	-115.054
417155700	-150.601
417155800	-115.969
417155900	-134.462
417156000	-117.953
417156100	-142.274
417156200	-111.62
417156300	-131.174
417156400	-111.508
417156500	-134.373
417156600	-115.267
417156700	-136.981
417156800	-115.204
417156900	-138.691
417157000	-118.343
417157100	-134.195
417157200	-116.642
417157300	-142.179
417157400	-115.52
417157500	-141.068
417157600	-116.324
417157700	-142.002
417157800	-115.998
417157900	-136.229
417158000	-114.891
417158100	-137.696
417158200	-117.053
417158300	-131.769
417158400	-115.266
417158500	-133.052
417158600	-117.697
417158700	-137.831
417158800	-115.615
417158900	-128.589
417159000	-116.151
417159100	-140.495
417159200	-115.742
417159300	-138.165
417159400	-115.272
417159500	-139.951
417159600	-116.869
417159700	-143.137
417159800	-116.408
417159900	-154.336
417160000	-116.273
417160100	-133.778
417160200	-112.93
417160300	-137.575
417160400	-116.862
417160500	-141.613
417160600	-116.394
417160700	-136.116
417160800	-118.308
417160900	-145.832
417161000	-117.64
417161100	-133.573
417161200	-117.743
417161300	-148.716
417161400	-116.541
417161500	-128.566
417161600	-114.905
417161700	-137.886
417161800	-116.911
417161900	-127.202
417162000	-116.24
417162100	-155.817
417162200	-116.839
417162300	-143.241
417162400	-114.11
417162500	-132.378
417162600	-116.305
417162700	-135.316
417162800	-114.827
417162900	-140.224
417163000	-116.438
417163100	-134.79
417163200	-116.676
417163300	-136.032
417163400	-115.008
417163500	-148.337
417163600	-118.199
417163700	-137.447
417163800	-112.32
417163900	-138.754
417164000	-117.814
417164100	-137.284
417164200	-117.09
417164300	-137.233
417164400	-114.894
417164500	-141.305
417164600	-116.759
417164700	-137.328
417164800	-115.302
417164900	-137.368
417165000	-115.928
417165100	-129.267
417165200	-115.354
417165300	-133.172
417165400	-118.486
417165500	-145.836
417165600	-115.383
417165700	-137.979
417165800	-116.23
417165900	-135.391
417166000	-114.731
417166100	-139.893
417166200	-117.733
417166300	-141.869
417166400	-115.227
417166500	-145.442
417166600	-113.567
417166700	-139.884
417166800	-119.959
417166900	-138.558
417167000	-115.532
417167100	-143.206
417167200	-118.748
417167300	-136.127
417167400	-115.927
417167500	-140.258
417167600	-118.286
417167700	-137.458
417167800	-116.134
417167900	-143.065
417168000	-115.561
417168100	-155.785
417168200	-115.41
417168300	-142.186
417168400	-114.321
417168500	-126.043
417168600	-116.563
417168700	-153.802
417168800	-117.146
417168900	-134.862
417169000	-114.239
417169100	-138.716
417169200	-115.492
417169300	-144.745
417169400	-115.784
417169500	-125.219
417169600	-118.49
417169700	-136.734
417169800	-115.058
417169900	-130.558
417170000	-113.32
417170100	-139.951
417170200	-116.658
417170300	-129.926
417170400	-112.762
417170500	-137.507
417170600	-118.905
417170700	-135.28
417170800	-118.518
417170900	-137.804
417171000	-115.155
417171100	-135.031
417171200	-115.797
417171300	-126.892
417171400	-117.245
417171500	-135.896
417171600	-115.449
417171700	-141.51
417171800	-115.486
417171900	-132.984
417172000	-115.845
417172100	-139.263
417172200	-115.634
417172300	-137.647
417172400	-115.468
417172500	-143.222
417172600	-115.468
417172700	-141.907
417172800	-114.715
417172900	-143.071
417173000	-115.743
417173100	-137.897
417173200	-114.841
417173300	-140.232
417173400	-115.656
417173500	-133.15
417173600	-115.867
417173700	-134.407
417173800	-116.61
417173900	-131.317
417174000	-114.779
417174100	-139.339
417174200	-118.224
417174300	-131.976
417174400	-116.695
417174500	-140.045
417174600	-117.864
417174700	-140.343
417174800	-115.142
417174900	-133.847
417175000	-116.517
417175100	-130.54
417175200	-117.308
417175300	-129.422
417175400	-114.967
417175500	-142.104
417175600	-115.713
417175700	-135.869
417175800	-113.106
417175900	-129.267
417176000	-118.739
417176100	-135.336
417176200	-116.639
417176300	-131.459
417176400	-114.11
417176500	-135.655
417176600	-113.521
417176700	-136.063
417176800	-114.67
417176900	-135.939
417177000	-114.577
417177100	-146.688
417177200	-115.87
417177300	-134.262
417177400	-114.563
417177500	-138.086
417177600	-116.147
417177700	-138.033
417177800	-115.879
417177900	-135.771
417178000	-115.809
417178100	-141.864
417178200	-118.774
417178300	-134.672
417178400	-115.168
417178500	-131.491
417178600	-116.81
417178700	-146.951
417178800	-114.939
417178900	-140.308
417179000	-117.324
417179100	-135.627
417179200	-116.758
417179300	-140.206
417179400	-115.714
417179500	-130.318
417179600	-115.096
417179700	-136.838
417179800	-117.156
417179900	-140.669
417180000	-115.342
417180100	-141.656
417180200	-116.606
417180300	-143.942
417180400	-115.283
417180500	-131.25
417180600	-116.384
417180700	-143.041
417180800	-118.798
417180900	-135.507
417181000	-118.524
417181100	-137.702
417181200	-118.318
417181300	-150.597
417181400	-117.972
417181500	-137.105
417181600	-116.107
417181700	-133.064
417181800	-115.85
417181900	-144.968
417182000	-114.965
417182100	-135.345
417182200	-114.42
417182300	-147.19
417182400	-112.84
417182500	-139.04
417182600	-115.951
417182700	-129.799
417182800	-119.516
417182900	-133.55
417183000	-111.397
417183100	-130.095
417183200	-116.553
417183300	-138.269
417183400	-114.833
417183500	-131.882
417183600	-113.998
417183700	-138.935
417183800	-114.331
417183900	-139.186
417184000	-114.151
417184100	-135.378
417184200	-116.36
417184300	-131
417184400	-118.664
417184500	-157.636
417184600	-116.026
417184700	-153.564
417184800	-117.217
417184900	-133.358
417185000	-113.931
417185100	-140.626
417185200	-115.039
417185300	-137.583
417185400	-114.376
417185500	-136.472
417185600	-116.458
417185700	-125.628
417185800	-116.96
417185900	-137.223
417186000	-116.688
417186100	-131.189
417186200	-116.398
417186300	-138.615
417186400	-115.625
417186500	-130.65
417186600	-117.307
417186700	-132.625
417186800	-115.122
417186900	-130.041
417187000	-116.136
417187100	-155.205
417187200	-114.474
417187300	-136.32
417187400	-117.516
417187500	-142.884
417187600	-117.726
417187700	-159.27
417187800	-116.42
417187900	-129.717
417188000	-117.38
417188100	-139.088
417188200	-116.528
417188300	-135.161
417188400	-119.539
417188500	-138.266
417188600	-116.243
417188700	-133.716
417188800	-115.946
417188900	-137.999
417189000	-115.624
417189100	-141.786
417189200	-118.859
417189300	-138.586
417189400	-117.404
417189500	-131.868
417189600	-115.88
417189700	-144.104
417189800	-113.494
417189900	-139.045
417190000	-115.339
417190100	-132.725
417190200	-115.55
417190300	-130.418
417190400	-117.457
417190500	-138.672
417190600	-117.807
417190700	-142.519
417190800	-114.905
417190900	-140.839
417191000	-115.58
417191100	-144.773
417191200	-114.515
417191300	-140.662
417191400	-116.916
417191500	-137.115
417191600	-115.263
417191700	-128.964
417191800	-115.45
417191900	-140.69
417192000	-115.759
417192100	-138.456
417192200	-119.252
417192300	-147.204
417192400	-115.244
417192500	-137.947
417192600	-114.407
417192700	-133.58
417192800	-114.964
417192900	-139.061
417193000	-117.156
417193100	-149.462
417193200	-117.114
417193300	-134.726
417193400	-115.565
417193500	-137.064
417193600	-119.161
417193700	-135.501
417193800	-116.132
417193900	-143.038
417194000	-113.452
417194100	-142.698
417194200	-117.063
417194300	-129.246
417194400	-117.096
417194500	-136.313
417194600	-114.749
417194700	-138.266
417194800	-113.883
417194900	-131.8
417195000	-117.317
417195100	-137.837
417195200	-113.447
417195300	-136.684
417195400	-118.333
417195500	-139.771
417195600	-118.335
417195700	-131.215
417195800	-116.477
417195900	-135.175
417196000	-120.29
417196100	-142.939
417196200	-117.701
417196300	-139.922
417196400	-116.004
417196500	-135.353
417196600	-118.585
417196700	-136.947
417196800	-116.476
417196900	-138.147
417197000	-115.217
417197100	-136.134
417197200	-115.924
417197300	-137.807
417197400	-116.117
417197500	-138.537
417197600	-114.226
417197700	-142.366
417197800	-117.281
417197900	-137.396
417198000	-116.77
417198100	-149.303
417198200	-116.694
417198300	-132.254
417198400	-114.985
417198500	-133.652
417198600	-117.863
417198700	-132.14
417198800	-116.935
417198900	-131.251
417199000	-117.507
417199100	-147.572
417199200	-113.98
417199300	-139.202
417199400	-118.469
417199500	-134.807
417199600	-118.686
417199700	-133.887
417199800	-114.868
417199900	-144.968
417200000	-116.131
417200100	-148.867
417200200	-118.094
417200300	-136.737
417200400	-118.018
417200500	-135.473
417200600	-113.717
417200700	-145.522
417200800	-116.506
417200900	-133.574
417201000	-115.677
417201100	-134.212
417201200	-114.508
417201300	-137.451
417201400	-116.641
417201500	-134.578
417201600	-115.833
417201700	-135.43
417201800	-116.076
417201900	-130.407
417202000	-115.909
417202100	-137.985
417202200	-115.181
417202300	-129.933
417202400	-116.406
417202500	-133.091
417202600	-114.654
417202700	-141.133
417202800	-117.087
417202900	-130.201
417203000	-116.537
417203100	-137.107
417203200	-115.448
417203300	-140.169
417203400	-115.898
417203500	-140.183
417203600	-115.97
417203700	-135.003
417203800	-116.873
417203900	-141.4
417204000	-115.396
417204100	-135.755
417204200	-116.031
417204300	-140.791
417204400	-116.032
417204500	-132.982
417204600	-116.048
417204700	-151.614
417204800	-117.712
417204900	-130.227
417205000	-115.509
417205100	-135.909
417205200	-115.092
417205300	-136.511
417205400	-116.788
417205500	-134.164
417205600	-115.224
417205700	-138.043
417205800	-116.796
417205900	-134.832
417206000	-116.044
417206100	-143.442
417206200	-117.202
417206300	-145.366
417206400	-118.614
417206500	-142.625
417206600	-113.669
417206700	-146.081
417206800	-117.896
417206900	-137.041
417207000	-114.78
417207100	-140.01
417207200	-118.696
417207300	-137.62
417207400	-118.816
417207500	-141.967
417207600	-114.737
417207700	-141.34
417207800	-115.579
417207900	-134.876
417208000	-116.202
417208100	-133.051
417208200	-113.688
417208300	-135.457
417208400	-116.049
417208500	-129.847
417208600	-118.15
417208700	-129.011
417208800	-115.179
417208900	-133.918
417209000	-115.267
417209100	-134.314
417209200	-118.616
417209300	-136.363
417209400	-116.937
417209500	-134.664
417209600	-116.887
417209700	-147.879
417209800	-117.133
417209900	-144.479
417210000	-114.184
417210100	-136.269
417210200	-115.3
417210300	-135.903
417210400	-117.779
417210500	-136.285
417210600	-116.574
417210700	-139.243
417210800	-114.333
417210900	-140.906
417211000	-116.111
417211100	-138.428
417211200	-115.642
417211300	-140.036
417211400	-115.955
417211500	-141.601
417211600	-116.003
417211700	-135.319
417211800	-116.497
417211900	-130.215
417212000	-115.77
417212100	-140.765
417212200	-115.242
417212300	-135.907
417212400	-115.398
417212500	-147.938
417212600	-117.791
417212700	-144.916
417212800	-117.227
417212900	-137.958
417213000	-117.108
417213100	-143.035
417213200	-118.451
417213300	-134.206
417213400	-117.075
417213500	-133.943
417213600	-114.427
417213700	-132.239
417213800	-117.421
417213900	-138.065
417214000	-117.115
417214100	-140.489
417214200	-114.718
417214300	-129.058
417214400	-113.985
417214500	-150.991
417214600	-114.672
417214700	-126.565
417214800	-114.019
417214900	-142.343
417215000	-116.462
417215100	-142.325
417215200	-116.234
417215300	-138.643
417215400	-114.846
417215500	-138.302
417215600	-114.782
417215700	-140.815
417215800	-117.316
417215900	-135.265
417216000	-115.862
417216100	-140.65
417216200	-115.528
417216300	-140.032
417216400	-114.988
417216500	-132.831
417216600	-116.764
417216700	-155.771
417216800	-117.414
417216900	-148.176
417217000	-114.073
417217100	-139.496
417217200	-115.432
417217300	-140.815
417217400	-117.277
417217500	-140.206
417217600	-115.779
417217700	-142.958
417217800	-115.72
417217900	-131.009
417218000	-115.004
417218100	-131.356
417218200	-115.041
417218300	-136.387
417218400	-117.553
417218500	-137.259
417218600	-115.586
417218700	-134.721
417218800	-114.907
417218900	-139.269
417219000	-115.817
417219100	-130.575
417219200	-114.369
417219300	-132.756
417219400	-114.919
417219500	-132.528
417219600	-117.131
417219700	-150.444
417219800	-114.671
417219900	-132.431
417220000	-115.293
417220100	-135.38
417220200	-113.491
417220300	-140.754
417220400	-116.377
417220500	-136.704
417220600	-116.491
417220700	-138.633
417220800	-116.216
417220900	-137.219
417221000	-116.787
417221100	-137.827
417221200	-117.111
417221300	-139.46
417221400	-112.791
417221500	-134.899
417221600	-116.188
417221700	-140.929
417221800	-114.982
417221900	-144.872
417222000	-116.937
417222100	-132.884
417222200	-118.865
417222300	-131.966
417222400	-116.434
417222500	-153.25
417222600	-116.664
417222700	-142.99
417222800	-117.363
417222900	-133.933
417223000	-115.765
417223100	-148.413
417223200	-117.617
417223300	-147.978
417223400	-119.633
417223500	-136.692
417223600	-113.239
417223700	-131.045
417223800	-116.5
417223900	-137.625
417224000	-116.899
417224100	-131.373
417224200	-117.129
417224300	-138.563
417224400	-117.411
417224500	-138.035
417224600	-116.06
417224700	-125.05
417224800	-116.256
417224900	-131.804
417225000	-115.51
417225100	-150.918
417225200	-116.523
417225300	-135.893
417225400	-117.281
417225500	-142.85
417225600	-117.57
417225700	-141.951
417225800	-116.048
417225900	-138.403
417226000	-116.474
417226100	-143.292
417226200	-115.128
417226300	-127.569
417226400	-116.06
417226500	-128.03
417226600	-113.474
417226700	-136.85
417226800	-118.157
417226900	-136.223
417227000	-118.024
417227100	-130.424
417227200	-115.9
417227300	-132.296
417227400	-116.493
417227500	-146.758
417227600	-117.174
417227700	-134.367
417227800	-118.824
417227900	-134.102
417228000	-116.213
417228100	-146.039
417228200	-115.817
417228300	-139.758
417228400	-116.052
417228500	-133.886
417228600	-114.371
417228700	-142.686
417228800	-115.57
417228900	-139.631
417229000	-117.132
417229100	-146.913
417229200	-117.603
417229300	-138.826
417229400	-116.884
417229500	-141.949
417229600	-115.06
417229700	-132.557
417229800	-117.543
417229900	-141.357
417230000	-116.549
417230100	-131.24
417230200	-117.568
417230300	-143.188
417230400	-113.006
417230500	-138.106
417230600	-117.915
417230700	-132.99
417230800	-116.928
417230900	-140.924
417231000	-114.508
417231100	-142.643
417231200	-116.816
417231300	-138.953
417231400	-117.549
417231500	-140.639
417231600	-116.342
417231700	-141.141
417231800	-114.522
417231900	-133.275
417232000	-113.665
417232100	-143.888
417232200	-116.341
417232300	-132.603
417232400	-114.078
417232500	-135.615
417232600	-115.109
417232700	-134.981
417232800	-115.499
417232900	-140.292
417233000	-115.192
417233100	-149.096
417233200	-118.027
417233300	-138.541
417233400	-119.95
417233500	-141.388
417233600	-116.116
417233700	-133.345
417233800	-117.458
417233900	-129.257
417234000	-119.989
417234100	-133.958
417234200	-116.548
417234300	-130.331
417234400	-116.42
417234500	-137.615
417234600	-117.513
417234700	-140.378
417234800	-117.217
417234900	-132.363
417235000	-116.148
417235100	-151.825
417235200	-117.911
417235300	-136.933
417235400	-117.289
417235500	-134.224
417235600	-115.547
417235700	-137.804
417235800	-116.554
417235900	-137.942
417236000	-115.658
417236100	-142.056
417236200	-114.695
417236300	-139.005
417236400	-117.592
417236500	-141.456
417236600	-116.55
417236700	-137.633
417236800	-117.419
417236900	-137.229
417237000	-117.364
417237100	-128.684
417237200	-117.104
417237300	-133.584
417237400	-118.458
417237500	-134.279
417237600	-117.92
417237700	-149.373
417237800	-115.126
417237900	-136.676
417238000	-113.875
417238100	-133.049
417238200	-117.798
417238300	-133.786
417238400	-116.703
417238500	-142.118
417238600	-115.348
417238700	-135.054
417238800	-115.442
417238900	-144.119
417239000	-116.583
417239100	-146.901
417239200	-117.456
417239300	-137.384
417239400	-115.969
417239500	-145.397
417239600	-115.962
417239700	-131.691
417239800	-116.122
417239900	-135.849
417240000	-115.514
417240100	-130.531
417240200	-117.17
417240300	-140.777
417240400	-117.487
417240500	-137.437
417240600	-117.127
417240700	-139.437
417240800	-112.308
417240900	-141.03
417241000	-114.27
417241100	-131.95
417241200	-117.558
417241300	-132.247
417241400	-115.723
417241500	-132.547
417241600	-116.042
417241700	-149.115
417241800	-115.281
417241900	-137.897
417242000	-118.727
417242100	-146.752
417242200	-115.363
417242300	-145.296
417242400	-115.209
417242500	-154.324
417242600	-117.959
417242700	-131.027
417242800	-115.77
417242900	-129.78
417243000	-116.055
417243100	-135.195
417243200	-115.653
417243300	-140.216
417243400	-117.65
417243500	-133.165
417243600	-117.561
417243700	-138.677
417243800	-116.654
417243900	-141.634
417244000	-114.719
417244100	-135.228
417244200	-114.938
417244300	-140.591
417244400	-116.839
417244500	-143.889
417244600	-118.524
417244700	-149.991
417244800	-116.521
417244900	-132.981
417245000	-116.027
417245100	-133.544
417245200	-117.541
417245300	-139.338
417245400	-115.874
417245500	-133.684
417245600	-117.091
417245700	-137.843
417245800	-116.931
417245900	-138.177
417246000	-116.251
417246100	-152.767
417246200	-115.05
417246300	-134.618
417246400	-116.028
417246500	-136.88
417246600	-116.048
417246700	-144.76
417246800	-116.716
417246900	-149.129
417247000	-117.171
417247100	-132.252
417247200	-116.572
417247300	-136.504
417247400	-114.211
417247500	-140.703
417247600	-116.637
417247700	-138.097
417247800	-115.508
417247900	-131.342
417248000	-115.485
417248100	-128.304
417248200	-118.485
417248300	-147.632
417248400	-116.862
417248500	-146.913
417248600	-116.186
417248700	-138.121
417248800	-118.84
417248900	-145.105
417249000	-116.205
417249100	-141.149
417249200	-114.895
417249300	-136.124
417249400	-117.614
417249500	-144.65
417249600	-116.114
417249700	-128.399
417249800	-116.388
[truncated: 18,002 more rows]
