# Supplementary material for: Passive frequency comb generation at radiofrequency for ranging applications
Source: Nat Commun. 2024 Apr 2;15:2844. doi: 10.1038/s41467-024-46940-2 (PMC10987526; doi:10.1038/s41467-024-46940-2)
Supplement: Supplementary file 5 — Source Data [file 41467_2024_46940_MOESM5_ESM.zip › Figure3_Data/836_10MHz_-01_90dBm.xlsx]

## Sheet: Sheet1
frequency (Hz)	power (dBm)
417050000	-106.32
417050100	-124.297
417050200	-108.375
417050300	-125.81
417050400	-106.055
417050500	-148.401
417050600	-103.94
417050700	-125.225
417050800	-108.405
417050900	-128.185
417051000	-105.436
417051100	-132.874
417051200	-107.088
417051300	-128.051
417051400	-105.075
417051500	-141.041
417051600	-105.999
417051700	-118.658
417051800	-105.529
417051900	-118.059
417052000	-103.116
417052100	-130.572
417052200	-106.101
417052300	-121.371
417052400	-102.624
417052500	-131.843
417052600	-103.624
417052700	-125.793
417052800	-105.666
417052900	-119.57
417053000	-103.264
417053100	-131.785
417053200	-103.342
417053300	-117.521
417053400	-104.682
417053500	-118.466
417053600	-103.56
417053700	-120.666
417053800	-101.979
417053900	-123.967
417054000	-101.954
417054100	-130.038
417054200	-103.616
417054300	-131.66
417054400	-102.947
417054500	-120.332
417054600	-103.276
417054700	-124.899
417054800	-101.409
417054900	-125.869
417055000	-101.806
417055100	-116.608
417055200	-100.58
417055300	-125.784
417055400	-102.099
417055500	-129.371
417055600	-104.381
417055700	-131.356
417055800	-102.821
417055900	-127.808
417056000	-102.821
417056100	-125.88
417056200	-100.57
417056300	-133.927
417056400	-103.853
417056500	-128.742
417056600	-102.543
417056700	-115.756
417056800	-99.6139
417056900	-119.721
417057000	-101.342
417057100	-124.109
417057200	-99.612
417057300	-129.596
417057400	-103.852
417057500	-116.704
417057600	-102.077
417057700	-114.791
417057800	-99.2677
417057900	-125.266
417058000	-102.619
417058100	-125.516
417058200	-102.889
417058300	-125.812
417058400	-101.545
417058500	-125.687
417058600	-100.959
417058700	-119.346
417058800	-98.6145
417058900	-114.515
417059000	-100.997
417059100	-129.27
417059200	-99.6941
417059300	-116.861
417059400	-102.137
417059500	-126.698
417059600	-97
417059700	-119.763
417059800	-100.349
417059900	-120.25
417060000	-100.714
417060100	-122.034
417060200	-101.82
417060300	-112.475
417060400	-100.022
417060500	-116.627
417060600	-98.0837
417060700	-132.046
417060800	-99.038
417060900	-114.996
417061000	-98.5151
417061100	-115.829
417061200	-96.7241
417061300	-129.473
417061400	-97.5258
417061500	-121.47
417061600	-97.2821
417061700	-123.26
417061800	-95.9107
417061900	-118.028
417062000	-97.5246
417062100	-111.47
417062200	-98.0164
417062300	-105.236
417062400	-93.4728
417062500	-114.92
417062600	-95.3164
417062700	-115.343
417062800	-94.8298
417062900	-118.466
417063000	-94.69
417063100	-117.699
417063200	-94.3116
417063300	-126.546
417063400	-93.6812
417063500	-112.451
417063600	-93.7777
417063700	-117.72
417063800	-92.874
417063900	-110.003
417064000	-92.9356
417064100	-113.232
417064200	-90.1947
417064300	-109.53
417064400	-92.5098
417064500	-116.171
417064600	-89.87
417064700	-116.299
417064800	-89.4273
417064900	-116.889
417065000	-87.5688
417065100	-106.763
417065200	-86.8054
417065300	-97.8316
417065400	-85.3422
417065500	-107.666
417065600	-84.7481
417065700	-106.631
417065800	-83.5
417065900	-103.007
417066000	-82.4643
417066100	-113.187
417066200	-79.5026
417066300	-91.6786
417066400	-73.5748
417066500	-97.3409
417066600	-72.967
417066700	-95.9167
417066800	-62.7917
417066900	-81.9326
417067000	-38.1878
417067100	-79.1985
417067200	-66.0095
417067300	-87.407
417067400	-72.7794
417067500	-92.1627
417067600	-74.9467
417067700	-89.8947
417067800	-80.2503
417067900	-98.8084
417068000	-82.4478
417068100	-129.981
417068200	-85.3447
417068300	-105.584
417068400	-82.3749
417068500	-105.928
417068600	-86.2523
417068700	-101.41
417068800	-85.5199
417068900	-110.32
417069000	-90.8003
417069100	-107.944
417069200	-91.0399
417069300	-105.766
417069400	-90.8235
417069500	-116.402
417069600	-90.1433
417069700	-102.458
417069800	-91.6188
417069900	-114.374
417070000	-91.3597
417070100	-113.819
417070200	-94.6951
417070300	-114.456
417070400	-94.0232
417070500	-123.397
417070600	-92.1004
417070700	-115.184
417070800	-93.7169
417070900	-117.651
417071000	-97.4387
417071100	-117.784
417071200	-95.2292
417071300	-114.937
417071400	-95.1423
417071500	-122.239
417071600	-92.8612
417071700	-116.007
417071800	-96.9044
417071900	-121.007
417072000	-96.6594
417072100	-116.19
417072200	-95.0332
417072300	-120.695
417072400	-96.5771
417072500	-126.193
417072600	-99.752
417072700	-111.584
417072800	-97.551
417072900	-114.673
417073000	-98.242
417073100	-112.549
417073200	-97.3811
417073300	-137.073
417073400	-100.248
417073500	-121.793
417073600	-97.8842
417073700	-117.25
417073800	-99.8264
417073900	-116.88
417074000	-97.7657
417074100	-115.785
417074200	-100.685
417074300	-113.616
417074400	-99.3802
417074500	-122.13
417074600	-101.076
417074700	-119.497
417074800	-99.7053
417074900	-119.968
417075000	-98.9146
417075100	-116.474
417075200	-101.507
417075300	-122.231
417075400	-99.2959
417075500	-130.161
417075600	-102.687
417075700	-125.779
417075800	-103.218
417075900	-118.021
417076000	-104.23
417076100	-120.662
417076200	-97.704
417076300	-126.962
417076400	-103.185
417076500	-122.732
417076600	-102.812
417076700	-137.451
417076800	-99.3694
417076900	-118.838
417077000	-99.9226
417077100	-132.523
417077200	-100.868
417077300	-124.601
417077400	-101.2
417077500	-121.179
417077600	-103.69
417077700	-119.801
417077800	-101.68
417077900	-116.026
417078000	-101.168
417078100	-126.241
417078200	-102.535
417078300	-122.444
417078400	-104.096
417078500	-122.804
417078600	-99.8055
417078700	-122.274
417078800	-101.384
417078900	-122.863
417079000	-101.175
417079100	-115.193
417079200	-101.478
417079300	-122.067
417079400	-102.993
417079500	-126.218
417079600	-102.09
417079700	-126.972
417079800	-102.554
417079900	-126.019
417080000	-103.563
417080100	-112.654
417080200	-106.621
417080300	-131.61
417080400	-103.304
417080500	-124.44
417080600	-104.993
417080700	-117.009
417080800	-103.265
417080900	-123.017
417081000	-103.771
417081100	-126.941
417081200	-106.309
417081300	-127.449
417081400	-104.598
417081500	-122.281
417081600	-106.18
417081700	-130.371
417081800	-105.509
417081900	-126.604
417082000	-104.344
417082100	-129.014
417082200	-101.923
417082300	-127.387
417082400	-104.082
417082500	-119.69
417082600	-106.464
417082700	-136.202
417082800	-105.641
417082900	-135.859
417083000	-105.07
417083100	-143.86
417083200	-104.672
417083300	-138.245
417083400	-105.199
417083500	-122.031
417083600	-106.993
417083700	-131.252
417083800	-107.294
417083900	-125.844
417084000	-108.218
417084100	-140.834
417084200	-106.957
417084300	-123.745
417084400	-109.587
417084500	-127.67
417084600	-105.177
417084700	-117.413
417084800	-107.659
417084900	-134.116
417085000	-108.101
417085100	-126.673
417085200	-108.603
417085300	-127.971
417085400	-105.614
417085500	-153.147
417085600	-104.957
417085700	-139.192
417085800	-107.789
417085900	-124.861
417086000	-106.844
417086100	-124.725
417086200	-105.074
417086300	-124.254
417086400	-107.194
417086500	-128.324
417086600	-107.319
417086700	-135.466
417086800	-109.621
417086900	-126.364
417087000	-105.547
417087100	-137.747
417087200	-107.187
417087300	-141.613
417087400	-111.209
417087500	-128.173
417087600	-108.059
417087700	-128.618
417087800	-108.704
417087900	-121.42
417088000	-105.093
417088100	-124.777
417088200	-108.388
417088300	-126.588
417088400	-110.527
417088500	-140.64
417088600	-109.334
417088700	-133.33
417088800	-109.415
417088900	-130.752
417089000	-109.181
417089100	-129.536
417089200	-107.961
417089300	-126.21
417089400	-110.445
417089500	-126.342
417089600	-108.515
417089700	-122.847
417089800	-110.293
417089900	-138.681
417090000	-106.325
417090100	-125.218
417090200	-106.329
417090300	-128.876
417090400	-106.514
417090500	-131.323
417090600	-110.006
417090700	-122.092
417090800	-108.393
417090900	-124.663
417091000	-107.635
417091100	-133.508
417091200	-108.666
417091300	-134.611
417091400	-110.577
417091500	-145.228
417091600	-111.364
417091700	-130.37
417091800	-106.93
417091900	-134.49
417092000	-107.699
417092100	-124.749
417092200	-110.168
417092300	-125.553
417092400	-108.556
417092500	-128.484
417092600	-105.496
417092700	-133.698
417092800	-109.001
417092900	-134.311
417093000	-111.333
417093100	-132.459
417093200	-112.554
417093300	-140.494
417093400	-110.096
417093500	-128.098
417093600	-109.853
417093700	-138.166
417093800	-109.304
417093900	-136.097
417094000	-111.378
417094100	-138.894
417094200	-109.678
417094300	-124.29
417094400	-110.686
417094500	-129.934
417094600	-108.125
417094700	-134.672
417094800	-110.923
417094900	-137.962
417095000	-109.139
417095100	-135.568
417095200	-108.896
417095300	-131.994
417095400	-109.726
417095500	-121.501
417095600	-108.755
417095700	-138.563
417095800	-109.361
417095900	-134.417
417096000	-108.84
417096100	-136.225
417096200	-110.205
417096300	-136.744
417096400	-110.749
417096500	-135.084
417096600	-111.037
417096700	-121.9
417096800	-109.617
417096900	-133.743
417097000	-110.19
417097100	-126.339
417097200	-111.373
417097300	-132.891
417097400	-112.039
417097500	-141.096
417097600	-111.735
417097700	-132.154
417097800	-111.537
417097900	-132.701
417098000	-109.803
417098100	-129.495
417098200	-111.658
417098300	-134.775
417098400	-112.32
417098500	-139.909
417098600	-110.385
417098700	-134.623
417098800	-111.807
417098900	-142.949
417099000	-111.744
417099100	-137.687
417099200	-111.751
417099300	-134.926
417099400	-112.97
417099500	-126.328
417099600	-112.11
417099700	-137.612
417099800	-109.364
417099900	-127.967
417100000	-111.425
417100100	-137.797
417100200	-110.276
417100300	-128.154
417100400	-111.777
417100500	-137.588
417100600	-108.578
417100700	-140.791
417100800	-114.811
417100900	-138.713
417101000	-112.449
417101100	-134.199
417101200	-112.152
417101300	-135.21
417101400	-112.263
417101500	-130.597
417101600	-110.568
417101700	-132.494
417101800	-111.95
417101900	-128.113
417102000	-111.613
417102100	-139.726
417102200	-114.993
417102300	-133.507
417102400	-108.891
417102500	-131.221
417102600	-109.709
417102700	-133.905
417102800	-109.321
417102900	-133.083
417103000	-111.312
417103100	-128.262
417103200	-112.515
417103300	-125.287
417103400	-113.064
417103500	-135.908
417103600	-112.525
417103700	-130.841
417103800	-113.205
417103900	-122.509
417104000	-111.47
417104100	-129.645
417104200	-113.34
417104300	-140.139
417104400	-112.725
417104500	-130.789
417104600	-113.666
417104700	-153.576
417104800	-113.145
417104900	-130.236
417105000	-111.579
417105100	-129.348
417105200	-114.78
417105300	-133.557
417105400	-115.133
417105500	-132.333
417105600	-110.575
417105700	-122.928
417105800	-111.458
417105900	-131.011
417106000	-112.627
417106100	-139.693
417106200	-112.878
417106300	-141.641
417106400	-113.452
417106500	-129.923
417106600	-115.807
417106700	-145.515
417106800	-113.135
417106900	-135.418
417107000	-113.592
417107100	-129.143
417107200	-112.193
417107300	-141.894
417107400	-112.842
417107500	-128.316
417107600	-112.8
417107700	-137.861
417107800	-112.564
417107900	-126.781
417108000	-111.533
417108100	-143.122
417108200	-113.011
417108300	-135.443
417108400	-112.349
417108500	-137.241
417108600	-112.009
417108700	-150.609
417108800	-109.76
417108900	-129.043
417109000	-113.912
417109100	-141.008
417109200	-116.235
417109300	-126.163
417109400	-116.213
417109500	-145.915
417109600	-113.472
417109700	-143.44
417109800	-114.75
417109900	-135.804
417110000	-113.545
417110100	-135.672
417110200	-112.067
417110300	-134.867
417110400	-115.772
417110500	-127.687
417110600	-116.678
417110700	-138.431
417110800	-114.832
417110900	-133.682
417111000	-112.324
417111100	-141.626
417111200	-114.108
417111300	-147.35
417111400	-116.505
417111500	-144.455
417111600	-116.115
417111700	-144.801
417111800	-113.047
417111900	-128.162
417112000	-115.206
417112100	-131.611
417112200	-114.778
417112300	-132.381
417112400	-112.079
417112500	-142.056
417112600	-113.725
417112700	-131.12
417112800	-114.388
417112900	-147.76
417113000	-114.457
417113100	-137.196
417113200	-116.996
417113300	-136.516
417113400	-114.852
417113500	-130.392
417113600	-114.133
417113700	-124.797
417113800	-114.017
417113900	-131.132
417114000	-113.519
417114100	-140.236
417114200	-114.201
417114300	-143.051
417114400	-114.256
417114500	-144.798
417114600	-111.02
417114700	-146.187
417114800	-114.239
417114900	-132.483
417115000	-114.24
417115100	-136.123
417115200	-111.23
417115300	-129.16
417115400	-111.928
417115500	-136.769
417115600	-112.717
417115700	-134.286
417115800	-114.437
417115900	-140.342
417116000	-114.8
417116100	-142.272
417116200	-114.578
417116300	-133.397
417116400	-116.49
417116500	-141.227
417116600	-117.795
417116700	-140.054
417116800	-112.756
417116900	-134.821
417117000	-114.641
417117100	-130.416
417117200	-113.374
417117300	-135.878
417117400	-115.482
417117500	-134.752
417117600	-115.128
417117700	-151.393
417117800	-115.65
417117900	-138.869
417118000	-116.68
417118100	-136.508
417118200	-112.13
417118300	-139.049
417118400	-116.151
417118500	-142.129
417118600	-114.872
417118700	-134.684
417118800	-114.417
417118900	-138.92
417119000	-113.976
417119100	-131.814
417119200	-113.214
417119300	-131.781
417119400	-113.48
417119500	-140.773
417119600	-114.783
417119700	-132.543
417119800	-113.589
417119900	-137.248
417120000	-114.399
417120100	-130.075
417120200	-114.1
417120300	-143.683
417120400	-117.542
417120500	-142.016
417120600	-116.434
417120700	-132.371
417120800	-112.468
417120900	-132.003
417121000	-114.374
417121100	-139.86
417121200	-111.715
417121300	-141.9
417121400	-111.773
417121500	-136.782
417121600	-117.035
417121700	-134.611
417121800	-115.808
417121900	-134.757
417122000	-116.24
417122100	-137.638
417122200	-116.774
417122300	-139.797
417122400	-114.241
417122500	-143.944
417122600	-112.892
417122700	-158.134
417122800	-113.674
417122900	-135.713
417123000	-117.594
417123100	-141.021
417123200	-113.345
417123300	-143.911
417123400	-114.631
417123500	-148.092
417123600	-113.746
417123700	-147.535
417123800	-115.049
417123900	-141.346
417124000	-118.923
417124100	-128.135
417124200	-115.233
417124300	-132.979
417124400	-115.469
417124500	-137.328
417124600	-113.434
417124700	-130.521
417124800	-112.24
417124900	-129.604
417125000	-116.896
417125100	-135.354
417125200	-117.04
417125300	-131.354
417125400	-116.592
417125500	-133.626
417125600	-113.078
417125700	-138.436
417125800	-117.447
417125900	-154.401
417126000	-118.272
417126100	-136.719
417126200	-114.056
417126300	-137.247
417126400	-115.831
417126500	-142.322
417126600	-114.324
417126700	-133.135
417126800	-113.713
417126900	-131.057
417127000	-117.143
417127100	-130.92
417127200	-117.545
417127300	-151.001
417127400	-115.171
417127500	-144.25
417127600	-116.039
417127700	-138.086
417127800	-116.185
417127900	-153.578
417128000	-117.26
417128100	-136.383
417128200	-114.17
417128300	-140.228
417128400	-114.195
417128500	-126.923
417128600	-115.821
417128700	-147.911
417128800	-117.785
417128900	-134.853
417129000	-113.689
417129100	-140.711
417129200	-116.25
417129300	-132.653
417129400	-116.845
417129500	-135.16
417129600	-113.018
417129700	-134.546
417129800	-117.122
417129900	-133.086
417130000	-116.454
417130100	-137.482
417130200	-118.657
417130300	-132.193
417130400	-118.206
417130500	-142.595
417130600	-114.064
417130700	-134.209
417130800	-115.393
417130900	-144.4
417131000	-117.421
417131100	-133.492
417131200	-114.897
417131300	-136.573
417131400	-111.753
417131500	-151.508
417131600	-115.174
417131700	-138.795
417131800	-114.491
417131900	-137.387
417132000	-117.087
417132100	-129.27
417132200	-116.665
417132300	-138.531
417132400	-113.9
417132500	-145.033
417132600	-117.943
417132700	-140.805
417132800	-116.1
417132900	-137.66
417133000	-117.712
417133100	-127.623
417133200	-113.774
417133300	-140.95
417133400	-115.26
417133500	-134.742
417133600	-115.268
417133700	-135.178
417133800	-114.879
417133900	-133.893
417134000	-116.51
417134100	-133.302
417134200	-114.107
417134300	-126.427
417134400	-116.934
417134500	-131.436
417134600	-115.328
417134700	-140.377
417134800	-113.841
417134900	-134.982
417135000	-115.273
417135100	-138.048
417135200	-119.222
417135300	-131.323
417135400	-114.864
417135500	-151.155
417135600	-117.744
417135700	-128.741
417135800	-114.09
417135900	-134.667
417136000	-115.954
417136100	-136.795
417136200	-115.254
417136300	-141.606
417136400	-116.547
417136500	-150.894
417136600	-115.34
417136700	-139.371
417136800	-117.446
417136900	-138.622
417137000	-115.591
417137100	-141.517
417137200	-117.202
417137300	-132.597
417137400	-114.607
417137500	-136.805
417137600	-117.063
417137700	-137.071
417137800	-115.727
417137900	-136.662
417138000	-117.086
417138100	-136.926
417138200	-115.677
417138300	-135.576
417138400	-115.058
417138500	-134.51
417138600	-116.886
417138700	-142.956
417138800	-115.409
417138900	-136.768
417139000	-119.575
417139100	-142.989
417139200	-114.51
417139300	-136.138
417139400	-113.684
417139500	-133.132
417139600	-114.355
417139700	-137.45
417139800	-113.946
417139900	-130.452
417140000	-117.797
417140100	-141.594
417140200	-117.854
417140300	-137.031
417140400	-114.827
417140500	-131.592
417140600	-116.303
417140700	-138.742
417140800	-118.389
417140900	-135.076
417141000	-119.48
417141100	-135.379
417141200	-116.549
417141300	-146.669
417141400	-113.743
417141500	-137.906
417141600	-115.364
417141700	-136.602
417141800	-117.311
417141900	-130.77
417142000	-116.619
417142100	-134.375
417142200	-116.612
417142300	-139.07
417142400	-117.849
417142500	-139.739
417142600	-118.175
417142700	-131.812
417142800	-116.716
417142900	-135.862
417143000	-116.076
417143100	-145.099
417143200	-118.684
417143300	-133.603
417143400	-117.201
417143500	-136.385
417143600	-115.116
417143700	-133.838
417143800	-114.642
417143900	-135.043
417144000	-114.917
417144100	-140.989
417144200	-115.533
417144300	-160.179
417144400	-115.533
417144500	-142.127
417144600	-116.48
417144700	-132.407
417144800	-115.037
417144900	-138.568
417145000	-115.911
417145100	-131.548
417145200	-116.757
417145300	-137.512
417145400	-120.392
417145500	-134.297
417145600	-117.147
417145700	-139.076
417145800	-116.891
417145900	-137.946
417146000	-116.636
417146100	-135.174
417146200	-116.775
417146300	-132.296
417146400	-114.607
417146500	-142.084
417146600	-116.687
417146700	-138.362
417146800	-116.426
417146900	-135.467
417147000	-116.361
417147100	-140.24
417147200	-116.722
417147300	-146.158
417147400	-115.767
417147500	-153.43
417147600	-115.111
417147700	-137.683
417147800	-117.965
417147900	-131.101
417148000	-117.968
417148100	-132.792
417148200	-115.313
417148300	-136.955
417148400	-115.754
417148500	-133.688
417148600	-115.835
417148700	-132.708
417148800	-117.212
417148900	-135.779
417149000	-116.582
417149100	-131.065
417149200	-116.088
417149300	-157.982
417149400	-116.572
417149500	-139.116
417149600	-116.691
417149700	-136.06
417149800	-114.437
417149900	-131.626
417150000	-114.731
417150100	-135.016
417150200	-116.188
417150300	-143.583
417150400	-117.041
417150500	-146.797
417150600	-114.597
417150700	-140.476
417150800	-116.566
417150900	-140.977
417151000	-116.358
417151100	-135.843
417151200	-116.653
417151300	-142.15
417151400	-116.791
417151500	-132.56
417151600	-116.113
417151700	-157.973
417151800	-118.539
417151900	-138.527
417152000	-115.421
417152100	-132.263
417152200	-115.281
417152300	-132.951
417152400	-116.448
417152500	-135.126
417152600	-116.962
417152700	-129.778
417152800	-117.38
417152900	-127.246
417153000	-115.615
417153100	-141.8
417153200	-114.219
417153300	-134.423
417153400	-113.568
417153500	-141.436
417153600	-113.568
417153700	-143.13
417153800	-118.78
417153900	-136.038
417154000	-118.274
417154100	-136.679
417154200	-115.955
417154300	-135.776
417154400	-115.032
417154500	-145.925
417154600	-114.087
417154700	-139.424
417154800	-116.465
417154900	-154.509
417155000	-116.09
417155100	-129.998
417155200	-117
417155300	-136.493
417155400	-116.159
417155500	-132.35
417155600	-116.575
417155700	-139.984
417155800	-117.106
417155900	-160.757
417156000	-115.2
417156100	-135.088
417156200	-116.608
417156300	-140.1
417156400	-117.191
417156500	-139.908
417156600	-118.529
417156700	-159.832
417156800	-117.142
417156900	-151.434
417157000	-114.214
417157100	-136.98
417157200	-117.684
417157300	-138.719
417157400	-117.577
417157500	-142.669
417157600	-119.229
417157700	-135.1
417157800	-116.325
417157900	-132.288
417158000	-117.302
417158100	-163.556
417158200	-117.842
417158300	-134.619
417158400	-116.321
417158500	-142.885
417158600	-117.498
417158700	-135.901
417158800	-117.333
417158900	-139.476
417159000	-115.892
417159100	-143.549
417159200	-118.814
417159300	-137.124
417159400	-116.489
417159500	-133.102
417159600	-117.66
417159700	-140.446
417159800	-115.859
417159900	-133.915
417160000	-115.559
417160100	-131.347
417160200	-115.026
417160300	-142.947
417160400	-115.562
417160500	-139.31
417160600	-118.107
417160700	-145.674
417160800	-115.476
417160900	-136.039
417161000	-114.702
417161100	-131.093
417161200	-116.446
417161300	-144.877
417161400	-117.209
417161500	-135.893
417161600	-118.568
417161700	-137.772
417161800	-117.802
417161900	-137.205
417162000	-118.581
417162100	-143.571
417162200	-116.182
417162300	-136.551
417162400	-115.985
417162500	-137.7
417162600	-117.456
417162700	-141.545
417162800	-117.137
417162900	-135.861
417163000	-115.593
417163100	-144.93
417163200	-116.242
417163300	-145.168
417163400	-117.335
417163500	-136.72
417163600	-115.19
417163700	-135.362
417163800	-116.607
417163900	-140.73
417164000	-113.519
417164100	-148.623
417164200	-115.372
417164300	-141.619
417164400	-114.612
417164500	-138.272
417164600	-117.718
417164700	-134.208
417164800	-117.153
417164900	-138.845
417165000	-122.238
417165100	-138.984
417165200	-116.825
417165300	-127.14
417165400	-116.603
417165500	-137.115
417165600	-115.766
417165700	-135.204
417165800	-115.77
417165900	-165.137
417166000	-116.888
417166100	-142.872
417166200	-116.872
417166300	-133.273
417166400	-115.483
417166500	-135.608
417166600	-117.037
417166700	-135.951
417166800	-116.58
417166900	-135.929
417167000	-113.561
417167100	-147.778
417167200	-118.067
417167300	-141.289
417167400	-114.152
417167500	-138.795
417167600	-115.334
417167700	-136.487
417167800	-117.133
417167900	-144.995
417168000	-119.057
417168100	-142.313
417168200	-116.449
417168300	-139.664
417168400	-116.463
417168500	-147.524
417168600	-116
417168700	-131.119
417168800	-117.356
417168900	-135.203
417169000	-114.149
417169100	-140.064
417169200	-118.248
417169300	-132.62
417169400	-120.176
417169500	-136.677
417169600	-116.187
417169700	-140.516
417169800	-117.478
417169900	-151.199
417170000	-113.052
417170100	-132.66
417170200	-115.712
417170300	-133.492
417170400	-118.348
417170500	-132.504
417170600	-115.392
417170700	-130.688
417170800	-116.408
417170900	-136.44
417171000	-115.541
417171100	-134.78
417171200	-114.769
417171300	-131.337
417171400	-115.681
417171500	-137.892
417171600	-116.851
417171700	-130.207
417171800	-116.232
417171900	-147.658
417172000	-115.688
417172100	-138.73
417172200	-116.869
417172300	-132.967
417172400	-116.682
417172500	-136.237
417172600	-117.062
417172700	-132.007
417172800	-116.259
417172900	-132.04
417173000	-115.393
417173100	-143.962
417173200	-117.778
417173300	-133.068
417173400	-116.256
417173500	-127.243
417173600	-114.755
417173700	-136.175
417173800	-117.132
417173900	-131.236
417174000	-115.772
417174100	-140.181
417174200	-119.73
417174300	-147.199
417174400	-117.254
417174500	-145.726
417174600	-116.348
417174700	-132.457
417174800	-116.929
417174900	-154.17
417175000	-114.394
417175100	-135.482
417175200	-116.068
417175300	-148.024
417175400	-117.488
417175500	-143.139
417175600	-118.269
417175700	-140.297
417175800	-116.056
417175900	-146.884
417176000	-116.892
417176100	-134.938
417176200	-115.909
417176300	-138.82
417176400	-115.72
417176500	-136.52
417176600	-117.738
417176700	-154.234
417176800	-118.009
417176900	-136.419
417177000	-115.902
417177100	-128.868
417177200	-116.227
417177300	-131.187
417177400	-115.441
417177500	-135.433
417177600	-118.76
417177700	-142.71
417177800	-116.686
417177900	-139.683
417178000	-114.143
417178100	-135.261
417178200	-117.666
417178300	-140.461
417178400	-114.837
417178500	-133.941
417178600	-114.839
417178700	-135.491
417178800	-119.952
417178900	-135.586
417179000	-116.182
417179100	-144.991
417179200	-119.141
417179300	-140.555
417179400	-117.22
417179500	-135.728
417179600	-117.334
417179700	-131.275
417179800	-114.485
417179900	-131.053
417180000	-114.935
417180100	-134.114
417180200	-116.226
417180300	-131.122
417180400	-117.556
417180500	-141.843
417180600	-115.102
417180700	-134.903
417180800	-114.884
417180900	-134.865
417181000	-114.921
417181100	-147.719
417181200	-114.131
417181300	-142.525
417181400	-112.448
417181500	-128.401
417181600	-117.087
417181700	-131.941
417181800	-116.858
417181900	-135.492
417182000	-119.632
417182100	-135.98
417182200	-116.632
417182300	-140.406
417182400	-117.353
417182500	-133.654
417182600	-115.301
417182700	-145.732
417182800	-116.328
417182900	-152.022
417183000	-118.568
417183100	-141.064
417183200	-117.594
417183300	-133.34
417183400	-116.117
417183500	-148.414
417183600	-117.377
417183700	-139.19
417183800	-115.398
417183900	-139.909
417184000	-115.555
417184100	-138.858
417184200	-118.279
417184300	-140.927
417184400	-119.768
417184500	-140.982
417184600	-117.045
417184700	-135.38
417184800	-116.369
417184900	-145.378
417185000	-118.075
417185100	-159.721
417185200	-116.793
417185300	-137.653
417185400	-117.889
417185500	-137.698
417185600	-115.473
417185700	-145.319
417185800	-117.991
417185900	-142.57
417186000	-117.028
417186100	-140.361
417186200	-115.542
417186300	-137.775
417186400	-116.387
417186500	-144.289
417186600	-115.907
417186700	-135.76
417186800	-115.997
417186900	-141.104
417187000	-118.039
417187100	-131.642
417187200	-114.595
417187300	-140.583
417187400	-116.413
417187500	-151.473
417187600	-116.764
417187700	-137.131
417187800	-117.077
417187900	-135.31
417188000	-115.555
417188100	-134.198
417188200	-116.585
417188300	-140.043
417188400	-118.063
417188500	-131.166
417188600	-116.301
417188700	-126.517
417188800	-118.998
417188900	-134.01
417189000	-118.109
417189100	-151.452
417189200	-117.966
417189300	-139.354
417189400	-118.722
417189500	-147.5
417189600	-119.043
417189700	-146.585
417189800	-115.377
417189900	-137.892
417190000	-118.36
417190100	-137.331
417190200	-117.582
417190300	-130.999
417190400	-116.517
417190500	-142.695
417190600	-114.514
417190700	-132.223
417190800	-113.654
417190900	-140.187
417191000	-116.089
417191100	-131.854
417191200	-115.201
417191300	-131.235
417191400	-116.98
417191500	-130.853
417191600	-117.671
417191700	-138.922
417191800	-119.381
417191900	-132.195
417192000	-117.542
417192100	-151.687
417192200	-114.74
417192300	-137.076
417192400	-119.627
417192500	-141.348
417192600	-118.385
417192700	-134.913
417192800	-114.975
417192900	-148.661
417193000	-117.447
417193100	-142.924
417193200	-117.114
417193300	-145.133
417193400	-116.582
417193500	-130.364
417193600	-117.13
417193700	-140.183
417193800	-114.653
417193900	-140.123
417194000	-116.34
417194100	-140.895
417194200	-117.092
417194300	-132.723
417194400	-115.442
417194500	-141.904
417194600	-118.07
417194700	-138.598
417194800	-115.875
417194900	-134.878
417195000	-116.363
417195100	-136.421
417195200	-116.336
417195300	-137.144
417195400	-112.648
417195500	-144.603
417195600	-116.996
417195700	-140.897
417195800	-117.408
417195900	-136.554
417196000	-117.127
417196100	-133.136
417196200	-117.438
417196300	-152.29
417196400	-117.587
417196500	-132.452
417196600	-116.168
417196700	-140.466
417196800	-117.532
417196900	-135.152
417197000	-116.323
417197100	-141.388
417197200	-116.214
417197300	-137.613
417197400	-119.184
417197500	-137.523
417197600	-115.083
417197700	-141.008
417197800	-116.778
417197900	-139.043
417198000	-117.134
417198100	-142.146
417198200	-117.261
417198300	-134.489
417198400	-116.749
417198500	-140.668
417198600	-115.382
417198700	-141.107
417198800	-115.014
417198900	-143.895
417199000	-118.95
417199100	-133.195
417199200	-114.565
417199300	-133.34
417199400	-116.943
417199500	-142.902
417199600	-116.956
417199700	-143.863
417199800	-113.675
417199900	-135.619
417200000	-117.655
417200100	-129.996
417200200	-116.739
417200300	-130.664
417200400	-116.918
417200500	-142.16
417200600	-117.415
417200700	-134.997
417200800	-116.189
417200900	-134.919
417201000	-119.41
417201100	-143.046
417201200	-118.267
417201300	-136.578
417201400	-114.84
417201500	-150.628
417201600	-116.321
417201700	-145.405
417201800	-115.548
417201900	-133.198
417202000	-118.03
417202100	-140.781
417202200	-113.688
417202300	-133.318
417202400	-117.773
417202500	-136.901
417202600	-115.139
417202700	-147.962
417202800	-118.615
417202900	-136.555
417203000	-117.338
417203100	-143.207
417203200	-112.763
417203300	-139.175
417203400	-116.397
417203500	-130.74
417203600	-116.099
417203700	-142.166
417203800	-117.124
417203900	-138.387
417204000	-114.178
417204100	-145.159
417204200	-120.79
417204300	-138.616
417204400	-117.84
417204500	-139.433
417204600	-115.161
417204700	-144.87
417204800	-115.776
417204900	-143.237
417205000	-115.356
417205100	-131.244
417205200	-118.244
417205300	-133.521
417205400	-114.467
417205500	-143.489
417205600	-116.258
417205700	-135.396
417205800	-115.688
417205900	-133.686
417206000	-115.487
417206100	-141.225
417206200	-117.737
417206300	-137.803
417206400	-116.484
417206500	-135.996
417206600	-116.61
417206700	-129.856
417206800	-115.919
417206900	-137.961
417207000	-116.595
417207100	-141.244
417207200	-119.51
417207300	-150.602
417207400	-114.874
417207500	-136.784
417207600	-117.83
417207700	-144.514
417207800	-113.134
417207900	-138.425
417208000	-117.372
417208100	-131.784
417208200	-115.45
417208300	-152.484
417208400	-119.29
417208500	-136.534
417208600	-116.314
417208700	-139.187
417208800	-118.03
417208900	-125.696
417209000	-113.494
417209100	-146.173
417209200	-116.424
417209300	-134.908
417209400	-116.764
417209500	-146.275
417209600	-115.48
417209700	-137.054
417209800	-117.131
417209900	-147.423
417210000	-118.16
417210100	-132.346
417210200	-115.303
417210300	-151.09
417210400	-115.565
417210500	-145.057
417210600	-118.536
417210700	-144.149
417210800	-115.071
417210900	-135.797
417211000	-115.534
417211100	-139.123
417211200	-116.055
417211300	-144.852
417211400	-116.056
417211500	-133.869
417211600	-115.826
417211700	-136.535
417211800	-117.457
417211900	-141.922
417212000	-114.775
417212100	-134.123
417212200	-114.77
417212300	-135.103
417212400	-118.567
417212500	-132.573
417212600	-115.313
417212700	-135.831
417212800	-116.897
417212900	-124.253
417213000	-114.889
417213100	-136.822
417213200	-116.092
417213300	-129.248
417213400	-118.449
417213500	-134.01
417213600	-117.092
417213700	-128.749
417213800	-118.82
417213900	-144.689
417214000	-116.108
417214100	-140.353
417214200	-116.571
417214300	-147.1
417214400	-117.954
417214500	-131.264
417214600	-116.307
417214700	-141.758
417214800	-117.124
417214900	-139.769
417215000	-115.882
417215100	-134.281
417215200	-114.384
417215300	-131.399
417215400	-117.175
417215500	-131.602
417215600	-114.072
417215700	-146.695
417215800	-116.338
417215900	-141.865
417216000	-116.236
417216100	-144.651
417216200	-117.995
417216300	-147.875
417216400	-115.411
417216500	-144.175
417216600	-117.392
417216700	-136.972
417216800	-114.425
417216900	-135.71
417217000	-119.02
417217100	-139.668
417217200	-115.205
417217300	-147.244
417217400	-115.208
417217500	-130.622
417217600	-115.183
417217700	-138.692
417217800	-117.257
417217900	-148.455
417218000	-116.448
417218100	-139.605
417218200	-114.915
417218300	-142.953
417218400	-114.837
417218500	-136.847
417218600	-117.463
417218700	-128.417
417218800	-115.748
417218900	-141.139
417219000	-117.142
417219100	-138.691
417219200	-116.941
417219300	-142.95
417219400	-116.14
417219500	-129.034
417219600	-119.516
417219700	-136.052
417219800	-117.325
417219900	-133.2
417220000	-115.696
417220100	-149.641
417220200	-116.369
417220300	-143.25
417220400	-117.273
417220500	-139.485
417220600	-117.237
417220700	-141.242
417220800	-117.402
417220900	-132.343
417221000	-114.265
417221100	-144.07
417221200	-116.227
417221300	-134.481
417221400	-116.695
417221500	-140.372
417221600	-119.315
417221700	-131.814
417221800	-114.786
417221900	-137.304
417222000	-117.116
417222100	-142.601
417222200	-119.403
417222300	-136.106
417222400	-117.639
417222500	-143.367
417222600	-115.451
417222700	-137.905
417222800	-117.03
417222900	-144.076
417223000	-116.543
417223100	-138.865
417223200	-116.896
417223300	-137.506
417223400	-115.937
417223500	-135.302
417223600	-115.938
417223700	-141.081
417223800	-117.35
417223900	-136.526
417224000	-114.041
417224100	-127.667
417224200	-115.711
417224300	-132.793
417224400	-116.513
417224500	-142.347
417224600	-121.459
417224700	-143.115
417224800	-117.753
417224900	-145.497
417225000	-114.503
417225100	-140.626
417225200	-119.366
417225300	-146.393
417225400	-119.531
417225500	-147.599
417225600	-118.55
417225700	-139.092
417225800	-117.107
417225900	-136.068
417226000	-116.36
417226100	-147.633
417226200	-116.687
417226300	-143.938
417226400	-120.18
417226500	-141.556
417226600	-115.882
417226700	-147.108
417226800	-116.628
417226900	-136.149
417227000	-117.911
417227100	-134.711
417227200	-118.282
417227300	-142.4
417227400	-114.724
417227500	-142.757
417227600	-114.53
417227700	-138.428
417227800	-116.057
417227900	-133.875
417228000	-117.97
417228100	-140.222
417228200	-117.368
417228300	-138.809
417228400	-117.953
417228500	-137.839
417228600	-116.859
417228700	-138.558
417228800	-116.854
417228900	-135.287
417229000	-117.133
417229100	-137.491
417229200	-116.091
417229300	-156.581
417229400	-116.398
417229500	-143.545
417229600	-116.838
417229700	-133.373
417229800	-116.462
417229900	-142.901
417230000	-115.383
417230100	-134.244
417230200	-119.641
417230300	-138.963
417230400	-117.897
417230500	-145.841
417230600	-119.594
417230700	-136.091
417230800	-117.517
417230900	-137.645
417231000	-115.856
417231100	-129.34
417231200	-117.151
417231300	-140.511
417231400	-116.117
417231500	-136.096
417231600	-116.692
417231700	-142.825
417231800	-114.46
417231900	-136.128
417232000	-114.147
417232100	-132.231
417232200	-114.857
417232300	-140.353
417232400	-115.634
417232500	-145.38
417232600	-115.865
417232700	-145.224
417232800	-114.523
417232900	-141.613
417233000	-115.547
417233100	-139.898
417233200	-116.128
417233300	-129.863
417233400	-115.258
417233500	-133.833
417233600	-117.29
417233700	-128.526
417233800	-113.593
417233900	-150.429
417234000	-118.026
417234100	-139.925
417234200	-115.047
417234300	-132.394
417234400	-114.848
417234500	-146.746
417234600	-117.139
417234700	-147.549
417234800	-117.607
417234900	-137.91
417235000	-117.925
417235100	-132.064
417235200	-114.028
417235300	-142.641
417235400	-118.323
417235500	-131.114
417235600	-117.286
417235700	-143.07
417235800	-117.418
417235900	-133.612
417236000	-119.72
417236100	-147.765
417236200	-118.9
417236300	-145.953
417236400	-115.883
417236500	-137.839
417236600	-115.972
417236700	-153.938
417236800	-115.262
417236900	-135.354
417237000	-117.924
417237100	-135.62
417237200	-116.276
417237300	-130.43
417237400	-115.402
417237500	-148.04
417237600	-116.677
417237700	-136.909
417237800	-115.6
417237900	-144.624
417238000	-117.182
417238100	-131.804
417238200	-114.825
417238300	-155.645
417238400	-116.701
417238500	-135.618
417238600	-115.292
417238700	-126.235
417238800	-112.993
417238900	-137.407
417239000	-116.183
417239100	-142.069
417239200	-118.597
417239300	-136.432
417239400	-115.823
417239500	-131.803
417239600	-116.594
417239700	-141.522
417239800	-114.492
417239900	-138.271
417240000	-115.792
417240100	-137.593
417240200	-114.388
417240300	-133.443
417240400	-117.644
417240500	-136.316
417240600	-118.005
417240700	-141.142
417240800	-117.781
417240900	-130.685
417241000	-118.589
417241100	-140.92
417241200	-115.487
417241300	-141.943
417241400	-115.039
417241500	-135.795
417241600	-116.892
417241700	-133.095
417241800	-114.041
417241900	-128.419
417242000	-116.411
417242100	-133.734
417242200	-118.695
417242300	-134.394
417242400	-116.921
417242500	-124.701
417242600	-114.894
417242700	-134.543
417242800	-114.772
417242900	-149.25
417243000	-116.551
417243100	-141.647
417243200	-115.672
417243300	-138.756
417243400	-113.314
417243500	-142.217
417243600	-116.209
417243700	-138.798
417243800	-116.094
417243900	-138.702
417244000	-116.537
417244100	-139.613
417244200	-115.543
417244300	-134.668
417244400	-115.661
417244500	-133.592
417244600	-116.126
417244700	-138.048
417244800	-115.586
417244900	-148.568
417245000	-117.525
417245100	-140.021
417245200	-117.081
417245300	-134.04
417245400	-118.979
417245500	-138.24
417245600	-116.478
417245700	-135.904
417245800	-114.83
417245900	-134.509
417246000	-118.26
417246100	-136.502
417246200	-113.779
417246300	-137.559
417246400	-115.161
417246500	-143.183
417246600	-116.748
417246700	-131.968
417246800	-117.554
417246900	-143.404
417247000	-116.005
417247100	-136.025
417247200	-115.993
417247300	-138.989
417247400	-116.192
417247500	-133.18
417247600	-115.926
417247700	-134.343
417247800	-113.647
417247900	-139.83
417248000	-117.782
417248100	-139.72
417248200	-116.462
417248300	-153.099
417248400	-114.357
417248500	-141.591
417248600	-114.643
417248700	-137.702
417248800	-116.842
417248900	-140.774
417249000	-117.103
417249100	-145.518
417249200	-116.199
417249300	-149.564
417249400	-114.66
417249500	-132.985
417249600	-116.117
417249700	-136.026
417249800	-118.709
[truncated: 18,002 more rows]
