# Supplementary material for: Passive frequency comb generation at radiofrequency for ranging applications
Source: Nat Commun. 2024 Apr 2;15:2844. doi: 10.1038/s41467-024-46940-2 (PMC10987526; doi:10.1038/s41467-024-46940-2)
Supplement: Supplementary file 5 — Source Data [file 41467_2024_46940_MOESM5_ESM.zip › Figure3_Data/836_10MHz_-02_00dBm.xlsx]

## Sheet: Sheet1
frequency (Hz)	power (dBm)
417050000	-98.1128
417050100	-116.796
417050200	-99.1504
417050300	-117.405
417050400	-94.7562
417050500	-117.164
417050600	-96.2451
417050700	-111.167
417050800	-97.6739
417050900	-126.613
417051000	-96.2978
417051100	-109.996
417051200	-95.0009
417051300	-109.531
417051400	-93.2867
417051500	-107.483
417051600	-93.9197
417051700	-114.455
417051800	-96.9979
417051900	-112.059
417052000	-95.178
417052100	-111.174
417052200	-93.9604
417052300	-116.374
417052400	-95.5415
417052500	-112.659
417052600	-95.9588
417052700	-116.099
417052800	-92.4148
417052900	-124.589
417053000	-91.2289
417053100	-110.411
417053200	-89.8763
417053300	-115.523
417053400	-92.7405
417053500	-124.239
417053600	-91.9844
417053700	-108.187
417053800	-91.9087
417053900	-125.237
417054000	-92.3267
417054100	-106.296
417054200	-89.4666
417054300	-126.518
417054400	-90.1413
417054500	-126.748
417054600	-88.1325
417054700	-106.014
417054800	-87.6932
417054900	-113.617
417055000	-88.8619
417055100	-101.703
417055200	-84.1102
417055300	-104.465
417055400	-86.2812
417055500	-110.568
417055600	-85.8215
417055700	-107.908
417055800	-81.9276
417055900	-99.147
417056000	-81.3538
417056100	-87.5135
417056200	-76.7404
417056300	-100.206
417056400	-74.587
417056500	-87.0081
417056600	-68.8526
417056700	-91.2377
417056800	-41.3281
417056900	-71.1835
417057000	-46.3911
417057100	-94.6985
417057200	-68.7437
417057300	-86.2694
417057400	-75.2765
417057500	-93.958
417057600	-75.2765
417057700	-99.3384
417057800	-80.9751
417057900	-96.5998
417058000	-83.6261
417058100	-110.707
417058200	-83.0826
417058300	-101.799
417058400	-86.5839
417058500	-104.819
417058600	-84.6135
417058700	-110.117
417058800	-90.1094
417058900	-111.432
417059000	-87.7039
417059100	-103.056
417059200	-88.8487
417059300	-118.764
417059400	-93.3113
417059500	-114.401
417059600	-91.4497
417059700	-124.177
417059800	-94.3975
417059900	-115.567
417060000	-89.7648
417060100	-121.693
417060200	-91.6728
417060300	-126.339
417060400	-94.0421
417060500	-109.185
417060600	-90.1821
417060700	-119.827
417060800	-91.4649
417060900	-110.154
417061000	-91.2657
417061100	-113.06
417061200	-94.8413
417061300	-113.728
417061400	-95.6912
417061500	-110.365
417061600	-93.9903
417061700	-119.635
417061800	-93.9629
417061900	-120.793
417062000	-95.4884
417062100	-113.009
417062200	-94.0815
417062300	-116.126
417062400	-96.4698
417062500	-114.828
417062600	-98.5801
417062700	-125.163
417062800	-95.5008
417062900	-116.616
417063000	-98.6517
417063100	-110.372
417063200	-98.0446
417063300	-109.882
417063400	-93.9923
417063500	-116.23
417063600	-98.1841
417063700	-121.402
417063800	-99.6833
417063900	-117.986
417064000	-96.6175
417064100	-120.544
417064200	-98.5361
417064300	-122.992
417064400	-97.4694
417064500	-115.509
417064600	-98.7103
417064700	-122.532
417064800	-98.6312
417064900	-109.43
417065000	-101.927
417065100	-120.446
417065200	-97.1284
417065300	-126.19
417065400	-100.819
417065500	-125.191
417065600	-101.905
417065700	-128.875
417065800	-99.7823
417065900	-125.949
417066000	-99.1384
417066100	-120.311
417066200	-99.5417
417066300	-118.112
417066400	-98.7627
417066500	-124.33
417066600	-101.127
417066700	-125.695
417066800	-102.676
417066900	-117.865
417067000	-104.524
417067100	-120.418
417067200	-99.0198
417067300	-124.02
417067400	-100.831
417067500	-132.461
417067600	-103.612
417067700	-123.172
417067800	-102.007
417067900	-123.136
417068000	-97.9112
417068100	-118.156
417068200	-101.792
417068300	-115.822
417068400	-103.663
417068500	-139.792
417068600	-101.602
417068700	-118.12
417068800	-101.071
417068900	-127.985
417069000	-101.94
417069100	-117.502
417069200	-102.922
417069300	-122.183
417069400	-101.428
417069500	-125.835
417069600	-102.627
417069700	-123.537
417069800	-103.75
417069900	-132.333
417070000	-103.188
417070100	-124.785
417070200	-101.597
417070300	-134.64
417070400	-106.286
417070500	-114.91
417070600	-104.711
417070700	-134.182
417070800	-105.36
417070900	-126.142
417071000	-103.377
417071100	-124.943
417071200	-104.882
417071300	-127.892
417071400	-103.765
417071500	-122.757
417071600	-105.995
417071700	-126.021
417071800	-106.151
417071900	-126.907
417072000	-108.518
417072100	-122.811
417072200	-106.139
417072300	-117.922
417072400	-105.174
417072500	-124.163
417072600	-104.632
417072700	-132.519
417072800	-102.505
417072900	-123.678
417073000	-105.601
417073100	-128.188
417073200	-105.667
417073300	-121.675
417073400	-104.497
417073500	-129.435
417073600	-105.635
417073700	-128.241
417073800	-109.113
417073900	-128.416
417074000	-107.398
417074100	-120.934
417074200	-106.291
417074300	-120.153
417074400	-105.301
417074500	-127.577
417074600	-105.033
417074700	-134.506
417074800	-106.778
417074900	-123.781
417075000	-104.23
417075100	-115.32
417075200	-107.814
417075300	-130.147
417075400	-106.209
417075500	-136.087
417075600	-106.201
417075700	-129.035
417075800	-106.669
417075900	-128.341
417076000	-107.269
417076100	-138.059
417076200	-105.853
417076300	-129.591
417076400	-107.035
417076500	-123.537
417076600	-108.941
417076700	-128.481
417076800	-107.642
417076900	-131.616
417077000	-107.855
417077100	-129.506
417077200	-105.333
417077300	-133.492
417077400	-110.429
417077500	-133.192
417077600	-107.872
417077700	-123.99
417077800	-107.431
417077900	-143.942
417078000	-107.723
417078100	-124.038
417078200	-109.9
417078300	-123.107
417078400	-105.734
417078500	-129.565
417078600	-107.786
417078700	-128.073
417078800	-106.915
417078900	-129.582
417079000	-107.508
417079100	-124.044
417079200	-107.811
417079300	-121.473
417079400	-104.675
417079500	-135.044
417079600	-106.025
417079700	-131.555
417079800	-109.837
417079900	-134.094
417080000	-107.736
417080100	-126.993
417080200	-110.031
417080300	-133.464
417080400	-108.789
417080500	-123.713
417080600	-106.072
417080700	-127.578
417080800	-112.146
417080900	-131.159
417081000	-107.32
417081100	-132.508
417081200	-106.649
417081300	-129.203
417081400	-111.754
417081500	-132.62
417081600	-107.333
417081700	-129.834
417081800	-110.257
417081900	-131.519
417082000	-108.813
417082100	-137.642
417082200	-109.204
417082300	-133.196
417082400	-110.33
417082500	-125.172
417082600	-109.667
417082700	-135.558
417082800	-112.082
417082900	-130.002
417083000	-109.933
417083100	-129.59
417083200	-109.076
417083300	-128.853
417083400	-110.989
417083500	-126.91
417083600	-109.97
417083700	-126.008
417083800	-106.193
417083900	-131.189
417084000	-110.216
417084100	-137.448
417084200	-109.934
417084300	-127.253
417084400	-108.177
417084500	-126.899
417084600	-108.777
417084700	-122.015
417084800	-111.507
417084900	-125.152
417085000	-109.757
417085100	-131.14
417085200	-111.977
417085300	-129.359
417085400	-108.702
417085500	-148.057
417085600	-112.303
417085700	-132.966
417085800	-107.08
417085900	-131.169
417086000	-109.796
417086100	-127.501
417086200	-111.405
417086300	-129.586
417086400	-107.197
417086500	-138.82
417086600	-111.008
417086700	-134.93
417086800	-111.835
417086900	-130.307
417087000	-111.517
417087100	-130.172
417087200	-111.533
417087300	-130.371
417087400	-111.543
417087500	-130.752
417087600	-109.992
417087700	-124.995
417087800	-108.983
417087900	-119.919
417088000	-110.586
417088100	-134.745
417088200	-112.415
417088300	-130.219
417088400	-110.469
417088500	-144.79
417088600	-112.986
417088700	-127.423
417088800	-109.38
417088900	-126.233
417089000	-110.651
417089100	-135.101
417089200	-111.855
417089300	-128.017
417089400	-113.66
417089500	-125.262
417089600	-112.305
417089700	-131.892
417089800	-114.912
417089900	-128.121
417090000	-112.176
417090100	-126.405
417090200	-110.979
417090300	-129.539
417090400	-109.45
417090500	-133.782
417090600	-112.019
417090700	-126.277
417090800	-109.659
417090900	-127.88
417091000	-112.035
417091100	-151.082
417091200	-110.359
417091300	-131.826
417091400	-113.349
417091500	-135.653
417091600	-113.062
417091700	-129.357
417091800	-115.071
417091900	-136.203
417092000	-112.062
417092100	-133.422
417092200	-112.691
417092300	-146.224
417092400	-110.165
417092500	-143.396
417092600	-111.3
417092700	-131.218
417092800	-112.144
417092900	-138.226
417093000	-110.972
417093100	-129.703
417093200	-113.714
417093300	-138.242
417093400	-113.598
417093500	-136.086
417093600	-113.663
417093700	-153.129
417093800	-109.067
417093900	-131.845
417094000	-110.216
417094100	-140.709
417094200	-113.467
417094300	-127.369
417094400	-112.023
417094500	-134.352
417094600	-111.952
417094700	-138.322
417094800	-112.883
417094900	-126.681
417095000	-111.568
417095100	-140.735
417095200	-111.599
417095300	-130.441
417095400	-113.401
417095500	-129.27
417095600	-114.979
417095700	-134.867
417095800	-114.488
417095900	-126.701
417096000	-115.261
417096100	-159.829
417096200	-110.595
417096300	-124.985
417096400	-109.891
417096500	-135.427
417096600	-113.37
417096700	-131.16
417096800	-113.497
417096900	-137.606
417097000	-114.953
417097100	-134.059
417097200	-114.173
417097300	-134.651
417097400	-114.801
417097500	-134.636
417097600	-111.713
417097700	-137.083
417097800	-112.935
417097900	-131.294
417098000	-110.659
417098100	-140.148
417098200	-111.545
417098300	-141.871
417098400	-112.694
417098500	-130.601
417098600	-114.179
417098700	-129.952
417098800	-114.19
417098900	-137.156
417099000	-113.574
417099100	-138.567
417099200	-112.516
417099300	-140.288
417099400	-110.586
417099500	-123.422
417099600	-112.35
417099700	-137.59
417099800	-111.013
417099900	-135.576
417100000	-112.097
417100100	-136.086
417100200	-115.552
417100300	-148.124
417100400	-114.707
417100500	-136.685
417100600	-115.232
417100700	-127.872
417100800	-113.057
417100900	-136.025
417101000	-111.708
417101100	-130.314
417101200	-112.848
417101300	-151.028
417101400	-115.372
417101500	-134.705
417101600	-113.042
417101700	-132.684
417101800	-113.553
417101900	-137.742
417102000	-117.225
417102100	-137.042
417102200	-115.08
417102300	-145.249
417102400	-114.769
417102500	-134.256
417102600	-115.312
417102700	-135.514
417102800	-112.271
417102900	-143.586
417103000	-113.22
417103100	-132.383
417103200	-115.122
417103300	-141.243
417103400	-111.532
417103500	-135.023
417103600	-113.389
417103700	-137.824
417103800	-117.612
417103900	-133.69
417104000	-117.508
417104100	-131.931
417104200	-116.358
417104300	-128.961
417104400	-113.226
417104500	-131.614
417104600	-118.037
417104700	-131.354
417104800	-117.427
417104900	-137.113
417105000	-112.928
417105100	-131.999
417105200	-113.85
417105300	-134.605
417105400	-115.933
417105500	-134.118
417105600	-116.686
417105700	-130.718
417105800	-114.125
417105900	-148.032
417106000	-116.252
417106100	-144.189
417106200	-115.861
417106300	-142.661
417106400	-116.081
417106500	-132.669
417106600	-115.268
417106700	-132.715
417106800	-115.998
417106900	-127.953
417107000	-116.411
417107100	-149.059
417107200	-113.749
417107300	-131.033
417107400	-114.677
417107500	-140.992
417107600	-115.635
417107700	-136.916
417107800	-115.528
417107900	-134.086
417108000	-114.163
417108100	-134.033
417108200	-113.555
417108300	-133.338
417108400	-114.35
417108500	-138.53
417108600	-114.783
417108700	-135.709
417108800	-114.947
417108900	-136.592
417109000	-114.825
417109100	-133.587
417109200	-114.497
417109300	-140.76
417109400	-115.225
417109500	-141.673
417109600	-118.398
417109700	-131.759
417109800	-117.022
417109900	-131.706
417110000	-114.389
417110100	-132.755
417110200	-115.13
417110300	-146.211
417110400	-113.238
417110500	-139.934
417110600	-113.69
417110700	-142.01
417110800	-113.569
417110900	-128.507
417111000	-114.285
417111100	-133.604
417111200	-115.309
417111300	-135.057
417111400	-116.465
417111500	-151.181
417111600	-115.248
417111700	-138.926
417111800	-113.519
417111900	-146.155
417112000	-112.206
417112100	-138.822
417112200	-114.396
417112300	-142.793
417112400	-115.248
417112500	-128.253
417112600	-115.264
417112700	-133.423
417112800	-115.838
417112900	-133.707
417113000	-115.813
417113100	-144.72
417113200	-117.383
417113300	-152.613
417113400	-116.793
417113500	-134.712
417113600	-116.642
417113700	-140.059
417113800	-115.025
417113900	-132.422
417114000	-116.751
417114100	-138.065
417114200	-116.644
417114300	-137.245
417114400	-114.242
417114500	-133.718
417114600	-115.632
417114700	-129.703
417114800	-113.313
417114900	-134.817
417115000	-115.282
417115100	-140.08
417115200	-115.855
417115300	-140.058
417115400	-115.193
417115500	-144.206
417115600	-116.912
417115700	-135.168
417115800	-117.375
417115900	-136.541
417116000	-115.889
417116100	-137.478
417116200	-112.304
417116300	-132.391
417116400	-115.53
417116500	-130.422
417116600	-116.626
417116700	-136.346
417116800	-114.778
417116900	-150.907
417117000	-115.002
417117100	-129.033
417117200	-117.518
417117300	-138.403
417117400	-116.446
417117500	-126.813
417117600	-113.753
417117700	-150.841
417117800	-120.486
417117900	-139.289
417118000	-117.372
417118100	-138.566
417118200	-115.617
417118300	-145.941
417118400	-116.12
417118500	-144.543
417118600	-113.379
417118700	-137.359
417118800	-112.737
417118900	-139.179
417119000	-114.419
417119100	-136.332
417119200	-117.121
417119300	-138.096
417119400	-116.771
417119500	-133.097
417119600	-115.564
417119700	-142.883
417119800	-113.432
417119900	-145.906
417120000	-117.857
417120100	-150.211
417120200	-118.049
417120300	-130.072
417120400	-117.528
417120500	-135.973
417120600	-116.215
417120700	-147.306
417120800	-118.837
417120900	-134.133
417121000	-113.88
417121100	-127.083
417121200	-116.866
417121300	-129.473
417121400	-116.983
417121500	-137.693
417121600	-115.989
417121700	-132.232
417121800	-116.55
417121900	-131.037
417122000	-116.147
417122100	-135.446
417122200	-115.588
417122300	-127.708
417122400	-117.521
417122500	-136.524
417122600	-117.309
417122700	-134.984
417122800	-114.599
417122900	-131.697
417123000	-113.691
417123100	-141.955
417123200	-113.989
417123300	-133.609
417123400	-115.47
417123500	-134.734
417123600	-115.477
417123700	-127.866
417123800	-118.071
417123900	-136.569
417124000	-117.122
417124100	-137.41
417124200	-118.152
417124300	-150.545
417124400	-118.023
417124500	-131.498
417124600	-115.351
417124700	-137.043
417124800	-114.348
417124900	-144.915
417125000	-117.349
417125100	-141.671
417125200	-116.754
417125300	-135.759
417125400	-114.57
417125500	-141.145
417125600	-115.337
417125700	-144.168
417125800	-115.28
417125900	-130.193
417126000	-116.834
417126100	-138.063
417126200	-118.744
417126300	-138.768
417126400	-117.962
417126500	-136.232
417126600	-115.91
417126700	-137.852
417126800	-114.674
417126900	-146.544
417127000	-116.076
417127100	-132.778
417127200	-117.881
417127300	-148.619
417127400	-114.132
417127500	-133.512
417127600	-115.047
417127700	-134.823
417127800	-118.97
417127900	-128.655
417128000	-116.043
417128100	-132.728
417128200	-116.359
417128300	-132.816
417128400	-113.807
417128500	-136.849
417128600	-117.876
417128700	-137.537
417128800	-116.339
417128900	-136.081
417129000	-115.956
417129100	-148.269
417129200	-119.153
417129300	-134.382
417129400	-117.613
417129500	-141.002
417129600	-117.92
417129700	-133.622
417129800	-116.558
417129900	-142.254
417130000	-117.816
417130100	-131.299
417130200	-112.335
417130300	-134.419
417130400	-118.368
417130500	-132.692
417130600	-117.233
417130700	-142.78
417130800	-116.054
417130900	-143.568
417131000	-115.234
417131100	-143.104
417131200	-118.865
417131300	-147.864
417131400	-114.5
417131500	-140.834
417131600	-114.236
417131700	-147.816
417131800	-116.952
417131900	-128.989
417132000	-114.981
417132100	-130.527
417132200	-117.198
417132300	-131.9
417132400	-114.865
417132500	-139.841
417132600	-116.42
417132700	-139.038
417132800	-114.486
417132900	-130.469
417133000	-116.897
417133100	-151.406
417133200	-117.183
417133300	-136.418
417133400	-116.986
417133500	-147.67
417133600	-115.523
417133700	-141.295
417133800	-119.047
417133900	-137.527
417134000	-116.04
417134100	-149.797
417134200	-115.296
417134300	-139.168
417134400	-117.345
417134500	-133.565
417134600	-115.591
417134700	-137.835
417134800	-114.809
417134900	-132.084
417135000	-116.892
417135100	-143.866
417135200	-116.941
417135300	-140.607
417135400	-116.393
417135500	-141.655
417135600	-116.846
417135700	-152.821
417135800	-118.914
417135900	-139.999
417136000	-120.329
417136100	-130.912
417136200	-117.913
417136300	-134.766
417136400	-117.315
417136500	-135.207
417136600	-118.131
417136700	-135.332
417136800	-116.963
417136900	-142.903
417137000	-118.102
417137100	-142.94
417137200	-114.164
417137300	-135.259
417137400	-116.791
417137500	-134.244
417137600	-116.55
417137700	-134.99
417137800	-116.161
417137900	-134.384
417138000	-118.163
417138100	-133.914
417138200	-115.65
417138300	-132.787
417138400	-116.431
417138500	-139.553
417138600	-117.112
417138700	-146.848
417138800	-116.773
417138900	-135.413
417139000	-114.773
417139100	-145.35
417139200	-117.908
417139300	-137.195
417139400	-114.63
417139500	-129.854
417139600	-115.653
417139700	-137.737
417139800	-117.75
417139900	-139.142
417140000	-118.579
417140100	-130.251
417140200	-113.846
417140300	-131.896
417140400	-118.255
417140500	-135.366
417140600	-114.094
417140700	-141.158
417140800	-116.622
417140900	-134.781
417141000	-117.218
417141100	-133.005
417141200	-115.265
417141300	-139.668
417141400	-117.546
417141500	-136.879
417141600	-117.268
417141700	-127.559
417141800	-119.237
417141900	-134.281
417142000	-115.585
417142100	-136.221
417142200	-116.247
417142300	-136.485
417142400	-118.089
417142500	-138.575
417142600	-117.758
417142700	-127.861
417142800	-116.512
417142900	-140.126
417143000	-116.048
417143100	-136.624
417143200	-113.45
417143300	-145.043
417143400	-118.005
417143500	-135.286
417143600	-116.144
417143700	-147.723
417143800	-118.876
417143900	-149.226
417144000	-115.797
417144100	-131.735
417144200	-117.446
417144300	-131.777
417144400	-116.152
417144500	-144.994
417144600	-115.754
417144700	-135.098
417144800	-117.123
417144900	-142.921
417145000	-116.636
417145100	-135.559
417145200	-117.012
417145300	-136.623
417145400	-116.186
417145500	-134.833
417145600	-118.461
417145700	-138.33
417145800	-115.98
417145900	-135.703
417146000	-117.095
417146100	-129.527
417146200	-115.303
417146300	-139.498
417146400	-116.889
417146500	-134.209
417146600	-116.566
417146700	-135.765
417146800	-116.883
417146900	-135.503
417147000	-116.025
417147100	-140.588
417147200	-117.431
417147300	-133.286
417147400	-117.456
417147500	-134.21
417147600	-116.085
417147700	-152.995
417147800	-116.754
417147900	-132.358
417148000	-116.537
417148100	-138.976
417148200	-119.693
417148300	-137.83
417148400	-118.483
417148500	-135.591
417148600	-117.248
417148700	-137.655
417148800	-117.972
417148900	-136.607
417149000	-115.787
417149100	-132.668
417149200	-114.968
417149300	-128.107
417149400	-118.107
417149500	-145.215
417149600	-113.639
417149700	-136.364
417149800	-117.319
417149900	-135.634
417150000	-118.287
417150100	-135.424
417150200	-117.185
417150300	-133.373
417150400	-117.917
417150500	-132.161
417150600	-116.008
417150700	-139.54
417150800	-112.917
417150900	-132.956
417151000	-114.061
417151100	-133.849
417151200	-119.211
417151300	-133.698
417151400	-116.82
417151500	-136.475
417151600	-120.74
417151700	-140.937
417151800	-118.178
417151900	-132.619
417152000	-118.991
417152100	-139.73
417152200	-118.493
417152300	-133.07
417152400	-114.603
417152500	-152.029
417152600	-117.478
417152700	-140.077
417152800	-117.918
417152900	-135.192
417153000	-116.876
417153100	-137.312
417153200	-117.567
417153300	-136.221
417153400	-115.399
417153500	-139.048
417153600	-120.407
417153700	-134.17
417153800	-115.968
417153900	-138.046
417154000	-116.214
417154100	-131.072
417154200	-116.211
417154300	-142.551
417154400	-117.366
417154500	-139.65
417154600	-115.638
417154700	-131.566
417154800	-115.475
417154900	-137.3
417155000	-116.826
417155100	-147.194
417155200	-118.945
417155300	-128.789
417155400	-115.508
417155500	-137.617
417155600	-116.201
417155700	-135.843
417155800	-113.819
417155900	-137.209
417156000	-116.146
417156100	-152.246
417156200	-116.148
417156300	-138.103
417156400	-119.913
417156500	-142.331
417156600	-116.976
417156700	-143.384
417156800	-117.217
417156900	-138.197
417157000	-118.684
417157100	-131.69
417157200	-113.55
417157300	-129.713
417157400	-115.763
417157500	-136.495
417157600	-118.354
417157700	-131.639
417157800	-117.647
417157900	-140.217
417158000	-117.542
417158100	-133.572
417158200	-115.016
417158300	-142.042
417158400	-116.6
417158500	-135.356
417158600	-115.099
417158700	-132.82
417158800	-116.685
417158900	-136.385
417159000	-119.506
417159100	-145.521
417159200	-116.882
417159300	-135.233
417159400	-118.465
417159500	-143.198
417159600	-118.184
417159700	-148.795
417159800	-116.406
417159900	-147.45
417160000	-118.995
417160100	-138.875
417160200	-115.131
417160300	-137.256
417160400	-115.293
417160500	-131.29
417160600	-116.416
417160700	-142.898
417160800	-119.069
417160900	-137.904
417161000	-115.277
417161100	-152.849
417161200	-115.953
417161300	-139.455
417161400	-118.108
417161500	-132.798
417161600	-118.283
417161700	-139.251
417161800	-116.643
417161900	-134.646
417162000	-116.51
417162100	-137.552
417162200	-115.633
417162300	-136.048
417162400	-117.526
417162500	-133.298
417162600	-118.211
417162700	-139.312
417162800	-111.508
417162900	-135.702
417163000	-114.809
417163100	-140.913
417163200	-118.163
417163300	-134.77
417163400	-114.805
417163500	-131.71
417163600	-118.301
417163700	-131.733
417163800	-115.838
417163900	-139.276
417164000	-115.941
417164100	-142.831
417164200	-116.236
417164300	-136.77
417164400	-117.831
417164500	-140.193
417164600	-117.169
417164700	-137.312
417164800	-114.736
417164900	-139.593
417165000	-119.703
417165100	-134.452
417165200	-116.952
417165300	-139.78
417165400	-117.157
417165500	-135.819
417165600	-116.515
417165700	-137.262
417165800	-116.826
417165900	-130.966
417166000	-116.884
417166100	-128.231
417166200	-117.426
417166300	-132.437
417166400	-118.128
417166500	-135.397
417166600	-116.356
417166700	-132.883
417166800	-113.077
417166900	-134.327
417167000	-116.671
417167100	-140.33
417167200	-113.987
417167300	-136.886
417167400	-117.095
417167500	-136.744
417167600	-116.077
417167700	-134.21
417167800	-116.134
417167900	-133.496
417168000	-116.27
417168100	-152.28
417168200	-115.789
417168300	-134.521
417168400	-116.07
417168500	-154.056
417168600	-114.966
417168700	-132.373
417168800	-116.592
417168900	-129.03
417169000	-114.972
417169100	-146.004
417169200	-118.726
417169300	-134.27
417169400	-116.602
417169500	-158.817
417169600	-114.125
417169700	-135.238
417169800	-114.118
417169900	-141.966
417170000	-116.58
417170100	-135.708
417170200	-117.31
417170300	-137.125
417170400	-118.521
417170500	-143.716
417170600	-114.897
417170700	-144.362
417170800	-119.631
417170900	-139.047
417171000	-117.286
417171100	-138.33
417171200	-116.334
417171300	-138.072
417171400	-116.452
417171500	-156.472
417171600	-116.608
417171700	-126.66
417171800	-117.929
417171900	-145.247
417172000	-113.812
417172100	-140.124
417172200	-115.572
417172300	-138.95
417172400	-117.282
417172500	-142.881
417172600	-118.363
417172700	-138.177
417172800	-116.823
417172900	-135.67
417173000	-115.732
417173100	-132.725
417173200	-115.799
417173300	-135.182
417173400	-116.995
417173500	-150.925
417173600	-116.995
417173700	-141.241
417173800	-115.856
417173900	-131.056
417174000	-114.686
417174100	-137.467
417174200	-117.282
417174300	-127.174
417174400	-114.956
417174500	-132.645
417174600	-115.571
417174700	-137.261
417174800	-116.225
417174900	-137.969
417175000	-113.905
417175100	-139.279
417175200	-118.958
417175300	-143.24
417175400	-117.292
417175500	-136.098
417175600	-116.857
417175700	-144.092
417175800	-114.745
417175900	-128.589
417176000	-116.2
417176100	-140.005
417176200	-114.75
417176300	-138.272
417176400	-114.724
417176500	-149.182
417176600	-118.164
417176700	-141.988
417176800	-114.306
417176900	-147.655
417177000	-117.509
417177100	-140.751
417177200	-115.583
417177300	-133.164
417177400	-116.303
417177500	-128.942
417177600	-115.901
417177700	-137.28
417177800	-114.511
417177900	-134.22
417178000	-117.986
417178100	-133.238
417178200	-117.736
417178300	-135.392
417178400	-118.563
417178500	-139.721
417178600	-117.932
417178700	-136.766
417178800	-118.012
417178900	-136.399
417179000	-118.235
417179100	-143.1
417179200	-113.685
417179300	-135.54
417179400	-116.588
417179500	-133.327
417179600	-114.262
417179700	-137.022
417179800	-118.014
417179900	-146.283
417180000	-114.039
417180100	-135.908
417180200	-117.398
417180300	-135.582
417180400	-117.175
417180500	-130.865
417180600	-116.901
417180700	-141.979
417180800	-115.645
417180900	-130.579
417181000	-118.785
417181100	-131.479
417181200	-116.473
417181300	-131.535
417181400	-114.226
417181500	-135.93
417181600	-113.813
417181700	-138.929
417181800	-119.347
417181900	-137.315
417182000	-120.052
417182100	-149.032
417182200	-118.6
417182300	-141.702
417182400	-115.533
417182500	-145.841
417182600	-116.51
417182700	-141.32
417182800	-114.649
417182900	-134.506
417183000	-115.562
417183100	-139.942
417183200	-115.021
417183300	-130.156
417183400	-117.398
417183500	-131.459
417183600	-115.715
417183700	-150.435
417183800	-117.074
417183900	-140.769
417184000	-118.273
417184100	-137.324
417184200	-118.823
417184300	-132.657
417184400	-117.038
417184500	-138.902
417184600	-115.717
417184700	-141.087
417184800	-116.968
417184900	-136.865
417185000	-116.083
417185100	-135.805
417185200	-115.318
417185300	-132.488
417185400	-117.383
417185500	-149.3
417185600	-117.775
417185700	-142.08
417185800	-117.848
417185900	-136.872
417186000	-116.891
417186100	-142.839
417186200	-112.443
417186300	-143.535
417186400	-113.487
417186500	-134.57
417186600	-116.782
417186700	-139.559
417186800	-114.273
417186900	-138.431
417187000	-117.199
417187100	-136.563
417187200	-115.244
417187300	-133.624
417187400	-114.827
417187500	-130.372
417187600	-117.165
417187700	-140.755
417187800	-116.983
417187900	-136.877
417188000	-117.613
417188100	-134.097
417188200	-116.398
417188300	-137.235
417188400	-117.371
417188500	-131.104
417188600	-115.7
417188700	-142.741
417188800	-115.938
417188900	-149.565
417189000	-115.416
417189100	-139.317
417189200	-116.732
417189300	-133.904
417189400	-115.467
417189500	-137.588
417189600	-115.518
417189700	-138.06
417189800	-117.042
417189900	-144.938
417190000	-116.058
417190100	-140.435
417190200	-116.176
417190300	-140.744
417190400	-119.152
417190500	-134.494
417190600	-118.661
417190700	-140.102
417190800	-114.299
417190900	-128.88
417191000	-116.015
417191100	-141.595
417191200	-116.367
417191300	-147.505
417191400	-111.424
417191500	-131.479
417191600	-114.518
417191700	-137.219
417191800	-116.405
417191900	-142.397
417192000	-115.548
417192100	-138.289
417192200	-117.866
417192300	-144.607
417192400	-120.429
417192500	-142.725
417192600	-117.647
417192700	-141.505
417192800	-116.638
417192900	-140.607
417193000	-116.988
417193100	-148.076
417193200	-116.992
417193300	-134.717
417193400	-119.279
417193500	-131.785
417193600	-114.546
417193700	-136.135
417193800	-116.761
417193900	-134.721
417194000	-114.317
417194100	-128.668
417194200	-116.472
417194300	-141.71
417194400	-114.904
417194500	-133.594
417194600	-114.038
417194700	-148.227
417194800	-116.073
417194900	-141.468
417195000	-117.359
417195100	-137.327
417195200	-114.585
417195300	-139.491
417195400	-116.028
417195500	-138.395
417195600	-115.323
417195700	-140.488
417195800	-113.961
417195900	-132.028
417196000	-114.65
417196100	-133.945
417196200	-117.876
417196300	-133.116
417196400	-115.807
417196500	-134.808
417196600	-114.309
417196700	-127.253
417196800	-116.438
417196900	-152.626
417197000	-116.378
417197100	-141.609
417197200	-117.354
417197300	-147.487
417197400	-117.107
417197500	-135.136
417197600	-115.394
417197700	-135.698
417197800	-116.247
417197900	-140.556
417198000	-117.371
417198100	-146.087
417198200	-116.009
417198300	-137.769
417198400	-116.043
417198500	-139.604
417198600	-117.136
417198700	-136.08
417198800	-116.935
417198900	-137.074
417199000	-120.914
417199100	-140.888
417199200	-114.973
417199300	-138.006
417199400	-117.191
417199500	-137.081
417199600	-117.125
417199700	-130.757
417199800	-115.918
417199900	-137.814
417200000	-117.603
417200100	-132.98
417200200	-117.614
417200300	-136.602
417200400	-115.575
417200500	-136.452
417200600	-115.934
417200700	-140.514
417200800	-115.006
417200900	-131.156
417201000	-114.09
417201100	-129.371
417201200	-114.483
417201300	-136.597
417201400	-116.525
417201500	-139.335
417201600	-113.083
417201700	-135.938
417201800	-114.935
417201900	-138.008
417202000	-116.936
417202100	-138.565
417202200	-114.967
417202300	-143.228
417202400	-117.177
417202500	-142.643
417202600	-116.314
417202700	-144.766
417202800	-115.107
417202900	-134.524
417203000	-116.389
417203100	-142.23
417203200	-117.466
417203300	-133.13
417203400	-115.935
417203500	-131.044
417203600	-114.107
417203700	-144.074
417203800	-115.754
417203900	-130.148
417204000	-116.048
417204100	-139.133
417204200	-118.072
417204300	-136.026
417204400	-118.749
417204500	-133.322
417204600	-114.219
417204700	-130.402
417204800	-114.649
417204900	-135.065
417205000	-118.868
417205100	-140.445
417205200	-115.779
417205300	-134.237
417205400	-116.185
417205500	-131.78
417205600	-116.678
417205700	-140.373
417205800	-114.004
417205900	-131.489
417206000	-112.984
417206100	-134.811
417206200	-114
417206300	-140.67
417206400	-116.239
417206500	-133.55
417206600	-116.24
417206700	-137.521
417206800	-119.464
417206900	-139.598
417207000	-115.828
417207100	-143.272
417207200	-116.955
417207300	-133.402
417207400	-117.1
417207500	-133.633
417207600	-118.164
417207700	-137.429
417207800	-117.518
417207900	-129.83
417208000	-116.244
417208100	-132.063
417208200	-116.211
417208300	-136.541
417208400	-114.991
417208500	-146.185
417208600	-115.112
417208700	-142.895
417208800	-116.791
417208900	-134.986
417209000	-113.403
417209100	-143.928
417209200	-116.795
417209300	-130.032
417209400	-116.1
417209500	-144.377
417209600	-115.014
417209700	-141.503
417209800	-115.084
417209900	-142.104
417210000	-115.069
417210100	-136.785
417210200	-114.292
417210300	-141.877
417210400	-117.714
417210500	-136.182
417210600	-115.908
417210700	-135.61
417210800	-114.214
417210900	-135.53
417211000	-116.913
417211100	-127.559
417211200	-114.748
417211300	-142.73
417211400	-117.881
417211500	-132.849
417211600	-115.601
417211700	-153.694
417211800	-118.724
417211900	-134.24
417212000	-119.13
417212100	-148.746
417212200	-117.953
417212300	-142.035
417212400	-113.456
417212500	-136.559
417212600	-117.466
417212700	-137.389
417212800	-115.326
417212900	-135.609
417213000	-115.394
417213100	-140.571
417213200	-115.399
417213300	-141.509
417213400	-119.086
417213500	-138.981
417213600	-115.723
417213700	-138.723
417213800	-117.073
417213900	-129.478
417214000	-115.52
417214100	-143.16
417214200	-117.955
417214300	-138.666
417214400	-117.644
417214500	-137.692
417214600	-113.481
417214700	-143.125
417214800	-116.109
417214900	-127.277
417215000	-118.024
417215100	-136.03
417215200	-113.583
417215300	-138.946
417215400	-117.771
417215500	-144.867
417215600	-114.921
417215700	-144.77
417215800	-116.213
417215900	-135.443
417216000	-114.189
417216100	-130.102
417216200	-117.652
417216300	-132.3
417216400	-117.199
417216500	-132.179
417216600	-116.764
417216700	-135.446
417216800	-116.406
417216900	-133.137
417217000	-118.229
417217100	-139.071
417217200	-115.15
417217300	-140.499
417217400	-116.233
417217500	-134.071
417217600	-116.84
417217700	-137.025
417217800	-115.09
417217900	-142.942
417218000	-114.643
417218100	-140.71
417218200	-114.855
417218300	-137.464
417218400	-116.334
417218500	-144.405
417218600	-114.688
417218700	-139.3
417218800	-119.063
417218900	-138.496
417219000	-117.056
417219100	-137.244
417219200	-117.234
417219300	-144.05
417219400	-116.962
417219500	-141.55
417219600	-117.559
417219700	-149.09
417219800	-118.617
417219900	-138.501
417220000	-116.501
417220100	-140.194
417220200	-117.709
417220300	-138.758
417220400	-115.55
417220500	-139.958
417220600	-117.225
417220700	-136.413
417220800	-118.596
417220900	-132.746
417221000	-117.946
417221100	-130.44
417221200	-116.536
417221300	-147.369
417221400	-118.002
417221500	-142.309
417221600	-115.296
417221700	-130.397
417221800	-117.787
417221900	-135.816
417222000	-114.107
417222100	-140.362
417222200	-118.158
417222300	-142.884
417222400	-117.041
417222500	-138.322
417222600	-115.475
417222700	-134.767
417222800	-116.578
417222900	-132.088
417223000	-114.98
417223100	-142.487
417223200	-117.593
417223300	-153.447
417223400	-118.837
417223500	-148.219
417223600	-115.446
417223700	-139.5
417223800	-116.174
417223900	-150.398
417224000	-116.536
417224100	-133.814
417224200	-117.832
417224300	-149.718
417224400	-115.603
417224500	-154.12
417224600	-119.895
417224700	-133.606
417224800	-118.149
417224900	-132.773
417225000	-118.692
417225100	-135.116
417225200	-114.939
417225300	-130.743
417225400	-116.033
417225500	-130.8
417225600	-113.297
417225700	-132.352
417225800	-118.003
417225900	-140.976
417226000	-114.866
417226100	-132.544
417226200	-117.431
417226300	-130.959
417226400	-116.29
417226500	-142.991
417226600	-120.211
417226700	-135.302
417226800	-118.05
417226900	-133.798
417227000	-114.943
417227100	-135.754
417227200	-118.144
417227300	-149.712
417227400	-117.152
417227500	-129.235
417227600	-116.919
417227700	-135.816
417227800	-115.999
417227900	-132.566
417228000	-116.842
417228100	-134.51
417228200	-115.086
417228300	-140.982
417228400	-117.086
417228500	-137.545
417228600	-117.958
417228700	-132.283
417228800	-116.474
417228900	-137.347
417229000	-116.226
417229100	-136.015
417229200	-115.647
417229300	-130.526
417229400	-119.945
417229500	-136.943
417229600	-116.261
417229700	-133.432
417229800	-118.387
417229900	-139.258
417230000	-115.402
417230100	-143.154
417230200	-117.484
417230300	-147.782
417230400	-118.104
417230500	-141.384
417230600	-116.531
417230700	-132.016
417230800	-115.524
417230900	-138.683
417231000	-117.306
417231100	-131.515
417231200	-118.629
417231300	-136.681
417231400	-115.201
417231500	-135.899
417231600	-115.556
417231700	-142.878
417231800	-115.675
417231900	-131.738
417232000	-112.414
417232100	-136.993
417232200	-117.632
417232300	-143.57
417232400	-117.631
417232500	-132.566
417232600	-116.174
417232700	-139.618
417232800	-119.586
417232900	-130.513
417233000	-117.473
417233100	-139.448
417233200	-113.879
417233300	-134.043
417233400	-116.657
417233500	-133.642
417233600	-117.36
417233700	-134.046
417233800	-115.264
417233900	-142.182
417234000	-115.796
417234100	-134.711
417234200	-115.797
417234300	-135.437
417234400	-117.043
417234500	-135.435
417234600	-113.344
417234700	-140.315
417234800	-118.899
417234900	-152.239
417235000	-118.363
417235100	-131.495
417235200	-116.983
417235300	-133.562
417235400	-117.598
417235500	-142.498
417235600	-115.486
417235700	-145.758
417235800	-116.367
417235900	-138.78
417236000	-117.068
417236100	-143.494
417236200	-114.77
417236300	-139.218
417236400	-117.497
417236500	-132.571
417236600	-115.605
417236700	-143.465
417236800	-116.291
417236900	-134.211
417237000	-115.846
417237100	-132.595
417237200	-114.958
417237300	-143.799
417237400	-119.218
417237500	-136.382
417237600	-115.354
417237700	-133.449
417237800	-119.326
417237900	-138.762
417238000	-118.369
417238100	-134.055
417238200	-117.497
417238300	-134.263
417238400	-114.257
417238500	-136.558
417238600	-117.043
417238700	-142.706
417238800	-117.503
417238900	-141.94
417239000	-115.288
417239100	-137.014
417239200	-115.733
417239300	-141.83
417239400	-114.928
417239500	-135.951
417239600	-115.167
417239700	-131.801
417239800	-116.591
417239900	-131.477
417240000	-117.09
417240100	-133.935
417240200	-113.376
417240300	-134.532
417240400	-116.548
417240500	-133.459
417240600	-118.168
417240700	-146.326
417240800	-117.6
417240900	-149.43
417241000	-117.604
417241100	-134.111
417241200	-117.578
417241300	-139.904
417241400	-116.792
417241500	-133.581
417241600	-115.778
417241700	-135.485
417241800	-114.046
417241900	-149.188
417242000	-114.049
417242100	-146.34
417242200	-116.249
417242300	-138.562
417242400	-118.946
417242500	-135.833
417242600	-116.495
417242700	-140.116
417242800	-119.357
417242900	-132.753
417243000	-114.917
417243100	-133.582
417243200	-119.1
417243300	-133.769
417243400	-118.396
417243500	-138.867
417243600	-116.904
417243700	-135.553
417243800	-116.91
417243900	-137.978
417244000	-114.074
417244100	-145.322
417244200	-117.799
417244300	-154.094
417244400	-116.297
417244500	-152.149
417244600	-117.994
417244700	-141.485
417244800	-116.081
417244900	-143.444
417245000	-117.496
417245100	-132.985
417245200	-117.604
417245300	-140.931
417245400	-115.938
417245500	-133.132
417245600	-114.559
417245700	-134.482
417245800	-118.466
417245900	-139.937
417246000	-117.373
417246100	-133.041
417246200	-116.94
417246300	-144.988
417246400	-116.147
417246500	-142.88
417246600	-113.954
417246700	-149.41
417246800	-115.355
417246900	-139.045
417247000	-117.108
417247100	-138.755
417247200	-115.671
417247300	-141.019
417247400	-116.999
417247500	-152.411
417247600	-118.624
417247700	-130.445
417247800	-117.24
417247900	-134.048
417248000	-117.07
417248100	-139.236
417248200	-118.567
417248300	-150.805
417248400	-117.226
417248500	-142.824
417248600	-116.741
417248700	-131.895
417248800	-117.133
417248900	-142.768
417249000	-114.052
417249100	-139.968
417249200	-118.682
417249300	-134.087
417249400	-114.607
417249500	-136.884
417249600	-117.07
417249700	-139.704
417249800	-113.763
[truncated: 18,002 more rows]
