# Supplementary material for: Passive frequency comb generation at radiofrequency for ranging applications
Source: Nat Commun. 2024 Apr 2;15:2844. doi: 10.1038/s41467-024-46940-2 (PMC10987526; doi:10.1038/s41467-024-46940-2)
Supplement: Supplementary file 5 — Source Data [file 41467_2024_46940_MOESM5_ESM.zip › Figure3_Data/836_10MHz_-02_10dBm.xlsx]

## Sheet: Sheet1
frequency (Hz)	power (dBm)
417050000	-97.5605
417050100	-124.324
417050200	-97.696
417050300	-124.963
417050400	-98.4075
417050500	-123.915
417050600	-99.4822
417050700	-106.692
417050800	-97.3941
417050900	-125.432
417051000	-100.086
417051100	-116.779
417051200	-96.6702
417051300	-123.613
417051400	-99.3643
417051500	-109.652
417051600	-101.394
417051700	-126.552
417051800	-100.181
417051900	-127.497
417052000	-99.4337
417052100	-128.245
417052200	-101.606
417052300	-112.931
417052400	-100.856
417052500	-129.647
417052600	-100.906
417052700	-120.341
417052800	-98.4049
417052900	-124.986
417053000	-100.757
417053100	-115.798
417053200	-101.026
417053300	-123.373
417053400	-102.583
417053500	-118.451
417053600	-106.043
417053700	-124.257
417053800	-101.898
417053900	-122.07
417054000	-99.4015
417054100	-124.672
417054200	-103.81
417054300	-119.411
417054400	-103.454
417054500	-124.697
417054600	-102.082
417054700	-129.619
417054800	-102.37
417054900	-127.796
417055000	-102.372
417055100	-119.602
417055200	-103.988
417055300	-121.991
417055400	-100.495
417055500	-116.45
417055600	-102.301
417055700	-125.018
417055800	-98.6347
417055900	-130.381
417056000	-103.123
417056100	-126.183
417056200	-103.202
417056300	-116.251
417056400	-103.758
417056500	-124.495
417056600	-108.512
417056700	-126.248
417056800	-102.334
417056900	-133.312
417057000	-103.329
417057100	-130.398
417057200	-105.983
417057300	-120.22
417057400	-99.4862
417057500	-124.166
417057600	-105.983
417057700	-127.807
417057800	-105.312
417057900	-126.425
417058000	-106.126
417058100	-119.97
417058200	-105.349
417058300	-134.851
417058400	-105.763
417058500	-118.029
417058600	-105.366
417058700	-128.89
417058800	-103.865
417058900	-124.79
417059000	-105.883
417059100	-120.695
417059200	-104.295
417059300	-125.312
417059400	-104.102
417059500	-122.406
417059600	-105.171
417059700	-124.957
417059800	-106.888
417059900	-129.28
417060000	-106.679
417060100	-129.717
417060200	-105.403
417060300	-128.32
417060400	-105.525
417060500	-124.7
417060600	-105.529
417060700	-125.316
417060800	-108.148
417060900	-124.734
417061000	-105.544
417061100	-126.529
417061200	-105.072
417061300	-127.149
417061400	-104.599
417061500	-142.001
417061600	-108.42
417061700	-124.531
417061800	-107.448
417061900	-140.815
417062000	-107.432
417062100	-125.757
417062200	-105.153
417062300	-123.437
417062400	-108.335
417062500	-130.031
417062600	-106.712
417062700	-126.502
417062800	-108.586
417062900	-120.56
417063000	-107.61
417063100	-135.443
417063200	-106.741
417063300	-123.008
417063400	-108.551
417063500	-137.586
417063600	-105.558
417063700	-121.841
417063800	-107.356
417063900	-136.419
417064000	-103.606
417064100	-140.571
417064200	-104.991
417064300	-133.696
417064400	-109.544
417064500	-122.089
417064600	-107.737
417064700	-134.848
417064800	-107.11
417064900	-125.272
417065000	-106.598
417065100	-123.758
417065200	-107.847
417065300	-126.882
417065400	-107.344
417065500	-132.273
417065600	-105.867
417065700	-127.429
417065800	-105.834
417065900	-125.159
417066000	-106.813
417066100	-134.952
417066200	-107.192
417066300	-135.726
417066400	-107.072
417066500	-128.252
417066600	-104.626
417066700	-130.501
417066800	-108.355
417066900	-127.658
417067000	-110.17
417067100	-126.889
417067200	-108.403
417067300	-126.94
417067400	-109.969
417067500	-127.61
417067600	-106.545
417067700	-130.728
417067800	-106.302
417067900	-129.261
417068000	-109.805
417068100	-128.237
417068200	-108.903
417068300	-129.643
417068400	-108.605
417068500	-128.331
417068600	-107.542
417068700	-129.592
417068800	-107.41
417068900	-131.459
417069000	-110.911
417069100	-129.033
417069200	-110.813
417069300	-136.666
417069400	-111.056
417069500	-121.197
417069600	-108.063
417069700	-123.408
417069800	-110.282
417069900	-134.1
417070000	-110.043
417070100	-136.5
417070200	-110.129
417070300	-130.479
417070400	-108.583
417070500	-132.205
417070600	-109.292
417070700	-130.978
417070800	-109.33
417070900	-128.2
417071000	-108.964
417071100	-140.715
417071200	-107.546
417071300	-130.924
417071400	-112.037
417071500	-137.609
417071600	-110.326
417071700	-131.601
417071800	-110.811
417071900	-124.813
417072000	-112.091
417072100	-137.819
417072200	-111.588
417072300	-130.487
417072400	-108.897
417072500	-133.328
417072600	-111.338
417072700	-127.861
417072800	-111.8
417072900	-126.84
417073000	-111.553
417073100	-130.356
417073200	-109.651
417073300	-127.176
417073400	-110.973
417073500	-129.248
417073600	-112.126
417073700	-126.506
417073800	-110.232
417073900	-133.307
417074000	-109.96
417074100	-117.98
417074200	-109.155
417074300	-119.804
417074400	-111.919
417074500	-127.288
417074600	-110.705
417074700	-129.319
417074800	-111.818
417074900	-130.372
417075000	-108.891
417075100	-128.17
417075200	-111.739
417075300	-136.953
417075400	-109.32
417075500	-130.573
417075600	-108.239
417075700	-140.654
417075800	-112.851
417075900	-141.078
417076000	-112.316
417076100	-146.414
417076200	-111.194
417076300	-129.286
417076400	-112.33
417076500	-142.284
417076600	-112.382
417076700	-133.607
417076800	-112.623
417076900	-127.071
417077000	-111.561
417077100	-132.281
417077200	-112.441
417077300	-144.446
417077400	-110.789
417077500	-134.451
417077600	-113.335
417077700	-128.202
417077800	-111.517
417077900	-148.122
417078000	-112.417
417078100	-127.639
417078200	-111.33
417078300	-128.11
417078400	-112.383
417078500	-130.851
417078600	-108.823
417078700	-134.729
417078800	-114.576
417078900	-140.663
417079000	-113.583
417079100	-136.289
417079200	-113.669
417079300	-131.864
417079400	-113.992
417079500	-131.962
417079600	-113.258
417079700	-137.95
417079800	-110.677
417079900	-128.261
417080000	-111.503
417080100	-130.762
417080200	-112.508
417080300	-133.413
417080400	-111.787
417080500	-136.277
417080600	-111.933
417080700	-127.451
417080800	-114.023
417080900	-142.36
417081000	-111.351
417081100	-133.363
417081200	-112.241
417081300	-124.046
417081400	-112.521
417081500	-132.435
417081600	-112.264
417081700	-144.959
417081800	-115.392
417081900	-133.124
417082000	-110.634
417082100	-128.382
417082200	-113.038
417082300	-144.755
417082400	-110.929
417082500	-137.416
417082600	-110.506
417082700	-135.7
417082800	-112.999
417082900	-132.84
417083000	-112.721
417083100	-131.577
417083200	-111.713
417083300	-132.601
417083400	-114.282
417083500	-133.809
417083600	-114.468
417083700	-127.35
417083800	-112.899
417083900	-134.491
417084000	-110.374
417084100	-139.32
417084200	-115.609
417084300	-130.707
417084400	-111.523
417084500	-129.765
417084600	-115.56
417084700	-151.727
417084800	-113.363
417084900	-136.756
417085000	-114.851
417085100	-139.107
417085200	-114.849
417085300	-131.537
417085400	-117.93
417085500	-136.949
417085600	-116.646
417085700	-130.693
417085800	-109.397
417085900	-131.732
417086000	-113.398
417086100	-135.077
417086200	-115.948
417086300	-145.588
417086400	-112.597
417086500	-137.083
417086600	-114.412
417086700	-139.17
417086800	-113.663
417086900	-130.402
417087000	-113.362
417087100	-141.771
417087200	-115.403
417087300	-137.781
417087400	-114.23
417087500	-129.782
417087600	-113.47
417087700	-133.101
417087800	-113.776
417087900	-126.762
417088000	-111.583
417088100	-134.982
417088200	-113.532
417088300	-132.108
417088400	-113.805
417088500	-132.035
417088600	-113.521
417088700	-138.48
417088800	-113.239
417088900	-146.201
417089000	-115.305
417089100	-129.841
417089200	-114.028
417089300	-138.63
417089400	-111.587
417089500	-132.693
417089600	-113.593
417089700	-135.904
417089800	-113.686
417089900	-130.38
417090000	-113.071
417090100	-129.986
417090200	-112.253
417090300	-144.41
417090400	-115.288
417090500	-139.844
417090600	-115.72
417090700	-130.864
417090800	-116.308
417090900	-129.248
417091000	-116.349
417091100	-137.509
417091200	-112.423
417091300	-132.821
417091400	-113.314
417091500	-132.83
417091600	-113.266
417091700	-131.273
417091800	-113.262
417091900	-127.059
417092000	-112.208
417092100	-140.485
417092200	-113.908
417092300	-134.926
417092400	-113.911
417092500	-138.043
417092600	-118.302
417092700	-137.801
417092800	-114.408
417092900	-136.577
417093000	-114.195
417093100	-125.422
417093200	-115.391
417093300	-131.535
417093400	-114.663
417093500	-128.579
417093600	-114.622
417093700	-136.321
417093800	-118.892
417093900	-141.644
417094000	-116.286
417094100	-126.374
417094200	-115.389
417094300	-142.111
417094400	-113.186
417094500	-141.177
417094600	-113.935
417094700	-148.985
417094800	-115.563
417094900	-135.571
417095000	-114.38
417095100	-133.6
417095200	-113.715
417095300	-142.116
417095400	-113.034
417095500	-140.066
417095600	-114.237
417095700	-136.692
417095800	-116.017
417095900	-137.561
417096000	-114.713
417096100	-137.245
417096200	-116.361
417096300	-136.31
417096400	-113.439
417096500	-141.686
417096600	-114.636
417096700	-138.444
417096800	-114.934
417096900	-143.471
417097000	-112.202
417097100	-131.779
417097200	-114.917
417097300	-133.787
417097400	-113.9
417097500	-134.563
417097600	-113.172
417097700	-144.676
417097800	-115.162
417097900	-134.136
417098000	-117.169
417098100	-141.206
417098200	-114.708
417098300	-132.319
417098400	-114.424
417098500	-137.405
417098600	-112.722
417098700	-135.325
417098800	-114.331
417098900	-143.281
417099000	-116.45
417099100	-135.579
417099200	-116.543
417099300	-128.541
417099400	-116.698
417099500	-138.244
417099600	-115.231
417099700	-138.273
417099800	-114.948
417099900	-135.031
417100000	-113.097
417100100	-136.236
417100200	-116.049
417100300	-127.093
417100400	-114.107
417100500	-142.387
417100600	-113.919
417100700	-139.186
417100800	-119.297
417100900	-137.062
417101000	-112.237
417101100	-134.449
417101200	-114.578
417101300	-139.1
417101400	-116.09
417101500	-144.812
417101600	-115.021
417101700	-146.382
417101800	-117.864
417101900	-131.645
417102000	-115.526
417102100	-144.951
417102200	-115.592
417102300	-135.32
417102400	-115.781
417102500	-132.98
417102600	-115.383
417102700	-129.987
417102800	-117.333
417102900	-131.201
417103000	-116.703
417103100	-133.737
417103200	-115.908
417103300	-136.607
417103400	-115.295
417103500	-138.586
417103600	-112.644
417103700	-128.099
417103800	-115.398
417103900	-143.148
417104000	-114.096
417104100	-141.436
417104200	-119.022
417104300	-133.008
417104400	-114.775
417104500	-137.809
417104600	-117.006
417104700	-134.655
417104800	-115.134
417104900	-135.759
417105000	-114.52
417105100	-136.055
417105200	-118.005
417105300	-135.832
417105400	-116.61
417105500	-131.797
417105600	-116.298
417105700	-134.043
417105800	-114.703
417105900	-134.024
417106000	-114.834
417106100	-128.266
417106200	-117.684
417106300	-143.836
417106400	-117.844
417106500	-138.834
417106600	-114.763
417106700	-130.971
417106800	-117.842
417106900	-144.193
417107000	-114.16
417107100	-135.755
417107200	-117.825
417107300	-143.813
417107400	-114.848
417107500	-138.385
417107600	-117.449
417107700	-138.997
417107800	-113.866
417107900	-145.268
417108000	-116.073
417108100	-129.359
417108200	-115.317
417108300	-145.275
417108400	-117.364
417108500	-142.804
417108600	-117.389
417108700	-130.903
417108800	-118.131
417108900	-131.107
417109000	-114.722
417109100	-146.822
417109200	-116.465
417109300	-142.211
417109400	-116.596
417109500	-133.749
417109600	-116.433
417109700	-152.295
417109800	-116.647
417109900	-143.358
417110000	-114.606
417110100	-135.12
417110200	-117.094
417110300	-136.98
417110400	-115.871
417110500	-138.399
417110600	-114.83
417110700	-139.063
417110800	-116.344
417110900	-136.923
417111000	-115.894
417111100	-142.537
417111200	-115.731
417111300	-134.32
417111400	-116.046
417111500	-137.267
417111600	-116.638
417111700	-142.169
417111800	-113.597
417111900	-137.078
417112000	-112.29
417112100	-133.027
417112200	-118.301
417112300	-138.612
417112400	-115.894
417112500	-137.784
417112600	-116.931
417112700	-137.93
417112800	-116.439
417112900	-148.775
417113000	-116.72
417113100	-141.716
417113200	-114.069
417113300	-126.221
417113400	-116.271
417113500	-137.371
417113600	-116.773
417113700	-144.325
417113800	-118.349
417113900	-145.645
417114000	-117.844
417114100	-133.206
417114200	-117.102
417114300	-136.733
417114400	-114.582
417114500	-135.806
417114600	-118.31
417114700	-137.936
417114800	-117.5
417114900	-139.02
417115000	-118.14
417115100	-161.69
417115200	-118.204
417115300	-136.046
417115400	-117.525
417115500	-132.741
417115600	-116.191
417115700	-135.47
417115800	-116.819
417115900	-132.715
417116000	-113.485
417116100	-136.404
417116200	-118.015
417116300	-141.023
417116400	-119.854
417116500	-140.992
417116600	-117.504
417116700	-130.935
417116800	-114.832
417116900	-138.649
417117000	-116.676
417117100	-138.232
417117200	-116.891
417117300	-134.872
417117400	-118.98
417117500	-138.999
417117600	-119.334
417117700	-149.643
417117800	-115.399
417117900	-137.547
417118000	-117.618
417118100	-151.546
417118200	-115.908
417118300	-132.353
417118400	-115.389
417118500	-129.898
417118600	-117.081
417118700	-140.717
417118800	-114.847
417118900	-147.802
417119000	-117.614
417119100	-135.116
417119200	-118.938
417119300	-144.344
417119400	-116.62
417119500	-136.689
417119600	-114.379
417119700	-137.227
417119800	-118.051
417119900	-156.068
417120000	-117.4
417120100	-133.279
417120200	-116.165
417120300	-132.725
417120400	-114.056
417120500	-142.138
417120600	-119.384
417120700	-140.241
417120800	-117.017
417120900	-141.798
417121000	-117.671
417121100	-140.135
417121200	-115.626
417121300	-131.286
417121400	-117.931
417121500	-138.327
417121600	-117.364
417121700	-134.293
417121800	-117.6
417121900	-143.638
417122000	-117.271
417122100	-132.544
417122200	-116.827
417122300	-147.599
417122400	-115.157
417122500	-148.868
417122600	-118.238
417122700	-137.154
417122800	-116.632
417122900	-132.006
417123000	-118.492
417123100	-133.198
417123200	-118.561
417123300	-146.449
417123400	-117.13
417123500	-132.807
417123600	-114.634
417123700	-137.346
417123800	-116.421
417123900	-132.169
417124000	-116.814
417124100	-134.89
417124200	-118.392
417124300	-130.225
417124400	-116.023
417124500	-133.099
417124600	-118.412
417124700	-133.037
417124800	-115.753
417124900	-136.707
417125000	-114.98
417125100	-135.188
417125200	-116.205
417125300	-134.659
417125400	-116.009
417125500	-139.579
417125600	-117.326
417125700	-135.771
417125800	-115.271
417125900	-135.284
417126000	-119.271
417126100	-143.459
417126200	-116.96
417126300	-143.968
417126400	-117.198
417126500	-140.628
417126600	-118.112
417126700	-133.568
417126800	-115.973
417126900	-140.61
417127000	-116.233
417127100	-126.853
417127200	-116.497
417127300	-138.015
417127400	-116.311
417127500	-141.459
417127600	-116.799
417127700	-140.429
417127800	-118.878
417127900	-159.305
417128000	-117.828
417128100	-136.023
417128200	-117.159
417128300	-144.195
417128400	-116.309
417128500	-143.428
417128600	-119.583
417128700	-144.641
417128800	-116.736
417128900	-136.595
417129000	-114.992
417129100	-142.176
417129200	-115.455
417129300	-134.124
417129400	-117.944
417129500	-142.784
417129600	-115.218
417129700	-143.27
417129800	-115.083
417129900	-131.999
417130000	-117.295
417130100	-135.443
417130200	-114.136
417130300	-133.764
417130400	-117.337
417130500	-137.717
417130600	-117.782
417130700	-143.207
417130800	-116.79
417130900	-125.902
417131000	-113.195
417131100	-142.371
417131200	-116.147
417131300	-145.16
417131400	-118.568
417131500	-148.684
417131600	-117.327
417131700	-147.119
417131800	-117.489
417131900	-136.34
417132000	-115.379
417132100	-143.965
417132200	-113.654
417132300	-139.57
417132400	-116.893
417132500	-136.902
417132600	-117.667
417132700	-143.963
417132800	-118.202
417132900	-142.851
417133000	-121.541
417133100	-145.168
417133200	-117.418
417133300	-129.848
417133400	-118.388
417133500	-133.652
417133600	-117.923
417133700	-140.467
417133800	-118.627
417133900	-143.405
417134000	-115.376
417134100	-133.996
417134200	-115.075
417134300	-133.495
417134400	-116.985
417134500	-130.568
417134600	-114.614
417134700	-138.173
417134800	-117.706
417134900	-138.036
417135000	-117.787
417135100	-140.277
417135200	-120.17
417135300	-138.798
417135400	-120.105
417135500	-144.302
417135600	-115.045
417135700	-143.483
417135800	-118.135
417135900	-136.949
417136000	-118.037
417136100	-144.253
417136200	-115.885
417136300	-138.517
417136400	-116.154
417136500	-143.015
417136600	-116.748
417136700	-142.304
417136800	-117.154
417136900	-141.625
417137000	-117.084
417137100	-137.228
417137200	-114.152
417137300	-146.721
417137400	-117.276
417137500	-139.2
417137600	-115.077
417137700	-142.878
417137800	-118.477
417137900	-135.08
417138000	-114.249
417138100	-143.381
417138200	-114.825
417138300	-135.553
417138400	-116.53
417138500	-136.103
417138600	-116.548
417138700	-147.481
417138800	-119.154
417138900	-146.917
417139000	-116.975
417139100	-145.65
417139200	-116.366
417139300	-134.709
417139400	-117.303
417139500	-136.09
417139600	-118.856
417139700	-132.319
417139800	-116.841
417139900	-133.967
417140000	-116.798
417140100	-132.917
417140200	-115.851
417140300	-145.882
417140400	-117.62
417140500	-135.029
417140600	-115.861
417140700	-143.137
417140800	-119.839
417140900	-142.745
417141000	-117.837
417141100	-138.253
417141200	-117.995
417141300	-152.196
417141400	-118.397
417141500	-152.533
417141600	-116.965
417141700	-140.224
417141800	-115.229
417141900	-132.001
417142000	-117.536
417142100	-135.765
417142200	-116.547
417142300	-147.925
417142400	-115.17
417142500	-139.66
417142600	-118.464
417142700	-136.149
417142800	-115.882
417142900	-136.372
417143000	-117.066
417143100	-134.578
417143200	-117.061
417143300	-128.62
417143400	-116.311
417143500	-133.336
417143600	-113.757
417143700	-138.495
417143800	-114.31
417143900	-151.156
417144000	-118.61
417144100	-139.852
417144200	-118.376
417144300	-140.092
417144400	-116.784
417144500	-132.643
417144600	-118.461
417144700	-136.343
417144800	-120.011
417144900	-136.875
417145000	-116.202
417145100	-139.571
417145200	-115.193
417145300	-135.5
417145400	-116.996
417145500	-141.548
417145600	-114.617
417145700	-131.151
417145800	-116.081
417145900	-159.088
417146000	-117.09
417146100	-135.258
417146200	-118.968
417146300	-136.25
417146400	-115.625
417146500	-140.131
417146600	-116.562
417146700	-135.792
417146800	-117.941
417146900	-135.734
417147000	-117.748
417147100	-134.959
417147200	-113.756
417147300	-138.1
417147400	-114.472
417147500	-142.969
417147600	-115.971
417147700	-139.068
417147800	-116.466
417147900	-141.739
417148000	-118.67
417148100	-137.991
417148200	-117.664
417148300	-136.169
417148400	-116.091
417148500	-137.871
417148600	-118.951
417148700	-145.828
417148800	-116.606
417148900	-145.208
417149000	-116.59
417149100	-134.368
417149200	-114.225
417149300	-138.489
417149400	-117.06
417149500	-143.039
417149600	-116.515
417149700	-139.085
417149800	-119.536
417149900	-136.932
417150000	-117.295
417150100	-135.465
417150200	-117.294
417150300	-132.921
417150400	-117.598
417150500	-139.541
417150600	-117.691
417150700	-136.318
417150800	-115.219
417150900	-137.76
417151000	-116.116
417151100	-145.575
417151200	-119.939
417151300	-132.634
417151400	-116.131
417151500	-155.407
417151600	-117.873
417151700	-137.173
417151800	-122.053
417151900	-133.873
417152000	-116.967
417152100	-140.423
417152200	-117.435
417152300	-142.585
417152400	-117.555
417152500	-144.426
417152600	-117.711
417152700	-135.73
417152800	-115.625
417152900	-133.058
417153000	-117.644
417153100	-134.738
417153200	-117.901
417153300	-135.355
417153400	-119.508
417153500	-138.322
417153600	-116.759
417153700	-153.168
417153800	-118.627
417153900	-138.354
417154000	-118.249
417154100	-155.084
417154200	-116.938
417154300	-139.841
417154400	-117.726
417154500	-130.156
417154600	-117.217
417154700	-133.815
417154800	-117.559
417154900	-139.217
417155000	-116.172
417155100	-139.865
417155200	-114.901
417155300	-138.354
417155400	-117.803
417155500	-135.989
417155600	-116.075
417155700	-132.112
417155800	-116.017
417155900	-145.594
417156000	-117.637
417156100	-142.472
417156200	-117.55
417156300	-130.762
417156400	-116.41
417156500	-132.252
417156600	-116.53
417156700	-144.092
417156800	-117.927
417156900	-150.364
417157000	-117.387
417157100	-135.123
417157200	-118.191
417157300	-139.245
417157400	-116.169
417157500	-143.809
417157600	-116.174
417157700	-134.389
417157800	-117.885
417157900	-133.626
417158000	-115.251
417158100	-131.873
417158200	-118.214
417158300	-140.601
417158400	-117.756
417158500	-136.733
417158600	-114.663
417158700	-136.21
417158800	-116.104
417158900	-128.239
417159000	-115.829
417159100	-141.713
417159200	-117.329
417159300	-135.048
417159400	-117.901
417159500	-134.846
417159600	-116.565
417159700	-136.279
417159800	-115.74
417159900	-139.624
417160000	-115.719
417160100	-146.134
417160200	-120.188
417160300	-131.249
417160400	-118.678
417160500	-156.562
417160600	-113.453
417160700	-136.195
417160800	-116.623
417160900	-128.39
417161000	-116.624
417161100	-145.407
417161200	-117.009
417161300	-131.67
417161400	-117.95
417161500	-131.268
417161600	-115.69
417161700	-144.944
417161800	-115.759
417161900	-149.484
417162000	-118.315
417162100	-137.394
417162200	-119.81
417162300	-153.594
417162400	-117.598
417162500	-144.608
417162600	-115.689
417162700	-135.363
417162800	-117.522
417162900	-137.229
417163000	-115.412
417163100	-134.735
417163200	-115.674
417163300	-135.353
417163400	-117.634
417163500	-140.746
417163600	-118.007
417163700	-139.095
417163800	-119.847
417163900	-137.148
417164000	-115.897
417164100	-146.615
417164200	-115.751
417164300	-132.499
417164400	-116.85
417164500	-132.357
417164600	-119.953
417164700	-138.132
417164800	-115.791
417164900	-131.215
417165000	-119.775
417165100	-138.82
417165200	-117.536
417165300	-141.669
417165400	-117.287
417165500	-138.149
417165600	-116.799
417165700	-133.784
417165800	-117.892
417165900	-136.465
417166000	-119.251
417166100	-146.467
417166200	-118.346
417166300	-140.256
417166400	-117.347
417166500	-137.471
417166600	-114.846
417166700	-137.95
417166800	-116.531
417166900	-134.941
417167000	-111.194
417167100	-142.76
417167200	-116.793
417167300	-130.293
417167400	-115.273
417167500	-133.181
417167600	-118.088
417167700	-144.285
417167800	-116.212
417167900	-142.129
417168000	-116.912
417168100	-150.944
417168200	-114.28
417168300	-142.523
417168400	-118.444
417168500	-138.041
417168600	-118.632
417168700	-150.897
417168800	-118.303
417168900	-141.414
417169000	-116.214
417169100	-133.424
417169200	-116.869
417169300	-145.934
417169400	-118.363
417169500	-133.694
417169600	-116.831
417169700	-141.171
417169800	-118.096
417169900	-137.464
417170000	-116.365
417170100	-130.998
417170200	-116.543
417170300	-136.506
417170400	-115.63
417170500	-132.917
417170600	-117.651
417170700	-139.221
417170800	-115.861
417170900	-134.668
417171000	-116.974
417171100	-142.764
417171200	-116.57
417171300	-131.068
417171400	-115.335
417171500	-142.029
417171600	-118.186
417171700	-145.249
417171800	-118.484
417171900	-129.588
417172000	-114.2
417172100	-139.79
417172200	-118.434
417172300	-140.223
417172400	-116.092
417172500	-138.659
417172600	-117.864
417172700	-138.235
417172800	-115.041
417172900	-137.939
417173000	-120.858
417173100	-165.431
417173200	-113.762
417173300	-133.743
417173400	-113.784
417173500	-136.179
417173600	-116.639
417173700	-144.899
417173800	-116.227
417173900	-138.272
417174000	-115.335
417174100	-134.921
417174200	-117.397
417174300	-134.422
417174400	-116.057
417174500	-147.441
417174600	-115.955
417174700	-132.479
417174800	-115.971
417174900	-140.243
417175000	-115.492
417175100	-133.553
417175200	-116.55
417175300	-134.661
417175400	-114.161
417175500	-140.792
417175600	-118.322
417175700	-134.753
417175800	-117.892
417175900	-135.774
417176000	-113.569
417176100	-132.787
417176200	-118.77
417176300	-143.25
417176400	-116.352
417176500	-130.608
417176600	-114.3
417176700	-142.44
417176800	-113.911
417176900	-148.533
417177000	-118.668
417177100	-142.964
417177200	-116.883
417177300	-136.195
417177400	-115.189
417177500	-139.411
417177600	-115.824
417177700	-136.551
417177800	-116.54
417177900	-137.849
417178000	-116.106
417178100	-141.216
417178200	-115.083
417178300	-134.149
417178400	-115.189
417178500	-138.305
417178600	-116.985
417178700	-135.84
417178800	-118.411
417178900	-155.484
417179000	-114.619
417179100	-141.39
417179200	-115.943
417179300	-135.662
417179400	-114.928
417179500	-135.487
417179600	-116.338
417179700	-131.691
417179800	-116.178
417179900	-134.588
417180000	-114.993
417180100	-138.404
417180200	-115.79
417180300	-132.407
417180400	-116.247
417180500	-136.702
417180600	-117.35
417180700	-133.538
417180800	-118.774
417180900	-139.092
417181000	-114.926
417181100	-131.976
417181200	-115.917
417181300	-141.619
417181400	-114.293
417181500	-136.265
417181600	-118.743
417181700	-142.996
417181800	-116.053
417181900	-145.043
417182000	-114.407
417182100	-131.161
417182200	-117.597
417182300	-141.5
417182400	-115.545
417182500	-125.549
417182600	-116.861
417182700	-134.675
417182800	-117.409
417182900	-132.357
417183000	-117.242
417183100	-133.073
417183200	-120.138
417183300	-137.492
417183400	-116.983
417183500	-130.119
417183600	-117.103
417183700	-134.907
417183800	-115.009
417183900	-138.342
417184000	-116.471
417184100	-141.516
417184200	-114.076
417184300	-129.435
417184400	-118.473
417184500	-135.874
417184600	-118.673
417184700	-152.376
417184800	-115.408
417184900	-136.369
417185000	-117.304
417185100	-135.169
417185200	-120.076
417185300	-142.233
417185400	-116.521
417185500	-133.289
417185600	-115.631
417185700	-140.672
417185800	-117.135
417185900	-131.966
417186000	-114.391
417186100	-130.886
417186200	-114.966
417186300	-136.579
417186400	-115.88
417186500	-135.145
417186600	-114.87
417186700	-133.256
417186800	-116.1
417186900	-135.933
417187000	-116.362
417187100	-137.414
417187200	-116.192
417187300	-137.14
417187400	-116.272
417187500	-137.652
417187600	-116.856
417187700	-132.102
417187800	-113.762
417187900	-135.618
417188000	-116.117
417188100	-138.55
417188200	-117.302
417188300	-130.62
417188400	-116.042
417188500	-144.909
417188600	-115.589
417188700	-134.323
417188800	-117.274
417188900	-135.981
417189000	-116.754
417189100	-134.288
417189200	-116.712
417189300	-140.16
417189400	-115.696
417189500	-150.156
417189600	-114.919
417189700	-138.354
417189800	-116.581
417189900	-139.559
417190000	-117.23
417190100	-131.354
417190200	-115.04
417190300	-136.161
417190400	-116.079
417190500	-137.091
417190600	-115.206
417190700	-139.837
417190800	-116.4
417190900	-140.365
417191000	-115.184
417191100	-130.338
417191200	-116.298
417191300	-135.897
417191400	-119.541
417191500	-139.611
417191600	-114.347
417191700	-147.117
417191800	-115.822
417191900	-138.763
417192000	-115.514
417192100	-134.363
417192200	-118.988
417192300	-133.534
417192400	-115.185
417192500	-140.082
417192600	-115.923
417192700	-139.743
417192800	-114.834
417192900	-130.972
417193000	-117.128
417193100	-135.88
417193200	-117.132
417193300	-132.731
417193400	-116.044
417193500	-136.428
417193600	-116.024
417193700	-141.789
417193800	-114.717
417193900	-134.585
417194000	-116.944
417194100	-136.108
417194200	-116.858
417194300	-147.044
417194400	-114.834
417194500	-132.314
417194600	-114.639
417194700	-141.468
417194800	-116.821
417194900	-139.96
417195000	-118.329
417195100	-134.16
417195200	-115.667
417195300	-139.876
417195400	-116.057
417195500	-137.191
417195600	-115.865
417195700	-135.946
417195800	-116.642
417195900	-132.509
417196000	-116.876
417196100	-136.044
417196200	-115.019
417196300	-139.063
417196400	-115.036
417196500	-131.379
417196600	-117.436
417196700	-127.192
417196800	-116.39
417196900	-145.046
417197000	-116.584
417197100	-131.288
417197200	-114.517
417197300	-136.358
417197400	-113.908
417197500	-139.068
417197600	-114.398
417197700	-136.005
417197800	-116.961
417197900	-131.341
417198000	-116.731
417198100	-140.923
417198200	-117.915
417198300	-135.62
417198400	-117.915
417198500	-126.562
417198600	-116.606
417198700	-134.391
417198800	-115.35
417198900	-126.914
417199000	-114.948
417199100	-140.372
417199200	-113.8
417199300	-138.401
417199400	-114.17
417199500	-142.101
417199600	-113.343
417199700	-138.228
417199800	-116.753
417199900	-135.837
417200000	-117.459
417200100	-134.466
417200200	-116.851
417200300	-143.127
417200400	-116.855
417200500	-144.921
417200600	-116.323
417200700	-138.258
417200800	-113.913
417200900	-131.544
417201000	-117.909
417201100	-139.257
417201200	-118.961
417201300	-140.8
417201400	-117.548
417201500	-135.699
417201600	-117.535
417201700	-132.33
417201800	-117.573
417201900	-129.73
417202000	-115.865
417202100	-139.644
417202200	-119.149
417202300	-142.973
417202400	-117.133
417202500	-127.754
417202600	-115.975
417202700	-136.09
417202800	-115.342
417202900	-133.042
417203000	-118.318
417203100	-141.12
417203200	-116.622
417203300	-130.9
417203400	-114.583
417203500	-131.473
417203600	-116.703
417203700	-130.076
417203800	-116.103
417203900	-168.215
417204000	-116.881
417204100	-136.5
417204200	-117.4
417204300	-140.787
417204400	-114.964
417204500	-150.839
417204600	-119.019
417204700	-135.45
417204800	-116.686
417204900	-144.179
417205000	-115.25
417205100	-141.208
417205200	-115.907
417205300	-139.191
417205400	-119.655
417205500	-134.912
417205600	-116.354
417205700	-134.271
417205800	-116.971
417205900	-134.422
417206000	-115.296
417206100	-144.87
417206200	-116.257
417206300	-141.527
417206400	-115.709
417206500	-126.723
417206600	-116.276
417206700	-140.35
417206800	-115.56
417206900	-136.986
417207000	-116.651
417207100	-132.47
417207200	-115.344
417207300	-130.295
417207400	-115.256
417207500	-153.259
417207600	-115.734
417207700	-155.056
417207800	-115.664
417207900	-136.628
417208000	-113.573
417208100	-141.931
417208200	-117.546
417208300	-144.79
417208400	-115.294
417208500	-138.858
417208600	-118.414
417208700	-137.59
417208800	-115.379
417208900	-133.924
417209000	-115.199
417209100	-136.11
417209200	-117.08
417209300	-144.014
417209400	-115.863
417209500	-136.707
417209600	-117.198
417209700	-144.389
417209800	-116.269
417209900	-141.922
417210000	-116.591
417210100	-141.414
417210200	-115.314
417210300	-150.287
417210400	-117.15
417210500	-136.935
417210600	-114.807
417210700	-131.346
417210800	-114.325
417210900	-135.798
417211000	-114.838
417211100	-137.877
417211200	-115.768
417211300	-143.847
417211400	-116.23
417211500	-137.249
417211600	-117.371
417211700	-153.898
417211800	-117.917
417211900	-134.801
417212000	-114.499
417212100	-146.41
417212200	-116.576
417212300	-133.845
417212400	-117.457
417212500	-131.179
417212600	-116.959
417212700	-141.094
417212800	-115.965
417212900	-132.209
417213000	-116.362
417213100	-134.467
417213200	-116.47
417213300	-134.107
417213400	-116.178
417213500	-138.604
417213600	-115.738
417213700	-138.616
417213800	-118.09
417213900	-139.232
417214000	-116.295
417214100	-135.595
417214200	-119.334
417214300	-137.663
417214400	-116.18
417214500	-134.658
417214600	-116.84
417214700	-131.448
417214800	-116.891
417214900	-143.152
417215000	-118.357
417215100	-128.33
417215200	-114.976
417215300	-133.301
417215400	-114.234
417215500	-141.503
417215600	-117.192
417215700	-138.981
417215800	-116.043
417215900	-133.915
417216000	-116.701
417216100	-142.025
417216200	-117.614
417216300	-137.235
417216400	-117.543
417216500	-143.125
417216600	-116.38
417216700	-141.203
417216800	-115.978
417216900	-141.328
417217000	-115.949
417217100	-145.028
417217200	-118.237
417217300	-136.658
417217400	-113.92
417217500	-135.903
417217600	-118.113
417217700	-134.415
417217800	-116.733
417217900	-132.657
417218000	-118.414
417218100	-137.502
417218200	-115.747
417218300	-136.702
417218400	-116.572
417218500	-138.12
417218600	-117.533
417218700	-131.791
417218800	-118.256
417218900	-133.907
417219000	-116.236
417219100	-139.576
417219200	-116.2
417219300	-136.002
417219400	-115.27
417219500	-136.972
417219600	-116.724
417219700	-143.577
417219800	-118.214
417219900	-131.019
417220000	-117.575
417220100	-136.619
417220200	-117.605
417220300	-135.415
417220400	-119.023
417220500	-135.627
417220600	-119.471
417220700	-139.036
417220800	-113.875
417220900	-131.983
417221000	-115.458
417221100	-145.333
417221200	-115.065
417221300	-136.681
417221400	-115.709
417221500	-139.557
417221600	-118.447
417221700	-143.671
417221800	-116.424
417221900	-136.059
417222000	-117.107
417222100	-141.524
417222200	-115.608
417222300	-134.529
417222400	-115.014
417222500	-140.299
417222600	-117.304
417222700	-137.486
417222800	-113.609
417222900	-148.433
417223000	-117.164
417223100	-133.446
417223200	-116.636
417223300	-131.384
417223400	-118.457
417223500	-147.5
417223600	-118.408
417223700	-140.882
417223800	-116.372
417223900	-138.304
417224000	-119.229
417224100	-141.021
417224200	-117.045
417224300	-142.777
417224400	-117.518
417224500	-142.131
417224600	-115.749
417224700	-135.859
417224800	-118.05
417224900	-133.552
417225000	-118.05
417225100	-137.12
417225200	-120.258
417225300	-143.103
417225400	-120.506
417225500	-139.621
417225600	-118.062
417225700	-132.171
417225800	-115.993
417225900	-139.48
417226000	-115.375
417226100	-143.283
417226200	-117.132
417226300	-141.956
417226400	-118.08
417226500	-139.608
417226600	-117.499
417226700	-140.316
417226800	-115.313
417226900	-137.823
417227000	-119.337
417227100	-135.588
417227200	-115.249
417227300	-139.276
417227400	-115.252
417227500	-139.017
417227600	-117.241
417227700	-149.291
417227800	-117.046
417227900	-145.56
417228000	-118.928
417228100	-144.927
417228200	-115.325
417228300	-144.74
417228400	-116.079
417228500	-135.034
417228600	-115.82
417228700	-134.909
417228800	-117.783
417228900	-133.086
417229000	-113.99
417229100	-132.42
417229200	-119.837
417229300	-141.251
417229400	-117.221
417229500	-134.296
417229600	-116.171
417229700	-142.045
417229800	-115.767
417229900	-131.09
417230000	-116.079
417230100	-136.181
417230200	-116.176
417230300	-139.622
417230400	-116.03
417230500	-136.886
417230600	-117.505
417230700	-145.595
417230800	-116.201
417230900	-147.419
417231000	-115.445
417231100	-135.632
417231200	-115.447
417231300	-137.785
417231400	-115.803
417231500	-129.089
417231600	-115.546
417231700	-137.947
417231800	-115.342
417231900	-133.731
417232000	-116.722
417232100	-140.87
417232200	-116.792
417232300	-135.804
417232400	-117.89
417232500	-137.575
417232600	-119.228
417232700	-163.365
417232800	-115.718
417232900	-145.434
417233000	-115.369
417233100	-133.769
417233200	-115.536
417233300	-130.054
417233400	-114.854
417233500	-142.417
417233600	-116.818
417233700	-139.729
417233800	-117.453
417233900	-135.815
417234000	-115.826
417234100	-137.363
417234200	-116.685
417234300	-140.113
417234400	-116.226
417234500	-137.001
417234600	-118.304
417234700	-131.769
417234800	-114.553
417234900	-134.695
417235000	-114.509
417235100	-142.874
417235200	-115.723
417235300	-127.619
417235400	-117.838
417235500	-133.552
417235600	-116.032
417235700	-144.823
417235800	-116.384
417235900	-141.197
417236000	-115.554
417236100	-140.423
417236200	-119.11
417236300	-141.25
417236400	-119.311
417236500	-135.917
417236600	-115.972
417236700	-129.194
417236800	-114.542
417236900	-135.753
417237000	-116.725
417237100	-136.198
417237200	-116.96
417237300	-149.005
417237400	-117.741
417237500	-139.131
417237600	-115.177
417237700	-134.044
417237800	-119.275
417237900	-139.78
417238000	-119.179
417238100	-142.54
417238200	-117.284
417238300	-138.83
417238400	-116.119
417238500	-134.257
417238600	-119.281
417238700	-148.597
417238800	-114.725
417238900	-142.141
417239000	-116.744
417239100	-139.966
417239200	-117.502
417239300	-142.174
417239400	-114.708
417239500	-138.299
417239600	-114.383
417239700	-136.555
417239800	-118.88
417239900	-142.682
417240000	-117.882
417240100	-131.888
417240200	-119.286
417240300	-143.696
417240400	-118.021
417240500	-141.296
417240600	-118.095
417240700	-138.282
417240800	-118.659
417240900	-129.395
417241000	-117.58
417241100	-138.393
417241200	-117.418
417241300	-139.96
417241400	-118.21
417241500	-135.97
417241600	-117.152
417241700	-138.196
417241800	-117.161
417241900	-153.546
417242000	-117.188
417242100	-138.198
417242200	-118.45
417242300	-137.244
417242400	-113.171
417242500	-140.524
417242600	-116.934
417242700	-137.591
417242800	-117.08
417242900	-142.651
417243000	-114.729
417243100	-129.572
417243200	-117.17
417243300	-135.937
417243400	-118.243
417243500	-132.13
417243600	-116.248
417243700	-128.135
417243800	-118.507
417243900	-135.182
417244000	-116.3
417244100	-137.836
417244200	-113.178
417244300	-138.473
417244400	-117.36
417244500	-137.223
417244600	-119.103
417244700	-140.863
417244800	-115.54
417244900	-135.98
417245000	-116.471
417245100	-133.078
417245200	-118.501
417245300	-132.394
417245400	-114.611
417245500	-138.206
417245600	-116.227
417245700	-128.817
417245800	-116.766
417245900	-134.657
417246000	-114.487
417246100	-145.295
417246200	-116.866
417246300	-138.924
417246400	-117.047
417246500	-135.691
417246600	-118.978
417246700	-134.48
417246800	-115.599
417246900	-159.549
417247000	-113.918
417247100	-130.618
417247200	-117.681
417247300	-147.949
417247400	-117.424
417247500	-128.502
417247600	-116.465
417247700	-129.09
417247800	-119.398
417247900	-147.036
417248000	-117.112
417248100	-131.19
417248200	-114.042
417248300	-133.911
417248400	-116.599
417248500	-139.654
417248600	-113.857
417248700	-138.32
417248800	-116.145
417248900	-141.017
417249000	-115.462
417249100	-151.644
417249200	-117.993
417249300	-137.957
417249400	-117.464
417249500	-145.427
417249600	-117.406
417249700	-136.679
417249800	-116.96
[truncated: 18,002 more rows]
