# Supplementary material for: Passive frequency comb generation at radiofrequency for ranging applications
Source: Nat Commun. 2024 Apr 2;15:2844. doi: 10.1038/s41467-024-46940-2 (PMC10987526; doi:10.1038/s41467-024-46940-2)
Supplement: Supplementary file 5 — Source Data [file 41467_2024_46940_MOESM5_ESM.zip › Figure3_Data/836_10MHz_-02_20dBm.xlsx]

## Sheet: Sheet1
frequency (Hz)	power (dBm)
417050000	-106.251
417050100	-122.509
417050200	-106.882
417050300	-133.098
417050400	-109.331
417050500	-130.418
417050600	-105.295
417050700	-120.5
417050800	-105.926
417050900	-126.963
417051000	-107.041
417051100	-125.508
417051200	-107.515
417051300	-132
417051400	-106.358
417051500	-130.897
417051600	-104.744
417051700	-123.029
417051800	-108.748
417051900	-126.739
417052000	-107.236
417052100	-126.859
417052200	-104.234
417052300	-120.528
417052400	-109.487
417052500	-125.456
417052600	-104.08
417052700	-130.262
417052800	-107.388
417052900	-124.117
417053000	-107.775
417053100	-125.714
417053200	-104.692
417053300	-130.339
417053400	-108.433
417053500	-128.76
417053600	-107.341
417053700	-123.39
417053800	-107.969
417053900	-126.608
417054000	-106.678
417054100	-124.17
417054200	-107.48
417054300	-119.062
417054400	-105.205
417054500	-127.351
417054600	-109.328
417054700	-122.338
417054800	-108.129
417054900	-126.751
417055000	-111.406
417055100	-124.521
417055200	-107.692
417055300	-127.366
417055400	-110.47
417055500	-122.275
417055600	-105.271
417055700	-140.682
417055800	-108.206
417055900	-125.253
417056000	-106.518
417056100	-120.984
417056200	-105.909
417056300	-119.387
417056400	-109.883
417056500	-131.735
417056600	-107.05
417056700	-135.328
417056800	-111.56
417056900	-125.428
417057000	-107.858
417057100	-130.919
417057200	-107.414
417057300	-122.82
417057400	-108.333
417057500	-124.353
417057600	-108.621
417057700	-127.822
417057800	-108.719
417057900	-128.485
417058000	-109.49
417058100	-131.87
417058200	-106.374
417058300	-123.521
417058400	-106.381
417058500	-136.626
417058600	-111.386
417058700	-130.118
417058800	-111.357
417058900	-136.497
417059000	-105.843
417059100	-126.951
417059200	-109.175
417059300	-128.975
417059400	-108.228
417059500	-126.842
417059600	-110.457
417059700	-135.252
417059800	-109.352
417059900	-144.401
417060000	-107.658
417060100	-126.659
417060200	-107.658
417060300	-134.492
417060400	-109.071
417060500	-128.614
417060600	-110.303
417060700	-132.655
417060800	-110.69
417060900	-141.389
417061000	-112.297
417061100	-123.738
417061200	-110.153
417061300	-146.249
417061400	-110.168
417061500	-124.841
417061600	-110.647
417061700	-129.896
417061800	-110.187
417061900	-135.444
417062000	-110.564
417062100	-131.133
417062200	-111.39
417062300	-133.183
417062400	-109.475
417062500	-129.519
417062600	-110.15
417062700	-146.331
417062800	-112.216
417062900	-136.52
417063000	-108.683
417063100	-126.527
417063200	-110.296
417063300	-127.699
417063400	-112.183
417063500	-134.43
417063600	-111.93
417063700	-125.983
417063800	-110.266
417063900	-132.133
417064000	-109.735
417064100	-126.063
417064200	-109.843
417064300	-129.735
417064400	-109.784
417064500	-124.628
417064600	-111.373
417064700	-124.669
417064800	-111.555
417064900	-131.499
417065000	-110.453
417065100	-128.805
417065200	-113.487
417065300	-137.355
417065400	-112.199
417065500	-125.573
417065600	-114.048
417065700	-142.606
417065800	-109.974
417065900	-138.72
417066000	-111.537
417066100	-141.425
417066200	-109.773
417066300	-129.913
417066400	-111.342
417066500	-134.664
417066600	-110.757
417066700	-132.316
417066800	-111.063
417066900	-135.95
417067000	-112.254
417067100	-134.179
417067200	-112.724
417067300	-130.73
417067400	-111.769
417067500	-135.534
417067600	-113.633
417067700	-139.655
417067800	-111.877
417067900	-135.194
417068000	-112.335
417068100	-131.752
417068200	-112.154
417068300	-127.417
417068400	-112.638
417068500	-130.056
417068600	-110.89
417068700	-125.305
417068800	-111.948
417068900	-126.074
417069000	-113.333
417069100	-136.446
417069200	-112.296
417069300	-131.458
417069400	-111.676
417069500	-126.276
417069600	-112.395
417069700	-134.22
417069800	-112.388
417069900	-127.811
417070000	-113.034
417070100	-137.875
417070200	-110.931
417070300	-127.899
417070400	-113.379
417070500	-135.894
417070600	-111.909
417070700	-145.82
417070800	-112.822
417070900	-139.723
417071000	-112.874
417071100	-134.183
417071200	-115.133
417071300	-134.146
417071400	-113.508
417071500	-132.197
417071600	-112.668
417071700	-136.103
417071800	-112.569
417071900	-128.904
417072000	-113.526
417072100	-129.142
417072200	-112.221
417072300	-137.647
417072400	-112.725
417072500	-137.083
417072600	-112.897
417072700	-133.463
417072800	-113.098
417072900	-137.625
417073000	-112.718
417073100	-131.595
417073200	-113.555
417073300	-129.304
417073400	-114.338
417073500	-131.478
417073600	-114.714
417073700	-141.051
417073800	-112.81
417073900	-131.225
417074000	-113.743
417074100	-132.788
417074200	-114.459
417074300	-134.002
417074400	-111.177
417074500	-138.917
417074600	-112.687
417074700	-126.074
417074800	-116.06
417074900	-145.769
417075000	-114.002
417075100	-130.548
417075200	-115.503
417075300	-131.108
417075400	-111.149
417075500	-127.938
417075600	-112.735
417075700	-134.96
417075800	-114.763
417075900	-136.734
417076000	-112.587
417076100	-132.541
417076200	-113.376
417076300	-136.083
417076400	-113.385
417076500	-133.75
417076600	-114.529
417076700	-134.13
417076800	-114.68
417076900	-144.312
417077000	-112.983
417077100	-134.875
417077200	-115.427
417077300	-140.736
417077400	-114.391
417077500	-138.287
417077600	-115.774
417077700	-131.371
417077800	-115.901
417077900	-143.557
417078000	-112.598
417078100	-130.608
417078200	-115.822
417078300	-148.236
417078400	-111.98
417078500	-135.293
417078600	-116.063
417078700	-135.831
417078800	-113.939
417078900	-135.32
417079000	-112.406
417079100	-131.455
417079200	-110.382
417079300	-154.701
417079400	-114.605
417079500	-128.773
417079600	-114.423
417079700	-133.35
417079800	-113.278
417079900	-135.245
417080000	-115.763
417080100	-137.341
417080200	-115.009
417080300	-135.667
417080400	-116.671
417080500	-138.681
417080600	-115.021
417080700	-144.995
417080800	-113.387
417080900	-133.664
417081000	-114.513
417081100	-147.735
417081200	-115.592
417081300	-133.827
417081400	-113.934
417081500	-139.033
417081600	-115.855
417081700	-136.205
417081800	-112.964
417081900	-130.72
417082000	-115.974
417082100	-137.92
417082200	-117.688
417082300	-138.276
417082400	-113.669
417082500	-135.631
417082600	-114.486
417082700	-128.643
417082800	-112.594
417082900	-135.562
417083000	-112.642
417083100	-145.782
417083200	-111.908
417083300	-128.773
417083400	-111.946
417083500	-130.766
417083600	-113.845
417083700	-128.644
417083800	-114.129
417083900	-131.117
417084000	-117.606
417084100	-139.722
417084200	-114.666
417084300	-150.021
417084400	-113.964
417084500	-151.537
417084600	-114.8
417084700	-135.101
417084800	-114.617
417084900	-137.388
417085000	-115.873
417085100	-127.084
417085200	-115.141
417085300	-138.328
417085400	-115.06
417085500	-143.663
417085600	-115.627
417085700	-147.311
417085800	-115.814
417085900	-144.051
417086000	-117.698
417086100	-130.9
417086200	-113.49
417086300	-135.349
417086400	-116.629
417086500	-132.746
417086600	-112.802
417086700	-135.603
417086800	-114.385
417086900	-134.46
417087000	-116.225
417087100	-133.833
417087200	-113.498
417087300	-137.71
417087400	-113.344
417087500	-132.392
417087600	-116.051
417087700	-145.185
417087800	-114.096
417087900	-138.014
417088000	-114.177
417088100	-139.918
417088200	-114.139
417088300	-130.089
417088400	-116.078
417088500	-126.405
417088600	-113.31
417088700	-131.644
417088800	-114.613
417088900	-131.205
417089000	-111.874
417089100	-131.407
417089200	-115.245
417089300	-138.137
417089400	-115.095
417089500	-133.303
417089600	-116.139
417089700	-143.54
417089800	-116.144
417089900	-138.818
417090000	-117.76
417090100	-136.441
417090200	-114.31
417090300	-133.027
417090400	-116.623
417090500	-137.604
417090600	-115.36
417090700	-139.525
417090800	-114.854
417090900	-138.646
417091000	-114.989
417091100	-135.533
417091200	-111.765
417091300	-129.258
417091400	-116.843
417091500	-138.772
417091600	-115.173
417091700	-133.934
417091800	-114.771
417091900	-137.313
417092000	-116.535
417092100	-142.947
417092200	-114.433
417092300	-128.682
417092400	-116.734
417092500	-135.834
417092600	-113.615
417092700	-135.435
417092800	-117.236
417092900	-134.742
417093000	-116.406
417093100	-145.746
417093200	-112.291
417093300	-141.614
417093400	-112.713
417093500	-133.1
417093600	-117.892
417093700	-130.527
417093800	-115.887
417093900	-148.757
417094000	-118.136
417094100	-139.11
417094200	-115.95
417094300	-137.636
417094400	-116.128
417094500	-125.668
417094600	-116.948
417094700	-137.025
417094800	-117.805
417094900	-134.821
417095000	-114.362
417095100	-135.403
417095200	-115.491
417095300	-135.367
417095400	-120.06
417095500	-131.986
417095600	-113.447
417095700	-139.698
417095800	-115.767
417095900	-146.904
417096000	-114.389
417096100	-150.164
417096200	-117.777
417096300	-141.177
417096400	-117.193
417096500	-141.822
417096600	-117.211
417096700	-155.403
417096800	-115.991
417096900	-138.654
417097000	-118.153
417097100	-155.415
417097200	-119.303
417097300	-136.733
417097400	-112.539
417097500	-148.471
417097600	-117.716
417097700	-127.912
417097800	-117.88
417097900	-131.118
417098000	-116.416
417098100	-132.446
417098200	-116.06
417098300	-129.237
417098400	-116.853
417098500	-137.57
417098600	-115.152
417098700	-134.184
417098800	-113.801
417098900	-144.374
417099000	-116.129
417099100	-135.299
417099200	-116.148
417099300	-136.369
417099400	-118.92
417099500	-135.567
417099600	-116.58
417099700	-135.582
417099800	-116.074
417099900	-137.833
417100000	-118.418
417100100	-142.872
417100200	-114.124
417100300	-142.141
417100400	-117.799
417100500	-150.125
417100600	-117.812
417100700	-130.932
417100800	-115.183
417100900	-134.845
417101000	-119.011
417101100	-134.005
417101200	-119.004
417101300	-137.22
417101400	-115.863
417101500	-132.478
417101600	-113.595
417101700	-138.134
417101800	-117.216
417101900	-144.182
417102000	-115.399
417102100	-133.187
417102200	-117.35
417102300	-137.749
417102400	-115.689
417102500	-135.995
417102600	-115.372
417102700	-138.007
417102800	-113.581
417102900	-142.596
417103000	-114.741
417103100	-135.496
417103200	-117.533
417103300	-134.398
417103400	-116.387
417103500	-137.863
417103600	-117.981
417103700	-142.043
417103800	-116.345
417103900	-133.762
417104000	-117.665
417104100	-153.4
417104200	-114.635
417104300	-130.594
417104400	-114.874
417104500	-136.387
417104600	-118.579
417104700	-147.284
417104800	-114.441
417104900	-132.978
417105000	-118.922
417105100	-137.16
417105200	-115.524
417105300	-146.06
417105400	-115.898
417105500	-134.632
417105600	-118.773
417105700	-132.742
417105800	-116.762
417105900	-140.556
417106000	-115.382
417106100	-132.889
417106200	-117.553
417106300	-134.843
417106400	-116.483
417106500	-130.806
417106600	-116.076
417106700	-133.843
417106800	-117.542
417106900	-132.406
417107000	-117.655
417107100	-136.302
417107200	-117.213
417107300	-152.408
417107400	-115.4
417107500	-130.494
417107600	-116.121
417107700	-132.69
417107800	-115.53
417107900	-137.793
417108000	-116.266
417108100	-133.398
417108200	-117.147
417108300	-144.992
417108400	-117.522
417108500	-129.505
417108600	-118.109
417108700	-132.462
417108800	-117.231
417108900	-133.899
417109000	-115.77
417109100	-150.335
417109200	-115.704
417109300	-132.944
417109400	-114.562
417109500	-141.629
417109600	-117.262
417109700	-137.135
417109800	-116.531
417109900	-134.633
417110000	-116.346
417110100	-130.71
417110200	-115.788
417110300	-141.989
417110400	-117.426
417110500	-134.005
417110600	-119.19
417110700	-135.934
417110800	-117.46
417110900	-137.035
417111000	-119.914
417111100	-137.078
417111200	-116.986
417111300	-147.138
417111400	-118.578
417111500	-139.173
417111600	-118.578
417111700	-131.908
417111800	-118.257
417111900	-156.767
417112000	-115.071
417112100	-140.968
417112200	-115.976
417112300	-139.155
417112400	-116.912
417112500	-137.766
417112600	-116.118
417112700	-131.87
417112800	-116.955
417112900	-128.308
417113000	-116.948
417113100	-156.301
417113200	-116.102
417113300	-136.877
417113400	-116.309
417113500	-141.055
417113600	-116.714
417113700	-140.446
417113800	-117.776
417113900	-138.321
417114000	-118.926
417114100	-131.363
417114200	-116.734
417114300	-150.183
417114400	-116.745
417114500	-135.077
417114600	-116.825
417114700	-136.327
417114800	-116.044
417114900	-154.803
417115000	-118.806
417115100	-146.505
417115200	-118.016
417115300	-132.01
417115400	-115.162
417115500	-135.497
417115600	-118.499
417115700	-143.279
417115800	-115.948
417115900	-132.128
417116000	-118.995
417116100	-156.107
417116200	-114.507
417116300	-135.75
417116400	-114.544
417116500	-134.591
417116600	-115.608
417116700	-139.388
417116800	-114.27
417116900	-137.312
417117000	-117.246
417117100	-134.613
417117200	-114.266
417117300	-133.135
417117400	-118.595
417117500	-130.021
417117600	-115.103
417117700	-143.402
417117800	-117.093
417117900	-136.255
417118000	-120.417
417118100	-145.474
417118200	-117.467
417118300	-139.069
417118400	-119.693
417118500	-138.715
417118600	-118.208
417118700	-138.549
417118800	-117.172
417118900	-133.31
417119000	-117.009
417119100	-132.281
417119200	-117.559
417119300	-143.256
417119400	-117.348
417119500	-129.067
417119600	-117.088
417119700	-141.187
417119800	-116.637
417119900	-136.953
417120000	-116.571
417120100	-133.424
417120200	-117.554
417120300	-132.664
417120400	-116.815
417120500	-135.498
417120600	-118.469
417120700	-132.927
417120800	-118.398
417120900	-141.399
417121000	-117.311
417121100	-132.688
417121200	-115.834
417121300	-144.183
417121400	-117.734
417121500	-136.157
417121600	-117.759
417121700	-137.47
417121800	-115.39
417121900	-139.632
417122000	-118.117
417122100	-129.206
417122200	-118.449
417122300	-133.658
417122400	-118.561
417122500	-142.504
417122600	-117.967
417122700	-133.413
417122800	-117.16
417122900	-142.711
417123000	-115.814
417123100	-138.512
417123200	-118.342
417123300	-130.166
417123400	-115.78
417123500	-142.732
417123600	-119.12
417123700	-135.934
417123800	-117.704
417123900	-160.987
417124000	-118.977
417124100	-133.107
417124200	-116.943
417124300	-135.426
417124400	-118.303
417124500	-135.99
417124600	-117.552
417124700	-138.16
417124800	-115.55
417124900	-143.158
417125000	-116.842
417125100	-134.007
417125200	-116.019
417125300	-150.129
417125400	-116.319
417125500	-128.665
417125600	-115.182
417125700	-135.643
417125800	-118.331
417125900	-132.997
417126000	-114.262
417126100	-150.288
417126200	-117.89
417126300	-139.373
417126400	-120.273
417126500	-133.502
417126600	-118.424
417126700	-145.704
417126800	-117.724
417126900	-135.154
417127000	-116.267
417127100	-133.949
417127200	-115.757
417127300	-149.501
417127400	-118.621
417127500	-134.723
417127600	-116.864
417127700	-137.936
417127800	-115.379
417127900	-130.291
417128000	-114.595
417128100	-135.907
417128200	-118.328
417128300	-133.896
417128400	-116.758
417128500	-140.5
417128600	-115.753
417128700	-131.5
417128800	-118.833
417128900	-130.736
417129000	-120.072
417129100	-147.018
417129200	-115.662
417129300	-130.649
417129400	-116.875
417129500	-130.077
417129600	-117.953
417129700	-151.309
417129800	-118.759
417129900	-135.324
417130000	-115.651
417130100	-135.289
417130200	-117.033
417130300	-131.666
417130400	-117.014
417130500	-137.453
417130600	-118.006
417130700	-135.921
417130800	-119.459
417130900	-140.611
417131000	-115.244
417131100	-132.554
417131200	-117.663
417131300	-147.903
417131400	-115.828
417131500	-139.09
417131600	-115.931
417131700	-133.967
417131800	-116.917
417131900	-146.595
417132000	-116.608
417132100	-150.88
417132200	-119.147
417132300	-139.252
417132400	-116.052
417132500	-134.547
417132600	-115.925
417132700	-134.818
417132800	-114.652
417132900	-136.396
417133000	-115.648
417133100	-143.513
417133200	-115.68
417133300	-139.355
417133400	-117.047
417133500	-140.521
417133600	-115.816
417133700	-147.55
417133800	-117.22
417133900	-153.557
417134000	-116.042
417134100	-138.042
417134200	-116.593
417134300	-152.602
417134400	-118.713
417134500	-140.859
417134600	-117.3
417134700	-136.324
417134800	-118.11
417134900	-135.549
417135000	-117.887
417135100	-147.677
417135200	-114.793
417135300	-137.111
417135400	-115.91
417135500	-145.159
417135600	-116.816
417135700	-140.753
417135800	-116.156
417135900	-131.726
417136000	-116.156
417136100	-140.768
417136200	-117.52
417136300	-132.213
417136400	-119.928
417136500	-134.834
417136600	-116.349
417136700	-147.535
417136800	-116.908
417136900	-138.776
417137000	-117.29
417137100	-136.387
417137200	-115.586
417137300	-138.027
417137400	-117.827
417137500	-133.173
417137600	-116.156
417137700	-135.393
417137800	-117.511
417137900	-130.59
417138000	-116.88
417138100	-138.244
417138200	-119.977
417138300	-149.097
417138400	-116.516
417138500	-135.747
417138600	-117.658
417138700	-151.654
417138800	-116.507
417138900	-131.947
417139000	-117.796
417139100	-146.529
417139200	-117.36
417139300	-145.26
417139400	-118.464
417139500	-147.874
417139600	-116.266
417139700	-137.887
417139800	-115.497
417139900	-136.678
417140000	-114.765
417140100	-131.646
417140200	-117.118
417140300	-138.14
417140400	-120.172
417140500	-134.509
417140600	-116.397
417140700	-134.402
417140800	-119.055
417140900	-143.988
417141000	-119.056
417141100	-135.875
417141200	-118.704
417141300	-138.109
417141400	-117.99
417141500	-137.869
417141600	-118.999
417141700	-143.672
417141800	-116.495
417141900	-135.67
417142000	-115.244
417142100	-144.823
417142200	-115.695
417142300	-141.481
417142400	-117.22
417142500	-147.863
417142600	-118.028
417142700	-141.014
417142800	-115.985
417142900	-131.326
417143000	-118.341
417143100	-143.372
417143200	-119.663
417143300	-145.851
417143400	-119.631
417143500	-146.199
417143600	-117.506
417143700	-147.603
417143800	-117.353
417143900	-138.309
417144000	-114.466
417144100	-135.662
417144200	-115.36
417144300	-135.733
417144400	-118.253
417144500	-126.499
417144600	-114.158
417144700	-139.574
417144800	-118.991
417144900	-143.124
417145000	-117.996
417145100	-138.555
417145200	-114.64
417145300	-141.728
417145400	-119.125
417145500	-135.465
417145600	-119.127
417145700	-157.062
417145800	-114.889
417145900	-143.639
417146000	-119.986
417146100	-136.839
417146200	-117.617
417146300	-138.094
417146400	-117.565
417146500	-141.655
417146600	-115.324
417146700	-133.455
417146800	-115.324
417146900	-132.341
417147000	-116.802
417147100	-135.347
417147200	-116.376
417147300	-146.349
417147400	-117.291
417147500	-143.931
417147600	-116.977
417147700	-130.289
417147800	-117.716
417147900	-141.358
417148000	-118.649
417148100	-142.838
417148200	-117.588
417148300	-135.536
417148400	-115.74
417148500	-137.552
417148600	-117.644
417148700	-132.54
417148800	-116.579
417148900	-136.839
417149000	-117.557
417149100	-133.693
417149200	-114.806
417149300	-141.619
417149400	-116.619
417149500	-140.555
417149600	-116.782
417149700	-144.069
417149800	-116.945
417149900	-128.084
417150000	-115.329
417150100	-130.093
417150200	-118.451
417150300	-134.715
417150400	-117.702
417150500	-142.029
417150600	-116.622
417150700	-132.012
417150800	-117.304
417150900	-141.202
417151000	-116.093
417151100	-133.746
417151200	-117.891
417151300	-128.119
417151400	-115.479
417151500	-136.699
417151600	-115.624
417151700	-131.232
417151800	-117.807
417151900	-126.611
417152000	-117.352
417152100	-133.22
417152200	-117.415
417152300	-137.35
417152400	-118.502
417152500	-142.943
417152600	-116.952
417152700	-132.64
417152800	-115.594
417152900	-142.138
417153000	-115.898
417153100	-134.08
417153200	-117.421
417153300	-132.794
417153400	-114.265
417153500	-140.932
417153600	-115.414
417153700	-138.562
417153800	-118.909
417153900	-133.104
417154000	-118.062
417154100	-136.536
417154200	-114.196
417154300	-135.84
417154400	-115.728
417154500	-137.473
417154600	-115.875
417154700	-133.787
417154800	-117.101
417154900	-132.726
417155000	-118.365
417155100	-133.875
417155200	-116.874
417155300	-133.538
417155400	-116.238
417155500	-144.292
417155600	-116.29
417155700	-146.723
417155800	-117.014
417155900	-130.852
417156000	-116.24
417156100	-131.85
417156200	-115.232
417156300	-142.503
417156400	-116.699
417156500	-134.917
417156600	-115.048
417156700	-139.321
417156800	-118.521
417156900	-147.486
417157000	-117.372
417157100	-130.636
417157200	-114.787
417157300	-132.974
417157400	-115.653
417157500	-144.415
417157600	-114.673
417157700	-130.002
417157800	-118.016
417157900	-138.795
417158000	-115.382
417158100	-136.623
417158200	-116.43
417158300	-145.697
417158400	-115.214
417158500	-139.072
417158600	-114.833
417158700	-136.612
417158800	-115.83
417158900	-136.244
417159000	-115.53
417159100	-136.687
417159200	-117.427
417159300	-142.159
417159400	-116.762
417159500	-134.026
417159600	-115.411
417159700	-133.144
417159800	-117.971
417159900	-140.396
417160000	-116.396
417160100	-142.01
417160200	-116.874
417160300	-134.531
417160400	-113.793
417160500	-132.407
417160600	-115.827
417160700	-133.464
417160800	-116.555
417160900	-135.233
417161000	-115.686
417161100	-150.979
417161200	-115.89
417161300	-136.07
417161400	-116.047
417161500	-139.414
417161600	-116.973
417161700	-131.328
417161800	-117.238
417161900	-158.159
417162000	-119.905
417162100	-134.293
417162200	-114.441
417162300	-142.633
417162400	-117.411
417162500	-153.077
417162600	-115.557
417162700	-146.949
417162800	-116.995
417162900	-135.738
417163000	-114.796
417163100	-132.912
417163200	-115.1
417163300	-140.763
417163400	-116.413
417163500	-132.782
417163600	-113.441
417163700	-139.003
417163800	-115.79
417163900	-133.977
417164000	-118.732
417164100	-136.746
417164200	-115.352
417164300	-142.957
417164400	-115.323
417164500	-132.535
417164600	-115.548
417164700	-142.604
417164800	-116.938
417164900	-131.782
417165000	-113.229
417165100	-130.489
417165200	-118.255
417165300	-143.517
417165400	-117.779
417165500	-142.703
417165600	-118.421
417165700	-130.001
417165800	-117.697
417165900	-141.278
417166000	-116.158
417166100	-138.658
417166200	-116.867
417166300	-139.254
417166400	-115.807
417166500	-135.267
417166600	-117.456
417166700	-135.044
417166800	-116.07
417166900	-129.016
417167000	-116.875
417167100	-130.451
417167200	-116.253
417167300	-139.593
417167400	-118.008
417167500	-141.099
417167600	-113.959
417167700	-140.74
417167800	-115.1
417167900	-143.874
417168000	-115.748
417168100	-142.064
417168200	-119.565
417168300	-130.936
417168400	-114.687
417168500	-131.601
417168600	-115.828
417168700	-130.236
417168800	-113.534
417168900	-129.944
417169000	-118.516
417169100	-140.92
417169200	-116.126
417169300	-134.338
417169400	-116.176
417169500	-136.12
417169600	-116.014
417169700	-136.696
417169800	-116.234
417169900	-138.2
417170000	-115.683
417170100	-142.861
417170200	-116.721
417170300	-139.123
417170400	-116.151
417170500	-131.692
417170600	-112.999
417170700	-142.848
417170800	-117.962
417170900	-128.477
417171000	-114.525
417171100	-138.982
417171200	-115.012
417171300	-146.543
417171400	-117.384
417171500	-134.692
417171600	-115.332
417171700	-144.514
417171800	-113.885
417171900	-132.412
417172000	-116.64
417172100	-135.886
417172200	-115.58
417172300	-132.526
417172400	-113.674
417172500	-134.854
417172600	-116.248
417172700	-145.401
417172800	-115.91
417172900	-135.661
417173000	-115.286
417173100	-133.282
417173200	-116.862
417173300	-142.264
417173400	-116.265
417173500	-135.272
417173600	-114.971
417173700	-131.2
417173800	-117.397
417173900	-143.378
417174000	-119.576
417174100	-145.018
417174200	-117.322
417174300	-136.157
417174400	-118.472
417174500	-133.193
417174600	-116.458
417174700	-157.557
417174800	-115.922
417174900	-141.186
417175000	-115.923
417175100	-133.68
417175200	-113.992
417175300	-146.164
417175400	-114.804
417175500	-136.56
417175600	-116.61
417175700	-134.353
417175800	-116.882
417175900	-136.966
417176000	-115.462
417176100	-128.172
417176200	-113.853
417176300	-139.242
417176400	-115.86
417176500	-130.49
417176600	-113.753
417176700	-142.491
417176800	-115.197
417176900	-136.735
417177000	-116.973
417177100	-144.371
417177200	-114.156
417177300	-127.371
417177400	-117.495
417177500	-132.533
417177600	-116.583
417177700	-138.957
417177800	-113.863
417177900	-124.535
417178000	-117.254
417178100	-139.008
417178200	-115.511
417178300	-142.581
417178400	-115.892
417178500	-143.87
417178600	-116.209
417178700	-131.234
417178800	-113.727
417178900	-139.523
417179000	-115.296
417179100	-142.366
417179200	-116.402
417179300	-126.411
417179400	-115.787
417179500	-140.361
417179600	-118.241
417179700	-134.754
417179800	-115.898
417179900	-135.192
417180000	-115.769
417180100	-138.258
417180200	-116.091
417180300	-140.968
417180400	-114.572
417180500	-130.817
417180600	-116.553
417180700	-134.894
417180800	-116.196
417180900	-132.246
417181000	-116.818
417181100	-141.244
417181200	-117.273
417181300	-139.422
417181400	-118.154
417181500	-138.337
417181600	-117.494
417181700	-137.844
417181800	-117.253
417181900	-139.681
417182000	-116.365
417182100	-129.481
417182200	-116.351
417182300	-138.628
417182400	-116.298
417182500	-132.606
417182600	-115.583
417182700	-135.941
417182800	-114.187
417182900	-151.005
417183000	-113.622
417183100	-136.183
417183200	-117.248
417183300	-130.313
417183400	-115.167
417183500	-139.831
417183600	-116.42
417183700	-135.135
417183800	-115.129
417183900	-139.52
417184000	-115.145
417184100	-135.811
417184200	-117.916
417184300	-145.28
417184400	-115.014
417184500	-143.337
417184600	-116.783
417184700	-134.658
417184800	-113.994
417184900	-132.655
417185000	-115.907
417185100	-144.451
417185200	-116.169
417185300	-132.965
417185400	-115.338
417185500	-131.114
417185600	-115.183
417185700	-139.939
417185800	-118.219
417185900	-139.462
417186000	-118.46
417186100	-128.633
417186200	-116.53
417186300	-130.877
417186400	-116.241
417186500	-131.341
417186600	-114.436
417186700	-135.857
417186800	-116.177
417186900	-133.433
417187000	-118.332
417187100	-136.412
417187200	-119.092
417187300	-139.222
417187400	-113.388
417187500	-133.455
417187600	-115.695
417187700	-146.565
417187800	-113.777
417187900	-135.196
417188000	-116.83
417188100	-130.095
417188200	-114.663
417188300	-137.645
417188400	-116.049
417188500	-145.411
417188600	-113.803
417188700	-133.157
417188800	-116.867
417188900	-132.276
417189000	-117.411
417189100	-136.274
417189200	-114.949
417189300	-134.52
417189400	-115.91
417189500	-135.895
417189600	-115.483
417189700	-138.876
417189800	-116.339
417189900	-136.626
417190000	-115.679
417190100	-129.756
417190200	-117.96
417190300	-131.891
417190400	-116.047
417190500	-146.672
417190600	-117.23
417190700	-131.886
417190800	-114.437
417190900	-138.888
417191000	-117.38
417191100	-145.387
417191200	-116.822
417191300	-133.268
417191400	-116.497
417191500	-140.292
417191600	-117.51
417191700	-135.541
417191800	-114.856
417191900	-139.388
417192000	-113.564
417192100	-139.042
417192200	-117.386
417192300	-144.238
417192400	-117.653
417192500	-143.46
417192600	-117.706
417192700	-133.938
417192800	-116.305
417192900	-136.991
417193000	-116.768
417193100	-134.475
417193200	-115.174
417193300	-136.486
417193400	-114.619
417193500	-135.16
417193600	-115.706
417193700	-133.462
417193800	-115.946
417193900	-140.211
417194000	-117.164
417194100	-130.114
417194200	-115.111
417194300	-145.834
417194400	-116.414
417194500	-128.523
417194600	-116.692
417194700	-134.431
417194800	-115.347
417194900	-136.646
417195000	-115.668
417195100	-141.193
417195200	-116.25
417195300	-136.678
417195400	-117.722
417195500	-131.186
417195600	-118.601
417195700	-147.07
417195800	-116.954
417195900	-138.949
417196000	-115.944
417196100	-136.601
417196200	-117.24
417196300	-144.93
417196400	-117.479
417196500	-141.293
417196600	-117.949
417196700	-134.087
417196800	-115.702
417196900	-136.378
417197000	-117.377
417197100	-148.798
417197200	-113.807
417197300	-137.382
417197400	-116.302
417197500	-135.841
417197600	-117.66
417197700	-149.535
417197800	-113.578
417197900	-145.447
417198000	-112.307
417198100	-143.552
417198200	-114.465
417198300	-139.145
417198400	-114.297
417198500	-144.987
417198600	-117.458
417198700	-131.158
417198800	-115.197
417198900	-146.077
417199000	-115.054
417199100	-135.295
417199200	-116.059
417199300	-136.365
417199400	-117.59
417199500	-133.923
417199600	-115.339
417199700	-141.636
417199800	-116.265
417199900	-133.357
417200000	-118.669
417200100	-135.466
417200200	-115.636
417200300	-129.513
417200400	-116.152
417200500	-138.4
417200600	-119.612
417200700	-135.347
417200800	-117.674
417200900	-137.078
417201000	-116.958
417201100	-134.429
417201200	-115.07
417201300	-132.743
417201400	-114.894
417201500	-133.933
417201600	-116.102
417201700	-143.034
417201800	-114.782
417201900	-143.554
417202000	-116.717
417202100	-137.199
417202200	-116.313
417202300	-145.128
417202400	-118.022
417202500	-136.303
417202600	-116.363
417202700	-131.561
417202800	-115.014
417202900	-133.884
417203000	-117.637
417203100	-141.061
417203200	-114.898
417203300	-141.411
417203400	-114.672
417203500	-140.779
417203600	-113.577
417203700	-137.226
417203800	-116.391
417203900	-141.336
417204000	-116.089
417204100	-136.895
417204200	-116.596
417204300	-139.313
417204400	-116.138
417204500	-143.357
417204600	-118.734
417204700	-135.499
417204800	-117.631
417204900	-149.023
417205000	-116.922
417205100	-138.825
417205200	-118.515
417205300	-134.06
417205400	-115.518
417205500	-134.894
417205600	-116.461
417205700	-137.786
417205800	-116.887
417205900	-134.218
417206000	-117.573
417206100	-142.932
417206200	-116.635
417206300	-139.359
417206400	-117.114
417206500	-138.461
417206600	-117.787
417206700	-134.317
417206800	-115.201
417206900	-129.075
417207000	-115.201
417207100	-141.745
417207200	-117.647
417207300	-145.198
417207400	-116.893
417207500	-140.598
417207600	-118.758
417207700	-145.747
417207800	-115.244
417207900	-142.314
417208000	-116.144
417208100	-129.002
417208200	-116.443
417208300	-141.256
417208400	-116.395
417208500	-141.632
417208600	-116.01
417208700	-135.24
417208800	-116.332
417208900	-133.455
417209000	-117.422
417209100	-140.888
417209200	-116.316
417209300	-132.993
417209400	-116.468
417209500	-133.083
417209600	-114.418
417209700	-141.71
417209800	-115.88
417209900	-139.785
417210000	-118.27
417210100	-139.192
417210200	-115.499
417210300	-144.14
417210400	-116.777
417210500	-132.319
417210600	-116.836
417210700	-132.901
417210800	-117.799
417210900	-129.199
417211000	-116.386
417211100	-131.4
417211200	-116.036
417211300	-155.577
417211400	-115.815
417211500	-137.015
417211600	-115.251
417211700	-135.357
417211800	-119.684
417211900	-143.304
417212000	-119.374
417212100	-138.442
417212200	-116.924
417212300	-145.941
417212400	-116.962
417212500	-148.324
417212600	-112.883
417212700	-136.96
417212800	-118.015
417212900	-134.064
417213000	-117.286
417213100	-131.196
417213200	-118.788
417213300	-137.283
417213400	-116.128
417213500	-137.999
417213600	-116.388
417213700	-139.476
417213800	-117.407
417213900	-146.888
417214000	-116.014
417214100	-131.11
417214200	-118.314
417214300	-133.539
417214400	-118.751
417214500	-157.133
417214600	-116.757
417214700	-137.261
417214800	-117.094
417214900	-137.987
417215000	-117.472
417215100	-139.249
417215200	-118.177
417215300	-140.467
417215400	-115.89
417215500	-139.41
417215600	-115.534
417215700	-131.89
417215800	-114.235
417215900	-149.19
417216000	-117.683
417216100	-139.112
417216200	-117.91
417216300	-132.074
417216400	-118.475
417216500	-137.523
417216600	-116.842
417216700	-143.042
417216800	-119.832
417216900	-137.419
417217000	-116.073
417217100	-136.709
417217200	-117.77
417217300	-137.517
417217400	-117.994
417217500	-139.814
417217600	-119.132
417217700	-136.805
417217800	-116.475
417217900	-135.303
417218000	-117.855
417218100	-138.94
417218200	-115.94
417218300	-139.131
417218400	-116.295
417218500	-141.388
417218600	-117.197
417218700	-138.017
417218800	-114.015
417218900	-126.745
417219000	-115.904
417219100	-130.354
417219200	-115.354
417219300	-144.773
417219400	-116.761
417219500	-140.218
417219600	-119.392
417219700	-150.014
417219800	-116.7
417219900	-138.513
417220000	-117.289
417220100	-144.821
417220200	-115.419
417220300	-141.885
417220400	-117.933
417220500	-132.533
417220600	-117.163
417220700	-141.339
417220800	-114.031
417220900	-138.339
417221000	-117.434
417221100	-134.415
417221200	-119.532
417221300	-140.831
417221400	-117.22
417221500	-136.484
417221600	-114.86
417221700	-135.915
417221800	-116.354
417221900	-128.462
417222000	-117.813
417222100	-138.757
417222200	-115.649
417222300	-132.123
417222400	-115.888
417222500	-144.948
417222600	-117.76
417222700	-139.865
417222800	-115.162
417222900	-137.082
417223000	-113.784
417223100	-136.432
417223200	-116.892
417223300	-143.542
417223400	-115.137
417223500	-138.35
417223600	-118.38
417223700	-135.311
417223800	-116.61
417223900	-133.238
417224000	-116.266
417224100	-151.549
417224200	-116.197
417224300	-125.557
417224400	-115.803
417224500	-134.028
417224600	-116.329
417224700	-139.336
417224800	-116.991
417224900	-134.873
417225000	-115.512
417225100	-135.716
417225200	-119.506
417225300	-130.667
417225400	-112.808
417225500	-129.601
417225600	-116.822
417225700	-146.853
417225800	-116.957
417225900	-131.839
417226000	-115.416
417226100	-151.581
417226200	-113.193
417226300	-133.367
417226400	-118.991
417226500	-137.004
417226600	-118.15
417226700	-138.561
417226800	-116.931
417226900	-134.238
417227000	-116.576
417227100	-145.78
417227200	-118.21
417227300	-133.168
417227400	-115.177
417227500	-131.434
417227600	-114.798
417227700	-131.339
417227800	-117.726
417227900	-136.911
417228000	-117.146
417228100	-138.55
417228200	-117.137
417228300	-133.936
417228400	-114.706
417228500	-134.352
417228600	-116.007
417228700	-136.106
417228800	-114.738
417228900	-138.033
417229000	-115.558
417229100	-137.633
417229200	-118.314
417229300	-142.39
417229400	-116.913
417229500	-130.294
417229600	-118.585
417229700	-145.657
417229800	-117.161
417229900	-133.303
417230000	-115.5
417230100	-142.067
417230200	-116.099
417230300	-135.628
417230400	-116.644
417230500	-135.469
417230600	-115.988
417230700	-131.666
417230800	-114.705
417230900	-141.275
417231000	-117.728
417231100	-141.313
417231200	-119.075
417231300	-142.736
417231400	-117.527
417231500	-139.143
417231600	-118.141
417231700	-135.281
417231800	-117.893
417231900	-133.599
417232000	-114.272
417232100	-147.097
417232200	-116.921
417232300	-139.29
417232400	-117.792
417232500	-140.632
417232600	-117.876
417232700	-131.272
417232800	-115.843
417232900	-137.728
417233000	-117.402
417233100	-140.02
417233200	-117.252
417233300	-131.633
417233400	-116.286
417233500	-131.705
417233600	-116.284
417233700	-143.848
417233800	-118.193
417233900	-136.608
417234000	-118.322
417234100	-137.158
417234200	-116.483
417234300	-133.64
417234400	-116.109
417234500	-144.549
417234600	-116.205
417234700	-134.993
417234800	-115.5
417234900	-144.815
417235000	-116.885
417235100	-143.046
417235200	-119.983
417235300	-132.716
417235400	-117.053
417235500	-135.417
417235600	-117.701
417235700	-157.813
417235800	-119.6
417235900	-141.696
417236000	-114.281
417236100	-137.829
417236200	-116.295
417236300	-142.662
417236400	-113.97
417236500	-130.847
417236600	-119.059
417236700	-134.525
417236800	-119.813
417236900	-142.259
417237000	-117.571
417237100	-140.309
417237200	-119.257
417237300	-135.097
417237400	-116.81
417237500	-143.447
417237600	-117.678
417237700	-128.337
417237800	-116.577
417237900	-132.059
417238000	-115.779
417238100	-136.202
417238200	-117.815
417238300	-141.244
417238400	-116.582
417238500	-136.797
417238600	-113.278
417238700	-136.178
417238800	-114.881
417238900	-136.1
417239000	-115.944
417239100	-131.992
417239200	-115.942
417239300	-144.256
417239400	-116.105
417239500	-138.055
417239600	-115.429
417239700	-132.211
417239800	-116.838
417239900	-162.964
417240000	-120.544
417240100	-130.965
417240200	-114.623
417240300	-136.28
417240400	-116.012
417240500	-133.416
417240600	-116.273
417240700	-146.269
417240800	-116.188
417240900	-139.513
417241000	-118.692
417241100	-138.431
417241200	-119.566
417241300	-149.702
417241400	-118.445
417241500	-134.584
417241600	-115.229
417241700	-131.009
417241800	-117.035
417241900	-149.09
417242000	-117.18
417242100	-136.022
417242200	-114.908
417242300	-148.381
417242400	-115.6
417242500	-139.279
417242600	-115.792
417242700	-147.953
417242800	-115.959
417242900	-142.646
417243000	-119.539
417243100	-139.353
417243200	-113.829
417243300	-140.874
417243400	-115.345
417243500	-148.406
417243600	-116.46
417243700	-147.735
417243800	-115.782
417243900	-136.533
417244000	-118.63
417244100	-137.68
417244200	-115.672
417244300	-137.362
417244400	-116.66
417244500	-139.692
417244600	-117.7
417244700	-134.8
417244800	-118.274
417244900	-150.826
417245000	-116.781
417245100	-134.241
417245200	-115.971
417245300	-137.247
417245400	-116.388
417245500	-138.992
417245600	-118.149
417245700	-136.742
417245800	-114.848
417245900	-148.571
417246000	-117.574
417246100	-150.316
417246200	-118.145
417246300	-138.636
417246400	-115.707
417246500	-130.57
417246600	-116.188
417246700	-136.308
417246800	-115.066
417246900	-143.2
417247000	-118.26
417247100	-146.687
417247200	-116.386
417247300	-129.544
417247400	-113.804
417247500	-141.834
417247600	-114.446
417247700	-143.087
417247800	-115.026
417247900	-133.91
417248000	-115.047
417248100	-134.884
417248200	-118.267
417248300	-136.176
417248400	-117.137
417248500	-132.756
417248600	-113.4
417248700	-137.547
417248800	-116.893
417248900	-136.059
417249000	-118.094
417249100	-141.839
417249200	-116.672
417249300	-136.782
417249400	-117.116
417249500	-154.851
417249600	-115.32
417249700	-144.777
417249800	-116.805
[truncated: 18,002 more rows]
