# Supplementary material for: Passive frequency comb generation at radiofrequency for ranging applications
Source: Nat Commun. 2024 Apr 2;15:2844. doi: 10.1038/s41467-024-46940-2 (PMC10987526; doi:10.1038/s41467-024-46940-2)
Supplement: Supplementary file 5 — Source Data [file 41467_2024_46940_MOESM5_ESM.zip › Figure3_Data/836_10MHz_-02_30dBm.xlsx]

## Sheet: Sheet1
frequency (Hz)	power (dBm)
417050000	-107.915
417050100	-127.506
417050200	-111.275
417050300	-120.948
417050400	-109.758
417050500	-132.037
417050600	-113.562
417050700	-136.207
417050800	-104.986
417050900	-125.11
417051000	-111.812
417051100	-142.389
417051200	-109.284
417051300	-127.534
417051400	-111.644
417051500	-129.581
417051600	-110.131
417051700	-125.881
417051800	-111.358
417051900	-135.344
417052000	-108.181
417052100	-129.951
417052200	-112.351
417052300	-132.796
417052400	-112.109
417052500	-131.679
417052600	-111.555
417052700	-128.67
417052800	-112.038
417052900	-134.02
417053000	-111.154
417053100	-133.647
417053200	-110.692
417053300	-129.11
417053400	-110.69
417053500	-135.859
417053600	-112.776
417053700	-131.975
417053800	-110.193
417053900	-130.93
417054000	-112.085
417054100	-130.087
417054200	-111.584
417054300	-131.82
417054400	-109.461
417054500	-124.61
417054600	-111.522
417054700	-137.044
417054800	-112.773
417054900	-139.635
417055000	-111.706
417055100	-130.155
417055200	-110.885
417055300	-127.953
417055400	-111.751
417055500	-145.97
417055600	-110.365
417055700	-132.289
417055800	-110.945
417055900	-125.932
417056000	-111.251
417056100	-128.693
417056200	-113.702
417056300	-138.664
417056400	-111.522
417056500	-134.836
417056600	-109.285
417056700	-127.173
417056800	-110.658
417056900	-127.726
417057000	-110.659
417057100	-132.647
417057200	-112.049
417057300	-132.67
417057400	-113.832
417057500	-142.771
417057600	-109.594
417057700	-125.781
417057800	-112.741
417057900	-129.195
417058000	-112.027
417058100	-133.143
417058200	-113.842
417058300	-130.337
417058400	-111.828
417058500	-133.365
417058600	-111.466
417058700	-132.712
417058800	-112.441
417058900	-141.839
417059000	-111.133
417059100	-132.484
417059200	-111.854
417059300	-139.39
417059400	-112.895
417059500	-131.781
417059600	-114.365
417059700	-144.666
417059800	-113.464
417059900	-154.629
417060000	-113.426
417060100	-145.751
417060200	-114.089
417060300	-128.998
417060400	-113.009
417060500	-133.719
417060600	-113.96
417060700	-131.51
417060800	-113.043
417060900	-132.331
417061000	-111.984
417061100	-137.25
417061200	-111.378
417061300	-131.785
417061400	-110.649
417061500	-140.759
417061600	-113.145
417061700	-149.27
417061800	-112.806
417061900	-128.382
417062000	-114.483
417062100	-130.918
417062200	-112.715
417062300	-136.894
417062400	-114.255
417062500	-135.961
417062600	-115.843
417062700	-130.878
417062800	-109.861
417062900	-138.411
417063000	-112.213
417063100	-133.614
417063200	-113.787
417063300	-128.775
417063400	-111.358
417063500	-131.934
417063600	-114.643
417063700	-128.125
417063800	-113.071
417063900	-135.186
417064000	-113.644
417064100	-132.258
417064200	-114.233
417064300	-130.816
417064400	-112.205
417064500	-141.688
417064600	-113.056
417064700	-140.167
417064800	-113.162
417064900	-139.938
417065000	-115.16
417065100	-133.077
417065200	-113.319
417065300	-129.602
417065400	-115.905
417065500	-140.794
417065600	-113.969
417065700	-130.441
417065800	-112.664
417065900	-153.911
417066000	-114.78
417066100	-137.011
417066200	-115.515
417066300	-138.051
417066400	-112.156
417066500	-134.744
417066600	-111.57
417066700	-130.005
417066800	-113.204
417066900	-134.846
417067000	-113.641
417067100	-128.216
417067200	-115.495
417067300	-133.448
417067400	-113.393
417067500	-131.735
417067600	-112.883
417067700	-130.822
417067800	-115.15
417067900	-140.622
417068000	-116.095
417068100	-141.376
417068200	-112.357
417068300	-124.653
417068400	-112.224
417068500	-136.973
417068600	-114.117
417068700	-131.302
417068800	-114.79
417068900	-133.961
417069000	-113.557
417069100	-135.465
417069200	-114.895
417069300	-150.954
417069400	-116.394
417069500	-136.803
417069600	-116.531
417069700	-134.352
417069800	-113.548
417069900	-138.735
417070000	-111.994
417070100	-132.446
417070200	-114.172
417070300	-133.927
417070400	-113.478
417070500	-138.587
417070600	-112.122
417070700	-125.302
417070800	-113.243
417070900	-137.57
417071000	-109.588
417071100	-133.617
417071200	-113.71
417071300	-142.236
417071400	-116.831
417071500	-137.598
417071600	-116.213
417071700	-141.117
417071800	-114.976
417071900	-141.435
417072000	-114.074
417072100	-133.742
417072200	-111.447
417072300	-143.032
417072400	-113.248
417072500	-127.257
417072600	-110.889
417072700	-134.831
417072800	-114.704
417072900	-131.964
417073000	-114.752
417073100	-139.837
417073200	-114.356
417073300	-124.673
417073400	-112.67
417073500	-143.392
417073600	-114.442
417073700	-136.723
417073800	-118.502
417073900	-133.859
417074000	-114.954
417074100	-132.263
417074200	-114.8
417074300	-155.762
417074400	-118.433
417074500	-130.945
417074600	-116.881
417074700	-138.885
417074800	-114.204
417074900	-127.867
417075000	-115.209
417075100	-145.888
417075200	-114.921
417075300	-137.424
417075400	-116.591
417075500	-143.118
417075600	-115.87
417075700	-142.694
417075800	-118.621
417075900	-138.25
417076000	-113.947
417076100	-130.979
417076200	-114.981
417076300	-136.958
417076400	-113.434
417076500	-140.304
417076600	-114.922
417076700	-135.723
417076800	-112.551
417076900	-148.053
417077000	-116.17
417077100	-136.618
417077200	-118.696
417077300	-133.179
417077400	-119.482
417077500	-135.502
417077600	-115.844
417077700	-133.959
417077800	-118.013
417077900	-133.399
417078000	-114.187
417078100	-134.915
417078200	-116.904
417078300	-134.319
417078400	-117.313
417078500	-142.445
417078600	-118.117
417078700	-137.095
417078800	-116.549
417078900	-137.689
417079000	-116.617
417079100	-133.921
417079200	-116.293
417079300	-129.858
417079400	-116.281
417079500	-134.674
417079600	-115.111
417079700	-139.065
417079800	-115.611
417079900	-131.997
417080000	-115.988
417080100	-135.571
417080200	-116.393
417080300	-133.955
417080400	-118.426
417080500	-130.765
417080600	-116.742
417080700	-135.711
417080800	-115.271
417080900	-147.873
417081000	-118.155
417081100	-139.599
417081200	-115.457
417081300	-140.62
417081400	-117.175
417081500	-136.336
417081600	-115.619
417081700	-137.926
417081800	-116.116
417081900	-130.304
417082000	-115.645
417082100	-140.211
417082200	-117.112
417082300	-130.94
417082400	-117.312
417082500	-136.242
417082600	-114.02
417082700	-141.074
417082800	-117.677
417082900	-151.561
417083000	-118.182
417083100	-136.574
417083200	-114.563
417083300	-133.834
417083400	-115.673
417083500	-138.209
417083600	-117.059
417083700	-137.628
417083800	-117.089
417083900	-139.533
417084000	-115.724
417084100	-149.082
417084200	-116.165
417084300	-129.496
417084400	-116.509
417084500	-131.643
417084600	-113.459
417084700	-143.086
417084800	-117.304
417084900	-129.739
417085000	-116.06
417085100	-139.559
417085200	-115.228
417085300	-135.221
417085400	-115.139
417085500	-144.741
417085600	-117.461
417085700	-147.636
417085800	-113.322
417085900	-129.921
417086000	-116.313
417086100	-133
417086200	-116.644
417086300	-139.495
417086400	-118.007
417086500	-144.322
417086600	-114.516
417086700	-138.734
417086800	-114.743
417086900	-132.71
417087000	-113.584
417087100	-140.867
417087200	-117.397
417087300	-136.024
417087400	-116.112
417087500	-144.037
417087600	-113.418
417087700	-132.54
417087800	-116.01
417087900	-141.125
417088000	-118.066
417088100	-150.701
417088200	-115.738
417088300	-135.92
417088400	-115.598
417088500	-137.957
417088600	-114.28
417088700	-132.057
417088800	-117.406
417088900	-139.838
417089000	-118.719
417089100	-138.68
417089200	-112.982
417089300	-130.879
417089400	-115.917
417089500	-139.65
417089600	-115.229
417089700	-130.171
417089800	-117.762
417089900	-146.151
417090000	-115.514
417090100	-136.717
417090200	-115.61
417090300	-132.742
417090400	-114.684
417090500	-138.608
417090600	-118.805
417090700	-139.033
417090800	-117.855
417090900	-135.457
417091000	-116.21
417091100	-136.609
417091200	-117.738
417091300	-129.55
417091400	-118.058
417091500	-131.238
417091600	-116.797
417091700	-136.048
417091800	-116.417
417091900	-135.914
417092000	-116.846
417092100	-136.549
417092200	-118.721
417092300	-145.791
417092400	-118.006
417092500	-136.96
417092600	-115.073
417092700	-142.801
417092800	-116.725
417092900	-147.15
417093000	-118.275
417093100	-135.384
417093200	-117.105
417093300	-140.509
417093400	-115.209
417093500	-132.828
417093600	-114.439
417093700	-133.67
417093800	-115.656
417093900	-138.252
417094000	-116.839
417094100	-142.746
417094200	-117.937
417094300	-140.023
417094400	-116.727
417094500	-149.589
417094600	-115.747
417094700	-134.082
417094800	-117.797
417094900	-147.838
417095000	-119.326
417095100	-139.625
417095200	-119.387
417095300	-138.278
417095400	-117.063
417095500	-134.225
417095600	-117.394
417095700	-142.43
417095800	-117.219
417095900	-137.847
417096000	-114.987
417096100	-141.343
417096200	-118.152
417096300	-152.716
417096400	-116.223
417096500	-141.476
417096600	-116.223
417096700	-138.018
417096800	-117.693
417096900	-133.846
417097000	-119.926
417097100	-143.604
417097200	-116.861
417097300	-139.165
417097400	-118.095
417097500	-140.032
417097600	-115.675
417097700	-147.608
417097800	-115.524
417097900	-136.56
417098000	-116.57
417098100	-138.287
417098200	-116.081
417098300	-136.764
417098400	-118.471
417098500	-138.126
417098600	-117.499
417098700	-134.718
417098800	-116.936
417098900	-154.565
417099000	-117.571
417099100	-142.289
417099200	-116.869
417099300	-133.702
417099400	-118.119
417099500	-138.42
417099600	-116.65
417099700	-150
417099800	-118.268
417099900	-135.205
417100000	-115.841
417100100	-138.027
417100200	-116.435
417100300	-133.767
417100400	-117.575
417100500	-139.387
417100600	-117.67
417100700	-133.539
417100800	-116.446
417100900	-152.356
417101000	-117.673
417101100	-137.881
417101200	-117.482
417101300	-138.517
417101400	-118.168
417101500	-138.171
417101600	-117.279
417101700	-132.135
417101800	-116.564
417101900	-142.425
417102000	-119.347
417102100	-142.881
417102200	-117.032
417102300	-132.129
417102400	-118.256
417102500	-143.081
417102600	-115.969
417102700	-142.8
417102800	-121.077
417102900	-140.402
417103000	-117.774
417103100	-135.047
417103200	-115.922
417103300	-146.686
417103400	-116.449
417103500	-132.586
417103600	-117.079
417103700	-136.189
417103800	-114.612
417103900	-137.795
417104000	-115.207
417104100	-137.84
417104200	-116.695
417104300	-143.665
417104400	-118.307
417104500	-139.793
417104600	-117.516
417104700	-139.694
417104800	-117.048
417104900	-139.997
417105000	-117.131
417105100	-143.081
417105200	-118.13
417105300	-144.672
417105400	-115.992
417105500	-135.804
417105600	-114.79
417105700	-133.79
417105800	-117.641
417105900	-140.03
417106000	-118.801
417106100	-151.609
417106200	-118.126
417106300	-164.681
417106400	-116.599
417106500	-135.686
417106600	-114.787
417106700	-133.806
417106800	-116.886
417106900	-142.662
417107000	-118.545
417107100	-156.02
417107200	-119.325
417107300	-138.392
417107400	-117.584
417107500	-134.334
417107600	-118.768
417107700	-136.282
417107800	-116.571
417107900	-130.838
417108000	-116.214
417108100	-142.071
417108200	-119.176
417108300	-141.776
417108400	-117.929
417108500	-136.997
417108600	-117.057
417108700	-132.554
417108800	-116.617
417108900	-138.919
417109000	-118.432
417109100	-137.95
417109200	-118.778
417109300	-151.754
417109400	-116.998
417109500	-132.557
417109600	-117.197
417109700	-141.893
417109800	-117.43
417109900	-146.094
417110000	-117.267
417110100	-130.481
417110200	-117.304
417110300	-143.851
417110400	-117.119
417110500	-138.509
417110600	-115.487
417110700	-139.165
417110800	-119.222
417110900	-140.97
417111000	-117.502
417111100	-149.027
417111200	-120.433
417111300	-146.919
417111400	-118.628
417111500	-156.293
417111600	-116.224
417111700	-135.348
417111800	-115.138
417111900	-127.992
417112000	-114.388
417112100	-130.548
417112200	-118.907
417112300	-131.372
417112400	-117.1
417112500	-136.443
417112600	-117.467
417112700	-132.905
417112800	-116.508
417112900	-136.146
417113000	-116.557
417113100	-136.239
417113200	-118.823
417113300	-137.264
417113400	-117.113
417113500	-146.165
417113600	-114.97
417113700	-140.482
417113800	-118.575
417113900	-138.723
417114000	-118.059
417114100	-138.345
417114200	-118.445
417114300	-137.688
417114400	-117.668
417114500	-138.066
417114600	-117.156
417114700	-135.178
417114800	-116.148
417114900	-136.697
417115000	-117.435
417115100	-127.937
417115200	-116.806
417115300	-140.349
417115400	-116.538
417115500	-140.121
417115600	-118.276
417115700	-135.645
417115800	-116.613
417115900	-139.756
417116000	-121.231
417116100	-134.559
417116200	-119.109
417116300	-140.902
417116400	-115.439
417116500	-134.623
417116600	-119.769
417116700	-141.758
417116800	-117.889
417116900	-146.194
417117000	-115.262
417117100	-145.328
417117200	-114.629
417117300	-137.823
417117400	-119.253
417117500	-140.868
417117600	-116.988
417117700	-139.737
417117800	-118.431
417117900	-129.352
417118000	-116.553
417118100	-134.601
417118200	-115.604
417118300	-152.599
417118400	-115.719
417118500	-136.783
417118600	-119.248
417118700	-137.457
417118800	-119.246
417118900	-137.544
417119000	-116.19
417119100	-146.387
417119200	-113.954
417119300	-133.786
417119400	-113.967
417119500	-140.483
417119600	-117.379
417119700	-145.124
417119800	-117.212
417119900	-130.037
417120000	-116.544
417120100	-129.645
417120200	-117.51
417120300	-133.253
417120400	-119.054
417120500	-137.301
417120600	-115.563
417120700	-141.348
417120800	-119.861
417120900	-136.005
417121000	-117.845
417121100	-136.157
417121200	-119.333
417121300	-135.23
417121400	-120.546
417121500	-140.985
417121600	-118.124
417121700	-142.346
417121800	-115.924
417121900	-135.853
417122000	-118.987
417122100	-141.761
417122200	-118.736
417122300	-131.978
417122400	-114.732
417122500	-126.86
417122600	-113.222
417122700	-140.915
417122800	-118.106
417122900	-136.623
417123000	-118.107
417123100	-136.016
417123200	-118.133
417123300	-139.204
417123400	-117.186
417123500	-152.687
417123600	-117.828
417123700	-133.18
417123800	-117.139
417123900	-135.68
417124000	-118.5
417124100	-137.934
417124200	-115.384
417124300	-138.589
417124400	-117.192
417124500	-135.258
417124600	-115.797
417124700	-137.656
417124800	-118.334
417124900	-137.49
417125000	-116.393
417125100	-140.476
417125200	-117.555
417125300	-140.7
417125400	-119.576
417125500	-136.615
417125600	-118.369
417125700	-133.885
417125800	-118.607
417125900	-127.347
417126000	-117.746
417126100	-145.623
417126200	-116.997
417126300	-143.831
417126400	-117.375
417126500	-131.261
417126600	-116.858
417126700	-144.791
417126800	-117.896
417126900	-133.193
417127000	-116.613
417127100	-132.672
417127200	-118.658
417127300	-142.371
417127400	-119.717
417127500	-141.915
417127600	-118.972
417127700	-129.814
417127800	-114.416
417127900	-154.136
417128000	-117.043
417128100	-138.268
417128200	-116.646
417128300	-149.357
417128400	-117.128
417128500	-135.288
417128600	-115.315
417128700	-133.313
417128800	-118.832
417128900	-132.157
417129000	-116.824
417129100	-140.358
417129200	-115.649
417129300	-144.429
417129400	-114.593
417129500	-139.257
417129600	-117.816
417129700	-135.874
417129800	-116.694
417129900	-139.16
417130000	-120.829
417130100	-133.447
417130200	-116.917
417130300	-143.539
417130400	-117.463
417130500	-136.371
417130600	-117.464
417130700	-138.834
417130800	-117.403
417130900	-137.204
417131000	-115.911
417131100	-136.477
417131200	-119.674
417131300	-145.897
417131400	-118.762
417131500	-148.612
417131600	-116.017
417131700	-144.042
417131800	-114.899
417131900	-137.145
417132000	-115.545
417132100	-136.487
417132200	-118.971
417132300	-137.287
417132400	-114.625
417132500	-130.73
417132600	-118.739
417132700	-144.663
417132800	-117.105
417132900	-134.433
417133000	-116.752
417133100	-136.718
417133200	-116.159
417133300	-150.468
417133400	-118.452
417133500	-148.282
417133600	-118.431
417133700	-132.798
417133800	-118.309
417133900	-138.156
417134000	-116.594
417134100	-151.165
417134200	-119.626
417134300	-139.514
417134400	-116.576
417134500	-150.249
417134600	-117.003
417134700	-129.286
417134800	-113.516
417134900	-135.998
417135000	-118.834
417135100	-138.085
417135200	-118.464
417135300	-143.285
417135400	-119.699
417135500	-138.466
417135600	-115.514
417135700	-139.008
417135800	-116.312
417135900	-133.686
417136000	-117.181
417136100	-141.228
417136200	-116.891
417136300	-137.164
417136400	-115.019
417136500	-135.998
417136600	-117.924
417136700	-145.834
417136800	-117.782
417136900	-138.315
417137000	-116.461
417137100	-141.432
417137200	-119.377
417137300	-138.38
417137400	-116.367
417137500	-132.465
417137600	-115.685
417137700	-140.244
417137800	-114.994
417137900	-143.532
417138000	-119.033
417138100	-133.148
417138200	-116.023
417138300	-134.05
417138400	-118.321
417138500	-131.515
417138600	-117.049
417138700	-136.993
417138800	-117.804
417138900	-142.234
417139000	-116.964
417139100	-132.941
417139200	-117.365
417139300	-137.95
417139400	-118.412
417139500	-142.031
417139600	-115.327
417139700	-138.485
417139800	-114.583
417139900	-138.795
417140000	-118.345
417140100	-135.277
417140200	-116.59
417140300	-142.266
417140400	-116.964
417140500	-141.612
417140600	-117.464
417140700	-133.43
417140800	-116.473
417140900	-143.549
417141000	-116.604
417141100	-134.427
417141200	-118.769
417141300	-136.376
417141400	-118.797
417141500	-141.107
417141600	-116.75
417141700	-135.331
417141800	-116.784
417141900	-141.375
417142000	-117.416
417142100	-133.76
417142200	-115.833
417142300	-132.896
417142400	-117.293
417142500	-136.549
417142600	-117.159
417142700	-143.18
417142800	-116.411
417142900	-137.021
417143000	-119.161
417143100	-135.363
417143200	-117.034
417143300	-152.365
417143400	-118.181
417143500	-141.362
417143600	-114.599
417143700	-154.243
417143800	-114.993
417143900	-142.969
417144000	-114.269
417144100	-149.279
417144200	-114.744
417144300	-138.973
417144400	-114.38
417144500	-137.791
417144600	-116.234
417144700	-137.894
417144800	-118.746
417144900	-148.92
417145000	-116.462
417145100	-145.186
417145200	-117.834
417145300	-138.634
417145400	-116.395
417145500	-128.607
417145600	-115.507
417145700	-142.491
417145800	-119.8
417145900	-143.047
417146000	-114.489
417146100	-148.24
417146200	-117.79
417146300	-126.408
417146400	-115.204
417146500	-139.08
417146600	-117.398
417146700	-135.1
417146800	-116.597
417146900	-138.397
417147000	-115.008
417147100	-141.291
417147200	-116.457
417147300	-143.116
417147400	-118.717
417147500	-131.778
417147600	-119.673
417147700	-144.291
417147800	-114.577
417147900	-132.346
417148000	-118.651
417148100	-138.756
417148200	-113.313
417148300	-141.915
417148400	-116.328
417148500	-133.883
417148600	-119.314
417148700	-138.985
417148800	-117.675
417148900	-134.496
417149000	-119.929
417149100	-137.575
417149200	-116.503
417149300	-126.135
417149400	-113.785
417149500	-140.292
417149600	-116.749
417149700	-133.498
417149800	-119.91
417149900	-140.996
417150000	-115.621
417150100	-130.939
417150200	-116.826
417150300	-135.655
417150400	-117.072
417150500	-142.805
417150600	-113.718
417150700	-128.461
417150800	-118.601
417150900	-129.925
417151000	-118.591
417151100	-142.219
417151200	-116.817
417151300	-132.383
417151400	-113.442
417151500	-137.654
417151600	-115.41
417151700	-136.009
417151800	-112.162
417151900	-133.214
417152000	-116.996
417152100	-137.125
417152200	-117.037
417152300	-146.459
417152400	-116.328
417152500	-144.604
417152600	-116.382
417152700	-137.57
417152800	-115.021
417152900	-136.66
417153000	-116.264
417153100	-134.931
417153200	-118.299
417153300	-137.471
417153400	-117.319
417153500	-139.824
417153600	-114.42
417153700	-140.266
417153800	-117.271
417153900	-137.127
417154000	-117.84
417154100	-144.344
417154200	-114.608
417154300	-136.452
417154400	-114.588
417154500	-135.061
417154600	-119.487
417154700	-137.609
417154800	-115.081
417154900	-144.592
417155000	-117.708
417155100	-135.984
417155200	-114.26
417155300	-134.153
417155400	-118.304
417155500	-144.292
417155600	-119.35
417155700	-153.363
417155800	-119.041
417155900	-135.817
417156000	-115.507
417156100	-134.267
417156200	-117.275
417156300	-139.537
417156400	-115.042
417156500	-134.076
417156600	-115.474
417156700	-128.716
417156800	-115.68
417156900	-152.595
417157000	-116.359
417157100	-140.283
417157200	-114.141
417157300	-130.229
417157400	-117.345
417157500	-134.405
417157600	-116.87
417157700	-136.134
417157800	-117.321
417157900	-138.065
417158000	-118.588
417158100	-135.286
417158200	-115.625
417158300	-142.279
417158400	-115.585
417158500	-132.352
417158600	-114.608
417158700	-135.516
417158800	-115.881
417158900	-138.154
417159000	-116.515
417159100	-137.47
417159200	-115.694
417159300	-145.685
417159400	-116.146
417159500	-142.264
417159600	-116.542
417159700	-129.469
417159800	-116.097
417159900	-147.381
417160000	-116.53
417160100	-130.968
417160200	-117.204
417160300	-126.29
417160400	-118.449
417160500	-141.749
417160600	-114.181
417160700	-140.676
417160800	-112.977
417160900	-132.311
417161000	-116.048
417161100	-139.184
417161200	-114.852
417161300	-133.025
417161400	-117.944
417161500	-136.585
417161600	-117.29
417161700	-136.511
417161800	-116.307
417161900	-134.626
417162000	-114.513
417162100	-133.693
417162200	-115.786
417162300	-137.642
417162400	-115.105
417162500	-133.757
417162600	-115.601
417162700	-137.731
417162800	-115.571
417162900	-138.556
417163000	-116.399
417163100	-132.385
417163200	-115.283
417163300	-129.591
417163400	-116.494
417163500	-127.625
417163600	-114.142
417163700	-130.03
417163800	-114.642
417163900	-137.01
417164000	-114.882
417164100	-129.075
417164200	-114.722
417164300	-134.482
417164400	-117.714
417164500	-138.366
417164600	-114.01
417164700	-136.985
417164800	-115.218
417164900	-139.532
417165000	-115.916
417165100	-144.34
417165200	-115.423
417165300	-140.403
417165400	-113.682
417165500	-137.283
417165600	-117.466
417165700	-132.05
417165800	-113.096
417165900	-133.469
417166000	-114.78
417166100	-137.912
417166200	-114.038
417166300	-133.419
417166400	-116.076
417166500	-137.878
417166600	-117.322
417166700	-132.593
417166800	-115.358
417166900	-137.166
417167000	-115.59
417167100	-135.28
417167200	-116.781
417167300	-137.063
417167400	-115.496
417167500	-147.834
417167600	-115.621
417167700	-136.853
417167800	-117.833
417167900	-130.311
417168000	-114.382
417168100	-137.137
417168200	-115.179
417168300	-138.989
417168400	-113.501
417168500	-131.414
417168600	-112.964
417168700	-145.814
417168800	-115.356
417168900	-133.9
417169000	-114.974
417169100	-137.616
417169200	-115.592
417169300	-132.386
417169400	-114.426
417169500	-142.05
417169600	-116.224
417169700	-131.287
417169800	-116.767
417169900	-136.965
417170000	-116.435
417170100	-135.151
417170200	-114.01
417170300	-137.927
417170400	-113.784
417170500	-136.316
417170600	-115.312
417170700	-143.433
417170800	-114.614
417170900	-144.222
417171000	-117.449
417171100	-147.171
417171200	-116.845
417171300	-139.378
417171400	-117.146
417171500	-138.431
417171600	-114.516
417171700	-134.559
417171800	-116.695
417171900	-133.348
417172000	-115.698
417172100	-136.954
417172200	-114.364
417172300	-135.468
417172400	-113.927
417172500	-136.876
417172600	-117.531
417172700	-134.872
417172800	-114.955
417172900	-133.09
417173000	-115.373
417173100	-135.771
417173200	-113.207
417173300	-134.374
417173400	-113.538
417173500	-148.084
417173600	-117.189
417173700	-138.744
417173800	-116.872
417173900	-135.333
417174000	-115.124
417174100	-139.451
417174200	-113.367
417174300	-133.338
417174400	-116.689
417174500	-143.615
417174600	-116.782
417174700	-132.998
417174800	-115.13
417174900	-137.219
417175000	-116.21
417175100	-135.751
417175200	-115.34
417175300	-133.603
417175400	-114.538
417175500	-138.463
417175600	-117.966
417175700	-135.734
417175800	-116.584
417175900	-132.958
417176000	-114.319
417176100	-145.233
417176200	-116.543
417176300	-129.388
417176400	-115.737
417176500	-137.007
417176600	-117.44
417176700	-131.921
417176800	-116.645
417176900	-131.934
417177000	-113.97
417177100	-137.455
417177200	-115.161
417177300	-136.932
417177400	-115.106
417177500	-133.275
417177600	-118.264
417177700	-142.748
417177800	-115.07
417177900	-142.878
417178000	-114.654
417178100	-140.277
417178200	-113.88
417178300	-140.033
417178400	-117.246
417178500	-148.366
417178600	-117.175
417178700	-143.893
417178800	-115.809
417178900	-137.821
417179000	-118.268
417179100	-134.75
417179200	-120.595
417179300	-141.783
417179400	-116.936
417179500	-142.388
417179600	-116.861
417179700	-134.838
417179800	-116.957
417179900	-143.754
417180000	-114.874
417180100	-147.295
417180200	-114.893
417180300	-133.57
417180400	-117.151
417180500	-138.504
417180600	-112.194
417180700	-132.544
417180800	-116.497
417180900	-147.77
417181000	-113.554
417181100	-138.17
417181200	-116.103
417181300	-138.924
417181400	-113.881
417181500	-134.193
417181600	-117.869
417181700	-146.127
417181800	-116.162
417181900	-140.758
417182000	-117.143
417182100	-134.945
417182200	-117.868
417182300	-146.961
417182400	-113.26
417182500	-132.486
417182600	-117.674
417182700	-132.006
417182800	-114.651
417182900	-139.964
417183000	-117.537
417183100	-137.286
417183200	-117.766
417183300	-158.272
417183400	-117.446
417183500	-136.349
417183600	-118.915
417183700	-137.003
417183800	-117.162
417183900	-140.502
417184000	-117.432
417184100	-125.451
417184200	-115.135
417184300	-159.041
417184400	-116.121
417184500	-154.203
417184600	-116.257
417184700	-140.97
417184800	-118.629
417184900	-137.396
417185000	-118.429
417185100	-138.043
417185200	-114.035
417185300	-133.748
417185400	-115.314
417185500	-130.943
417185600	-114.679
417185700	-133.527
417185800	-115.817
417185900	-144.262
417186000	-116.769
417186100	-129.484
417186200	-117.872
417186300	-140.215
417186400	-113.955
417186500	-133.272
417186600	-116.262
417186700	-130.288
417186800	-116.769
417186900	-132.042
417187000	-119.74
417187100	-134.564
417187200	-115.118
417187300	-141.322
417187400	-114.233
417187500	-143.366
417187600	-116.291
417187700	-135.169
417187800	-117.072
417187900	-139.144
417188000	-119.42
417188100	-134.957
417188200	-115.61
417188300	-141.15
417188400	-114.812
417188500	-135.263
417188600	-117.309
417188700	-131.702
417188800	-117.924
417188900	-141.992
417189000	-119.164
417189100	-135.323
417189200	-115.615
417189300	-128.41
417189400	-116.713
417189500	-128.657
417189600	-115.239
417189700	-124.532
417189800	-115.923
417189900	-139.655
417190000	-117.226
417190100	-144.271
417190200	-117.244
417190300	-139.68
417190400	-117.402
417190500	-147.753
417190600	-114.212
417190700	-137.747
417190800	-116.82
417190900	-128.643
417191000	-117.213
417191100	-135.801
417191200	-116.778
417191300	-143.086
417191400	-116.624
417191500	-128.841
417191600	-116.299
417191700	-129.925
417191800	-116.688
417191900	-135.421
417192000	-117.028
417192100	-131.442
417192200	-115.193
417192300	-132.005
417192400	-118.625
417192500	-140.102
417192600	-114.35
417192700	-139.492
417192800	-115.636
417192900	-142.561
417193000	-115.714
417193100	-134.426
417193200	-118.127
417193300	-138.149
417193400	-116.717
417193500	-134.326
417193600	-115.747
417193700	-131.089
417193800	-115.862
417193900	-141.866
417194000	-116.996
417194100	-135.221
417194200	-118.747
417194300	-131.587
417194400	-115.283
417194500	-136.818
417194600	-117.048
417194700	-134.282
417194800	-115.957
417194900	-139.248
417195000	-114.435
417195100	-139.605
417195200	-117.186
417195300	-142.875
417195400	-118.306
417195500	-141.483
417195600	-117.953
417195700	-133.872
417195800	-116.65
417195900	-149.801
417196000	-119.01
417196100	-135.231
417196200	-117.107
417196300	-140.337
417196400	-118.593
417196500	-136.484
417196600	-113.924
417196700	-139.669
417196800	-119.692
417196900	-144.508
417197000	-117.791
417197100	-130.676
417197200	-114.669
417197300	-126.758
417197400	-113.73
417197500	-136.136
417197600	-115.939
417197700	-137.489
417197800	-114.805
417197900	-133.573
417198000	-117.663
417198100	-141.435
417198200	-115.49
417198300	-134.063
417198400	-117.024
417198500	-144.245
417198600	-118.961
417198700	-136.353
417198800	-117.706
417198900	-141.764
417199000	-118.087
417199100	-131.605
417199200	-116.482
417199300	-130.59
417199400	-118.79
417199500	-148.673
417199600	-113.751
417199700	-131.649
417199800	-113.947
417199900	-132.664
417200000	-115.78
417200100	-141.108
417200200	-115.826
417200300	-135.108
417200400	-115.398
417200500	-139.721
417200600	-117.378
417200700	-136.242
417200800	-115.949
417200900	-139.234
417201000	-116.885
417201100	-132.883
417201200	-114.781
417201300	-136.846
417201400	-117.059
417201500	-133.711
417201600	-116.39
417201700	-135.192
417201800	-116.71
417201900	-144.982
417202000	-116.476
417202100	-133.431
417202200	-116.59
417202300	-133.637
417202400	-114.189
417202500	-150.793
417202600	-116.225
417202700	-143.919
417202800	-117.547
417202900	-137.368
417203000	-116.406
417203100	-138.378
417203200	-118.269
417203300	-136.568
417203400	-118.31
417203500	-149.612
417203600	-116.085
417203700	-147.218
417203800	-117.838
417203900	-132.6
417204000	-117.53
417204100	-129.295
417204200	-116.691
417204300	-129.129
417204400	-117.683
417204500	-142.626
417204600	-116.638
417204700	-134.342
417204800	-118.654
417204900	-137.475
417205000	-117.761
417205100	-127.833
417205200	-117.417
417205300	-140.814
417205400	-117.31
417205500	-137.664
417205600	-116.812
417205700	-134.673
417205800	-117.665
417205900	-127.711
417206000	-115.598
417206100	-139.706
417206200	-114.751
417206300	-136.064
417206400	-116.076
417206500	-128.204
417206600	-115.427
417206700	-138.475
417206800	-118.518
417206900	-134.77
417207000	-120.251
417207100	-136.228
417207200	-117.379
417207300	-136.981
417207400	-116.534
417207500	-134.199
417207600	-116.737
417207700	-131.246
417207800	-116.741
417207900	-127.541
417208000	-117.383
417208100	-132.985
417208200	-119.283
417208300	-129.848
417208400	-117.43
417208500	-131.17
417208600	-118.081
417208700	-135.15
417208800	-113.782
417208900	-158.228
417209000	-118.555
417209100	-146.729
417209200	-116.623
417209300	-140.484
417209400	-117.28
417209500	-141.789
417209600	-119.431
417209700	-138.859
417209800	-118.076
417209900	-143.538
417210000	-117.46
417210100	-145.698
417210200	-117.43
417210300	-139.315
417210400	-116.819
417210500	-138.17
417210600	-117.565
417210700	-131.636
417210800	-116.746
417210900	-149.151
417211000	-116.322
417211100	-132.097
417211200	-116.089
417211300	-142.278
417211400	-117.549
417211500	-147.822
417211600	-116.502
417211700	-135.881
417211800	-116.512
417211900	-135.827
417212000	-115.677
417212100	-145.616
417212200	-117.006
417212300	-138.487
417212400	-118.57
417212500	-149.098
417212600	-116.661
417212700	-130.139
417212800	-117.781
417212900	-133.861
417213000	-115.738
417213100	-139.485
417213200	-117.318
417213300	-135.615
417213400	-118.375
417213500	-133.109
417213600	-117.157
417213700	-131.988
417213800	-115.712
417213900	-137.168
417214000	-114.708
417214100	-135.497
417214200	-116.931
417214300	-139.243
417214400	-114.296
417214500	-127.911
417214600	-115.683
417214700	-148.759
417214800	-116.1
417214900	-134.599
417215000	-115.36
417215100	-134.987
417215200	-116.994
417215300	-146.106
417215400	-117.199
417215500	-149.127
417215600	-118.302
417215700	-139.27
417215800	-116.252
417215900	-132.047
417216000	-115.315
417216100	-146.315
417216200	-117.992
417216300	-134.939
417216400	-115.925
417216500	-140.853
417216600	-120.149
417216700	-142.509
417216800	-116.229
417216900	-141.992
417217000	-115.939
417217100	-130.021
417217200	-114.945
417217300	-139.375
417217400	-115.548
417217500	-130.718
417217600	-115.361
417217700	-140.898
417217800	-116.58
417217900	-138.512
417218000	-117.118
417218100	-133.399
417218200	-117.132
417218300	-128.386
417218400	-116.567
417218500	-141.11
417218600	-118.606
417218700	-137.234
417218800	-116.857
417218900	-134.643
417219000	-115.353
417219100	-129.487
417219200	-116.521
417219300	-130.631
417219400	-118.92
417219500	-139.975
417219600	-117.705
417219700	-126.911
417219800	-115.057
417219900	-134.858
417220000	-117.268
417220100	-140.215
417220200	-116.593
417220300	-136.642
417220400	-117.194
417220500	-134.876
417220600	-117.874
417220700	-143.685
417220800	-117.899
417220900	-134.464
417221000	-118.328
417221100	-138.775
417221200	-116.97
417221300	-140.807
417221400	-117.462
417221500	-139.733
417221600	-116.203
417221700	-149.096
417221800	-115.233
417221900	-149.069
417222000	-116.076
417222100	-153.537
417222200	-115.069
417222300	-136.28
417222400	-116.77
417222500	-132.048
417222600	-119.44
417222700	-146.751
417222800	-115.491
417222900	-142.215
417223000	-118.811
417223100	-136.995
417223200	-118.086
417223300	-136.812
417223400	-115.413
417223500	-146.359
417223600	-117.547
417223700	-133.263
417223800	-117.363
417223900	-148.448
417224000	-114.432
417224100	-129.252
417224200	-116.512
417224300	-137.907
417224400	-117.358
417224500	-138.274
417224600	-117.376
417224700	-136.094
417224800	-116.214
417224900	-133.964
417225000	-115.5
417225100	-136.877
417225200	-119.022
417225300	-135.52
417225400	-117.123
417225500	-140.886
417225600	-121.849
417225700	-136.463
417225800	-117.493
417225900	-137.775
417226000	-116.765
417226100	-130.591
417226200	-118.078
417226300	-125.126
417226400	-116.164
417226500	-137.747
417226600	-118.518
417226700	-131.942
417226800	-115.93
417226900	-131.038
417227000	-118.504
417227100	-135.404
417227200	-118.083
417227300	-146.321
417227400	-117.311
417227500	-138.389
417227600	-116.448
417227700	-144.152
417227800	-117.024
417227900	-133.046
417228000	-117.404
417228100	-134.362
417228200	-116.095
417228300	-129.22
417228400	-118.28
417228500	-130.513
417228600	-118.609
417228700	-144.899
417228800	-117.092
417228900	-134.736
417229000	-117.628
417229100	-131.701
417229200	-113.484
417229300	-136.389
417229400	-115.171
417229500	-130.598
417229600	-119.264
417229700	-138.033
417229800	-117.991
417229900	-134.561
417230000	-117.672
417230100	-134.977
417230200	-115.447
417230300	-145.12
417230400	-116.339
417230500	-135.056
417230600	-115.775
417230700	-146.024
417230800	-120.028
417230900	-143.613
417231000	-118.004
417231100	-137.479
417231200	-117.929
417231300	-137.188
417231400	-115.94
417231500	-142.648
417231600	-115.951
417231700	-150.361
417231800	-117.197
417231900	-144.35
417232000	-118.612
417232100	-139.275
417232200	-118.037
417232300	-145.621
417232400	-114.482
417232500	-139.586
417232600	-114.129
417232700	-143.123
417232800	-118.349
417232900	-152.198
417233000	-117.16
417233100	-145.822
417233200	-117.091
417233300	-136.472
417233400	-117.632
417233500	-141.105
417233600	-112.113
417233700	-141.131
417233800	-118.697
417233900	-142.593
417234000	-118.087
417234100	-138.27
417234200	-116.982
417234300	-132.154
417234400	-117.887
417234500	-141.541
417234600	-114.275
417234700	-135.717
417234800	-118.169
417234900	-140.832
417235000	-118.011
417235100	-141.319
417235200	-115.296
417235300	-136.248
417235400	-116.569
417235500	-143.083
417235600	-117.767
417235700	-135.549
417235800	-114.118
417235900	-141.187
417236000	-117.042
417236100	-128.073
417236200	-115.422
417236300	-144.677
417236400	-115.575
417236500	-133.346
417236600	-117.196
417236700	-135.074
417236800	-116.941
417236900	-131.03
417237000	-116.506
417237100	-135.546
417237200	-116.399
417237300	-136.58
417237400	-112.154
417237500	-133.716
417237600	-118.28
417237700	-133.915
417237800	-117.993
417237900	-159.592
417238000	-114.69
417238100	-134.474
417238200	-114.7
417238300	-136.43
417238400	-116.17
417238500	-142.52
417238600	-113.661
417238700	-136.33
417238800	-119.663
417238900	-136.513
417239000	-116.402
417239100	-143.348
417239200	-116.084
417239300	-145.764
417239400	-116.485
417239500	-133.304
417239600	-118.308
417239700	-140.374
417239800	-117.302
417239900	-135.465
417240000	-117.286
417240100	-134.704
417240200	-115.945
417240300	-135.897
417240400	-116.173
417240500	-126.183
417240600	-115.818
417240700	-134.674
417240800	-117.493
417240900	-141.793
417241000	-115.813
417241100	-142.695
417241200	-118.305
417241300	-136.56
417241400	-115.895
417241500	-145.527
417241600	-115.509
417241700	-131.879
417241800	-117.915
417241900	-135.801
417242000	-116.247
417242100	-139.807
417242200	-116.007
417242300	-132.757
417242400	-113.478
417242500	-134.335
417242600	-119.375
417242700	-135.757
417242800	-116.748
417242900	-142.502
417243000	-116.533
417243100	-136.369
417243200	-116.408
417243300	-156.822
417243400	-116.209
417243500	-143.159
417243600	-118.207
417243700	-148.027
417243800	-117.773
417243900	-136.324
417244000	-116.537
417244100	-128.278
417244200	-117.589
417244300	-134.493
417244400	-116.432
417244500	-138.893
417244600	-118.044
417244700	-138.105
417244800	-118.156
417244900	-135.341
417245000	-118.396
417245100	-140.866
417245200	-114.556
417245300	-135.901
417245400	-114.545
417245500	-137.149
417245600	-114.479
417245700	-146.568
417245800	-116.289
417245900	-141.475
417246000	-115.369
417246100	-131.745
417246200	-116.407
417246300	-126.02
417246400	-115.689
417246500	-135.434
417246600	-114.784
417246700	-138.548
417246800	-115.036
417246900	-137.289
417247000	-115.93
417247100	-146.021
417247200	-115.8
417247300	-147.465
417247400	-114.991
417247500	-134.657
417247600	-117.355
417247700	-148.434
417247800	-114.09
417247900	-149.763
417248000	-115.653
417248100	-129.416
417248200	-116.555
417248300	-133.2
417248400	-115.172
417248500	-148.334
417248600	-112.002
417248700	-133.89
417248800	-116.604
417248900	-141.157
417249000	-115.739
417249100	-140.767
417249200	-115.913
417249300	-135.384
417249400	-115.592
417249500	-132.699
417249600	-115.335
417249700	-131.664
417249800	-115.538
[truncated: 18,002 more rows]
