# Supplementary material for: Passive frequency comb generation at radiofrequency for ranging applications
Source: Nat Commun. 2024 Apr 2;15:2844. doi: 10.1038/s41467-024-46940-2 (PMC10987526; doi:10.1038/s41467-024-46940-2)
Supplement: Supplementary file 5 — Source Data [file 41467_2024_46940_MOESM5_ESM.zip › Figure3_Data/836_10MHz_-02_40dBm.xlsx]

## Sheet: Sheet1
frequency (Hz)	power (dBm)
417050000	-110.48
417050100	-133.958
417050200	-111.681
417050300	-128.487
417050400	-111.378
417050500	-135.849
417050600	-113.01
417050700	-133.253
417050800	-112.07
417050900	-130.361
417051000	-113.957
417051100	-129.783
417051200	-112.679
417051300	-130.245
417051400	-112.312
417051500	-127.536
417051600	-111.882
417051700	-128.838
417051800	-111.906
417051900	-137.465
417052000	-113.308
417052100	-141.302
417052200	-113.38
417052300	-136.492
417052400	-113.332
417052500	-133.474
417052600	-113.975
417052700	-140.271
417052800	-115.141
417052900	-162.41
417053000	-111.72
417053100	-133.403
417053200	-111.721
417053300	-142.837
417053400	-113.102
417053500	-130.21
417053600	-115.411
417053700	-132.754
417053800	-114.418
417053900	-138.036
417054000	-113.96
417054100	-129.684
417054200	-112.783
417054300	-126.892
417054400	-112.962
417054500	-128.758
417054600	-113.845
417054700	-142.93
417054800	-114.571
417054900	-132.883
417055000	-112.514
417055100	-140.285
417055200	-114.911
417055300	-128.471
417055400	-113.061
417055500	-134.788
417055600	-113.112
417055700	-133.212
417055800	-114.139
417055900	-134.76
417056000	-111.685
417056100	-133.134
417056200	-116.366
417056300	-134.712
417056400	-111.528
417056500	-126.825
417056600	-114.717
417056700	-129.959
417056800	-117.123
417056900	-137.762
417057000	-114.723
417057100	-133.845
417057200	-115.888
417057300	-146.001
417057400	-114.836
417057500	-138.395
417057600	-112.28
417057700	-132.032
417057800	-114.876
417057900	-136.531
417058000	-113.493
417058100	-127.746
417058200	-113.678
417058300	-136.508
417058400	-114.077
417058500	-124.796
417058600	-112.472
417058700	-128.429
417058800	-114.835
417058900	-147.575
417059000	-114.389
417059100	-133.993
417059200	-114.984
417059300	-136.202
417059400	-114.381
417059500	-142.206
417059600	-111.406
417059700	-134.726
417059800	-116.056
417059900	-137.812
417060000	-115.42
417060100	-136.92
417060200	-113.949
417060300	-142.958
417060400	-116.749
417060500	-135.91
417060600	-114.386
417060700	-138.762
417060800	-116.034
417060900	-129.312
417061000	-114.361
417061100	-136.451
417061200	-115.75
417061300	-142.706
417061400	-114.948
417061500	-133.281
417061600	-112.92
417061700	-142.395
417061800	-115.473
417061900	-134.543
417062000	-114.087
417062100	-135.241
417062200	-112.732
417062300	-137.597
417062400	-114.285
417062500	-144.128
417062600	-114.417
417062700	-138.818
417062800	-114.409
417062900	-139.615
417063000	-115.001
417063100	-135.96
417063200	-117.533
417063300	-130.199
417063400	-113.897
417063500	-152.964
417063600	-117.165
417063700	-126.842
417063800	-115.375
417063900	-139.067
417064000	-117.061
417064100	-130.724
417064200	-114.709
417064300	-136.488
417064400	-116.435
417064500	-134.524
417064600	-117.272
417064700	-126.66
417064800	-112.589
417064900	-130.865
417065000	-117.293
417065100	-133.788
417065200	-117.852
417065300	-138.507
417065400	-113.541
417065500	-144.467
417065600	-115.991
417065700	-136.196
417065800	-115.498
417065900	-134.474
417066000	-114.033
417066100	-151.338
417066200	-116.422
417066300	-130.819
417066400	-115.721
417066500	-136.514
417066600	-115.084
417066700	-127.842
417066800	-115.513
417066900	-136.679
417067000	-113.413
417067100	-132.956
417067200	-116.534
417067300	-138.262
417067400	-113.271
417067500	-140.919
417067600	-115.235
417067700	-142.452
417067800	-115.393
417067900	-140.492
417068000	-114.512
417068100	-136.628
417068200	-114.236
417068300	-131.76
417068400	-115.157
417068500	-146.537
417068600	-115.811
417068700	-127.919
417068800	-115.585
417068900	-149.272
417069000	-114.589
417069100	-130.826
417069200	-116.34
417069300	-137.768
417069400	-116.554
417069500	-140.965
417069600	-114.698
417069700	-132.728
417069800	-115.83
417069900	-132.207
417070000	-115.571
417070100	-142.606
417070200	-116.178
417070300	-135.454
417070400	-114.187
417070500	-136.543
417070600	-117.025
417070700	-134.504
417070800	-114.532
417070900	-134.163
417071000	-119.45
417071100	-138.013
417071200	-117.283
417071300	-136.693
417071400	-119.347
417071500	-144.21
417071600	-119.322
417071700	-142.166
417071800	-116.56
417071900	-146.676
417072000	-116.451
417072100	-130.858
417072200	-117.653
417072300	-137.748
417072400	-117.096
417072500	-136.526
417072600	-113.931
417072700	-138.575
417072800	-117.382
417072900	-135.098
417073000	-112.325
417073100	-131.138
417073200	-117.224
417073300	-142.774
417073400	-115.2
417073500	-141.202
417073600	-118.936
417073700	-143.31
417073800	-117.499
417073900	-146.366
417074000	-114.521
417074100	-130.276
417074200	-117.256
417074300	-145.533
417074400	-115.964
417074500	-144.425
417074600	-115.922
417074700	-139.397
417074800	-114.423
417074900	-135.491
417075000	-117.874
417075100	-135.89
417075200	-116.58
417075300	-133.399
417075400	-118.142
417075500	-143.407
417075600	-116.104
417075700	-136.665
417075800	-115.13
417075900	-134.294
417076000	-117.059
417076100	-139.03
417076200	-114.021
417076300	-136.779
417076400	-116.034
417076500	-145.586
417076600	-114.504
417076700	-140.575
417076800	-117.791
417076900	-143.782
417077000	-117.773
417077100	-131.671
417077200	-115.558
417077300	-135.479
417077400	-117.178
417077500	-133.957
417077600	-117.183
417077700	-135.731
417077800	-116.89
417077900	-141.582
417078000	-119.73
417078100	-141.293
417078200	-117.171
417078300	-135.212
417078400	-114.93
417078500	-143.85
417078600	-117.726
417078700	-137.126
417078800	-118.194
417078900	-140.692
417079000	-117.138
417079100	-136.755
417079200	-116.13
417079300	-138.816
417079400	-116.882
417079500	-140.649
417079600	-118.975
417079700	-128.093
417079800	-115.136
417079900	-141.637
417080000	-118.802
417080100	-149.868
417080200	-115.432
417080300	-134.048
417080400	-118.16
417080500	-133.311
417080600	-114.85
417080700	-132.565
417080800	-119.34
417080900	-149.662
417081000	-115.733
417081100	-127.124
417081200	-116.17
417081300	-131.098
417081400	-116.526
417081500	-143.102
417081600	-116.525
417081700	-139.391
417081800	-117.242
417081900	-132.484
417082000	-116.405
417082100	-142.924
417082200	-119.469
417082300	-128.769
417082400	-114.872
417082500	-135.343
417082600	-116.757
417082700	-142.218
417082800	-119.463
417082900	-140.444
417083000	-116.885
417083100	-134.648
417083200	-115.998
417083300	-140.461
417083400	-119.174
417083500	-147.095
417083600	-118.044
417083700	-137.988
417083800	-117.368
417083900	-135.112
417084000	-115.218
417084100	-145.178
417084200	-117.648
417084300	-136.903
417084400	-115.609
417084500	-140.898
417084600	-113.546
417084700	-141.8
417084800	-117.887
417084900	-138.911
417085000	-116.649
417085100	-132.842
417085200	-116.219
417085300	-132.927
417085400	-116.485
417085500	-137.43
417085600	-116.296
417085700	-139.831
417085800	-117.644
417085900	-140.073
417086000	-117.783
417086100	-142.115
417086200	-117.91
417086300	-149.028
417086400	-116.052
417086500	-133.356
417086600	-118.328
417086700	-137.32
417086800	-116.056
417086900	-138.792
417087000	-116.855
417087100	-145.728
417087200	-118.344
417087300	-143.043
417087400	-117.274
417087500	-133.569
417087600	-116.793
417087700	-135.777
417087800	-117.695
417087900	-136.988
417088000	-119.912
417088100	-134.979
417088200	-118.357
417088300	-137.415
417088400	-118.841
417088500	-147.054
417088600	-115.158
417088700	-135.164
417088800	-118.423
417088900	-144.737
417089000	-114.174
417089100	-132.217
417089200	-118.741
417089300	-133.353
417089400	-115.095
417089500	-135.755
417089600	-117.392
417089700	-146.586
417089800	-118.58
417089900	-148.06
417090000	-116.959
417090100	-145.945
417090200	-116.398
417090300	-135.363
417090400	-116.132
417090500	-144.961
417090600	-116.132
417090700	-136.195
417090800	-117.081
417090900	-142.403
417091000	-118.195
417091100	-135.292
417091200	-119.562
417091300	-141.174
417091400	-114.547
417091500	-165.918
417091600	-116.882
417091700	-144
417091800	-118.683
417091900	-141.365
417092000	-118.582
417092100	-135.409
417092200	-116.87
417092300	-140.821
417092400	-118.054
417092500	-140.761
417092600	-118.932
417092700	-138.371
417092800	-116.841
417092900	-132.08
417093000	-118.625
417093100	-141.742
417093200	-116.031
417093300	-135.919
417093400	-115.993
417093500	-133.621
417093600	-117.027
417093700	-131.735
417093800	-117.374
417093900	-133.481
417094000	-118.732
417094100	-156.191
417094200	-117.728
417094300	-129.431
417094400	-117.836
417094500	-131.749
417094600	-120.065
417094700	-136.662
417094800	-116.099
417094900	-143.548
417095000	-118.223
417095100	-143.995
417095200	-117.907
417095300	-143.022
417095400	-116.024
417095500	-135.676
417095600	-119.602
417095700	-137.038
417095800	-120.228
417095900	-140.354
417096000	-117.877
417096100	-147.979
417096200	-118.175
417096300	-138.51
417096400	-114.721
417096500	-143.146
417096600	-116.265
417096700	-148.461
417096800	-119.059
417096900	-149.212
417097000	-120.347
417097100	-137.211
417097200	-117.714
417097300	-136.095
417097400	-119.563
417097500	-143.123
417097600	-113.142
417097700	-143.89
417097800	-116.918
417097900	-143.874
417098000	-117.671
417098100	-141.932
417098200	-114.957
417098300	-139.162
417098400	-121.007
417098500	-132.614
417098600	-116.434
417098700	-135.523
417098800	-119.132
417098900	-143.912
417099000	-119.139
417099100	-133.63
417099200	-117.974
417099300	-136.756
417099400	-115.718
417099500	-137.157
417099600	-114.576
417099700	-152.233
417099800	-117.441
417099900	-145.262
417100000	-116.59
417100100	-142.296
417100200	-115.978
417100300	-134.037
417100400	-116.758
417100500	-140.557
417100600	-117.06
417100700	-133.124
417100800	-117.622
417100900	-138.131
417101000	-115.538
417101100	-140.114
417101200	-116.842
417101300	-135.523
417101400	-117.268
417101500	-133.262
417101600	-118.097
417101700	-142.173
417101800	-118.52
417101900	-131.891
417102000	-118.069
417102100	-145.965
417102200	-117.346
417102300	-131.201
417102400	-115.408
417102500	-135.358
417102600	-116.115
417102700	-156.929
417102800	-118.505
417102900	-142.92
417103000	-117.698
417103100	-155.13
417103200	-115.295
417103300	-134.69
417103400	-119.647
417103500	-133.796
417103600	-118.534
417103700	-146.533
417103800	-119.737
417103900	-133.058
417104000	-116.379
417104100	-139.502
417104200	-116.405
417104300	-133.786
417104400	-119.749
417104500	-150.02
417104600	-115.207
417104700	-139.318
417104800	-118.043
417104900	-139.922
417105000	-117.617
417105100	-142.908
417105200	-115.912
417105300	-134.875
417105400	-116.775
417105500	-131.682
417105600	-116.502
417105700	-132.921
417105800	-117.628
417105900	-134.401
417106000	-118.319
417106100	-139.266
417106200	-116.332
417106300	-131.413
417106400	-117.399
417106500	-144.063
417106600	-118.51
417106700	-145.795
417106800	-116.73
417106900	-141.042
417107000	-116.751
417107100	-138.106
417107200	-115.375
417107300	-133.722
417107400	-117.53
417107500	-141.99
417107600	-117.49
417107700	-143.579
417107800	-114.871
417107900	-132.394
417108000	-117.044
417108100	-133.123
417108200	-118.692
417108300	-155.563
417108400	-119.993
417108500	-144.635
417108600	-119.206
417108700	-141.353
417108800	-117.698
417108900	-151.673
417109000	-118.467
417109100	-131.389
417109200	-118.685
417109300	-144.04
417109400	-119.651
417109500	-133.102
417109600	-118.297
417109700	-142.474
417109800	-118.223
417109900	-139.355
417110000	-117.569
417110100	-139.523
417110200	-113.462
417110300	-142.089
417110400	-115.665
417110500	-136.084
417110600	-116.472
417110700	-134.619
417110800	-116.841
417110900	-140.487
417111000	-115.089
417111100	-138.279
417111200	-117.598
417111300	-136.082
417111400	-116.419
417111500	-148.637
417111600	-115.712
417111700	-147.494
417111800	-116.609
417111900	-134.984
417112000	-118.419
417112100	-146.793
417112200	-114.237
417112300	-129.81
417112400	-119.553
417112500	-134.255
417112600	-119.553
417112700	-138.501
417112800	-115.688
417112900	-142.781
417113000	-115.242
417113100	-137.45
417113200	-114.68
417113300	-136.218
417113400	-118.715
417113500	-135.169
417113600	-115.741
417113700	-144.413
417113800	-118.992
417113900	-134.62
417114000	-118.486
417114100	-137.981
417114200	-118.701
417114300	-137.975
417114400	-115.842
417114500	-151.735
417114600	-119.189
417114700	-146.415
417114800	-115.655
417114900	-142.813
417115000	-115.317
417115100	-141.799
417115200	-115.519
417115300	-134.339
417115400	-117.723
417115500	-144.021
417115600	-119.067
417115700	-134.563
417115800	-115.88
417115900	-135.77
417116000	-116.465
417116100	-147.425
417116200	-116.871
417116300	-125.809
417116400	-118.659
417116500	-130.148
417116600	-116.344
417116700	-138.621
417116800	-114.923
417116900	-136.224
417117000	-117.515
417117100	-139.333
417117200	-116.845
417117300	-138.246
417117400	-115.595
417117500	-135.045
417117600	-117.937
417117700	-141.325
417117800	-116.799
417117900	-143.363
417118000	-118.316
417118100	-131.889
417118200	-116.609
417118300	-133.307
417118400	-118.656
417118500	-137.124
417118600	-118.2
417118700	-136.407
417118800	-117.695
417118900	-153.232
417119000	-116.152
417119100	-130.543
417119200	-118.521
417119300	-131.619
417119400	-114.438
417119500	-145.123
417119600	-118.173
417119700	-148.687
417119800	-117.923
417119900	-135.227
417120000	-118.226
417120100	-143.399
417120200	-117.511
417120300	-139.496
417120400	-117.519
417120500	-139.206
417120600	-117.311
417120700	-134.139
417120800	-116.168
417120900	-132.873
417121000	-118.743
417121100	-135.578
417121200	-117.247
417121300	-152.4
417121400	-116.19
417121500	-133.018
417121600	-116.027
417121700	-143.014
417121800	-115.476
417121900	-153.293
417122000	-115.94
417122100	-139.277
417122200	-116.575
417122300	-141.885
417122400	-119.724
417122500	-156.626
417122600	-116.039
417122700	-138.065
417122800	-113.906
417122900	-143.735
417123000	-115.387
417123100	-143.518
417123200	-118.153
417123300	-150.764
417123400	-117.357
417123500	-143.73
417123600	-118.142
417123700	-138.047
417123800	-119.478
417123900	-144.933
417124000	-117.605
417124100	-138.625
417124200	-119.501
417124300	-154.379
417124400	-114.531
417124500	-133.099
417124600	-117.676
417124700	-134.701
417124800	-118.655
417124900	-141.207
417125000	-115.077
417125100	-140.161
417125200	-120.676
417125300	-154.667
417125400	-115.468
417125500	-147.203
417125600	-118.823
417125700	-144.312
417125800	-118.459
417125900	-136.128
417126000	-115.497
417126100	-145.67
417126200	-120.279
417126300	-137.966
417126400	-114.191
417126500	-136.149
417126600	-115.62
417126700	-142.971
417126800	-116.19
417126900	-143.07
417127000	-117.936
417127100	-137.964
417127200	-117.183
417127300	-139.267
417127400	-118.548
417127500	-144.185
417127600	-117.643
417127700	-139.805
417127800	-120.101
417127900	-135.818
417128000	-115.048
417128100	-137.242
417128200	-115.367
417128300	-135.948
417128400	-120.107
417128500	-131.231
417128600	-114.207
417128700	-134.274
417128800	-116.047
417128900	-139.96
417129000	-117.567
417129100	-144.88
417129200	-114.2
417129300	-131.535
417129400	-116.975
417129500	-146.717
417129600	-115.512
417129700	-136.248
417129800	-117.543
417129900	-132.421
417130000	-116.101
417130100	-129.379
417130200	-114.241
417130300	-146.124
417130400	-115.304
417130500	-143.914
417130600	-113.894
417130700	-145.534
417130800	-117.923
417130900	-140.652
417131000	-118.382
417131100	-141.318
417131200	-116.02
417131300	-144.498
417131400	-116.281
417131500	-133.782
417131600	-115.629
417131700	-137.325
417131800	-117.173
417131900	-137.906
417132000	-118.731
417132100	-138.3
417132200	-118.597
417132300	-142.154
417132400	-116.22
417132500	-142.693
417132600	-113.919
417132700	-133.715
417132800	-114.694
417132900	-131.793
417133000	-116.032
417133100	-169.191
417133200	-118.38
417133300	-142.037
417133400	-119.428
417133500	-146.767
417133600	-117.166
417133700	-135.245
417133800	-116.569
417133900	-144.586
417134000	-114.735
417134100	-140.752
417134200	-115.889
417134300	-138.994
417134400	-117.154
417134500	-137.813
417134600	-112.42
417134700	-138.063
417134800	-116.119
417134900	-138.645
417135000	-116.739
417135100	-129.097
417135200	-117.487
417135300	-144.249
417135400	-115.63
417135500	-133.802
417135600	-116.778
417135700	-131.582
417135800	-114.312
417135900	-130.282
417136000	-115.698
417136100	-133.953
417136200	-115.383
417136300	-135.108
417136400	-116.981
417136500	-139.021
417136600	-117.06
417136700	-137.112
417136800	-118.366
417136900	-136.858
417137000	-116.569
417137100	-131.18
417137200	-117.452
417137300	-136.496
417137400	-114.399
417137500	-134.413
417137600	-114.721
417137700	-139.774
417137800	-117.083
417137900	-137.857
417138000	-116.276
417138100	-137.78
417138200	-117.86
417138300	-142.29
417138400	-117.118
417138500	-139.213
417138600	-114.268
417138700	-141.803
417138800	-116.284
417138900	-138.347
417139000	-116.284
417139100	-138.61
417139200	-114.425
417139300	-141.423
417139400	-117.012
417139500	-131.783
417139600	-117.91
417139700	-140.326
417139800	-118.765
417139900	-148.817
417140000	-116.869
417140100	-139.569
417140200	-114.735
417140300	-134.611
417140400	-117.96
417140500	-132.243
417140600	-116.022
417140700	-140.153
417140800	-116.973
417140900	-143.494
417141000	-117.259
417141100	-131.191
417141200	-117.735
417141300	-139.804
417141400	-117.977
417141500	-137.796
417141600	-116.87
417141700	-131.99
417141800	-115.847
417141900	-146.096
417142000	-113.752
417142100	-128.113
417142200	-114.669
417142300	-154.73
417142400	-114.652
417142500	-138.095
417142600	-116.988
417142700	-146.421
417142800	-116.635
417142900	-135.379
417143000	-117.506
417143100	-139.314
417143200	-119.91
417143300	-154.613
417143400	-115.914
417143500	-147.369
417143600	-117.472
417143700	-139.081
417143800	-115.749
417143900	-134.822
417144000	-115.121
417144100	-132.97
417144200	-116.326
417144300	-132.579
417144400	-115.108
417144500	-140.928
417144600	-115.114
417144700	-131.37
417144800	-118.353
417144900	-139.207
417145000	-116.506
417145100	-149.365
417145200	-115.773
417145300	-130.054
417145400	-116.12
417145500	-135.549
417145600	-117.789
417145700	-132.164
417145800	-115.104
417145900	-134.545
417146000	-117.715
417146100	-139.347
417146200	-117.407
417146300	-136.141
417146400	-115.335
417146500	-131.888
417146600	-117.613
417146700	-141.447
417146800	-117.981
417146900	-149.045
417147000	-116.536
417147100	-133.223
417147200	-116.919
417147300	-137.545
417147400	-116.924
417147500	-138.273
417147600	-115.48
417147700	-133.469
417147800	-115.712
417147900	-147.356
417148000	-112.981
417148100	-137.358
417148200	-117.456
417148300	-142.025
417148400	-116.264
417148500	-133.133
417148600	-114.496
417148700	-134.731
417148800	-115.555
417148900	-146.727
417149000	-114.905
417149100	-145.724
417149200	-118.022
417149300	-131.747
417149400	-113.241
417149500	-136.808
417149600	-113.918
417149700	-135.202
417149800	-117.29
417149900	-139.951
417150000	-115.588
417150100	-134.381
417150200	-118.421
417150300	-140.892
417150400	-117.403
417150500	-141.552
417150600	-117.494
417150700	-142.184
417150800	-114.975
417150900	-130.877
417151000	-117.768
417151100	-139.296
417151200	-117.382
417151300	-141.744
417151400	-114.968
417151500	-132.541
417151600	-116.48
417151700	-146.287
417151800	-116.643
417151900	-137.666
417152000	-115.427
417152100	-135.34
417152200	-116.006
417152300	-133.699
417152400	-115.984
417152500	-149.612
417152600	-113.032
417152700	-126.443
417152800	-117.991
417152900	-150.58
417153000	-114.357
417153100	-136.458
417153200	-112.7
417153300	-136.041
417153400	-114.613
417153500	-141.615
417153600	-117.682
417153700	-133.016
417153800	-116.598
417153900	-136.096
417154000	-118.349
417154100	-134.225
417154200	-116.125
417154300	-134.865
417154400	-118.301
417154500	-132.041
417154600	-113.958
417154700	-157.531
417154800	-114.784
417154900	-136.45
417155000	-115.749
417155100	-132.96
417155200	-112.099
417155300	-142.351
417155400	-115.273
417155500	-134.506
417155600	-115.28
417155700	-146.486
417155800	-116.644
417155900	-132.547
417156000	-115.613
417156100	-135.425
417156200	-114.913
417156300	-138.068
417156400	-117.271
417156500	-128.597
417156600	-117.361
417156700	-142.696
417156800	-115.141
417156900	-136.551
417157000	-115.342
417157100	-131.25
417157200	-117.395
417157300	-140.148
417157400	-118.231
417157500	-130.006
417157600	-113.004
417157700	-141.956
417157800	-115.408
417157900	-130.453
417158000	-115.523
417158100	-133.312
417158200	-117.499
417158300	-139.399
417158400	-116.207
417158500	-142.176
417158600	-117.351
417158700	-134.355
417158800	-115.146
417158900	-138.025
417159000	-118.576
417159100	-139.831
417159200	-115.675
417159300	-130.232
417159400	-116.638
417159500	-151.088
417159600	-112.389
417159700	-133.896
417159800	-115.455
417159900	-142.34
417160000	-118.214
417160100	-134.176
417160200	-114.81
417160300	-146.91
417160400	-116.731
417160500	-127.826
417160600	-114.751
417160700	-129.745
417160800	-113.998
417160900	-142.099
417161000	-115.886
417161100	-137.189
417161200	-112.379
417161300	-128.736
417161400	-115.831
417161500	-133.672
417161600	-114.918
417161700	-144.791
417161800	-115.713
417161900	-143.4
417162000	-116.645
417162100	-128.326
417162200	-114.128
417162300	-132.791
417162400	-117.245
417162500	-135.409
417162600	-117.063
417162700	-133.577
417162800	-114.742
417162900	-134.554
417163000	-117.876
417163100	-142.131
417163200	-114.793
417163300	-126.856
417163400	-116.096
417163500	-144.514
417163600	-114.821
417163700	-142.835
417163800	-114.949
417163900	-139.055
417164000	-117.169
417164100	-142.951
417164200	-115.233
417164300	-155.074
417164400	-116.102
417164500	-145.646
417164600	-115.786
417164700	-140.499
417164800	-113.345
417164900	-137.883
417165000	-116.037
417165100	-139.173
417165200	-119.764
417165300	-135.701
417165400	-117.002
417165500	-148.295
417165600	-114.398
417165700	-137.275
417165800	-117.608
417165900	-137.892
417166000	-115.119
417166100	-137.695
417166200	-118.645
417166300	-137.493
417166400	-116.251
417166500	-138.605
417166600	-117.625
417166700	-139.04
417166800	-114.545
417166900	-131.648
417167000	-117.452
417167100	-132.853
417167200	-115.496
417167300	-137.6
417167400	-118.46
417167500	-136.702
417167600	-117.961
417167700	-133.729
417167800	-116.976
417167900	-138.301
417168000	-116.95
417168100	-131.456
417168200	-116.783
417168300	-137.214
417168400	-112.835
417168500	-130.401
417168600	-118.555
417168700	-132.592
417168800	-116.278
417168900	-134.107
417169000	-118.649
417169100	-135.971
417169200	-117.932
417169300	-167.585
417169400	-117.082
417169500	-143.9
417169600	-115.923
417169700	-141.029
417169800	-118.132
417169900	-148.336
417170000	-118.199
417170100	-138.573
417170200	-116.131
417170300	-138.947
417170400	-116.296
417170500	-138.666
417170600	-117.198
417170700	-137.749
417170800	-116.717
417170900	-140.295
417171000	-114.968
417171100	-134.288
417171200	-116.312
417171300	-142.508
417171400	-114.619
417171500	-136.824
417171600	-118.925
417171700	-134.927
417171800	-117.526
417171900	-145.318
417172000	-116.358
417172100	-138.213
417172200	-115.958
417172300	-137.878
417172400	-116.771
417172500	-137.035
417172600	-113.111
417172700	-136.322
417172800	-113.463
417172900	-139.295
417173000	-117.269
417173100	-135.865
417173200	-115.865
417173300	-144.634
417173400	-116.2
417173500	-135.711
417173600	-116.032
417173700	-139.71
417173800	-116.99
417173900	-133.637
417174000	-115.574
417174100	-155.809
417174200	-115.531
417174300	-140.031
417174400	-116.186
417174500	-136.257
417174600	-115.804
417174700	-135.62
417174800	-115.656
417174900	-133.01
417175000	-115.046
417175100	-134.957
417175200	-117.918
417175300	-140.092
417175400	-116.173
417175500	-131.681
417175600	-119.235
417175700	-144.391
417175800	-116.118
417175900	-130.54
417176000	-120.723
417176100	-134.693
417176200	-115.754
417176300	-136.958
417176400	-113.459
417176500	-145.315
417176600	-115.062
417176700	-145.077
417176800	-116.487
417176900	-135.549
417177000	-116.321
417177100	-133.473
417177200	-114.972
417177300	-136.911
417177400	-115.478
417177500	-135.504
417177600	-115.95
417177700	-139.161
417177800	-115.399
417177900	-132.524
417178000	-115.52
417178100	-138.006
417178200	-119.331
417178300	-135.254
417178400	-116.257
417178500	-133.966
417178600	-116.745
417178700	-139.512
417178800	-116.24
417178900	-135.792
417179000	-115.032
417179100	-131.459
417179200	-117.156
417179300	-135.907
417179400	-114
417179500	-129.761
417179600	-115.478
417179700	-149.378
417179800	-119.035
417179900	-141.812
417180000	-114.484
417180100	-143.827
417180200	-118.924
417180300	-135.074
417180400	-114.237
417180500	-126.951
417180600	-115.254
417180700	-137.315
417180800	-117.638
417180900	-159.218
417181000	-113.594
417181100	-133.9
417181200	-116.772
417181300	-141.305
417181400	-115.103
417181500	-138.763
417181600	-115.344
417181700	-136.251
417181800	-113.028
417181900	-134.013
417182000	-114.996
417182100	-138.366
417182200	-116.279
417182300	-138.427
417182400	-117.06
417182500	-146.694
417182600	-118.074
417182700	-127.325
417182800	-117.18
417182900	-133.99
417183000	-116.548
417183100	-137.016
417183200	-119.037
417183300	-128.049
417183400	-116.498
417183500	-138.223
417183600	-111.488
417183700	-131.768
417183800	-117.061
417183900	-139.119
417184000	-117.274
417184100	-135.999
417184200	-116.195
417184300	-148.38
417184400	-115.591
417184500	-144.833
417184600	-117.195
417184700	-136.818
417184800	-114.009
417184900	-133.961
417185000	-115.388
417185100	-130.307
417185200	-116.268
417185300	-137.061
417185400	-116.116
417185500	-136.909
417185600	-119.021
417185700	-130.08
417185800	-115.474
417185900	-137.291
417186000	-117.033
417186100	-132.853
417186200	-116.851
417186300	-135.713
417186400	-118.008
417186500	-142.874
417186600	-116.57
417186700	-136.951
417186800	-114.838
417186900	-135.614
417187000	-118.887
417187100	-138.598
417187200	-114.664
417187300	-135.103
417187400	-114.043
417187500	-135.01
417187600	-114.749
417187700	-135.486
417187800	-116.466
417187900	-138.214
417188000	-117.253
417188100	-137.643
417188200	-117.654
417188300	-138.163
417188400	-115.888
417188500	-136.062
417188600	-115.459
417188700	-136.291
417188800	-116.296
417188900	-141.216
417189000	-116.047
417189100	-131.573
417189200	-114.774
417189300	-146.394
417189400	-116.999
417189500	-151.263
417189600	-114.489
417189700	-138.94
417189800	-115.509
417189900	-150.658
417190000	-119.091
417190100	-139.446
417190200	-116.549
417190300	-134.136
417190400	-116.017
417190500	-136.572
417190600	-117.495
417190700	-132.267
417190800	-116.3
417190900	-146.134
417191000	-116.892
417191100	-136.604
417191200	-118.781
417191300	-139.698
417191400	-117.165
417191500	-146.18
417191600	-117.86
417191700	-130.785
417191800	-116.329
417191900	-138.592
417192000	-117.862
417192100	-135.995
417192200	-115.617
417192300	-132.567
417192400	-115.956
417192500	-138.331
417192600	-116.524
417192700	-139.324
417192800	-117.849
417192900	-136.371
417193000	-118.012
417193100	-134.366
417193200	-118.797
417193300	-142.275
417193400	-113.849
417193500	-154.762
417193600	-114.832
417193700	-151.578
417193800	-118.108
417193900	-143.858
417194000	-116.753
417194100	-137.246
417194200	-116.938
417194300	-137.014
417194400	-117.47
417194500	-135.247
417194600	-116.55
417194700	-127.292
417194800	-118.209
417194900	-137.393
417195000	-117.17
417195100	-128.137
417195200	-117.149
417195300	-137.81
417195400	-119.452
417195500	-141.664
417195600	-116.811
417195700	-132.796
417195800	-119.905
417195900	-145.93
417196000	-116.109
417196100	-139.993
417196200	-117.517
417196300	-135.769
417196400	-116.831
417196500	-141.429
417196600	-116.972
417196700	-134.844
417196800	-116.56
417196900	-132.386
417197000	-115.174
417197100	-139.1
417197200	-118.319
417197300	-132.714
417197400	-115.968
417197500	-134.492
417197600	-114.714
417197700	-139.863
417197800	-118.107
417197900	-139.766
417198000	-120.112
417198100	-143.006
417198200	-117.091
417198300	-134.596
417198400	-118.682
417198500	-141.121
417198600	-117.069
417198700	-140.211
417198800	-115.394
417198900	-138.759
417199000	-117.815
417199100	-126.816
417199200	-115.69
417199300	-132.419
417199400	-116.003
417199500	-137.13
417199600	-115.472
417199700	-130.487
417199800	-115.422
417199900	-135.015
417200000	-117.369
417200100	-141.343
417200200	-117.989
417200300	-132.857
417200400	-118.337
417200500	-133.446
417200600	-115.373
417200700	-135.605
417200800	-116.987
417200900	-148.275
417201000	-118.623
417201100	-131.458
417201200	-115.493
417201300	-137.55
417201400	-116.708
417201500	-138.764
417201600	-117.113
417201700	-134.66
417201800	-114.085
417201900	-139.042
417202000	-115.341
417202100	-138.769
417202200	-118.088
417202300	-134.151
417202400	-116.29
417202500	-132.192
417202600	-115.586
417202700	-134.545
417202800	-114.365
417202900	-137.232
417203000	-114.997
417203100	-140.704
417203200	-119.088
417203300	-146.714
417203400	-117.489
417203500	-139.973
417203600	-114.917
417203700	-138.842
417203800	-117.212
417203900	-136.087
417204000	-117.985
417204100	-141.341
417204200	-115.463
417204300	-127.237
417204400	-116.303
417204500	-138.9
417204600	-116.349
417204700	-147.95
417204800	-116.595
417204900	-135.345
417205000	-115.562
417205100	-142.816
417205200	-118.773
417205300	-134.98
417205400	-115.404
417205500	-133.391
417205600	-112.056
417205700	-132.36
417205800	-117.636
417205900	-134.312
417206000	-118.205
417206100	-138.096
417206200	-115.444
417206300	-142.782
417206400	-114.635
417206500	-137.796
417206600	-117.858
417206700	-131.079
417206800	-118.042
417206900	-145.864
417207000	-120.465
417207100	-133.285
417207200	-118.262
417207300	-138.472
417207400	-119.907
417207500	-136.155
417207600	-116.281
417207700	-136.854
417207800	-118.269
417207900	-133.875
417208000	-119.304
417208100	-139.529
417208200	-117.066
417208300	-147.503
417208400	-116.709
417208500	-141.361
417208600	-113.438
417208700	-132.425
417208800	-118.238
417208900	-134.549
417209000	-115.75
417209100	-138.084
417209200	-118.264
417209300	-140.198
417209400	-117.319
417209500	-146.548
417209600	-116.613
417209700	-134.039
417209800	-118.062
417209900	-142.87
417210000	-116.538
417210100	-134.685
417210200	-117.192
417210300	-132.713
417210400	-117.734
417210500	-139.795
417210600	-115.798
417210700	-136.445
417210800	-118.416
417210900	-137.868
417211000	-115.471
417211100	-142.59
417211200	-116.163
417211300	-135.263
417211400	-116.077
417211500	-133.133
417211600	-114.739
417211700	-137.751
417211800	-116.527
417211900	-129.958
417212000	-119.445
417212100	-138.166
417212200	-119.107
417212300	-143.812
417212400	-116.869
417212500	-134.525
417212600	-117.819
417212700	-148.554
417212800	-116.328
417212900	-137.622
417213000	-116.701
417213100	-133.939
417213200	-113.654
417213300	-149.073
417213400	-116.783
417213500	-144.997
417213600	-120.421
417213700	-145.012
417213800	-113.966
417213900	-128.194
417214000	-115.63
417214100	-135.736
417214200	-116.562
417214300	-140.276
417214400	-116.364
417214500	-133.959
417214600	-118.255
417214700	-145.733
417214800	-115.797
417214900	-130.387
417215000	-116.613
417215100	-140.482
417215200	-116.248
417215300	-135.969
417215400	-116.596
417215500	-139.328
417215600	-117.381
417215700	-138.568
417215800	-116.593
417215900	-129.529
417216000	-114.182
417216100	-136.799
417216200	-116.469
417216300	-139.977
417216400	-115.127
417216500	-134.304
417216600	-117.572
417216700	-135.493
417216800	-115.113
417216900	-131.58
417217000	-116.211
417217100	-139.986
417217200	-118.011
417217300	-137.598
417217400	-117.028
417217500	-146.38
417217600	-120.323
417217700	-142.467
417217800	-116.958
417217900	-140.289
417218000	-117.731
417218100	-130.893
417218200	-115.217
417218300	-147.194
417218400	-115.639
417218500	-130.895
417218600	-114.99
417218700	-130.954
417218800	-115.158
417218900	-135.589
417219000	-117.594
417219100	-133.792
417219200	-113.79
417219300	-126.886
417219400	-113.42
417219500	-140.618
417219600	-116.147
417219700	-137.07
417219800	-115.673
417219900	-146.197
417220000	-114.435
417220100	-144.688
417220200	-118.253
417220300	-154.655
417220400	-115.136
417220500	-129.788
417220600	-116.685
417220700	-143.768
417220800	-118.314
417220900	-151.987
417221000	-116.621
417221100	-145.515
417221200	-115.75
417221300	-133.119
417221400	-116.998
417221500	-137.066
417221600	-115.237
417221700	-139.669
417221800	-117.356
417221900	-141.032
417222000	-116.177
417222100	-145.136
417222200	-115.648
417222300	-139.187
417222400	-118.342
417222500	-141.986
417222600	-117.118
417222700	-157.852
417222800	-116.894
417222900	-130.723
417223000	-116.829
417223100	-141.281
417223200	-116.515
417223300	-140.836
417223400	-117.313
417223500	-135.115
417223600	-117.318
417223700	-134.174
417223800	-116.547
417223900	-132.663
417224000	-114.203
417224100	-139.109
417224200	-115.287
417224300	-137.786
417224400	-116.529
417224500	-137.758
417224600	-116.138
417224700	-139.162
417224800	-117.811
417224900	-136.181
417225000	-116.328
417225100	-148.044
417225200	-114.082
417225300	-137.17
417225400	-115.392
417225500	-132.93
417225600	-115.957
417225700	-140.956
417225800	-115.304
417225900	-151.624
417226000	-118.121
417226100	-136.518
417226200	-118.57
417226300	-152.978
417226400	-118.668
417226500	-145.686
417226600	-115.883
417226700	-134.477
417226800	-114.168
417226900	-144.201
417227000	-114.791
417227100	-129.632
417227200	-116.84
417227300	-136.13
417227400	-117.471
417227500	-146.647
417227600	-116.713
417227700	-145.469
417227800	-117.664
417227900	-136.952
417228000	-114.625
417228100	-134.929
417228200	-115.835
417228300	-134.149
417228400	-120.603
417228500	-130.831
417228600	-116.154
417228700	-139.661
417228800	-114.669
417228900	-139.28
417229000	-117.822
417229100	-137.655
417229200	-117.596
417229300	-142.217
417229400	-116.504
417229500	-134.806
417229600	-119.985
417229700	-140.705
417229800	-115.961
417229900	-141.707
417230000	-116.897
417230100	-133.422
417230200	-114.864
417230300	-142.825
417230400	-116.302
417230500	-134.866
417230600	-115.558
417230700	-149.572
417230800	-114.403
417230900	-134.46
417231000	-112.821
417231100	-132.981
417231200	-114.966
417231300	-146.131
417231400	-115.618
417231500	-133.202
417231600	-116.657
417231700	-137.396
417231800	-112.663
417231900	-135.484
417232000	-113.994
417232100	-146.957
417232200	-115.115
417232300	-135.053
417232400	-116.147
417232500	-144.411
417232600	-117.448
417232700	-143.311
417232800	-115.277
417232900	-140.029
417233000	-116.29
417233100	-135.128
417233200	-118.355
417233300	-135.722
417233400	-116.647
417233500	-140.147
417233600	-116.656
417233700	-138.4
417233800	-115.366
417233900	-140.599
417234000	-116.302
417234100	-135.59
417234200	-114.943
417234300	-135.43
417234400	-114.964
417234500	-139.816
417234600	-115.779
417234700	-129.555
417234800	-116.414
417234900	-143.187
417235000	-117.098
417235100	-135.945
417235200	-116.8
417235300	-135.808
417235400	-117.1
417235500	-158.134
417235600	-116.68
417235700	-145.268
417235800	-119.28
417235900	-130.059
417236000	-117.137
417236100	-140.088
417236200	-116.646
417236300	-149.262
417236400	-116.259
417236500	-136.914
417236600	-115.347
417236700	-134.117
417236800	-116.404
417236900	-132.229
417237000	-115.572
417237100	-132.032
417237200	-113.476
417237300	-154.01
417237400	-116.65
417237500	-143.753
417237600	-118.356
417237700	-132.659
417237800	-118.434
417237900	-129.072
417238000	-114.131
417238100	-156.361
417238200	-116.856
417238300	-146.385
417238400	-118.55
417238500	-139.461
417238600	-115.108
417238700	-147.396
417238800	-115.129
417238900	-131.055
417239000	-116.206
417239100	-139.123
417239200	-115.285
417239300	-139.001
417239400	-118.653
417239500	-136.181
417239600	-119.372
417239700	-133.435
417239800	-115.157
417239900	-133.859
417240000	-117.479
417240100	-139.257
417240200	-114.673
417240300	-130.468
417240400	-115.92
417240500	-129.918
417240600	-117.239
417240700	-132.22
417240800	-114.662
417240900	-133.437
417241000	-117.117
417241100	-130.755
417241200	-115.159
417241300	-142.488
417241400	-118.395
417241500	-147.487
417241600	-116.523
417241700	-143.978
417241800	-112.87
417241900	-136.382
417242000	-117.061
417242100	-133.393
417242200	-117.128
417242300	-133.711
417242400	-115.702
417242500	-149.206
417242600	-114.848
417242700	-134.341
417242800	-114.435
417242900	-133.083
417243000	-113.753
417243100	-139.073
417243200	-117.02
417243300	-131.151
417243400	-114.61
417243500	-134.56
417243600	-116.695
417243700	-132.097
417243800	-114.209
417243900	-123.595
417244000	-114.408
417244100	-134.887
417244200	-114.27
417244300	-144.382
417244400	-116.595
417244500	-137.837
417244600	-116.151
417244700	-139.607
417244800	-117.306
417244900	-135.751
417245000	-114.282
417245100	-153.114
417245200	-115.51
417245300	-131.382
417245400	-118.049
417245500	-151.779
417245600	-114.117
417245700	-132
417245800	-117.7
417245900	-131.773
417246000	-115.191
417246100	-135.201
417246200	-114.584
417246300	-135.385
417246400	-113.986
417246500	-137.314
417246600	-116.076
417246700	-142.085
417246800	-116.268
417246900	-146.205
417247000	-115.065
417247100	-131.161
417247200	-112.28
417247300	-136.442
417247400	-113.107
417247500	-131.747
417247600	-113.134
417247700	-135.525
417247800	-113.72
417247900	-144.812
417248000	-113.393
417248100	-135.537
417248200	-115.721
417248300	-138.307
417248400	-115.835
417248500	-133.305
417248600	-113.387
417248700	-134.301
417248800	-113.403
417248900	-155.524
417249000	-112.565
417249100	-136.715
417249200	-117.541
417249300	-129.251
417249400	-116.072
417249500	-127.335
417249600	-114.398
417249700	-135.436
417249800	-115.161
[truncated: 18,002 more rows]
