# Supplementary material for: Passive frequency comb generation at radiofrequency for ranging applications
Source: Nat Commun. 2024 Apr 2;15:2844. doi: 10.1038/s41467-024-46940-2 (PMC10987526; doi:10.1038/s41467-024-46940-2)
Supplement: Supplementary file 5 — Source Data [file 41467_2024_46940_MOESM5_ESM.zip › Figure3_Data/836_10MHz_-02_50dBm.xlsx]

## Sheet: Sheet1
frequency (Hz)	power (dBm)
417050000	-113.751
417050100	-145.997
417050200	-110.971
417050300	-122.417
417050400	-113.515
417050500	-136.824
417050600	-113.439
417050700	-130.976
417050800	-114.767
417050900	-139.778
417051000	-113.181
417051100	-139.641
417051200	-115.63
417051300	-134.012
417051400	-114.995
417051500	-136.38
417051600	-115.878
417051700	-133.352
417051800	-113.99
417051900	-134.376
417052000	-116.165
417052100	-147.032
417052200	-116.105
417052300	-134.232
417052400	-114.894
417052500	-139.424
417052600	-116.016
417052700	-135.651
417052800	-115.694
417052900	-132.814
417053000	-115.435
417053100	-137.525
417053200	-114.446
417053300	-133.692
417053400	-114.158
417053500	-131.556
417053600	-115.213
417053700	-136.322
417053800	-115.209
417053900	-137.897
417054000	-115.206
417054100	-126.356
417054200	-115.341
417054300	-138.957
417054400	-117.348
417054500	-128.153
417054600	-115.121
417054700	-133.786
417054800	-113.3
417054900	-134.236
417055000	-115.231
417055100	-128.631
417055200	-116.114
417055300	-135.126
417055400	-112.517
417055500	-140.346
417055600	-114.559
417055700	-128.917
417055800	-115.243
417055900	-140.103
417056000	-116.421
417056100	-133.82
417056200	-113.174
417056300	-132.535
417056400	-116.353
417056500	-133.759
417056600	-113.398
417056700	-136.46
417056800	-113.912
417056900	-132.205
417057000	-117.022
417057100	-152.114
417057200	-115.13
417057300	-143.345
417057400	-115.069
417057500	-136.546
417057600	-117.09
417057700	-129.316
417057800	-116.769
417057900	-136.615
417058000	-114.747
417058100	-130.443
417058200	-113.946
417058300	-133.757
417058400	-114.128
417058500	-145.258
417058600	-112.472
417058700	-132.352
417058800	-115.761
417058900	-136.903
417059000	-114.374
417059100	-155.521
417059200	-118.81
417059300	-149.534
417059400	-113.798
417059500	-140.259
417059600	-116.226
417059700	-134.057
417059800	-116.002
417059900	-145.06
417060000	-117.698
417060100	-136.005
417060200	-112.879
417060300	-134.425
417060400	-117.709
417060500	-146.135
417060600	-117.199
417060700	-136.811
417060800	-116.327
417060900	-138.452
417061000	-114.373
417061100	-140.63
417061200	-115.642
417061300	-136.581
417061400	-119.29
417061500	-141.834
417061600	-115.891
417061700	-153.168
417061800	-117.379
417061900	-127.958
417062000	-114.537
417062100	-144.183
417062200	-114.051
417062300	-134.687
417062400	-117.533
417062500	-157.148
417062600	-115.892
417062700	-143.076
417062800	-115.081
417062900	-131.908
417063000	-114.881
417063100	-138.408
417063200	-114.226
417063300	-141.047
417063400	-115.342
417063500	-135.995
417063600	-116.589
417063700	-127.337
417063800	-114.232
417063900	-145.607
417064000	-116.812
417064100	-143.062
417064200	-116.609
417064300	-136.563
417064400	-115.846
417064500	-135.295
417064600	-118.527
417064700	-130.886
417064800	-118.536
417064900	-134.317
417065000	-118.491
417065100	-142.358
417065200	-117.067
417065300	-140.649
417065400	-116.547
417065500	-139.271
417065600	-116.756
417065700	-133.318
417065800	-118.145
417065900	-135.289
417066000	-117.155
417066100	-139.771
417066200	-115.359
417066300	-138.086
417066400	-114.677
417066500	-148.375
417066600	-117.385
417066700	-161.026
417066800	-119.055
417066900	-131.84
417067000	-114.644
417067100	-146.619
417067200	-117.989
417067300	-139.209
417067400	-113.953
417067500	-130.001
417067600	-113.991
417067700	-133.317
417067800	-115.863
417067900	-139.488
417068000	-116.123
417068100	-134.253
417068200	-115.94
417068300	-141.873
417068400	-117.969
417068500	-140.753
417068600	-118.247
417068700	-144.749
417068800	-115.594
417068900	-134.086
417069000	-120.137
417069100	-141.604
417069200	-113.944
417069300	-140.154
417069400	-116.466
417069500	-135.404
417069600	-114.499
417069700	-136.526
417069800	-115.57
417069900	-133.246
417070000	-116.279
417070100	-147.549
417070200	-116.86
417070300	-133.43
417070400	-117.807
417070500	-135.723
417070600	-117.578
417070700	-126.641
417070800	-114.597
417070900	-133.758
417071000	-117.584
417071100	-137.939
417071200	-117.487
417071300	-151.525
417071400	-118.713
417071500	-139.568
417071600	-115.941
417071700	-148.79
417071800	-119.609
417071900	-157.808
417072000	-116.35
417072100	-137.359
417072200	-116.284
417072300	-138.327
417072400	-118.265
417072500	-135.299
417072600	-117.683
417072700	-138.58
417072800	-114.674
417072900	-139.511
417073000	-114.676
417073100	-148.201
417073200	-119.145
417073300	-131.092
417073400	-116.448
417073500	-133.926
417073600	-115.73
417073700	-139.384
417073800	-115.726
417073900	-136.547
417074000	-119.207
417074100	-138.317
417074200	-115.781
417074300	-140.324
417074400	-120
417074500	-132.937
417074600	-116.064
417074700	-134.299
417074800	-116.198
417074900	-132.065
417075000	-119.653
417075100	-137.885
417075200	-117.665
417075300	-126.24
417075400	-117.406
417075500	-137.423
417075600	-116.232
417075700	-144.853
417075800	-117.345
417075900	-146.394
417076000	-117.023
417076100	-133.679
417076200	-119.182
417076300	-130.057
417076400	-117.6
417076500	-133.901
417076600	-116.87
417076700	-139.414
417076800	-116.863
417076900	-136.553
417077000	-115.984
417077100	-136.807
417077200	-118.38
417077300	-136.99
417077400	-117.75
417077500	-140.854
417077600	-118.548
417077700	-137.616
417077800	-116.458
417077900	-153.423
417078000	-117.001
417078100	-143.414
417078200	-116.009
417078300	-139.888
417078400	-116.351
417078500	-141.618
417078600	-119.637
417078700	-141.393
417078800	-118.848
417078900	-141.029
417079000	-119.389
417079100	-148.249
417079200	-117.658
417079300	-143.285
417079400	-118.006
417079500	-142.654
417079600	-117.829
417079700	-139.234
417079800	-116.796
417079900	-141.696
417080000	-116.796
417080100	-138.421
417080200	-117.314
417080300	-140.245
417080400	-117.311
417080500	-132.698
417080600	-117.284
417080700	-140.336
417080800	-118.844
417080900	-145.8
417081000	-116.239
417081100	-134.793
417081200	-116.25
417081300	-130.279
417081400	-117.32
417081500	-144.674
417081600	-119.84
417081700	-136.93
417081800	-116.823
417081900	-143.869
417082000	-117.76
417082100	-141.99
417082200	-114.778
417082300	-145.231
417082400	-119.568
417082500	-141.364
417082600	-120.011
417082700	-147.774
417082800	-117.906
417082900	-139.737
417083000	-117.393
417083100	-134.841
417083200	-118.168
417083300	-136.94
417083400	-118.309
417083500	-134.645
417083600	-119.058
417083700	-130.894
417083800	-116.561
417083900	-147.161
417084000	-118.117
417084100	-135.864
417084200	-116.004
417084300	-145.828
417084400	-117.923
417084500	-141.713
417084600	-119.768
417084700	-138.661
417084800	-115.686
417084900	-159.704
417085000	-117.001
417085100	-145.647
417085200	-116.074
417085300	-132.256
417085400	-117.556
417085500	-159.292
417085600	-115.93
417085700	-134.29
417085800	-116.369
417085900	-135.921
417086000	-116.913
417086100	-147.213
417086200	-116.913
417086300	-139.516
417086400	-118.011
417086500	-136.193
417086600	-118.219
417086700	-139.196
417086800	-116.773
417086900	-144.658
417087000	-119.963
417087100	-130.243
417087200	-116.007
417087300	-141.587
417087400	-117.99
417087500	-140.103
417087600	-118.371
417087700	-135.079
417087800	-115.095
417087900	-131.267
417088000	-116.522
417088100	-141.123
417088200	-117.708
417088300	-149.963
417088400	-121.61
417088500	-142.026
417088600	-115.643
417088700	-138.693
417088800	-117.495
417088900	-134.654
417089000	-118.909
417089100	-137.686
417089200	-117.762
417089300	-147.023
417089400	-117.929
417089500	-136.45
417089600	-114.063
417089700	-140.038
417089800	-117.829
417089900	-133.094
417090000	-120.252
417090100	-141.625
417090200	-118.23
417090300	-140.292
417090400	-118.29
417090500	-140.056
417090600	-116.261
417090700	-144.459
417090800	-116.262
417090900	-147.388
417091000	-118.971
417091100	-137.798
417091200	-117.439
417091300	-142.071
417091400	-117.112
417091500	-137.867
417091600	-121.192
417091700	-136.953
417091800	-119.489
417091900	-133.658
417092000	-117.739
417092100	-151.98
417092200	-117.15
417092300	-132.929
417092400	-117.21
417092500	-139.722
417092600	-118.668
417092700	-145.819
417092800	-116.797
417092900	-133.636
417093000	-118.88
417093100	-136.164
417093200	-116.916
417093300	-135.397
417093400	-117.888
417093500	-135.497
417093600	-118.992
417093700	-145.259
417093800	-116.076
417093900	-144.068
417094000	-119.303
417094100	-137.925
417094200	-117.079
417094300	-133.025
417094400	-119.796
417094500	-145.952
417094600	-118.797
417094700	-149.354
417094800	-120.15
417094900	-137.566
417095000	-118.289
417095100	-129.752
417095200	-116.316
417095300	-145.388
417095400	-118.149
417095500	-134.174
417095600	-116.187
417095700	-145.004
417095800	-117.939
417095900	-137.782
417096000	-119.486
417096100	-137.094
417096200	-116.356
417096300	-132.036
417096400	-113.692
417096500	-146.607
417096600	-118.392
417096700	-139.449
417096800	-116.06
417096900	-137.103
417097000	-116.029
417097100	-140.925
417097200	-115.014
417097300	-142.938
417097400	-119.641
417097500	-140.411
417097600	-115.495
417097700	-136.494
417097800	-118.981
417097900	-153.033
417098000	-115.973
417098100	-140.693
417098200	-120.466
417098300	-143.525
417098400	-114.309
417098500	-138.998
417098600	-118.419
417098700	-135.57
417098800	-116.972
417098900	-139.693
417099000	-116.829
417099100	-147.608
417099200	-117.994
417099300	-142.513
417099400	-120.105
417099500	-147.807
417099600	-115.998
417099700	-154.807
417099800	-118.257
417099900	-162.083
417100000	-118.026
417100100	-135.435
417100200	-119.074
417100300	-140.685
417100400	-120.122
417100500	-143.522
417100600	-114.508
417100700	-140.353
417100800	-115.856
417100900	-139.038
417101000	-119.303
417101100	-161.354
417101200	-115.526
417101300	-138.489
417101400	-118.436
417101500	-136.586
417101600	-119.304
417101700	-136.032
417101800	-118.822
417101900	-149.927
417102000	-117.334
417102100	-136.114
417102200	-115.9
417102300	-152.112
417102400	-119.942
417102500	-141.85
417102600	-116.414
417102700	-138.951
417102800	-114.874
417102900	-146.54
417103000	-119.596
417103100	-136.428
417103200	-117.371
417103300	-136.364
417103400	-116.706
417103500	-136.642
417103600	-114.723
417103700	-133.106
417103800	-117.363
417103900	-136.793
417104000	-113.67
417104100	-141.989
417104200	-117.652
417104300	-139.156
417104400	-118.287
417104500	-150.131
417104600	-117.837
417104700	-146.331
417104800	-117.278
417104900	-147.727
417105000	-117.201
417105100	-138.943
417105200	-118.734
417105300	-144.291
417105400	-119.05
417105500	-130.601
417105600	-117.029
417105700	-131.19
417105800	-116.604
417105900	-140.011
417106000	-118.168
417106100	-131.108
417106200	-117.195
417106300	-152.756
417106400	-115.827
417106500	-140.647
417106600	-114.205
417106700	-137.338
417106800	-116.183
417106900	-138.715
417107000	-120.37
417107100	-133.68
417107200	-118.253
417107300	-142.923
417107400	-119.308
417107500	-131.955
417107600	-115.869
417107700	-140.931
417107800	-114.731
417107900	-127.083
417108000	-116.404
417108100	-145.826
417108200	-115.234
417108300	-134.721
417108400	-116.489
417108500	-140.905
417108600	-115.748
417108700	-134.1
417108800	-117.762
417108900	-154.328
417109000	-116.304
417109100	-128.877
417109200	-117.23
417109300	-133.334
417109400	-120.531
417109500	-146.034
417109600	-119.417
417109700	-143.739
417109800	-119.259
417109900	-136.952
417110000	-117.162
417110100	-147.917
417110200	-118.102
417110300	-135.775
417110400	-117.183
417110500	-131.479
417110600	-118.12
417110700	-146.766
417110800	-117.978
417110900	-139.607
417111000	-118.211
417111100	-138.272
417111200	-115.065
417111300	-142.01
417111400	-115.627
417111500	-144.977
417111600	-118.372
417111700	-144.673
417111800	-116.762
417111900	-140.859
417112000	-115.624
417112100	-139.702
417112200	-118.926
417112300	-132.329
417112400	-117.622
417112500	-137.264
417112600	-115.304
417112700	-146.218
417112800	-118.974
417112900	-133.073
417113000	-117.465
417113100	-136.998
417113200	-117.454
417113300	-142.396
417113400	-118.66
417113500	-137.384
417113600	-116.813
417113700	-154.676
417113800	-119.897
417113900	-136.221
417114000	-114.907
417114100	-129.494
417114200	-115.818
417114300	-138.719
417114400	-113.968
417114500	-154.696
417114600	-117.119
417114700	-136.1
417114800	-116.187
417114900	-145.068
417115000	-116.133
417115100	-129.308
417115200	-119.802
417115300	-140.735
417115400	-115.723
417115500	-134.244
417115600	-115.539
417115700	-136.54
417115800	-117.434
417115900	-139.939
417116000	-119.793
417116100	-130.609
417116200	-118.336
417116300	-128.236
417116400	-114.419
417116500	-141.928
417116600	-116.996
417116700	-136.031
417116800	-119.172
417116900	-131.084
417117000	-118.401
417117100	-139.888
417117200	-118.87
417117300	-143.201
417117400	-113.793
417117500	-148.335
417117600	-118.037
417117700	-143.261
417117800	-115.856
417117900	-138.817
417118000	-119.361
417118100	-133.189
417118200	-114.972
417118300	-137.868
417118400	-118.666
417118500	-140.015
417118600	-116.516
417118700	-138.241
417118800	-115.236
417118900	-144.379
417119000	-116.908
417119100	-137.488
417119200	-117.029
417119300	-141.577
417119400	-114.576
417119500	-136.845
417119600	-116.599
417119700	-138.53
417119800	-118.15
417119900	-148.786
417120000	-115.125
417120100	-135.175
417120200	-114.473
417120300	-134.797
417120400	-116.991
417120500	-138.61
417120600	-115.963
417120700	-137.869
417120800	-117.632
417120900	-140.509
417121000	-116.05
417121100	-139.653
417121200	-114.911
417121300	-150.002
417121400	-116.995
417121500	-133.719
417121600	-118.809
417121700	-140.654
417121800	-116.963
417121900	-136.853
417122000	-116.062
417122100	-133.975
417122200	-117.864
417122300	-140.595
417122400	-116.759
417122500	-145.911
417122600	-116.655
417122700	-149.198
417122800	-114.23
417122900	-144.656
417123000	-119.255
417123100	-150.919
417123200	-118.525
417123300	-151.534
417123400	-115.76
417123500	-140.067
417123600	-113.829
417123700	-136.826
417123800	-113.587
417123900	-142.335
417124000	-119.021
417124100	-133.849
417124200	-116.912
417124300	-141.076
417124400	-120.306
417124500	-146.748
417124600	-115.804
417124700	-136.661
417124800	-116.979
417124900	-142.063
417125000	-118.124
417125100	-145.337
417125200	-120.008
417125300	-156.262
417125400	-114.77
417125500	-137.482
417125600	-116.47
417125700	-148.335
417125800	-117.059
417125900	-135.109
417126000	-115.699
417126100	-132.117
417126200	-116.679
417126300	-127.073
417126400	-114.905
417126500	-140.882
417126600	-117.002
417126700	-133.013
417126800	-116.09
417126900	-138.062
417127000	-115.428
417127100	-137.787
417127200	-114.599
417127300	-131.049
417127400	-118.159
417127500	-130.895
417127600	-114.691
417127700	-137.051
417127800	-119.026
417127900	-130.517
417128000	-117.023
417128100	-157.719
417128200	-115.477
417128300	-143.531
417128400	-114.759
417128500	-143.722
417128600	-117.071
417128700	-131.111
417128800	-114.866
417128900	-129.612
417129000	-115.746
417129100	-135.854
417129200	-114.711
417129300	-126.917
417129400	-116.405
417129500	-146.311
417129600	-116.629
417129700	-146.754
417129800	-116.524
417129900	-150.035
417130000	-117.111
417130100	-139.417
417130200	-117.547
417130300	-140.621
417130400	-114.645
417130500	-132.957
417130600	-118.529
417130700	-131.423
417130800	-116.776
417130900	-139.712
417131000	-115.319
417131100	-140.079
417131200	-118.573
417131300	-153.042
417131400	-116.71
417131500	-129.749
417131600	-117.367
417131700	-143.852
417131800	-116.292
417131900	-141.306
417132000	-115.94
417132100	-136.949
417132200	-116.94
417132300	-129.818
417132400	-111.328
417132500	-133.523
417132600	-116.912
417132700	-142.389
417132800	-117.888
417132900	-133.556
417133000	-118.078
417133100	-135.802
417133200	-116.955
417133300	-144.618
417133400	-117.932
417133500	-141.246
417133600	-116.223
417133700	-132.558
417133800	-118.758
417133900	-144.292
417134000	-117.051
417134100	-141.599
417134200	-119.163
417134300	-140.471
417134400	-117.056
417134500	-135.994
417134600	-114.244
417134700	-134.605
417134800	-115.515
417134900	-139.534
417135000	-119.288
417135100	-137.311
417135200	-116.259
417135300	-163.492
417135400	-114.493
417135500	-126.311
417135600	-115.864
417135700	-136.585
417135800	-117.701
417135900	-130.387
417136000	-116.69
417136100	-145.828
417136200	-115.496
417136300	-133.975
417136400	-119.938
417136500	-133.094
417136600	-117.112
417136700	-143.178
417136800	-116.92
417136900	-142.181
417137000	-117.385
417137100	-133.486
417137200	-116.594
417137300	-132.176
417137400	-115.716
417137500	-143.194
417137600	-116.054
417137700	-134.899
417137800	-118.087
417137900	-134.236
417138000	-113.844
417138100	-133.094
417138200	-114.306
417138300	-149.152
417138400	-115.317
417138500	-134.067
417138600	-118.345
417138700	-138.602
417138800	-116.608
417138900	-138.102
417139000	-116.276
417139100	-137.06
417139200	-115.408
417139300	-146.191
417139400	-115.966
417139500	-131.082
417139600	-117.386
417139700	-168.395
417139800	-115.732
417139900	-143.52
417140000	-115.239
417140100	-137.156
417140200	-118.373
417140300	-139.955
417140400	-117.387
417140500	-133.595
417140600	-117.265
417140700	-136.482
417140800	-115.939
417140900	-135.327
417141000	-117.329
417141100	-131.136
417141200	-117.677
417141300	-132.837
417141400	-115.275
417141500	-143.316
417141600	-117.359
417141700	-141.992
417141800	-116.558
417141900	-141.606
417142000	-115.771
417142100	-151.601
417142200	-117.531
417142300	-137.547
417142400	-119.098
417142500	-128.468
417142600	-113.349
417142700	-140.284
417142800	-114.926
417142900	-139.519
417143000	-118.894
417143100	-132.513
417143200	-116.299
417143300	-131.104
417143400	-114.604
417143500	-143.878
417143600	-119.29
417143700	-133.846
417143800	-115.029
417143900	-145.387
417144000	-118.2
417144100	-154.677
417144200	-115.755
417144300	-131.936
417144400	-116.852
417144500	-128.935
417144600	-115.596
417144700	-129.385
417144800	-113.73
417144900	-150.959
417145000	-114.005
417145100	-148.801
417145200	-114.375
417145300	-146.681
417145400	-113.221
417145500	-135.542
417145600	-117.979
417145700	-142.443
417145800	-115.797
417145900	-127
417146000	-115.409
417146100	-143.866
417146200	-117.001
417146300	-142.753
417146400	-116.803
417146500	-142.039
417146600	-115.997
417146700	-138.622
417146800	-117.088
417146900	-123.171
417147000	-116.186
417147100	-138.727
417147200	-118.261
417147300	-133.228
417147400	-117.706
417147500	-134.434
417147600	-119.413
417147700	-141.023
417147800	-117.579
417147900	-132.132
417148000	-117.92
417148100	-142.869
417148200	-117.005
417148300	-134.107
417148400	-116.549
417148500	-143.064
417148600	-116.949
417148700	-134.711
417148800	-117.404
417148900	-148.697
417149000	-118.635
417149100	-140.868
417149200	-116.916
417149300	-138.175
417149400	-116.217
417149500	-143.152
417149600	-115.68
417149700	-131.153
417149800	-115.771
417149900	-139.963
417150000	-117.857
417150100	-142.941
417150200	-116.684
417150300	-130.753
417150400	-116.91
417150500	-133.07
417150600	-116.919
417150700	-151.365
417150800	-115.032
417150900	-135.353
417151000	-114.789
417151100	-142.713
417151200	-114.011
417151300	-135.029
417151400	-116.494
417151500	-129.203
417151600	-116.393
417151700	-137.891
417151800	-115.565
417151900	-132.232
417152000	-113.913
417152100	-151.873
417152200	-116.485
417152300	-132.949
417152400	-117.488
417152500	-147.554
417152600	-118.168
417152700	-147.256
417152800	-119.832
417152900	-138.093
417153000	-118.514
417153100	-138.36
417153200	-116.453
417153300	-125.688
417153400	-115.388
417153500	-132.404
417153600	-115.316
417153700	-133.576
417153800	-118.759
417153900	-134.425
417154000	-112.205
417154100	-141.477
417154200	-116.717
417154300	-125.724
417154400	-116.5
417154500	-134.287
417154600	-118.231
417154700	-142.266
417154800	-118.103
417154900	-137.868
417155000	-116.242
417155100	-143.747
417155200	-117.731
417155300	-152.221
417155400	-117.468
417155500	-142.141
417155600	-117.872
417155700	-133.898
417155800	-117.544
417155900	-143.309
417156000	-113.531
417156100	-136.979
417156200	-118.148
417156300	-142.591
417156400	-116.592
417156500	-129.742
417156600	-117.431
417156700	-135.326
417156800	-119.061
417156900	-135.23
417157000	-118.327
417157100	-137.624
417157200	-113.115
417157300	-133.433
417157400	-116.727
417157500	-136.167
417157600	-116.874
417157700	-128.951
417157800	-114.543
417157900	-129.146
417158000	-115.507
417158100	-130.48
417158200	-115.88
417158300	-130.044
417158400	-115.88
417158500	-129.373
417158600	-115.335
417158700	-152.544
417158800	-117.408
417158900	-150.019
417159000	-115.988
417159100	-133.185
417159200	-114.591
417159300	-128.481
417159400	-115.549
417159500	-138.729
417159600	-113.297
417159700	-135.852
417159800	-117.514
417159900	-140.12
417160000	-120.436
417160100	-147.483
417160200	-117.143
417160300	-144.602
417160400	-116.032
417160500	-135.112
417160600	-116.892
417160700	-135.898
417160800	-117.903
417160900	-123.868
417161000	-117.224
417161100	-134.016
417161200	-116.45
417161300	-127.248
417161400	-117.274
417161500	-144.521
417161600	-116.425
417161700	-140.136
417161800	-115.578
417161900	-133.118
417162000	-113.311
417162100	-127.769
417162200	-115.677
417162300	-134.35
417162400	-116.152
417162500	-139.518
417162600	-117.428
417162700	-137.012
417162800	-117.83
417162900	-141.863
417163000	-116.624
417163100	-136.491
417163200	-114.592
417163300	-138.017
417163400	-114.473
417163500	-130.359
417163600	-116.274
417163700	-138.889
417163800	-117.058
417163900	-131.972
417164000	-114.705
417164100	-143.321
417164200	-117.491
417164300	-142.791
417164400	-113.449
417164500	-135.639
417164600	-116.559
417164700	-142.111
417164800	-117.253
417164900	-137.371
417165000	-115.109
417165100	-129.766
417165200	-115.138
417165300	-143.402
417165400	-115.787
417165500	-137.349
417165600	-118.04
417165700	-134.34
417165800	-115.606
417165900	-143.029
417166000	-115.956
417166100	-137.053
417166200	-113.735
417166300	-139.468
417166400	-118.909
417166500	-157.866
417166600	-115.751
417166700	-140.537
417166800	-117.076
417166900	-132.422
417167000	-116.203
417167100	-137.998
417167200	-115.846
417167300	-128.839
417167400	-115.093
417167500	-130.393
417167600	-117.191
417167700	-138.851
417167800	-116.656
417167900	-129.204
417168000	-115.351
417168100	-141.715
417168200	-114.532
417168300	-138.331
417168400	-119.627
417168500	-139.692
417168600	-117.201
417168700	-133.447
417168800	-117.702
417168900	-145.197
417169000	-118.467
417169100	-144.243
417169200	-114.452
417169300	-136.308
417169400	-117.933
417169500	-144.05
417169600	-116.099
417169700	-132.297
417169800	-116.474
417169900	-138.165
417170000	-116.349
417170100	-151.639
417170200	-116.241
417170300	-134.129
417170400	-113.866
417170500	-137.388
417170600	-119.355
417170700	-137.995
417170800	-116.299
417170900	-137.271
417171000	-120.759
417171100	-141.935
417171200	-117.193
417171300	-146.01
417171400	-115.838
417171500	-135.778
417171600	-117.61
417171700	-132
417171800	-115.955
417171900	-133.552
417172000	-117.574
417172100	-130.795
417172200	-118.109
417172300	-153.785
417172400	-118.655
417172500	-135.324
417172600	-118.124
417172700	-139.908
417172800	-117.541
417172900	-137.007
417173000	-116.369
417173100	-128.835
417173200	-116.224
417173300	-126.012
417173400	-116.542
417173500	-137.428
417173600	-119.416
417173700	-134.369
417173800	-117.128
417173900	-136.539
417174000	-115.378
417174100	-128.471
417174200	-118.052
417174300	-145.917
417174400	-114.162
417174500	-139.885
417174600	-118.888
417174700	-136.813
417174800	-116.196
417174900	-141.099
417175000	-114.584
417175100	-136.901
417175200	-117.123
417175300	-131.293
417175400	-117.109
417175500	-135.162
417175600	-115.467
417175700	-129.912
417175800	-117.287
417175900	-150.849
417176000	-118.048
417176100	-150.661
417176200	-117.351
417176300	-141.633
417176400	-120.368
417176500	-131.244
417176600	-117.873
417176700	-147.999
417176800	-118.79
417176900	-133.377
417177000	-118.453
417177100	-140.115
417177200	-116.068
417177300	-134.892
417177400	-114.811
417177500	-137.481
417177600	-115.728
417177700	-131.194
417177800	-117.812
417177900	-144.621
417178000	-117.191
417178100	-161.082
417178200	-118.059
417178300	-141.49
417178400	-117.424
417178500	-132.595
417178600	-117.482
417178700	-136.741
417178800	-118.298
417178900	-131.196
417179000	-119.239
417179100	-144.244
417179200	-116.032
417179300	-135.224
417179400	-115.416
417179500	-138.616
417179600	-117.308
417179700	-134.903
417179800	-117.578
417179900	-148.53
417180000	-118.869
417180100	-139.077
417180200	-119.425
417180300	-137.486
417180400	-118.398
417180500	-136.618
417180600	-117.265
417180700	-142.311
417180800	-117.525
417180900	-138.643
417181000	-118.542
417181100	-137.508
417181200	-116.701
417181300	-138.137
417181400	-118.364
417181500	-147.856
417181600	-115.634
417181700	-141.81
417181800	-115.655
417181900	-149.927
417182000	-117.269
417182100	-130.565
417182200	-116.906
417182300	-145.142
417182400	-116.137
417182500	-137.96
417182600	-116.184
417182700	-143.031
417182800	-116.823
417182900	-139.919
417183000	-116.921
417183100	-142.261
417183200	-114.88
417183300	-140.5
417183400	-117.023
417183500	-141.941
417183600	-119.331
417183700	-144.44
417183800	-118.36
417183900	-133.481
417184000	-114.123
417184100	-140.883
417184200	-116.031
417184300	-139.399
417184400	-115.026
417184500	-134.175
417184600	-118.681
417184700	-136.628
417184800	-114.402
417184900	-148.276
417185000	-117.212
417185100	-157.526
417185200	-116.144
417185300	-144.002
417185400	-115.326
417185500	-140.894
417185600	-117.554
417185700	-135.138
417185800	-116.619
417185900	-135.264
417186000	-116.484
417186100	-134.605
417186200	-117.747
417186300	-143.015
417186400	-118.339
417186500	-139.525
417186600	-115.563
417186700	-146.325
417186800	-119.285
417186900	-140.475
417187000	-117.666
417187100	-141.05
417187200	-115.738
417187300	-144.929
417187400	-118.064
417187500	-131.013
417187600	-113.391
417187700	-134.364
417187800	-115.686
417187900	-139.031
417188000	-117.079
417188100	-135.195
417188200	-117.38
417188300	-133.011
417188400	-115.521
417188500	-137.318
417188600	-116.033
417188700	-134.154
417188800	-115.312
417188900	-134.028
417189000	-114.801
417189100	-137.021
417189200	-116.29
417189300	-139.14
417189400	-117.618
417189500	-142.79
417189600	-117.374
417189700	-152.544
417189800	-118.569
417189900	-142.614
417190000	-117.08
417190100	-135.728
417190200	-112.791
417190300	-138.497
417190400	-118.278
417190500	-135.342
417190600	-115.982
417190700	-142.763
417190800	-117.387
417190900	-137.406
417191000	-115.415
417191100	-139.531
417191200	-115.082
417191300	-132.902
417191400	-115.849
417191500	-138.198
417191600	-120.164
417191700	-161.875
417191800	-119.586
417191900	-126.935
417192000	-116.205
417192100	-135.058
417192200	-117.872
417192300	-135.189
417192400	-117.266
417192500	-131.099
417192600	-117.728
417192700	-138.413
417192800	-116.383
417192900	-135.635
417193000	-118.097
417193100	-135.58
417193200	-116.33
417193300	-131.767
417193400	-116.404
417193500	-128.944
417193600	-117.591
417193700	-141.229
417193800	-118.204
417193900	-135.76
417194000	-117.413
417194100	-131.888
417194200	-117.208
417194300	-144.386
417194400	-116.768
417194500	-133.345
417194600	-115.859
417194700	-135.481
417194800	-118.048
417194900	-133.002
417195000	-115.251
417195100	-134.079
417195200	-119.074
417195300	-131.176
417195400	-116.092
417195500	-131.042
417195600	-118.095
417195700	-139.666
417195800	-113.586
417195900	-136.153
417196000	-118.557
417196100	-147.023
417196200	-117.766
417196300	-137.993
417196400	-117.976
417196500	-140.269
417196600	-115.718
417196700	-136.27
417196800	-118.874
417196900	-138.455
417197000	-117
417197100	-142.816
417197200	-115.405
417197300	-137.73
417197400	-117.773
417197500	-141.095
417197600	-118.931
417197700	-132.908
417197800	-116.776
417197900	-135.024
417198000	-115.747
417198100	-143.744
417198200	-117.319
417198300	-132.206
417198400	-115.846
417198500	-127.413
417198600	-116.527
417198700	-137.778
417198800	-115.791
417198900	-139.205
417199000	-116.62
417199100	-135.298
417199200	-117.693
417199300	-138.617
417199400	-117.361
417199500	-140.459
417199600	-115.443
417199700	-136.584
417199800	-115.435
417199900	-136.125
417200000	-117.034
417200100	-136.458
417200200	-115.294
417200300	-144.807
417200400	-119.345
417200500	-140.044
417200600	-118.246
417200700	-138.848
417200800	-116.322
417200900	-137.382
417201000	-117.737
417201100	-136.873
417201200	-115.898
417201300	-149.531
417201400	-117.51
417201500	-157.241
417201600	-115.162
417201700	-134.179
417201800	-117.688
417201900	-146.866
417202000	-116.35
417202100	-142.569
417202200	-118.899
417202300	-139.143
417202400	-119.562
417202500	-156.203
417202600	-117.297
417202700	-139.605
417202800	-118.916
417202900	-133.691
417203000	-115.919
417203100	-145.187
417203200	-116.006
417203300	-135.172
417203400	-116.042
417203500	-138.355
417203600	-117.065
417203700	-147.49
417203800	-115.376
417203900	-149.542
417204000	-118.561
417204100	-141.847
417204200	-117.132
417204300	-133.337
417204400	-114.94
417204500	-182.947
417204600	-115.309
417204700	-145.816
417204800	-118.23
417204900	-136.611
417205000	-117.302
417205100	-136.39
417205200	-116.587
417205300	-143.923
417205400	-119.244
417205500	-129.354
417205600	-114.804
417205700	-157.774
417205800	-120.758
417205900	-134.985
417206000	-116.213
417206100	-136.347
417206200	-120.668
417206300	-146.114
417206400	-118.499
417206500	-134.962
417206600	-118.257
417206700	-136.826
417206800	-116.055
417206900	-140.325
417207000	-117.444
417207100	-147.772
417207200	-117.833
417207300	-131.493
417207400	-116.62
417207500	-142.97
417207600	-117.766
417207700	-152.206
417207800	-118.761
417207900	-138.916
417208000	-118.968
417208100	-136.755
417208200	-116.722
417208300	-139.028
417208400	-118.05
417208500	-151.069
417208600	-114.501
417208700	-143.098
417208800	-118.817
417208900	-140.014
417209000	-116.537
417209100	-132.373
417209200	-116.881
417209300	-138.653
417209400	-116.586
417209500	-131.739
417209600	-115.851
417209700	-144.722
417209800	-116.267
417209900	-141.6
417210000	-116.191
417210100	-142.098
417210200	-119.955
417210300	-153.042
417210400	-118.977
417210500	-133.406
417210600	-117.041
417210700	-135.072
417210800	-118.882
417210900	-141.898
417211000	-118.897
417211100	-140.715
417211200	-118.913
417211300	-135.203
417211400	-115.556
417211500	-143.169
417211600	-114.151
417211700	-138.75
417211800	-117.871
417211900	-141.792
417212000	-117.916
417212100	-150.751
417212200	-115.687
417212300	-143.258
417212400	-115.688
417212500	-131.327
417212600	-117.612
417212700	-147.266
417212800	-118.608
417212900	-125.967
417213000	-114.872
417213100	-133.053
417213200	-116.378
417213300	-134.368
417213400	-118.107
417213500	-130.042
417213600	-115.632
417213700	-135.872
417213800	-118.598
417213900	-136.458
417214000	-115.6
417214100	-148.925
417214200	-119.855
417214300	-145.419
417214400	-118.296
417214500	-134.173
417214600	-114.943
417214700	-132.789
417214800	-117.351
417214900	-131.772
417215000	-116.777
417215100	-138.172
417215200	-117.941
417215300	-131.823
417215400	-116.995
417215500	-140.971
417215600	-116.329
417215700	-127.64
417215800	-116.279
417215900	-133.657
417216000	-117.859
417216100	-143.582
417216200	-114.627
417216300	-134.419
417216400	-118.099
417216500	-128.573
417216600	-115.986
417216700	-152.322
417216800	-117.398
417216900	-151.292
417217000	-116.873
417217100	-138.647
417217200	-118.653
417217300	-127.565
417217400	-117.856
417217500	-140.172
417217600	-117.017
417217700	-144.133
417217800	-118.663
417217900	-135.989
417218000	-119.135
417218100	-137.151
417218200	-116.572
417218300	-165.436
417218400	-117.587
417218500	-132.657
417218600	-118.894
417218700	-145.363
417218800	-114.72
417218900	-130.141
417219000	-118.896
417219100	-141.883
417219200	-117.389
417219300	-130.891
417219400	-117.137
417219500	-136.465
417219600	-119.525
417219700	-133.315
417219800	-116.956
417219900	-133.101
417220000	-118.295
417220100	-136
417220200	-118.412
417220300	-132.852
417220400	-118.813
417220500	-140.948
417220600	-115.783
417220700	-135.222
417220800	-117.461
417220900	-146.286
417221000	-115.54
417221100	-133.454
417221200	-114.351
417221300	-132.644
417221400	-117.841
417221500	-148.274
417221600	-116.264
417221700	-130.718
417221800	-116.299
417221900	-137.498
417222000	-114.156
417222100	-139.712
417222200	-117.504
417222300	-131.129
417222400	-117.28
417222500	-132.592
417222600	-115
417222700	-136.754
417222800	-115.467
417222900	-135.898
417223000	-114.272
417223100	-141.761
417223200	-115.063
417223300	-138.051
417223400	-118.909
417223500	-143.026
417223600	-117.608
417223700	-141.276
417223800	-117.412
417223900	-136.364
417224000	-115.229
417224100	-155.11
417224200	-117.601
417224300	-146.98
417224400	-118.291
417224500	-130.895
417224600	-118.526
417224700	-146.603
417224800	-117.544
417224900	-135.258
417225000	-116.321
417225100	-140.532
417225200	-115.507
417225300	-139.598
417225400	-118.497
417225500	-136.954
417225600	-116.155
417225700	-135.831
417225800	-116.1
417225900	-138.527
417226000	-116.819
417226100	-141.257
417226200	-116.281
417226300	-136.73
417226400	-114.448
417226500	-137.386
417226600	-118.027
417226700	-132.775
417226800	-113.266
417226900	-130.202
417227000	-116.056
417227100	-128.666
417227200	-116.139
417227300	-140.122
417227400	-114.925
417227500	-130.319
417227600	-114.785
417227700	-129.226
417227800	-114.779
417227900	-141.472
417228000	-116.076
417228100	-134.822
417228200	-116.957
417228300	-139.694
417228400	-114.561
417228500	-138.541
417228600	-114.011
417228700	-141.913
417228800	-114.018
417228900	-127.4
417229000	-116.056
417229100	-136.451
417229200	-117.376
417229300	-136.399
417229400	-115.038
417229500	-135.491
417229600	-115.933
417229700	-131.237
417229800	-116.873
417229900	-137.5
417230000	-117.127
417230100	-139.045
417230200	-115.912
417230300	-141.035
417230400	-116.707
417230500	-132.18
417230600	-112.238
417230700	-151.018
417230800	-117.123
417230900	-138.349
417231000	-116.335
417231100	-134.441
417231200	-115.675
417231300	-135.809
417231400	-115.927
417231500	-130.657
417231600	-117.167
417231700	-135.313
417231800	-116.111
417231900	-138.748
417232000	-117.566
417232100	-150.133
417232200	-114.387
417232300	-146.818
417232400	-115.9
417232500	-145.622
417232600	-116.701
417232700	-136.319
417232800	-119.107
417232900	-139.084
417233000	-114.557
417233100	-141.348
417233200	-115.581
417233300	-130.193
417233400	-113.763
417233500	-139.774
417233600	-116
417233700	-136.666
417233800	-114.732
417233900	-136.955
417234000	-114.625
417234100	-141.24
417234200	-115.927
417234300	-145.125
417234400	-117.125
417234500	-139.75
417234600	-114.46
417234700	-139.262
417234800	-117.547
417234900	-133.338
417235000	-117.191
417235100	-132.486
417235200	-116.512
417235300	-137.327
417235400	-117.539
417235500	-136.12
417235600	-116.227
417235700	-136.651
417235800	-114.573
417235900	-134.083
417236000	-117.121
417236100	-130.955
417236200	-118.323
417236300	-140.338
417236400	-117.47
417236500	-144.674
417236600	-112.795
417236700	-144.523
417236800	-119.944
417236900	-136.41
417237000	-116.58
417237100	-145.432
417237200	-116.381
417237300	-128.028
417237400	-113.447
417237500	-131.201
417237600	-113.784
417237700	-133.218
417237800	-114.955
417237900	-139.606
417238000	-116.211
417238100	-137.86
417238200	-116.435
417238300	-139.098
417238400	-116.378
417238500	-132.596
417238600	-115.322
417238700	-140.404
417238800	-114.243
417238900	-127.085
417239000	-115.66
417239100	-132.406
417239200	-116.918
417239300	-134.04
417239400	-114.922
417239500	-131.034
417239600	-113.025
417239700	-134.703
417239800	-116.114
417239900	-132.947
417240000	-113.069
417240100	-131.319
417240200	-113.047
417240300	-133.1
417240400	-113.907
417240500	-146.668
417240600	-114.253
417240700	-143.384
417240800	-115.974
417240900	-139.34
417241000	-115.517
417241100	-140.467
417241200	-113.459
417241300	-132.065
417241400	-113.751
417241500	-130.671
417241600	-114.067
417241700	-136.876
417241800	-116.404
417241900	-130.076
417242000	-114.121
417242100	-138.897
417242200	-114.902
417242300	-133.776
417242400	-116.364
417242500	-131.449
417242600	-114.951
417242700	-128.201
417242800	-114.829
417242900	-140.559
417243000	-114.635
417243100	-129.201
417243200	-114.659
417243300	-125.242
417243400	-116.719
417243500	-136.505
417243600	-116.366
417243700	-141.988
417243800	-114.304
417243900	-137.508
417244000	-113.792
417244100	-131.754
417244200	-115.213
417244300	-129.7
417244400	-113.915
417244500	-141.048
417244600	-114.818
417244700	-140.832
417244800	-114.726
417244900	-129.585
417245000	-112.735
417245100	-131.008
417245200	-115.834
417245300	-136.399
417245400	-117.174
417245500	-129.354
417245600	-112.318
417245700	-134.806
417245800	-116.236
417245900	-125.687
417246000	-111.955
417246100	-132.44
417246200	-114.687
417246300	-135.119
417246400	-113.205
417246500	-144.347
417246600	-111.296
417246700	-135.863
417246800	-115.04
417246900	-136.99
417247000	-114.812
417247100	-139.43
417247200	-116.896
417247300	-141.899
417247400	-115.663
417247500	-146.363
417247600	-116.541
417247700	-133.631
417247800	-117.882
417247900	-125.63
417248000	-114.957
417248100	-131.785
417248200	-113.445
417248300	-140.439
417248400	-114.593
417248500	-134.21
417248600	-114.379
417248700	-150.888
417248800	-115.272
417248900	-134.384
417249000	-117.074
417249100	-133.796
417249200	-114.659
417249300	-130.448
417249400	-113.339
417249500	-132.226
417249600	-111.723
417249700	-133.898
417249800	-116.212
[truncated: 18,002 more rows]
