# Supplementary material for: Passive frequency comb generation at radiofrequency for ranging applications
Source: Nat Commun. 2024 Apr 2;15:2844. doi: 10.1038/s41467-024-46940-2 (PMC10987526; doi:10.1038/s41467-024-46940-2)
Supplement: Supplementary file 5 — Source Data [file 41467_2024_46940_MOESM5_ESM.zip › Figure3_Data/836_10MHz_-02_60dBm.xlsx]

## Sheet: Sheet1
frequency (Hz)	power (dBm)
417050000	-117.161
417050100	-132.892
417050200	-118.555
417050300	-131.707
417050400	-115.296
417050500	-135.211
417050600	-115.826
417050700	-138.532
417050800	-117.747
417050900	-139.335
417051000	-116.432
417051100	-146.442
417051200	-116.926
417051300	-134.466
417051400	-115.281
417051500	-138.187
417051600	-117.788
417051700	-139.898
417051800	-117.783
417051900	-132.986
417052000	-115.663
417052100	-152.189
417052200	-116.406
417052300	-133.256
417052400	-115.068
417052500	-131.534
417052600	-116.383
417052700	-142.736
417052800	-116.405
417052900	-149.467
417053000	-113.373
417053100	-134.301
417053200	-113.837
417053300	-131.143
417053400	-118.471
417053500	-139.097
417053600	-114.993
417053700	-141.32
417053800	-114.353
417053900	-130.314
417054000	-118.674
417054100	-137.43
417054200	-115.867
417054300	-132.094
417054400	-116.082
417054500	-135.714
417054600	-114.059
417054700	-132.783
417054800	-115.819
417054900	-142.566
417055000	-114.878
417055100	-139.661
417055200	-116.757
417055300	-130.994
417055400	-115.748
417055500	-130.957
417055600	-116.346
417055700	-136.812
417055800	-113.276
417055900	-135.257
417056000	-114.834
417056100	-135.538
417056200	-115.664
417056300	-134.869
417056400	-117.136
417056500	-139.51
417056600	-115.789
417056700	-139.096
417056800	-116.085
417056900	-138.688
417057000	-118.362
417057100	-135.26
417057200	-118.279
417057300	-138.671
417057400	-115.84
417057500	-142.189
417057600	-117.258
417057700	-135.969
417057800	-114.962
417057900	-137.852
417058000	-115.31
417058100	-136.757
417058200	-117.648
417058300	-137.758
417058400	-116.176
417058500	-137.621
417058600	-115.998
417058700	-132.766
417058800	-115.143
417058900	-130.199
417059000	-116.806
417059100	-132.816
417059200	-115.112
417059300	-149.15
417059400	-115.856
417059500	-135.507
417059600	-113.864
417059700	-136.201
417059800	-118.998
417059900	-136.274
417060000	-119.472
417060100	-143.375
417060200	-118.78
417060300	-136.621
417060400	-115.481
417060500	-138.566
417060600	-115.761
417060700	-137.168
417060800	-116.015
417060900	-143.774
417061000	-117.983
417061100	-138.426
417061200	-117.023
417061300	-135.539
417061400	-114.936
417061500	-133.115
417061600	-118.78
417061700	-142.633
417061800	-116.829
417061900	-139.313
417062000	-116.442
417062100	-141.223
417062200	-116.205
417062300	-143.113
417062400	-114.433
417062500	-145.162
417062600	-113.624
417062700	-126.911
417062800	-116.465
417062900	-135.729
417063000	-116.26
417063100	-140.873
417063200	-117.939
417063300	-133.359
417063400	-117.162
417063500	-126.66
417063600	-116.649
417063700	-145.771
417063800	-115.776
417063900	-137.149
417064000	-117.435
417064100	-131.836
417064200	-116.252
417064300	-152.564
417064400	-117.079
417064500	-136.281
417064600	-116.415
417064700	-140.016
417064800	-119.391
417064900	-134.89
417065000	-116.167
417065100	-135.812
417065200	-116.158
417065300	-136.627
417065400	-118.032
417065500	-135.847
417065600	-116.063
417065700	-136.502
417065800	-117.114
417065900	-142.688
417066000	-119.381
417066100	-132.297
417066200	-116.187
417066300	-133.309
417066400	-116.183
417066500	-151.045
417066600	-117.135
417066700	-143.145
417066800	-120.261
417066900	-140.28
417067000	-114.573
417067100	-143.088
417067200	-115.19
417067300	-144.742
417067400	-117.307
417067500	-133.892
417067600	-116.867
417067700	-147.336
417067800	-117.296
417067900	-133.15
417068000	-120.821
417068100	-138.092
417068200	-118.22
417068300	-163.029
417068400	-117.656
417068500	-148.356
417068600	-117.525
417068700	-136.798
417068800	-117.191
417068900	-136.261
417069000	-115.054
417069100	-141.412
417069200	-119.144
417069300	-139.242
417069400	-114.174
417069500	-134.387
417069600	-114.133
417069700	-135.699
417069800	-115.504
417069900	-162.975
417070000	-118.875
417070100	-135.389
417070200	-117.359
417070300	-135.608
417070400	-118.657
417070500	-144.397
417070600	-116.827
417070700	-144.731
417070800	-119.222
417070900	-140.702
417071000	-117.529
417071100	-136.071
417071200	-117.024
417071300	-144.13
417071400	-118.219
417071500	-141.825
417071600	-117.944
417071700	-139.69
417071800	-118.634
417071900	-140.285
417072000	-117.303
417072100	-144.15
417072200	-117.151
417072300	-137.74
417072400	-114.682
417072500	-136.489
417072600	-117.14
417072700	-145.882
417072800	-117.691
417072900	-137.945
417073000	-119.917
417073100	-138.193
417073200	-116.018
417073300	-133.712
417073400	-118.326
417073500	-143.901
417073600	-118.587
417073700	-144.85
417073800	-116.996
417073900	-142.34
417074000	-118.469
417074100	-132.923
417074200	-117.869
417074300	-129.681
417074400	-117.741
417074500	-136.193
417074600	-118.814
417074700	-140.48
417074800	-118.218
417074900	-130.385
417075000	-117.249
417075100	-133.689
417075200	-117.405
417075300	-136.096
417075400	-117.217
417075500	-141.383
417075600	-118.544
417075700	-142.74
417075800	-116.672
417075900	-135.844
417076000	-116.672
417076100	-140.513
417076200	-117.763
417076300	-137.22
417076400	-120.141
417076500	-139.295
417076600	-118.556
417076700	-142.313
417076800	-118.178
417076900	-141.621
417077000	-121.657
417077100	-130.451
417077200	-117.741
417077300	-137.447
417077400	-119.308
417077500	-146.398
417077600	-117.551
417077700	-135.419
417077800	-118.432
417077900	-143.083
417078000	-119.562
417078100	-143.235
417078200	-117.267
417078300	-146.877
417078400	-116.818
417078500	-130.875
417078600	-117.471
417078700	-147.406
417078800	-120.119
417078900	-127.776
417079000	-118.089
417079100	-134.766
417079200	-117.888
417079300	-146.398
417079400	-117.399
417079500	-144.082
417079600	-118.334
417079700	-137.813
417079800	-119.616
417079900	-142.474
417080000	-116.382
417080100	-135.468
417080200	-117.914
417080300	-144.755
417080400	-118.161
417080500	-147.909
417080600	-115.439
417080700	-132.81
417080800	-116.56
417080900	-139.554
417081000	-116.058
417081100	-134.152
417081200	-118.644
417081300	-139.917
417081400	-118.449
417081500	-130.521
417081600	-118.348
417081700	-147.558
417081800	-116.157
417081900	-141.292
417082000	-116.196
417082100	-133.812
417082200	-117.671
417082300	-138.866
417082400	-117.399
417082500	-130.279
417082600	-117.87
417082700	-141.371
417082800	-115.535
417082900	-143.411
417083000	-117.006
417083100	-132.032
417083200	-119.268
417083300	-147.907
417083400	-114.569
417083500	-146.4
417083600	-118.392
417083700	-138.192
417083800	-119.416
417083900	-143.643
417084000	-117.806
417084100	-137.787
417084200	-117.823
417084300	-140.484
417084400	-117.7
417084500	-141.355
417084600	-118.046
417084700	-147.246
417084800	-120.117
417084900	-141.72
417085000	-119.755
417085100	-144.475
417085200	-118.865
417085300	-135.319
417085400	-118.079
417085500	-135.233
417085600	-118.989
417085700	-144.079
417085800	-120.912
417085900	-143.768
417086000	-116.388
417086100	-141.951
417086200	-116.524
417086300	-148.319
417086400	-115.8
417086500	-135.956
417086600	-119.868
417086700	-138.748
417086800	-116.832
417086900	-135.106
417087000	-120.712
417087100	-142.961
417087200	-118.953
417087300	-135.335
417087400	-118.175
417087500	-137.37
417087600	-114.917
417087700	-140.981
417087800	-116.546
417087900	-136.016
417088000	-118.04
417088100	-138.955
417088200	-118.796
417088300	-143.941
417088400	-116.481
417088500	-139.105
417088600	-118.288
417088700	-134.697
417088800	-117.318
417088900	-138.487
417089000	-116.796
417089100	-138.763
417089200	-117.735
417089300	-141.569
417089400	-117.431
417089500	-135.763
417089600	-118.614
417089700	-142.205
417089800	-115.333
417089900	-145.051
417090000	-117.533
417090100	-138.846
417090200	-119.823
417090300	-140.04
417090400	-116.941
417090500	-126.797
417090600	-119.902
417090700	-141.539
417090800	-118.948
417090900	-142.581
417091000	-119.632
417091100	-134.328
417091200	-116.454
417091300	-134.036
417091400	-115.476
417091500	-133.894
417091600	-117.107
417091700	-145.215
417091800	-118.563
417091900	-142.38
417092000	-119.392
417092100	-137.538
417092200	-116.921
417092300	-145.782
417092400	-119.11
417092500	-144.668
417092600	-117.17
417092700	-139.032
417092800	-119.317
417092900	-144.453
417093000	-118.838
417093100	-143.025
417093200	-116.654
417093300	-152.38
417093400	-119.939
417093500	-149.764
417093600	-121.88
417093700	-142.279
417093800	-120.172
417093900	-134.484
417094000	-117.852
417094100	-146.282
417094200	-120.759
417094300	-132.098
417094400	-119.987
417094500	-132.919
417094600	-118.453
417094700	-145.34
417094800	-119.139
417094900	-151.007
417095000	-120.521
417095100	-134.785
417095200	-116.725
417095300	-135.06
417095400	-116.807
417095500	-133.992
417095600	-117.262
417095700	-135.237
417095800	-117.469
417095900	-138.055
417096000	-116.274
417096100	-135.321
417096200	-116.596
417096300	-137.895
417096400	-118.974
417096500	-139.963
417096600	-118.533
417096700	-138.956
417096800	-118.566
417096900	-133.375
417097000	-116.641
417097100	-143.75
417097200	-117.453
417097300	-140.44
417097400	-119.044
417097500	-139.318
417097600	-119.208
417097700	-146.277
417097800	-119.433
417097900	-140.713
417098000	-117.754
417098100	-138.67
417098200	-121.3
417098300	-154.927
417098400	-119.076
417098500	-149.067
417098600	-117.64
417098700	-138.204
417098800	-115.8
417098900	-147.906
417099000	-120.907
417099100	-133.575
417099200	-115.152
417099300	-129.181
417099400	-115.512
417099500	-135.263
417099600	-119.393
417099700	-144.621
417099800	-116.117
417099900	-149.502
417100000	-116.117
417100100	-148.309
417100200	-118.934
417100300	-152.191
417100400	-114.231
417100500	-133.45
417100600	-118.064
417100700	-136.589
417100800	-116.724
417100900	-143.206
417101000	-116.737
417101100	-178.066
417101200	-116.686
417101300	-144.274
417101400	-115.747
417101500	-135.232
417101600	-117.482
417101700	-137.951
417101800	-119.152
417101900	-137.142
417102000	-117.905
417102100	-137.636
417102200	-118.397
417102300	-138.073
417102400	-116.596
417102500	-154.328
417102600	-117.076
417102700	-142.01
417102800	-119.96
417102900	-136.941
417103000	-115.925
417103100	-136.522
417103200	-114.484
417103300	-143.873
417103400	-119.46
417103500	-145.448
417103600	-118.952
417103700	-146.306
417103800	-114.876
417103900	-135.901
417104000	-115.947
417104100	-143.014
417104200	-116.244
417104300	-136.711
417104400	-118.434
417104500	-136.588
417104600	-117.557
417104700	-145.624
417104800	-120.889
417104900	-137.02
417105000	-118.402
417105100	-133.884
417105200	-116.355
417105300	-139.165
417105400	-117.798
417105500	-147.898
417105600	-120.875
417105700	-130.183
417105800	-116.203
417105900	-138.361
417106000	-117.805
417106100	-135.78
417106200	-119.538
417106300	-145.144
417106400	-118.6
417106500	-140.845
417106600	-115.518
417106700	-137.146
417106800	-117.471
417106900	-138.8
417107000	-116.749
417107100	-146.485
417107200	-117.134
417107300	-130.829
417107400	-117.723
417107500	-142.342
417107600	-121.793
417107700	-149.9
417107800	-116.733
417107900	-146.277
417108000	-118.154
417108100	-142.815
417108200	-118.101
417108300	-135.648
417108400	-116.682
417108500	-130.775
417108600	-114.921
417108700	-138.277
417108800	-117.635
417108900	-131.313
417109000	-114.865
417109100	-130.08
417109200	-116.023
417109300	-137.232
417109400	-116.568
417109500	-132.201
417109600	-119.473
417109700	-138.275
417109800	-117.715
417109900	-135.591
417110000	-117.065
417110100	-149.697
417110200	-116.689
417110300	-137.935
417110400	-116.742
417110500	-144.102
417110600	-116.888
417110700	-132.614
417110800	-116.572
417110900	-129.949
417111000	-116.511
417111100	-131.352
417111200	-118.483
417111300	-137.905
417111400	-116.247
417111500	-158.258
417111600	-117.849
417111700	-137.729
417111800	-117.852
417111900	-133.246
417112000	-117.797
417112100	-137.029
417112200	-116.324
417112300	-138.097
417112400	-116.624
417112500	-156.906
417112600	-117.501
417112700	-127.814
417112800	-115.976
417112900	-135.152
417113000	-117.237
417113100	-143.218
417113200	-117.222
417113300	-129.918
417113400	-118.582
417113500	-139.973
417113600	-119.189
417113700	-154.196
417113800	-117.97
417113900	-159.603
417114000	-117.972
417114100	-145.08
417114200	-116.884
417114300	-138.778
417114400	-115.335
417114500	-130.971
417114600	-115.932
417114700	-136.328
417114800	-120.416
417114900	-140.389
417115000	-116.876
417115100	-141.064
417115200	-117.937
417115300	-130.59
417115400	-118.674
417115500	-130.42
417115600	-119.238
417115700	-132.652
417115800	-117.516
417115900	-140.794
417116000	-114.813
417116100	-139.744
417116200	-119.213
417116300	-142.01
417116400	-117.385
417116500	-140.768
417116600	-117.757
417116700	-135.798
417116800	-118.454
417116900	-138.98
417117000	-117.829
417117100	-142.435
417117200	-116.311
417117300	-167.238
417117400	-117.359
417117500	-136.831
417117600	-120.168
417117700	-134.994
417117800	-119.276
417117900	-148.652
417118000	-114.325
417118100	-130.952
417118200	-117.361
417118300	-137.367
417118400	-118.722
417118500	-143.567
417118600	-118.843
417118700	-134.569
417118800	-117.268
417118900	-140.848
417119000	-116.445
417119100	-137.276
417119200	-116.26
417119300	-137.299
417119400	-116.27
417119500	-134.104
417119600	-118.228
417119700	-137.089
417119800	-121.176
417119900	-142.511
417120000	-118.674
417120100	-132.028
417120200	-117.487
417120300	-142.19
417120400	-113.271
417120500	-133.995
417120600	-115.41
417120700	-132.368
417120800	-118.166
417120900	-155.029
417121000	-114.827
417121100	-132.951
417121200	-115.755
417121300	-145.935
417121400	-115.9
417121500	-140.828
417121600	-117.78
417121700	-142.834
417121800	-119.267
417121900	-141.824
417122000	-115.971
417122100	-136.199
417122200	-116.927
417122300	-143.071
417122400	-114.049
417122500	-138.875
417122600	-115.687
417122700	-137.379
417122800	-119.347
417122900	-136.479
417123000	-117.276
417123100	-136.561
417123200	-115.601
417123300	-153.758
417123400	-119.857
417123500	-137.238
417123600	-115.154
417123700	-139.305
417123800	-117.018
417123900	-143.006
417124000	-116.82
417124100	-128.844
417124200	-118.91
417124300	-134.656
417124400	-114.485
417124500	-140.968
417124600	-118.595
417124700	-137.355
417124800	-117.099
417124900	-129.671
417125000	-116.57
417125100	-142.563
417125200	-117.437
417125300	-149.79
417125400	-116.38
417125500	-142.085
417125600	-119.989
417125700	-141.62
417125800	-114.464
417125900	-148.342
417126000	-116.565
417126100	-148.883
417126200	-116.282
417126300	-141.039
417126400	-117.828
417126500	-146.634
417126600	-117.926
417126700	-146.841
417126800	-119.274
417126900	-138.795
417127000	-116.962
417127100	-140.028
417127200	-116.879
417127300	-130.965
417127400	-116.982
417127500	-133.942
417127600	-117.787
417127700	-140.31
417127800	-117.324
417127900	-138.917
417128000	-114.802
417128100	-132.864
417128200	-116.598
417128300	-140.151
417128400	-116.635
417128500	-144.634
417128600	-114.914
417128700	-147.481
417128800	-117.037
417128900	-131.141
417129000	-119.421
417129100	-133.232
417129200	-115.516
417129300	-130.334
417129400	-113.143
417129500	-135.47
417129600	-115.281
417129700	-134.892
417129800	-115.853
417129900	-141.945
417130000	-118.18
417130100	-136.752
417130200	-117.115
417130300	-132.321
417130400	-116.6
417130500	-144.267
417130600	-117.754
417130700	-138.403
417130800	-118.214
417130900	-139.358
417131000	-114.518
417131100	-146.165
417131200	-113.479
417131300	-130.454
417131400	-115.421
417131500	-129.665
417131600	-117.228
417131700	-131.973
417131800	-115.661
417131900	-133.666
417132000	-115.991
417132100	-135.122
417132200	-115.27
417132300	-140.457
417132400	-117.634
417132500	-139.504
417132600	-114.811
417132700	-148.369
417132800	-112.858
417132900	-162.069
417133000	-117.848
417133100	-131.912
417133200	-116.555
417133300	-150.602
417133400	-116.686
417133500	-138.041
417133600	-119.766
417133700	-143.912
417133800	-118.797
417133900	-140.267
417134000	-117.193
417134100	-132.716
417134200	-117.513
417134300	-138.741
417134400	-115.857
417134500	-136.513
417134600	-117.969
417134700	-135.58
417134800	-116.004
417134900	-128.646
417135000	-116.005
417135100	-132.455
417135200	-118.381
417135300	-143.891
417135400	-116.907
417135500	-142.46
417135600	-114.078
417135700	-131.962
417135800	-115.055
417135900	-136.634
417136000	-114.372
417136100	-140.717
417136200	-113.867
417136300	-136.771
417136400	-119.495
417136500	-139.104
417136600	-116.7
417136700	-131.415
417136800	-117.502
417136900	-132.387
417137000	-116.224
417137100	-130.165
417137200	-117.932
417137300	-138.057
417137400	-118.588
417137500	-151.501
417137600	-117.59
417137700	-139.125
417137800	-117.216
417137900	-137.402
417138000	-118.225
417138100	-144.029
417138200	-118.985
417138300	-128.347
417138400	-118.253
417138500	-146.611
417138600	-115.345
417138700	-142.5
417138800	-117.101
417138900	-138.007
417139000	-114.593
417139100	-132.525
417139200	-114.68
417139300	-126.144
417139400	-119.365
417139500	-140.657
417139600	-116.505
417139700	-134.825
417139800	-116.763
417139900	-144.625
417140000	-118.654
417140100	-133.979
417140200	-115.462
417140300	-149.537
417140400	-118.688
417140500	-134.61
417140600	-117.237
417140700	-132.063
417140800	-117.242
417140900	-143.952
417141000	-115.444
417141100	-145.303
417141200	-118.187
417141300	-141.979
417141400	-118.195
417141500	-136.096
417141600	-118.522
417141700	-142.206
417141800	-114.655
417141900	-133.65
417142000	-119.975
417142100	-134.297
417142200	-115.713
417142300	-149.389
417142400	-119.352
417142500	-141.99
417142600	-116.125
417142700	-131.269
417142800	-115.634
417142900	-153.003
417143000	-116.033
417143100	-135.204
417143200	-116.893
417143300	-143.854
417143400	-112.377
417143500	-132.718
417143600	-117.376
417143700	-136.261
417143800	-114.546
417143900	-131.922
417144000	-117.24
417144100	-145.109
417144200	-118.628
417144300	-138.691
417144400	-116.429
417144500	-146.074
417144600	-116.529
417144700	-138.823
417144800	-120.104
417144900	-130.913
417145000	-115.946
417145100	-138.02
417145200	-115.27
417145300	-142.191
417145400	-116.163
417145500	-136.279
417145600	-117.462
417145700	-131.789
417145800	-116.093
417145900	-148.694
417146000	-115.962
417146100	-128.057
417146200	-114.912
417146300	-136.518
417146400	-117.128
417146500	-139.406
417146600	-119.318
417146700	-130.996
417146800	-114.483
417146900	-135.298
417147000	-118.012
417147100	-137.893
417147200	-116.394
417147300	-129.26
417147400	-115.689
417147500	-136.718
417147600	-116.591
417147700	-139.427
417147800	-119.171
417147900	-140.107
417148000	-115.313
417148100	-147.02
417148200	-116.39
417148300	-138.281
417148400	-116.002
417148500	-149.176
417148600	-115.263
417148700	-135.212
417148800	-117.963
417148900	-148.852
417149000	-114.886
417149100	-144.581
417149200	-117.722
417149300	-133.905
417149400	-119.4
417149500	-135.37
417149600	-117.855
417149700	-136.532
417149800	-115.795
417149900	-131.324
417150000	-115.846
417150100	-142.849
417150200	-116.081
417150300	-129.677
417150400	-113.435
417150500	-130.395
417150600	-115.086
417150700	-135.884
417150800	-119.131
417150900	-137.032
417151000	-116.72
417151100	-141.826
417151200	-117.38
417151300	-140.011
417151400	-120.151
417151500	-163.786
417151600	-115.171
417151700	-131.271
417151800	-118.829
417151900	-136.703
417152000	-118.493
417152100	-140.736
417152200	-117.717
417152300	-140.111
417152400	-117.77
417152500	-135.988
417152600	-118.026
417152700	-145.569
417152800	-112.706
417152900	-140.112
417153000	-118.003
417153100	-134.783
417153200	-118.248
417153300	-134.589
417153400	-117.495
417153500	-141.031
417153600	-115.444
417153700	-132.591
417153800	-118.659
417153900	-135.43
417154000	-118.491
417154100	-145.035
417154200	-118.144
417154300	-134.935
417154400	-116.058
417154500	-131.951
417154600	-114.19
417154700	-150.752
417154800	-119.044
417154900	-138.367
417155000	-117.496
417155100	-140.999
417155200	-116.006
417155300	-140.727
417155400	-118.769
417155500	-128.227
417155600	-115.604
417155700	-138.114
417155800	-117.055
417155900	-133.441
417156000	-117.339
417156100	-137.434
417156200	-115.641
417156300	-141.294
417156400	-120.303
417156500	-138.283
417156600	-116.323
417156700	-140.356
417156800	-117.309
417156900	-133.59
417157000	-115.093
417157100	-141.125
417157200	-118.351
417157300	-135.789
417157400	-115.468
417157500	-133.758
417157600	-116.056
417157700	-136.016
417157800	-116.325
417157900	-137.664
417158000	-117.895
417158100	-137.786
417158200	-117.252
417158300	-137.613
417158400	-117.347
417158500	-149.57
417158600	-120.03
417158700	-150.052
417158800	-116.83
417158900	-153.908
417159000	-114.547
417159100	-145.413
417159200	-115.562
417159300	-133.742
417159400	-118.479
417159500	-158.5
417159600	-117.456
417159700	-149.057
417159800	-115.968
417159900	-138.668
417160000	-116.856
417160100	-139.896
417160200	-116.482
417160300	-136.703
417160400	-118.593
417160500	-141.132
417160600	-118.629
417160700	-138.611
417160800	-118.717
417160900	-134.914
417161000	-120.659
417161100	-150.575
417161200	-118.775
417161300	-145.557
417161400	-119.415
417161500	-143.816
417161600	-120.416
417161700	-129.065
417161800	-118.236
417161900	-136.927
417162000	-118.367
417162100	-140.751
417162200	-117.073
417162300	-140.223
417162400	-116.981
417162500	-127.68
417162600	-116.538
417162700	-143.529
417162800	-116.134
417162900	-157.407
417163000	-119.226
417163100	-145.93
417163200	-116.448
417163300	-140.972
417163400	-116.623
417163500	-137.338
417163600	-114.592
417163700	-138.003
417163800	-115.414
417163900	-136.279
417164000	-118.253
417164100	-140.717
417164200	-118.606
417164300	-138.211
417164400	-119.064
417164500	-128.975
417164600	-116.612
417164700	-139.189
417164800	-118.019
417164900	-136.489
417165000	-114.907
417165100	-130.479
417165200	-116.091
417165300	-134.234
417165400	-116.244
417165500	-145.336
417165600	-116.905
417165700	-139.437
417165800	-119.059
417165900	-134.231
417166000	-116.896
417166100	-133.755
417166200	-116.222
417166300	-144.056
417166400	-118.441
417166500	-138.915
417166600	-118.281
417166700	-141.414
417166800	-114.874
417166900	-131.099
417167000	-119.312
417167100	-136.87
417167200	-119.276
417167300	-136.376
417167400	-116.524
417167500	-135.369
417167600	-113.245
417167700	-142.678
417167800	-119.614
417167900	-136.111
417168000	-116.857
417168100	-138.291
417168200	-116.084
417168300	-143.506
417168400	-120.92
417168500	-142.193
417168600	-118.453
417168700	-152.51
417168800	-118.332
417168900	-130.215
417169000	-116.225
417169100	-144.426
417169200	-115.474
417169300	-129.299
417169400	-115.948
417169500	-141.384
417169600	-119.088
417169700	-140.999
417169800	-115.643
417169900	-138.117
417170000	-116.82
417170100	-135.123
417170200	-116.04
417170300	-144.771
417170400	-115.363
417170500	-136.057
417170600	-119.628
417170700	-145.359
417170800	-120.487
417170900	-135.646
417171000	-115.569
417171100	-133.54
417171200	-119.68
417171300	-136.32
417171400	-118.121
417171500	-138.153
417171600	-114.486
417171700	-134.715
417171800	-117.885
417171900	-135.253
417172000	-117.818
417172100	-147.849
417172200	-117.371
417172300	-135.583
417172400	-118.524
417172500	-133.439
417172600	-118.881
417172700	-139.349
417172800	-118.035
417172900	-140.09
417173000	-116.366
417173100	-146.929
417173200	-119.617
417173300	-135.46
417173400	-119.218
417173500	-133.528
417173600	-117.831
417173700	-133.224
417173800	-116.041
417173900	-134.497
417174000	-118.06
417174100	-143.237
417174200	-117.341
417174300	-132.023
417174400	-118.776
417174500	-128.563
417174600	-116.615
417174700	-138.995
417174800	-121.073
417174900	-145.329
417175000	-116.857
417175100	-130.701
417175200	-116.691
417175300	-140.348
417175400	-120.768
417175500	-137.04
417175600	-119.702
417175700	-139.429
417175800	-117.938
417175900	-137.29
417176000	-117.448
417176100	-146.414
417176200	-117.112
417176300	-132.528
417176400	-118.401
417176500	-138.602
417176600	-116.545
417176700	-155.293
417176800	-115.253
417176900	-132.971
417177000	-117.9
417177100	-144.679
417177200	-117.292
417177300	-150.015
417177400	-115.211
417177500	-136.935
417177600	-116.751
417177700	-139.23
417177800	-113.701
417177900	-146.671
417178000	-116.251
417178100	-135.313
417178200	-118.309
417178300	-133.293
417178400	-119.346
417178500	-134.682
417178600	-116.644
417178700	-138.447
417178800	-116.056
417178900	-157.595
417179000	-115.492
417179100	-134.468
417179200	-118.065
417179300	-143.617
417179400	-120.405
417179500	-134.831
417179600	-116.742
417179700	-141.342
417179800	-115.908
417179900	-149.244
417180000	-119.959
417180100	-150.569
417180200	-118.317
417180300	-136.539
417180400	-118.919
417180500	-137.687
417180600	-118.673
417180700	-149.863
417180800	-118.1
417180900	-137.135
417181000	-116.565
417181100	-136.163
417181200	-115.699
417181300	-141.303
417181400	-118.979
417181500	-140.843
417181600	-119.861
417181700	-143.146
417181800	-118.874
417181900	-148.553
417182000	-118.084
417182100	-136.768
417182200	-119.025
417182300	-139.385
417182400	-117.535
417182500	-145.759
417182600	-115.085
417182700	-134.414
417182800	-118.517
417182900	-134.54
417183000	-118.59
417183100	-128.972
417183200	-115.857
417183300	-143.364
417183400	-119.795
417183500	-132.636
417183600	-117.585
417183700	-142.652
417183800	-118.782
417183900	-139.245
417184000	-118.69
417184100	-138.474
417184200	-116.121
417184300	-140.816
417184400	-118.778
417184500	-135.8
417184600	-118.953
417184700	-133.598
417184800	-118.803
417184900	-141.777
417185000	-117.848
417185100	-142.895
417185200	-116.426
417185300	-138.247
417185400	-117.621
417185500	-159.181
417185600	-118.45
417185700	-141.687
417185800	-116.344
417185900	-141.448
417186000	-116.242
417186100	-129.441
417186200	-117.513
417186300	-139.798
417186400	-122.276
417186500	-142.174
417186600	-118.577
417186700	-137.621
417186800	-116.034
417186900	-137.384
417187000	-117.106
417187100	-131.968
417187200	-115.527
417187300	-139.499
417187400	-114.524
417187500	-137.525
417187600	-118.607
417187700	-141.284
417187800	-114.979
417187900	-134.964
417188000	-118.671
417188100	-134.97
417188200	-120.468
417188300	-142.093
417188400	-120.788
417188500	-132.177
417188600	-116.212
417188700	-137.22
417188800	-118.976
417188900	-132.519
417189000	-117.379
417189100	-140.857
417189200	-116.651
417189300	-138.277
417189400	-115.893
417189500	-136.924
417189600	-118.609
417189700	-145.401
417189800	-114.999
417189900	-135.579
417190000	-117.486
417190100	-137.232
417190200	-115.637
417190300	-137.07
417190400	-115.144
417190500	-143.703
417190600	-116.694
417190700	-144.07
417190800	-116.402
417190900	-140.382
417191000	-114.266
417191100	-135.647
417191200	-117.733
417191300	-137.494
417191400	-116.591
417191500	-131.899
417191600	-115.447
417191700	-139.461
417191800	-118.501
417191900	-139.942
417192000	-117.466
417192100	-137.29
417192200	-118.944
417192300	-128.885
417192400	-116.801
417192500	-139.284
417192600	-115.946
417192700	-135.349
417192800	-119.194
417192900	-138.144
417193000	-116.579
417193100	-140.959
417193200	-116.258
417193300	-138.481
417193400	-117.844
417193500	-134.188
417193600	-117.722
417193700	-142.715
417193800	-119.504
417193900	-145.67
417194000	-116.477
417194100	-150.134
417194200	-117.771
417194300	-137.942
417194400	-118.19
417194500	-140.697
417194600	-116.873
417194700	-143.007
417194800	-117.564
417194900	-132.705
417195000	-114.133
417195100	-142.504
417195200	-116.787
417195300	-140.761
417195400	-119.837
417195500	-134.801
417195600	-117.691
417195700	-145.863
417195800	-116.55
417195900	-143.527
417196000	-116.511
417196100	-135.187
417196200	-118.129
417196300	-131.908
417196400	-116.15
417196500	-146.026
417196600	-118.277
417196700	-146.288
417196800	-117.383
417196900	-150.393
417197000	-120.007
417197100	-143.362
417197200	-117.414
417197300	-152.258
417197400	-116.217
417197500	-138.329
417197600	-118.061
417197700	-140.258
417197800	-118.562
417197900	-142.961
417198000	-115.829
417198100	-142.706
417198200	-118.081
417198300	-127.65
417198400	-115.792
417198500	-148.69
417198600	-117.289
417198700	-137.083
417198800	-118.926
417198900	-150.838
417199000	-117.252
417199100	-156.635
417199200	-117.937
417199300	-148.552
417199400	-118.907
417199500	-139.824
417199600	-119.417
417199700	-156.352
417199800	-117.341
417199900	-136.656
417200000	-114.967
417200100	-142.591
417200200	-116.68
417200300	-139.265
417200400	-115.007
417200500	-148.317
417200600	-117.318
417200700	-139.228
417200800	-117.854
417200900	-150.508
417201000	-117.91
417201100	-143.107
417201200	-117.809
417201300	-134.201
417201400	-116.185
417201500	-137.535
417201600	-116.634
417201700	-142.92
417201800	-119.522
417201900	-143.847
417202000	-117.857
417202100	-134.468
417202200	-117.222
417202300	-142.958
417202400	-115.308
417202500	-149.627
417202600	-115.059
417202700	-134.659
417202800	-115.259
417202900	-137.933
417203000	-116.034
417203100	-139.326
417203200	-118.143
417203300	-131.652
417203400	-116.382
417203500	-134.063
417203600	-118.068
417203700	-129.336
417203800	-117.629
417203900	-142.67
417204000	-115.283
417204100	-132.331
417204200	-115.893
417204300	-149.388
417204400	-116.856
417204500	-145.596
417204600	-117.785
417204700	-136.357
417204800	-117.555
417204900	-147.414
417205000	-119.585
417205100	-135.158
417205200	-119.406
417205300	-136.605
417205400	-115.29
417205500	-141.539
417205600	-118.502
417205700	-141.795
417205800	-118.449
417205900	-136.542
417206000	-117.022
417206100	-133.061
417206200	-117.495
417206300	-132.594
417206400	-116.624
417206500	-146.312
417206600	-119.069
417206700	-136.662
417206800	-116.46
417206900	-156.814
417207000	-116.195
417207100	-133.557
417207200	-117.718
417207300	-136.495
417207400	-116.826
417207500	-141.832
417207600	-117.989
417207700	-132.825
417207800	-114.23
417207900	-141.578
417208000	-117.552
417208100	-129.219
417208200	-117.94
417208300	-134.897
417208400	-118.016
417208500	-137.267
417208600	-118.223
417208700	-143.396
417208800	-119.834
417208900	-137.212
417209000	-116.157
417209100	-131.236
417209200	-115.8
417209300	-140.566
417209400	-116.059
417209500	-143.997
417209600	-115.805
417209700	-133.59
417209800	-115.481
417209900	-135.588
417210000	-116.438
417210100	-139.47
417210200	-117.503
417210300	-134.335
417210400	-115.985
417210500	-137.714
417210600	-115.953
417210700	-136.558
417210800	-119.255
417210900	-137.49
417211000	-117.115
417211100	-142.719
417211200	-115.495
417211300	-127.3
417211400	-117.933
417211500	-147.319
417211600	-116.866
417211700	-142.955
417211800	-114.609
417211900	-139.112
417212000	-114.636
417212100	-133.362
417212200	-115.874
417212300	-155.921
417212400	-115.775
417212500	-132.613
417212600	-114.799
417212700	-134.785
417212800	-116.345
417212900	-136.531
417213000	-114.762
417213100	-136.296
417213200	-116.727
417213300	-138.662
417213400	-114.85
417213500	-149.922
417213600	-116.753
417213700	-134.592
417213800	-120.372
417213900	-136.991
417214000	-118.127
417214100	-141.598
417214200	-115.254
417214300	-143.084
417214400	-114.847
417214500	-132.408
417214600	-117.445
417214700	-134.333
417214800	-114.936
417214900	-137.958
417215000	-114.936
417215100	-148.345
417215200	-119.719
417215300	-133.769
417215400	-117.317
417215500	-135.976
417215600	-114.639
417215700	-136.885
417215800	-114.014
417215900	-149.589
417216000	-114.608
417216100	-136.547
417216200	-115.858
417216300	-130.434
417216400	-117.091
417216500	-138.94
417216600	-116.321
417216700	-126.414
417216800	-117.655
417216900	-143.232
417217000	-115.863
417217100	-143.895
417217200	-114.752
417217300	-131.524
417217400	-114.515
417217500	-138.977
417217600	-113.996
417217700	-147.487
417217800	-115.879
417217900	-136.107
417218000	-118.88
417218100	-138.799
417218200	-118.723
417218300	-131.791
417218400	-116.388
417218500	-131.26
417218600	-119.618
417218700	-133.326
417218800	-117.636
417218900	-136.298
417219000	-116.767
417219100	-134.553
417219200	-117.847
417219300	-142.541
417219400	-119.853
417219500	-142.381
417219600	-114.546
417219700	-140.958
417219800	-113.234
417219900	-138.201
417220000	-114.413
417220100	-141.147
417220200	-118.385
417220300	-141.774
417220400	-114.407
417220500	-136.654
417220600	-114.924
417220700	-145.029
417220800	-115.027
417220900	-133.431
417221000	-114.152
417221100	-141.821
417221200	-116.155
417221300	-139.698
417221400	-118.71
417221500	-143.186
417221600	-115.333
417221700	-136.285
417221800	-113.842
417221900	-133.283
417222000	-115.425
417222100	-144.002
417222200	-113.05
417222300	-135.628
417222400	-114.258
417222500	-135.695
417222600	-114.699
417222700	-137.123
417222800	-116.961
417222900	-136.156
417223000	-115.655
417223100	-146.795
417223200	-115.08
417223300	-130.939
417223400	-115.352
417223500	-134.482
417223600	-115.57
417223700	-129.813
417223800	-116.135
417223900	-137.401
417224000	-114.791
417224100	-141.11
417224200	-117.173
417224300	-150.698
417224400	-116.882
417224500	-128.905
417224600	-114.612
417224700	-136.198
417224800	-116.742
417224900	-131.463
417225000	-119.012
417225100	-151.214
417225200	-115.98
417225300	-132.607
417225400	-114.7
417225500	-132.766
417225600	-116.681
417225700	-129.314
417225800	-113.898
417225900	-138.529
417226000	-115.49
417226100	-131.024
417226200	-116.457
417226300	-142.249
417226400	-115.886
417226500	-143.32
417226600	-115.813
417226700	-134.018
417226800	-114.086
417226900	-134.671
417227000	-115.054
417227100	-137.059
417227200	-116.131
417227300	-139.535
417227400	-113.287
417227500	-138.111
417227600	-114.099
417227700	-131.284
417227800	-114.612
417227900	-127.472
417228000	-113.694
417228100	-130.246
417228200	-115.048
417228300	-141.792
417228400	-115.187
417228500	-125.748
417228600	-113.44
417228700	-143.38
417228800	-116.832
417228900	-134.692
417229000	-115.79
417229100	-143.22
417229200	-114.182
417229300	-141.877
417229400	-116.942
417229500	-135.841
417229600	-109.85
417229700	-148.727
417229800	-109.862
417229900	-126.73
417230000	-115.586
417230100	-136.36
417230200	-115.149
417230300	-134.305
417230400	-114.703
417230500	-132.439
417230600	-114.321
417230700	-130.408
417230800	-112.938
417230900	-130.82
417231000	-114.22
417231100	-139.975
417231200	-112.826
417231300	-127.062
417231400	-113.065
417231500	-131.614
417231600	-116.197
417231700	-135.636
417231800	-114.832
417231900	-128.482
417232000	-114.555
417232100	-140.134
417232200	-115.463
417232300	-134.872
417232400	-115.148
417232500	-126.866
417232600	-113.879
417232700	-130.313
417232800	-116.805
417232900	-131.044
417233000	-111.992
417233100	-139.356
417233200	-114.774
417233300	-137.018
417233400	-116.364
417233500	-132.803
417233600	-115.176
417233700	-136.487
417233800	-116.836
417233900	-137.782
417234000	-116.964
417234100	-141.96
417234200	-111.01
417234300	-133.767
417234400	-114.976
417234500	-141.741
417234600	-116.719
417234700	-140.998
417234800	-113.56
417234900	-131.402
417235000	-114.756
417235100	-139.064
417235200	-115.814
417235300	-134.3
417235400	-112.221
417235500	-148.212
417235600	-114.341
417235700	-137.652
417235800	-114.346
417235900	-134.092
417236000	-114.973
417236100	-130.041
417236200	-116.733
417236300	-138.964
417236400	-112.736
417236500	-147.45
417236600	-115.854
417236700	-137.771
417236800	-113.99
417236900	-141.12
417237000	-113.694
417237100	-144.532
417237200	-113.932
417237300	-144.128
417237400	-113.079
417237500	-125.32
417237600	-113.604
417237700	-153.372
417237800	-109.71
417237900	-143.348
417238000	-114.288
417238100	-135.712
417238200	-116.646
417238300	-133.54
417238400	-113.179
417238500	-137.896
417238600	-115.392
417238700	-134.791
417238800	-111.972
417238900	-133.06
417239000	-113.667
417239100	-151.031
417239200	-113.374
417239300	-134.28
417239400	-115.39
417239500	-134.063
417239600	-110.757
417239700	-124.477
417239800	-112.397
417239900	-137.605
417240000	-114.019
417240100	-145.66
417240200	-112.927
417240300	-136.174
417240400	-110.546
417240500	-129.683
417240600	-113.1
417240700	-133.059
417240800	-114.339
417240900	-146.764
417241000	-112.71
417241100	-131.01
417241200	-115.706
417241300	-138.067
417241400	-114.227
417241500	-135.426
417241600	-116.652
417241700	-131.607
417241800	-115.091
417241900	-151.25
417242000	-115.965
417242100	-137.201
417242200	-113.539
417242300	-131.115
417242400	-115.153
417242500	-135.813
417242600	-114.257
417242700	-130.829
417242800	-112.622
417242900	-131.937
417243000	-116.544
417243100	-129.679
417243200	-112.848
417243300	-133.913
417243400	-111.647
417243500	-136.088
417243600	-110.3
417243700	-140.75
417243800	-114.133
417243900	-133.432
417244000	-114.128
417244100	-133.841
417244200	-114.251
417244300	-134.419
417244400	-112.46
417244500	-129.386
417244600	-112.414
417244700	-138.101
417244800	-114.372
417244900	-130.673
417245000	-115.092
417245100	-137.931
417245200	-112.832
417245300	-139.584
417245400	-110.77
417245500	-126.77
417245600	-112.229
417245700	-138.23
417245800	-113.515
417245900	-140.452
417246000	-111.814
417246100	-132.919
417246200	-110.083
417246300	-130.898
417246400	-110.604
417246500	-135.886
417246600	-111.125
417246700	-137.446
417246800	-111.594
417246900	-131.521
417247000	-112.495
417247100	-138.872
417247200	-112.486
417247300	-128.247
417247400	-112.864
417247500	-137.475
417247600	-110.98
417247700	-134.736
417247800	-111.568
417247900	-136.542
417248000	-113.11
417248100	-137.36
417248200	-112.225
417248300	-128.723
417248400	-110.726
417248500	-135.778
417248600	-114.392
417248700	-133.588
417248800	-112.654
417248900	-132.922
417249000	-114.625
417249100	-136.173
417249200	-111.573
417249300	-149.294
417249400	-112.304
417249500	-142.912
417249600	-111.765
417249700	-134.435
417249800	-113.206
[truncated: 18,002 more rows]
