# Supplementary material for: Passive frequency comb generation at radiofrequency for ranging applications
Source: Nat Commun. 2024 Apr 2;15:2844. doi: 10.1038/s41467-024-46940-2 (PMC10987526; doi:10.1038/s41467-024-46940-2)
Supplement: Supplementary file 5 — Source Data [file 41467_2024_46940_MOESM5_ESM.zip › Figure3_Data/836_10MHz_-02_70dBm.xlsx]

## Sheet: Sheet1
frequency (Hz)	power (dBm)
417050000	-121.671
417050100	-149.308
417050200	-117.366
417050300	-138.695
417050400	-115.261
417050500	-132.373
417050600	-116.648
417050700	-139.445
417050800	-118.331
417050900	-136.384
417051000	-115.052
417051100	-138.996
417051200	-117.152
417051300	-136.493
417051400	-115.857
417051500	-148.244
417051600	-120.5
417051700	-135.154
417051800	-116.912
417051900	-134.21
417052000	-118.696
417052100	-141.89
417052200	-118.538
417052300	-136.331
417052400	-115.394
417052500	-136.32
417052600	-118.51
417052700	-145.328
417052800	-117.091
417052900	-140.196
417053000	-116.217
417053100	-135.669
417053200	-117.489
417053300	-131.568
417053400	-116.255
417053500	-140.949
417053600	-116.382
417053700	-145.639
417053800	-118.299
417053900	-143.874
417054000	-118.67
417054100	-144.286
417054200	-117.799
417054300	-135.626
417054400	-116.471
417054500	-131.242
417054600	-119.535
417054700	-132.966
417054800	-115.94
417054900	-138.475
417055000	-120.32
417055100	-145.052
417055200	-118.88
417055300	-140.01
417055400	-115.889
417055500	-137.334
417055600	-113.917
417055700	-147.207
417055800	-116.158
417055900	-131.449
417056000	-115.302
417056100	-138.738
417056200	-116.595
417056300	-132.863
417056400	-118.794
417056500	-143.371
417056600	-115.711
417056700	-139.162
417056800	-119.929
417056900	-135.242
417057000	-118.989
417057100	-141.275
417057200	-117.42
417057300	-149.079
417057400	-117.458
417057500	-128.557
417057600	-118.544
417057700	-137.529
417057800	-114.996
417057900	-143.884
417058000	-119.705
417058100	-135.955
417058200	-120.645
417058300	-142.599
417058400	-121.372
417058500	-139.473
417058600	-115.706
417058700	-130.971
417058800	-118.261
417058900	-134.062
417059000	-117.113
417059100	-140.649
417059200	-118.036
417059300	-141.098
417059400	-118.658
417059500	-134.166
417059600	-118.96
417059700	-137.848
417059800	-117.171
417059900	-132.375
417060000	-118.604
417060100	-147.807
417060200	-119.514
417060300	-135.544
417060400	-116.896
417060500	-140.875
417060600	-118.958
417060700	-138.752
417060800	-118.577
417060900	-145.939
417061000	-119.469
417061100	-144.173
417061200	-118.154
417061300	-132.545
417061400	-118.468
417061500	-135.232
417061600	-120.55
417061700	-135.509
417061800	-118.743
417061900	-144.699
417062000	-118.892
417062100	-143.207
417062200	-117.899
417062300	-136.063
417062400	-120.605
417062500	-133.092
417062600	-117.445
417062700	-141.09
417062800	-116.844
417062900	-139.009
417063000	-117.723
417063100	-133.836
417063200	-119.224
417063300	-140.91
417063400	-117.15
417063500	-136.866
417063600	-118.727
417063700	-137.314
417063800	-117.919
417063900	-135.013
417064000	-117.891
417064100	-136.901
417064200	-119.678
417064300	-133.661
417064400	-117.986
417064500	-139.331
417064600	-118.341
417064700	-140.166
417064800	-120.391
417064900	-137.44
417065000	-117.719
417065100	-128.112
417065200	-117.706
417065300	-136.333
417065400	-118.968
417065500	-136.411
417065600	-118.472
417065700	-131.03
417065800	-119.943
417065900	-151.358
417066000	-116.598
417066100	-134.894
417066200	-117.473
417066300	-138.44
417066400	-117.645
417066500	-140.764
417066600	-118.634
417066700	-141.165
417066800	-117.489
417066900	-143.005
417067000	-118.328
417067100	-135.414
417067200	-116.115
417067300	-136.642
417067400	-114.522
417067500	-139.51
417067600	-116
417067700	-142.307
417067800	-120.341
417067900	-149.816
417068000	-117.869
417068100	-138.265
417068200	-115.444
417068300	-138.802
417068400	-118.637
417068500	-139.172
417068600	-117.114
417068700	-138.128
417068800	-118.292
417068900	-139.408
417069000	-118.085
417069100	-146.763
417069200	-118.09
417069300	-140.092
417069400	-121.23
417069500	-132.858
417069600	-115.374
417069700	-142.559
417069800	-119.035
417069900	-142.85
417070000	-117.733
417070100	-133.886
417070200	-118.696
417070300	-143.4
417070400	-117.093
417070500	-145.048
417070600	-116.401
417070700	-146.69
417070800	-118.794
417070900	-133.373
417071000	-118.466
417071100	-144.367
417071200	-119.011
417071300	-148.12
417071400	-119.584
417071500	-146.101
417071600	-120.926
417071700	-136.559
417071800	-117.065
417071900	-143.891
417072000	-117.335
417072100	-155.333
417072200	-117.652
417072300	-139.609
417072400	-118.636
417072500	-140.139
417072600	-118.034
417072700	-140.102
417072800	-119.67
417072900	-138.057
417073000	-119.029
417073100	-132.61
417073200	-118.993
417073300	-130.028
417073400	-121.38
417073500	-140.547
417073600	-118.086
417073700	-142.769
417073800	-120.698
417073900	-146.964
417074000	-119.652
417074100	-136.103
417074200	-118.451
417074300	-130.72
417074400	-116.927
417074500	-136.81
417074600	-118.839
417074700	-143.721
417074800	-118.555
417074900	-140.877
417075000	-119.046
417075100	-137.321
417075200	-118.384
417075300	-136.755
417075400	-121.387
417075500	-136.36
417075600	-117.542
417075700	-135.099
417075800	-117.697
417075900	-136.637
417076000	-120.741
417076100	-142.21
417076200	-120.466
417076300	-139.184
417076400	-120.101
417076500	-132.631
417076600	-118.568
417076700	-134.117
417076800	-118.055
417076900	-143.119
417077000	-118.674
417077100	-139.863
417077200	-120.41
417077300	-141.273
417077400	-118.864
417077500	-135.129
417077600	-117.928
417077700	-147.704
417077800	-118.109
417077900	-137.304
417078000	-118.092
417078100	-142.042
417078200	-119.915
417078300	-137.573
417078400	-119.315
417078500	-142.622
417078600	-117.39
417078700	-137.781
417078800	-119.452
417078900	-144.766
417079000	-118.394
417079100	-146.167
417079200	-116.292
417079300	-140.445
417079400	-118.238
417079500	-128.31
417079600	-115.973
417079700	-147.773
417079800	-118.552
417079900	-146.203
417080000	-118.905
417080100	-136.377
417080200	-117.308
417080300	-140.632
417080400	-119.022
417080500	-136.006
417080600	-118.447
417080700	-132.82
417080800	-118.653
417080900	-142.406
417081000	-118.503
417081100	-149.652
417081200	-120.937
417081300	-138.129
417081400	-119.875
417081500	-143.785
417081600	-119.067
417081700	-135.531
417081800	-117.727
417081900	-141.641
417082000	-119.727
417082100	-144.138
417082200	-112.958
417082300	-130.806
417082400	-118.099
417082500	-141.723
417082600	-116.866
417082700	-138.49
417082800	-118.496
417082900	-139.101
417083000	-118.988
417083100	-141.482
417083200	-119.553
417083300	-128.946
417083400	-117.454
417083500	-135.518
417083600	-116.873
417083700	-136.389
417083800	-119.589
417083900	-142.312
417084000	-118.174
417084100	-134.827
417084200	-117.061
417084300	-137.74
417084400	-119.154
417084500	-135.134
417084600	-120.238
417084700	-131.132
417084800	-118.548
417084900	-139.464
417085000	-120.906
417085100	-133.103
417085200	-116.394
417085300	-134.987
417085400	-118.558
417085500	-138.759
417085600	-118.245
417085700	-136.771
417085800	-115.593
417085900	-133.497
417086000	-115.601
417086100	-137.875
417086200	-119.29
417086300	-136.815
417086400	-116.29
417086500	-142.071
417086600	-117.935
417086700	-146.756
417086800	-118.131
417086900	-130.155
417087000	-118.958
417087100	-139.974
417087200	-119.398
417087300	-144.416
417087400	-121.218
417087500	-142.725
417087600	-117.981
417087700	-137.986
417087800	-119.106
417087900	-142.523
417088000	-117.026
417088100	-143.819
417088200	-118.328
417088300	-136.505
417088400	-116.393
417088500	-133.064
417088600	-118.108
417088700	-141.683
417088800	-120.393
417088900	-150.01
417089000	-117.511
417089100	-138.548
417089200	-119.232
417089300	-139.951
417089400	-120.068
417089500	-131.925
417089600	-118.465
417089700	-137.703
417089800	-119.655
417089900	-139.485
417090000	-119.314
417090100	-139.887
417090200	-116.351
417090300	-134.185
417090400	-119.26
417090500	-135.119
417090600	-117.557
417090700	-133.657
417090800	-119.085
417090900	-141.845
417091000	-116.389
417091100	-137.093
417091200	-118.153
417091300	-144.874
417091400	-118.583
417091500	-139.692
417091600	-119.108
417091700	-134.997
417091800	-120.089
417091900	-141.456
417092000	-120.262
417092100	-135.266
417092200	-117.47
417092300	-133.104
417092400	-117.503
417092500	-142.061
417092600	-120.611
417092700	-145.021
417092800	-119.332
417092900	-132.221
417093000	-119.447
417093100	-145.243
417093200	-117.144
417093300	-133.842
417093400	-118.262
417093500	-140.462
417093600	-120.001
417093700	-142.674
417093800	-117.133
417093900	-143.493
417094000	-119.055
417094100	-136.882
417094200	-117.991
417094300	-145.379
417094400	-117.029
417094500	-143.986
417094600	-117.04
417094700	-131.76
417094800	-116.52
417094900	-129.643
417095000	-116.211
417095100	-142.375
417095200	-116.973
417095300	-145.832
417095400	-116.844
417095500	-137.696
417095600	-115.602
417095700	-140.988
417095800	-119.299
417095900	-137.484
417096000	-117.122
417096100	-140.636
417096200	-117.155
417096300	-139.901
417096400	-118.544
417096500	-139.285
417096600	-116.79
417096700	-142.041
417096800	-119.319
417096900	-138.948
417097000	-118.447
417097100	-143.179
417097200	-118.492
417097300	-143.088
417097400	-117.67
417097500	-136.603
417097600	-115.732
417097700	-138.463
417097800	-118.93
417097900	-129.939
417098000	-118.123
417098100	-151.778
417098200	-117.41
417098300	-139.25
417098400	-119.542
417098500	-139.723
417098600	-119.595
417098700	-140.674
417098800	-119.082
417098900	-140.445
417099000	-118.086
417099100	-137.062
417099200	-121.838
417099300	-139.641
417099400	-118.422
417099500	-136.168
417099600	-116.178
417099700	-130.048
417099800	-115.445
417099900	-134.869
417100000	-117.007
417100100	-137.901
417100200	-119.781
417100300	-140.441
417100400	-118.483
417100500	-135.218
417100600	-120.284
417100700	-139.734
417100800	-118.304
417100900	-134.606
417101000	-117.304
417101100	-137.178
417101200	-118.307
417101300	-141.768
417101400	-116.325
417101500	-144.598
417101600	-117.399
417101700	-135.289
417101800	-116.455
417101900	-139.407
417102000	-116.546
417102100	-138.53
417102200	-117.877
417102300	-134.542
417102400	-117.755
417102500	-140.355
417102600	-115.878
417102700	-140.041
417102800	-118.867
417102900	-138.551
417103000	-116.025
417103100	-145.618
417103200	-115.367
417103300	-137.111
417103400	-117.614
417103500	-141.361
417103600	-118.343
417103700	-133.481
417103800	-117.654
417103900	-146.629
417104000	-120.148
417104100	-136.337
417104200	-115.732
417104300	-140.01
417104400	-117.788
417104500	-132.872
417104600	-116.677
417104700	-144.862
417104800	-117.085
417104900	-135.835
417105000	-119.08
417105100	-141.231
417105200	-118.666
417105300	-156.882
417105400	-115.308
417105500	-131.505
417105600	-115.318
417105700	-139.611
417105800	-117.005
417105900	-134.478
417106000	-117.448
417106100	-142.948
417106200	-116.61
417106300	-129.919
417106400	-114.915
417106500	-134.359
417106600	-119.888
417106700	-140.298
417106800	-116.792
417106900	-137.407
417107000	-117.728
417107100	-133.619
417107200	-117.728
417107300	-145.463
417107400	-115.532
417107500	-134.858
417107600	-115.567
417107700	-139.583
417107800	-121.162
417107900	-140.435
417108000	-117.334
417108100	-138.363
417108200	-115.956
417108300	-144.671
417108400	-115.425
417108500	-136.736
417108600	-116.512
417108700	-133.711
417108800	-118.165
417108900	-139.193
417109000	-116.797
417109100	-141.355
417109200	-118.691
417109300	-133.636
417109400	-117.309
417109500	-137.65
417109600	-117.52
417109700	-138.253
417109800	-117.397
417109900	-142.539
417110000	-117.654
417110100	-135.369
417110200	-115.903
417110300	-133.276
417110400	-116.908
417110500	-140.177
417110600	-118.373
417110700	-152.654
417110800	-116.398
417110900	-158.561
417111000	-117.618
417111100	-136.356
417111200	-118.511
417111300	-141.652
417111400	-113.921
417111500	-137.185
417111600	-116.986
417111700	-142.583
417111800	-115.479
417111900	-147.322
417112000	-117.881
417112100	-134.238
417112200	-117.756
417112300	-144.729
417112400	-116.12
417112500	-143.114
417112600	-117.783
417112700	-142.381
417112800	-118.382
417112900	-143.536
417113000	-115.784
417113100	-133.034
417113200	-117.544
417113300	-132.101
417113400	-116.206
417113500	-143.569
417113600	-117.652
417113700	-136.769
417113800	-119.213
417113900	-141.237
417114000	-119.636
417114100	-140.744
417114200	-118.955
417114300	-141.912
417114400	-119.557
417114500	-137.165
417114600	-117.118
417114700	-134.861
417114800	-115.747
417114900	-137.65
417115000	-116.507
417115100	-145.128
417115200	-117.364
417115300	-131.939
417115400	-121.221
417115500	-135.737
417115600	-115.825
417115700	-146.783
417115800	-117.167
417115900	-149.587
417116000	-114.856
417116100	-148.039
417116200	-116.192
417116300	-131.552
417116400	-114.224
417116500	-140.649
417116600	-116.086
417116700	-145.946
417116800	-117.267
417116900	-136.118
417117000	-116.707
417117100	-131.331
417117200	-119.561
417117300	-135.3
417117400	-116.864
417117500	-137.228
417117600	-117.644
417117700	-137.92
417117800	-118.196
417117900	-145.466
417118000	-119.102
417118100	-130.063
417118200	-117.246
417118300	-137.661
417118400	-116.337
417118500	-138.834
417118600	-115.294
417118700	-136.281
417118800	-120.337
417118900	-135.203
417119000	-116.779
417119100	-145.94
417119200	-116.187
417119300	-138.223
417119400	-116.148
417119500	-132.469
417119600	-118.57
417119700	-139.471
417119800	-113.864
417119900	-140.569
417120000	-120.314
417120100	-145.14
417120200	-119.762
417120300	-136.962
417120400	-118.864
417120500	-136.725
417120600	-117.192
417120700	-133.111
417120800	-116.855
417120900	-134.164
417121000	-117.167
417121100	-136.373
417121200	-118.206
417121300	-133.578
417121400	-115.372
417121500	-136.072
417121600	-116.768
417121700	-137.507
417121800	-116.245
417121900	-155.721
417122000	-115.51
417122100	-138.096
417122200	-117.262
417122300	-139.168
417122400	-119.501
417122500	-145.172
417122600	-115.036
417122700	-133.206
417122800	-118.701
417122900	-138.276
417123000	-118.397
417123100	-143.412
417123200	-116.539
417123300	-133.6
417123400	-116.265
417123500	-145.405
417123600	-118.55
417123700	-142.975
417123800	-118.173
417123900	-131.496
417124000	-117.159
417124100	-152.178
417124200	-117.337
417124300	-145.319
417124400	-114.831
417124500	-129.898
417124600	-116.025
417124700	-144.5
417124800	-118.648
417124900	-141.273
417125000	-118.209
417125100	-132.925
417125200	-116.128
417125300	-132.996
417125400	-116.423
417125500	-146.632
417125600	-116.107
417125700	-157.189
417125800	-117.81
417125900	-147.567
417126000	-117.91
417126100	-133.898
417126200	-118.291
417126300	-142.527
417126400	-117.913
417126500	-133.967
417126600	-116.086
417126700	-134.379
417126800	-119.676
417126900	-135.869
417127000	-115.274
417127100	-133.559
417127200	-116.148
417127300	-146.479
417127400	-116.495
417127500	-138.981
417127600	-117.631
417127700	-135.631
417127800	-117.917
417127900	-142.54
417128000	-117.948
417128100	-135.233
417128200	-116.658
417128300	-134.783
417128400	-115.811
417128500	-130.925
417128600	-117.306
417128700	-151.125
417128800	-117.308
417128900	-134.73
417129000	-115.447
417129100	-129.633
417129200	-116.637
417129300	-128.367
417129400	-119.986
417129500	-140.252
417129600	-118.121
417129700	-150.283
417129800	-119.215
417129900	-136.959
417130000	-116.654
417130100	-142.227
417130200	-117.94
417130300	-138.202
417130400	-116.263
417130500	-136.054
417130600	-115.793
417130700	-146.164
417130800	-117.155
417130900	-142.736
417131000	-115.695
417131100	-137.687
417131200	-117.107
417131300	-146.751
417131400	-116.909
417131500	-141.236
417131600	-117.106
417131700	-136.323
417131800	-116.504
417131900	-143.165
417132000	-115.87
417132100	-142.471
417132200	-117.47
417132300	-136.257
417132400	-116.667
417132500	-132.348
417132600	-119.069
417132700	-134.621
417132800	-116.924
417132900	-134.12
417133000	-118.535
417133100	-134.335
417133200	-116.662
417133300	-135.654
417133400	-114.194
417133500	-147.78
417133600	-115.527
417133700	-136.442
417133800	-116.187
417133900	-140.596
417134000	-117.981
417134100	-142.926
417134200	-116.863
417134300	-135.603
417134400	-117.987
417134500	-132.391
417134600	-117.757
417134700	-134.228
417134800	-117.724
417134900	-143.878
417135000	-118.646
417135100	-138.906
417135200	-116.997
417135300	-150.028
417135400	-116.38
417135500	-133.419
417135600	-117.569
417135700	-131.461
417135800	-116.157
417135900	-135.88
417136000	-114.476
417136100	-135.34
417136200	-116.433
417136300	-138.735
417136400	-119.624
417136500	-135.064
417136600	-114.81
417136700	-131.491
417136800	-117.286
417136900	-141.765
417137000	-117.723
417137100	-143.017
417137200	-115.743
417137300	-137.032
417137400	-119.037
417137500	-137.755
417137600	-114.537
417137700	-134.081
417137800	-115.422
417137900	-145.257
417138000	-117.892
417138100	-133.984
417138200	-118.189
417138300	-131.512
417138400	-117.28
417138500	-129.411
417138600	-117.721
417138700	-142.236
417138800	-116.733
417138900	-137.322
417139000	-116.077
417139100	-135.552
417139200	-117.194
417139300	-131.387
417139400	-119.11
417139500	-143.56
417139600	-115.597
417139700	-140.839
417139800	-118.138
417139900	-138.462
417140000	-115.775
417140100	-143.192
417140200	-118.33
417140300	-125.956
417140400	-117.63
417140500	-136.051
417140600	-116.482
417140700	-139.834
417140800	-114.008
417140900	-132.7
417141000	-118.328
417141100	-139.119
417141200	-117.673
417141300	-136.048
417141400	-115.47
417141500	-137.113
417141600	-117.046
417141700	-139.202
417141800	-116.502
417141900	-138.736
417142000	-118.898
417142100	-135.303
417142200	-118.022
417142300	-142.953
417142400	-116.866
417142500	-131.865
417142600	-117.612
417142700	-140.225
417142800	-116.465
417142900	-143.395
417143000	-117.457
417143100	-125.827
417143200	-117.78
417143300	-136.507
417143400	-117.442
417143500	-138.06
417143600	-118.35
417143700	-136.307
417143800	-115.125
417143900	-140.822
417144000	-117.084
417144100	-141.029
417144200	-117.696
417144300	-139.972
417144400	-118.127
417144500	-139.794
417144600	-118.675
417144700	-142.158
417144800	-119.755
417144900	-131.356
417145000	-118.515
417145100	-141.244
417145200	-117.593
417145300	-137.99
417145400	-117.481
417145500	-137.903
417145600	-117.307
417145700	-143.619
417145800	-119.38
417145900	-129.122
417146000	-116.864
417146100	-137.565
417146200	-118.903
417146300	-141.757
417146400	-116.128
417146500	-142.095
417146600	-118.495
417146700	-148.307
417146800	-119.927
417146900	-137.997
417147000	-114.972
417147100	-130.713
417147200	-115.28
417147300	-137.758
417147400	-116.907
417147500	-135.139
417147600	-117.327
417147700	-136.88
417147800	-116.208
417147900	-137.809
417148000	-115.886
417148100	-128.567
417148200	-117.176
417148300	-141.336
417148400	-117.804
417148500	-138.346
417148600	-117.518
417148700	-127.368
417148800	-117.341
417148900	-137.378
417149000	-116.647
417149100	-134.229
417149200	-118.1
417149300	-149.002
417149400	-114.059
417149500	-145.037
417149600	-119.336
417149700	-143.223
417149800	-118.759
417149900	-132.621
417150000	-117.885
417150100	-135.807
417150200	-118.119
417150300	-133.675
417150400	-118.883
417150500	-132.216
417150600	-119.349
417150700	-145.01
417150800	-117.464
417150900	-142.486
417151000	-116.609
417151100	-136.027
417151200	-118.361
417151300	-136.99
417151400	-118.35
417151500	-143.076
417151600	-116.016
417151700	-142.117
417151800	-121.691
417151900	-140.428
417152000	-115.778
417152100	-144.941
417152200	-117.52
417152300	-149.255
417152400	-119.058
417152500	-145.79
417152600	-118.774
417152700	-148.025
417152800	-116.922
417152900	-146.538
417153000	-118.583
417153100	-144.265
417153200	-117.305
417153300	-148.091
417153400	-117.35
417153500	-146.502
417153600	-120.333
417153700	-140.055
417153800	-118.106
417153900	-153.784
417154000	-118.398
417154100	-149.052
417154200	-115.611
417154300	-136.55
417154400	-116.887
417154500	-139.9
417154600	-115.274
417154700	-132.226
417154800	-117.577
417154900	-148.524
417155000	-115.426
417155100	-136.238
417155200	-119.234
417155300	-139.87
417155400	-118.997
417155500	-142.455
417155600	-116.525
417155700	-138.706
417155800	-119.218
417155900	-137.92
417156000	-119.06
417156100	-143.904
417156200	-117.81
417156300	-140.732
417156400	-116.769
417156500	-137.989
417156600	-117.529
417156700	-137.057
417156800	-118.494
417156900	-138.326
417157000	-121.44
417157100	-147.383
417157200	-117.023
417157300	-149.589
417157400	-114.457
417157500	-127.988
417157600	-114.626
417157700	-132.926
417157800	-117.905
417157900	-146.567
417158000	-121.961
417158100	-137.497
417158200	-118.318
417158300	-154.578
417158400	-117.202
417158500	-135.178
417158600	-120.639
417158700	-136.355
417158800	-120.978
417158900	-143.897
417159000	-118.227
417159100	-139.006
417159200	-120.644
417159300	-131.388
417159400	-117.278
417159500	-136.133
417159600	-116.555
417159700	-137.998
417159800	-118.089
417159900	-140.625
417160000	-119.515
417160100	-134.437
417160200	-117.153
417160300	-139.152
417160400	-118.644
417160500	-132.091
417160600	-116.799
417160700	-144.88
417160800	-115.742
417160900	-131.24
417161000	-115.476
417161100	-135.169
417161200	-115.99
417161300	-140.001
417161400	-116.003
417161500	-144.41
417161600	-117.381
417161700	-144.57
417161800	-116.162
417161900	-142.509
417162000	-120.049
417162100	-140.632
417162200	-115.487
417162300	-137.803
417162400	-115.492
417162500	-134.522
417162600	-114.324
417162700	-132.019
417162800	-118.045
417162900	-135.035
417163000	-117.59
417163100	-154.671
417163200	-117.518
417163300	-133.007
417163400	-121.014
417163500	-135.106
417163600	-117.91
417163700	-152.477
417163800	-119.361
417163900	-138.681
417164000	-116.812
417164100	-146.253
417164200	-116.275
417164300	-142.651
417164400	-117.479
417164500	-148.357
417164600	-119.875
417164700	-140.639
417164800	-117.861
417164900	-140.322
417165000	-118.534
417165100	-147.828
417165200	-117.27
417165300	-127.876
417165400	-116.786
417165500	-143.932
417165600	-119
417165700	-138.75
417165800	-116.873
417165900	-137.8
417166000	-120.137
417166100	-136.915
417166200	-118.424
417166300	-136.683
417166400	-117.168
417166500	-137.567
417166600	-116.324
417166700	-140.206
417166800	-116.985
417166900	-137.194
417167000	-116.455
417167100	-133.958
417167200	-117.597
417167300	-143.806
417167400	-117.476
417167500	-138.955
417167600	-118.226
417167700	-142.158
417167800	-119.267
417167900	-138.761
417168000	-118.017
417168100	-140.072
417168200	-120.651
417168300	-151.862
417168400	-120.405
417168500	-141.158
417168600	-118.369
417168700	-149.353
417168800	-115.953
417168900	-140.15
417169000	-116.987
417169100	-141.107
417169200	-118.027
417169300	-141.348
417169400	-119.072
417169500	-138.823
417169600	-122.582
417169700	-148.366
417169800	-118.34
417169900	-147.012
417170000	-118.816
417170100	-146.437
417170200	-117.097
417170300	-140.606
417170400	-116.533
417170500	-145.934
417170600	-116.844
417170700	-140.334
417170800	-116.917
417170900	-141.232
417171000	-117.62
417171100	-134.833
417171200	-117.352
417171300	-143.871
417171400	-116.942
417171500	-138.855
417171600	-116.823
417171700	-139.834
417171800	-116.418
417171900	-136.576
417172000	-117.591
417172100	-137.637
417172200	-115.952
417172300	-141.735
417172400	-119.524
417172500	-135.156
417172600	-119.476
417172700	-131.821
417172800	-117.214
417172900	-152.878
417173000	-119.491
417173100	-135.083
417173200	-119.426
417173300	-132.755
417173400	-117.927
417173500	-143.631
417173600	-117.966
417173700	-136.844
417173800	-114.735
417173900	-145.761
417174000	-118.078
417174100	-138.99
417174200	-119.791
417174300	-144.311
417174400	-119.621
417174500	-136.358
417174600	-117.578
417174700	-141.169
417174800	-118.068
417174900	-145.931
417175000	-118.093
417175100	-138.583
417175200	-115.921
417175300	-142.911
417175400	-119.692
417175500	-145.492
417175600	-115.788
417175700	-134.386
417175800	-118.928
417175900	-128.008
417176000	-118.596
417176100	-138.689
417176200	-119.399
417176300	-145.198
417176400	-120.421
417176500	-150.458
417176600	-119.963
417176700	-137.537
417176800	-117.805
417176900	-135.18
417177000	-115.425
417177100	-148.835
417177200	-117.453
417177300	-134.429
417177400	-113.486
417177500	-131.975
417177600	-117.512
417177700	-138.679
417177800	-117.121
417177900	-140.044
417178000	-119.214
417178100	-140.636
417178200	-119.001
417178300	-152.765
417178400	-118.928
417178500	-145.373
417178600	-115.798
417178700	-138.225
417178800	-120.278
417178900	-134.05
417179000	-119.396
417179100	-144.596
417179200	-117.212
417179300	-151.058
417179400	-117.332
417179500	-147.852
417179600	-117.727
417179700	-145.911
417179800	-117.894
417179900	-139.373
417180000	-118.004
417180100	-129.107
417180200	-119.731
417180300	-133.488
417180400	-119.016
417180500	-143.615
417180600	-119.808
417180700	-141.344
417180800	-116.666
417180900	-132.716
417181000	-117.451
417181100	-146.954
417181200	-118.393
417181300	-150.391
417181400	-116.776
417181500	-138.384
417181600	-117.403
417181700	-134.9
417181800	-116.643
417181900	-137.05
417182000	-120.157
417182100	-144.369
417182200	-116.593
417182300	-136.295
417182400	-119.085
417182500	-165.468
417182600	-118.275
417182700	-138.606
417182800	-116.131
417182900	-136.914
417183000	-118.913
417183100	-156.145
417183200	-119.485
417183300	-138.569
417183400	-118.306
417183500	-144.904
417183600	-120.248
417183700	-133.058
417183800	-118.718
417183900	-140.189
417184000	-120.6
417184100	-136.694
417184200	-118.796
417184300	-143.013
417184400	-118.846
417184500	-135.808
417184600	-119.007
417184700	-140.384
417184800	-119.555
417184900	-144.298
417185000	-118.929
417185100	-145.743
417185200	-118.949
417185300	-152.055
417185400	-116.852
417185500	-145.564
417185600	-117.809
417185700	-139.451
417185800	-118.678
417185900	-140.942
417186000	-117.833
417186100	-140.666
417186200	-119.37
417186300	-139.058
417186400	-118.566
417186500	-142.629
417186600	-115.833
417186700	-138.026
417186800	-114.982
417186900	-134.691
417187000	-117.204
417187100	-136.038
417187200	-115.1
417187300	-135.811
417187400	-118.063
417187500	-140.287
417187600	-117.156
417187700	-144.16
417187800	-116.302
417187900	-133.997
417188000	-119.722
417188100	-130.569
417188200	-119.347
417188300	-137.58
417188400	-116.693
417188500	-130.297
417188600	-116.637
417188700	-129.13
417188800	-117.89
417188900	-141.918
417189000	-118.057
417189100	-137.025
417189200	-117.601
417189300	-148.788
417189400	-120.927
417189500	-141.868
417189600	-118.859
417189700	-139.321
417189800	-114.763
417189900	-135.045
417190000	-114.813
417190100	-134.318
417190200	-117.023
417190300	-142.819
417190400	-119.15
417190500	-134.197
417190600	-120.141
417190700	-157.554
417190800	-118.273
417190900	-132.007
417191000	-119.305
417191100	-135.224
417191200	-117.164
417191300	-166.68
417191400	-116.871
417191500	-136.522
417191600	-115.896
417191700	-140.244
417191800	-119.64
417191900	-139.814
417192000	-116.886
417192100	-138.168
417192200	-116.274
417192300	-131.336
417192400	-116.959
417192500	-140.22
417192600	-119.406
417192700	-147.752
417192800	-117.532
417192900	-135.067
417193000	-116.088
417193100	-140.033
417193200	-119.105
417193300	-139.221
417193400	-117.427
417193500	-140.235
417193600	-119.94
417193700	-134.75
417193800	-117.16
417193900	-134.445
417194000	-115.879
417194100	-137.239
417194200	-117.724
417194300	-140.411
417194400	-118.211
417194500	-141.657
417194600	-116.358
417194700	-133.906
417194800	-119.507
417194900	-132.597
417195000	-118.918
417195100	-133.733
417195200	-116.293
417195300	-134.661
417195400	-116.115
417195500	-137.633
417195600	-116.648
417195700	-137.578
417195800	-120.751
417195900	-134.84
417196000	-119.158
417196100	-131.717
417196200	-116.235
417196300	-141.687
417196400	-118.405
417196500	-144.904
417196600	-116.571
417196700	-142.1
417196800	-118.858
417196900	-140.501
417197000	-118.278
417197100	-136.219
417197200	-121.018
417197300	-139.746
417197400	-114.569
417197500	-139.886
417197600	-119.451
417197700	-135.933
417197800	-117.55
417197900	-150.824
417198000	-118.863
417198100	-141.863
417198200	-116.382
417198300	-138.945
417198400	-117.757
417198500	-134.964
417198600	-117.207
417198700	-136.132
417198800	-115.732
417198900	-132.621
417199000	-116.808
417199100	-143.552
417199200	-118.377
417199300	-139.973
417199400	-118.044
417199500	-145.599
417199600	-118.629
417199700	-134.097
417199800	-119.262
417199900	-124.767
417200000	-116.722
417200100	-130.671
417200200	-119.579
417200300	-145.003
417200400	-118.389
417200500	-136.637
417200600	-116.759
417200700	-138.465
417200800	-114.847
417200900	-139
417201000	-115.562
417201100	-147.54
417201200	-119.706
417201300	-144.879
417201400	-114.544
417201500	-130.331
417201600	-115.193
417201700	-138.783
417201800	-115.365
417201900	-141.386
417202000	-113.892
417202100	-145.731
417202200	-118.359
417202300	-136.265
417202400	-120.135
417202500	-142.235
417202600	-115.842
417202700	-130.689
417202800	-117.373
417202900	-145.117
417203000	-119.117
417203100	-140.38
417203200	-116.72
417203300	-146.986
417203400	-118.261
417203500	-145.723
417203600	-117.307
417203700	-139.275
417203800	-116.676
417203900	-126.487
417204000	-119.281
417204100	-142.817
417204200	-116.335
417204300	-135.746
417204400	-117.609
417204500	-129.683
417204600	-116.351
417204700	-129.991
417204800	-118.107
417204900	-141.503
417205000	-114.743
417205100	-140.569
417205200	-116.937
417205300	-133.071
417205400	-117.845
417205500	-146.702
417205600	-119.636
417205700	-134.605
417205800	-118.125
417205900	-137.798
417206000	-116.687
417206100	-132.355
417206200	-116.55
417206300	-146.421
417206400	-116.226
417206500	-138.822
417206600	-118.082
417206700	-135.154
417206800	-116.045
417206900	-133.93
417207000	-112.593
417207100	-144.528
417207200	-112.493
417207300	-136.061
417207400	-117.071
417207500	-141.296
417207600	-116.308
417207700	-142.514
417207800	-116.289
417207900	-131.562
417208000	-116.823
417208100	-129.118
417208200	-117.105
417208300	-135.861
417208400	-115.902
417208500	-142.967
417208600	-114.658
417208700	-137.881
417208800	-117.181
417208900	-135.67
417209000	-115.216
417209100	-137.903
417209200	-115.388
417209300	-138.924
417209400	-117.024
417209500	-141.173
417209600	-117.156
417209700	-136.096
417209800	-116.211
417209900	-138.169
417210000	-116.333
417210100	-135.363
417210200	-114.81
417210300	-134.352
417210400	-116.355
417210500	-136.897
417210600	-113.991
417210700	-135.195
417210800	-116.765
417210900	-138.457
417211000	-114.647
417211100	-136.663
417211200	-116.811
417211300	-143.334
417211400	-116.662
417211500	-136.195
417211600	-115.85
417211700	-142.151
417211800	-117.754
417211900	-138.211
417212000	-115.679
417212100	-144.975
417212200	-118.266
417212300	-136.083
417212400	-114.944
417212500	-129.131
417212600	-118.262
417212700	-137.931
417212800	-113.805
417212900	-131.683
417213000	-115.676
417213100	-155.581
417213200	-116.415
417213300	-138.067
417213400	-115.421
417213500	-137.014
417213600	-113.517
417213700	-135.191
417213800	-116.125
417213900	-138.227
417214000	-115.482
417214100	-135.896
417214200	-115.745
417214300	-136.584
417214400	-115.738
417214500	-139.912
417214600	-115.095
417214700	-133.14
417214800	-115.25
417214900	-130.792
417215000	-117.81
417215100	-140.027
417215200	-116.137
417215300	-137.947
417215400	-115.124
417215500	-136.892
417215600	-113.207
417215700	-136.41
417215800	-117.544
417215900	-139.614
417216000	-114.206
417216100	-138.582
417216200	-115.185
417216300	-127.215
417216400	-117.136
417216500	-132.548
417216600	-115.449
417216700	-130.861
417216800	-116.968
417216900	-137.803
417217000	-116.584
417217100	-131.893
417217200	-116.595
417217300	-135.01
417217400	-114.337
417217500	-126.144
417217600	-115.043
417217700	-134.581
417217800	-117.774
417217900	-135.424
417218000	-115.426
417218100	-138.453
417218200	-114.913
417218300	-139.894
417218400	-117.184
417218500	-138.139
417218600	-116.607
417218700	-136.987
417218800	-116.869
417218900	-134.718
417219000	-113.873
417219100	-134.461
417219200	-114.617
417219300	-141.897
417219400	-114.666
417219500	-139.35
417219600	-116.05
417219700	-149.537
417219800	-114.469
417219900	-128.228
417220000	-113.251
417220100	-133.448
417220200	-115.021
417220300	-134.724
417220400	-116.63
417220500	-140.462
417220600	-115.604
417220700	-139.832
417220800	-115.976
417220900	-131.554
417221000	-114.471
417221100	-139.905
417221200	-116.562
417221300	-130.453
417221400	-114.506
417221500	-138.015
417221600	-115.594
417221700	-164.691
417221800	-116.414
417221900	-136.632
417222000	-113.979
417222100	-141.441
417222200	-114.433
417222300	-142.189
417222400	-115.645
417222500	-136.315
417222600	-115.666
417222700	-128.701
417222800	-111.368
417222900	-128.512
417223000	-115.285
417223100	-148.846
417223200	-115.862
417223300	-134.387
417223400	-114.303
417223500	-137.758
417223600	-111.406
417223700	-130.734
417223800	-114.878
417223900	-138.974
417224000	-115.929
417224100	-153.346
417224200	-115.642
417224300	-145.256
417224400	-114.451
417224500	-146.706
417224600	-114.677
417224700	-137.404
417224800	-114.014
417224900	-129.673
417225000	-114.992
417225100	-141.873
417225200	-114.849
417225300	-131.232
417225400	-113.789
417225500	-136.969
417225600	-115.147
417225700	-133.927
417225800	-111.743
417225900	-133.93
417226000	-116.055
417226100	-133.564
417226200	-115.341
417226300	-143.101
417226400	-112.525
417226500	-136.581
417226600	-117.775
417226700	-130.13
417226800	-114.834
417226900	-142.996
417227000	-114.833
417227100	-135.101
417227200	-114.878
417227300	-136.795
417227400	-113.99
417227500	-134.535
417227600	-114.226
417227700	-127.801
417227800	-111.639
417227900	-133.576
417228000	-113.261
417228100	-137.114
417228200	-113.778
417228300	-129.983
417228400	-111.38
417228500	-143.813
417228600	-115.111
417228700	-136.226
417228800	-116.278
417228900	-127.569
417229000	-114.858
417229100	-140.438
417229200	-114.154
417229300	-129.624
417229400	-112.99
417229500	-138.055
417229600	-113.308
417229700	-135.297
417229800	-114.676
417229900	-139.45
417230000	-114.363
417230100	-136.429
417230200	-113.211
417230300	-151.234
417230400	-114.159
417230500	-135.355
417230600	-114.213
417230700	-125.772
417230800	-115.454
417230900	-136.308
417231000	-112.934
417231100	-133.4
417231200	-115.302
417231300	-137.74
417231400	-115.073
417231500	-136.734
417231600	-114.341
417231700	-137.25
417231800	-113.015
417231900	-133.577
417232000	-113.722
417232100	-131.666
417232200	-112.731
417232300	-134.522
417232400	-111.909
417232500	-137.109
417232600	-113.567
417232700	-124.929
417232800	-112.894
417232900	-128.205
417233000	-113.347
417233100	-151.277
417233200	-112.351
417233300	-133.651
417233400	-111.468
417233500	-139.898
417233600	-112.941
417233700	-133.913
417233800	-111.226
417233900	-129.998
417234000	-115.569
417234100	-131.799
417234200	-112.664
417234300	-134.23
417234400	-114.268
417234500	-130.548
417234600	-112.268
417234700	-135.723
417234800	-113.216
417234900	-137.548
417235000	-113.037
417235100	-137.732
417235200	-111.266
417235300	-136.582
417235400	-113.994
417235500	-128.789
417235600	-114.65
417235700	-139.013
417235800	-113.125
417235900	-131.604
417236000	-114.005
417236100	-131.989
417236200	-111.464
417236300	-146.366
417236400	-115.06
417236500	-135.918
417236600	-113.355
417236700	-135.164
417236800	-112.023
417236900	-141.788
417237000	-111.095
417237100	-134.824
417237200	-115.051
417237300	-136.508
417237400	-111.998
417237500	-136.004
417237600	-112.17
417237700	-128.519
417237800	-112.186
417237900	-130.028
417238000	-109.846
417238100	-129.147
417238200	-112.024
417238300	-136.262
417238400	-112.704
417238500	-142.519
417238600	-111.543
417238700	-134.943
417238800	-115.992
417238900	-135.187
417239000	-112.231
417239100	-135.23
417239200	-113.23
417239300	-132.861
417239400	-110.47
417239500	-140.272
417239600	-113.935
417239700	-129.848
417239800	-112.065
417239900	-154.415
417240000	-112.499
417240100	-124.691
417240200	-110.724
417240300	-131.273
417240400	-113.054
417240500	-123.308
417240600	-112.016
417240700	-139.438
417240800	-112.697
417240900	-130.738
417241000	-111.689
417241100	-132.737
417241200	-112.667
417241300	-121.608
417241400	-111.718
417241500	-131.42
417241600	-110.562
417241700	-131.376
417241800	-109.653
417241900	-131.677
417242000	-113.789
417242100	-134.352
417242200	-114.083
417242300	-147.262
417242400	-114.013
417242500	-144.182
417242600	-111.766
417242700	-135.687
417242800	-113.222
417242900	-133.891
417243000	-111.838
417243100	-131.898
417243200	-110.829
417243300	-129.974
417243400	-107.891
417243500	-127.173
417243600	-112.621
417243700	-139.119
417243800	-112.696
417243900	-135.261
417244000	-110.338
417244100	-128.506
417244200	-113.066
417244300	-142.356
417244400	-109.853
417244500	-137.178
417244600	-113.668
417244700	-125.772
417244800	-109.958
417244900	-131.803
417245000	-110.708
417245100	-138.615
417245200	-111.004
417245300	-135.244
417245400	-110.379
417245500	-135.054
417245600	-111.565
417245700	-131.025
417245800	-112.76
417245900	-130.515
417246000	-113.381
417246100	-136.323
417246200	-111.754
417246300	-143.697
417246400	-110.288
417246500	-128.163
417246600	-109.888
417246700	-127.484
417246800	-110.549
417246900	-122.97
417247000	-111.383
417247100	-147.155
417247200	-111.606
417247300	-132.402
417247400	-110.915
417247500	-134.188
417247600	-109.54
417247700	-128.936
417247800	-109.57
417247900	-132.395
417248000	-110.554
417248100	-129.075
417248200	-110.357
417248300	-131.31
417248400	-109.859
417248500	-130.322
417248600	-108.051
417248700	-128.874
417248800	-109.047
417248900	-131.134
417249000	-108.645
417249100	-145.233
417249200	-110.827
417249300	-127.543
417249400	-111.311
417249500	-135.122
417249600	-108.048
417249700	-130.05
417249800	-108.568
[truncated: 18,002 more rows]
