# Supplementary material for: Passive frequency comb generation at radiofrequency for ranging applications
Source: Nat Commun. 2024 Apr 2;15:2844. doi: 10.1038/s41467-024-46940-2 (PMC10987526; doi:10.1038/s41467-024-46940-2)
Supplement: Supplementary file 5 — Source Data [file 41467_2024_46940_MOESM5_ESM.zip › Figure3_Data/836_10MHz_-02_80dBm.xlsx]

## Sheet: Sheet1
frequency (Hz)	power (dBm)
417050000	-118.688
417050100	-144.773
417050200	-118.503
417050300	-145.792
417050400	-118.503
417050500	-138.931
417050600	-116.498
417050700	-151.199
417050800	-119.566
417050900	-134.834
417051000	-118.822
417051100	-132.419
417051200	-118.164
417051300	-136.672
417051400	-121.708
417051500	-136.028
417051600	-117.456
417051700	-142.521
417051800	-116.517
417051900	-136.01
417052000	-121.849
417052100	-162.075
417052200	-119.454
417052300	-140.988
417052400	-120.383
417052500	-138.735
417052600	-119.309
417052700	-144.753
417052800	-117.456
417052900	-154.048
417053000	-114.346
417053100	-137.486
417053200	-118.997
417053300	-147.483
417053400	-120.128
417053500	-145.851
417053600	-118.454
417053700	-134.574
417053800	-118.37
417053900	-137.976
417054000	-117.935
417054100	-137.331
417054200	-117.122
417054300	-146.777
417054400	-118.397
417054500	-150.278
417054600	-118.398
417054700	-132.575
417054800	-120.009
417054900	-135.208
417055000	-117.785
417055100	-133.484
417055200	-119.384
417055300	-136.566
417055400	-119.619
417055500	-149.659
417055600	-118.184
417055700	-144.434
417055800	-116.924
417055900	-136.133
417056000	-121.039
417056100	-134.376
417056200	-118.536
417056300	-132.557
417056400	-117.907
417056500	-137.797
417056600	-121.737
417056700	-140.273
417056800	-120.579
417056900	-135.211
417057000	-119.367
417057100	-142.588
417057200	-117.743
417057300	-150.888
417057400	-118.823
417057500	-139.42
417057600	-120.542
417057700	-144.366
417057800	-118.155
417057900	-141.199
417058000	-117.856
417058100	-144.66
417058200	-116.114
417058300	-130.737
417058400	-120.584
417058500	-141.005
417058600	-117.7
417058700	-134.402
417058800	-119.26
417058900	-138.738
417059000	-120.844
417059100	-150.009
417059200	-117.719
417059300	-140.34
417059400	-120.649
417059500	-137.85
417059600	-119.144
417059700	-133.611
417059800	-117.048
417059900	-144.362
417060000	-116.57
417060100	-137.971
417060200	-120.306
417060300	-148.908
417060400	-119.615
417060500	-129.97
417060600	-117.803
417060700	-141.022
417060800	-117.363
417060900	-143.47
417061000	-119.08
417061100	-134.256
417061200	-118.007
417061300	-145.628
417061400	-117.819
417061500	-135.005
417061600	-120.773
417061700	-143.148
417061800	-121.205
417061900	-141.974
417062000	-118.643
417062100	-140.421
417062200	-115.94
417062300	-144.504
417062400	-116.364
417062500	-151.992
417062600	-118.478
417062700	-136.953
417062800	-116.555
417062900	-146.166
417063000	-119.977
417063100	-134.712
417063200	-116.287
417063300	-142.184
417063400	-117.062
417063500	-141.81
417063600	-118.566
417063700	-143.832
417063800	-120.719
417063900	-138.397
417064000	-117.777
417064100	-140.05
417064200	-117.802
417064300	-134.478
417064400	-118.85
417064500	-137.95
417064600	-118.186
417064700	-137.109
417064800	-120.367
417064900	-141.791
417065000	-121.059
417065100	-150.839
417065200	-119.16
417065300	-133.714
417065400	-120.52
417065500	-132.564
417065600	-120.769
417065700	-136.384
417065800	-116.911
417065900	-141.841
417066000	-117.669
417066100	-140.902
417066200	-119.923
417066300	-141.415
417066400	-119.651
417066500	-138.94
417066600	-119.687
417066700	-139.398
417066800	-118.677
417066900	-142.775
417067000	-119.159
417067100	-138.684
417067200	-117.722
417067300	-135.781
417067400	-122.148
417067500	-142.574
417067600	-115.295
417067700	-136.854
417067800	-119.813
417067900	-153.891
417068000	-118.003
417068100	-137.213
417068200	-118.03
417068300	-135.857
417068400	-120.563
417068500	-144.52
417068600	-120.889
417068700	-139.436
417068800	-117.984
417068900	-143.494
417069000	-120.815
417069100	-137.508
417069200	-117.398
417069300	-133.731
417069400	-118.976
417069500	-133.876
417069600	-116.309
417069700	-137.706
417069800	-116.881
417069900	-136.624
417070000	-118.96
417070100	-143.477
417070200	-118.78
417070300	-149.586
417070400	-117.86
417070500	-143.794
417070600	-119.41
417070700	-131.864
417070800	-118.971
417070900	-140.798
417071000	-119.631
417071100	-141.265
417071200	-120.281
417071300	-136.965
417071400	-119.571
417071500	-139.237
417071600	-120.931
417071700	-140.189
417071800	-118.535
417071900	-135.977
417072000	-119.384
417072100	-142.673
417072200	-118.076
417072300	-127.939
417072400	-119.601
417072500	-143.697
417072600	-118.967
417072700	-145.429
417072800	-120.852
417072900	-139.412
417073000	-119.192
417073100	-147.286
417073200	-120.433
417073300	-145.144
417073400	-116.988
417073500	-132.004
417073600	-119.165
417073700	-138.265
417073800	-120.046
417073900	-138.244
417074000	-116.871
417074100	-138.733
417074200	-119.916
417074300	-142.269
417074400	-116.37
417074500	-144.336
417074600	-120.864
417074700	-139.256
417074800	-119.631
417074900	-138.179
417075000	-117.08
417075100	-139.47
417075200	-118.606
417075300	-137.769
417075400	-117.949
417075500	-142.403
417075600	-119.05
417075700	-151.292
417075800	-118.081
417075900	-138.014
417076000	-120.638
417076100	-136.257
417076200	-117.48
417076300	-139.951
417076400	-118.234
417076500	-134.684
417076600	-117.871
417076700	-144.791
417076800	-118.972
417076900	-146.387
417077000	-119.472
417077100	-145.069
417077200	-117.307
417077300	-145.382
417077400	-119.609
417077500	-133.783
417077600	-119.369
417077700	-135.581
417077800	-118.721
417077900	-144.482
417078000	-117.41
417078100	-141.258
417078200	-117.889
417078300	-139.686
417078400	-117.932
417078500	-149.035
417078600	-117.512
417078700	-141.388
417078800	-120.354
417078900	-137.961
417079000	-118.185
417079100	-137.682
417079200	-121.249
417079300	-142.05
417079400	-121.552
417079500	-143.094
417079600	-119.547
417079700	-150.419
417079800	-117.138
417079900	-133.354
417080000	-117.549
417080100	-132.319
417080200	-117.466
417080300	-136.372
417080400	-119.973
417080500	-138.417
417080600	-119.999
417080700	-139.912
417080800	-115.611
417080900	-132.179
417081000	-119.792
417081100	-139.417
417081200	-119.137
417081300	-135.191
417081400	-119.415
417081500	-136.59
417081600	-119.475
417081700	-151.78
417081800	-116.806
417081900	-148.541
417082000	-118.997
417082100	-153.354
417082200	-117.759
417082300	-137.95
417082400	-119.613
417082500	-136.388
417082600	-119.917
417082700	-133.52
417082800	-118.795
417082900	-134.414
417083000	-119.029
417083100	-132.375
417083200	-119.593
417083300	-135.492
417083400	-119.434
417083500	-140.864
417083600	-118.802
417083700	-143.873
417083800	-117.941
417083900	-136.896
417084000	-120.132
417084100	-141.339
417084200	-118.425
417084300	-136.26
417084400	-118.58
417084500	-146.372
417084600	-119.684
417084700	-140.782
417084800	-120.255
417084900	-148.169
417085000	-118.543
417085100	-137.324
417085200	-117.668
417085300	-139.295
417085400	-117.001
417085500	-148.372
417085600	-118.205
417085700	-139.166
417085800	-117.998
417085900	-134.18
417086000	-117.896
417086100	-131.505
417086200	-116.076
417086300	-140.629
417086400	-119.285
417086500	-146.424
417086600	-119.341
417086700	-139.816
417086800	-118.736
417086900	-138.702
417087000	-119.953
417087100	-141.631
417087200	-121.224
417087300	-136.716
417087400	-117.718
417087500	-145.218
417087600	-118.885
417087700	-140.062
417087800	-116.734
417087900	-143.504
417088000	-121.932
417088100	-134.261
417088200	-120.152
417088300	-142.512
417088400	-115.506
417088500	-136.188
417088600	-118.021
417088700	-145.208
417088800	-117.44
417088900	-140.92
417089000	-116.827
417089100	-133.378
417089200	-120.132
417089300	-136.165
417089400	-120.214
417089500	-139.137
417089600	-117.405
417089700	-144.067
417089800	-118.508
417089900	-140.72
417090000	-117.555
417090100	-135.322
417090200	-119.53
417090300	-156.275
417090400	-117.292
417090500	-137.7
417090600	-118.764
417090700	-140
417090800	-116.625
417090900	-142.695
417091000	-115.949
417091100	-140.952
417091200	-116.438
417091300	-139.675
417091400	-119.006
417091500	-139.453
417091600	-118.928
417091700	-136.228
417091800	-114.516
417091900	-133.272
417092000	-118.681
417092100	-140.664
417092200	-119.741
417092300	-135.11
417092400	-117.656
417092500	-138.498
417092600	-119.018
417092700	-135.91
417092800	-116.108
417092900	-141.882
417093000	-119.569
417093100	-129.171
417093200	-118.566
417093300	-135.388
417093400	-117.442
417093500	-137.629
417093600	-118.943
417093700	-144.545
417093800	-117.337
417093900	-141.612
417094000	-117.217
417094100	-142.617
417094200	-117.028
417094300	-144.053
417094400	-118.943
417094500	-139.489
417094600	-117.853
417094700	-144.045
417094800	-116.14
417094900	-142.256
417095000	-117.506
417095100	-138.609
417095200	-120.146
417095300	-142.374
417095400	-117.559
417095500	-139.904
417095600	-117.885
417095700	-138.837
417095800	-119.13
417095900	-138.715
417096000	-117.72
417096100	-146.979
417096200	-116.778
417096300	-144.536
417096400	-117.003
417096500	-138.813
417096600	-116.196
417096700	-141.382
417096800	-116.214
417096900	-140.759
417097000	-120.065
417097100	-134.739
417097200	-117.915
417097300	-162.191
417097400	-120.147
417097500	-135.028
417097600	-115.58
417097700	-139.02
417097800	-115.195
417097900	-137.97
417098000	-118.116
417098100	-138.937
417098200	-118.887
417098300	-134.207
417098400	-120.92
417098500	-133.277
417098600	-117.867
417098700	-134.912
417098800	-118.315
417098900	-136.252
417099000	-118.656
417099100	-156.628
417099200	-118.512
417099300	-140.097
417099400	-116.599
417099500	-137.171
417099600	-118.333
417099700	-135.978
417099800	-115.775
417099900	-146.426
417100000	-118.897
417100100	-139.583
417100200	-118.868
417100300	-138.813
417100400	-117.144
417100500	-139.14
417100600	-117.145
417100700	-140.032
417100800	-119.225
417100900	-136.02
417101000	-116.733
417101100	-138.497
417101200	-117.969
417101300	-140.027
417101400	-116.435
417101500	-148.589
417101600	-116.929
417101700	-139.017
417101800	-117.589
417101900	-135.069
417102000	-117.91
417102100	-142.497
417102200	-118.674
417102300	-141.53
417102400	-116.722
417102500	-135.313
417102600	-117.531
417102700	-150.854
417102800	-115.094
417102900	-136.461
417103000	-119.225
417103100	-138.168
417103200	-116.714
417103300	-134.251
417103400	-117.41
417103500	-141.628
417103600	-122.104
417103700	-145.157
417103800	-118.32
417103900	-133.726
417104000	-119.418
417104100	-136.103
417104200	-118.605
417104300	-136.876
417104400	-117.983
417104500	-142.896
417104600	-118.008
417104700	-137.188
417104800	-118.098
417104900	-146.089
417105000	-116.066
417105100	-136.537
417105200	-117.301
417105300	-139.978
417105400	-117.354
417105500	-134.613
417105600	-118.7
417105700	-138.628
417105800	-118.498
417105900	-151.497
417106000	-117.274
417106100	-138.838
417106200	-116.795
417106300	-138.558
417106400	-116.626
417106500	-138.479
417106600	-116.668
417106700	-139.679
417106800	-115.423
417106900	-129.887
417107000	-117.249
417107100	-135.786
417107200	-116.355
417107300	-132.871
417107400	-116.695
417107500	-130.165
417107600	-117.179
417107700	-138.505
417107800	-115.899
417107900	-135.729
417108000	-116.613
417108100	-138.09
417108200	-116.273
417108300	-139.204
417108400	-118.345
417108500	-131.799
417108600	-117.739
417108700	-143.848
417108800	-115.948
417108900	-145.484
417109000	-118.765
417109100	-139.891
417109200	-119.138
417109300	-135.382
417109400	-114.346
417109500	-135.846
417109600	-116.347
417109700	-139.604
417109800	-116.699
417109900	-135.432
417110000	-117.675
417110100	-135.796
417110200	-118.222
417110300	-141.744
417110400	-115.574
417110500	-132.896
417110600	-115.685
417110700	-134.458
417110800	-116.157
417110900	-140.592
417111000	-118.829
417111100	-143.251
417111200	-118.518
417111300	-145.594
417111400	-117.342
417111500	-140.867
417111600	-116.465
417111700	-136.401
417111800	-116.098
417111900	-135.301
417112000	-118.738
417112100	-134.803
417112200	-115.125
417112300	-127.332
417112400	-116.225
417112500	-146.921
417112600	-117.979
417112700	-137.731
417112800	-115.847
417112900	-135.818
417113000	-118.059
417113100	-129.626
417113200	-117.164
417113300	-157.581
417113400	-120.456
417113500	-139.761
417113600	-113.909
417113700	-133.557
417113800	-116.839
417113900	-135.625
417114000	-116.906
417114100	-127.056
417114200	-117.946
417114300	-142.299
417114400	-118.647
417114500	-140.923
417114600	-115.28
417114700	-134.705
417114800	-118.048
417114900	-134.279
417115000	-117.441
417115100	-136.918
417115200	-116.97
417115300	-131.085
417115400	-119.525
417115500	-134.386
417115600	-118.373
417115700	-138.841
417115800	-117.525
417115900	-137.595
417116000	-117.343
417116100	-137.366
417116200	-116.079
417116300	-143.816
417116400	-114.406
417116500	-133
417116600	-115.122
417116700	-141.971
417116800	-118.553
417116900	-136.399
417117000	-116.569
417117100	-138.05
417117200	-117.509
417117300	-136.007
417117400	-116.441
417117500	-134.259
417117600	-116.827
417117700	-147.45
417117800	-118.723
417117900	-134.34
417118000	-117.001
417118100	-135.282
417118200	-115.178
417118300	-150.083
417118400	-116.575
417118500	-146.77
417118600	-117.955
417118700	-132.728
417118800	-115.15
417118900	-152.4
417119000	-117.825
417119100	-139.208
417119200	-116.045
417119300	-131.342
417119400	-117.068
417119500	-138.957
417119600	-118.604
417119700	-140.841
417119800	-120.723
417119900	-134.697
417120000	-115.984
417120100	-141.392
417120200	-116.827
417120300	-145.313
417120400	-117.817
417120500	-137.012
417120600	-115.091
417120700	-142.688
417120800	-115.959
417120900	-147.034
417121000	-117.252
417121100	-135.141
417121200	-113.955
417121300	-138.678
417121400	-119.855
417121500	-132.694
417121600	-116.687
417121700	-135.516
417121800	-116.508
417121900	-138.427
417122000	-118.156
417122100	-139.449
417122200	-116.426
417122300	-141.619
417122400	-118.301
417122500	-139.48
417122600	-118.241
417122700	-140.253
417122800	-118.045
417122900	-134.203
417123000	-116.175
417123100	-132.771
417123200	-117.705
417123300	-135.304
417123400	-117.112
417123500	-142.845
417123600	-117.67
417123700	-139.82
417123800	-118.409
417123900	-143.588
417124000	-115.672
417124100	-137.203
417124200	-119.884
417124300	-141.394
417124400	-117.769
417124500	-146.839
417124600	-119.539
417124700	-136.069
417124800	-116.674
417124900	-128.684
417125000	-116.219
417125100	-133.465
417125200	-116.502
417125300	-147.625
417125400	-114.766
417125500	-152.411
417125600	-116.828
417125700	-137.42
417125800	-117.498
417125900	-139.04
417126000	-117.59
417126100	-132.284
417126200	-117.97
417126300	-148.008
417126400	-119.668
417126500	-134.253
417126600	-117.253
417126700	-140.544
417126800	-117.315
417126900	-137.191
417127000	-118.109
417127100	-153.329
417127200	-117.118
417127300	-140.527
417127400	-119.31
417127500	-134.237
417127600	-116.175
417127700	-142.992
417127800	-119.525
417127900	-133.007
417128000	-116.297
417128100	-128.739
417128200	-118.046
417128300	-139.015
417128400	-115.081
417128500	-156.064
417128600	-118.308
417128700	-137.716
417128800	-115.776
417128900	-134.726
417129000	-117.34
417129100	-130.959
417129200	-121.625
417129300	-151.123
417129400	-115.917
417129500	-152.141
417129600	-118.558
417129700	-134.907
417129800	-116.615
417129900	-131.599
417130000	-116.732
417130100	-142.046
417130200	-114.542
417130300	-138.714
417130400	-116.372
417130500	-133.873
417130600	-118.945
417130700	-139.616
417130800	-118.044
417130900	-142.496
417131000	-115.89
417131100	-136.337
417131200	-115.753
417131300	-144.714
417131400	-117.429
417131500	-139.1
417131600	-118.527
417131700	-140.48
417131800	-118.477
417131900	-143.08
417132000	-117.817
417132100	-143.842
417132200	-115.037
417132300	-143.503
417132400	-119.241
417132500	-142.477
417132600	-118.435
417132700	-138.728
417132800	-115.754
417132900	-134.343
417133000	-120.112
417133100	-138.08
417133200	-116.012
417133300	-138.506
417133400	-117.985
417133500	-142.169
417133600	-113.549
417133700	-131.97
417133800	-118.173
417133900	-152.528
417134000	-116.597
417134100	-133.612
417134200	-117.209
417134300	-128.522
417134400	-117.484
417134500	-137.335
417134600	-119.352
417134700	-141.232
417134800	-120.858
417134900	-136.699
417135000	-117.806
417135100	-137.701
417135200	-121.55
417135300	-142.05
417135400	-116.664
417135500	-136.53
417135600	-120.433
417135700	-140.344
417135800	-116.917
417135900	-144.307
417136000	-116.208
417136100	-138.49
417136200	-117.311
417136300	-138.35
417136400	-116.985
417136500	-140.204
417136600	-118.465
417136700	-150.502
417136800	-116.24
417136900	-144.59
417137000	-119.619
417137100	-137.858
417137200	-117.814
417137300	-135.522
417137400	-119.065
417137500	-149.189
417137600	-116.04
417137700	-136.428
417137800	-116.435
417137900	-145.41
417138000	-118.382
417138100	-141.917
417138200	-118.115
417138300	-134.608
417138400	-119.192
417138500	-145.642
417138600	-116.966
417138700	-152.063
417138800	-118.891
417138900	-138.728
417139000	-119.148
417139100	-132.621
417139200	-120.201
417139300	-140.395
417139400	-116.571
417139500	-140.031
417139600	-117.422
417139700	-138.81
417139800	-120.034
417139900	-134.617
417140000	-118.588
417140100	-153.846
417140200	-119.023
417140300	-143.886
417140400	-117.973
417140500	-140.563
417140600	-118.704
417140700	-136.477
417140800	-119.646
417140900	-133.132
417141000	-118.344
417141100	-130.633
417141200	-115.802
417141300	-134.693
417141400	-119.663
417141500	-144.204
417141600	-117.137
417141700	-140.352
417141800	-120.075
417141900	-133.007
417142000	-122.017
417142100	-141.609
417142200	-115.427
417142300	-136.26
417142400	-120.079
417142500	-140.72
417142600	-118.847
417142700	-138.573
417142800	-116.557
417142900	-136.791
417143000	-119.2
417143100	-147.318
417143200	-116.376
417143300	-135.538
417143400	-120.781
417143500	-139.8
417143600	-117.725
417143700	-131.701
417143800	-115.552
417143900	-131.239
417144000	-116.555
417144100	-136.974
417144200	-120.097
417144300	-137.913
417144400	-119.273
417144500	-147.938
417144600	-117.628
417144700	-135.652
417144800	-117.541
417144900	-152.964
417145000	-116.275
417145100	-129.078
417145200	-116.742
417145300	-131.361
417145400	-118.146
417145500	-140.636
417145600	-118.495
417145700	-135.594
417145800	-118.334
417145900	-152.724
417146000	-117.333
417146100	-143.426
417146200	-119.161
417146300	-142.118
417146400	-117.522
417146500	-141.072
417146600	-119.463
417146700	-142.354
417146800	-118.185
417146900	-138.447
417147000	-117.266
417147100	-141.347
417147200	-118.768
417147300	-139.983
417147400	-119.63
417147500	-145.197
417147600	-114.782
417147700	-143.344
417147800	-117.344
417147900	-132.711
417148000	-117.769
417148100	-147.348
417148200	-116.901
417148300	-139.003
417148400	-118.484
417148500	-140.126
417148600	-119.548
417148700	-140.172
417148800	-120.059
417148900	-138.368
417149000	-118.089
417149100	-138.17
417149200	-117.083
417149300	-131.719
417149400	-118.75
417149500	-133.233
417149600	-118.624
417149700	-140.827
417149800	-117.809
417149900	-153.841
417150000	-117.48
417150100	-135.164
417150200	-117.976
417150300	-146.817
417150400	-118.165
417150500	-143.472
417150600	-120.541
417150700	-135.235
417150800	-118.328
417150900	-136.338
417151000	-116.279
417151100	-138.105
417151200	-116.995
417151300	-135.476
417151400	-119.161
417151500	-137.605
417151600	-119.146
417151700	-141.245
417151800	-117.539
417151900	-137.183
417152000	-117.796
417152100	-138.688
417152200	-118.531
417152300	-138.842
417152400	-118.363
417152500	-138.594
417152600	-118.762
417152700	-136.25
417152800	-119.356
417152900	-135.33
417153000	-116.178
417153100	-139.239
417153200	-118.996
417153300	-132.744
417153400	-120.589
417153500	-150.532
417153600	-119.23
417153700	-136.66
417153800	-118.696
417153900	-148.131
417154000	-117.479
417154100	-137.707
417154200	-117.052
417154300	-133.377
417154400	-120.488
417154500	-144.38
417154600	-116.801
417154700	-139.644
417154800	-119.343
417154900	-134.111
417155000	-117.804
417155100	-139.588
417155200	-119.071
417155300	-143.877
417155400	-117.961
417155500	-140.221
417155600	-118.992
417155700	-139.082
417155800	-117.345
417155900	-145.076
417156000	-121.411
417156100	-145.03
417156200	-116.234
417156300	-147.133
417156400	-115.999
417156500	-142.475
417156600	-119.046
417156700	-136.813
417156800	-119.302
417156900	-136.923
417157000	-119.114
417157100	-137.265
417157200	-117.03
417157300	-143.545
417157400	-119.619
417157500	-139.628
417157600	-119.229
417157700	-153.121
417157800	-119.322
417157900	-138.575
417158000	-119.933
417158100	-148.599
417158200	-119.355
417158300	-146.856
417158400	-118.982
417158500	-143.256
417158600	-119.908
417158700	-157.598
417158800	-117.46
417158900	-138.45
417159000	-117.235
417159100	-140.341
417159200	-120.334
417159300	-135.662
417159400	-117.849
417159500	-152.959
417159600	-119.15
417159700	-139.879
417159800	-118.951
417159900	-135.762
417160000	-117.743
417160100	-143.423
417160200	-118.55
417160300	-139.29
417160400	-118.574
417160500	-133.475
417160600	-119.439
417160700	-142.54
417160800	-121.369
417160900	-142.417
417161000	-117.516
417161100	-143.319
417161200	-118.385
417161300	-137.986
417161400	-118.391
417161500	-140.019
417161600	-117.595
417161700	-138.024
417161800	-118.179
417161900	-150.242
417162000	-119.752
417162100	-140.903
417162200	-119.68
417162300	-148.865
417162400	-118.409
417162500	-134.595
417162600	-118.108
417162700	-148.069
417162800	-118.581
417162900	-136.316
417163000	-117.274
417163100	-159.517
417163200	-117.066
417163300	-142.864
417163400	-118.261
417163500	-134.449
417163600	-117.393
417163700	-140.712
417163800	-120.001
417163900	-132.326
417164000	-118.551
417164100	-138.21
417164200	-117.175
417164300	-150.208
417164400	-119.425
417164500	-155.857
417164600	-119.454
417164700	-140.713
417164800	-119.211
417164900	-134.518
417165000	-118.626
417165100	-136.85
417165200	-119.312
417165300	-145.873
417165400	-116.742
417165500	-142.7
417165600	-118.048
417165700	-134.154
417165800	-121.09
417165900	-144.68
417166000	-117.43
417166100	-134.706
417166200	-118.19
417166300	-144.801
417166400	-116.703
417166500	-138.742
417166600	-119.092
417166700	-140.718
417166800	-119.501
417166900	-134.756
417167000	-119.254
417167100	-136.781
417167200	-120.528
417167300	-144.444
417167400	-118.61
417167500	-134.116
417167600	-119.188
417167700	-136.879
417167800	-118.514
417167900	-145.173
417168000	-117.991
417168100	-148.64
417168200	-120.279
417168300	-149.851
417168400	-119.998
417168500	-138.036
417168600	-116.755
417168700	-131.48
417168800	-119.524
417168900	-135.043
417169000	-118.787
417169100	-138.761
417169200	-119.528
417169300	-137.578
417169400	-119.854
417169500	-138.565
417169600	-116.209
417169700	-141.671
417169800	-115.531
417169900	-141.65
417170000	-118.386
417170100	-136.218
417170200	-118.925
417170300	-133.851
417170400	-119.023
417170500	-134.267
417170600	-120.48
417170700	-141.314
417170800	-118.531
417170900	-130.78
417171000	-120.249
417171100	-139.4
417171200	-117.825
417171300	-148.077
417171400	-118.253
417171500	-139.311
417171600	-117.446
417171700	-154.265
417171800	-118.371
417171900	-156.37
417172000	-117.103
417172100	-136.32
417172200	-116.497
417172300	-129.725
417172400	-117.339
417172500	-143.819
417172600	-115.752
417172700	-139.089
417172800	-119.055
417172900	-137.408
417173000	-117.546
417173100	-140.984
417173200	-117.615
417173300	-145.157
417173400	-118.128
417173500	-143.861
417173600	-119.474
417173700	-149.981
417173800	-116.564
417173900	-136.969
417174000	-117.767
417174100	-135.149
417174200	-117.707
417174300	-130.003
417174400	-117.737
417174500	-138.601
417174600	-120.865
417174700	-141.848
417174800	-118.887
417174900	-133.86
417175000	-121.787
417175100	-137.314
417175200	-119.595
417175300	-140.687
417175400	-118.569
417175500	-134.494
417175600	-117.089
417175700	-145.638
417175800	-116.951
417175900	-142.348
417176000	-119.377
417176100	-142.413
417176200	-117.617
417176300	-139.644
417176400	-118.891
417176500	-135.452
417176600	-118.137
417176700	-131.196
417176800	-118.086
417176900	-136.345
417177000	-115.486
417177100	-136.812
417177200	-118.323
417177300	-137.138
417177400	-116.859
417177500	-132.727
417177600	-118.485
417177700	-136.5
417177800	-116.057
417177900	-152.96
417178000	-118.814
417178100	-135.11
417178200	-117.765
417178300	-134.384
417178400	-117.556
417178500	-141.148
417178600	-116.983
417178700	-139.089
417178800	-118.455
417178900	-145.441
417179000	-118.451
417179100	-142.449
417179200	-116.577
417179300	-128.135
417179400	-117.334
417179500	-134.243
417179600	-118.077
417179700	-132.295
417179800	-116.84
417179900	-141.212
417180000	-119.943
417180100	-161.143
417180200	-120.012
417180300	-133.262
417180400	-116.301
417180500	-133.308
417180600	-117.156
417180700	-145.875
417180800	-116.654
417180900	-136.968
417181000	-119.002
417181100	-141.475
417181200	-115.289
417181300	-138.452
417181400	-117.835
417181500	-141.186
417181600	-118.257
417181700	-139.267
417181800	-120.257
417181900	-141.344
417182000	-117.625
417182100	-142.847
417182200	-116.538
417182300	-138.665
417182400	-113.574
417182500	-153.341
417182600	-119.297
417182700	-138.711
417182800	-116.426
417182900	-138.518
417183000	-118.322
417183100	-141.385
417183200	-117.396
417183300	-128.69
417183400	-118.363
417183500	-146.998
417183600	-119.046
417183700	-142.047
417183800	-119.002
417183900	-140.333
417184000	-119.878
417184100	-137.807
417184200	-115.69
417184300	-138.574
417184400	-118.423
417184500	-130.78
417184600	-119.594
417184700	-136.323
417184800	-116.114
417184900	-137.275
417185000	-118.62
417185100	-135.701
417185200	-119.486
417185300	-147.461
417185400	-119.634
417185500	-139.025
417185600	-114.375
417185700	-140.336
417185800	-117.951
417185900	-137.657
417186000	-119.483
417186100	-138.532
417186200	-118.066
417186300	-146.226
417186400	-119.687
417186500	-142.593
417186600	-120.429
417186700	-134.921
417186800	-120.6
417186900	-131.621
417187000	-120
417187100	-130.721
417187200	-117.276
417187300	-144.748
417187400	-117.837
417187500	-138.814
417187600	-117.458
417187700	-158.572
417187800	-117.49
417187900	-135.832
417188000	-116.414
417188100	-132.023
417188200	-116.834
417188300	-133.361
417188400	-116.11
417188500	-135.097
417188600	-117.723
417188700	-132.819
417188800	-117.198
417188900	-133.3
417189000	-116.34
417189100	-139.481
417189200	-115.831
417189300	-153.18
417189400	-116.051
417189500	-140.889
417189600	-115.615
417189700	-145.876
417189800	-115.544
417189900	-136.68
417190000	-116.466
417190100	-145.442
417190200	-117.684
417190300	-131.46
417190400	-117.672
417190500	-143.705
417190600	-119.011
417190700	-134.197
417190800	-116.013
417190900	-180.629
417191000	-120.004
417191100	-139.448
417191200	-117.35
417191300	-138.793
417191400	-117.951
417191500	-137.354
417191600	-120.205
417191700	-132.791
417191800	-118.591
417191900	-145.405
417192000	-117.176
417192100	-133.554
417192200	-119.531
417192300	-137.264
417192400	-117.678
417192500	-137.166
417192600	-119.124
417192700	-135.805
417192800	-120.437
417192900	-134.767
417193000	-116.125
417193100	-170.506
417193200	-118.522
417193300	-132.726
417193400	-118.072
417193500	-136.229
417193600	-116.586
417193700	-140.926
417193800	-118.649
417193900	-157.235
417194000	-120.686
417194100	-146.501
417194200	-117.988
417194300	-142.799
417194400	-119.122
417194500	-143.736
417194600	-116.323
417194700	-140.573
417194800	-115.581
417194900	-136.718
417195000	-118.845
417195100	-144.017
417195200	-119.382
417195300	-142.377
417195400	-118.022
417195500	-137.663
417195600	-116.867
417195700	-139.763
417195800	-117.009
417195900	-151.194
417196000	-115.985
417196100	-138.052
417196200	-117.21
417196300	-139.167
417196400	-119.067
417196500	-151.858
417196600	-118.026
417196700	-146.388
417196800	-116.898
417196900	-138.709
417197000	-119.811
417197100	-147.931
417197200	-118.581
417197300	-138.545
417197400	-116.127
417197500	-142.465
417197600	-118.691
417197700	-140.381
417197800	-117.856
417197900	-135.703
417198000	-116.802
417198100	-135.046
417198200	-114.254
417198300	-136.45
417198400	-119.018
417198500	-134.233
417198600	-117.964
417198700	-134.708
417198800	-117.851
417198900	-140.082
417199000	-116.967
417199100	-141.376
417199200	-117.138
417199300	-133.157
417199400	-118.96
417199500	-136.219
417199600	-115.613
417199700	-137.294
417199800	-115.366
417199900	-129.12
417200000	-117.31
417200100	-138.444
417200200	-117.29
417200300	-136.116
417200400	-118.7
417200500	-139.497
417200600	-118.764
417200700	-139.107
417200800	-117.791
417200900	-136.651
417201000	-115.999
417201100	-123.108
417201200	-114.362
417201300	-140.403
417201400	-117.113
417201500	-146.937
417201600	-117.534
417201700	-133.614
417201800	-117.216
417201900	-129.123
417202000	-115.089
417202100	-140.616
417202200	-117.815
417202300	-143.101
417202400	-117.636
417202500	-139.496
417202600	-117.597
417202700	-137.843
417202800	-117.177
417202900	-139.569
417203000	-115.844
417203100	-130.633
417203200	-114.595
417203300	-131.127
417203400	-115.503
417203500	-145.338
417203600	-116.537
417203700	-141.189
417203800	-116.123
417203900	-137.801
417204000	-113.411
417204100	-137.462
417204200	-116.228
417204300	-132.471
417204400	-118.865
417204500	-143.356
417204600	-116.271
417204700	-138.52
417204800	-117.476
417204900	-143.327
417205000	-115.182
417205100	-143.026
417205200	-114.264
417205300	-134.838
417205400	-115.432
417205500	-135.701
417205600	-116.625
417205700	-133.525
417205800	-118.393
417205900	-139.812
417206000	-114.382
417206100	-142.111
417206200	-117.704
417206300	-138.909
417206400	-114.773
417206500	-131.472
417206600	-115.009
417206700	-132.104
417206800	-117.3
417206900	-128.18
417207000	-117.512
417207100	-138.108
417207200	-116.838
417207300	-134.993
417207400	-114.677
417207500	-147.563
417207600	-116.591
417207700	-135.09
417207800	-116.732
417207900	-138.778
417208000	-118.071
417208100	-143.711
417208200	-116.545
417208300	-148.569
417208400	-116.361
417208500	-140.54
417208600	-112.683
417208700	-144.844
417208800	-117.533
417208900	-142.941
417209000	-115.438
417209100	-131.718
417209200	-117.876
417209300	-132.532
417209400	-116.899
417209500	-136.469
417209600	-115.508
417209700	-138.795
417209800	-116.841
417209900	-133.975
417210000	-116.425
417210100	-143.437
417210200	-114.627
417210300	-138.756
417210400	-113.705
417210500	-130.009
417210600	-113.197
417210700	-136.808
417210800	-112.087
417210900	-131.702
417211000	-115.137
417211100	-126.315
417211200	-114.583
417211300	-155.689
417211400	-116.324
417211500	-146.572
417211600	-117.438
417211700	-133.425
417211800	-114.016
417211900	-131.989
417212000	-114.22
417212100	-135.12
417212200	-117.177
417212300	-137.046
417212400	-113.335
417212500	-136.739
417212600	-114.923
417212700	-135.505
417212800	-114.676
417212900	-138.843
417213000	-115.326
417213100	-137.825
417213200	-114.274
417213300	-153.2
417213400	-113.207
417213500	-140.714
417213600	-112.306
417213700	-133.254
417213800	-117.156
417213900	-143.821
417214000	-115.032
417214100	-136.686
417214200	-113.946
417214300	-137.307
417214400	-115.714
417214500	-142.942
417214600	-114.935
417214700	-134.588
417214800	-115.501
417214900	-145.229
417215000	-113.753
417215100	-141.988
417215200	-115.639
417215300	-136.474
417215400	-112.074
417215500	-135.648
417215600	-113.956
417215700	-132.148
417215800	-115.69
417215900	-130.828
417216000	-112.006
417216100	-131.452
417216200	-116.611
417216300	-144.292
417216400	-113.7
417216500	-134.219
417216600	-113.679
417216700	-131.082
417216800	-114.044
417216900	-129.201
417217000	-114.051
417217100	-129.189
417217200	-114.256
417217300	-129.206
417217400	-115.058
417217500	-128.274
417217600	-113.18
417217700	-134.749
417217800	-115.074
417217900	-143.093
417218000	-115.4
417218100	-137.423
417218200	-115.063
417218300	-132.934
417218400	-117.647
417218500	-140.991
417218600	-117.094
417218700	-147.583
417218800	-113.962
417218900	-138.715
417219000	-114.309
417219100	-134.77
417219200	-116.47
417219300	-135.225
417219400	-115.23
417219500	-129.76
417219600	-113.21
417219700	-138.73
417219800	-114.507
417219900	-131.819
417220000	-109.842
417220100	-127.415
417220200	-114.014
417220300	-135.197
417220400	-113.648
417220500	-131.967
417220600	-112.776
417220700	-131.088
417220800	-112.852
417220900	-131.421
417221000	-112.872
417221100	-131.461
417221200	-114.65
417221300	-135.807
417221400	-114.815
417221500	-128.669
417221600	-111.668
417221700	-133.989
417221800	-113.778
417221900	-135.458
417222000	-115.044
417222100	-135.145
417222200	-116.73
417222300	-133.397
417222400	-113.018
417222500	-135.493
417222600	-110.28
417222700	-133.589
417222800	-113.689
417222900	-131.793
417223000	-112.306
417223100	-125.417
417223200	-113.295
417223300	-135.267
417223400	-113.87
417223500	-130.48
417223600	-113.758
417223700	-138.436
417223800	-112.723
417223900	-134.247
417224000	-112.269
417224100	-148.323
417224200	-112.958
417224300	-133.941
417224400	-114.425
417224500	-135.225
417224600	-112.821
417224700	-125.956
417224800	-115.809
417224900	-132.354
417225000	-112.65
417225100	-134.357
417225200	-114.034
417225300	-134.486
417225400	-113.835
417225500	-132.262
417225600	-114.615
417225700	-142.112
417225800	-111.737
417225900	-130.596
417226000	-109.159
417226100	-133.513
417226200	-113.532
417226300	-131.526
417226400	-111.304
417226500	-131.954
417226600	-112.944
417226700	-144.569
417226800	-113.185
417226900	-129.261
417227000	-113.627
417227100	-125.751
417227200	-112.769
417227300	-140.963
417227400	-113.307
417227500	-131.643
417227600	-111.495
417227700	-129.613
417227800	-111.875
417227900	-139.064
417228000	-115.334
417228100	-135.19
417228200	-113.699
417228300	-133.815
417228400	-110.439
417228500	-134.108
417228600	-111.26
417228700	-121.812
417228800	-114.554
417228900	-135.038
417229000	-112.581
417229100	-128.623
417229200	-112.87
417229300	-134.064
417229400	-112.112
417229500	-134.706
417229600	-113.172
417229700	-133.471
417229800	-113.891
417229900	-142.053
417230000	-114.393
417230100	-130.207
417230200	-113.342
417230300	-124.788
417230400	-111.45
417230500	-132.577
417230600	-112.549
417230700	-149.288
417230800	-113.311
417230900	-134.982
417231000	-111.109
417231100	-128.955
417231200	-110.874
417231300	-132.325
417231400	-110.382
417231500	-141.594
417231600	-110.883
417231700	-139.547
417231800	-110.562
417231900	-140.277
417232000	-112.111
417232100	-132.357
417232200	-112.098
417232300	-137.461
417232400	-111.474
417232500	-132.143
417232600	-109.88
417232700	-132.146
417232800	-110.906
417232900	-143.224
417233000	-110.844
417233100	-132.045
417233200	-110.778
417233300	-135.304
417233400	-113.785
417233500	-133.038
417233600	-111.173
417233700	-135.624
417233800	-110.803
417233900	-127.602
417234000	-114.531
417234100	-134.386
417234200	-109.646
417234300	-127.676
417234400	-111.97
417234500	-152.027
417234600	-111.837
417234700	-139.983
417234800	-112.442
417234900	-135.397
417235000	-110.79
417235100	-132.669
417235200	-113.328
417235300	-135.841
417235400	-111.868
417235500	-131.572
417235600	-110.635
417235700	-130.174
417235800	-112.447
417235900	-132.232
417236000	-111.616
417236100	-134.943
417236200	-110.639
417236300	-124.808
417236400	-110.075
417236500	-133.121
417236600	-112.815
417236700	-127.944
417236800	-110.072
417236900	-132.305
417237000	-108.219
417237100	-146.914
417237200	-113.554
417237300	-130.502
417237400	-111.583
417237500	-131.057
417237600	-110.638
417237700	-125.776
417237800	-111.843
417237900	-131.657
417238000	-109.617
417238100	-130.855
417238200	-110.293
417238300	-130.281
417238400	-108.736
417238500	-147.637
417238600	-112.462
417238700	-124.31
417238800	-111.119
417238900	-124.309
417239000	-111.21
417239100	-131.216
417239200	-108.237
417239300	-130.509
417239400	-110.63
417239500	-132.981
417239600	-112.485
417239700	-138.033
417239800	-108.246
417239900	-126.661
417240000	-109.548
417240100	-140.271
417240200	-110.887
417240300	-139.947
417240400	-111.596
417240500	-123.784
417240600	-109.387
417240700	-126.652
417240800	-110.063
417240900	-128.887
417241000	-111.494
417241100	-126.431
417241200	-109.761
417241300	-135.155
417241400	-110.767
417241500	-136.428
417241600	-110.828
417241700	-131.55
417241800	-109.542
417241900	-128.457
417242000	-108.121
417242100	-132.534
417242200	-112.174
417242300	-125.407
417242400	-108.496
417242500	-138.965
417242600	-109.423
417242700	-126.708
417242800	-111.046
417242900	-142.323
417243000	-110.554
417243100	-135.304
417243200	-108.273
417243300	-134.436
417243400	-110.948
417243500	-134.126
417243600	-110.833
417243700	-136.806
417243800	-108.75
417243900	-124.863
417244000	-107.872
417244100	-141.63
417244200	-108.255
417244300	-131.703
417244400	-110.391
417244500	-128.519
417244600	-112.406
417244700	-125.953
417244800	-112.226
417244900	-130.528
417245000	-110.2
417245100	-131.772
417245200	-109.243
417245300	-138.848
417245400	-109.284
417245500	-127.675
417245600	-109.437
417245700	-135.136
417245800	-110.995
417245900	-140.553
417246000	-109.339
417246100	-135.148
417246200	-107.788
417246300	-123.713
417246400	-106.478
417246500	-131.911
417246600	-108.168
417246700	-125.686
417246800	-109.622
417246900	-125.989
417247000	-110.211
417247100	-124.934
417247200	-107.602
417247300	-130.568
417247400	-109.382
417247500	-119.746
417247600	-109.195
417247700	-139.158
417247800	-109.426
417247900	-127.967
417248000	-107.383
417248100	-127.553
417248200	-110.06
417248300	-132.196
417248400	-110.718
417248500	-125.482
417248600	-108.506
417248700	-131.583
417248800	-108.245
417248900	-124.919
417249000	-107.978
417249100	-128.318
417249200	-107.662
417249300	-127.163
417249400	-107.672
417249500	-136.23
417249600	-109.3
417249700	-150.69
417249800	-108.402
[truncated: 18,002 more rows]
