# Supplementary material for: Passive frequency comb generation at radiofrequency for ranging applications
Source: Nat Commun. 2024 Apr 2;15:2844. doi: 10.1038/s41467-024-46940-2 (PMC10987526; doi:10.1038/s41467-024-46940-2)
Supplement: Supplementary file 5 — Source Data [file 41467_2024_46940_MOESM5_ESM.zip › Figure3_Data/836_10MHz_-02_90dBm.xlsx]

## Sheet: Sheet1
frequency (Hz)	power (dBm)
417050000	-121.666
417050100	-135.145
417050200	-118.696
417050300	-133.753
417050400	-119.534
417050500	-133.81
417050600	-119.225
417050700	-148.5
417050800	-117.812
417050900	-149.229
417051000	-120.445
417051100	-139.62
417051200	-120.877
417051300	-135.423
417051400	-118.087
417051500	-138.32
417051600	-117.522
417051700	-160.694
417051800	-120.371
417051900	-134.722
417052000	-120.624
417052100	-139.119
417052200	-117.153
417052300	-144.087
417052400	-119.701
417052500	-139.067
417052600	-121.346
417052700	-140.576
417052800	-119.203
417052900	-140.193
417053000	-120.724
417053100	-135.034
417053200	-117.247
417053300	-137.421
417053400	-117.265
417053500	-140.266
417053600	-117.048
417053700	-132.343
417053800	-118.892
417053900	-141.139
417054000	-113.991
417054100	-143.512
417054200	-119.754
417054300	-137.476
417054400	-119.55
417054500	-137.454
417054600	-118.751
417054700	-149.616
417054800	-119.729
417054900	-138.579
417055000	-118.424
417055100	-135.507
417055200	-118.903
417055300	-142.783
417055400	-119.408
417055500	-145.105
417055600	-118.603
417055700	-133.68
417055800	-120.271
417055900	-144.904
417056000	-117.872
417056100	-131.038
417056200	-119.409
417056300	-142.833
417056400	-120.814
417056500	-150.103
417056600	-120.66
417056700	-145.443
417056800	-116.978
417056900	-133.817
417057000	-117.233
417057100	-145.147
417057200	-118.629
417057300	-142.507
417057400	-116.653
417057500	-135.138
417057600	-120.376
417057700	-142.949
417057800	-118.187
417057900	-147.926
417058000	-117.131
417058100	-140.708
417058200	-120.235
417058300	-143.889
417058400	-123.019
417058500	-144.888
417058600	-121.017
417058700	-145.133
417058800	-120.078
417058900	-143.007
417059000	-118.395
417059100	-141.602
417059200	-119.551
417059300	-133.01
417059400	-119.195
417059500	-155.65
417059600	-122.289
417059700	-135.383
417059800	-120.04
417059900	-136.637
417060000	-118.426
417060100	-136.936
417060200	-117.84
417060300	-132.614
417060400	-117.515
417060500	-141.786
417060600	-116.988
417060700	-149.849
417060800	-117.116
417060900	-138.033
417061000	-118.292
417061100	-142.917
417061200	-118.52
417061300	-143.401
417061400	-118.533
417061500	-149.89
417061600	-119.768
417061700	-139.083
417061800	-119.575
417061900	-143.289
417062000	-121.195
417062100	-153.098
417062200	-116.511
417062300	-144.139
417062400	-120.07
417062500	-137.19
417062600	-120.968
417062700	-142.333
417062800	-122.588
417062900	-144.118
417063000	-120.2
417063100	-142.106
417063200	-117.484
417063300	-137.303
417063400	-118.972
417063500	-150.938
417063600	-118.097
417063700	-144.396
417063800	-122.224
417063900	-138.349
417064000	-118.054
417064100	-132.116
417064200	-119.915
417064300	-137.278
417064400	-118.123
417064500	-137.495
417064600	-118.646
417064700	-136.37
417064800	-119.784
417064900	-145.835
417065000	-119.848
417065100	-143.745
417065200	-119.238
417065300	-140.253
417065400	-122.183
417065500	-148.003
417065600	-116.993
417065700	-134.459
417065800	-118.485
417065900	-135.333
417066000	-120.703
417066100	-131.995
417066200	-120.329
417066300	-146.59
417066400	-119.079
417066500	-142.506
417066600	-117.892
417066700	-144.44
417066800	-120.157
417066900	-139.4
417067000	-117.377
417067100	-137.438
417067200	-120.663
417067300	-133.086
417067400	-121.143
417067500	-135.621
417067600	-117.669
417067700	-135.794
417067800	-119.25
417067900	-138.927
417068000	-120.69
417068100	-168.038
417068200	-118.254
417068300	-144.073
417068400	-117.043
417068500	-143.272
417068600	-120.322
417068700	-135.351
417068800	-117.436
417068900	-132.255
417069000	-123.283
417069100	-137.426
417069200	-121.001
417069300	-140.515
417069400	-119.686
417069500	-143.676
417069600	-119.364
417069700	-136.241
417069800	-120.385
417069900	-142.449
417070000	-116.546
417070100	-133.585
417070200	-118.325
417070300	-141.605
417070400	-117.461
417070500	-137.198
417070600	-117.522
417070700	-138.216
417070800	-118.361
417070900	-138.431
417071000	-119.326
417071100	-136.416
417071200	-121.198
417071300	-144.124
417071400	-118.489
417071500	-141.636
417071600	-119.237
417071700	-137.614
417071800	-119.134
417071900	-137.85
417072000	-117.067
417072100	-137.476
417072200	-118.152
417072300	-133.364
417072400	-119.147
417072500	-139.717
417072600	-120.294
417072700	-134.903
417072800	-117.909
417072900	-136.14
417073000	-119.414
417073100	-135.168
417073200	-117.046
417073300	-141.557
417073400	-118.723
417073500	-139.629
417073600	-119.654
417073700	-145.663
417073800	-120.667
417073900	-147.95
417074000	-118.228
417074100	-134.21
417074200	-117.415
417074300	-136.947
417074400	-121.354
417074500	-145.746
417074600	-119.883
417074700	-141.368
417074800	-118.487
417074900	-135.846
417075000	-116.996
417075100	-143.865
417075200	-119.02
417075300	-137.741
417075400	-118.749
417075500	-141.406
417075600	-115.994
417075700	-148.089
417075800	-118.375
417075900	-138.789
417076000	-120.676
417076100	-130.396
417076200	-118.934
417076300	-145.677
417076400	-120.339
417076500	-136.026
417076600	-120.197
417076700	-149.186
417076800	-119.27
417076900	-145.63
417077000	-117.668
417077100	-136.148
417077200	-121.884
417077300	-136.599
417077400	-119.924
417077500	-145.568
417077600	-120.611
417077700	-133.685
417077800	-118.792
417077900	-139.284
417078000	-120.046
417078100	-140.307
417078200	-117.514
417078300	-143.369
417078400	-119.783
417078500	-142.016
417078600	-119.786
417078700	-133.775
417078800	-119.26
417078900	-142.42
417079000	-115.487
417079100	-141.396
417079200	-117.156
417079300	-136.587
417079400	-115.969
417079500	-141.349
417079600	-118.135
417079700	-135.029
417079800	-118.803
417079900	-142.735
417080000	-119.145
417080100	-143.31
417080200	-117.443
417080300	-138.552
417080400	-116.092
417080500	-135.25
417080600	-116.119
417080700	-138.701
417080800	-117.967
417080900	-137.818
417081000	-118.799
417081100	-133.124
417081200	-120.596
417081300	-151.26
417081400	-118.625
417081500	-142.619
417081600	-116.824
417081700	-134.731
417081800	-118.811
417081900	-145.664
417082000	-122.779
417082100	-146.577
417082200	-118.926
417082300	-135.456
417082400	-121.481
417082500	-134.196
417082600	-120.316
417082700	-135.649
417082800	-118.791
417082900	-142.565
417083000	-117.003
417083100	-131.491
417083200	-120.808
417083300	-137.23
417083400	-118.615
417083500	-152.335
417083600	-119.153
417083700	-153.181
417083800	-117.78
417083900	-147.597
417084000	-117.48
417084100	-147.83
417084200	-118.283
417084300	-137.835
417084400	-119.361
417084500	-147.733
417084600	-121.125
417084700	-138.395
417084800	-116.141
417084900	-140.139
417085000	-118.506
417085100	-134.569
417085200	-117.162
417085300	-155.938
417085400	-119.703
417085500	-146.378
417085600	-117.361
417085700	-131.848
417085800	-117.805
417085900	-138.307
417086000	-116.654
417086100	-144.075
417086200	-118.928
417086300	-136.264
417086400	-120.501
417086500	-146.832
417086600	-115.783
417086700	-139.977
417086800	-117.105
417086900	-150.462
417087000	-119.565
417087100	-129.73
417087200	-119.038
417087300	-135.969
417087400	-119.494
417087500	-135.752
417087600	-117.243
417087700	-138.801
417087800	-116.651
417087900	-138.229
417088000	-117.799
417088100	-141.747
417088200	-117.695
417088300	-133.393
417088400	-116.6
417088500	-147.009
417088600	-117.31
417088700	-141.149
417088800	-117.42
417088900	-139.122
417089000	-118.453
417089100	-131.758
417089200	-116.964
417089300	-140.034
417089400	-119.388
417089500	-138.913
417089600	-116.886
417089700	-152.997
417089800	-117.949
417089900	-145.71
417090000	-118.229
417090100	-133.947
417090200	-117.186
417090300	-142.786
417090400	-116.475
417090500	-132.439
417090600	-116.613
417090700	-133.742
417090800	-119.541
417090900	-146.931
417091000	-117.447
417091100	-140.588
417091200	-118.439
417091300	-130.34
417091400	-117.692
417091500	-135.485
417091600	-119.938
417091700	-137.029
417091800	-118.422
417091900	-140.904
417092000	-116.64
417092100	-135.663
417092200	-119.173
417092300	-140.54
417092400	-118.467
417092500	-141.153
417092600	-116.4
417092700	-136.654
417092800	-118.35
417092900	-147.191
417093000	-117.337
417093100	-144.218
417093200	-117.704
417093300	-130.292
417093400	-117.215
417093500	-139.641
417093600	-118.002
417093700	-142.814
417093800	-118.017
417093900	-137.95
417094000	-118.853
417094100	-140.331
417094200	-117.674
417094300	-148.464
417094400	-119.763
417094500	-141.607
417094600	-120.683
417094700	-136.84
417094800	-118.591
417094900	-133.337
417095000	-117.472
417095100	-144.082
417095200	-120.707
417095300	-145.149
417095400	-118.444
417095500	-135.34
417095600	-118.834
417095700	-138.708
417095800	-118.221
417095900	-146.471
417096000	-118.378
417096100	-131.341
417096200	-118.417
417096300	-138.762
417096400	-119.438
417096500	-131.529
417096600	-116.965
417096700	-138.012
417096800	-118.796
417096900	-134.979
417097000	-115.964
417097100	-134.517
417097200	-118.937
417097300	-143.498
417097400	-117.226
417097500	-136.998
417097600	-120.108
417097700	-137.701
417097800	-116.869
417097900	-145.348
417098000	-118.242
417098100	-139.615
417098200	-117.273
417098300	-140.922
417098400	-116.505
417098500	-135.809
417098600	-116.574
417098700	-142.856
417098800	-118.165
417098900	-144.242
417099000	-118.324
417099100	-133.156
417099200	-119.32
417099300	-137.798
417099400	-116.698
417099500	-135.042
417099600	-118.483
417099700	-135.827
417099800	-117.323
417099900	-129.643
417100000	-117.712
417100100	-151.096
417100200	-117.822
417100300	-143.378
417100400	-117.846
417100500	-132.799
417100600	-119.85
417100700	-147.842
417100800	-117.747
417100900	-146.182
417101000	-120.244
417101100	-140.532
417101200	-119.045
417101300	-140.911
417101400	-117.223
417101500	-141.051
417101600	-116.095
417101700	-133.798
417101800	-115.566
417101900	-139.968
417102000	-120.396
417102100	-147.415
417102200	-119.572
417102300	-142.237
417102400	-119.81
417102500	-135.61
417102600	-118.947
417102700	-137.256
417102800	-118.098
417102900	-142.961
417103000	-116.247
417103100	-128.558
417103200	-116.248
417103300	-137.959
417103400	-117.373
417103500	-127.541
417103600	-115.245
417103700	-146.517
417103800	-119.109
417103900	-133.741
417104000	-116.589
417104100	-136.893
417104200	-116.744
417104300	-134.872
417104400	-118.283
417104500	-145.506
417104600	-117.417
417104700	-151.782
417104800	-117.869
417104900	-144.784
417105000	-116.188
417105100	-139.387
417105200	-115.945
417105300	-145.282
417105400	-117.678
417105500	-137.902
417105600	-116.951
417105700	-126.849
417105800	-118.184
417105900	-137.882
417106000	-115.832
417106100	-136.451
417106200	-119.135
417106300	-127.679
417106400	-116.929
417106500	-139.102
417106600	-118.124
417106700	-128.97
417106800	-116.806
417106900	-130.271
417107000	-119.235
417107100	-136.078
417107200	-118.073
417107300	-135.198
417107400	-115.74
417107500	-139.137
417107600	-117.411
417107700	-128.088
417107800	-118.099
417107900	-151.077
417108000	-121.699
417108100	-140.071
417108200	-117.111
417108300	-134.804
417108400	-119.448
417108500	-138.743
417108600	-117.582
417108700	-142.858
417108800	-118.801
417108900	-135.018
417109000	-118.478
417109100	-142.689
417109200	-120.644
417109300	-139.85
417109400	-119.648
417109500	-134.549
417109600	-115.004
417109700	-135.216
417109800	-118.99
417109900	-134.783
417110000	-118.125
417110100	-137.417
417110200	-118.736
417110300	-134.757
417110400	-119.803
417110500	-144.281
417110600	-116.29
417110700	-145.952
417110800	-118.2
417110900	-138.041
417111000	-116.744
417111100	-144.547
417111200	-118.176
417111300	-131.908
417111400	-115.368
417111500	-128.613
417111600	-116.869
417111700	-130.761
417111800	-116.617
417111900	-135.341
417112000	-116.066
417112100	-135.998
417112200	-117.819
417112300	-134.381
417112400	-117.866
417112500	-138.766
417112600	-114.931
417112700	-149.538
417112800	-117.605
417112900	-147.01
417113000	-118.518
417113100	-137.437
417113200	-119.614
417113300	-135.891
417113400	-118.286
417113500	-142.44
417113600	-118.573
417113700	-139.369
417113800	-116.515
417113900	-138.056
417114000	-116.455
417114100	-128.862
417114200	-116.694
417114300	-136.026
417114400	-119.573
417114500	-140.958
417114600	-115.906
417114700	-131.827
417114800	-118.583
417114900	-147.573
417115000	-116.865
417115100	-143.12
417115200	-119.111
417115300	-146.834
417115400	-117.909
417115500	-139.411
417115600	-118.063
417115700	-136.834
417115800	-119.88
417115900	-141.456
417116000	-119.589
417116100	-137.033
417116200	-117.314
417116300	-139.18
417116400	-117.991
417116500	-133.002
417116600	-119.509
417116700	-144.451
417116800	-114.548
417116900	-147.883
417117000	-117.294
417117100	-139.782
417117200	-116.765
417117300	-140.809
417117400	-119.153
417117500	-149.054
417117600	-118.4
417117700	-137.123
417117800	-117.421
417117900	-132.284
417118000	-120.415
417118100	-134.825
417118200	-119.57
417118300	-137.877
417118400	-118.692
417118500	-135.802
417118600	-118.803
417118700	-136.554
417118800	-116.666
417118900	-141.735
417119000	-117.028
417119100	-134.678
417119200	-117.785
417119300	-137.276
417119400	-117.299
417119500	-140.378
417119600	-117.338
417119700	-145.261
417119800	-117.706
417119900	-142.386
417120000	-119.428
417120100	-145.14
417120200	-117.845
417120300	-138.514
417120400	-115.313
417120500	-144.349
417120600	-115.287
417120700	-135.095
417120800	-117.49
417120900	-142.886
417121000	-117.571
417121100	-133.927
417121200	-115.848
417121300	-135.172
417121400	-118.742
417121500	-147.414
417121600	-120.738
417121700	-138.716
417121800	-117.182
417121900	-130.269
417122000	-119.711
417122100	-136.835
417122200	-118.986
417122300	-152.329
417122400	-119.51
417122500	-138.395
417122600	-118.423
417122700	-138.384
417122800	-118.129
417122900	-144.425
417123000	-117.157
417123100	-135.483
417123200	-118.755
417123300	-137.458
417123400	-119.006
417123500	-141.342
417123600	-117.338
417123700	-137.623
417123800	-115.596
417123900	-142.634
417124000	-116.721
417124100	-155.953
417124200	-116.827
417124300	-136.597
417124400	-119.383
417124500	-143.432
417124600	-116.812
417124700	-139.059
417124800	-118.371
417124900	-137.469
417125000	-115.841
417125100	-146.603
417125200	-119.43
417125300	-131.853
417125400	-117.209
417125500	-145.783
417125600	-118.599
417125700	-129.833
417125800	-118.972
417125900	-139.522
417126000	-117.716
417126100	-137.479
417126200	-118.305
417126300	-145.701
417126400	-119.206
417126500	-140.551
417126600	-118.199
417126700	-143.661
417126800	-117.42
417126900	-139.521
417127000	-118.596
417127100	-145.367
417127200	-120.804
417127300	-133.917
417127400	-117.494
417127500	-132.316
417127600	-115.952
417127700	-136.219
417127800	-118.616
417127900	-131.455
417128000	-121.855
417128100	-139.706
417128200	-115.635
417128300	-135.063
417128400	-115.516
417128500	-132.597
417128600	-118.045
417128700	-138.065
417128800	-116.791
417128900	-147.23
417129000	-118.491
417129100	-134.687
417129200	-119.414
417129300	-136.47
417129400	-116.537
417129500	-135.769
417129600	-118.999
417129700	-128.883
417129800	-118.537
417129900	-143.79
417130000	-119.76
417130100	-139.016
417130200	-116.378
417130300	-131.228
417130400	-119.787
417130500	-138.358
417130600	-116.906
417130700	-141.717
417130800	-119.244
417130900	-136.097
417131000	-116.719
417131100	-157.657
417131200	-119.113
417131300	-134.717
417131400	-117.303
417131500	-143.031
417131600	-118.723
417131700	-130.979
417131800	-118.758
417131900	-143.833
417132000	-120.858
417132100	-142.881
417132200	-117.372
417132300	-139.815
417132400	-117.906
417132500	-137.754
417132600	-115.901
417132700	-136.026
417132800	-113.225
417132900	-151.849
417133000	-120.45
417133100	-144.735
417133200	-121.989
417133300	-137.071
417133400	-115.957
417133500	-148.795
417133600	-115.779
417133700	-135.214
417133800	-119.026
417133900	-134.997
417134000	-118.744
417134100	-143.34
417134200	-117.148
417134300	-138.945
417134400	-121.569
417134500	-136.302
417134600	-119.511
417134700	-132.417
417134800	-118.69
417134900	-138.15
417135000	-120.067
417135100	-136.146
417135200	-121.274
417135300	-135.859
417135400	-117.299
417135500	-138.448
417135600	-117.872
417135700	-139.083
417135800	-118.843
417135900	-139.477
417136000	-119.25
417136100	-144.142
417136200	-119.052
417136300	-150.483
417136400	-117
417136500	-135.647
417136600	-120.807
417136700	-148.059
417136800	-117.639
417136900	-142.842
417137000	-115.904
417137100	-142.172
417137200	-117.141
417137300	-147.896
417137400	-120.77
417137500	-135.826
417137600	-116.991
417137700	-138.901
417137800	-117.722
417137900	-139.599
417138000	-120.279
417138100	-141.575
417138200	-117.354
417138300	-129.108
417138400	-119.854
417138500	-142.207
417138600	-116.83
417138700	-142.032
417138800	-118.006
417138900	-137.708
417139000	-120.411
417139100	-137.681
417139200	-120.512
417139300	-147.468
417139400	-115.416
417139500	-149.283
417139600	-116.359
417139700	-141.65
417139800	-118.623
417139900	-133.652
417140000	-120.387
417140100	-146.474
417140200	-119.142
417140300	-136.89
417140400	-118.417
417140500	-142.963
417140600	-118.035
417140700	-138.71
417140800	-119.349
417140900	-160.312
417141000	-122.385
417141100	-136.718
417141200	-118.421
417141300	-133.704
417141400	-119.063
417141500	-140.384
417141600	-117.42
417141700	-144.516
417141800	-118.081
417141900	-141.254
417142000	-117.045
417142100	-140.681
417142200	-118.155
417142300	-136.704
417142400	-117.926
417142500	-138.795
417142600	-120.318
417142700	-137.038
417142800	-117.285
417142900	-141.488
417143000	-116.983
417143100	-134.652
417143200	-119.091
417143300	-144.923
417143400	-118.433
417143500	-140.189
417143600	-119.208
417143700	-132.305
417143800	-118.881
417143900	-142.62
417144000	-117.589
417144100	-142.202
417144200	-120.179
417144300	-155.585
417144400	-119.335
417144500	-145.278
417144600	-116.319
417144700	-133.297
417144800	-117.704
417144900	-142.583
417145000	-118.383
417145100	-149.813
417145200	-121.299
417145300	-140.041
417145400	-119.941
417145500	-133.272
417145600	-118.269
417145700	-150.299
417145800	-118.887
417145900	-142.262
417146000	-117.369
417146100	-137.454
417146200	-116.986
417146300	-135.299
417146400	-120.579
417146500	-138.069
417146600	-115.971
417146700	-139.815
417146800	-117.496
417146900	-140.933
417147000	-119.936
417147100	-138.366
417147200	-120.123
417147300	-151.234
417147400	-120.41
417147500	-141.224
417147600	-118.638
417147700	-146.569
417147800	-117.961
417147900	-141.43
417148000	-119.244
417148100	-134.778
417148200	-117.375
417148300	-141.678
417148400	-118.755
417148500	-143.362
417148600	-117.63
417148700	-139.046
417148800	-117.542
417148900	-134.13
417149000	-118.629
417149100	-140.754
417149200	-117.271
417149300	-140.36
417149400	-118.487
417149500	-145.656
417149600	-121.413
417149700	-131.789
417149800	-117.039
417149900	-147.858
417150000	-117.854
417150100	-140.7
417150200	-118.383
417150300	-134.68
417150400	-119.466
417150500	-180.714
417150600	-117.001
417150700	-141.31
417150800	-117.001
417150900	-134.148
417151000	-117.152
417151100	-141.184
417151200	-121.663
417151300	-142.607
417151400	-121.569
417151500	-148.102
417151600	-119.132
417151700	-149.401
417151800	-118.906
417151900	-131.607
417152000	-118.047
417152100	-135.41
417152200	-118.343
417152300	-144.846
417152400	-117.571
417152500	-140.511
417152600	-115.749
417152700	-138.193
417152800	-116.641
417152900	-134.347
417153000	-118.048
417153100	-148.229
417153200	-119.195
417153300	-163.544
417153400	-120.171
417153500	-135.304
417153600	-118.779
417153700	-134.327
417153800	-121.515
417153900	-139.444
417154000	-114.963
417154100	-142.561
417154200	-116.818
417154300	-141.513
417154400	-120.947
417154500	-137.869
417154600	-118.476
417154700	-133.346
417154800	-118.177
417154900	-138.833
417155000	-119.202
417155100	-135.83
417155200	-117.998
417155300	-144.532
417155400	-119.491
417155500	-164.403
417155600	-118.017
417155700	-134.306
417155800	-118.076
417155900	-144.381
417156000	-120.335
417156100	-152.93
417156200	-119.828
417156300	-141.973
417156400	-118.044
417156500	-132.685
417156600	-115.745
417156700	-143.543
417156800	-117.234
417156900	-139.005
417157000	-120.586
417157100	-136.808
417157200	-117.109
417157300	-143.207
417157400	-118.441
417157500	-141.49
417157600	-118.533
417157700	-139.662
417157800	-118.822
417157900	-145.309
417158000	-116.349
417158100	-132.49
417158200	-118.389
417158300	-138.218
417158400	-118.944
417158500	-134.993
417158600	-116.953
417158700	-132.833
417158800	-117.041
417158900	-143.223
417159000	-119.555
417159100	-150.926
417159200	-120.357
417159300	-143.761
417159400	-120.357
417159500	-143.006
417159600	-116.336
417159700	-134.847
417159800	-117.615
417159900	-149.972
417160000	-119.807
417160100	-138.742
417160200	-117.18
417160300	-135.981
417160400	-119.24
417160500	-148.303
417160600	-119.709
417160700	-144.598
417160800	-118.987
417160900	-142.242
417161000	-118.711
417161100	-142.629
417161200	-118.149
417161300	-137.495
417161400	-116.581
417161500	-141.421
417161600	-117.848
417161700	-141.181
417161800	-117.691
417161900	-137.589
417162000	-120.332
417162100	-138.767
417162200	-118.782
417162300	-153.154
417162400	-118.851
417162500	-144.597
417162600	-116.212
417162700	-133.661
417162800	-117.4
417162900	-135.964
417163000	-120.652
417163100	-151.491
417163200	-120.238
417163300	-142.576
417163400	-120.066
417163500	-137.401
417163600	-119.356
417163700	-131.727
417163800	-117.144
417163900	-138.852
417164000	-116.582
417164100	-142.769
417164200	-118.776
417164300	-141.11
417164400	-118.091
417164500	-140.299
417164600	-120.058
417164700	-151.903
417164800	-117.835
417164900	-135.703
417165000	-117.537
417165100	-138.29
417165200	-118.93
417165300	-139.824
417165400	-119.816
417165500	-137.306
417165600	-119.819
417165700	-146.779
417165800	-117.407
417165900	-153.337
417166000	-119.764
417166100	-139.135
417166200	-118.572
417166300	-132.612
417166400	-118.704
417166500	-137.668
417166600	-117.862
417166700	-142.737
417166800	-121.417
417166900	-133.835
417167000	-118.928
417167100	-141.479
417167200	-117.709
417167300	-140.724
417167400	-119.749
417167500	-143.072
417167600	-117.01
417167700	-131.197
417167800	-118.443
417167900	-147.747
417168000	-121.399
417168100	-137.018
417168200	-117.103
417168300	-134.716
417168400	-118.079
417168500	-153.453
417168600	-119.692
417168700	-136.434
417168800	-118.469
417168900	-143.07
417169000	-117.668
417169100	-132.096
417169200	-116.558
417169300	-142.261
417169400	-119.271
417169500	-129.976
417169600	-119.185
417169700	-137.409
417169800	-119.926
417169900	-145.503
417170000	-115.783
417170100	-142.523
417170200	-119.865
417170300	-161.727
417170400	-115.763
417170500	-135.422
417170600	-117.846
417170700	-132.99
417170800	-119.656
417170900	-136.946
417171000	-118.253
417171100	-140.363
417171200	-118.945
417171300	-134.13
417171400	-118.335
417171500	-143.212
417171600	-120.086
417171700	-144.599
417171800	-120.583
417171900	-138.102
417172000	-120.215
417172100	-152.097
417172200	-116.046
417172300	-146.7
417172400	-116.715
417172500	-133.89
417172600	-116.314
417172700	-130.131
417172800	-117.56
417172900	-141.957
417173000	-116.287
417173100	-136.085
417173200	-117.393
417173300	-137.076
417173400	-121.222
417173500	-137.023
417173600	-120.257
417173700	-135.924
417173800	-115.983
417173900	-137.036
417174000	-120.045
417174100	-136.97
417174200	-119.989
417174300	-143.479
417174400	-118.195
417174500	-137.755
417174600	-122.887
417174700	-131.587
417174800	-120.605
417174900	-135.13
417175000	-115.652
417175100	-133.07
417175200	-118.089
417175300	-138.145
417175400	-117.669
417175500	-138.316
417175600	-117.039
417175700	-137.449
417175800	-120.313
417175900	-136.352
417176000	-116.571
417176100	-137.778
417176200	-117.18
417176300	-139.291
417176400	-118.535
417176500	-143.725
417176600	-118.51
417176700	-140.715
417176800	-118.831
417176900	-131.208
417177000	-116.821
417177100	-130.755
417177200	-117.621
417177300	-141.798
417177400	-120.446
417177500	-143.125
417177600	-117.297
417177700	-141.376
417177800	-116.851
417177900	-140.133
417178000	-118.484
417178100	-132.707
417178200	-118.955
417178300	-133.722
417178400	-120.113
417178500	-144.59
417178600	-118.616
417178700	-140.662
417178800	-119.727
417178900	-167.457
417179000	-118.388
417179100	-146.88
417179200	-115.775
417179300	-151.663
417179400	-116.886
417179500	-135.182
417179600	-117.178
417179700	-144.253
417179800	-117.96
417179900	-138.534
417180000	-119.066
417180100	-140.577
417180200	-117.194
417180300	-144.028
417180400	-117.19
417180500	-148.752
417180600	-116.593
417180700	-136.598
417180800	-118.019
417180900	-152.401
417181000	-119.311
417181100	-143.775
417181200	-117.009
417181300	-132.077
417181400	-118.969
417181500	-131.274
417181600	-116.22
417181700	-144.807
417181800	-114.891
417181900	-143.658
417182000	-118.194
417182100	-152.353
417182200	-115.107
417182300	-145.411
417182400	-117.211
417182500	-142.076
417182600	-116.066
417182700	-129.656
417182800	-119.357
417182900	-131.911
417183000	-117.158
417183100	-143.991
417183200	-119.486
417183300	-137.215
417183400	-115.12
417183500	-138.793
417183600	-117.9
417183700	-135.8
417183800	-117.938
417183900	-169.546
417184000	-119.177
417184100	-138.227
417184200	-119.355
417184300	-160.708
417184400	-118.245
417184500	-134.002
417184600	-118.792
417184700	-145.58
417184800	-117.621
417184900	-153.033
417185000	-117.818
417185100	-141.635
417185200	-118.799
417185300	-134.728
417185400	-118.289
417185500	-141.325
417185600	-116.771
417185700	-140.263
417185800	-116.257
417185900	-146.384
417186000	-119.499
417186100	-133.094
417186200	-119.415
417186300	-139.3
417186400	-119.4
417186500	-140.039
417186600	-117.098
417186700	-138.262
417186800	-114.366
417186900	-140.106
417187000	-117.513
417187100	-137.362
417187200	-119.487
417187300	-142.989
417187400	-117.085
417187500	-139.411
417187600	-117.902
417187700	-139.398
417187800	-118.108
417187900	-142.446
417188000	-118.064
417188100	-133.146
417188200	-117.194
417188300	-137.107
417188400	-117.918
417188500	-134.987
417188600	-117.742
417188700	-144.733
417188800	-117.462
417188900	-143.062
417189000	-116.229
417189100	-136.275
417189200	-118.953
417189300	-134.228
417189400	-115.862
417189500	-150.606
417189600	-116.239
417189700	-140.673
417189800	-117.544
417189900	-137.377
417190000	-120.691
417190100	-137.898
417190200	-116.724
417190300	-146.859
417190400	-119.635
417190500	-133.427
417190600	-117.123
417190700	-135.933
417190800	-117.107
417190900	-131.403
417191000	-117.016
417191100	-137.368
417191200	-119.385
417191300	-132.076
417191400	-116.548
417191500	-134.661
417191600	-116.595
417191700	-138.013
417191800	-115.63
417191900	-142.943
417192000	-119.542
417192100	-133.587
417192200	-120.182
417192300	-138.933
417192400	-114.253
417192500	-137.874
417192600	-117.021
417192700	-138.251
417192800	-116.756
417192900	-136.253
417193000	-117.723
417193100	-135.964
417193200	-117.108
417193300	-151.629
417193400	-120.76
417193500	-141.654
417193600	-119.51
417193700	-142.471
417193800	-117.506
417193900	-136.416
417194000	-117.213
417194100	-139.842
417194200	-116.896
417194300	-135.026
417194400	-116.883
417194500	-143.128
417194600	-120.203
417194700	-132.836
417194800	-119.489
417194900	-139.421
417195000	-116.604
417195100	-144.447
417195200	-119.439
417195300	-137.899
417195400	-115.446
417195500	-132.712
417195600	-117.92
417195700	-139.889
417195800	-117.673
417195900	-137.797
417196000	-119.16
417196100	-142.5
417196200	-116.472
417196300	-143.309
417196400	-116.821
417196500	-134.235
417196600	-118.324
417196700	-136.957
417196800	-116.628
417196900	-132.832
417197000	-115.661
417197100	-133.302
417197200	-117.893
417197300	-140.992
417197400	-116.953
417197500	-142.152
417197600	-117.219
417197700	-134.444
417197800	-117.194
417197900	-152.443
417198000	-115.197
417198100	-143.033
417198200	-114.545
417198300	-138.175
417198400	-115.71
417198500	-135.036
417198600	-117.669
417198700	-137.329
417198800	-116.394
417198900	-142.111
417199000	-120.284
417199100	-134.202
417199200	-118.529
417199300	-131.032
417199400	-118.689
417199500	-139.228
417199600	-115.498
417199700	-140.497
417199800	-116.384
417199900	-139.127
417200000	-116.847
417200100	-150.94
417200200	-115.062
417200300	-130.584
417200400	-117.855
417200500	-130.023
417200600	-115.931
417200700	-137.367
417200800	-115.236
417200900	-143.701
417201000	-118.521
417201100	-145.084
417201200	-117.029
417201300	-139.15
417201400	-115.269
417201500	-132.601
417201600	-116.591
417201700	-134.167
417201800	-118.316
417201900	-141.051
417202000	-115.808
417202100	-143.066
417202200	-115.91
417202300	-135.762
417202400	-112.539
417202500	-133.225
417202600	-116.382
417202700	-142.437
417202800	-115.775
417202900	-130.796
417203000	-117.8
417203100	-131.404
417203200	-117.105
417203300	-133.328
417203400	-115.633
417203500	-144.609
417203600	-115.988
417203700	-137.183
417203800	-117.365
417203900	-137.581
417204000	-115.964
417204100	-138.865
417204200	-116.489
417204300	-160.5
417204400	-116.739
417204500	-139.789
417204600	-114.345
417204700	-141.384
417204800	-115.886
417204900	-137.848
417205000	-118.179
417205100	-140.438
417205200	-114.268
417205300	-138.731
417205400	-115.78
417205500	-134.52
417205600	-112.993
417205700	-146.33
417205800	-113.583
417205900	-142.535
417206000	-114.1
417206100	-137.421
417206200	-114.594
417206300	-133.399
417206400	-115.883
417206500	-145.962
417206600	-115.659
417206700	-128.922
417206800	-114.797
417206900	-130.904
417207000	-115.124
417207100	-141.784
417207200	-115.666
417207300	-147.09
417207400	-116.723
417207500	-140.236
417207600	-113.694
417207700	-131.215
417207800	-113.353
417207900	-139.978
417208000	-114.442
417208100	-137.496
417208200	-114.988
417208300	-137.725
417208400	-115.16
417208500	-141.268
417208600	-113.405
417208700	-135.791
417208800	-115.438
417208900	-154.626
417209000	-112.47
417209100	-137.162
417209200	-115.649
417209300	-141.148
417209400	-115.813
417209500	-140.275
417209600	-114.668
417209700	-140.757
417209800	-115.002
417209900	-136.912
417210000	-116.113
417210100	-136.455
417210200	-118.753
417210300	-143.518
417210400	-117.237
417210500	-133.37
417210600	-115.596
417210700	-132.885
417210800	-113.79
417210900	-142.037
417211000	-115.22
417211100	-130.681
417211200	-117.253
417211300	-133.571
417211400	-113.585
417211500	-137.31
417211600	-115.924
417211700	-139.918
417211800	-111.611
417211900	-140.107
417212000	-114.606
417212100	-131.493
417212200	-117.469
417212300	-145.139
417212400	-112.543
417212500	-137.676
417212600	-114.089
417212700	-140.739
417212800	-115.208
417212900	-130.325
417213000	-112.493
417213100	-143.303
417213200	-115.262
417213300	-137.705
417213400	-116.933
417213500	-129.673
417213600	-116.118
417213700	-150.137
417213800	-116.729
417213900	-136.758
417214000	-116.46
417214100	-135.261
417214200	-111.473
417214300	-142.159
417214400	-117.845
417214500	-130.305
417214600	-116.398
417214700	-144.689
417214800	-116.735
417214900	-137.775
417215000	-115.636
417215100	-132.046
417215200	-113.079
417215300	-132.659
417215400	-116.523
417215500	-133.377
417215600	-113.41
417215700	-131.875
417215800	-115.478
417215900	-133.319
417216000	-114.249
417216100	-130.963
417216200	-114.105
417216300	-130.282
417216400	-113.56
417216500	-134.34
417216600	-114.193
417216700	-128.685
417216800	-115.045
417216900	-129.817
417217000	-115.211
417217100	-131.463
417217200	-117.526
417217300	-141.042
417217400	-114.415
417217500	-142.243
417217600	-109.655
417217700	-131.789
417217800	-114.97
417217900	-139.023
417218000	-114.921
417218100	-134.713
417218200	-111.646
417218300	-131.864
417218400	-113.184
417218500	-134.982
417218600	-114.082
417218700	-134.64
417218800	-114.485
417218900	-133.063
417219000	-114.485
417219100	-147.484
417219200	-114.487
417219300	-133.437
417219400	-113.514
417219500	-133.296
417219600	-114.619
417219700	-135.167
417219800	-113.36
417219900	-138.088
417220000	-111.027
417220100	-128.435
417220200	-111.571
417220300	-143.111
417220400	-112.339
417220500	-133.761
417220600	-114.555
417220700	-139.646
417220800	-115.661
417220900	-133.282
417221000	-112.196
417221100	-129.001
417221200	-113.757
417221300	-137.712
417221400	-116.142
417221500	-150.042
417221600	-113.244
417221700	-132.579
417221800	-113.04
417221900	-132.928
417222000	-113.405
417222100	-133.604
417222200	-112.726
417222300	-135.558
417222400	-109.249
417222500	-127.23
417222600	-111.101
417222700	-145.037
417222800	-115.35
417222900	-144.695
417223000	-114.798
417223100	-133.434
417223200	-112.039
417223300	-126.207
417223400	-111.018
417223500	-125.08
417223600	-111.97
417223700	-143.256
417223800	-115.405
417223900	-136.188
417224000	-111.899
417224100	-132.395
417224200	-113.429
417224300	-132.77
417224400	-113.891
417224500	-135.537
417224600	-110.614
417224700	-138.325
417224800	-114.112
417224900	-134.167
417225000	-110.368
417225100	-130.92
417225200	-110.748
417225300	-132.928
417225400	-113.953
417225500	-139.809
417225600	-110.118
417225700	-136.675
417225800	-113.492
417225900	-130.536
417226000	-110.748
417226100	-135.848
417226200	-109.601
417226300	-127.737
417226400	-112.505
417226500	-150.77
417226600	-112.81
417226700	-135.211
417226800	-113.398
417226900	-137.558
417227000	-110.235
417227100	-138.811
417227200	-114.147
417227300	-129.137
417227400	-113.836
417227500	-136.022
417227600	-112.888
417227700	-139.587
417227800	-114.772
417227900	-129.406
417228000	-113.136
417228100	-132.406
417228200	-112.827
417228300	-121.361
417228400	-109.248
417228500	-131.814
417228600	-112.163
417228700	-142.943
417228800	-111.977
417228900	-134.698
417229000	-115.538
417229100	-131.327
417229200	-112.36
417229300	-129.623
417229400	-112.734
417229500	-124.34
417229600	-110.361
417229700	-130.203
417229800	-111.76
417229900	-135.138
417230000	-111.815
417230100	-133.439
417230200	-110.613
417230300	-131.105
417230400	-111.306
417230500	-129.691
417230600	-111.673
417230700	-131.333
417230800	-109.861
417230900	-129.832
417231000	-113.949
417231100	-148.181
417231200	-111.449
417231300	-146.331
417231400	-113.338
417231500	-128.987
417231600	-110.096
417231700	-132.493
417231800	-110.361
417231900	-127.522
417232000	-111.298
417232100	-129.263
417232200	-110.228
417232300	-129.209
417232400	-115.585
417232500	-141.893
417232600	-108.741
417232700	-132.104
417232800	-110.612
417232900	-136.966
417233000	-112.845
417233100	-138.887
417233200	-111.403
417233300	-139.485
417233400	-110.805
417233500	-136.429
417233600	-112.194
417233700	-120.29
417233800	-110.581
417233900	-132.896
417234000	-111.188
417234100	-127.344
417234200	-110.791
417234300	-127.704
417234400	-109.757
417234500	-131.697
417234600	-109.844
417234700	-129.059
417234800	-111.513
417234900	-143.02
417235000	-111.516
417235100	-128.192
417235200	-110.082
417235300	-129.701
417235400	-117.547
417235500	-127.499
417235600	-110.054
417235700	-134.951
417235800	-110.997
417235900	-129.923
417236000	-110.278
417236100	-133.287
417236200	-108.236
417236300	-130.739
417236400	-110.844
417236500	-136.243
417236600	-109.207
417236700	-134.405
417236800	-111.036
417236900	-122.437
417237000	-110.27
417237100	-144.214
417237200	-110.157
417237300	-124.161
417237400	-109.557
417237500	-123.463
417237600	-107.961
417237700	-136.994
417237800	-112.591
417237900	-144.082
417238000	-110.118
417238100	-130.252
417238200	-107.424
417238300	-128.327
417238400	-110.095
417238500	-136.45
417238600	-109.353
417238700	-138.006
417238800	-112.09
417238900	-128.171
417239000	-109.191
417239100	-131.384
417239200	-109.785
417239300	-127.123
417239400	-109.873
417239500	-134.494
417239600	-108.447
417239700	-141.908
417239800	-110.078
417239900	-125.226
417240000	-107.011
417240100	-127.992
417240200	-109.401
417240300	-126.406
417240400	-110.188
417240500	-136.601
417240600	-108.068
417240700	-127.128
417240800	-107.88
417240900	-128.225
417241000	-105.415
417241100	-134.568
417241200	-109.571
417241300	-129.724
417241400	-110.102
417241500	-133.25
417241600	-112.522
417241700	-134.828
417241800	-105.471
417241900	-133.154
417242000	-107.857
417242100	-131.421
417242200	-109.975
417242300	-137.178
417242400	-110.322
417242500	-129.16
417242600	-103.918
417242700	-137.444
417242800	-109.044
417242900	-126.138
417243000	-108.526
417243100	-129.705
417243200	-108.959
417243300	-129.515
417243400	-107.28
417243500	-141.78
417243600	-105.867
417243700	-124.449
417243800	-107.984
417243900	-129.362
417244000	-110.173
417244100	-132.02
417244200	-107.018
417244300	-122.929
417244400	-108.473
417244500	-127.116
417244600	-108.001
417244700	-126.905
417244800	-108.509
417244900	-128.768
417245000	-108.138
417245100	-127.74
417245200	-106.539
417245300	-130.009
417245400	-107.547
417245500	-142.835
417245600	-106.394
417245700	-125.04
417245800	-106.34
417245900	-136.007
417246000	-107.197
417246100	-130.56
417246200	-107.595
417246300	-124.03
417246400	-107.694
417246500	-131.857
417246600	-104.635
417246700	-128.909
417246800	-105.961
417246900	-127.742
417247000	-103.037
417247100	-128.177
417247200	-105.195
417247300	-136.894
417247400	-106.561
417247500	-131.2
417247600	-110.036
417247700	-129.245
417247800	-105.136
417247900	-131.593
417248000	-105.557
417248100	-132.554
417248200	-105.465
417248300	-132.348
417248400	-105.37
417248500	-119.075
417248600	-107.289
417248700	-125.131
417248800	-104.132
417248900	-119.283
417249000	-104.181
417249100	-130.421
417249200	-107.565
417249300	-121.541
417249400	-105
417249500	-136.828
417249600	-105.545
417249700	-137.89
417249800	-104.693
[truncated: 18,002 more rows]
