# Supplementary material for: Passive frequency comb generation at radiofrequency for ranging applications
Source: Nat Commun. 2024 Apr 2;15:2844. doi: 10.1038/s41467-024-46940-2 (PMC10987526; doi:10.1038/s41467-024-46940-2)
Supplement: Supplementary file 5 — Source Data [file 41467_2024_46940_MOESM5_ESM.zip › Figure3_Data/836_10MHz_-03_00dBm.xlsx]

## Sheet: Sheet1
frequency (Hz)	power (dBm)
417050000	-117.164
417050100	-131.109
417050200	-120.626
417050300	-139.643
417050400	-118.022
417050500	-135.456
417050600	-122.276
417050700	-135.639
417050800	-118.895
417050900	-143.41
417051000	-116.905
417051100	-140.359
417051200	-116.908
417051300	-140.897
417051400	-119.577
417051500	-137.944
417051600	-120.251
417051700	-131.09
417051800	-120.048
417051900	-144.55
417052000	-120.208
417052100	-140.756
417052200	-120.638
417052300	-134.025
417052400	-120.071
417052500	-149.347
417052600	-118.216
417052700	-151.872
417052800	-120.13
417052900	-137.789
417053000	-119.301
417053100	-140.342
417053200	-118.235
417053300	-137.718
417053400	-116.96
417053500	-142.015
417053600	-123.48
417053700	-155.541
417053800	-118.908
417053900	-142.522
417054000	-119.475
417054100	-148.172
417054200	-116.062
417054300	-145.313
417054400	-118.664
417054500	-137.409
417054600	-120.735
417054700	-141.276
417054800	-119.405
417054900	-132.53
417055000	-119.666
417055100	-135.978
417055200	-120.094
417055300	-162.96
417055400	-120.178
417055500	-142.207
417055600	-119.644
417055700	-153.205
417055800	-123.243
417055900	-135.764
417056000	-119.554
417056100	-153.823
417056200	-118.536
417056300	-137.854
417056400	-117.693
417056500	-145.072
417056600	-117.642
417056700	-134.514
417056800	-119.57
417056900	-133.323
417057000	-117.546
417057100	-135.723
417057200	-117.376
417057300	-138.645
417057400	-120.427
417057500	-143.87
417057600	-120.501
417057700	-147.858
417057800	-118.543
417057900	-138.155
417058000	-121.635
417058100	-140.648
417058200	-119.658
417058300	-145.332
417058400	-117.939
417058500	-140.129
417058600	-118.953
417058700	-142.986
417058800	-117.718
417058900	-136.585
417059000	-119.564
417059100	-132.278
417059200	-118.663
417059300	-151.402
417059400	-120.27
417059500	-132.598
417059600	-120.966
417059700	-139.545
417059800	-120.033
417059900	-140.035
417060000	-121.169
417060100	-143.404
417060200	-118.671
417060300	-151.153
417060400	-118.841
417060500	-130.849
417060600	-115.49
417060700	-131.479
417060800	-118.537
417060900	-140.545
417061000	-120.453
417061100	-138.792
417061200	-117.322
417061300	-140.257
417061400	-118.321
417061500	-135.195
417061600	-119.767
417061700	-139.7
417061800	-119.022
417061900	-153.801
417062000	-118.952
417062100	-157.675
417062200	-118.599
417062300	-144.202
417062400	-119.698
417062500	-145.226
417062600	-120.397
417062700	-138.805
417062800	-118.491
417062900	-139.217
417063000	-118.728
417063100	-140.063
417063200	-117.648
417063300	-151.443
417063400	-118.121
417063500	-136.681
417063600	-120.695
417063700	-136.704
417063800	-119.017
417063900	-142.069
417064000	-119.454
417064100	-138.951
417064200	-117.135
417064300	-139.85
417064400	-121.65
417064500	-140.038
417064600	-118.982
417064700	-142.456
417064800	-118.228
417064900	-139.474
417065000	-116.838
417065100	-141.282
417065200	-118.117
417065300	-140.352
417065400	-119.469
417065500	-141.48
417065600	-117.47
417065700	-136.784
417065800	-119.295
417065900	-142.542
417066000	-120.286
417066100	-150.17
417066200	-119.841
417066300	-140.698
417066400	-117.822
417066500	-135.038
417066600	-116.23
417066700	-135.423
417066800	-118.842
417066900	-145.808
417067000	-119.015
417067100	-135.721
417067200	-117.747
417067300	-138.192
417067400	-118.288
417067500	-142.99
417067600	-119.373
417067700	-139.644
417067800	-119.357
417067900	-141.731
417068000	-119.157
417068100	-130.362
417068200	-118.851
417068300	-137.983
417068400	-117.962
417068500	-146.027
417068600	-117.694
417068700	-131.786
417068800	-119.4
417068900	-134.438
417069000	-117.356
417069100	-150.693
417069200	-118.84
417069300	-150.577
417069400	-119.25
417069500	-151.314
417069600	-119.7
417069700	-138.735
417069800	-118.571
417069900	-140.031
417070000	-121.108
417070100	-133.366
417070200	-120.391
417070300	-133.017
417070400	-117.656
417070500	-142.6
417070600	-119.343
417070700	-133.488
417070800	-117.457
417070900	-136.221
417071000	-118.458
417071100	-137.628
417071200	-118.025
417071300	-138.942
417071400	-117.436
417071500	-134.319
417071600	-115.443
417071700	-136.071
417071800	-117.305
417071900	-133.533
417072000	-118.342
417072100	-140.251
417072200	-119.071
417072300	-129.038
417072400	-118.39
417072500	-132.472
417072600	-117.557
417072700	-141.91
417072800	-118.462
417072900	-139.238
417073000	-118.315
417073100	-137.782
417073200	-120.208
417073300	-132.398
417073400	-115.115
417073500	-132.751
417073600	-118.41
417073700	-143.774
417073800	-118.418
417073900	-137.268
417074000	-115.689
417074100	-140.782
417074200	-116.68
417074300	-130.818
417074400	-118.719
417074500	-142.334
417074600	-118.478
417074700	-142.134
417074800	-116.664
417074900	-145.87
417075000	-120.332
417075100	-144.497
417075200	-119.749
417075300	-136.58
417075400	-117.174
417075500	-144.35
417075600	-119.027
417075700	-139.359
417075800	-117.896
417075900	-133.782
417076000	-118.227
417076100	-137.357
417076200	-118.137
417076300	-131.714
417076400	-117.455
417076500	-138.33
417076600	-118.979
417076700	-139.18
417076800	-119.344
417076900	-134.165
417077000	-122.309
417077100	-141.215
417077200	-121.041
417077300	-148.09
417077400	-118.301
417077500	-141.184
417077600	-119.972
417077700	-150.132
417077800	-117.887
417077900	-140.15
417078000	-118.464
417078100	-138.098
417078200	-119.271
417078300	-158.782
417078400	-116.755
417078500	-150.025
417078600	-119.168
417078700	-136.599
417078800	-117.897
417078900	-134.144
417079000	-119.933
417079100	-138.828
417079200	-120.397
417079300	-142.583
417079400	-121.431
417079500	-141.708
417079600	-117.911
417079700	-140.994
417079800	-119.784
417079900	-140.443
417080000	-119.226
417080100	-145.553
417080200	-116.283
417080300	-142.294
417080400	-117.883
417080500	-137.862
417080600	-117.67
417080700	-151.417
417080800	-119.901
417080900	-140.878
417081000	-120.05
417081100	-141.417
417081200	-117.358
417081300	-144.549
417081400	-116.397
417081500	-135.903
417081600	-115.01
417081700	-139.639
417081800	-118.959
417081900	-136.932
417082000	-117.271
417082100	-136.242
417082200	-117.414
417082300	-135.951
417082400	-119.331
417082500	-138.836
417082600	-118.312
417082700	-144.569
417082800	-119.448
417082900	-134.056
417083000	-118.122
417083100	-137.01
417083200	-116.289
417083300	-133.422
417083400	-119.974
417083500	-139.396
417083600	-120.686
417083700	-131.194
417083800	-118.502
417083900	-140.516
417084000	-115.016
417084100	-139.481
417084200	-118.608
417084300	-137.674
417084400	-117.831
417084500	-136.302
417084600	-116.473
417084700	-129.362
417084800	-115.286
417084900	-141.128
417085000	-117.85
417085100	-155.96
417085200	-116.833
417085300	-136.536
417085400	-118.333
417085500	-132.758
417085600	-118.351
417085700	-135.474
417085800	-117.609
417085900	-146.255
417086000	-114.743
417086100	-142.061
417086200	-116.542
417086300	-137.831
417086400	-117.66
417086500	-136.199
417086600	-118.046
417086700	-145.084
417086800	-120.236
417086900	-140.405
417087000	-117.438
417087100	-143.999
417087200	-117.77
417087300	-147.206
417087400	-117.213
417087500	-139.956
417087600	-118.215
417087700	-135.71
417087800	-117.094
417087900	-136.175
417088000	-117.094
417088100	-143.747
417088200	-118.105
417088300	-144.197
417088400	-117.855
417088500	-134.401
417088600	-117.416
417088700	-145.298
417088800	-117.178
417088900	-143.143
417089000	-114.482
417089100	-141.494
417089200	-118.136
417089300	-127.543
417089400	-118.143
417089500	-137.482
417089600	-117.314
417089700	-125.138
417089800	-116.811
417089900	-138.975
417090000	-116.4
417090100	-139.042
417090200	-117.168
417090300	-141.241
417090400	-118.767
417090500	-143.58
417090600	-117.965
417090700	-133.569
417090800	-115.762
417090900	-134.594
417091000	-117.506
417091100	-142.74
417091200	-118.059
417091300	-147.796
417091400	-116.682
417091500	-130.224
417091600	-117.35
417091700	-147.16
417091800	-122.276
417091900	-142.276
417092000	-118.771
417092100	-158.837
417092200	-118.081
417092300	-138.265
417092400	-119.908
417092500	-134.058
417092600	-117.606
417092700	-136.8
417092800	-116.436
417092900	-138.328
417093000	-116.21
417093100	-138.058
417093200	-120.172
417093300	-138.168
417093400	-117.158
417093500	-141.151
417093600	-119.702
417093700	-133.336
417093800	-118.989
417093900	-133.127
417094000	-116.474
417094100	-148.301
417094200	-117.191
417094300	-136.739
417094400	-117.234
417094500	-134.509
417094600	-114.715
417094700	-138.538
417094800	-117.779
417094900	-138.623
417095000	-117.666
417095100	-146.694
417095200	-119.469
417095300	-142.515
417095400	-116.07
417095500	-136.942
417095600	-116.814
417095700	-137.722
417095800	-119.973
417095900	-142.735
417096000	-116.414
417096100	-133.369
417096200	-117.723
417096300	-132.613
417096400	-115.222
417096500	-149.388
417096600	-117.56
417096700	-135.561
417096800	-119.886
417096900	-131.907
417097000	-117.376
417097100	-142.198
417097200	-117.562
417097300	-152.457
417097400	-118.778
417097500	-140.347
417097600	-117.143
417097700	-144.807
417097800	-118.045
417097900	-137.891
417098000	-118.693
417098100	-144.046
417098200	-117.454
417098300	-144.282
417098400	-117.744
417098500	-140.729
417098600	-120.182
417098700	-145.034
417098800	-119.688
417098900	-135.569
417099000	-116.366
417099100	-135.33
417099200	-119.827
417099300	-144.878
417099400	-117.703
417099500	-135.837
417099600	-117.27
417099700	-136.411
417099800	-117.314
417099900	-137.297
417100000	-117.552
417100100	-139.769
417100200	-119.274
417100300	-135.377
417100400	-116.301
417100500	-135.324
417100600	-119.462
417100700	-145.343
417100800	-119.466
417100900	-138.415
417101000	-118.367
417101100	-149.408
417101200	-119.711
417101300	-134.905
417101400	-118.195
417101500	-133.882
417101600	-117.644
417101700	-131.345
417101800	-119.38
417101900	-136.71
417102000	-118.114
417102100	-140.431
417102200	-119.418
417102300	-142.283
417102400	-119.945
417102500	-155.783
417102600	-115.571
417102700	-139.236
417102800	-118.066
417102900	-141.51
417103000	-118.255
417103100	-139.874
417103200	-119.181
417103300	-133.656
417103400	-119.938
417103500	-138.122
417103600	-117.362
417103700	-135.159
417103800	-119.048
417103900	-149.111
417104000	-115.959
417104100	-134.79
417104200	-119.465
417104300	-134.487
417104400	-116.451
417104500	-136.494
417104600	-118.033
417104700	-133.73
417104800	-117.884
417104900	-135.487
417105000	-120.161
417105100	-138.989
417105200	-117.491
417105300	-134.185
417105400	-118.864
417105500	-133.63
417105600	-117.81
417105700	-138.514
417105800	-117.344
417105900	-138.031
417106000	-118.964
417106100	-137.69
417106200	-117.116
417106300	-129.639
417106400	-115.985
417106500	-138.529
417106600	-118.162
417106700	-145.234
417106800	-115.762
417106900	-146.675
417107000	-117.292
417107100	-149.418
417107200	-119.451
417107300	-138.321
417107400	-117.091
417107500	-145.28
417107600	-119.576
417107700	-132.687
417107800	-117.239
417107900	-142.283
417108000	-113.516
417108100	-140.652
417108200	-115.093
417108300	-135.463
417108400	-120.121
417108500	-138.5
417108600	-120.289
417108700	-141.703
417108800	-119.143
417108900	-158.13
417109000	-116.201
417109100	-145.631
417109200	-118.839
417109300	-147.83
417109400	-119.93
417109500	-147.09
417109600	-117.89
417109700	-150.783
417109800	-116.527
417109900	-139.985
417110000	-118.521
417110100	-136.817
417110200	-118.734
417110300	-148.145
417110400	-117.226
417110500	-140.698
417110600	-116.026
417110700	-139.504
417110800	-119.459
417110900	-141.559
417111000	-118.703
417111100	-135.663
417111200	-118.739
417111300	-141.594
417111400	-118.74
417111500	-152.454
417111600	-116.608
417111700	-133.923
417111800	-118.3
417111900	-139.7
417112000	-118.736
417112100	-141.765
417112200	-117.394
417112300	-142.727
417112400	-118.071
417112500	-139.538
417112600	-116.123
417112700	-130.95
417112800	-119.523
417112900	-140.05
417113000	-117.489
417113100	-142.825
417113200	-118.522
417113300	-144.29
417113400	-117.406
417113500	-140.206
417113600	-119.336
417113700	-130.155
417113800	-118.744
417113900	-134.864
417114000	-116.722
417114100	-135.833
417114200	-115.891
417114300	-142.909
417114400	-115.7
417114500	-137.297
417114600	-117.427
417114700	-137.068
417114800	-116.516
417114900	-137.448
417115000	-118.389
417115100	-143.635
417115200	-117.26
417115300	-141.594
417115400	-120.382
417115500	-145.915
417115600	-118.461
417115700	-139.686
417115800	-118.519
417115900	-147.364
417116000	-115.303
417116100	-137.675
417116200	-119.094
417116300	-145.634
417116400	-115.807
417116500	-141.714
417116600	-118.525
417116700	-149.499
417116800	-117.374
417116900	-139.862
417117000	-120.357
417117100	-132.232
417117200	-120.041
417117300	-144.767
417117400	-118.576
417117500	-146.22
417117600	-118.312
417117700	-138.537
417117800	-119.007
417117900	-145.181
417118000	-116.313
417118100	-139.974
417118200	-117.404
417118300	-140.272
417118400	-120.864
417118500	-141.217
417118600	-121.287
417118700	-137.285
417118800	-120.965
417118900	-138.2
417119000	-119.847
417119100	-138.89
417119200	-118.145
417119300	-145.972
417119400	-117.087
417119500	-146.125
417119600	-117.111
417119700	-143.519
417119800	-118.661
417119900	-139.102
417120000	-118.386
417120100	-139.708
417120200	-118.995
417120300	-142.689
417120400	-120.735
417120500	-140.317
417120600	-118.545
417120700	-134.078
417120800	-117.29
417120900	-176.073
417121000	-121.247
417121100	-137.692
417121200	-118.106
417121300	-144.603
417121400	-118.689
417121500	-133.864
417121600	-118.345
417121700	-135.485
417121800	-120.59
417121900	-150.054
417122000	-118.427
417122100	-136.846
417122200	-118.465
417122300	-147.095
417122400	-120.216
417122500	-137.906
417122600	-118.198
417122700	-136.672
417122800	-119.864
417122900	-140.552
417123000	-118.38
417123100	-134.168
417123200	-117.17
417123300	-130.091
417123400	-119.344
417123500	-148.685
417123600	-119.754
417123700	-133.936
417123800	-117.913
417123900	-141.426
417124000	-118.621
417124100	-151.651
417124200	-117.676
417124300	-133.175
417124400	-121.823
417124500	-138.527
417124600	-118.123
417124700	-135.658
417124800	-119.282
417124900	-140.889
417125000	-117.556
417125100	-148.227
417125200	-118.805
417125300	-142.37
417125400	-117.337
417125500	-132.179
417125600	-118.56
417125700	-154.249
417125800	-117.677
417125900	-144.922
417126000	-118.999
417126100	-141.016
417126200	-119.491
417126300	-139.227
417126400	-118.944
417126500	-137.648
417126600	-120.77
417126700	-141.611
417126800	-117.012
417126900	-126.462
417127000	-117.103
417127100	-152.468
417127200	-120.258
417127300	-137.919
417127400	-118.367
417127500	-130.727
417127600	-120.213
417127700	-145.192
417127800	-118.066
417127900	-140.259
417128000	-118.828
417128100	-142.333
417128200	-119.059
417128300	-155.534
417128400	-120.329
417128500	-137.717
417128600	-115.902
417128700	-137.274
417128800	-119.135
417128900	-141.361
417129000	-119.78
417129100	-151.964
417129200	-119.397
417129300	-132.678
417129400	-116.693
417129500	-127.839
417129600	-117.597
417129700	-153.142
417129800	-119.069
417129900	-136.861
417130000	-121.368
417130100	-134.905
417130200	-118.843
417130300	-134.467
417130400	-120.357
417130500	-133.049
417130600	-116.035
417130700	-155.85
417130800	-119.488
417130900	-143.114
417131000	-117.184
417131100	-153.215
417131200	-121.168
417131300	-134.34
417131400	-118.251
417131500	-142.568
417131600	-120.714
417131700	-144.112
417131800	-120.331
417131900	-135.424
417132000	-120.831
417132100	-143.718
417132200	-115.88
417132300	-135.397
417132400	-118.465
417132500	-134.96
417132600	-120.055
417132700	-136.598
417132800	-120.713
417132900	-139.677
417133000	-117.957
417133100	-142.303
417133200	-119.119
417133300	-150.635
417133400	-121.492
417133500	-149.578
417133600	-120.776
417133700	-130.328
417133800	-118.067
417133900	-137.006
417134000	-116.046
417134100	-135.139
417134200	-118.247
417134300	-143.82
417134400	-118.182
417134500	-135.986
417134600	-118.202
417134700	-143.366
417134800	-117.039
417134900	-132.829
417135000	-117.797
417135100	-143.431
417135200	-118.266
417135300	-138.604
417135400	-117.364
417135500	-146.391
417135600	-117.563
417135700	-142.362
417135800	-120.782
417135900	-140.053
417136000	-118.43
417136100	-137.728
417136200	-120.163
417136300	-135.633
417136400	-117.794
417136500	-143.668
417136600	-119.331
417136700	-132.949
417136800	-118.177
417136900	-142.247
417137000	-118.027
417137100	-143.66
417137200	-118.69
417137300	-138.04
417137400	-119.551
417137500	-142.659
417137600	-121.228
417137700	-141.461
417137800	-119.684
417137900	-139.12
417138000	-118.181
417138100	-138.81
417138200	-120.194
417138300	-141.754
417138400	-116.948
417138500	-144.708
417138600	-121.132
417138700	-150.348
417138800	-118.532
417138900	-142.652
417139000	-116.174
417139100	-148.19
417139200	-118.052
417139300	-129.115
417139400	-117.449
417139500	-147.547
417139600	-119.055
417139700	-131.269
417139800	-117.426
417139900	-132.638
417140000	-118.27
417140100	-142.891
417140200	-120.317
417140300	-147.686
417140400	-119.568
417140500	-133.08
417140600	-120.483
417140700	-133.33
417140800	-123.829
417140900	-133.187
417141000	-118.209
417141100	-154.354
417141200	-120.926
417141300	-140.272
417141400	-121.556
417141500	-148.325
417141600	-119.3
417141700	-141.7
417141800	-118.727
417141900	-138.818
417142000	-120.771
417142100	-136.682
417142200	-117.547
417142300	-147.98
417142400	-119.695
417142500	-135.473
417142600	-120.252
417142700	-140.424
417142800	-119.969
417142900	-144.614
417143000	-119.346
417143100	-144.531
417143200	-120.068
417143300	-138.883
417143400	-119.135
417143500	-140.839
417143600	-119.488
417143700	-144.076
417143800	-119.558
417143900	-140.246
417144000	-119.581
417144100	-139.096
417144200	-118.694
417144300	-137.808
417144400	-115.946
417144500	-143.577
417144600	-119.434
417144700	-141.811
417144800	-119.831
417144900	-138.222
417145000	-118.099
417145100	-134.722
417145200	-119.266
417145300	-142.428
417145400	-120.236
417145500	-141.387
417145600	-120.838
417145700	-141.255
417145800	-118.142
417145900	-145.289
417146000	-116.268
417146100	-133.725
417146200	-115.956
417146300	-143.046
417146400	-118.823
417146500	-139.952
417146600	-118.394
417146700	-140.588
417146800	-119.584
417146900	-140.721
417147000	-119.325
417147100	-137.568
417147200	-118.358
417147300	-139.394
417147400	-119.168
417147500	-146.346
417147600	-117.15
417147700	-131.065
417147800	-120.164
417147900	-136.491
417148000	-118.422
417148100	-136.592
417148200	-119.649
417148300	-137.175
417148400	-122.242
417148500	-146.425
417148600	-120.51
417148700	-135.29
417148800	-118.205
417148900	-148.77
417149000	-118.739
417149100	-139.044
417149200	-121.052
417149300	-139.467
417149400	-117.518
417149500	-149.105
417149600	-121.081
417149700	-140.948
417149800	-116.959
417149900	-147.734
417150000	-118.85
417150100	-132.602
417150200	-118.502
417150300	-150.971
417150400	-119.067
417150500	-129.417
417150600	-121.963
417150700	-144.252
417150800	-117.024
417150900	-145.879
417151000	-119.182
417151100	-139.372
417151200	-119.387
417151300	-134.906
417151400	-119.414
417151500	-140.445
417151600	-120.822
417151700	-136.557
417151800	-118.762
417151900	-141.646
417152000	-118.334
417152100	-141.938
417152200	-119.24
417152300	-132.675
417152400	-118.12
417152500	-143.518
417152600	-121.194
417152700	-147.189
417152800	-118.697
417152900	-138.23
417153000	-115.718
417153100	-138.568
417153200	-120.874
417153300	-135.835
417153400	-122.568
417153500	-152.149
417153600	-116.925
417153700	-139.949
417153800	-117.433
417153900	-136.011
417154000	-119.685
417154100	-139.173
417154200	-117.915
417154300	-143.001
417154400	-119.703
417154500	-141.863
417154600	-121.505
417154700	-146.489
417154800	-118.587
417154900	-141.621
417155000	-119.173
417155100	-145.879
417155200	-118
417155300	-151.313
417155400	-117.835
417155500	-134.652
417155600	-119.813
417155700	-142.809
417155800	-118.767
417155900	-134.637
417156000	-117.05
417156100	-144.254
417156200	-118.497
417156300	-137.698
417156400	-119.639
417156500	-133.472
417156600	-115.147
417156700	-138.927
417156800	-117.967
417156900	-138.637
417157000	-117.559
417157100	-158.013
417157200	-119.493
417157300	-140.698
417157400	-117.696
417157500	-136.834
417157600	-117.065
417157700	-132.978
417157800	-121.31
417157900	-144.346
417158000	-121.504
417158100	-140.551
417158200	-118.391
417158300	-137.944
417158400	-118.922
417158500	-140.538
417158600	-118.206
417158700	-138.181
417158800	-119.021
417158900	-144.18
417159000	-120.703
417159100	-135.197
417159200	-119.487
417159300	-143.12
417159400	-119.482
417159500	-138.894
417159600	-117.998
417159700	-135.966
417159800	-119.663
417159900	-138.659
417160000	-114.185
417160100	-142.531
417160200	-119.653
417160300	-140.378
417160400	-116.892
417160500	-137.883
417160600	-119.618
417160700	-136.865
417160800	-115.311
417160900	-139.757
417161000	-118.596
417161100	-139.292
417161200	-118.8
417161300	-136.773
417161400	-116.535
417161500	-139.537
417161600	-117.717
417161700	-132.17
417161800	-118.156
417161900	-149.216
417162000	-119.452
417162100	-143.766
417162200	-119.256
417162300	-134.225
417162400	-118.381
417162500	-139.204
417162600	-118.426
417162700	-138.028
417162800	-120.039
417162900	-143.495
417163000	-117.412
417163100	-129.286
417163200	-114.936
417163300	-135.524
417163400	-118.924
417163500	-145.853
417163600	-119.693
417163700	-136.02
417163800	-120.921
417163900	-139.749
417164000	-118.543
417164100	-146.173
417164200	-118.094
417164300	-158.166
417164400	-115.91
417164500	-136.817
417164600	-117.944
417164700	-135.501
417164800	-116.963
417164900	-133.284
417165000	-116.438
417165100	-145.245
417165200	-119.183
417165300	-136.568
417165400	-118.162
417165500	-137.942
417165600	-120.531
417165700	-131.8
417165800	-118.158
417165900	-146.619
417166000	-117.47
417166100	-133.246
417166200	-118.187
417166300	-142.669
417166400	-115.725
417166500	-132.373
417166600	-118.423
417166700	-140.306
417166800	-118.753
417166900	-132.486
417167000	-119.802
417167100	-146.159
417167200	-116.008
417167300	-137.702
417167400	-117.693
417167500	-143.46
417167600	-120.104
417167700	-138.335
417167800	-117.905
417167900	-134.369
417168000	-120.867
417168100	-140.391
417168200	-117.788
417168300	-139.213
417168400	-118.774
417168500	-138.634
417168600	-118.139
417168700	-142.245
417168800	-116.488
417168900	-163.118
417169000	-117.174
417169100	-135.833
417169200	-114.075
417169300	-136.181
417169400	-114.466
417169500	-146.727
417169600	-117.887
417169700	-139.158
417169800	-118.097
417169900	-130.21
417170000	-118.34
417170100	-144.858
417170200	-115.894
417170300	-142.701
417170400	-117.567
417170500	-128.988
417170600	-118.754
417170700	-140.312
417170800	-116.241
417170900	-136.668
417171000	-118.572
417171100	-145.816
417171200	-119.706
417171300	-136.415
417171400	-117.801
417171500	-133.99
417171600	-116.76
417171700	-143.824
417171800	-118.728
417171900	-153.051
417172000	-119.315
417172100	-141.048
417172200	-118.684
417172300	-139.237
417172400	-118.33
417172500	-134.03
417172600	-119.398
417172700	-131.657
417172800	-119.235
417172900	-144.43
417173000	-117.768
417173100	-138.008
417173200	-118.464
417173300	-138.008
417173400	-116.644
417173500	-141.15
417173600	-119.467
417173700	-135.134
417173800	-115.486
417173900	-139.714
417174000	-117.826
417174100	-132.465
417174200	-118.245
417174300	-137.846
417174400	-119.895
417174500	-140.92
417174600	-118.613
417174700	-136.322
417174800	-120.593
417174900	-142.642
417175000	-119.512
417175100	-139.077
417175200	-119.977
417175300	-140.408
417175400	-116.648
417175500	-141.129
417175600	-119.187
417175700	-131.625
417175800	-117.29
417175900	-132.787
417176000	-117.53
417176100	-141.22
417176200	-117.003
417176300	-144.277
417176400	-116.175
417176500	-131.051
417176600	-118.286
417176700	-143.204
417176800	-117.836
417176900	-149.634
417177000	-117.421
417177100	-137.595
417177200	-117.843
417177300	-137.905
417177400	-118.554
417177500	-141.269
417177600	-115.863
417177700	-134.457
417177800	-118.257
417177900	-149.42
417178000	-117.914
417178100	-134.478
417178200	-117.225
417178300	-135.981
417178400	-120.472
417178500	-156.464
417178600	-117.133
417178700	-139.618
417178800	-117.264
417178900	-133.169
417179000	-118.319
417179100	-139.144
417179200	-115.884
417179300	-134.173
417179400	-118.751
417179500	-137.96
417179600	-117.44
417179700	-136.779
417179800	-116.713
417179900	-145.752
417180000	-115.935
417180100	-133.703
417180200	-118.884
417180300	-145.566
417180400	-119.492
417180500	-134.317
417180600	-117.421
417180700	-144.872
417180800	-118.7
417180900	-138.665
417181000	-118.958
417181100	-140.024
417181200	-118.289
417181300	-129.871
417181400	-118.65
417181500	-135.552
417181600	-118.067
417181700	-140.148
417181800	-117.549
417181900	-146.721
417182000	-118.527
417182100	-134.879
417182200	-119.759
417182300	-136.53
417182400	-118.39
417182500	-142.787
417182600	-115.551
417182700	-152.891
417182800	-117.487
417182900	-141.558
417183000	-114.686
417183100	-142.261
417183200	-117.169
417183300	-138.075
417183400	-117.936
417183500	-140.662
417183600	-115.335
417183700	-136.736
417183800	-115.758
417183900	-142.247
417184000	-118.523
417184100	-133.674
417184200	-118.736
417184300	-136.639
417184400	-117.469
417184500	-138.627
417184600	-115.09
417184700	-129.232
417184800	-115.654
417184900	-152.497
417185000	-119.435
417185100	-138.158
417185200	-115.967
417185300	-139.932
417185400	-116.02
417185500	-132.181
417185600	-118.667
417185700	-135.967
417185800	-115.605
417185900	-143.569
417186000	-118.937
417186100	-142.63
417186200	-118.64
417186300	-142.494
417186400	-117.726
417186500	-138.021
417186600	-117.204
417186700	-153.954
417186800	-117.679
417186900	-136.927
417187000	-118.778
417187100	-145.8
417187200	-115.84
417187300	-135.889
417187400	-117.071
417187500	-135.057
417187600	-115.206
417187700	-149.112
417187800	-116.461
417187900	-139.949
417188000	-118.501
417188100	-133.666
417188200	-118.935
417188300	-149.673
417188400	-116.045
417188500	-133.583
417188600	-117.066
417188700	-146.559
417188800	-117.168
417188900	-133.333
417189000	-115.842
417189100	-142.178
417189200	-118.443
417189300	-133.406
417189400	-116.183
417189500	-139.906
417189600	-116.566
417189700	-131.627
417189800	-114.929
417189900	-156.953
417190000	-114.713
417190100	-139.085
417190200	-119.861
417190300	-127.664
417190400	-114.949
417190500	-132.074
417190600	-114.985
417190700	-127.534
417190800	-118.668
417190900	-133.772
417191000	-116.561
417191100	-136.323
417191200	-117.069
417191300	-138.958
417191400	-119.124
417191500	-134.032
417191600	-114.536
417191700	-137.007
417191800	-115.777
417191900	-150.842
417192000	-117.62
417192100	-141.051
417192200	-117.031
417192300	-152.639
417192400	-115.77
417192500	-134.054
417192600	-115.517
417192700	-132.423
417192800	-115.196
417192900	-138.991
417193000	-118.168
417193100	-130.564
417193200	-117.065
417193300	-138.716
417193400	-116.906
417193500	-138.592
417193600	-116.331
417193700	-137.102
417193800	-114.241
417193900	-135.803
417194000	-113.919
417194100	-144.906
417194200	-116.178
417194300	-141.369
417194400	-118.237
417194500	-137.33
417194600	-116.961
417194700	-139.571
417194800	-114.606
417194900	-127.581
417195000	-115.674
417195100	-139.375
417195200	-117.578
417195300	-129.251
417195400	-114.129
417195500	-131.308
417195600	-115.19
417195700	-133.689
417195800	-116.753
417195900	-134.655
417196000	-114.58
417196100	-150.979
417196200	-115.539
417196300	-135.496
417196400	-115.744
417196500	-136.244
417196600	-118.442
417196700	-136.566
417196800	-114.452
417196900	-131.765
417197000	-114.877
417197100	-132.288
417197200	-118.133
417197300	-143.574
417197400	-114.424
417197500	-136.381
417197600	-116.86
417197700	-139.451
417197800	-116.75
417197900	-136.274
417198000	-119.758
417198100	-129.861
417198200	-115.302
417198300	-145.946
417198400	-116.016
417198500	-131.99
417198600	-117.878
417198700	-140.187
417198800	-114.251
417198900	-137.072
417199000	-114.285
417199100	-135.825
417199200	-114.415
417199300	-138.712
417199400	-117.398
417199500	-137.729
417199600	-115.527
417199700	-141.06
417199800	-116.341
417199900	-138.588
417200000	-117.119
417200100	-135.271
417200200	-115.289
417200300	-144.827
417200400	-115.429
417200500	-134.761
417200600	-113.693
417200700	-136.383
417200800	-116.422
417200900	-142.754
417201000	-115.744
417201100	-136.701
417201200	-117.057
417201300	-136.168
417201400	-115.138
417201500	-132.499
417201600	-116.186
417201700	-128.492
417201800	-114.466
417201900	-137.932
417202000	-114.466
417202100	-139.718
417202200	-115.045
417202300	-135.438
417202400	-113.258
417202500	-131.732
417202600	-114.936
417202700	-136.694
417202800	-118.122
417202900	-135.401
417203000	-115.354
417203100	-136.383
417203200	-116.741
417203300	-133.777
417203400	-113.237
417203500	-135.586
417203600	-114.463
417203700	-142.016
417203800	-112.461
417203900	-130.805
417204000	-113.662
417204100	-143.04
417204200	-116.164
417204300	-134.008
417204400	-114.87
417204500	-130.927
417204600	-114.664
417204700	-149.834
417204800	-114.006
417204900	-140.894
417205000	-115.812
417205100	-139.65
417205200	-117.808
417205300	-138.528
417205400	-115.298
417205500	-141.636
417205600	-111.791
417205700	-131.101
417205800	-114.534
417205900	-142.586
417206000	-112.354
417206100	-136.098
417206200	-113.911
417206300	-137.355
417206400	-117.161
417206500	-138.39
417206600	-116.313
417206700	-134.623
417206800	-116.971
417206900	-136.111
417207000	-115.791
417207100	-147.078
417207200	-112.829
417207300	-130.011
417207400	-111.291
417207500	-137.167
417207600	-114.844
417207700	-147.386
417207800	-113
417207900	-134.46
417208000	-115.029
417208100	-126.977
417208200	-115.312
417208300	-138.033
417208400	-112.192
417208500	-134.004
417208600	-111.88
417208700	-133.681
417208800	-113.319
417208900	-142.681
417209000	-116.401
417209100	-133.29
417209200	-115.595
417209300	-136.262
417209400	-115.602
417209500	-143.556
417209600	-115.435
417209700	-132.883
417209800	-114.579
417209900	-136.97
417210000	-116.269
417210100	-132.232
417210200	-112.362
417210300	-139.671
417210400	-110.853
417210500	-136.013
417210600	-114.651
417210700	-131.2
417210800	-112.041
417210900	-133.39
417211000	-111.248
417211100	-138.409
417211200	-113.056
417211300	-131.71
417211400	-113.265
417211500	-132.915
417211600	-113.924
417211700	-143.998
417211800	-112.186
417211900	-126.038
417212000	-113.556
417212100	-131.574
417212200	-113.183
417212300	-142.894
417212400	-111.948
417212500	-159.643
417212600	-112.372
417212700	-139.235
417212800	-115.258
417212900	-126.604
417213000	-111.584
417213100	-133.517
417213200	-115.384
417213300	-133.623
417213400	-112.893
417213500	-140.207
417213600	-109.951
417213700	-137.862
417213800	-112.321
417213900	-139.449
417214000	-111.876
417214100	-130.469
417214200	-111.455
417214300	-130.818
417214400	-112.324
417214500	-127.484
417214600	-114.329
417214700	-138.538
417214800	-110.684
417214900	-136.315
417215000	-112.146
417215100	-133.44
417215200	-113.223
417215300	-130.733
417215400	-113.152
417215500	-135.559
417215600	-111.114
417215700	-140.76
417215800	-113.474
417215900	-138.393
417216000	-110.173
417216100	-140.686
417216200	-114.524
417216300	-133.159
417216400	-112.363
417216500	-135.607
417216600	-112.998
417216700	-135.338
417216800	-111.854
417216900	-136.135
417217000	-109.944
417217100	-144.962
417217200	-112.067
417217300	-147.867
417217400	-111.509
417217500	-129.993
417217600	-110.671
417217700	-132.787
417217800	-112.106
417217900	-133.279
417218000	-111.004
417218100	-126.456
417218200	-114.532
417218300	-131.482
417218400	-111.531
417218500	-131.723
417218600	-113.282
417218700	-132.222
417218800	-111.568
417218900	-133.249
417219000	-111.581
417219100	-144.646
417219200	-111.73
417219300	-130.04
417219400	-106.485
417219500	-129.424
417219600	-115.142
417219700	-132.938
417219800	-111.545
417219900	-135.33
417220000	-111.888
417220100	-136.348
417220200	-111.758
417220300	-150.158
417220400	-106.916
417220500	-126.062
417220600	-111.265
417220700	-130.67
417220800	-111.166
417220900	-123.593
417221000	-109.677
417221100	-131.524
417221200	-110.446
417221300	-139.175
417221400	-112.537
417221500	-135.043
417221600	-114.471
417221700	-140.21
417221800	-109.697
417221900	-155.66
417222000	-110.459
417222100	-127.733
417222200	-110.996
417222300	-133.306
417222400	-109.077
417222500	-132.768
417222600	-110.837
417222700	-142.779
417222800	-112.203
417222900	-125.394
417223000	-110.572
417223100	-126.922
417223200	-110.275
417223300	-130.591
417223400	-110.259
417223500	-132.962
417223600	-110.64
417223700	-143.192
417223800	-112.735
417223900	-132.218
417224000	-110.594
417224100	-143.137
417224200	-110.76
417224300	-138.195
417224400	-109.978
417224500	-128.204
417224600	-107.494
417224700	-135.146
417224800	-109.327
417224900	-130.259
417225000	-107.991
417225100	-123.909
417225200	-110.931
417225300	-136.229
417225400	-110.959
417225500	-132.241
417225600	-111.162
417225700	-134.074
417225800	-111.342
417225900	-133.365
417226000	-110.439
417226100	-152.172
417226200	-111.807
417226300	-133.281
417226400	-105.182
417226500	-125.568
417226600	-110.589
417226700	-131.203
417226800	-106.345
417226900	-139.377
417227000	-107.498
417227100	-133.481
417227200	-108.689
417227300	-158.078
417227400	-109.302
417227500	-130.26
417227600	-109.418
417227700	-128.374
417227800	-108.167
417227900	-139.237
417228000	-110.074
417228100	-134.353
417228200	-108.003
417228300	-120.465
417228400	-106.332
417228500	-130.11
417228600	-108.306
417228700	-130.494
417228800	-107.691
417228900	-128.173
417229000	-107.398
417229100	-125.923
417229200	-105.605
417229300	-126.056
417229400	-107.336
417229500	-123.904
417229600	-108.241
417229700	-140.319
417229800	-108.72
417229900	-128.713
417230000	-107.053
417230100	-130.873
417230200	-108.844
417230300	-131.788
417230400	-107.723
417230500	-134.897
417230600	-106.933
417230700	-125.584
417230800	-109.267
417230900	-133.069
417231000	-103.51
417231100	-125.322
417231200	-107.696
417231300	-131.445
417231400	-110.426
417231500	-123.808
417231600	-105.429
417231700	-122.99
417231800	-107.586
417231900	-136.376
417232000	-107.105
417232100	-131.362
417232200	-108.181
417232300	-124.32
417232400	-108.547
417232500	-127.089
417232600	-104.433
417232700	-124.046
417232800	-106.423
417232900	-129.539
417233000	-105.757
417233100	-130.046
417233200	-105.599
417233300	-132.401
417233400	-106.694
417233500	-130.405
417233600	-104.533
417233700	-134.103
417233800	-106.256
417233900	-133.256
417234000	-106.278
417234100	-125.581
417234200	-105.318
417234300	-122.576
417234400	-107.088
417234500	-116.029
417234600	-105.657
417234700	-131.267
417234800	-106.636
417234900	-133.684
417235000	-105.071
417235100	-122.488
417235200	-105.663
417235300	-135.788
417235400	-105.882
417235500	-123.799
417235600	-106.149
417235700	-128.52
417235800	-105.69
417235900	-116.902
417236000	-108.129
417236100	-123.992
417236200	-105.797
417236300	-122.574
417236400	-104.621
417236500	-130.159
417236600	-101.61
417236700	-123.134
417236800	-106.032
417236900	-122.897
417237000	-106.945
417237100	-123.75
417237200	-102.421
417237300	-133.314
417237400	-103.542
417237500	-126.272
417237600	-103.047
417237700	-124.473
417237800	-102.493
417237900	-121.514
417238000	-101.609
417238100	-118.416
417238200	-101.616
417238300	-121.111
417238400	-102.655
417238500	-126.525
417238600	-105.288
417238700	-115.782
417238800	-104.391
417238900	-142.808
417239000	-100.674
417239100	-122.642
417239200	-103.278
417239300	-124.519
417239400	-104.018
417239500	-125.27
417239600	-105.171
417239700	-121.634
417239800	-103.069
417239900	-130.725
417240000	-101.421
417240100	-123.349
417240200	-100.91
417240300	-121.601
417240400	-102.454
417240500	-121.986
417240600	-103.673
417240700	-122.118
417240800	-102.305
417240900	-115.933
417241000	-102.988
417241100	-121.846
417241200	-103.854
417241300	-129.619
417241400	-102.908
417241500	-125.575
417241600	-104.179
417241700	-137.201
417241800	-102.408
417241900	-124.646
417242000	-102.13
417242100	-124.643
417242200	-101.015
417242300	-118.537
417242400	-101.018
417242500	-125.682
417242600	-99.525
417242700	-120.04
417242800	-101.939
417242900	-122.962
417243000	-96.6735
417243100	-120.67
417243200	-100.739
417243300	-127.224
417243400	-102.539
417243500	-122.369
417243600	-100.903
417243700	-129.299
417243800	-100.994
417243900	-140.5
417244000	-100.687
417244100	-117.022
417244200	-101.776
417244300	-115.359
417244400	-100.317
417244500	-126.772
417244600	-100.609
417244700	-121.438
417244800	-99.9526
417244900	-119.262
417245000	-99.291
417245100	-123.699
417245200	-100.033
417245300	-125.611
417245400	-98.7066
417245500	-123.731
417245600	-97.6932
417245700	-124.104
417245800	-100.162
417245900	-122.719
417246000	-101.113
417246100	-122.418
417246200	-99.8891
417246300	-137.766
417246400	-102.273
417246500	-113.782
417246600	-96.7404
417246700	-129.677
417246800	-98.3315
417246900	-114.279
417247000	-98.822
417247100	-111.225
417247200	-96.7859
417247300	-110.11
417247400	-95.6905
417247500	-113.659
417247600	-96.4584
417247700	-118.84
417247800	-99.3298
417247900	-111.066
417248000	-96.5321
417248100	-118.595
417248200	-96.8441
417248300	-114.987
417248400	-95.1239
417248500	-129.039
417248600	-96.2991
417248700	-117.944
417248800	-96.4674
417248900	-114.216
417249000	-95.5501
417249100	-117.6
417249200	-95.4704
417249300	-116.464
417249400	-94.5065
417249500	-112.496
417249600	-96.9961
417249700	-116.912
417249800	-93.3823
[truncated: 18,002 more rows]
