# Supplementary material for: Passive frequency comb generation at radiofrequency for ranging applications
Source: Nat Commun. 2024 Apr 2;15:2844. doi: 10.1038/s41467-024-46940-2 (PMC10987526; doi:10.1038/s41467-024-46940-2)
Supplement: Supplementary file 5 — Source Data [file 41467_2024_46940_MOESM5_ESM.zip › Figure3_Data/836_10MHz_-03_10dBm.xlsx]

## Sheet: Sheet1
frequency (Hz)	power (dBm)
417050000	-120.983
417050100	-150.824
417050200	-119.128
417050300	-142.302
417050400	-120.749
417050500	-145.418
417050600	-119.676
417050700	-142.077
417050800	-120.449
417050900	-151.97
417051000	-121.118
417051100	-138.1
417051200	-118.487
417051300	-136.97
417051400	-117.346
417051500	-144.01
417051600	-120.516
417051700	-147.32
417051800	-119.96
417051900	-152.155
417052000	-119.282
417052100	-128.776
417052200	-120.735
417052300	-140.529
417052400	-117.382
417052500	-142.639
417052600	-120.805
417052700	-139.171
417052800	-118.863
417052900	-138.934
417053000	-119.001
417053100	-160.482
417053200	-117.9
417053300	-134.84
417053400	-119.997
417053500	-150.584
417053600	-119.408
417053700	-141.344
417053800	-119.715
417053900	-139.169
417054000	-119.472
417054100	-140.175
417054200	-117.553
417054300	-138.25
417054400	-120.579
417054500	-139.199
417054600	-117.811
417054700	-148.752
417054800	-117.149
417054900	-137.132
417055000	-120.437
417055100	-146.33
417055200	-117.855
417055300	-138.083
417055400	-117.549
417055500	-151.056
417055600	-119.425
417055700	-150.157
417055800	-119.909
417055900	-137.027
417056000	-120.491
417056100	-148.09
417056200	-120.296
417056300	-144.229
417056400	-116.148
417056500	-138.212
417056600	-121.168
417056700	-141.07
417056800	-120.302
417056900	-149.721
417057000	-118.402
417057100	-146.482
417057200	-118.492
417057300	-129.618
417057400	-120.286
417057500	-146.838
417057600	-117.899
417057700	-137.786
417057800	-119.581
417057900	-136.548
417058000	-117.606
417058100	-142.265
417058200	-118.089
417058300	-145.206
417058400	-120.754
417058500	-143.381
417058600	-117.978
417058700	-137.91
417058800	-119.33
417058900	-135.778
417059000	-120.979
417059100	-142.02
417059200	-118.725
417059300	-142.976
417059400	-115.244
417059500	-145.098
417059600	-118.944
417059700	-152.909
417059800	-120.244
417059900	-135.398
417060000	-119.401
417060100	-134.34
417060200	-119.065
417060300	-144.712
417060400	-120.464
417060500	-141.72
417060600	-119.106
417060700	-136.445
417060800	-116.966
417060900	-140.511
417061000	-118.09
417061100	-132.357
417061200	-119.395
417061300	-145.064
417061400	-117.575
417061500	-136.307
417061600	-118.547
417061700	-153.791
417061800	-118.052
417061900	-143.58
417062000	-121.017
417062100	-151.708
417062200	-115.777
417062300	-136.388
417062400	-118.772
417062500	-144.829
417062600	-118.108
417062700	-130.475
417062800	-117.765
417062900	-141.314
417063000	-123.286
417063100	-134.392
417063200	-117.364
417063300	-133.518
417063400	-119.187
417063500	-142.371
417063600	-118.441
417063700	-138.256
417063800	-116.686
417063900	-141.288
417064000	-117.262
417064100	-134.523
417064200	-118.303
417064300	-134.536
417064400	-118.767
417064500	-135.532
417064600	-119.573
417064700	-139.109
417064800	-119.666
417064900	-132.739
417065000	-119.77
417065100	-138.194
417065200	-119.578
417065300	-139.907
417065400	-118.572
417065500	-131.197
417065600	-118.954
417065700	-145.993
417065800	-116.533
417065900	-142.554
417066000	-118.436
417066100	-140.147
417066200	-119.232
417066300	-133.912
417066400	-120.417
417066500	-144.709
417066600	-115.337
417066700	-146.088
417066800	-120.839
417066900	-139.231
417067000	-119.94
417067100	-135.741
417067200	-121.696
417067300	-134.255
417067400	-117.741
417067500	-133.442
417067600	-119.857
417067700	-147.471
417067800	-117.808
417067900	-156.383
417068000	-120.194
417068100	-135.481
417068200	-119.111
417068300	-136.328
417068400	-119.165
417068500	-142.359
417068600	-118.716
417068700	-148.211
417068800	-119.771
417068900	-139.715
417069000	-122.245
417069100	-149.266
417069200	-117.126
417069300	-136.704
417069400	-118.152
417069500	-136.25
417069600	-118.193
417069700	-137.669
417069800	-119.761
417069900	-129.564
417070000	-116.474
417070100	-134.524
417070200	-117.313
417070300	-143.719
417070400	-115.835
417070500	-135.386
417070600	-117.09
417070700	-136.338
417070800	-118.957
417070900	-136.912
417071000	-115.136
417071100	-141.051
417071200	-121.673
417071300	-135.338
417071400	-117.302
417071500	-138.614
417071600	-117.303
417071700	-132.614
417071800	-119.405
417071900	-136.858
417072000	-119.245
417072100	-153.52
417072200	-120.632
417072300	-145.3
417072400	-120.759
417072500	-148.018
417072600	-116.2
417072700	-141.032
417072800	-118.031
417072900	-140.682
417073000	-118.313
417073100	-136.369
417073200	-116.335
417073300	-138.325
417073400	-117.009
417073500	-140.817
417073600	-116.876
417073700	-148.22
417073800	-119.625
417073900	-147.855
417074000	-117.632
417074100	-148.598
417074200	-116.904
417074300	-133.247
417074400	-118.523
417074500	-132.142
417074600	-118.302
417074700	-134.177
417074800	-117.994
417074900	-144.45
417075000	-119.395
417075100	-139.45
417075200	-120.209
417075300	-138.623
417075400	-119.148
417075500	-144.237
417075600	-120.032
417075700	-133.478
417075800	-116.217
417075900	-147.88
417076000	-117.882
417076100	-135.841
417076200	-118.723
417076300	-136.834
417076400	-118.743
417076500	-143.7
417076600	-116.642
417076700	-133.458
417076800	-117.463
417076900	-137.438
417077000	-117.35
417077100	-143.682
417077200	-118.791
417077300	-135.705
417077400	-118.162
417077500	-145.426
417077600	-118.972
417077700	-130.821
417077800	-118.599
417077900	-143.656
417078000	-117.897
417078100	-140.645
417078200	-118.655
417078300	-137.619
417078400	-118.655
417078500	-143.129
417078600	-117.014
417078700	-137.239
417078800	-117.668
417078900	-147.058
417079000	-116.187
417079100	-135.067
417079200	-116.154
417079300	-133.856
417079400	-119.587
417079500	-133.227
417079600	-118.142
417079700	-133.384
417079800	-116.767
417079900	-144.046
417080000	-119.244
417080100	-136.116
417080200	-118.362
417080300	-150.21
417080400	-120.183
417080500	-145.391
417080600	-122.535
417080700	-139.289
417080800	-117.832
417080900	-139.624
417081000	-120.852
417081100	-141.85
417081200	-119.658
417081300	-138.248
417081400	-120.224
417081500	-134.197
417081600	-116.933
417081700	-140.895
417081800	-119.934
417081900	-139.187
417082000	-117.721
417082100	-138.62
417082200	-118.85
417082300	-137.226
417082400	-119.7
417082500	-136.214
417082600	-121.325
417082700	-140.972
417082800	-120.618
417082900	-135.37
417083000	-120.164
417083100	-149.264
417083200	-121.06
417083300	-148.702
417083400	-118.954
417083500	-138.522
417083600	-118.923
417083700	-134.602
417083800	-118.011
417083900	-132.656
417084000	-120.079
417084100	-141.341
417084200	-117.205
417084300	-146.576
417084400	-117.203
417084500	-148.638
417084600	-117.276
417084700	-145.242
417084800	-118.764
417084900	-139.084
417085000	-118.392
417085100	-147.489
417085200	-117.556
417085300	-138.838
417085400	-117.795
417085500	-134.184
417085600	-115.911
417085700	-143.809
417085800	-119.447
417085900	-140.99
417086000	-118.286
417086100	-130.977
417086200	-117.603
417086300	-136.464
417086400	-118.649
417086500	-138.399
417086600	-118.088
417086700	-132.831
417086800	-117.369
417086900	-142.378
417087000	-117.938
417087100	-136.589
417087200	-119.958
417087300	-140.479
417087400	-119.999
417087500	-134.28
417087600	-119.094
417087700	-136.345
417087800	-117.399
417087900	-133.022
417088000	-119.919
417088100	-131.462
417088200	-118.027
417088300	-136.127
417088400	-118.913
417088500	-135.091
417088600	-118.06
417088700	-137.917
417088800	-118.061
417088900	-139.804
417089000	-116.257
417089100	-134.962
417089200	-116.805
417089300	-146.943
417089400	-116.426
417089500	-160.146
417089600	-119.802
417089700	-133.951
417089800	-119.281
417089900	-140.988
417090000	-116.786
417090100	-138.77
417090200	-119.73
417090300	-144.539
417090400	-116.333
417090500	-136.084
417090600	-119.248
417090700	-140.25
417090800	-118.349
417090900	-134.068
417091000	-118.19
417091100	-139.364
417091200	-116.647
417091300	-132.669
417091400	-118.758
417091500	-154.763
417091600	-117.874
417091700	-140.643
417091800	-120.661
417091900	-130.875
417092000	-119.783
417092100	-136.223
417092200	-117.322
417092300	-138.222
417092400	-119.173
417092500	-134.969
417092600	-117.926
417092700	-137.183
417092800	-117.779
417092900	-142.629
417093000	-122.559
417093100	-138.027
417093200	-121.02
417093300	-142.233
417093400	-117.246
417093500	-132.926
417093600	-118.871
417093700	-137.578
417093800	-116.902
417093900	-146.901
417094000	-118.512
417094100	-141.59
417094200	-121.556
417094300	-144.451
417094400	-121.087
417094500	-144.02
417094600	-116.892
417094700	-131.641
417094800	-121.43
417094900	-135.319
417095000	-118.023
417095100	-137.673
417095200	-121.518
417095300	-144.418
417095400	-118.033
417095500	-143.81
417095600	-120.71
417095700	-136.879
417095800	-118.165
417095900	-139.773
417096000	-119.625
417096100	-149.548
417096200	-119.949
417096300	-140.466
417096400	-117.918
417096500	-133.589
417096600	-118.128
417096700	-142.006
417096800	-123.086
417096900	-145.113
417097000	-117.966
417097100	-139.537
417097200	-118.63
417097300	-147.114
417097400	-121.927
417097500	-142.291
417097600	-118.541
417097700	-149.844
417097800	-117.82
417097900	-141.356
417098000	-120.405
417098100	-138.34
417098200	-116.537
417098300	-137.445
417098400	-120.51
417098500	-134.6
417098600	-119.441
417098700	-142.023
417098800	-119.694
417098900	-139.722
417099000	-115.697
417099100	-144.218
417099200	-119.614
417099300	-140.086
417099400	-117.728
417099500	-135.01
417099600	-117.187
417099700	-133.572
417099800	-120.053
417099900	-141.928
417100000	-121.224
417100100	-142.897
417100200	-116.855
417100300	-137.151
417100400	-120.64
417100500	-134.573
417100600	-121.136
417100700	-136.926
417100800	-120.482
417100900	-134.833
417101000	-119.052
417101100	-142.865
417101200	-120.901
417101300	-137.784
417101400	-120.326
417101500	-141.407
417101600	-119.74
417101700	-137.089
417101800	-116.689
417101900	-134.889
417102000	-121.888
417102100	-143.186
417102200	-122.191
417102300	-141.216
417102400	-119.07
417102500	-139.533
417102600	-119.133
417102700	-144.673
417102800	-118.127
417102900	-142.927
417103000	-119.817
417103100	-144.369
417103200	-119.64
417103300	-137.696
417103400	-121.005
417103500	-137.965
417103600	-117.326
417103700	-136.043
417103800	-118.983
417103900	-136.247
417104000	-120.829
417104100	-135.182
417104200	-118.655
417104300	-135.621
417104400	-117.401
417104500	-132.231
417104600	-118.798
417104700	-139.655
417104800	-118.196
417104900	-136.359
417105000	-118.525
417105100	-141.36
417105200	-122.808
417105300	-145.992
417105400	-119.396
417105500	-137.695
417105600	-119.29
417105700	-144.894
417105800	-120.271
417105900	-143.627
417106000	-119.217
417106100	-155.964
417106200	-122.404
417106300	-134.544
417106400	-119.759
417106500	-144.477
417106600	-118.992
417106700	-139.31
417106800	-120.145
417106900	-143.981
417107000	-119.28
417107100	-139.818
417107200	-118.115
417107300	-132.032
417107400	-120.161
417107500	-141.025
417107600	-119.871
417107700	-152.173
417107800	-119.609
417107900	-143.77
417108000	-120.873
417108100	-140.39
417108200	-119.405
417108300	-134.642
417108400	-116.648
417108500	-137.688
417108600	-120.261
417108700	-137.655
417108800	-122.644
417108900	-140.145
417109000	-116.584
417109100	-143.116
417109200	-118.946
417109300	-145.364
417109400	-116.917
417109500	-148.196
417109600	-118.666
417109700	-146.931
417109800	-119.366
417109900	-147.773
417110000	-121.309
417110100	-143.598
417110200	-118.516
417110300	-138.412
417110400	-118.582
417110500	-137.496
417110600	-120.095
417110700	-139.745
417110800	-117.172
417110900	-142.752
417111000	-121.122
417111100	-140.135
417111200	-117.095
417111300	-128.546
417111400	-118.246
417111500	-140.767
417111600	-117.292
417111700	-142.978
417111800	-120.662
417111900	-136.924
417112000	-117.719
417112100	-141.077
417112200	-117.681
417112300	-135.992
417112400	-120.012
417112500	-143.401
417112600	-118.308
417112700	-143.581
417112800	-122.422
417112900	-137.191
417113000	-120.296
417113100	-152.042
417113200	-118.902
417113300	-143.821
417113400	-119.729
417113500	-141.775
417113600	-122.421
417113700	-145.717
417113800	-119.685
417113900	-160.02
417114000	-122.734
417114100	-142.453
417114200	-117.496
417114300	-129.233
417114400	-121.03
417114500	-136.556
417114600	-117.907
417114700	-140.688
417114800	-118.225
417114900	-132.911
417115000	-118.181
417115100	-141.707
417115200	-119.97
417115300	-148.114
417115400	-120.589
417115500	-139.692
417115600	-119.071
417115700	-139.945
417115800	-122.182
417115900	-136.744
417116000	-118.558
417116100	-135.696
417116200	-120.201
417116300	-136.118
417116400	-121.124
417116500	-131.402
417116600	-119.232
417116700	-134.615
417116800	-116.137
417116900	-141.739
417117000	-119.492
417117100	-139.133
417117200	-118.894
417117300	-139.023
417117400	-120.01
417117500	-156.477
417117600	-117.26
417117700	-143.738
417117800	-118.87
417117900	-144.514
417118000	-121.875
417118100	-145.896
417118200	-121.733
417118300	-132.803
417118400	-121.385
417118500	-142.275
417118600	-118.786
417118700	-145.935
417118800	-119.882
417118900	-143.174
417119000	-120.202
417119100	-135.967
417119200	-120.936
417119300	-139.387
417119400	-119.217
417119500	-130.251
417119600	-119.148
417119700	-139.476
417119800	-118.001
417119900	-146.637
417120000	-117.768
417120100	-137.04
417120200	-116.473
417120300	-135.855
417120400	-118.093
417120500	-138.728
417120600	-119.818
417120700	-137.949
417120800	-120.413
417120900	-145.645
417121000	-119.461
417121100	-143.709
417121200	-121.993
417121300	-139.483
417121400	-120.36
417121500	-155.403
417121600	-121.579
417121700	-137.774
417121800	-118.871
417121900	-141.237
417122000	-118.461
417122100	-143.269
417122200	-119.043
417122300	-137.054
417122400	-120.626
417122500	-138.301
417122600	-114.561
417122700	-137.968
417122800	-118.952
417122900	-138.666
417123000	-118.985
417123100	-139.935
417123200	-120.168
417123300	-147.66
417123400	-118.836
417123500	-139.756
417123600	-118.845
417123700	-143.887
417123800	-120.128
417123900	-139.692
417124000	-121.585
417124100	-140.947
417124200	-117.888
417124300	-142.754
417124400	-121.282
417124500	-133.934
417124600	-119.895
417124700	-129.487
417124800	-120.915
417124900	-132.743
417125000	-119.063
417125100	-135.87
417125200	-118.641
417125300	-145.515
417125400	-119.485
417125500	-137.891
417125600	-121.146
417125700	-143.038
417125800	-120.773
417125900	-141.904
417126000	-120.947
417126100	-134.629
417126200	-117.32
417126300	-135.257
417126400	-118.848
417126500	-142.375
417126600	-118.217
417126700	-135.118
417126800	-121.861
417126900	-145.358
417127000	-123.225
417127100	-141.283
417127200	-121.724
417127300	-142.832
417127400	-119.87
417127500	-145.626
417127600	-117.695
417127700	-141.53
417127800	-122.218
417127900	-145.167
417128000	-121.592
417128100	-136.239
417128200	-120.273
417128300	-134.906
417128400	-117.643
417128500	-149.242
417128600	-119.393
417128700	-137.214
417128800	-119.374
417128900	-136.479
417129000	-119.344
417129100	-132.449
417129200	-114.334
417129300	-143.438
417129400	-121.077
417129500	-138.687
417129600	-119.268
417129700	-132.604
417129800	-122.399
417129900	-137.386
417130000	-120.118
417130100	-148.574
417130200	-118.309
417130300	-141.084
417130400	-119.209
417130500	-132.94
417130600	-118.343
417130700	-137.002
417130800	-118.971
417130900	-134.327
417131000	-118.556
417131100	-137.127
417131200	-116.924
417131300	-134.814
417131400	-118.962
417131500	-152.12
417131600	-119.305
417131700	-154.785
417131800	-119.708
417131900	-138.928
417132000	-116.933
417132100	-139.161
417132200	-117.076
417132300	-144.819
417132400	-120.666
417132500	-142.73
417132600	-119.113
417132700	-138.659
417132800	-121.283
417132900	-152.702
417133000	-120.498
417133100	-141.845
417133200	-116.945
417133300	-144.13
417133400	-120.254
417133500	-140.573
417133600	-119.922
417133700	-133.375
417133800	-120.195
417133900	-141.692
417134000	-118.156
417134100	-142.27
417134200	-119.964
417134300	-142.62
417134400	-119.201
417134500	-134.902
417134600	-120.915
417134700	-134.237
417134800	-119.865
417134900	-136.276
417135000	-120.301
417135100	-136.896
417135200	-121.194
417135300	-138.239
417135400	-119.777
417135500	-141.887
417135600	-117.925
417135700	-142.6
417135800	-118.093
417135900	-140.676
417136000	-116.902
417136100	-139.485
417136200	-118.947
417136300	-144.187
417136400	-122.181
417136500	-146.715
417136600	-120.058
417136700	-139.117
417136800	-117.64
417136900	-135.407
417137000	-114.891
417137100	-140.308
417137200	-118.223
417137300	-138.877
417137400	-120.297
417137500	-134.522
417137600	-120.961
417137700	-143.522
417137800	-120.406
417137900	-145.453
417138000	-120.099
417138100	-146.942
417138200	-119.832
417138300	-137.982
417138400	-116.999
417138500	-140.279
417138600	-115.927
417138700	-152.064
417138800	-119.607
417138900	-132.133
417139000	-117.49
417139100	-146.175
417139200	-118.14
417139300	-140.06
417139400	-120.259
417139500	-164.766
417139600	-118.376
417139700	-136.246
417139800	-118.711
417139900	-135.171
417140000	-119.966
417140100	-141.018
417140200	-120.319
417140300	-141.241
417140400	-114.04
417140500	-141.763
417140600	-119.489
417140700	-135.649
417140800	-118.213
417140900	-146.54
417141000	-121.61
417141100	-142.538
417141200	-120.146
417141300	-136.01
417141400	-118.517
417141500	-143.234
417141600	-118.451
417141700	-141.631
417141800	-116.841
417141900	-135.118
417142000	-120.564
417142100	-160.865
417142200	-119.469
417142300	-139.169
417142400	-116.741
417142500	-130.006
417142600	-116.822
417142700	-142.61
417142800	-119.249
417142900	-145.5
417143000	-117.273
417143100	-130.014
417143200	-117.273
417143300	-135.648
417143400	-118.617
417143500	-138.13
417143600	-120.964
417143700	-126.446
417143800	-118.147
417143900	-154.015
417144000	-121.312
417144100	-149.829
417144200	-118.315
417144300	-136.538
417144400	-118.164
417144500	-143.414
417144600	-117.645
417144700	-136.776
417144800	-117.683
417144900	-141.829
417145000	-117.047
417145100	-150.748
417145200	-119.983
417145300	-144.091
417145400	-118.031
417145500	-140.521
417145600	-117.008
417145700	-138.654
417145800	-116.517
417145900	-144.383
417146000	-120.804
417146100	-143.337
417146200	-117.301
417146300	-128.021
417146400	-119.579
417146500	-143.922
417146600	-118.416
417146700	-138.285
417146800	-117.361
417146900	-147.768
417147000	-117.036
417147100	-141.454
417147200	-115.964
417147300	-135.391
417147400	-121.108
417147500	-133.81
417147600	-116.248
417147700	-140.046
417147800	-118.383
417147900	-140.72
417148000	-115.6
417148100	-141.963
417148200	-119.118
417148300	-136.558
417148400	-119.453
417148500	-136.21
417148600	-120.639
417148700	-157.494
417148800	-116.601
417148900	-147.222
417149000	-121.238
417149100	-144.8
417149200	-119.236
417149300	-151.811
417149400	-120.647
417149500	-136.888
417149600	-118.3
417149700	-129.783
417149800	-118.113
417149900	-141.645
417150000	-122.134
417150100	-146.525
417150200	-117.847
417150300	-138.492
417150400	-121.267
417150500	-145.359
417150600	-117.207
417150700	-151.438
417150800	-118.502
417150900	-141.465
417151000	-116.495
417151100	-139.523
417151200	-119.483
417151300	-140.046
417151400	-120.387
417151500	-142.935
417151600	-120.132
417151700	-138.362
417151800	-117.368
417151900	-130.96
417152000	-117.273
417152100	-136.635
417152200	-119.031
417152300	-155.856
417152400	-118.195
417152500	-140.593
417152600	-117.543
417152700	-152.877
417152800	-118.866
417152900	-139.451
417153000	-118.906
417153100	-135.182
417153200	-121.283
417153300	-133.951
417153400	-119.779
417153500	-140.707
417153600	-118.513
417153700	-150.85
417153800	-116.057
417153900	-138.214
417154000	-116.103
417154100	-136.265
417154200	-116.021
417154300	-138.767
417154400	-119.842
417154500	-131.732
417154600	-116.584
417154700	-134.641
417154800	-117.633
417154900	-141.477
417155000	-117.737
417155100	-134.836
417155200	-117.582
417155300	-142.553
417155400	-115.784
417155500	-136.367
417155600	-120.95
417155700	-140.779
417155800	-113.505
417155900	-142.673
417156000	-118.141
417156100	-134.955
417156200	-117.182
417156300	-130.459
417156400	-118.402
417156500	-139.571
417156600	-119.013
417156700	-132.113
417156800	-117.457
417156900	-147.031
417157000	-117.746
417157100	-147.116
417157200	-119.364
417157300	-134.439
417157400	-120.109
417157500	-152.586
417157600	-118.018
417157700	-144.755
417157800	-119.559
417157900	-138.686
417158000	-117.834
417158100	-132.344
417158200	-116.235
417158300	-136.795
417158400	-116.403
417158500	-133.019
417158600	-116.947
417158700	-153.668
417158800	-120.762
417158900	-156.606
417159000	-115.881
417159100	-139.559
417159200	-116.157
417159300	-133.072
417159400	-117.094
417159500	-131.541
417159600	-117.664
417159700	-131.829
417159800	-116.214
417159900	-137.221
417160000	-118.694
417160100	-130.564
417160200	-115.117
417160300	-133.432
417160400	-118.96
417160500	-133.104
417160600	-114.52
417160700	-137.272
417160800	-118.4
417160900	-140.254
417161000	-118.724
417161100	-144.842
417161200	-118.35
417161300	-143.406
417161400	-119.008
417161500	-137.902
417161600	-116.86
417161700	-137.655
417161800	-118.657
417161900	-145.462
417162000	-119.861
417162100	-145.339
417162200	-119.685
417162300	-136.908
417162400	-114.789
417162500	-143.948
417162600	-117.88
417162700	-137.556
417162800	-120.396
417162900	-133.971
417163000	-119.172
417163100	-146.086
417163200	-118.186
417163300	-142.114
417163400	-117.063
417163500	-140.7
417163600	-115.506
417163700	-136.976
417163800	-119.48
417163900	-145.571
417164000	-118.251
417164100	-129.257
417164200	-116.729
417164300	-134.682
417164400	-118.496
417164500	-134.428
417164600	-116.688
417164700	-137.334
417164800	-118.055
417164900	-142.835
417165000	-119.346
417165100	-137.42
417165200	-116.575
417165300	-148.518
417165400	-116.852
417165500	-143.234
417165600	-115.448
417165700	-136.978
417165800	-117.51
417165900	-149.097
417166000	-115.414
417166100	-135.756
417166200	-117.324
417166300	-138.272
417166400	-118.214
417166500	-137.103
417166600	-119.21
417166700	-140.972
417166800	-117.811
417166900	-143.344
417167000	-119.63
417167100	-137.048
417167200	-116.538
417167300	-136.675
417167400	-116.462
417167500	-131.613
417167600	-115.256
417167700	-131.588
417167800	-115.919
417167900	-136.432
417168000	-117.876
417168100	-132.308
417168200	-119.634
417168300	-139.409
417168400	-117.716
417168500	-140.044
417168600	-118.443
417168700	-135.945
417168800	-116.31
417168900	-133.552
417169000	-118.215
417169100	-138.258
417169200	-116.621
417169300	-131.109
417169400	-116.174
417169500	-136.63
417169600	-115.682
417169700	-137.875
417169800	-117.338
417169900	-136.522
417170000	-117.743
417170100	-145.819
417170200	-117.743
417170300	-131.606
417170400	-114.813
417170500	-138.792
417170600	-117.614
417170700	-136.775
417170800	-117.607
417170900	-136.775
417171000	-114.762
417171100	-130.887
417171200	-115.982
417171300	-137.871
417171400	-117.389
417171500	-136.184
417171600	-117.726
417171700	-135.648
417171800	-113.85
417171900	-132.177
417172000	-118.063
417172100	-142.955
417172200	-114.601
417172300	-130.949
417172400	-116.354
417172500	-137.541
417172600	-115.518
417172700	-145.881
417172800	-116.889
417172900	-133.363
417173000	-116.856
417173100	-134.677
417173200	-116.175
417173300	-139.297
417173400	-117.199
417173500	-133.454
417173600	-117.499
417173700	-145.309
417173800	-116.175
417173900	-135.086
417174000	-116.403
417174100	-140.15
417174200	-114.808
417174300	-131.777
417174400	-118.529
417174500	-131.021
417174600	-116.64
417174700	-133.777
417174800	-117.919
417174900	-151.34
417175000	-116.165
417175100	-158.025
417175200	-116.199
417175300	-139.032
417175400	-115.962
417175500	-143.469
417175600	-114.991
417175700	-133.504
417175800	-118.266
417175900	-148.966
417176000	-116.036
417176100	-141.297
417176200	-117.96
417176300	-135.365
417176400	-116.072
417176500	-141.598
417176600	-118.843
417176700	-140.924
417176800	-116.659
417176900	-134.188
417177000	-115.747
417177100	-138.003
417177200	-116.087
417177300	-133.054
417177400	-118.623
417177500	-134.484
417177600	-115.088
417177700	-144.005
417177800	-115.828
417177900	-142.122
417178000	-114.731
417178100	-146.868
417178200	-118.056
417178300	-132.812
417178400	-115.491
417178500	-142.776
417178600	-118.067
417178700	-135.225
417178800	-112.955
417178900	-140.21
417179000	-114.935
417179100	-126.268
417179200	-113.773
417179300	-147.408
417179400	-115.904
417179500	-146.765
417179600	-113.825
417179700	-134.478
417179800	-117.833
417179900	-138.604
417180000	-116.91
417180100	-136.31
417180200	-117.187
417180300	-139.094
417180400	-113.919
417180500	-133.57
417180600	-115.7
417180700	-129.692
417180800	-114.808
417180900	-140.202
417181000	-115.625
417181100	-133.329
417181200	-117.4
417181300	-132.621
417181400	-116.742
417181500	-132.517
417181600	-117.693
417181700	-141.391
417181800	-114.172
417181900	-128.049
417182000	-113.844
417182100	-138.106
417182200	-117.544
417182300	-137.563
417182400	-114.771
417182500	-131.592
417182600	-114.626
417182700	-141.414
417182800	-115.538
417182900	-138.638
417183000	-113.255
417183100	-154.124
417183200	-114.671
417183300	-126.59
417183400	-114.883
417183500	-135.377
417183600	-115.441
417183700	-142.345
417183800	-114.846
417183900	-127.848
417184000	-114.939
417184100	-136.538
417184200	-115.553
417184300	-143.038
417184400	-113.753
417184500	-132.146
417184600	-114.03
417184700	-133.163
417184800	-115.023
417184900	-135.529
417185000	-116.48
417185100	-131.669
417185200	-117.468
417185300	-127.526
417185400	-114.896
417185500	-130.313
417185600	-110.889
417185700	-135.505
417185800	-115.577
417185900	-130.017
417186000	-117.005
417186100	-132.782
417186200	-115.099
417186300	-130.114
417186400	-113.877
417186500	-143.176
417186600	-113.833
417186700	-134.007
417186800	-114.832
417186900	-133.593
417187000	-114.345
417187100	-127.831
417187200	-112.985
417187300	-137.53
417187400	-113.533
417187500	-132.092
417187600	-118.676
417187700	-133.54
417187800	-116.354
417187900	-138.624
417188000	-114.187
417188100	-134.22
417188200	-111.837
417188300	-137.2
417188400	-114.637
417188500	-139.441
417188600	-115.488
417188700	-134.393
417188800	-115.667
417188900	-145.435
417189000	-114.832
417189100	-147.212
417189200	-114.14
417189300	-135.918
417189400	-114.767
417189500	-143.032
417189600	-115.232
417189700	-132.605
417189800	-115.908
417189900	-154.716
417190000	-116.665
417190100	-137.323
417190200	-113.77
417190300	-134.755
417190400	-114.516
417190500	-138.029
417190600	-114.588
417190700	-139.334
417190800	-114.366
417190900	-138.707
417191000	-114.852
417191100	-141.763
417191200	-114.393
417191300	-130.543
417191400	-113.73
417191500	-133.512
417191600	-112.303
417191700	-124.181
417191800	-111.371
417191900	-127.423
417192000	-112.963
417192100	-137.556
417192200	-113.182
417192300	-138.779
417192400	-114.488
417192500	-142.387
417192600	-115.158
417192700	-144.495
417192800	-114.355
417192900	-132.136
417193000	-114.48
417193100	-127.839
417193200	-112.699
417193300	-129.262
417193400	-111.609
417193500	-137.594
417193600	-113.204
417193700	-134.956
417193800	-115.192
417193900	-128.57
417194000	-113.465
417194100	-134.633
417194200	-111.984
417194300	-133.37
417194400	-112.204
417194500	-144.116
417194600	-113.486
417194700	-138.125
417194800	-113.726
417194900	-133.973
417195000	-113.061
417195100	-141.245
417195200	-113.123
417195300	-143.231
417195400	-111.93
417195500	-138.457
417195600	-113.426
417195700	-129.027
417195800	-114.787
417195900	-131.627
417196000	-112.159
417196100	-127.05
417196200	-113.407
417196300	-144.138
417196400	-111.501
417196500	-127.097
417196600	-113.635
417196700	-134.777
417196800	-113.415
417196900	-132.302
417197000	-114.357
417197100	-130.188
417197200	-114.771
417197300	-138.531
417197400	-113.163
417197500	-136.614
417197600	-112.181
417197700	-131.656
417197800	-111.868
417197900	-129.514
417198000	-112.856
417198100	-131.341
417198200	-113.058
417198300	-138.208
417198400	-112.914
417198500	-135.934
417198600	-114.715
417198700	-146.62
417198800	-112.879
417198900	-132.833
417199000	-111.319
417199100	-144.914
417199200	-112.239
417199300	-139.868
417199400	-109.976
417199500	-136.992
417199600	-112.096
417199700	-136.604
417199800	-112.701
417199900	-146.19
417200000	-114.015
417200100	-132.736
417200200	-110.606
417200300	-135.139
417200400	-112.787
417200500	-135.929
417200600	-111.863
417200700	-134.508
417200800	-112.191
417200900	-131.717
417201000	-110.889
417201100	-121.905
417201200	-109.449
417201300	-142.264
417201400	-111.682
417201500	-128.098
417201600	-109.478
417201700	-142.003
417201800	-111.236
417201900	-126.823
417202000	-110.613
417202100	-138.831
417202200	-110.809
417202300	-128.119
417202400	-111.257
417202500	-137.338
417202600	-112.099
417202700	-129.549
417202800	-113.171
417202900	-136.028
417203000	-114.736
417203100	-130.519
417203200	-112.374
417203300	-133.499
417203400	-109.55
417203500	-133.723
417203600	-113.096
417203700	-128.096
417203800	-112.558
417203900	-130.015
417204000	-110.457
417204100	-131.362
417204200	-111.532
417204300	-140.375
417204400	-109.909
417204500	-136.857
417204600	-111.025
417204700	-132.15
417204800	-111.163
417204900	-148.485
417205000	-111.908
417205100	-137.566
417205200	-107.709
417205300	-130.395
417205400	-112.188
417205500	-128.082
417205600	-111.822
417205700	-126.179
417205800	-114.073
417205900	-131.902
417206000	-109.707
417206100	-136.219
417206200	-109.605
417206300	-131.965
417206400	-110.103
417206500	-132.029
417206600	-111.82
417206700	-133.592
417206800	-110.804
417206900	-128.504
417207000	-111.81
417207100	-124.431
417207200	-110.427
417207300	-141.217
417207400	-113.345
417207500	-129.174
417207600	-109.25
417207700	-149.008
417207800	-110.346
417207900	-128.813
417208000	-109.398
417208100	-133.507
417208200	-112.072
417208300	-130.475
417208400	-105.659
417208500	-131.442
417208600	-113.546
417208700	-143.302
417208800	-111.058
417208900	-134.922
417209000	-109.166
417209100	-130.084
417209200	-107.744
417209300	-136.184
417209400	-109.054
417209500	-125.008
417209600	-110.981
417209700	-126.105
417209800	-109.893
417209900	-130.858
417210000	-109.045
417210100	-134.445
417210200	-109.476
417210300	-130.811
417210400	-109.97
417210500	-130.84
417210600	-111.652
417210700	-124.379
417210800	-110.912
417210900	-125.532
417211000	-110.385
417211100	-131.68
417211200	-110.238
417211300	-139.834
417211400	-109.44
417211500	-128.315
417211600	-111.087
417211700	-138.095
417211800	-111.685
417211900	-124.451
417212000	-109.897
417212100	-128.13
417212200	-110.492
417212300	-129.39
417212400	-111.189
417212500	-128.918
417212600	-109.982
417212700	-125.746
417212800	-106.63
417212900	-131.723
417213000	-110.468
417213100	-128.967
417213200	-108.294
417213300	-131.491
417213400	-107.718
417213500	-130.83
417213600	-109.184
417213700	-128.733
417213800	-108.853
417213900	-138.391
417214000	-111.455
417214100	-134.771
417214200	-107.913
417214300	-135.315
417214400	-107.929
417214500	-123.521
417214600	-108.462
417214700	-131.216
417214800	-108.792
417214900	-132.709
417215000	-107.399
417215100	-131.104
417215200	-105.012
417215300	-129.506
417215400	-108.096
417215500	-133.071
417215600	-106.695
417215700	-126.126
417215800	-106.656
417215900	-126.143
417216000	-107.501
417216100	-123.821
417216200	-109.019
417216300	-123.552
417216400	-107.484
417216500	-125.157
417216600	-111.838
417216700	-125.317
417216800	-106.098
417216900	-118.659
417217000	-104.96
417217100	-122.637
417217200	-108.573
417217300	-120.872
417217400	-104.479
417217500	-136.064
417217600	-105.651
417217700	-126.498
417217800	-108.784
417217900	-122.772
417218000	-105.069
417218100	-145.806
417218200	-107.329
417218300	-121.848
417218400	-107.867
417218500	-120.497
417218600	-104.623
417218700	-124.997
417218800	-105.763
417218900	-132.687
417219000	-105.632
417219100	-127.245
417219200	-104.653
417219300	-129.281
417219400	-105.034
417219500	-129.19
417219600	-107.805
417219700	-122.84
417219800	-107.169
417219900	-128.006
417220000	-107.966
417220100	-127.092
417220200	-107.216
417220300	-126.49
417220400	-103.131
417220500	-129.094
417220600	-105.447
417220700	-125.741
417220800	-105.258
417220900	-125.091
417221000	-105.831
417221100	-127.532
417221200	-107.242
417221300	-125.289
417221400	-107.978
417221500	-126.88
417221600	-107.258
417221700	-121.853
417221800	-103.643
417221900	-127.816
417222000	-102.763
417222100	-127.448
417222200	-105.645
417222300	-121.763
417222400	-107.593
417222500	-119.288
417222600	-105.533
417222700	-118.711
417222800	-103.094
417222900	-116.094
417223000	-101.176
417223100	-126.81
417223200	-104.844
417223300	-118.031
417223400	-102.217
417223500	-119.098
417223600	-106.393
417223700	-120.894
417223800	-104.922
417223900	-115.74
417224000	-104.925
417224100	-122.119
417224200	-105.695
417224300	-119.608
417224400	-102.829
417224500	-117.688
417224600	-104.566
417224700	-129.712
417224800	-104.222
417224900	-133.173
417225000	-104.42
417225100	-134.51
417225200	-103.116
417225300	-130.139
417225400	-100.687
417225500	-130.333
417225600	-105.293
417225700	-131.352
417225800	-105.183
417225900	-124.502
417226000	-102.907
417226100	-125.959
417226200	-101.532
417226300	-117.651
417226400	-104.82
417226500	-125.584
417226600	-102.55
417226700	-118.54
417226800	-102.03
417226900	-120.484
417227000	-101.928
417227100	-115.912
417227200	-102.535
417227300	-121.573
417227400	-100.572
417227500	-124.551
417227600	-102.624
417227700	-137.239
417227800	-102.438
417227900	-123.957
417228000	-101.135
417228100	-119.991
417228200	-103.669
417228300	-114.677
417228400	-101.582
417228500	-115.668
417228600	-100.875
417228700	-121.893
417228800	-101.02
417228900	-124.431
417229000	-103.002
417229100	-127.564
417229200	-99.9871
417229300	-117.114
417229400	-99.9886
417229500	-120.172
417229600	-98.6967
417229700	-125.146
417229800	-101.553
417229900	-122.129
417230000	-101.474
417230100	-123.114
417230200	-100.468
417230300	-120.167
417230400	-99.5481
417230500	-120.51
417230600	-97.2496
417230700	-126.377
417230800	-100.512
417230900	-120.034
417231000	-98.8124
417231100	-115.99
417231200	-98.9665
417231300	-112.886
417231400	-95.2015
417231500	-117.141
417231600	-96.661
417231700	-118.559
417231800	-99.1346
417231900	-122.064
417232000	-99.1739
417232100	-124.868
417232200	-97.9085
417232300	-117.008
417232400	-97.6623
417232500	-119.771
417232600	-94.8717
417232700	-110.626
417232800	-96.4373
417232900	-117.214
417233000	-95.1822
417233100	-118.721
417233200	-95.3138
417233300	-112.706
417233400	-97.053
417233500	-115.921
417233600	-97.4746
417233700	-128.684
417233800	-97.8755
417233900	-113.236
417234000	-95.6926
417234100	-113.961
417234200	-93.3764
417234300	-125.492
417234400	-93.6905
417234500	-117.669
417234600	-92.4118
417234700	-112.07
417234800	-93.2175
417234900	-109.217
417235000	-92.8194
417235100	-112.62
417235200	-89.311
417235300	-109.698
417235400	-89.0376
417235500	-109.79
417235600	-89.3114
417235700	-122.64
417235800	-88.4221
417235900	-107.161
417236000	-90.1021
417236100	-112.934
417236200	-87.3684
417236300	-105.984
417236400	-86.5546
417236500	-107.705
417236600	-89.3631
417236700	-105.606
417236800	-86.1195
417236900	-105.017
417237000	-82.8577
417237100	-103.375
417237200	-82.8691
417237300	-115.725
417237400	-78.2396
417237500	-104.225
417237600	-79.7906
417237700	-96.5089
417237800	-76.1956
417237900	-92.8572
417238000	-71.287
417238100	-86.1586
417238200	-65.2782
417238300	-85.5865
417238400	-37.4154
417238500	-76.5808
417238600	-59.8448
417238700	-94.195
417238800	-72.418
417238900	-95.9045
417239000	-73.4287
417239100	-89.3731
417239200	-78.1179
417239300	-109.147
417239400	-78.3434
417239500	-105.706
417239600	-83.522
417239700	-103.272
417239800	-84.6996
417239900	-105.737
417240000	-84.5846
417240100	-112.624
417240200	-87.5294
417240300	-110.393
417240400	-86.4578
417240500	-116.306
417240600	-89.1265
417240700	-110.652
417240800	-88.4534
417240900	-110.569
417241000	-85.7177
417241100	-119.76
417241200	-90.2355
417241300	-115.803
417241400	-91.553
417241500	-106.468
417241600	-89.8585
417241700	-105.053
417241800	-90.9699
417241900	-111.621
417242000	-94.4991
417242100	-111.112
417242200	-90.4971
417242300	-121.421
417242400	-92.5336
417242500	-105.587
417242600	-93.5181
417242700	-116.349
417242800	-93.1339
417242900	-111.285
417243000	-97.3397
417243100	-120.519
417243200	-96.1457
417243300	-117.805
417243400	-98.335
417243500	-112.571
417243600	-96.9086
417243700	-113.11
417243800	-95.0178
417243900	-117.771
417244000	-95.2423
417244100	-110.843
417244200	-95.9899
417244300	-120.338
417244400	-96.9174
417244500	-128.011
417244600	-97.9588
417244700	-114.456
417244800	-99.2159
417244900	-123.892
417245000	-99.7678
417245100	-121.194
417245200	-97.2358
417245300	-118.234
417245400	-94.9923
417245500	-114.194
417245600	-96.4287
417245700	-122.38
417245800	-96.6315
417245900	-125.949
417246000	-101.493
417246100	-121.638
417246200	-100.17
417246300	-116.288
417246400	-97.6079
417246500	-127.86
417246600	-100.101
417246700	-118.396
417246800	-99.1781
417246900	-120.122
417247000	-101.955
417247100	-116.032
417247200	-97.6071
417247300	-120.227
417247400	-100.132
417247500	-118.169
417247600	-97.0607
417247700	-128.68
417247800	-102.053
417247900	-122.205
417248000	-101.063
417248100	-121.526
417248200	-101.439
417248300	-125.41
417248400	-100.89
417248500	-124.61
417248600	-100.682
417248700	-120.337
417248800	-102.154
417248900	-116.95
417249000	-103.775
417249100	-122.078
417249200	-102.932
417249300	-128.093
417249400	-102.791
417249500	-119.202
417249600	-99.5184
417249700	-123.517
417249800	-104.099
[truncated: 18,002 more rows]
