# Supplementary material for: Passive frequency comb generation at radiofrequency for ranging applications
Source: Nat Commun. 2024 Apr 2;15:2844. doi: 10.1038/s41467-024-46940-2 (PMC10987526; doi:10.1038/s41467-024-46940-2)
Supplement: Supplementary file 5 — Source Data [file 41467_2024_46940_MOESM5_ESM.zip › Figure3_Data/836_10MHz_-03_20dBm.xlsx]

## Sheet: Sheet1
frequency (Hz)	power (dBm)
417050000	-117.525
417050100	-142.41
417050200	-120.232
417050300	-136.783
417050400	-120.478
417050500	-149.591
417050600	-119.166
417050700	-137.683
417050800	-120.116
417050900	-140.656
417051000	-118.588
417051100	-138.601
417051200	-117.789
417051300	-146.255
417051400	-119.446
417051500	-137.311
417051600	-120.667
417051700	-139.007
417051800	-120.169
417051900	-139.9
417052000	-117.384
417052100	-146.128
417052200	-116.58
417052300	-134.901
417052400	-118.517
417052500	-156.23
417052600	-118.866
417052700	-137.457
417052800	-118.818
417052900	-142.925
417053000	-119.884
417053100	-131.868
417053200	-116.721
417053300	-143.434
417053400	-118.1
417053500	-144.798
417053600	-117.476
417053700	-136.65
417053800	-117.856
417053900	-140.967
417054000	-119.681
417054100	-144.599
417054200	-116.711
417054300	-144.796
417054400	-116.713
417054500	-130.549
417054600	-118.365
417054700	-138.041
417054800	-119.362
417054900	-142.726
417055000	-119.829
417055100	-135.477
417055200	-115.871
417055300	-136.293
417055400	-117.217
417055500	-137.161
417055600	-117.612
417055700	-140.157
417055800	-119.296
417055900	-145.66
417056000	-118.67
417056100	-143.008
417056200	-120.637
417056300	-134.225
417056400	-118.899
417056500	-147.861
417056600	-117.865
417056700	-144.328
417056800	-120.466
417056900	-132.921
417057000	-120.136
417057100	-138.832
417057200	-118.633
417057300	-133.884
417057400	-120.659
417057500	-141.239
417057600	-121.276
417057700	-148.325
417057800	-118.145
417057900	-141.854
417058000	-119.41
417058100	-136.075
417058200	-119.779
417058300	-143.12
417058400	-119.45
417058500	-147.14
417058600	-118.517
417058700	-146.064
417058800	-119.911
417058900	-153.578
417059000	-119.096
417059100	-141.773
417059200	-116.144
417059300	-134.567
417059400	-118.527
417059500	-134.585
417059600	-117.221
417059700	-146.897
417059800	-115.31
417059900	-137.896
417060000	-117.616
417060100	-135.633
417060200	-117.622
417060300	-137.016
417060400	-117.453
417060500	-141.167
417060600	-115.585
417060700	-144.006
417060800	-117.65
417060900	-142.341
417061000	-119.865
417061100	-131.588
417061200	-119.705
417061300	-145.76
417061400	-117.575
417061500	-138.35
417061600	-116.638
417061700	-149.626
417061800	-116.066
417061900	-134.675
417062000	-116.098
417062100	-132.745
417062200	-120.914
417062300	-129.488
417062400	-119.211
417062500	-128.195
417062600	-119.676
417062700	-143.928
417062800	-117.883
417062900	-136.737
417063000	-119.31
417063100	-145.176
417063200	-119.428
417063300	-130.73
417063400	-114.605
417063500	-140.173
417063600	-120.815
417063700	-135.367
417063800	-117.896
417063900	-144.544
417064000	-117.898
417064100	-145.674
417064200	-118.835
417064300	-129.938
417064400	-120.166
417064500	-137.447
417064600	-118.617
417064700	-139.632
417064800	-117.904
417064900	-134.293
417065000	-118.185
417065100	-140.175
417065200	-118.732
417065300	-132.564
417065400	-118.747
417065500	-147.351
417065600	-116.807
417065700	-144.764
417065800	-120.146
417065900	-148.688
417066000	-120.381
417066100	-135.677
417066200	-116.538
417066300	-136.796
417066400	-119.215
417066500	-141.168
417066600	-117.31
417066700	-140.008
417066800	-118.371
417066900	-143.646
417067000	-119.723
417067100	-155.572
417067200	-116.666
417067300	-137.257
417067400	-117.316
417067500	-128.127
417067600	-118.638
417067700	-142.332
417067800	-116.731
417067900	-134.456
417068000	-115.469
417068100	-144.984
417068200	-119.465
417068300	-141.197
417068400	-121.812
417068500	-135.692
417068600	-119.146
417068700	-139.877
417068800	-115.323
417068900	-140.619
417069000	-115.778
417069100	-138.558
417069200	-116.923
417069300	-133.955
417069400	-118.874
417069500	-144.281
417069600	-118.627
417069700	-143.802
417069800	-117.983
417069900	-138.521
417070000	-116.68
417070100	-135.412
417070200	-119.368
417070300	-145.257
417070400	-118.666
417070500	-138.116
417070600	-118.707
417070700	-139.636
417070800	-115.727
417070900	-144.838
417071000	-115.91
417071100	-136.863
417071200	-115.891
417071300	-137.375
417071400	-117.623
417071500	-140.915
417071600	-117.4
417071700	-149.624
417071800	-121.442
417071900	-137.042
417072000	-117.956
417072100	-132.344
417072200	-116.887
417072300	-153.727
417072400	-118.071
417072500	-140.703
417072600	-120.498
417072700	-148.261
417072800	-120.973
417072900	-139.125
417073000	-121.185
417073100	-146.951
417073200	-120.098
417073300	-137.16
417073400	-119.322
417073500	-162.308
417073600	-120.461
417073700	-138.304
417073800	-118.992
417073900	-139.079
417074000	-116.87
417074100	-132.014
417074200	-119.08
417074300	-138.457
417074400	-117.199
417074500	-139.941
417074600	-116.861
417074700	-151.855
417074800	-116.86
417074900	-136.526
417075000	-119.302
417075100	-141.227
417075200	-119.179
417075300	-137.01
417075400	-119.176
417075500	-139.887
417075600	-118.514
417075700	-129.72
417075800	-117.486
417075900	-142.65
417076000	-119.532
417076100	-138.754
417076200	-118.263
417076300	-143.485
417076400	-118.95
417076500	-137.484
417076600	-114.893
417076700	-148.227
417076800	-120.059
417076900	-135.28
417077000	-119.677
417077100	-166.323
417077200	-118.995
417077300	-136.665
417077400	-118.863
417077500	-139.034
417077600	-117.881
417077700	-151.94
417077800	-119.115
417077900	-133.884
417078000	-117.531
417078100	-136.062
417078200	-121.397
417078300	-141.726
417078400	-122.943
417078500	-141.88
417078600	-117.386
417078700	-146.263
417078800	-117.478
417078900	-128.182
417079000	-118.66
417079100	-150.859
417079200	-120.477
417079300	-144.796
417079400	-116.459
417079500	-138.947
417079600	-121.232
417079700	-133.888
417079800	-119.382
417079900	-141.663
417080000	-119.238
417080100	-139.416
417080200	-119.201
417080300	-145.255
417080400	-120.385
417080500	-134.306
417080600	-119.049
417080700	-143.793
417080800	-116.67
417080900	-137.041
417081000	-120.625
417081100	-140.276
417081200	-117.085
417081300	-142.612
417081400	-118.956
417081500	-133.989
417081600	-119.201
417081700	-133.141
417081800	-115.777
417081900	-145.057
417082000	-119.579
417082100	-146.065
417082200	-118.674
417082300	-135.352
417082400	-121.468
417082500	-149.357
417082600	-116.925
417082700	-145.228
417082800	-120.82
417082900	-133.92
417083000	-118.287
417083100	-153.85
417083200	-118.623
417083300	-130.75
417083400	-117.801
417083500	-132.713
417083600	-120.695
417083700	-136.183
417083800	-116.483
417083900	-134.366
417084000	-117.42
417084100	-145.415
417084200	-117.264
417084300	-145.166
417084400	-118.313
417084500	-141.319
417084600	-119.852
417084700	-139.401
417084800	-118.578
417084900	-132.028
417085000	-118.036
417085100	-135.587
417085200	-118.715
417085300	-142.423
417085400	-117.576
417085500	-134.787
417085600	-119.224
417085700	-137.984
417085800	-119.959
417085900	-135.578
417086000	-117.899
417086100	-135.687
417086200	-115.671
417086300	-137.874
417086400	-122.959
417086500	-139.156
417086600	-120.36
417086700	-144.394
417086800	-116.532
417086900	-136.79
417087000	-117.391
417087100	-139.558
417087200	-118.639
417087300	-156.296
417087400	-121.081
417087500	-143.027
417087600	-117.537
417087700	-135.49
417087800	-118.945
417087900	-134.494
417088000	-121.521
417088100	-143.877
417088200	-118.316
417088300	-137.802
417088400	-121.071
417088500	-133.519
417088600	-119.379
417088700	-136.581
417088800	-119.899
417088900	-144.804
417089000	-121.093
417089100	-151.1
417089200	-120.51
417089300	-138.329
417089400	-119.365
417089500	-143.081
417089600	-118.23
417089700	-142.66
417089800	-118.478
417089900	-140.533
417090000	-119.338
417090100	-138.646
417090200	-117.289
417090300	-136.854
417090400	-120.756
417090500	-136.313
417090600	-118.673
417090700	-142.153
417090800	-119.13
417090900	-135.899
417091000	-118.178
417091100	-142.638
417091200	-121.458
417091300	-149.526
417091400	-119.962
417091500	-143.475
417091600	-119.383
417091700	-152.253
417091800	-118.527
417091900	-133.666
417092000	-119.247
417092100	-136.338
417092200	-119.464
417092300	-160.958
417092400	-119.617
417092500	-141.223
417092600	-114.653
417092700	-140.447
417092800	-119.139
417092900	-136.225
417093000	-120.326
417093100	-143.761
417093200	-120.39
417093300	-128.321
417093400	-119.872
417093500	-143.368
417093600	-120.551
417093700	-140.078
417093800	-120.267
417093900	-138.508
417094000	-119.837
417094100	-138.745
417094200	-119.473
417094300	-146.377
417094400	-120.071
417094500	-133.145
417094600	-120.507
417094700	-151.104
417094800	-117.278
417094900	-138.354
417095000	-120.569
417095100	-147.744
417095200	-117.325
417095300	-138.647
417095400	-119.939
417095500	-140.311
417095600	-120.738
417095700	-137.171
417095800	-122.256
417095900	-141.608
417096000	-121.285
417096100	-136.833
417096200	-119.75
417096300	-139.242
417096400	-119.895
417096500	-139.535
417096600	-119.9
417096700	-140.185
417096800	-120.612
417096900	-137.899
417097000	-119.058
417097100	-141.924
417097200	-121.165
417097300	-137.522
417097400	-119.994
417097500	-147.089
417097600	-119.364
417097700	-137.561
417097800	-120.494
417097900	-138.567
417098000	-118.164
417098100	-135.612
417098200	-120.241
417098300	-145.783
417098400	-117.861
417098500	-142.163
417098600	-118.742
417098700	-136.607
417098800	-119.717
417098900	-143.581
417099000	-120.231
417099100	-145.821
417099200	-118.107
417099300	-144.794
417099400	-119.627
417099500	-137.883
417099600	-118.293
417099700	-147.893
417099800	-118.572
417099900	-143.636
417100000	-119.957
417100100	-142.231
417100200	-120.072
417100300	-145.185
417100400	-120.979
417100500	-135.351
417100600	-117.795
417100700	-147.67
417100800	-117.579
417100900	-141.176
417101000	-115.784
417101100	-137.794
417101200	-119.441
417101300	-139.377
417101400	-117.13
417101500	-139.785
417101600	-121.149
417101700	-134.925
417101800	-117.567
417101900	-137.178
417102000	-119.097
417102100	-142.098
417102200	-119.869
417102300	-144.93
417102400	-120.593
417102500	-145.044
417102600	-117.511
417102700	-139.66
417102800	-121.598
417102900	-145.314
417103000	-116.577
417103100	-139.525
417103200	-120.308
417103300	-149.362
417103400	-119.4
417103500	-141.176
417103600	-118.812
417103700	-135.929
417103800	-118.553
417103900	-139.274
417104000	-120.425
417104100	-143.597
417104200	-123.412
417104300	-152.14
417104400	-116.484
417104500	-133.024
417104600	-119.938
417104700	-133.244
417104800	-119.909
417104900	-139.482
417105000	-118.134
417105100	-146.99
417105200	-117.875
417105300	-139.317
417105400	-117.814
417105500	-142.878
417105600	-116.681
417105700	-139.798
417105800	-117.692
417105900	-144.168
417106000	-121.881
417106100	-144.403
417106200	-120.802
417106300	-140.096
417106400	-121.059
417106500	-138.077
417106600	-118.495
417106700	-141.438
417106800	-117.83
417106900	-153.642
417107000	-120.369
417107100	-141.109
417107200	-117.998
417107300	-146.517
417107400	-121.174
417107500	-145.906
417107600	-119.138
417107700	-146.728
417107800	-121.084
417107900	-144.704
417108000	-116.387
417108100	-133.92
417108200	-116.401
417108300	-141.466
417108400	-118.806
417108500	-149.152
417108600	-118.821
417108700	-136.182
417108800	-121.564
417108900	-139.197
417109000	-119.659
417109100	-150.86
417109200	-122.039
417109300	-143.596
417109400	-117.928
417109500	-142.22
417109600	-117.749
417109700	-139.147
417109800	-119.723
417109900	-143.985
417110000	-118.967
417110100	-135.726
417110200	-118.652
417110300	-148.812
417110400	-121.161
417110500	-138.519
417110600	-120.657
417110700	-142.492
417110800	-117.279
417110900	-140.571
417111000	-117.446
417111100	-143.537
417111200	-119.882
417111300	-136.828
417111400	-118.322
417111500	-130.974
417111600	-119.029
417111700	-144.812
417111800	-119.377
417111900	-137.488
417112000	-122.648
417112100	-140.855
417112200	-119.367
417112300	-138.12
417112400	-118.489
417112500	-135.244
417112600	-119.998
417112700	-145.305
417112800	-119.396
417112900	-146.035
417113000	-120.194
417113100	-141.157
417113200	-119.687
417113300	-140.299
417113400	-116.777
417113500	-142.977
417113600	-118.643
417113700	-137.201
417113800	-122.006
417113900	-137.132
417114000	-116.514
417114100	-151.977
417114200	-120.154
417114300	-136.416
417114400	-120.565
417114500	-138.451
417114600	-118.106
417114700	-139.426
417114800	-117.402
417114900	-142.628
417115000	-119.752
417115100	-144.814
417115200	-117.691
417115300	-158.639
417115400	-117.108
417115500	-135.61
417115600	-119.364
417115700	-137.771
417115800	-119.024
417115900	-137.518
417116000	-116.649
417116100	-147.174
417116200	-119.959
417116300	-139.321
417116400	-119.397
417116500	-138.48
417116600	-119.256
417116700	-133.963
417116800	-117.826
417116900	-151.255
417117000	-121.066
417117100	-148.888
417117200	-119.186
417117300	-139.916
417117400	-120.885
417117500	-143.129
417117600	-121.497
417117700	-147.441
417117800	-119.871
417117900	-152.453
417118000	-117.886
417118100	-146.101
417118200	-121.01
417118300	-136.426
417118400	-119.399
417118500	-137.452
417118600	-117.953
417118700	-137.931
417118800	-120.132
417118900	-131.92
417119000	-117.158
417119100	-134.919
417119200	-117.65
417119300	-134.606
417119400	-119.318
417119500	-148.358
417119600	-118.485
417119700	-141.89
417119800	-120.069
417119900	-133.697
417120000	-118.706
417120100	-146.575
417120200	-121.154
417120300	-140.699
417120400	-120.373
417120500	-133.882
417120600	-122.927
417120700	-136.912
417120800	-120.174
417120900	-141.995
417121000	-118.066
417121100	-140.302
417121200	-120.91
417121300	-145.068
417121400	-121.072
417121500	-135.723
417121600	-120.401
417121700	-142.955
417121800	-121.107
417121900	-139.079
417122000	-118.525
417122100	-144.56
417122200	-117.08
417122300	-145.421
417122400	-118.946
417122500	-140.984
417122600	-116.909
417122700	-143.729
417122800	-119.832
417122900	-134.133
417123000	-120.028
417123100	-145.236
417123200	-117.314
417123300	-144.946
417123400	-117.357
417123500	-142.185
417123600	-117.401
417123700	-137.176
417123800	-120.175
417123900	-142.737
417124000	-117.719
417124100	-133.901
417124200	-118.712
417124300	-141.45
417124400	-118.032
417124500	-138.514
417124600	-120.538
417124700	-136.774
417124800	-117.702
417124900	-143.72
417125000	-117.224
417125100	-133.895
417125200	-120.879
417125300	-146.669
417125400	-120.446
417125500	-140.812
417125600	-118.135
417125700	-138.062
417125800	-119.418
417125900	-146.431
417126000	-119.377
417126100	-144.243
417126200	-116.905
417126300	-135.285
417126400	-119.973
417126500	-140.856
417126600	-120.049
417126700	-134.805
417126800	-119.759
417126900	-141.117
417127000	-118.304
417127100	-145.638
417127200	-118.867
417127300	-144.55
417127400	-118.443
417127500	-140.867
417127600	-120.015
417127700	-138.264
417127800	-121.018
417127900	-141.884
417128000	-119.058
417128100	-136.524
417128200	-120.2
417128300	-153.269
417128400	-119.721
417128500	-157.517
417128600	-119.689
417128700	-135.913
417128800	-119.048
417128900	-136.913
417129000	-119.59
417129100	-137.357
417129200	-121.422
417129300	-142.517
417129400	-119.568
417129500	-133.277
417129600	-118.333
417129700	-132.349
417129800	-119.265
417129900	-146.33
417130000	-117.917
417130100	-144.388
417130200	-116.637
417130300	-129.832
417130400	-120.269
417130500	-135.889
417130600	-117.113
417130700	-140.685
417130800	-117.831
417130900	-149.379
417131000	-119.645
417131100	-141.605
417131200	-121.228
417131300	-135.897
417131400	-119.006
417131500	-145.844
417131600	-116.974
417131700	-136.682
417131800	-119.58
417131900	-135.662
417132000	-118.683
417132100	-139.722
417132200	-121.345
417132300	-137.102
417132400	-119.549
417132500	-142.489
417132600	-119.738
417132700	-145.3
417132800	-120.218
417132900	-144.065
417133000	-117.911
417133100	-156.247
417133200	-120.678
417133300	-136.614
417133400	-117.575
417133500	-135.891
417133600	-118.257
417133700	-133.528
417133800	-116.672
417133900	-142.325
417134000	-118.619
417134100	-142.766
417134200	-119.791
417134300	-135.022
417134400	-119.795
417134500	-145.307
417134600	-120.396
417134700	-146.884
417134800	-118.683
417134900	-138.531
417135000	-117.154
417135100	-140.978
417135200	-118.279
417135300	-136.39
417135400	-116.272
417135500	-136.343
417135600	-119.319
417135700	-148.62
417135800	-117.855
417135900	-139.465
417136000	-119.081
417136100	-133.644
417136200	-117.826
417136300	-138.297
417136400	-121.164
417136500	-144.136
417136600	-118.394
417136700	-144.146
417136800	-121.458
417136900	-158.24
417137000	-118.846
417137100	-143.098
417137200	-118.678
417137300	-151.567
417137400	-119.071
417137500	-145.111
417137600	-119.705
417137700	-140.785
417137800	-119.859
417137900	-132.809
417138000	-118.736
417138100	-141.528
417138200	-116.949
417138300	-144.411
417138400	-119.567
417138500	-136.091
417138600	-118.568
417138700	-156.494
417138800	-117.363
417138900	-140.156
417139000	-120.458
417139100	-133.736
417139200	-119.413
417139300	-133.13
417139400	-117.306
417139500	-133.59
417139600	-118.969
417139700	-151.592
417139800	-118.185
417139900	-140.506
417140000	-118.063
417140100	-145.191
417140200	-118.625
417140300	-144.51
417140400	-116.738
417140500	-142.086
417140600	-116.979
417140700	-141.277
417140800	-119.582
417140900	-150.074
417141000	-117.663
417141100	-132.234
417141200	-119.259
417141300	-134.024
417141400	-119.851
417141500	-142.008
417141600	-121.436
417141700	-145.905
417141800	-116.063
417141900	-133.922
417142000	-119.766
417142100	-142.876
417142200	-122.489
417142300	-139.511
417142400	-117.877
417142500	-137.168
417142600	-118.192
417142700	-145.921
417142800	-118.875
417142900	-136.562
417143000	-120.979
417143100	-138.933
417143200	-118.437
417143300	-142.466
417143400	-116.173
417143500	-139.227
417143600	-117.603
417143700	-138.065
417143800	-117.875
417143900	-141.401
417144000	-119.685
417144100	-152.923
417144200	-116.14
417144300	-138.859
417144400	-122.124
417144500	-152.626
417144600	-116.171
417144700	-141.091
417144800	-117.864
417144900	-145.273
417145000	-117.101
417145100	-135.668
417145200	-118.478
417145300	-138.582
417145400	-119.503
417145500	-143.649
417145600	-118.223
417145700	-153.057
417145800	-120.093
417145900	-139.12
417146000	-122.025
417146100	-141.326
417146200	-118.781
417146300	-141.423
417146400	-119.469
417146500	-140.964
417146600	-116.503
417146700	-144.465
417146800	-118.094
417146900	-133.421
417147000	-118.341
417147100	-141.268
417147200	-119.591
417147300	-129.471
417147400	-117.92
417147500	-143.442
417147600	-118.874
417147700	-145.17
417147800	-119.473
417147900	-135.978
417148000	-118.326
417148100	-135.79
417148200	-118.291
417148300	-147.225
417148400	-120.484
417148500	-141.206
417148600	-118.886
417148700	-137.225
417148800	-119.024
417148900	-137.032
417149000	-117.018
417149100	-140.22
417149200	-118.825
417149300	-144.103
417149400	-115.934
417149500	-134.225
417149600	-118.159
417149700	-152.969
417149800	-117.421
417149900	-135.777
417150000	-119.031
417150100	-139.397
417150200	-117.562
417150300	-142.578
417150400	-117.705
417150500	-138.003
417150600	-117.583
417150700	-147.973
417150800	-117.898
417150900	-146.41
417151000	-119.274
417151100	-144.786
417151200	-116.289
417151300	-136.164
417151400	-115.23
417151500	-140.019
417151600	-119.171
417151700	-143.137
417151800	-119.297
417151900	-134.953
417152000	-117.534
417152100	-142.325
417152200	-118.177
417152300	-144.196
417152400	-117.871
417152500	-146.267
417152600	-119.661
417152700	-148.186
417152800	-117.794
417152900	-133.646
417153000	-118.382
417153100	-136.485
417153200	-118.633
417153300	-128.206
417153400	-115.635
417153500	-145.017
417153600	-118.17
417153700	-142.299
417153800	-118.547
417153900	-139.538
417154000	-117.919
417154100	-132.931
417154200	-115.678
417154300	-132.91
417154400	-114.691
417154500	-138.257
417154600	-118.272
417154700	-133.249
417154800	-117.253
417154900	-140.267
417155000	-118.442
417155100	-133.12
417155200	-117.906
417155300	-132.755
417155400	-115.328
417155500	-137.534
417155600	-116.744
417155700	-140.287
417155800	-117.78
417155900	-136.443
417156000	-119.513
417156100	-132.509
417156200	-115.345
417156300	-132.678
417156400	-119.451
417156500	-144.559
417156600	-115.952
417156700	-126.635
417156800	-115.37
417156900	-140.747
417157000	-119.863
417157100	-139.482
417157200	-117.674
417157300	-134.301
417157400	-115.657
417157500	-140.329
417157600	-115.46
417157700	-142.168
417157800	-119.774
417157900	-142.697
417158000	-116.605
417158100	-136.166
417158200	-116.504
417158300	-136.16
417158400	-118.963
417158500	-149.935
417158600	-117.286
417158700	-135.799
417158800	-115.684
417158900	-132.695
417159000	-118.938
417159100	-143.203
417159200	-118.139
417159300	-137.678
417159400	-115.673
417159500	-137.514
417159600	-117.963
417159700	-131.764
417159800	-118.375
417159900	-135.815
417160000	-118.399
417160100	-132.235
417160200	-117.243
417160300	-137.319
417160400	-116.023
417160500	-134.892
417160600	-116.88
417160700	-148.461
417160800	-118.08
417160900	-140.412
417161000	-117.116
417161100	-143.46
417161200	-115.264
417161300	-134.25
417161400	-118.033
417161500	-132.638
417161600	-117.201
417161700	-139.401
417161800	-118.74
417161900	-141.893
417162000	-117.934
417162100	-133.158
417162200	-115.047
417162300	-132.096
417162400	-115.649
417162500	-137.987
417162600	-116.316
417162700	-141.189
417162800	-115.822
417162900	-136.847
417163000	-116.714
417163100	-142.922
417163200	-114.133
417163300	-133.78
417163400	-118.311
417163500	-145.066
417163600	-118.695
417163700	-147.665
417163800	-116
417163900	-145.476
417164000	-115.163
417164100	-130.084
417164200	-120.836
417164300	-138.338
417164400	-117.456
417164500	-140.007
417164600	-116.698
417164700	-146.017
417164800	-118.564
417164900	-139.761
417165000	-114.294
417165100	-135.953
417165200	-118.601
417165300	-138.358
417165400	-115.808
417165500	-130.236
417165600	-115.254
417165700	-134.676
417165800	-115.866
417165900	-136.218
417166000	-117.482
417166100	-144.772
417166200	-115.51
417166300	-143.4
417166400	-118.708
417166500	-153.413
417166600	-116.098
417166700	-146.708
417166800	-114.737
417166900	-132.555
417167000	-116.049
417167100	-134.132
417167200	-116.945
417167300	-141.759
417167400	-118.182
417167500	-135.192
417167600	-115.682
417167700	-145.596
417167800	-118.369
417167900	-144.748
417168000	-115.867
417168100	-137.527
417168200	-114.954
417168300	-150.964
417168400	-115.635
417168500	-140.736
417168600	-115.5
417168700	-133.086
417168800	-118.511
417168900	-159.309
417169000	-118.552
417169100	-140.054
417169200	-115.482
417169300	-140.622
417169400	-115.476
417169500	-145.169
417169600	-117.497
417169700	-131.523
417169800	-115.039
417169900	-140.029
417170000	-118.391
417170100	-131.912
417170200	-115.582
417170300	-135.053
417170400	-117.005
417170500	-135.19
417170600	-118.791
417170700	-131.559
417170800	-118.205
417170900	-132.958
417171000	-116.817
417171100	-136.206
417171200	-116.93
417171300	-132.664
417171400	-118.511
417171500	-134.611
417171600	-115.506
417171700	-132.839
417171800	-114.441
417171900	-152.163
417172000	-115.06
417172100	-141.706
417172200	-115.163
417172300	-150.406
417172400	-114.577
417172500	-138.826
417172600	-114.736
417172700	-137.189
417172800	-117.761
417172900	-129.861
417173000	-118.45
417173100	-143.256
417173200	-115.337
417173300	-136.761
417173400	-115.165
417173500	-132.616
417173600	-116.999
417173700	-138.695
417173800	-115.55
417173900	-135.933
417174000	-116.496
417174100	-132.678
417174200	-114.069
417174300	-132.039
417174400	-118.664
417174500	-141.791
417174600	-113.046
417174700	-131.818
417174800	-117.016
417174900	-135.394
417175000	-116.493
417175100	-138.328
417175200	-115.249
417175300	-145.036
417175400	-115.22
417175500	-145.633
417175600	-114.364
417175700	-135.872
417175800	-115.993
417175900	-148.612
417176000	-114.358
417176100	-129.922
417176200	-116.59
417176300	-139.691
417176400	-114.616
417176500	-137.076
417176600	-112.989
417176700	-144.367
417176800	-113.225
417176900	-132.914
417177000	-114.334
417177100	-127.013
417177200	-117.179
417177300	-146.945
417177400	-113.842
417177500	-130.768
417177600	-114.424
417177700	-134.26
417177800	-113.783
417177900	-131.791
417178000	-119.045
417178100	-135.371
417178200	-115.714
417178300	-133.838
417178400	-115.587
417178500	-131.432
417178600	-117.091
417178700	-141.148
417178800	-115.394
417178900	-142.797
417179000	-116.384
417179100	-143.513
417179200	-115.806
417179300	-131.601
417179400	-115.924
417179500	-134.886
417179600	-116.739
417179700	-136.783
417179800	-113.557
417179900	-133.344
417180000	-113.768
417180100	-150.829
417180200	-114.931
417180300	-132.047
417180400	-116.339
417180500	-138.314
417180600	-114.944
417180700	-140.581
417180800	-114.391
417180900	-142.41
417181000	-114.662
417181100	-129.866
417181200	-114.556
417181300	-131.588
417181400	-113.932
417181500	-135.599
417181600	-113.416
417181700	-139.254
417181800	-116.346
417181900	-132.386
417182000	-114.596
417182100	-134.106
417182200	-111.579
417182300	-138.447
417182400	-114.428
417182500	-139.367
417182600	-114.365
417182700	-127.061
417182800	-113.715
417182900	-136.229
417183000	-114.491
417183100	-146.953
417183200	-114.728
417183300	-128.224
417183400	-117.26
417183500	-133.733
417183600	-115.865
417183700	-137.696
417183800	-114.463
417183900	-139.597
417184000	-114.836
417184100	-134.841
417184200	-113.642
417184300	-140.852
417184400	-112.186
417184500	-136.792
417184600	-114.371
417184700	-135.351
417184800	-113.16
417184900	-138.645
417185000	-114.561
417185100	-140.412
417185200	-115.03
417185300	-128.437
417185400	-113.425
417185500	-142.13
417185600	-112.699
417185700	-135.566
417185800	-114.852
417185900	-131.613
417186000	-114.626
417186100	-146.667
417186200	-116.482
417186300	-140.668
417186400	-114.895
417186500	-132.322
417186600	-114.006
417186700	-132.98
417186800	-113.585
417186900	-130.491
417187000	-112.091
417187100	-127.261
417187200	-113.216
417187300	-138.008
417187400	-113.219
417187500	-145.127
417187600	-112.327
417187700	-127.296
417187800	-113.714
417187900	-136.857
417188000	-116.099
417188100	-128.381
417188200	-111.969
417188300	-137.913
417188400	-113.776
417188500	-131.89
417188600	-111.002
417188700	-137.216
417188800	-113.613
417188900	-137.452
417189000	-112.499
417189100	-135.882
417189200	-113.113
417189300	-130.701
417189400	-114.924
417189500	-127.475
417189600	-111.119
417189700	-141.662
417189800	-113.342
417189900	-154.795
417190000	-113.805
417190100	-135.91
417190200	-113.426
417190300	-139.819
417190400	-115.344
417190500	-147.515
417190600	-114.665
417190700	-138.477
417190800	-113.165
417190900	-132.844
417191000	-113.117
417191100	-139.562
417191200	-113.935
417191300	-128.757
417191400	-112.85
417191500	-130.464
417191600	-114.384
417191700	-129.605
417191800	-115.514
417191900	-132.882
417192000	-114.363
417192100	-131.888
417192200	-113.897
417192300	-140.988
417192400	-111.091
417192500	-137.849
417192600	-115.594
417192700	-130.463
417192800	-113.741
417192900	-132.498
417193000	-114.519
417193100	-133.922
417193200	-114.084
417193300	-136.037
417193400	-113.638
417193500	-132.898
417193600	-114.799
417193700	-146.796
417193800	-114.722
417193900	-133.629
417194000	-112.284
417194100	-134.122
417194200	-115.251
417194300	-137.393
417194400	-114.612
417194500	-141.468
417194600	-112.904
417194700	-145.734
417194800	-111.951
417194900	-138.576
417195000	-112.65
417195100	-135.649
417195200	-112.786
417195300	-134.73
417195400	-111.428
417195500	-128.373
417195600	-114.267
417195700	-141.951
417195800	-113.603
417195900	-141.38
417196000	-111.072
417196100	-132.497
417196200	-111.979
417196300	-133.162
417196400	-112.006
417196500	-132.81
417196600	-112.005
417196700	-126.112
417196800	-111.273
417196900	-130.627
417197000	-113.895
417197100	-130.156
417197200	-114.508
417197300	-125.728
417197400	-112.766
417197500	-131.587
417197600	-112.679
417197700	-132.08
417197800	-111.889
417197900	-128.124
417198000	-113.141
417198100	-133.676
417198200	-109.066
417198300	-139.552
417198400	-110.532
417198500	-142.25
417198600	-111.73
417198700	-122.853
417198800	-111.479
417198900	-132.411
417199000	-113.343
417199100	-130.578
417199200	-112.141
417199300	-127.145
417199400	-109.591
417199500	-133.552
417199600	-112.292
417199700	-129.885
417199800	-114.159
417199900	-135.462
417200000	-112
417200100	-147.52
417200200	-113.586
417200300	-144.791
417200400	-112.201
417200500	-131.685
417200600	-113.005
417200700	-146.02
417200800	-109.06
417200900	-158.073
417201000	-113.129
417201100	-137.392
417201200	-110.185
417201300	-126.161
417201400	-110.186
417201500	-129.97
417201600	-113.463
417201700	-135.571
417201800	-109.387
417201900	-134.263
417202000	-108.214
417202100	-145.002
417202200	-107.404
417202300	-139.12
417202400	-111.32
417202500	-128.856
417202600	-113.435
417202700	-136.795
417202800	-111.889
417202900	-135.136
417203000	-108.538
417203100	-129.09
417203200	-111.534
417203300	-136.797
417203400	-110
417203500	-131.039
417203600	-111.726
417203700	-132.462
417203800	-108.273
417203900	-130.33
417204000	-110.344
417204100	-135.54
417204200	-113.442
417204300	-132.168
417204400	-111.358
417204500	-145.803
417204600	-113.462
417204700	-133.955
417204800	-111.143
417204900	-127.469
417205000	-111.202
417205100	-128.774
417205200	-111.222
417205300	-130.874
417205400	-111.896
417205500	-128.763
417205600	-110.84
417205700	-132.179
417205800	-110.977
417205900	-133.414
417206000	-109.992
417206100	-125.725
417206200	-109.108
417206300	-133.783
417206400	-110.796
417206500	-127.423
417206600	-110.436
417206700	-139.882
417206800	-113.042
417206900	-138.238
417207000	-112.02
417207100	-159.619
417207200	-109.98
417207300	-136.191
417207400	-110.703
417207500	-130.198
417207600	-111.029
417207700	-133.618
417207800	-108.078
417207900	-135.759
417208000	-110.345
417208100	-123.042
417208200	-111.117
417208300	-131.934
417208400	-108.726
417208500	-139.737
417208600	-109.02
417208700	-126.868
417208800	-108.012
417208900	-138.204
417209000	-106.685
417209100	-131.248
417209200	-105.783
417209300	-132.017
417209400	-108.42
417209500	-115.906
417209600	-107.203
417209700	-133.177
417209800	-108.838
417209900	-136.515
417210000	-107.382
417210100	-129.973
417210200	-108.483
417210300	-129.277
417210400	-108.476
417210500	-137.243
417210600	-109.967
417210700	-145.759
417210800	-110.525
417210900	-120.577
417211000	-110.865
417211100	-130.232
417211200	-107.643
417211300	-140.458
417211400	-107.4
417211500	-130.708
417211600	-109.341
417211700	-139.606
417211800	-107.78
417211900	-128.397
417212000	-107.914
417212100	-125.242
417212200	-106.325
417212300	-140.946
417212400	-106.043
417212500	-128.251
417212600	-111.352
417212700	-127.868
417212800	-108.992
417212900	-133.516
417213000	-103.478
417213100	-127.395
417213200	-107.977
417213300	-135.855
417213400	-105.77
417213500	-129.241
417213600	-106.918
417213700	-129.234
417213800	-109.591
417213900	-131.651
417214000	-110.11
417214100	-126.183
417214200	-107.029
417214300	-126.743
417214400	-107.024
417214500	-136.435
417214600	-105.458
417214700	-130.177
417214800	-107.918
417214900	-119.804
417215000	-108.237
417215100	-126.415
417215200	-105.211
417215300	-127.594
417215400	-107.49
417215500	-133.24
417215600	-107.663
417215700	-134.361
417215800	-106.867
417215900	-129.866
417216000	-107.745
417216100	-128.069
417216200	-105.967
417216300	-120.68
417216400	-104.93
417216500	-129.183
417216600	-106.522
417216700	-126.987
417216800	-107.472
417216900	-135.951
417217000	-104.264
417217100	-140.326
417217200	-106.274
417217300	-129.361
417217400	-105.585
417217500	-124.668
417217600	-106.864
417217700	-117.871
417217800	-104.837
417217900	-132.043
417218000	-106.206
417218100	-146.377
417218200	-102.757
417218300	-125.504
417218400	-106.523
417218500	-129.633
417218600	-105.85
417218700	-118.481
417218800	-104.485
417218900	-128.68
417219000	-104.236
417219100	-133.897
417219200	-107.79
417219300	-133.332
417219400	-105.124
417219500	-132.259
417219600	-106.408
417219700	-117.521
417219800	-101.327
417219900	-134.082
417220000	-102.927
417220100	-121.237
417220200	-104.292
417220300	-124.983
417220400	-103.248
417220500	-128.187
417220600	-105.914
417220700	-140.784
417220800	-104.669
417220900	-126.573
417221000	-106.548
417221100	-126.487
417221200	-103.873
417221300	-127.972
417221400	-100.419
417221500	-123.721
417221600	-103.908
417221700	-123.961
417221800	-103.527
417221900	-137.019
417222000	-102.602
417222100	-129.524
417222200	-105.924
417222300	-117.339
417222400	-100.308
417222500	-124.57
417222600	-103.408
417222700	-127.991
417222800	-102.563
417222900	-134.258
417223000	-99.8842
417223100	-118.93
417223200	-103.84
417223300	-146.672
417223400	-103.68
417223500	-121.705
417223600	-104.04
417223700	-127.347
417223800	-102.223
417223900	-128.88
417224000	-101.272
417224100	-129.805
417224200	-100.828
417224300	-124.05
417224400	-100.177
417224500	-117.381
417224600	-98.7789
417224700	-123.122
417224800	-101.892
417224900	-116.429
417225000	-97.7457
417225100	-131.37
417225200	-100.519
417225300	-114.951
417225400	-98.9924
417225500	-118.507
417225600	-99.8597
417225700	-122.598
417225800	-100.264
417225900	-119.37
417226000	-97.4935
417226100	-117.346
417226200	-98.8691
417226300	-119.56
417226400	-97.11
417226500	-127.963
417226600	-99.2783
417226700	-124.332
417226800	-97.5253
417226900	-108.515
417227000	-97.4667
417227100	-117.038
417227200	-95.5397
417227300	-124.988
417227400	-97.1813
417227500	-108.175
417227600	-97.1528
417227700	-113.27
417227800	-96.5746
417227900	-126.001
417228000	-95.0845
417228100	-124.276
417228200	-94.209
417228300	-114.605
417228400	-93.9824
417228500	-130.697
417228600	-92.2018
417228700	-113.254
417228800	-94.3607
417228900	-126.128
417229000	-94.3826
417229100	-116.493
417229200	-94.0873
417229300	-107.332
417229400	-90.5028
417229500	-118.948
417229600	-89.4281
417229700	-109.913
417229800	-89.4068
417229900	-111.649
417230000	-87.3211
417230100	-114.519
417230200	-85.4552
417230300	-117.06
417230400	-86.0443
417230500	-110.181
417230600	-84.8917
417230700	-107.254
417230800	-81.9538
417230900	-107.28
417231000	-80.2496
417231100	-109.383
417231200	-75.4143
417231300	-115.646
417231400	-69.0594
417231500	-92.8546
417231600	-37.3409
417231700	-82.3328
417231800	-62.9308
417231900	-90.1675
417232000	-78.4435
417232100	-87.6628
417232200	-78.3022
417232300	-98.3091
417232400	-81.7127
417232500	-102.715
417232600	-85.2871
417232700	-108.747
417232800	-86.5036
417232900	-110.087
417233000	-87.419
417233100	-117.903
417233200	-88.4794
417233300	-117.365
417233400	-90.3956
417233500	-112.131
417233600	-87.7367
417233700	-106.987
417233800	-90.8852
417233900	-115.546
417234000	-94.9629
417234100	-122.915
417234200	-95.5678
417234300	-106.23
417234400	-96.3636
417234500	-111.414
417234600	-92.6656
417234700	-119.594
417234800	-91.7184
417234900	-115.075
417235000	-94.9505
417235100	-111.917
417235200	-93.9561
417235300	-113.899
417235400	-95.7418
417235500	-117.898
417235600	-97.6401
417235700	-113.839
417235800	-97.0643
417235900	-116.669
417236000	-95.2639
417236100	-117.313
417236200	-96.7073
417236300	-119.244
417236400	-97.3174
417236500	-119.596
417236600	-98.0408
417236700	-125.449
417236800	-98.1681
417236900	-116.157
417237000	-98.1652
417237100	-115.011
417237200	-98.1104
417237300	-120.114
417237400	-99.0049
417237500	-126.759
417237600	-101.832
417237700	-124.046
417237800	-99.0908
417237900	-130.454
417238000	-99.835
417238100	-126.701
417238200	-99.8614
417238300	-126.83
417238400	-103.667
417238500	-123.635
417238600	-100.647
417238700	-111.597
417238800	-100.334
417238900	-117.766
417239000	-101.332
417239100	-125.396
417239200	-99.7341
417239300	-122.954
417239400	-100.947
417239500	-126.907
417239600	-101.321
417239700	-127.758
417239800	-102.527
417239900	-124.076
417240000	-101.926
417240100	-124.083
417240200	-101.18
417240300	-117.411
417240400	-104.782
417240500	-134.227
417240600	-102.442
417240700	-117.383
417240800	-103.977
417240900	-119.765
417241000	-100.135
417241100	-118.331
417241200	-102.618
417241300	-117.505
417241400	-103.963
417241500	-128.143
417241600	-104.212
417241700	-115.186
417241800	-104.729
417241900	-136.223
417242000	-103.694
417242100	-133.809
417242200	-104.411
417242300	-130.617
417242400	-105.869
417242500	-131.323
417242600	-105.473
417242700	-122.068
417242800	-104.159
417242900	-117.016
417243000	-106.605
417243100	-122.473
417243200	-103.123
417243300	-114.747
417243400	-103.642
417243500	-120.738
417243600	-104.291
417243700	-130.391
417243800	-106.34
417243900	-119.321
417244000	-107.094
417244100	-124.783
417244200	-107.955
417244300	-123.944
417244400	-104.347
417244500	-120.758
417244600	-105.387
417244700	-130.1
417244800	-106.031
417244900	-126.758
417245000	-104.512
417245100	-126.361
417245200	-105.663
417245300	-130.998
417245400	-107.565
417245500	-128.933
417245600	-104.688
417245700	-119.897
417245800	-104.254
417245900	-123.571
417246000	-107.295
417246100	-133.962
417246200	-105.815
417246300	-127.524
417246400	-107.399
417246500	-128.699
417246600	-105.458
417246700	-138.207
417246800	-106.5
417246900	-133.469
417247000	-106.619
417247100	-140.18
417247200	-108.95
417247300	-148.769
417247400	-108.274
417247500	-129.716
417247600	-106.148
417247700	-123.461
417247800	-106.94
417247900	-132.154
417248000	-105.813
417248100	-125.079
417248200	-106.133
417248300	-122.966
417248400	-107.191
417248500	-126.795
417248600	-108.199
417248700	-137.489
417248800	-107.392
417248900	-134.111
417249000	-107.551
417249100	-144.838
417249200	-109.523
417249300	-141.563
417249400	-106.407
417249500	-124.148
417249600	-107.182
417249700	-128.605
417249800	-107.961
[truncated: 18,002 more rows]
