# Supplementary material for: Passive frequency comb generation at radiofrequency for ranging applications
Source: Nat Commun. 2024 Apr 2;15:2844. doi: 10.1038/s41467-024-46940-2 (PMC10987526; doi:10.1038/s41467-024-46940-2)
Supplement: Supplementary file 5 — Source Data [file 41467_2024_46940_MOESM5_ESM.zip › Figure3_Data/836_10MHz_-03_30dBm.xlsx]

## Sheet: Sheet1
frequency (Hz)	power (dBm)
417050000	-120.716
417050100	-151.9
417050200	-116.359
417050300	-136.99
417050400	-118.943
417050500	-147.066
417050600	-118.725
417050700	-142.274
417050800	-122.03
417050900	-139.38
417051000	-118.053
417051100	-130.415
417051200	-116.713
417051300	-136.227
417051400	-118.239
417051500	-137.642
417051600	-118.603
417051700	-137.048
417051800	-118.884
417051900	-138.33
417052000	-117.223
417052100	-139.002
417052200	-117.569
417052300	-138.405
417052400	-117.069
417052500	-132.101
417052600	-117.353
417052700	-147.5
417052800	-120.896
417052900	-133.276
417053000	-117.895
417053100	-132.708
417053200	-118.505
417053300	-138.131
417053400	-118.912
417053500	-139.998
417053600	-115.696
417053700	-128.253
417053800	-119.379
417053900	-136.872
417054000	-118.366
417054100	-129.577
417054200	-115.59
417054300	-144.402
417054400	-116.597
417054500	-145.943
417054600	-116.139
417054700	-139.134
417054800	-113.776
417054900	-132.36
417055000	-118.064
417055100	-137.818
417055200	-118.123
417055300	-138.924
417055400	-117.265
417055500	-142.444
417055600	-115.42
417055700	-137.466
417055800	-119.526
417055900	-135.951
417056000	-116.602
417056100	-135.299
417056200	-118.219
417056300	-143.133
417056400	-118.477
417056500	-135.783
417056600	-117.673
417056700	-131.041
417056800	-115.376
417056900	-134.228
417057000	-117.971
417057100	-140.899
417057200	-117.133
417057300	-140.8
417057400	-118.784
417057500	-135.598
417057600	-118.555
417057700	-144.146
417057800	-117.809
417057900	-148.888
417058000	-118.282
417058100	-147.406
417058200	-120.559
417058300	-142.063
417058400	-119.307
417058500	-138.419
417058600	-119.877
417058700	-137.929
417058800	-116.258
417058900	-144.921
417059000	-120.492
417059100	-132.968
417059200	-117.932
417059300	-138.665
417059400	-117.603
417059500	-142.562
417059600	-120.228
417059700	-131.967
417059800	-118.182
417059900	-142.16
417060000	-116.835
417060100	-140.337
417060200	-117.788
417060300	-136.405
417060400	-117.556
417060500	-141.894
417060600	-118.605
417060700	-143.165
417060800	-115.215
417060900	-135.581
417061000	-116.865
417061100	-142.282
417061200	-118.734
417061300	-134.695
417061400	-116.553
417061500	-139.719
417061600	-117.44
417061700	-147.187
417061800	-118.223
417061900	-140.697
417062000	-120.906
417062100	-132.339
417062200	-120.504
417062300	-145.006
417062400	-116.01
417062500	-149.199
417062600	-118.81
417062700	-136.583
417062800	-120.283
417062900	-129.64
417063000	-117.276
417063100	-139.895
417063200	-121.946
417063300	-140.166
417063400	-120.265
417063500	-139.947
417063600	-118.106
417063700	-143.038
417063800	-118.129
417063900	-147.665
417064000	-117.533
417064100	-141.202
417064200	-119.002
417064300	-140.277
417064400	-117.426
417064500	-141.023
417064600	-119.282
417064700	-129.341
417064800	-117.117
417064900	-130.639
417065000	-116.844
417065100	-134.499
417065200	-118.148
417065300	-142.207
417065400	-118.161
417065500	-135.344
417065600	-116.863
417065700	-140.383
417065800	-119.351
417065900	-129.831
417066000	-117.396
417066100	-141.82
417066200	-116.613
417066300	-136.226
417066400	-120.835
417066500	-137.007
417066600	-117.214
417066700	-136.884
417066800	-118.232
417066900	-138.042
417067000	-115.694
417067100	-135.032
417067200	-118.792
417067300	-138.498
417067400	-119.041
417067500	-144.064
417067600	-119.511
417067700	-133.223
417067800	-117.08
417067900	-138.325
417068000	-118.456
417068100	-143.141
417068200	-116.305
417068300	-137.828
417068400	-120.898
417068500	-140.909
417068600	-120.189
417068700	-138.441
417068800	-118.877
417068900	-144.641
417069000	-117.572
417069100	-133.33
417069200	-121.615
417069300	-136.718
417069400	-115.68
417069500	-148.544
417069600	-118.364
417069700	-143.583
417069800	-119.025
417069900	-130.519
417070000	-118.859
417070100	-142.905
417070200	-118.41
417070300	-143.181
417070400	-120.195
417070500	-145.769
417070600	-117.72
417070700	-143.623
417070800	-117.736
417070900	-140.606
417071000	-119.362
417071100	-150.919
417071200	-120.406
417071300	-138.424
417071400	-116.884
417071500	-152.361
417071600	-116.328
417071700	-140.36
417071800	-116.795
417071900	-147.186
417072000	-117.955
417072100	-134.366
417072200	-121.718
417072300	-132.662
417072400	-115.777
417072500	-138.17
417072600	-119.011
417072700	-141.66
417072800	-117.791
417072900	-136.411
417073000	-118.764
417073100	-147.486
417073200	-120.027
417073300	-132.885
417073400	-120.79
417073500	-137.132
417073600	-118.929
417073700	-129.741
417073800	-115.72
417073900	-144.189
417074000	-118.427
417074100	-137.758
417074200	-119.658
417074300	-139.187
417074400	-118.258
417074500	-132.668
417074600	-118.257
417074700	-134.237
417074800	-119.159
417074900	-131.483
417075000	-117.847
417075100	-135.563
417075200	-120.602
417075300	-138.349
417075400	-121.361
417075500	-133.967
417075600	-119.981
417075700	-136.553
417075800	-120.34
417075900	-139.188
417076000	-118.044
417076100	-140.59
417076200	-119.324
417076300	-139.502
417076400	-119.095
417076500	-138.237
417076600	-121.574
417076700	-147.51
417076800	-117.412
417076900	-139.048
417077000	-117.723
417077100	-134.085
417077200	-118.469
417077300	-144.848
417077400	-118.146
417077500	-146.982
417077600	-119.607
417077700	-137.774
417077800	-120.265
417077900	-147.703
417078000	-117.403
417078100	-131.791
417078200	-120.187
417078300	-141.086
417078400	-120.199
417078500	-139.132
417078600	-120.076
417078700	-138.18
417078800	-116.501
417078900	-141.737
417079000	-120.574
417079100	-144.01
417079200	-121.374
417079300	-133.876
417079400	-117.313
417079500	-137.689
417079600	-118.615
417079700	-132.628
417079800	-118.768
417079900	-131.96
417080000	-118.373
417080100	-139.511
417080200	-120.442
417080300	-133.763
417080400	-120.964
417080500	-140.481
417080600	-121.53
417080700	-138.084
417080800	-119.915
417080900	-138.592
417081000	-122.63
417081100	-139.507
417081200	-119.797
417081300	-142.876
417081400	-120.498
417081500	-139.818
417081600	-119.679
417081700	-138.434
417081800	-118.821
417081900	-141.494
417082000	-119.537
417082100	-143.887
417082200	-117.709
417082300	-143.048
417082400	-118.022
417082500	-140.687
417082600	-118.448
417082700	-144.795
417082800	-114.832
417082900	-144.738
417083000	-119.611
417083100	-132.28
417083200	-117.827
417083300	-147.166
417083400	-119.806
417083500	-138.703
417083600	-117.261
417083700	-137.322
417083800	-120.762
417083900	-140.041
417084000	-120.438
417084100	-141.236
417084200	-120.163
417084300	-131.588
417084400	-121.604
417084500	-136.859
417084600	-119.854
417084700	-144.21
417084800	-120.234
417084900	-137.326
417085000	-119.269
417085100	-136.837
417085200	-119.769
417085300	-135.524
417085400	-119.773
417085500	-135.026
417085600	-121.08
417085700	-150.383
417085800	-120.733
417085900	-139.459
417086000	-119.345
417086100	-136.3
417086200	-120.88
417086300	-145.863
417086400	-119.141
417086500	-144.133
417086600	-118.811
417086700	-138.438
417086800	-118.865
417086900	-145.455
417087000	-120.949
417087100	-141.975
417087200	-118.833
417087300	-131.122
417087400	-118.675
417087500	-145.359
417087600	-118.896
417087700	-149.451
417087800	-119.101
417087900	-145.848
417088000	-120.022
417088100	-151.359
417088200	-119.138
417088300	-149.59
417088400	-118.887
417088500	-134.672
417088600	-121.111
417088700	-134.999
417088800	-121.159
417088900	-139.635
417089000	-118.849
417089100	-153.271
417089200	-119.18
417089300	-150.333
417089400	-119.264
417089500	-150.103
417089600	-118.516
417089700	-140.583
417089800	-121.92
417089900	-140.265
417090000	-121.349
417090100	-138.338
417090200	-121.722
417090300	-142.248
417090400	-118.066
417090500	-139.324
417090600	-119.259
417090700	-143.954
417090800	-117.872
417090900	-139.324
417091000	-121.545
417091100	-139.051
417091200	-115.379
417091300	-145.547
417091400	-119.911
417091500	-140.37
417091600	-119.143
417091700	-141.651
417091800	-120.595
417091900	-142.804
417092000	-118.785
417092100	-146.329
417092200	-120.578
417092300	-140.93
417092400	-120.062
417092500	-140.178
417092600	-118.118
417092700	-142.33
417092800	-119.98
417092900	-138.332
417093000	-119.738
417093100	-135.961
417093200	-118.92
417093300	-139.183
417093400	-115.9
417093500	-131.271
417093600	-118.169
417093700	-151.863
417093800	-118.342
417093900	-147.168
417094000	-119.487
417094100	-138.538
417094200	-120.398
417094300	-138.86
417094400	-118.046
417094500	-143.181
417094600	-118.848
417094700	-141.021
417094800	-119.206
417094900	-134.582
417095000	-121.37
417095100	-157.564
417095200	-118.58
417095300	-147.142
417095400	-117.316
417095500	-141.656
417095600	-116.52
417095700	-136.984
417095800	-117.842
417095900	-138.424
417096000	-117.857
417096100	-147.379
417096200	-121.791
417096300	-153.737
417096400	-117.269
417096500	-130.458
417096600	-122.015
417096700	-151.217
417096800	-119.114
417096900	-138.444
417097000	-119.547
417097100	-136.551
417097200	-121.194
417097300	-139.859
417097400	-117.523
417097500	-137.406
417097600	-119.995
417097700	-136.665
417097800	-118.025
417097900	-144.467
417098000	-119.288
417098100	-140.167
417098200	-116.813
417098300	-140.737
417098400	-120.525
417098500	-141.391
417098600	-116.754
417098700	-139.3
417098800	-121.061
417098900	-142.182
417099000	-119.259
417099100	-132.858
417099200	-119.265
417099300	-129.802
417099400	-119.409
417099500	-134.295
417099600	-119.794
417099700	-141.22
417099800	-122.64
417099900	-158.206
417100000	-119.907
417100100	-132.572
417100200	-119.392
417100300	-137.874
417100400	-118.655
417100500	-145.163
417100600	-118.003
417100700	-136.636
417100800	-118.557
417100900	-135.849
417101000	-119.748
417101100	-164.007
417101200	-120.614
417101300	-140.952
417101400	-122.006
417101500	-148.166
417101600	-118.23
417101700	-137.175
417101800	-119.055
417101900	-139.305
417102000	-120.996
417102100	-140.179
417102200	-119.442
417102300	-153.846
417102400	-121.318
417102500	-143.568
417102600	-120.665
417102700	-139.668
417102800	-118.717
417102900	-144.002
417103000	-117.061
417103100	-131.465
417103200	-121.877
417103300	-136.848
417103400	-119.564
417103500	-139.004
417103600	-118.392
417103700	-136.84
417103800	-119.598
417103900	-145.02
417104000	-118.164
417104100	-138.257
417104200	-121.818
417104300	-139.817
417104400	-118.086
417104500	-142.033
417104600	-117.769
417104700	-140.699
417104800	-119.044
417104900	-143.158
417105000	-119.264
417105100	-143.742
417105200	-118.789
417105300	-144.637
417105400	-119.806
417105500	-145.031
417105600	-121.007
417105700	-145.535
417105800	-117.939
417105900	-146.618
417106000	-120.489
417106100	-133.043
417106200	-116.973
417106300	-155.099
417106400	-119.4
417106500	-138.827
417106600	-120.546
417106700	-147.629
417106800	-118.639
417106900	-139.592
417107000	-120.195
417107100	-136.097
417107200	-120.658
417107300	-145.429
417107400	-120.808
417107500	-136.307
417107600	-119.618
417107700	-132.539
417107800	-118.381
417107900	-143.158
417108000	-119.122
417108100	-132.981
417108200	-120.986
417108300	-137.567
417108400	-119.02
417108500	-126.816
417108600	-118.082
417108700	-142.392
417108800	-120.295
417108900	-137.31
417109000	-120.176
417109100	-139.605
417109200	-120.336
417109300	-141.789
417109400	-120.755
417109500	-136.416
417109600	-122.443
417109700	-140.452
417109800	-119.222
417109900	-149.371
417110000	-121.287
417110100	-135.451
417110200	-121.447
417110300	-141.744
417110400	-120.498
417110500	-148.227
417110600	-119.348
417110700	-147.66
417110800	-119.719
417110900	-132.751
417111000	-119.9
417111100	-130.897
417111200	-121.159
417111300	-135.09
417111400	-121.574
417111500	-132.86
417111600	-120.048
417111700	-141.405
417111800	-116.928
417111900	-137.802
417112000	-118.529
417112100	-140.5
417112200	-119.063
417112300	-150.235
417112400	-117.553
417112500	-131.919
417112600	-120.396
417112700	-138.243
417112800	-120.757
417112900	-140.407
417113000	-121.057
417113100	-144.26
417113200	-118.068
417113300	-138.961
417113400	-114.474
417113500	-136.755
417113600	-119.459
417113700	-145.156
417113800	-119.721
417113900	-141.47
417114000	-120.584
417114100	-137.527
417114200	-119.718
417114300	-141.183
417114400	-121.124
417114500	-146.686
417114600	-121.106
417114700	-143.338
417114800	-118.476
417114900	-136.971
417115000	-117.546
417115100	-138.461
417115200	-118.112
417115300	-147.286
417115400	-119.035
417115500	-131.461
417115600	-120.724
417115700	-139.493
417115800	-120.005
417115900	-141.226
417116000	-118.655
417116100	-139.038
417116200	-116.642
417116300	-145.187
417116400	-117.286
417116500	-158.398
417116600	-120.466
417116700	-138.215
417116800	-118.265
417116900	-133.535
417117000	-117.972
417117100	-137.458
417117200	-119.247
417117300	-141.44
417117400	-116.564
417117500	-141.657
417117600	-121.083
417117700	-140.1
417117800	-119.44
417117900	-137.117
417118000	-120.648
417118100	-137.67
417118200	-121.066
417118300	-141.808
417118400	-119.238
417118500	-142.289
417118600	-119.261
417118700	-135.539
417118800	-119.152
417118900	-143.331
417119000	-121.471
417119100	-136.639
417119200	-119.597
417119300	-132.462
417119400	-120.173
417119500	-147.563
417119600	-122.796
417119700	-136.259
417119800	-116.368
417119900	-141.491
417120000	-119.426
417120100	-147.718
417120200	-117.679
417120300	-142.469
417120400	-120.771
417120500	-142.54
417120600	-123.133
417120700	-138.779
417120800	-118.854
417120900	-140.067
417121000	-122.005
417121100	-140.282
417121200	-120.59
417121300	-139.288
417121400	-117.728
417121500	-136.577
417121600	-118.539
417121700	-139.635
417121800	-119.722
417121900	-140.326
417122000	-120.729
417122100	-168.34
417122200	-119.045
417122300	-137.671
417122400	-117.649
417122500	-141.185
417122600	-118.603
417122700	-137.757
417122800	-119.176
417122900	-137.595
417123000	-119.586
417123100	-137.016
417123200	-119.266
417123300	-133.735
417123400	-120.677
417123500	-143.363
417123600	-120.705
417123700	-146.401
417123800	-119.812
417123900	-140.237
417124000	-117.842
417124100	-145.688
417124200	-118.785
417124300	-133.547
417124400	-119.116
417124500	-137.431
417124600	-121.533
417124700	-149.527
417124800	-118.756
417124900	-139.54
417125000	-119.11
417125100	-142.006
417125200	-116.716
417125300	-133.132
417125400	-118.337
417125500	-144.302
417125600	-118.354
417125700	-136.326
417125800	-117.035
417125900	-140.594
417126000	-117.173
417126100	-136.539
417126200	-117.932
417126300	-139.772
417126400	-118.264
417126500	-136.71
417126600	-119.489
417126700	-139.673
417126800	-118.51
417126900	-162.936
417127000	-119.328
417127100	-149.668
417127200	-120.439
417127300	-157.731
417127400	-119.948
417127500	-140.7
417127600	-118.759
417127700	-152.113
417127800	-122.723
417127900	-156.218
417128000	-119.406
417128100	-138.096
417128200	-118.468
417128300	-137.069
417128400	-118.204
417128500	-142.484
417128600	-120.948
417128700	-134.202
417128800	-121.334
417128900	-139.247
417129000	-120.272
417129100	-141.405
417129200	-119.196
417129300	-141.833
417129400	-120.1
417129500	-141.66
417129600	-116.537
417129700	-148.916
417129800	-118.604
417129900	-141.359
417130000	-122.013
417130100	-145.703
417130200	-118.777
417130300	-139.23
417130400	-117.706
417130500	-136.724
417130600	-119.479
417130700	-140.094
417130800	-118.358
417130900	-145.346
417131000	-118.932
417131100	-142.03
417131200	-118.736
417131300	-131.689
417131400	-119.307
417131500	-140.591
417131600	-120.23
417131700	-149.167
417131800	-116.919
417131900	-134.827
417132000	-117.581
417132100	-136.015
417132200	-115.022
417132300	-138.19
417132400	-118.21
417132500	-154.532
417132600	-118.233
417132700	-140.079
417132800	-117.839
417132900	-138.392
417133000	-117.409
417133100	-137.233
417133200	-116.736
417133300	-141.129
417133400	-117.696
417133500	-141.742
417133600	-121.375
417133700	-147.256
417133800	-119.042
417133900	-146.854
417134000	-121.67
417134100	-135.632
417134200	-119.689
417134300	-140.476
417134400	-118.481
417134500	-139.556
417134600	-117.712
417134700	-140.667
417134800	-117.732
417134900	-137.224
417135000	-118.105
417135100	-141.145
417135200	-117.064
417135300	-136.738
417135400	-116.769
417135500	-137.582
417135600	-119.184
417135700	-138.64
417135800	-119.258
417135900	-143.562
417136000	-116.83
417136100	-137.269
417136200	-118.302
417136300	-132.092
417136400	-117.595
417136500	-142.099
417136600	-119.268
417136700	-131.05
417136800	-117.726
417136900	-141.187
417137000	-119.662
417137100	-138.481
417137200	-116.033
417137300	-154.874
417137400	-120.319
417137500	-138.547
417137600	-117.477
417137700	-139.523
417137800	-118.53
417137900	-154.547
417138000	-117.155
417138100	-133.679
417138200	-117.768
417138300	-138.496
417138400	-120.163
417138500	-143.798
417138600	-119.865
417138700	-151.818
417138800	-121.691
417138900	-139.094
417139000	-117.857
417139100	-129.069
417139200	-118.059
417139300	-138.292
417139400	-119.732
417139500	-137.216
417139600	-118.255
417139700	-136.943
417139800	-119.439
417139900	-134.666
417140000	-120.779
417140100	-138.523
417140200	-116.851
417140300	-129.105
417140400	-119.777
417140500	-135.838
417140600	-120.351
417140700	-134.222
417140800	-120.816
417140900	-138.427
417141000	-119.532
417141100	-134.9
417141200	-117.856
417141300	-147.781
417141400	-117.322
417141500	-141.144
417141600	-120.918
417141700	-133.832
417141800	-116.69
417141900	-138.756
417142000	-118.532
417142100	-141.099
417142200	-115.851
417142300	-140.829
417142400	-120.325
417142500	-149.496
417142600	-116.15
417142700	-133.98
417142800	-118.8
417142900	-137.239
417143000	-120.604
417143100	-135.695
417143200	-118.36
417143300	-145.285
417143400	-117.156
417143500	-140.007
417143600	-116.913
417143700	-138.149
417143800	-118.192
417143900	-142.007
417144000	-117.965
417144100	-136.359
417144200	-118.052
417144300	-135.45
417144400	-117.415
417144500	-142.7
417144600	-117.98
417144700	-133.855
417144800	-114.583
417144900	-138.966
417145000	-114.586
417145100	-141.664
417145200	-119.429
417145300	-135.771
417145400	-120.333
417145500	-155.321
417145600	-113.547
417145700	-135.011
417145800	-118.97
417145900	-143.119
417146000	-119.245
417146100	-134.737
417146200	-118.223
417146300	-138.36
417146400	-116.167
417146500	-138.617
417146600	-116.332
417146700	-137.301
417146800	-118.12
417146900	-138.838
417147000	-118.001
417147100	-133.231
417147200	-119.275
417147300	-134.819
417147400	-115.879
417147500	-147.569
417147600	-120.422
417147700	-148.221
417147800	-118.11
417147900	-138.075
417148000	-119.509
417148100	-138.081
417148200	-116.9
417148300	-144.779
417148400	-118.706
417148500	-136.995
417148600	-119.58
417148700	-143.938
417148800	-117.345
417148900	-133.272
417149000	-117.99
417149100	-142.393
417149200	-117.745
417149300	-143.77
417149400	-116.646
417149500	-141.041
417149600	-120.642
417149700	-132.387
417149800	-116.964
417149900	-136.636
417150000	-117.371
417150100	-134.968
417150200	-120.717
417150300	-136.79
417150400	-116.01
417150500	-142.168
417150600	-116.922
417150700	-132.043
417150800	-120.351
417150900	-137.359
417151000	-119.405
417151100	-145.847
417151200	-116.092
417151300	-133.089
417151400	-116.215
417151500	-135.322
417151600	-117.987
417151700	-139.257
417151800	-119.91
417151900	-132.831
417152000	-119.35
417152100	-139.641
417152200	-116.915
417152300	-133.293
417152400	-118.583
417152500	-136.201
417152600	-117.143
417152700	-146.547
417152800	-119.897
417152900	-141.142
417153000	-120.248
417153100	-142.448
417153200	-115.995
417153300	-140.513
417153400	-116.945
417153500	-135.589
417153600	-116.115
417153700	-138.401
417153800	-118.649
417153900	-136.872
417154000	-115.851
417154100	-132.889
417154200	-119.141
417154300	-143.895
417154400	-120.91
417154500	-136.714
417154600	-118.305
417154700	-132.306
417154800	-116.73
417154900	-140.609
417155000	-117.184
417155100	-157.833
417155200	-114.745
417155300	-140.173
417155400	-115.21
417155500	-129.782
417155600	-118.188
417155700	-136.407
417155800	-116.933
417155900	-127.475
417156000	-117.942
417156100	-138.509
417156200	-114.901
417156300	-139.709
417156400	-117.758
417156500	-142.72
417156600	-116.843
417156700	-146.095
417156800	-116.753
417156900	-136.048
417157000	-116.637
417157100	-149.979
417157200	-118.548
417157300	-138.909
417157400	-118.238
417157500	-144.115
417157600	-117.179
417157700	-132.931
417157800	-114.628
417157900	-137.008
417158000	-116.746
417158100	-150.383
417158200	-121.047
417158300	-137.158
417158400	-118.514
417158500	-138.452
417158600	-116.617
417158700	-142.584
417158800	-116.256
417158900	-137.566
417159000	-118.588
417159100	-140.99
417159200	-117.525
417159300	-154.918
417159400	-116.009
417159500	-142.547
417159600	-116.863
417159700	-138.612
417159800	-116.956
417159900	-139.671
417160000	-117.208
417160100	-143.051
417160200	-117.326
417160300	-138.461
417160400	-118.978
417160500	-134.029
417160600	-118.84
417160700	-146.051
417160800	-118.635
417160900	-148.932
417161000	-115.752
417161100	-130.674
417161200	-115.504
417161300	-139.336
417161400	-116.693
417161500	-144.821
417161600	-114.6
417161700	-146.124
417161800	-116.596
417161900	-147.681
417162000	-116.186
417162100	-147.551
417162200	-118.944
417162300	-141.966
417162400	-117.205
417162500	-160.058
417162600	-116.718
417162700	-135.171
417162800	-120.583
417162900	-138.283
417163000	-117.939
417163100	-133.346
417163200	-117.814
417163300	-129.911
417163400	-117.13
417163500	-132.717
417163600	-117.362
417163700	-133.487
417163800	-116.015
417163900	-136.713
417164000	-117.279
417164100	-137.248
417164200	-116.312
417164300	-135.646
417164400	-118.819
417164500	-147.829
417164600	-117.023
417164700	-133.845
417164800	-118.732
417164900	-139.292
417165000	-114.207
417165100	-135.584
417165200	-111.399
417165300	-144.864
417165400	-115.676
417165500	-139.021
417165600	-114.665
417165700	-149.893
417165800	-115.868
417165900	-130.975
417166000	-116.076
417166100	-140.942
417166200	-118.119
417166300	-133.203
417166400	-116.447
417166500	-143.519
417166600	-115.766
417166700	-132.679
417166800	-117.926
417166900	-135.094
417167000	-115.817
417167100	-138.887
417167200	-117.438
417167300	-134.606
417167400	-117.207
417167500	-141.744
417167600	-114.062
417167700	-134.197
417167800	-116.071
417167900	-134.001
417168000	-117.07
417168100	-144.022
417168200	-115.651
417168300	-136.681
417168400	-116.783
417168500	-132.846
417168600	-118.906
417168700	-132.771
417168800	-116.102
417168900	-132.434
417169000	-116.903
417169100	-140.53
417169200	-116.204
417169300	-136.692
417169400	-115.937
417169500	-136.978
417169600	-113.404
417169700	-129.525
417169800	-116.558
417169900	-142.866
417170000	-117.186
417170100	-132.722
417170200	-114.668
417170300	-135.014
417170400	-115.027
417170500	-133.301
417170600	-117.226
417170700	-127.961
417170800	-116.516
417170900	-144.657
417171000	-118.359
417171100	-136.974
417171200	-116.453
417171300	-140.77
417171400	-116.92
417171500	-150.767
417171600	-115.848
417171700	-132.632
417171800	-116.34
417171900	-133.087
417172000	-116.55
417172100	-141.606
417172200	-116.59
417172300	-130.341
417172400	-117.183
417172500	-145.219
417172600	-116.33
417172700	-139.221
417172800	-115.982
417172900	-134.533
417173000	-113.803
417173100	-139.512
417173200	-114.812
417173300	-155.758
417173400	-114.718
417173500	-142.782
417173600	-113.591
417173700	-133.275
417173800	-113.653
417173900	-135.372
417174000	-115.642
417174100	-137.74
417174200	-114.106
417174300	-156.471
417174400	-116.812
417174500	-134.583
417174600	-115.61
417174700	-139.231
417174800	-116.355
417174900	-138.203
417175000	-114.771
417175100	-135.628
417175200	-113.541
417175300	-145.581
417175400	-114.457
417175500	-128.734
417175600	-114.672
417175700	-138.877
417175800	-113.586
417175900	-132.809
417176000	-116.103
417176100	-153.99
417176200	-115.726
417176300	-136.02
417176400	-112.911
417176500	-135.189
417176600	-113.559
417176700	-149.878
417176800	-118.226
417176900	-134.344
417177000	-114.66
417177100	-143.323
417177200	-112.667
417177300	-129.498
417177400	-114.594
417177500	-136.904
417177600	-118.186
417177700	-134.116
417177800	-117.409
417177900	-148.743
417178000	-115.246
417178100	-132.903
417178200	-116.28
417178300	-138.813
417178400	-115.995
417178500	-138.679
417178600	-115.546
417178700	-134.355
417178800	-115.67
417178900	-141.417
417179000	-113.708
417179100	-137.054
417179200	-115.489
417179300	-134.95
417179400	-111.95
417179500	-134.335
417179600	-116.753
417179700	-136.554
417179800	-115.629
417179900	-130.363
417180000	-115.38
417180100	-145.115
417180200	-113.085
417180300	-151.5
417180400	-113.058
417180500	-150.504
417180600	-117.735
417180700	-139.108
417180800	-112.961
417180900	-145.945
417181000	-116.203
417181100	-142.405
417181200	-117.25
417181300	-131.771
417181400	-114.268
417181500	-135.653
417181600	-114.267
417181700	-134.689
417181800	-113.037
417181900	-132.557
417182000	-113.45
417182100	-131.538
417182200	-113.191
417182300	-141.231
417182400	-113.65
417182500	-131.455
417182600	-112.348
417182700	-147.207
417182800	-114.628
417182900	-131.406
417183000	-115.167
417183100	-135.124
417183200	-114.329
417183300	-130.248
417183400	-113.756
417183500	-131.069
417183600	-116.068
417183700	-142.618
417183800	-114.871
417183900	-132.043
417184000	-113.673
417184100	-135.36
417184200	-113.859
417184300	-133.719
417184400	-114.163
417184500	-138.715
417184600	-114.368
417184700	-136.674
417184800	-113.645
417184900	-139.183
417185000	-112.033
417185100	-140.449
417185200	-115.002
417185300	-137.765
417185400	-117.564
417185500	-148.243
417185600	-114.143
417185700	-145.065
417185800	-116.822
417185900	-136.916
417186000	-115.833
417186100	-136.439
417186200	-112.02
417186300	-130.317
417186400	-111.691
417186500	-126.664
417186600	-113.206
417186700	-137.207
417186800	-112.507
417186900	-127.449
417187000	-112.884
417187100	-132.431
417187200	-112.32
417187300	-145.697
417187400	-116.131
417187500	-136.389
417187600	-114.161
417187700	-133.045
417187800	-111.064
417187900	-141.977
417188000	-113.133
417188100	-130.799
417188200	-115.168
417188300	-137.649
417188400	-111.613
417188500	-134.618
417188600	-114.017
417188700	-144.16
417188800	-112.941
417188900	-136.901
417189000	-116.483
417189100	-133.988
417189200	-113.227
417189300	-135.082
417189400	-111.797
417189500	-134.939
417189600	-111.545
417189700	-129.709
417189800	-111.693
417189900	-140.809
417190000	-112.817
417190100	-132.22
417190200	-113.67
417190300	-133.935
417190400	-114.097
417190500	-144.263
417190600	-111.663
417190700	-127.501
417190800	-112.95
417190900	-130.746
417191000	-113.455
417191100	-135.527
417191200	-113.691
417191300	-133.662
417191400	-115.549
417191500	-131.16
417191600	-116.017
417191700	-133.421
417191800	-108.715
417191900	-141.988
417192000	-112.815
417192100	-130.824
417192200	-112.449
417192300	-130.083
417192400	-115.819
417192500	-129.64
417192600	-114.153
417192700	-132.056
417192800	-112.293
417192900	-121.278
417193000	-111.613
417193100	-147.947
417193200	-115.119
417193300	-134.575
417193400	-111.09
417193500	-137.177
417193600	-114.197
417193700	-134.279
417193800	-112.651
417193900	-137.063
417194000	-113.337
417194100	-127.6
417194200	-112.698
417194300	-135.668
417194400	-113.193
417194500	-132.767
417194600	-113.635
417194700	-147.025
417194800	-109.263
417194900	-138.012
417195000	-109.293
417195100	-123.463
417195200	-115.501
417195300	-129.548
417195400	-111.495
417195500	-132.086
417195600	-109.981
417195700	-126.666
417195800	-113.452
417195900	-143.332
417196000	-113.324
417196100	-133.216
417196200	-112.311
417196300	-130.044
417196400	-108.865
417196500	-129.805
417196600	-114.001
417196700	-142.59
417196800	-113.613
417196900	-136.294
417197000	-112.149
417197100	-127.956
417197200	-113.329
417197300	-127.819
417197400	-113.826
417197500	-127.838
417197600	-112.898
417197700	-126.767
417197800	-109.959
417197900	-132.31
417198000	-114.548
417198100	-126.867
417198200	-108.415
417198300	-131.465
417198400	-108.126
417198500	-127.273
417198600	-111.623
417198700	-141.714
417198800	-111.196
417198900	-134.342
417199000	-111.202
417199100	-130.45
417199200	-114.293
417199300	-131.624
417199400	-111.385
417199500	-132.167
417199600	-110.556
417199700	-128.233
417199800	-111.277
417199900	-131.486
417200000	-112.21
417200100	-129.88
417200200	-108.137
417200300	-141.827
417200400	-109.835
417200500	-134.282
417200600	-109.86
417200700	-129.085
417200800	-110.453
417200900	-127.968
417201000	-108.948
417201100	-135.614
417201200	-111.963
417201300	-138.215
417201400	-111.136
417201500	-139.086
417201600	-115.002
417201700	-133.151
417201800	-112.287
417201900	-134.502
417202000	-112.67
417202100	-134.681
417202200	-108.516
417202300	-133.615
417202400	-110.847
417202500	-129.173
417202600	-112.039
417202700	-133.291
417202800	-110.692
417202900	-125.624
417203000	-110.076
417203100	-133.442
417203200	-112.237
417203300	-126.189
417203400	-107.943
417203500	-130.231
417203600	-107.692
417203700	-129.418
417203800	-109.447
417203900	-127.067
417204000	-110.276
417204100	-131.67
417204200	-109.937
417204300	-143.077
417204400	-112.56
417204500	-134.552
417204600	-108.537
417204700	-122.012
417204800	-108.858
417204900	-128.7
417205000	-109.317
417205100	-135.208
417205200	-112.042
417205300	-133.054
417205400	-111.133
417205500	-133.51
417205600	-110.768
417205700	-126.53
417205800	-110.068
417205900	-137.749
417206000	-108.247
417206100	-134.065
417206200	-108.223
417206300	-122.327
417206400	-109.731
417206500	-126.202
417206600	-109.354
417206700	-126.32
417206800	-108.486
417206900	-140.18
417207000	-109.091
417207100	-128.906
417207200	-111.792
417207300	-128.358
417207400	-108.361
417207500	-126.155
417207600	-107.899
417207700	-138.287
417207800	-107.933
417207900	-120.9
417208000	-110.86
417208100	-129.295
417208200	-109.416
417208300	-143.265
417208400	-104.982
417208500	-132.163
417208600	-109.821
417208700	-125.297
417208800	-108.582
417208900	-129.336
417209000	-107.743
417209100	-142.17
417209200	-108.346
417209300	-135.149
417209400	-106.605
417209500	-121.738
417209600	-107.279
417209700	-122.902
417209800	-106.469
417209900	-128.901
417210000	-107.725
417210100	-129.632
417210200	-107.927
417210300	-133.807
417210400	-107.695
417210500	-140.428
417210600	-107.881
417210700	-124.295
417210800	-106.522
417210900	-125.958
417211000	-107.613
417211100	-127.328
417211200	-105.328
417211300	-126.931
417211400	-105.246
417211500	-126.03
417211600	-108.414
417211700	-119.446
417211800	-107.772
417211900	-125.807
417212000	-105.171
417212100	-122.627
417212200	-106.787
417212300	-127.094
417212400	-107.784
417212500	-124.88
417212600	-105.625
417212700	-128.865
417212800	-106.759
417212900	-122.308
417213000	-107.412
417213100	-129.285
417213200	-104.749
417213300	-125.364
417213400	-105.745
417213500	-122.902
417213600	-104.37
417213700	-129.297
417213800	-106.522
417213900	-115.955
417214000	-107.053
417214100	-133.031
417214200	-103.487
417214300	-129.839
417214400	-106.184
417214500	-129.587
417214600	-105.59
417214700	-132.023
417214800	-104.997
417214900	-125.679
417215000	-106.561
417215100	-126.818
417215200	-105.3
417215300	-114.782
417215400	-102.806
417215500	-134.777
417215600	-103.915
417215700	-119.548
417215800	-104.838
417215900	-121.664
417216000	-105.557
417216100	-126.219
417216200	-104.677
417216300	-125.228
417216400	-104.216
417216500	-117.026
417216600	-102.489
417216700	-133.142
417216800	-102.473
417216900	-120.871
417217000	-100.807
417217100	-128.976
417217200	-103.183
417217300	-129.075
417217400	-103.014
417217500	-117.543
417217600	-104.654
417217700	-126.88
417217800	-103.978
417217900	-117.701
417218000	-101.784
417218100	-129.435
417218200	-102.455
417218300	-126.904
417218400	-100.789
417218500	-116.784
417218600	-99.9962
417218700	-121.423
417218800	-100.632
417218900	-122.148
417219000	-100.65
417219100	-117.507
417219200	-100.824
417219300	-125.089
417219400	-102.261
417219500	-116.287
417219600	-101.932
417219700	-129.74
417219800	-100.43
417219900	-123.723
417220000	-99.1606
417220100	-121.957
417220200	-98.406
417220300	-111.249
417220400	-97.4593
417220500	-121.197
417220600	-99.3439
417220700	-144.228
417220800	-98.3364
417220900	-116.273
417221000	-94.8098
417221100	-123.304
417221200	-96.1104
417221300	-122.329
417221400	-97.9522
417221500	-123.834
417221600	-100.254
417221700	-122.259
417221800	-95.0407
417221900	-117.722
417222000	-97.3485
417222100	-114.832
417222200	-95.185
417222300	-116.17
417222400	-96.2945
417222500	-132.048
417222600	-96.2858
417222700	-110.684
417222800	-94.6447
417222900	-117.405
417223000	-93.4142
417223100	-116.128
417223200	-94.6693
417223300	-116.429
417223400	-88.364
417223500	-133.372
417223600	-92.1366
417223700	-121.279
417223800	-89.9471
417223900	-114.746
417224000	-90.9325
417224100	-118.736
417224200	-89.4455
417224300	-110.233
417224400	-87.3567
417224500	-108.376
417224600	-83.9916
417224700	-101.041
417224800	-86.402
417224900	-100.319
417225000	-80.2536
417225100	-106.21
417225200	-81.6818
417225300	-99.5283
417225400	-74.6308
417225500	-101.749
417225600	-58.2552
417225700	-80.2091
417225800	-36.2925
417225900	-101.252
417226000	-73.8504
417226100	-98.8044
417226200	-77.966
417226300	-103.224
417226400	-82.1905
417226500	-102.497
417226600	-82.8513
417226700	-118.687
417226800	-84.8618
417226900	-114.647
417227000	-85.5672
417227100	-102.64
417227200	-87.3715
417227300	-113.643
417227400	-92.3924
417227500	-112.628
417227600	-89.6486
417227700	-129.168
417227800	-91.5214
417227900	-110.532
417228000	-88.6904
417228100	-117.128
417228200	-95.223
417228300	-117.322
417228400	-96.5159
417228500	-127.599
417228600	-93.5407
417228700	-115.773
417228800	-94.1249
417228900	-108.437
417229000	-95.4732
417229100	-130.431
417229200	-95.4732
417229300	-118.286
417229400	-96.6893
417229500	-120.677
417229600	-96.3762
417229700	-115.643
417229800	-96.2889
417229900	-111.076
417230000	-96.2618
417230100	-113.09
417230200	-95.222
417230300	-116.528
417230400	-96.0746
417230500	-118.386
417230600	-96.0435
417230700	-118.187
417230800	-99.4736
417230900	-121.087
417231000	-99.3175
417231100	-116.857
417231200	-96.8106
417231300	-120.668
417231400	-98.2993
417231500	-123.068
417231600	-98.7651
417231700	-119.461
417231800	-103.098
417231900	-120.087
417232000	-99.6029
417232100	-133.908
417232200	-99.6076
417232300	-122.623
417232400	-99.9815
417232500	-124.274
417232600	-99.9817
417232700	-133.669
417232800	-104.382
417232900	-122.831
417233000	-100.995
417233100	-120.765
417233200	-100.314
417233300	-129.377
417233400	-101.336
417233500	-126.588
417233600	-103.042
417233700	-128.464
417233800	-103.735
417233900	-125.205
417234000	-102.927
417234100	-118.102
417234200	-103.858
417234300	-126.548
417234400	-102.005
417234500	-118.192
417234600	-103.812
417234700	-127.604
417234800	-104.825
417234900	-131.151
417235000	-104.722
417235100	-130.925
417235200	-103.099
417235300	-127.006
417235400	-104.177
417235500	-117.206
417235600	-106.783
417235700	-124.798
417235800	-103.373
417235900	-129.168
417236000	-103.806
417236100	-114.611
417236200	-105.064
417236300	-125.331
417236400	-104.162
417236500	-125.887
417236600	-106.242
417236700	-121.91
417236800	-105.048
417236900	-126.819
417237000	-104.33
417237100	-133.983
417237200	-103.831
417237300	-125.399
417237400	-106.65
417237500	-122.199
417237600	-104.074
417237700	-125.739
417237800	-106.482
417237900	-135.606
417238000	-106.18
417238100	-123.317
417238200	-105.201
417238300	-126.828
417238400	-106.349
417238500	-121.804
417238600	-107.995
417238700	-124.64
417238800	-106.066
417238900	-126.348
417239000	-106.714
417239100	-130.065
417239200	-106.564
417239300	-131.86
417239400	-106.246
417239500	-130.488
417239600	-106.738
417239700	-119.698
417239800	-107.557
417239900	-129.724
417240000	-106.897
417240100	-118.975
417240200	-106.583
417240300	-131.833
417240400	-105.417
417240500	-136.11
417240600	-109.587
417240700	-125.687
417240800	-110.529
417240900	-119.277
417241000	-108.672
417241100	-134.651
417241200	-107.769
417241300	-126.771
417241400	-106.956
417241500	-131.836
417241600	-106.788
417241700	-129.418
417241800	-106.825
417241900	-129.143
417242000	-106.945
417242100	-127.502
417242200	-107.653
417242300	-123.059
417242400	-108.598
417242500	-126.761
417242600	-109.767
417242700	-123.904
417242800	-109.767
417242900	-134.174
417243000	-108.205
417243100	-135.231
417243200	-107.641
417243300	-138.363
417243400	-110.153
417243500	-136.392
417243600	-111.095
417243700	-126.512
417243800	-107.016
417243900	-133.389
417244000	-111.705
417244100	-132.416
417244200	-107.725
417244300	-144.28
417244400	-108.598
417244500	-128.179
417244600	-106.973
417244700	-131.978
417244800	-108.013
417244900	-130.213
417245000	-106.897
417245100	-124.207
417245200	-108.977
417245300	-135.278
417245400	-109.894
417245500	-135.542
417245600	-108.791
417245700	-132.663
417245800	-110.828
417245900	-131.291
417246000	-109.731
417246100	-132.975
417246200	-111.234
417246300	-127.95
417246400	-107.979
417246500	-132.866
417246600	-108.957
417246700	-143.118
417246800	-108.845
417246900	-123.006
417247000	-109.846
417247100	-136.225
417247200	-109.206
417247300	-142.126
417247400	-108.251
417247500	-126.468
417247600	-110.746
417247700	-130.06
417247800	-107.984
417247900	-134.53
417248000	-110.463
417248100	-132.968
417248200	-109.154
417248300	-131.904
417248400	-111.931
417248500	-131.162
417248600	-110.381
417248700	-133.956
417248800	-112.746
417248900	-126.632
417249000	-112.332
417249100	-137.719
417249200	-110.616
417249300	-142.341
417249400	-110.324
417249500	-129.438
417249600	-114.553
417249700	-130.805
417249800	-111.407
[truncated: 18,002 more rows]
