# Supplementary material for: Passive frequency comb generation at radiofrequency for ranging applications
Source: Nat Commun. 2024 Apr 2;15:2844. doi: 10.1038/s41467-024-46940-2 (PMC10987526; doi:10.1038/s41467-024-46940-2)
Supplement: Supplementary file 5 — Source Data [file 41467_2024_46940_MOESM5_ESM.zip › Figure3_Data/836_10MHz_-03_40dBm.xlsx]

## Sheet: Sheet1
frequency (Hz)	power (dBm)
417050000	-117.771
417050100	-135.617
417050200	-118.989
417050300	-143.473
417050400	-117.603
417050500	-139.172
417050600	-120.307
417050700	-143.78
417050800	-119.599
417050900	-142.191
417051000	-118.558
417051100	-141.914
417051200	-118.563
417051300	-138.282
417051400	-120.554
417051500	-135.787
417051600	-118.603
417051700	-144.92
417051800	-119.732
417051900	-144.086
417052000	-117.497
417052100	-139.305
417052200	-118.483
417052300	-138.753
417052400	-119.519
417052500	-144.737
417052600	-114.977
417052700	-140.145
417052800	-119.866
417052900	-138.104
417053000	-119.559
417053100	-140.525
417053200	-117.011
417053300	-140.732
417053400	-117.581
417053500	-144.206
417053600	-119.23
417053700	-135.04
417053800	-120.008
417053900	-134.258
417054000	-119.501
417054100	-143.822
417054200	-116.668
417054300	-134.797
417054400	-117.206
417054500	-138.235
417054600	-117.208
417054700	-142.989
417054800	-118.142
417054900	-139.565
417055000	-119.265
417055100	-135.084
417055200	-120.509
417055300	-141.683
417055400	-119.277
417055500	-137.254
417055600	-119.203
417055700	-131.846
417055800	-118.569
417055900	-155.053
417056000	-116.895
417056100	-135.644
417056200	-119.231
417056300	-134.438
417056400	-119.537
417056500	-140.542
417056600	-119.796
417056700	-137.329
417056800	-118.125
417056900	-133.466
417057000	-118.076
417057100	-134.55
417057200	-118.645
417057300	-136.516
417057400	-119.933
417057500	-148.218
417057600	-119.919
417057700	-133.901
417057800	-117.467
417057900	-144.558
417058000	-118.203
417058100	-142.941
417058200	-118.04
417058300	-134.062
417058400	-118.39
417058500	-139.116
417058600	-117.778
417058700	-144.16
417058800	-119.764
417058900	-135.157
417059000	-120.306
417059100	-138.335
417059200	-118.968
417059300	-140.753
417059400	-117.418
417059500	-135.142
417059600	-118.506
417059700	-137.436
417059800	-119.395
417059900	-151.409
417060000	-120.406
417060100	-134.348
417060200	-117.77
417060300	-135.63
417060400	-119.784
417060500	-154.197
417060600	-123.521
417060700	-140.423
417060800	-118.442
417060900	-147.427
417061000	-120.607
417061100	-142.393
417061200	-119.071
417061300	-140.553
417061400	-120.356
417061500	-139.472
417061600	-119.249
417061700	-148.192
417061800	-121.01
417061900	-146.525
417062000	-119.052
417062100	-134.334
417062200	-121.286
417062300	-138.613
417062400	-118.465
417062500	-158.611
417062600	-117.787
417062700	-145.945
417062800	-119.822
417062900	-134.208
417063000	-118.081
417063100	-129.734
417063200	-117.318
417063300	-150.135
417063400	-117.307
417063500	-145.069
417063600	-119.763
417063700	-144.254
417063800	-121.233
417063900	-141.911
417064000	-120
417064100	-140.813
417064200	-120.984
417064300	-140.083
417064400	-117.283
417064500	-148.438
417064600	-118.32
417064700	-144.446
417064800	-118.088
417064900	-141.633
417065000	-121.03
417065100	-139.87
417065200	-119.009
417065300	-137.064
417065400	-118.381
417065500	-151.187
417065600	-119.531
417065700	-140.43
417065800	-119.321
417065900	-141.494
417066000	-118.634
417066100	-137.433
417066200	-120.215
417066300	-144.618
417066400	-119.827
417066500	-135.638
417066600	-117.883
417066700	-144.389
417066800	-120.311
417066900	-151.399
417067000	-117.999
417067100	-134.205
417067200	-120.179
417067300	-158.64
417067400	-119.267
417067500	-138.377
417067600	-117.906
417067700	-134.977
417067800	-117.086
417067900	-143.489
417068000	-117.921
417068100	-142.851
417068200	-119.104
417068300	-138.199
417068400	-122.137
417068500	-144.178
417068600	-119.147
417068700	-142.245
417068800	-120.534
417068900	-136.668
417069000	-116.726
417069100	-139.597
417069200	-119.512
417069300	-143.214
417069400	-119.888
417069500	-137.089
417069600	-120.875
417069700	-144.711
417069800	-118.833
417069900	-141.022
417070000	-118.85
417070100	-139.87
417070200	-120.344
417070300	-131.696
417070400	-122.592
417070500	-145.796
417070600	-121.119
417070700	-139.07
417070800	-120.356
417070900	-144.806
417071000	-121.25
417071100	-139.963
417071200	-119.164
417071300	-145.031
417071400	-117.75
417071500	-140.377
417071600	-118.615
417071700	-155.609
417071800	-117.913
417071900	-135.348
417072000	-117.298
417072100	-143.239
417072200	-119.629
417072300	-134.518
417072400	-119.969
417072500	-139.464
417072600	-119.412
417072700	-136.872
417072800	-117.836
417072900	-139.33
417073000	-118.688
417073100	-138.265
417073200	-118.689
417073300	-152.081
417073400	-120.566
417073500	-164.056
417073600	-120.773
417073700	-137.428
417073800	-118.373
417073900	-140.905
417074000	-118.488
417074100	-138.735
417074200	-116.949
417074300	-130.69
417074400	-118.87
417074500	-147.663
417074600	-122.439
417074700	-146.034
417074800	-120.383
417074900	-133.731
417075000	-118.648
417075100	-138.183
417075200	-117.763
417075300	-136.491
417075400	-118.847
417075500	-141.746
417075600	-120.624
417075700	-140.771
417075800	-120.614
417075900	-136.172
417076000	-120.401
417076100	-136.084
417076200	-120.778
417076300	-136.458
417076400	-119.512
417076500	-132.232
417076600	-117.675
417076700	-142.479
417076800	-118.823
417076900	-138.225
417077000	-118.918
417077100	-136.772
417077200	-120.596
417077300	-162.041
417077400	-119.49
417077500	-143.048
417077600	-121.523
417077700	-139.881
417077800	-118.714
417077900	-138.924
417078000	-118.729
417078100	-135.741
417078200	-118.756
417078300	-147.035
417078400	-117.024
417078500	-141.76
417078600	-119.422
417078700	-134.813
417078800	-118.666
417078900	-154.212
417079000	-119.634
417079100	-158.424
417079200	-119.894
417079300	-142.885
417079400	-118.556
417079500	-151.663
417079600	-120.319
417079700	-139.318
417079800	-119.226
417079900	-137.909
417080000	-119.642
417080100	-138.938
417080200	-118.905
417080300	-146.267
417080400	-119.433
417080500	-138.469
417080600	-117.989
417080700	-140.335
417080800	-121.168
417080900	-129.743
417081000	-118.409
417081100	-138.255
417081200	-119.791
417081300	-136.956
417081400	-118.629
417081500	-144.552
417081600	-119.161
417081700	-133.139
417081800	-118.463
417081900	-148.783
417082000	-120.598
417082100	-139.892
417082200	-121.525
417082300	-144.483
417082400	-122.607
417082500	-146.274
417082600	-122.415
417082700	-150.923
417082800	-117.572
417082900	-139.977
417083000	-120.996
417083100	-138.02
417083200	-120.524
417083300	-144.196
417083400	-120.937
417083500	-145.756
417083600	-119.285
417083700	-139.919
417083800	-120.75
417083900	-143.574
417084000	-119.946
417084100	-151.492
417084200	-119.679
417084300	-138.222
417084400	-118.285
417084500	-142.735
417084600	-117.92
417084700	-132.169
417084800	-119.511
417084900	-140.444
417085000	-122.066
417085100	-150.058
417085200	-119.455
417085300	-135.306
417085400	-119.914
417085500	-132.47
417085600	-120.093
417085700	-140.071
417085800	-117.286
417085900	-177.13
417086000	-119.359
417086100	-141.729
417086200	-120.079
417086300	-137.501
417086400	-118.212
417086500	-148.603
417086600	-115.926
417086700	-148.641
417086800	-120.663
417086900	-151.444
417087000	-118.359
417087100	-136.424
417087200	-118.981
417087300	-136.835
417087400	-118.725
417087500	-148.77
417087600	-120.062
417087700	-143.435
417087800	-118.115
417087900	-136.075
417088000	-117.653
417088100	-134.378
417088200	-119.196
417088300	-133.984
417088400	-120.585
417088500	-136.604
417088600	-119.006
417088700	-149.757
417088800	-120.955
417088900	-141.399
417089000	-121.685
417089100	-141.502
417089200	-120.458
417089300	-139.766
417089400	-120.02
417089500	-132.205
417089600	-118.566
417089700	-142.225
417089800	-117.902
417089900	-143.9
417090000	-119.002
417090100	-139.346
417090200	-119.891
417090300	-150.627
417090400	-119.893
417090500	-138.244
417090600	-118.628
417090700	-140.284
417090800	-118.146
417090900	-135.436
417091000	-115.654
417091100	-137.027
417091200	-118.545
417091300	-144.036
417091400	-120.244
417091500	-138.215
417091600	-122.897
417091700	-144.197
417091800	-119.556
417091900	-141.608
417092000	-115.82
417092100	-134.337
417092200	-118.165
417092300	-146.534
417092400	-121.709
417092500	-140.578
417092600	-121.412
417092700	-173.487
417092800	-121.5
417092900	-139.523
417093000	-118.061
417093100	-140.742
417093200	-120.695
417093300	-147.781
417093400	-120.68
417093500	-149.795
417093600	-121.801
417093700	-142.608
417093800	-120.27
417093900	-142.6
417094000	-117.415
417094100	-142.641
417094200	-118.765
417094300	-129.569
417094400	-117.607
417094500	-136.939
417094600	-120.683
417094700	-139.823
417094800	-117.937
417094900	-149.019
417095000	-119.79
417095100	-140.293
417095200	-120.637
417095300	-140.223
417095400	-117.16
417095500	-139.964
417095600	-119.88
417095700	-148.959
417095800	-121.129
417095900	-144.4
417096000	-117.892
417096100	-136.305
417096200	-119.042
417096300	-149.34
417096400	-120.488
417096500	-139.531
417096600	-119.96
417096700	-144.493
417096800	-120.561
417096900	-143.886
417097000	-118.123
417097100	-138.707
417097200	-117.04
417097300	-143.775
417097400	-121.243
417097500	-139.643
417097600	-119.098
417097700	-143.709
417097800	-120.298
417097900	-152.574
417098000	-117.344
417098100	-140.934
417098200	-119.393
417098300	-138.341
417098400	-119.418
417098500	-141.272
417098600	-119.477
417098700	-140.114
417098800	-120.655
417098900	-140.867
417099000	-122.555
417099100	-154.081
417099200	-120.089
417099300	-138.472
417099400	-120.406
417099500	-146.164
417099600	-121.495
417099700	-135.882
417099800	-121.074
417099900	-147.712
417100000	-118.115
417100100	-140.134
417100200	-118.09
417100300	-142.451
417100400	-120.591
417100500	-143.026
417100600	-120.372
417100700	-139.677
417100800	-120.773
417100900	-143.248
417101000	-117.838
417101100	-138.682
417101200	-119.884
417101300	-132.619
417101400	-119.853
417101500	-136.959
417101600	-122.04
417101700	-142.736
417101800	-121.143
417101900	-140.909
417102000	-119.305
417102100	-138.542
417102200	-119.346
417102300	-143.369
417102400	-117.873
417102500	-160.529
417102600	-118.138
417102700	-143.352
417102800	-116.362
417102900	-135.334
417103000	-118.142
417103100	-145.189
417103200	-120.818
417103300	-148.023
417103400	-120.139
417103500	-141.622
417103600	-116.561
417103700	-135.172
417103800	-122.312
417103900	-135.846
417104000	-122.255
417104100	-140.229
417104200	-120.561
417104300	-137.588
417104400	-120.329
417104500	-142.931
417104600	-121.576
417104700	-141.361
417104800	-118.212
417104900	-144.879
417105000	-118.211
417105100	-138.358
417105200	-119.118
417105300	-145.815
417105400	-118.663
417105500	-138.906
417105600	-120.15
417105700	-138.875
417105800	-119.958
417105900	-141.472
417106000	-117.224
417106100	-139.657
417106200	-120.888
417106300	-149.213
417106400	-119.152
417106500	-137.081
417106600	-119.224
417106700	-134.904
417106800	-119.541
417106900	-147.217
417107000	-120.517
417107100	-148.03
417107200	-119.466
417107300	-135.099
417107400	-119.781
417107500	-140.82
417107600	-119.385
417107700	-135.967
417107800	-119.856
417107900	-136.177
417108000	-117.987
417108100	-130.125
417108200	-118.001
417108300	-143.814
417108400	-121.576
417108500	-139.125
417108600	-118.416
417108700	-145.369
417108800	-119.85
417108900	-134.977
417109000	-120.302
417109100	-147.416
417109200	-119.57
417109300	-140.395
417109400	-121.402
417109500	-148.717
417109600	-121.437
417109700	-136.92
417109800	-117.686
417109900	-140.123
417110000	-120.012
417110100	-137.878
417110200	-119.164
417110300	-147.239
417110400	-121.78
417110500	-143.063
417110600	-117.422
417110700	-140.087
417110800	-120.771
417110900	-144.86
417111000	-119.81
417111100	-141.697
417111200	-119.124
417111300	-139.188
417111400	-121.448
417111500	-136
417111600	-120.833
417111700	-136.426
417111800	-118.234
417111900	-153.485
417112000	-120.139
417112100	-145.702
417112200	-122.679
417112300	-153.555
417112400	-119.765
417112500	-153.603
417112600	-121.879
417112700	-141.12
417112800	-116.347
417112900	-147.611
417113000	-120.764
417113100	-147.639
417113200	-120.92
417113300	-134.983
417113400	-118.639
417113500	-144.627
417113600	-120.799
417113700	-139.971
417113800	-118.976
417113900	-137.424
417114000	-116.556
417114100	-139.317
417114200	-118.266
417114300	-155.547
417114400	-120.462
417114500	-141.528
417114600	-118.793
417114700	-138.681
417114800	-120.072
417114900	-138.063
417115000	-118.694
417115100	-139.509
417115200	-121.756
417115300	-139.536
417115400	-121.712
417115500	-139.445
417115600	-119.92
417115700	-146.286
417115800	-123.245
417115900	-134.258
417116000	-121.086
417116100	-135.668
417116200	-119.484
417116300	-147.886
417116400	-120.514
417116500	-134.49
417116600	-121.299
417116700	-137.038
417116800	-116.948
417116900	-139.174
417117000	-118.465
417117100	-136.773
417117200	-118.81
417117300	-147.95
417117400	-116.683
417117500	-149.743
417117600	-119.425
417117700	-137.352
417117800	-118.931
417117900	-150.801
417118000	-120.402
417118100	-136.356
417118200	-119.824
417118300	-143.385
417118400	-120.694
417118500	-136.699
417118600	-121.08
417118700	-144.385
417118800	-117.765
417118900	-143.556
417119000	-115.969
417119100	-135.921
417119200	-117.767
417119300	-137.836
417119400	-117.767
417119500	-133.723
417119600	-116.077
417119700	-137.784
417119800	-116.755
417119900	-140.848
417120000	-120.048
417120100	-146.642
417120200	-120.304
417120300	-151.677
417120400	-118.472
417120500	-138.371
417120600	-119.011
417120700	-148.9
417120800	-118.044
417120900	-139.57
417121000	-119.645
417121100	-142.507
417121200	-120.239
417121300	-145.559
417121400	-116.932
417121500	-132.609
417121600	-119.459
417121700	-140.098
417121800	-119.395
417121900	-152.629
417122000	-118.108
417122100	-134.205
417122200	-120.536
417122300	-139.95
417122400	-120.664
417122500	-136.754
417122600	-119.999
417122700	-134.674
417122800	-117.363
417122900	-149.41
417123000	-122.081
417123100	-142.048
417123200	-115.931
417123300	-141.844
417123400	-119.431
417123500	-148.714
417123600	-122.218
417123700	-130.466
417123800	-116.509
417123900	-133.096
417124000	-117.46
417124100	-143.458
417124200	-118.385
417124300	-139.679
417124400	-119.737
417124500	-145.409
417124600	-119.178
417124700	-137.052
417124800	-118.349
417124900	-138.19
417125000	-119.197
417125100	-144.085
417125200	-119.044
417125300	-153.363
417125400	-117.79
417125500	-135.62
417125600	-120.445
417125700	-138.348
417125800	-116.384
417125900	-134.899
417126000	-119.114
417126100	-139.731
417126200	-120.407
417126300	-132.793
417126400	-117.367
417126500	-137.225
417126600	-121.613
417126700	-136.802
417126800	-116.443
417126900	-131.934
417127000	-119.508
417127100	-139.03
417127200	-121.852
417127300	-138.2
417127400	-118.082
417127500	-139.053
417127600	-117.906
417127700	-137.164
417127800	-115.059
417127900	-141.852
417128000	-118.839
417128100	-133.692
417128200	-118.318
417128300	-139.943
417128400	-121.285
417128500	-139.937
417128600	-120.179
417128700	-135.498
417128800	-119.028
417128900	-148.903
417129000	-118.916
417129100	-139.194
417129200	-118.638
417129300	-143.889
417129400	-119.533
417129500	-153.32
417129600	-120.336
417129700	-141.326
417129800	-120.745
417129900	-140.338
417130000	-121.101
417130100	-144.265
417130200	-119.931
417130300	-136.937
417130400	-119.804
417130500	-136.627
417130600	-122.338
417130700	-143.616
417130800	-118.046
417130900	-142.652
417131000	-119.708
417131100	-138.377
417131200	-118.667
417131300	-134.281
417131400	-119.538
417131500	-137.261
417131600	-118.966
417131700	-139.784
417131800	-121.073
417131900	-139.036
417132000	-119.855
417132100	-150.132
417132200	-115.987
417132300	-131.397
417132400	-118.916
417132500	-136.912
417132600	-118.922
417132700	-145.492
417132800	-117.135
417132900	-143.599
417133000	-119.529
417133100	-139.946
417133200	-121.127
417133300	-142.911
417133400	-118.374
417133500	-139.175
417133600	-120.689
417133700	-140.317
417133800	-120.524
417133900	-137.025
417134000	-119.374
417134100	-146.706
417134200	-118.884
417134300	-146.046
417134400	-122.946
417134500	-137.553
417134600	-120.95
417134700	-145.698
417134800	-119.286
417134900	-136.321
417135000	-118.228
417135100	-127.431
417135200	-119.756
417135300	-141.461
417135400	-116.85
417135500	-139.926
417135600	-117.261
417135700	-138.556
417135800	-115.749
417135900	-141.083
417136000	-122.203
417136100	-153.615
417136200	-118.083
417136300	-142.262
417136400	-119.223
417136500	-143.686
417136600	-116.117
417136700	-138.836
417136800	-115.295
417136900	-130.798
417137000	-119.54
417137100	-137.518
417137200	-121.842
417137300	-135.219
417137400	-120.29
417137500	-143.83
417137600	-118.64
417137700	-147.238
417137800	-116.218
417137900	-135.472
417138000	-119.62
417138100	-141.103
417138200	-115.995
417138300	-139.061
417138400	-119.076
417138500	-138.023
417138600	-119.682
417138700	-145.926
417138800	-118.51
417138900	-138.343
417139000	-118.704
417139100	-141.774
417139200	-119.864
417139300	-131.98
417139400	-117.624
417139500	-135.22
417139600	-119.092
417139700	-145.235
417139800	-119.783
417139900	-136.745
417140000	-117.713
417140100	-152.707
417140200	-118.876
417140300	-138.493
417140400	-119.781
417140500	-135.988
417140600	-118.377
417140700	-144.562
417140800	-118.936
417140900	-146.264
417141000	-115.651
417141100	-131.273
417141200	-118.414
417141300	-137.923
417141400	-115.912
417141500	-142.775
417141600	-116.814
417141700	-134.581
417141800	-117.227
417141900	-131.676
417142000	-117.204
417142100	-136.2
417142200	-118.182
417142300	-135.305
417142400	-119.614
417142500	-139.524
417142600	-120.055
417142700	-137.098
417142800	-116.626
417142900	-150.256
417143000	-116.996
417143100	-132.566
417143200	-118.68
417143300	-138.898
417143400	-114.595
417143500	-146.73
417143600	-118.025
417143700	-136.241
417143800	-119.546
417143900	-144.823
417144000	-118.252
417144100	-142.799
417144200	-119.541
417144300	-145.421
417144400	-120.541
417144500	-133.659
417144600	-116.973
417144700	-134.052
417144800	-118.818
417144900	-140.273
417145000	-118.488
417145100	-141.546
417145200	-117.411
417145300	-138.654
417145400	-119.512
417145500	-138.61
417145600	-119.527
417145700	-137.228
417145800	-117.542
417145900	-138.082
417146000	-119.294
417146100	-137.566
417146200	-116.729
417146300	-129.554
417146400	-119.801
417146500	-146.38
417146600	-116.281
417146700	-132.939
417146800	-119.194
417146900	-156.816
417147000	-119.136
417147100	-132.616
417147200	-118.877
417147300	-144.819
417147400	-117.001
417147500	-139.114
417147600	-115.566
417147700	-136.071
417147800	-117.595
417147900	-143.443
417148000	-118.787
417148100	-136.988
417148200	-118.738
417148300	-137.414
417148400	-117.51
417148500	-141.386
417148600	-117.024
417148700	-132.434
417148800	-118.254
417148900	-132.158
417149000	-116.631
417149100	-151.464
417149200	-117.643
417149300	-141.894
417149400	-117.932
417149500	-136.085
417149600	-117.509
417149700	-134.846
417149800	-117.787
417149900	-143.662
417150000	-117.476
417150100	-129.497
417150200	-115.158
417150300	-134.779
417150400	-121.567
417150500	-144.979
417150600	-114.653
417150700	-146.983
417150800	-119.21
417150900	-141.457
417151000	-118.545
417151100	-139.012
417151200	-119.278
417151300	-141.216
417151400	-117.998
417151500	-142.874
417151600	-120.259
417151700	-135.288
417151800	-115.882
417151900	-138.532
417152000	-118.378
417152100	-136.64
417152200	-118.953
417152300	-144.84
417152400	-117.869
417152500	-139.633
417152600	-117.697
417152700	-136.089
417152800	-117.425
417152900	-139.311
417153000	-119.138
417153100	-153.163
417153200	-114.894
417153300	-132.291
417153400	-116.494
417153500	-142.633
417153600	-118.31
417153700	-137.973
417153800	-117.596
417153900	-134.346
417154000	-117.589
417154100	-142.439
417154200	-118.657
417154300	-136.488
417154400	-116.621
417154500	-135.801
417154600	-118.188
417154700	-139.689
417154800	-119.92
417154900	-142.967
417155000	-118.839
417155100	-140.424
417155200	-116.226
417155300	-134.03
417155400	-116.449
417155500	-129.796
417155600	-118.432
417155700	-136.58
417155800	-117.372
417155900	-142.252
417156000	-117.806
417156100	-137.155
417156200	-116.383
417156300	-140.294
417156400	-116.579
417156500	-141.321
417156600	-115.921
417156700	-143.287
417156800	-115.976
417156900	-127.026
417157000	-117.189
417157100	-145.985
417157200	-116.7
417157300	-135.417
417157400	-115.212
417157500	-138.297
417157600	-116.527
417157700	-143.072
417157800	-116.41
417157900	-138.437
417158000	-115.666
417158100	-165.43
417158200	-118.227
417158300	-137.656
417158400	-119.001
417158500	-131.924
417158600	-116.543
417158700	-131.591
417158800	-116.306
417158900	-145.019
417159000	-116.286
417159100	-138.302
417159200	-116.291
417159300	-138.908
417159400	-115.604
417159500	-128.973
417159600	-116.792
417159700	-144.48
417159800	-117.055
417159900	-142.952
417160000	-115.297
417160100	-130.054
417160200	-114.83
417160300	-135.039
417160400	-116.174
417160500	-132.516
417160600	-115.202
417160700	-141.357
417160800	-117.353
417160900	-136.534
417161000	-115.955
417161100	-133.115
417161200	-116.135
417161300	-131.649
417161400	-116.778
417161500	-130.286
417161600	-117.893
417161700	-134.792
417161800	-117.949
417161900	-142.102
417162000	-114.48
417162100	-134.527
417162200	-117.176
417162300	-132.903
417162400	-115.18
417162500	-137.466
417162600	-115.95
417162700	-149.99
417162800	-115.934
417162900	-151.754
417163000	-117.398
417163100	-137.155
417163200	-117.185
417163300	-142.746
417163400	-119.104
417163500	-134.295
417163600	-117.21
417163700	-137.673
417163800	-113.483
417163900	-131.436
417164000	-117.218
417164100	-138.269
417164200	-116.304
417164300	-137.736
417164400	-115.027
417164500	-135.112
417164600	-121.215
417164700	-132.478
417164800	-115.527
417164900	-142.282
417165000	-116.105
417165100	-137.753
417165200	-117.385
417165300	-133.901
417165400	-116.811
417165500	-129.177
417165600	-116.361
417165700	-155.082
417165800	-116.777
417165900	-143.517
417166000	-117.877
417166100	-142.341
417166200	-116.801
417166300	-136.323
417166400	-117.12
417166500	-147.404
417166600	-116.527
417166700	-151.538
417166800	-115.185
417166900	-130.717
417167000	-115.975
417167100	-136.416
417167200	-118.297
417167300	-135.457
417167400	-119.422
417167500	-136.498
417167600	-117.043
417167700	-136.407
417167800	-117.799
417167900	-145.217
417168000	-116.459
417168100	-136.475
417168200	-116.189
417168300	-138.454
417168400	-116.567
417168500	-139.711
417168600	-117.896
417168700	-131.496
417168800	-118.034
417168900	-137.014
417169000	-116.336
417169100	-130.59
417169200	-115.96
417169300	-137.224
417169400	-115.459
417169500	-138.338
417169600	-117.513
417169700	-144.802
417169800	-119.601
417169900	-139.354
417170000	-115.79
417170100	-135.174
417170200	-115.082
417170300	-129.59
417170400	-115.876
417170500	-135.307
417170600	-114.963
417170700	-130.426
417170800	-115.889
417170900	-132.581
417171000	-115.869
417171100	-135.93
417171200	-116.714
417171300	-132.386
417171400	-113.788
417171500	-134.754
417171600	-114.52
417171700	-139.482
417171800	-116.504
417171900	-129.933
417172000	-115.869
417172100	-126.124
417172200	-112.168
417172300	-139.219
417172400	-116.558
417172500	-142.81
417172600	-113.859
417172700	-125.91
417172800	-114.789
417172900	-128.829
417173000	-115.509
417173100	-134.761
417173200	-115.485
417173300	-130.974
417173400	-113.79
417173500	-142.023
417173600	-115.383
417173700	-145.074
417173800	-114.233
417173900	-133.624
417174000	-116.989
417174100	-133.273
417174200	-113.449
417174300	-128.113
417174400	-116.172
417174500	-130.935
417174600	-115.73
417174700	-136.826
417174800	-114.343
417174900	-141.966
417175000	-115.147
417175100	-128.46
417175200	-115.08
417175300	-143.458
417175400	-114.29
417175500	-147.196
417175600	-114.844
417175700	-133.691
417175800	-115.878
417175900	-141.138
417176000	-116.175
417176100	-134.596
417176200	-113.46
417176300	-142.38
417176400	-113.986
417176500	-130.686
417176600	-114.513
417176700	-134.36
417176800	-115.696
417176900	-138.553
417177000	-117.648
417177100	-138.255
417177200	-115.273
417177300	-146.357
417177400	-115.968
417177500	-129.624
417177600	-114.656
417177700	-139.3
417177800	-114.104
417177900	-136.953
417178000	-116.514
417178100	-127.497
417178200	-114.312
417178300	-134.348
417178400	-112.954
417178500	-135.261
417178600	-115.771
417178700	-142.402
417178800	-116.624
417178900	-136.023
417179000	-112.678
417179100	-134.847
417179200	-115.193
417179300	-132.408
417179400	-114.168
417179500	-135.892
417179600	-116.714
417179700	-130.232
417179800	-116.042
417179900	-137.291
417180000	-112.146
417180100	-133.282
417180200	-113.647
417180300	-135.859
417180400	-117.412
417180500	-142.382
417180600	-114.144
417180700	-137.442
417180800	-112.291
417180900	-133.428
417181000	-115.539
417181100	-128.426
417181200	-115.67
417181300	-125.441
417181400	-114.542
417181500	-129.669
417181600	-114.418
417181700	-128.338
417181800	-113.806
417181900	-144.392
417182000	-114.033
417182100	-127.092
417182200	-112.627
417182300	-138.798
417182400	-114.85
417182500	-131.862
417182600	-114.774
417182700	-135.935
417182800	-114.491
417182900	-148.444
417183000	-115.337
417183100	-130.313
417183200	-116.505
417183300	-144.645
417183400	-116.193
417183500	-134.998
417183600	-114.554
417183700	-131.992
417183800	-113.743
417183900	-149.045
417184000	-115.041
417184100	-128.432
417184200	-114.004
417184300	-138.736
417184400	-112.759
417184500	-144.424
417184600	-114.995
417184700	-138.383
417184800	-114.362
417184900	-145.456
417185000	-115.125
417185100	-139.585
417185200	-117.454
417185300	-134.714
417185400	-113.668
417185500	-130.197
417185600	-114.393
417185700	-136.149
417185800	-113.209
417185900	-136.426
417186000	-113.628
417186100	-141.131
417186200	-111.777
417186300	-138.671
417186400	-115.852
417186500	-138.492
417186600	-110.935
417186700	-130.835
417186800	-112.263
417186900	-131.626
417187000	-112.699
417187100	-134.603
417187200	-112.711
417187300	-133.821
417187400	-111.296
417187500	-131.235
417187600	-115.015
417187700	-131.154
417187800	-112.376
417187900	-138.555
417188000	-112.086
417188100	-130.049
417188200	-112.809
417188300	-149.171
417188400	-112.358
417188500	-138.421
417188600	-114.786
417188700	-137.094
417188800	-114.341
417188900	-125.659
417189000	-112.191
417189100	-128.865
417189200	-110.536
417189300	-138.39
417189400	-114.455
417189500	-131.377
417189600	-110.86
417189700	-130.403
417189800	-113.5
417189900	-125.045
417190000	-117.001
417190100	-128.92
417190200	-115.762
417190300	-132.158
417190400	-113.362
417190500	-130.51
417190600	-115.128
417190700	-131.154
417190800	-114.09
417190900	-130.33
417191000	-113.594
417191100	-134.985
417191200	-114.09
417191300	-140.742
417191400	-112.127
417191500	-140.137
417191600	-113.499
417191700	-139.113
417191800	-112.255
417191900	-121.581
417192000	-111.245
417192100	-135.883
417192200	-114.484
417192300	-142.892
417192400	-111.079
417192500	-139.194
417192600	-110.373
417192700	-132.03
417192800	-110.309
417192900	-138.276
417193000	-113.608
417193100	-138.857
417193200	-112.509
417193300	-136.027
417193400	-110.673
417193500	-131.255
417193600	-113.072
417193700	-138.43
417193800	-113.711
417193900	-143.309
417194000	-111.833
417194100	-141.907
417194200	-110.487
417194300	-124.491
417194400	-111.949
417194500	-132.52
417194600	-111.124
417194700	-126.688
417194800	-111.954
417194900	-129.278
417195000	-112.223
417195100	-134.512
417195200	-110.577
417195300	-128.524
417195400	-111.315
417195500	-131.729
417195600	-111.493
417195700	-129.217
417195800	-109.681
417195900	-139.39
417196000	-111.117
417196100	-129.497
417196200	-111.793
417196300	-151.936
417196400	-107.113
417196500	-146.034
417196600	-111.33
417196700	-132.857
417196800	-109.754
417196900	-145.198
417197000	-112.092
417197100	-131.326
417197200	-110.69
417197300	-127.375
417197400	-112.271
417197500	-135.468
417197600	-110.041
417197700	-133.282
417197800	-113.215
417197900	-130.756
417198000	-112.172
417198100	-129.763
417198200	-113.364
417198300	-129.817
417198400	-110.19
417198500	-126.671
417198600	-109.57
417198700	-132.653
417198800	-110.032
417198900	-133.972
417199000	-107.973
417199100	-125.957
417199200	-111.228
417199300	-134.186
417199400	-110.947
417199500	-126.609
417199600	-108.588
417199700	-128.927
417199800	-109.223
417199900	-134.978
417200000	-110.733
417200100	-122.05
417200200	-107.523
417200300	-124.335
417200400	-110.437
417200500	-129.786
417200600	-108.268
417200700	-127.69
417200800	-112.235
417200900	-136.855
417201000	-108.192
417201100	-129.861
417201200	-111.336
417201300	-129.191
417201400	-109.083
417201500	-139.761
417201600	-111.005
417201700	-129.047
417201800	-109.264
417201900	-121.778
417202000	-110.03
417202100	-122.942
417202200	-109.841
417202300	-128.404
417202400	-107.995
417202500	-131.158
417202600	-107.301
417202700	-139.133
417202800	-108.982
417202900	-146.194
417203000	-108.32
417203100	-143.398
417203200	-110.86
417203300	-122.2
417203400	-106.561
417203500	-128.451
417203600	-111.893
417203700	-137.098
417203800	-107.651
417203900	-132.045
417204000	-108.216
417204100	-129.032
417204200	-108.754
417204300	-130.579
417204400	-108.986
417204500	-126.904
417204600	-107.583
417204700	-140.945
417204800	-107.628
417204900	-129.716
417205000	-106.488
417205100	-132.615
417205200	-106.689
417205300	-131.094
417205400	-109.278
417205500	-149.068
417205600	-106.638
417205700	-125.557
417205800	-106.126
417205900	-131.154
417206000	-105.462
417206100	-125.374
417206200	-106.034
417206300	-130.611
417206400	-107.763
417206500	-130.637
417206600	-107.715
417206700	-126.04
417206800	-104.454
417206900	-119.955
417207000	-107.811
417207100	-127.508
417207200	-105.424
417207300	-130.681
417207400	-104.898
417207500	-136.567
417207600	-107.516
417207700	-128.243
417207800	-106.688
417207900	-127.02
417208000	-107.466
417208100	-126.587
417208200	-108.536
417208300	-130.195
417208400	-106.562
417208500	-123.407
417208600	-108.715
417208700	-121.499
417208800	-105.338
417208900	-124.027
417209000	-104.296
417209100	-127.377
417209200	-104.948
417209300	-127.07
417209400	-106.803
417209500	-117.338
417209600	-105.72
417209700	-129.642
417209800	-103.449
417209900	-123.196
417210000	-105.313
417210100	-132.913
417210200	-103.479
417210300	-115.62
417210400	-104.36
417210500	-129.896
417210600	-105.081
417210700	-126.797
417210800	-104.798
417210900	-117.114
417211000	-104.348
417211100	-129.733
417211200	-103.606
417211300	-122.828
417211400	-101.569
417211500	-117.361
417211600	-102.133
417211700	-117.504
417211800	-103.434
417211900	-125.825
417212000	-105.313
417212100	-117.011
417212200	-104.204
417212300	-121.582
417212400	-100.802
417212500	-126.351
417212600	-100.273
417212700	-117.863
417212800	-100.971
417212900	-117.192
417213000	-101.2
417213100	-118.133
417213200	-100.927
417213300	-132.657
417213400	-102.924
417213500	-118.697
417213600	-100.343
417213700	-117.433
417213800	-100.715
417213900	-110.509
417214000	-98.2825
417214100	-116.904
417214200	-98.8485
417214300	-112.912
417214400	-102.091
417214500	-125.959
417214600	-99.1544
417214700	-118.746
417214800	-98.4859
417214900	-114.098
417215000	-101.225
417215100	-119.793
417215200	-98.7136
417215300	-115.365
417215400	-100.09
417215500	-120.681
417215600	-98.4342
417215700	-112.569
417215800	-96.4591
417215900	-118.859
417216000	-97.9068
417216100	-116.07
417216200	-94.0074
417216300	-120.983
417216400	-96.9982
417216500	-116.102
417216600	-98.094
417216700	-115.104
417216800	-95.3042
417216900	-118.37
417217000	-94.6029
417217100	-110.838
417217200	-91.8567
417217300	-114.178
417217400	-92.6216
417217500	-109.255
417217600	-96.9199
417217700	-116.417
417217800	-90.5645
417217900	-107.627
417218000	-92.4898
417218100	-114.665
417218200	-88.793
417218300	-115.424
417218400	-88.6594
417218500	-112.373
417218600	-90.1201
417218700	-102.222
417218800	-88.4937
417218900	-110.729
417219000	-85.3879
417219100	-108.425
417219200	-83.5829
417219300	-109.83
417219400	-81.2785
417219500	-102.165
417219600	-78.9741
417219700	-91.8658
417219800	-71.2165
417219900	-101.325
417220000	-57.7855
417220100	-77.3755
417220200	-35.6412
417220300	-88.451
417220400	-69.73
417220500	-99.1848
417220600	-75.3459
417220700	-102.077
417220800	-80.5469
417220900	-103.358
417221000	-80.5545
417221100	-120.95
417221200	-81.7046
417221300	-107.924
417221400	-88.4986
417221500	-104.531
417221600	-88.2166
417221700	-111.157
417221800	-88.427
417221900	-105.077
417222000	-86.4688
417222100	-113.513
417222200	-90.4982
417222300	-114.35
417222400	-90.5494
417222500	-105.302
417222600	-93.5896
417222700	-113.075
417222800	-92.7455
417222900	-108.823
417223000	-95.2361
417223100	-117.366
417223200	-93.2051
417223300	-111.196
417223400	-95.6601
417223500	-120.451
417223600	-97.1158
417223700	-121.33
417223800	-96.6068
417223900	-107.918
417224000	-93.6235
417224100	-115.709
417224200	-94.7484
417224300	-115.759
417224400	-97.6889
417224500	-117.003
417224600	-99.2293
417224700	-116.315
417224800	-99.2121
417224900	-130.421
417225000	-99.3738
417225100	-125.372
417225200	-99.4869
417225300	-110.359
417225400	-100.704
417225500	-119.31
417225600	-95.941
417225700	-120.389
417225800	-100.451
417225900	-122.928
417226000	-102.843
417226100	-127.063
417226200	-96.7887
417226300	-124.628
417226400	-98.2058
417226500	-133.084
417226600	-100.418
417226700	-130.164
417226800	-99.3486
417226900	-120.099
417227000	-99.8822
417227100	-121.931
417227200	-102.954
417227300	-114.188
417227400	-101.497
417227500	-129.123
417227600	-101.435
417227700	-121.772
417227800	-99.961
417227900	-124.166
417228000	-103.565
417228100	-122.589
417228200	-103.593
417228300	-134.168
417228400	-102.358
417228500	-117.705
417228600	-101.296
417228700	-122.366
417228800	-102.371
417228900	-117.506
417229000	-102.855
417229100	-123.313
417229200	-106.713
417229300	-127.249
417229400	-104.502
417229500	-126.615
417229600	-102.866
417229700	-122.567
417229800	-102.866
417229900	-127.88
417230000	-103.733
417230100	-127.514
417230200	-103.376
417230300	-126.601
417230400	-105.235
417230500	-125.215
417230600	-106.119
417230700	-137.497
417230800	-105.604
417230900	-134.462
417231000	-105.695
417231100	-127.524
417231200	-105.225
417231300	-123.072
417231400	-105.636
417231500	-132.092
417231600	-106.213
417231700	-120.596
417231800	-107.27
417231900	-140.265
417232000	-107.567
417232100	-133.95
417232200	-108.289
417232300	-128.037
417232400	-107.233
417232500	-133.653
417232600	-107.76
417232700	-126.373
417232800	-106.617
417232900	-117.084
417233000	-107.007
417233100	-128.68
417233200	-107.688
417233300	-120.448
417233400	-105.912
417233500	-129.921
417233600	-106.043
417233700	-133.287
417233800	-106.359
417233900	-128.586
417234000	-108.253
417234100	-128.445
417234200	-106.132
417234300	-122.665
417234400	-106.452
417234500	-131.822
417234600	-106.948
417234700	-137.996
417234800	-107.965
417234900	-134.545
417235000	-107.127
417235100	-125.296
417235200	-105.502
417235300	-131.162
417235400	-109.467
417235500	-129.125
417235600	-105.537
417235700	-124.473
417235800	-107.778
417235900	-125.572
417236000	-107.8
417236100	-133.558
417236200	-107.875
417236300	-133.468
417236400	-107.031
417236500	-133.51
417236600	-111.344
417236700	-130.37
417236800	-110.027
417236900	-123.352
417237000	-107.761
417237100	-126.524
417237200	-109.196
417237300	-135.552
417237400	-107.251
417237500	-129.665
417237600	-109.659
417237700	-128.494
417237800	-107.629
417237900	-154.737
417238000	-110.503
417238100	-132
417238200	-110.596
417238300	-129.036
417238400	-107.485
417238500	-133.24
417238600	-108.774
417238700	-124.107
417238800	-110.16
417238900	-128.945
417239000	-110.634
417239100	-129.116
417239200	-111.045
417239300	-125.976
417239400	-108.855
417239500	-137.149
417239600	-109.733
417239700	-128.044
417239800	-111.518
417239900	-127.785
417240000	-109.378
417240100	-130.436
417240200	-109.058
417240300	-118.345
417240400	-111.766
417240500	-134.349
417240600	-109.754
417240700	-131.283
417240800	-110.861
417240900	-128.836
417241000	-109.404
417241100	-138.368
417241200	-110.359
417241300	-128.041
417241400	-112.666
417241500	-127.262
417241600	-110.411
417241700	-123.273
417241800	-111.81
417241900	-125.074
417242000	-112.383
417242100	-129.413
417242200	-114.069
417242300	-132.574
417242400	-112.105
417242500	-129.39
417242600	-113.625
417242700	-131.898
417242800	-110.091
417242900	-134.691
417243000	-111.383
417243100	-134.234
417243200	-111.272
417243300	-144.756
417243400	-110.446
417243500	-164.271
417243600	-110.716
417243700	-137.3
417243800	-109.693
417243900	-130.984
417244000	-111.438
417244100	-133.333
417244200	-112.196
417244300	-129.275
417244400	-112.133
417244500	-129.822
417244600	-113.2
417244700	-135.985
417244800	-110.431
417244900	-130.743
417245000	-111.246
417245100	-130.251
417245200	-111.655
417245300	-140.341
417245400	-111.062
417245500	-128.507
417245600	-112.272
417245700	-132.116
417245800	-112.813
417245900	-130.234
417246000	-111.986
417246100	-149.307
417246200	-112.424
417246300	-133.642
417246400	-111.454
417246500	-133.77
417246600	-111.009
417246700	-137.94
417246800	-109.115
417246900	-129.745
417247000	-114.521
417247100	-133.284
417247200	-112.997
417247300	-137.707
417247400	-112.538
417247500	-135.959
417247600	-111.232
417247700	-140.579
417247800	-111.93
417247900	-137.721
417248000	-111.664
417248100	-128.883
417248200	-113.426
417248300	-144.663
417248400	-112.182
417248500	-129.91
417248600	-113.038
417248700	-139.304
417248800	-112.129
417248900	-137.111
417249000	-112.485
417249100	-124.523
417249200	-112.001
417249300	-126.265
417249400	-112.246
417249500	-135.767
417249600	-116.932
417249700	-140.439
417249800	-116.14
[truncated: 18,002 more rows]
