# Supplementary material for: Passive frequency comb generation at radiofrequency for ranging applications
Source: Nat Commun. 2024 Apr 2;15:2844. doi: 10.1038/s41467-024-46940-2 (PMC10987526; doi:10.1038/s41467-024-46940-2)
Supplement: Supplementary file 5 — Source Data [file 41467_2024_46940_MOESM5_ESM.zip › Figure3_Data/836_10MHz_-03_50dBm.xlsx]

## Sheet: Sheet1
frequency (Hz)	power (dBm)
417050000	-117.469
417050100	-150.151
417050200	-118.792
417050300	-137.118
417050400	-118.339
417050500	-138.648
417050600	-120.021
417050700	-140.079
417050800	-120.741
417050900	-142.027
417051000	-121.57
417051100	-139.635
417051200	-117.444
417051300	-139.207
417051400	-118.347
417051500	-145.762
417051600	-120.805
417051700	-140.775
417051800	-121.033
417051900	-143.399
417052000	-116.733
417052100	-147.994
417052200	-119.807
417052300	-140.207
417052400	-117.418
417052500	-148.576
417052600	-120.651
417052700	-134.173
417052800	-118.327
417052900	-140.235
417053000	-122.655
417053100	-147.455
417053200	-120.174
417053300	-142.19
417053400	-119.024
417053500	-136.269
417053600	-119.555
417053700	-137.142
417053800	-119.267
417053900	-136.561
417054000	-119.497
417054100	-135.607
417054200	-117.391
417054300	-143.48
417054400	-119.041
417054500	-138.654
417054600	-119.151
417054700	-142.538
417054800	-118.095
417054900	-145.132
417055000	-115.989
417055100	-148.072
417055200	-121.828
417055300	-143.563
417055400	-117.199
417055500	-139.066
417055600	-117.676
417055700	-140.438
417055800	-119.745
417055900	-144.51
417056000	-119.131
417056100	-136.449
417056200	-117.875
417056300	-142.263
417056400	-117.587
417056500	-159.343
417056600	-119.699
417056700	-143.924
417056800	-119.974
417056900	-134.683
417057000	-117.027
417057100	-143.56
417057200	-119.281
417057300	-143.529
417057400	-117.412
417057500	-142.697
417057600	-117.502
417057700	-140.471
417057800	-117.727
417057900	-133.188
417058000	-120.189
417058100	-135.661
417058200	-121.264
417058300	-133.631
417058400	-118.396
417058500	-138.022
417058600	-116.653
417058700	-141.296
417058800	-116.652
417058900	-139.377
417059000	-118.812
417059100	-141.721
417059200	-120.446
417059300	-139.391
417059400	-117.698
417059500	-139.324
417059600	-118.875
417059700	-136.539
417059800	-121.577
417059900	-143.666
417060000	-117.702
417060100	-137.734
417060200	-120.175
417060300	-140.99
417060400	-117.776
417060500	-151.214
417060600	-121.157
417060700	-153.842
417060800	-118.589
417060900	-143.135
417061000	-122.439
417061100	-142.971
417061200	-119.034
417061300	-137.684
417061400	-121.452
417061500	-137.384
417061600	-121.038
417061700	-144.53
417061800	-116.675
417061900	-143.562
417062000	-119.411
417062100	-133.587
417062200	-119.235
417062300	-137.42
417062400	-120.047
417062500	-137.08
417062600	-119.528
417062700	-131.839
417062800	-119.008
417062900	-134.906
417063000	-118.15
417063100	-134.091
417063200	-117.476
417063300	-138.565
417063400	-119.048
417063500	-145.917
417063600	-118.958
417063700	-129.9
417063800	-120.602
417063900	-143.199
417064000	-118.439
417064100	-137.541
417064200	-118.5
417064300	-133.726
417064400	-119.282
417064500	-136.274
417064600	-117.904
417064700	-137.71
417064800	-119.734
417064900	-135.554
417065000	-118.607
417065100	-144.598
417065200	-118.812
417065300	-141.846
417065400	-119.424
417065500	-135.825
417065600	-121.633
417065700	-134.042
417065800	-120.225
417065900	-152.374
417066000	-117.773
417066100	-140.143
417066200	-120.357
417066300	-137.247
417066400	-122.169
417066500	-152.963
417066600	-118.47
417066700	-141.221
417066800	-120.946
417066900	-135.731
417067000	-117.284
417067100	-150.104
417067200	-118.515
417067300	-147.899
417067400	-120.504
417067500	-137.091
417067600	-118.991
417067700	-141.059
417067800	-117.89
417067900	-154.075
417068000	-118.222
417068100	-146.363
417068200	-119.193
417068300	-139.48
417068400	-119.9
417068500	-139.46
417068600	-119.248
417068700	-141.334
417068800	-122.409
417068900	-143.199
417069000	-117.846
417069100	-138.775
417069200	-117.853
417069300	-144.084
417069400	-118.556
417069500	-134.627
417069600	-123.47
417069700	-142.452
417069800	-120.461
417069900	-137.612
417070000	-117.761
417070100	-132.691
417070200	-115.679
417070300	-143
417070400	-119.007
417070500	-140.392
417070600	-122.096
417070700	-141.536
417070800	-119.148
417070900	-136.876
417071000	-114.916
417071100	-160.676
417071200	-118.499
417071300	-137.977
417071400	-115.907
417071500	-144.964
417071600	-118.514
417071700	-139.483
417071800	-119.937
417071900	-132.378
417072000	-117.995
417072100	-136.293
417072200	-119.363
417072300	-133.657
417072400	-122.225
417072500	-140.82
417072600	-119.504
417072700	-136.378
417072800	-120.333
417072900	-139.092
417073000	-120.632
417073100	-145.644
417073200	-121.566
417073300	-136.622
417073400	-119.341
417073500	-134.869
417073600	-122.293
417073700	-142.101
417073800	-119.889
417073900	-138.2
417074000	-119.321
417074100	-144.095
417074200	-120.697
417074300	-132.359
417074400	-119.006
417074500	-140.621
417074600	-119.73
417074700	-145.376
417074800	-118.894
417074900	-140.892
417075000	-119.328
417075100	-143.634
417075200	-120.535
417075300	-138.977
417075400	-118.583
417075500	-141.044
417075600	-123.025
417075700	-145.027
417075800	-118.072
417075900	-142.541
417076000	-118.07
417076100	-145.183
417076200	-121.406
417076300	-149.361
417076400	-119.739
417076500	-138.503
417076600	-120.632
417076700	-149.403
417076800	-120.399
417076900	-140.732
417077000	-117.05
417077100	-148.365
417077200	-119.797
417077300	-133.282
417077400	-119.152
417077500	-136.861
417077600	-118.424
417077700	-156.277
417077800	-122.726
417077900	-137.624
417078000	-120.747
417078100	-132.672
417078200	-120.273
417078300	-143.148
417078400	-123.495
417078500	-142.425
417078600	-121.737
417078700	-134.523
417078800	-121.941
417078900	-136.826
417079000	-123.322
417079100	-145.375
417079200	-119.059
417079300	-133.64
417079400	-119.743
417079500	-148.353
417079600	-120.419
417079700	-136.292
417079800	-120.932
417079900	-133.292
417080000	-121.233
417080100	-143.934
417080200	-119.469
417080300	-145.897
417080400	-118.583
417080500	-137.972
417080600	-118.946
417080700	-143.963
417080800	-119.424
417080900	-140.551
417081000	-119.643
417081100	-133.364
417081200	-121.384
417081300	-139.983
417081400	-119.341
417081500	-135.532
417081600	-119.236
417081700	-140.521
417081800	-118.518
417081900	-149.272
417082000	-119.259
417082100	-142.896
417082200	-118.136
417082300	-141.647
417082400	-122.261
417082500	-147.939
417082600	-120.568
417082700	-135.702
417082800	-118.913
417082900	-135.078
417083000	-120.655
417083100	-140.88
417083200	-118.542
417083300	-140.042
417083400	-117.193
417083500	-135.13
417083600	-119.542
417083700	-140.198
417083800	-119.035
417083900	-145.392
417084000	-121.365
417084100	-149.813
417084200	-119.338
417084300	-146.409
417084400	-119.612
417084500	-137.483
417084600	-120.475
417084700	-134.331
417084800	-123.329
417084900	-139.536
417085000	-120.211
417085100	-143.241
417085200	-121.902
417085300	-144.74
417085400	-119.247
417085500	-139.355
417085600	-119.982
417085700	-145.281
417085800	-118.184
417085900	-139.841
417086000	-118.942
417086100	-140.859
417086200	-120.127
417086300	-162.622
417086400	-120.478
417086500	-151.586
417086600	-119.891
417086700	-140.687
417086800	-120.925
417086900	-142.343
417087000	-118.327
417087100	-139.591
417087200	-117.529
417087300	-132.82
417087400	-122.221
417087500	-157.725
417087600	-119.818
417087700	-144.691
417087800	-118.6
417087900	-144.16
417088000	-120.027
417088100	-138.081
417088200	-121.611
417088300	-139.977
417088400	-120.826
417088500	-146.639
417088600	-117.751
417088700	-132.053
417088800	-119.482
417088900	-134.549
417089000	-119.394
417089100	-136.767
417089200	-119.391
417089300	-135.132
417089400	-120.031
417089500	-138.496
417089600	-121.489
417089700	-137.895
417089800	-120.517
417089900	-138.489
417090000	-118.969
417090100	-137.245
417090200	-121.22
417090300	-144.873
417090400	-121.773
417090500	-139.553
417090600	-121.335
417090700	-139.717
417090800	-121.188
417090900	-146.239
417091000	-120.131
417091100	-137.994
417091200	-122.152
417091300	-143.798
417091400	-119.592
417091500	-156.933
417091600	-118.665
417091700	-140.149
417091800	-119.244
417091900	-133.363
417092000	-117.68
417092100	-139.497
417092200	-118.865
417092300	-139.045
417092400	-117.219
417092500	-136.338
417092600	-118.369
417092700	-138.125
417092800	-119.29
417092900	-134.745
417093000	-118.792
417093100	-133.498
417093200	-117.431
417093300	-140.791
417093400	-119.411
417093500	-145.125
417093600	-118.499
417093700	-145.202
417093800	-118.078
417093900	-135.407
417094000	-121.729
417094100	-149.018
417094200	-120.219
417094300	-140.438
417094400	-119.386
417094500	-139.006
417094600	-120.164
417094700	-137.029
417094800	-118.096
417094900	-142.916
417095000	-119.324
417095100	-137.193
417095200	-120.129
417095300	-141.573
417095400	-121.397
417095500	-141.267
417095600	-119.202
417095700	-147.975
417095800	-122.019
417095900	-140.067
417096000	-122.785
417096100	-131.798
417096200	-120.765
417096300	-151.902
417096400	-118.669
417096500	-142.061
417096600	-121.442
417096700	-137.026
417096800	-117.621
417096900	-137.539
417097000	-119.231
417097100	-141.489
417097200	-120.049
417097300	-156.989
417097400	-120.125
417097500	-144.301
417097600	-119.431
417097700	-144.978
417097800	-122.483
417097900	-147.423
417098000	-118.672
417098100	-136.254
417098200	-121.665
417098300	-144.443
417098400	-117.233
417098500	-143.462
417098600	-121.435
417098700	-155.068
417098800	-122.248
417098900	-147.412
417099000	-115.324
417099100	-150.334
417099200	-118.152
417099300	-142.16
417099400	-118.471
417099500	-143.071
417099600	-120.179
417099700	-140.234
417099800	-120.749
417099900	-153.611
417100000	-118.808
417100100	-154.015
417100200	-120.361
417100300	-143.257
417100400	-119.196
417100500	-135.69
417100600	-120.405
417100700	-144.697
417100800	-122.129
417100900	-144.407
417101000	-118.614
417101100	-141.008
417101200	-119.284
417101300	-144.873
417101400	-120.026
417101500	-141.44
417101600	-118.738
417101700	-143.223
417101800	-116.412
417101900	-139.378
417102000	-120.497
417102100	-136.709
417102200	-123.049
417102300	-139.482
417102400	-121.843
417102500	-149.529
417102600	-119.929
417102700	-137.563
417102800	-121.572
417102900	-139.655
417103000	-118.641
417103100	-137.239
417103200	-121.219
417103300	-135.545
417103400	-122.752
417103500	-137.183
417103600	-122.903
417103700	-137.496
417103800	-119.317
417103900	-139.819
417104000	-117.991
417104100	-142.843
417104200	-121.458
417104300	-143.382
417104400	-119.658
417104500	-137.591
417104600	-117.867
417104700	-145.494
417104800	-119.808
417104900	-138.922
417105000	-119.904
417105100	-135.732
417105200	-119.486
417105300	-138.343
417105400	-115.914
417105500	-135.957
417105600	-118.978
417105700	-133.339
417105800	-121.408
417105900	-141.263
417106000	-121.663
417106100	-141.416
417106200	-119.767
417106300	-134.857
417106400	-120.532
417106500	-143.33
417106600	-117.918
417106700	-139.536
417106800	-117.93
417106900	-142.895
417107000	-119.737
417107100	-139.542
417107200	-118.542
417107300	-130.686
417107400	-119.689
417107500	-152.812
417107600	-122.804
417107700	-135.374
417107800	-119.162
417107900	-148.967
417108000	-119.839
417108100	-137.181
417108200	-117.745
417108300	-139.958
417108400	-118.754
417108500	-133.17
417108600	-120.886
417108700	-142.625
417108800	-122.136
417108900	-133.089
417109000	-121.74
417109100	-131.221
417109200	-118.21
417109300	-141.198
417109400	-121.383
417109500	-137.03
417109600	-121.411
417109700	-135.472
417109800	-118.319
417109900	-141.962
417110000	-120.794
417110100	-150.733
417110200	-122.298
417110300	-149.547
417110400	-120.501
417110500	-135.399
417110600	-120.785
417110700	-144.902
417110800	-117.078
417110900	-131.192
417111000	-118.326
417111100	-153.249
417111200	-118.76
417111300	-144.176
417111400	-119.917
417111500	-145.082
417111600	-119.189
417111700	-136.863
417111800	-117.876
417111900	-139.477
417112000	-121.067
417112100	-143.084
417112200	-121.187
417112300	-152.226
417112400	-121.545
417112500	-133.621
417112600	-117.403
417112700	-131.926
417112800	-119.969
417112900	-144.922
417113000	-122.443
417113100	-159.79
417113200	-120.914
417113300	-137.827
417113400	-120.194
417113500	-147.486
417113600	-117.792
417113700	-134.528
417113800	-119.406
417113900	-141.756
417114000	-119.566
417114100	-144.614
417114200	-120.377
417114300	-134.381
417114400	-116.7
417114500	-147.561
417114600	-116.709
417114700	-142.544
417114800	-119.881
417114900	-133.947
417115000	-117.543
417115100	-138.075
417115200	-119.705
417115300	-143.572
417115400	-122.345
417115500	-133.466
417115600	-118.705
417115700	-135.548
417115800	-119.273
417115900	-147.233
417116000	-121.955
417116100	-145.86
417116200	-117.391
417116300	-134.912
417116400	-119.175
417116500	-145.217
417116600	-116.179
417116700	-143.693
417116800	-119.183
417116900	-140.443
417117000	-119.189
417117100	-152.942
417117200	-120.739
417117300	-140.58
417117400	-119.623
417117500	-133.928
417117600	-118.137
417117700	-140.01
417117800	-120.268
417117900	-142.627
417118000	-119.056
417118100	-140.765
417118200	-118.707
417118300	-137.173
417118400	-118.116
417118500	-138.552
417118600	-120.618
417118700	-137.261
417118800	-118.979
417118900	-137.163
417119000	-116.591
417119100	-142.29
417119200	-119.094
417119300	-147.943
417119400	-121.115
417119500	-144.152
417119600	-118.827
417119700	-128.902
417119800	-119.102
417119900	-146.639
417120000	-119.079
417120100	-141.104
417120200	-116.646
417120300	-141.053
417120400	-120.833
417120500	-143.921
417120600	-119.934
417120700	-143.926
417120800	-120.992
417120900	-134.174
417121000	-117.822
417121100	-135.027
417121200	-118.799
417121300	-137.927
417121400	-117.165
417121500	-136.781
417121600	-117.42
417121700	-138.162
417121800	-120.097
417121900	-144.309
417122000	-120.883
417122100	-137.546
417122200	-119.491
417122300	-146.009
417122400	-118.887
417122500	-127.682
417122600	-118.395
417122700	-139.096
417122800	-117.779
417122900	-141.398
417123000	-119.53
417123100	-131.652
417123200	-118.919
417123300	-132.415
417123400	-121.128
417123500	-156.143
417123600	-119.59
417123700	-152.266
417123800	-120.737
417123900	-144.799
417124000	-118.78
417124100	-143.191
417124200	-118.94
417124300	-132.383
417124400	-118.822
417124500	-151.338
417124600	-120.969
417124700	-141.849
417124800	-116.129
417124900	-131.954
417125000	-115.622
417125100	-149.378
417125200	-116.516
417125300	-136.714
417125400	-120.538
417125500	-134.105
417125600	-119.156
417125700	-143.111
417125800	-118.052
417125900	-146.417
417126000	-119.123
417126100	-138.975
417126200	-118.216
417126300	-139.991
417126400	-118.223
417126500	-142.358
417126600	-118.728
417126700	-128.73
417126800	-117.797
417126900	-138.646
417127000	-118.991
417127100	-140.709
417127200	-118.442
417127300	-149.35
417127400	-121.396
417127500	-134.467
417127600	-119.748
417127700	-146.658
417127800	-118.715
417127900	-145.275
417128000	-118.675
417128100	-132.273
417128200	-117.707
417128300	-141.806
417128400	-120.022
417128500	-136.842
417128600	-119.949
417128700	-152.983
417128800	-117.922
417128900	-136.937
417129000	-119.831
417129100	-135.483
417129200	-119.672
417129300	-134.088
417129400	-115.824
417129500	-134.416
417129600	-118.899
417129700	-137.091
417129800	-117.486
417129900	-132.937
417130000	-120.089
417130100	-136.821
417130200	-118.324
417130300	-137.706
417130400	-116.744
417130500	-139.993
417130600	-118.483
417130700	-138.927
417130800	-118.059
417130900	-151.618
417131000	-117.67
417131100	-141.933
417131200	-119.021
417131300	-137.811
417131400	-117.915
417131500	-142.297
417131600	-119.807
417131700	-148.324
417131800	-119.166
417131900	-136.892
417132000	-118.965
417132100	-141.595
417132200	-118.41
417132300	-142.531
417132400	-120.08
417132500	-137.462
417132600	-117.91
417132700	-132.972
417132800	-117.613
417132900	-132.805
417133000	-118.598
417133100	-136.234
417133200	-119.224
417133300	-132.461
417133400	-117.87
417133500	-140.698
417133600	-118.487
417133700	-141.396
417133800	-117.258
417133900	-135.906
417134000	-118.703
417134100	-142.184
417134200	-119.006
417134300	-140
417134400	-122.122
417134500	-140.45
417134600	-120.532
417134700	-139.028
417134800	-118.246
417134900	-137.707
417135000	-118.298
417135100	-138.937
417135200	-118.307
417135300	-138.987
417135400	-117.127
417135500	-130.823
417135600	-118.909
417135700	-144.753
417135800	-120.395
417135900	-151.272
417136000	-116.727
417136100	-137.309
417136200	-118.026
417136300	-137.022
417136400	-118.758
417136500	-131.988
417136600	-116.619
417136700	-138.245
417136800	-119.396
417136900	-140.979
417137000	-116.108
417137100	-139.804
417137200	-119.799
417137300	-140.176
417137400	-118.195
417137500	-133.243
417137600	-117.571
417137700	-135.145
417137800	-119.88
417137900	-146.573
417138000	-117.386
417138100	-138.726
417138200	-118.681
417138300	-132.01
417138400	-116.798
417138500	-136.61
417138600	-119.277
417138700	-138.937
417138800	-120.416
417138900	-140.355
417139000	-118.073
417139100	-139.903
417139200	-117.683
417139300	-143.592
417139400	-117.591
417139500	-139.676
417139600	-118.973
417139700	-134.486
417139800	-117.242
417139900	-140
417140000	-119.331
417140100	-152.671
417140200	-116.635
417140300	-134.171
417140400	-114.97
417140500	-140.818
417140600	-118.256
417140700	-138.947
417140800	-119.683
417140900	-139.607
417141000	-119.537
417141100	-144.195
417141200	-116.05
417141300	-140.548
417141400	-117.362
417141500	-134.988
417141600	-119.938
417141700	-146.16
417141800	-117.61
417141900	-127.639
417142000	-116.23
417142100	-133.986
417142200	-117.232
417142300	-145.912
417142400	-119.183
417142500	-137.895
417142600	-115.321
417142700	-137.761
417142800	-116.648
417142900	-138.088
417143000	-116.071
417143100	-136.708
417143200	-117.635
417143300	-138.196
417143400	-120.137
417143500	-137.2
417143600	-119.867
417143700	-148.99
417143800	-118.251
417143900	-137.962
417144000	-117.272
417144100	-147.999
417144200	-116.644
417144300	-141.516
417144400	-119.447
417144500	-139.362
417144600	-117.975
417144700	-140.383
417144800	-118.157
417144900	-134.679
417145000	-119.725
417145100	-129.661
417145200	-116.871
417145300	-140.882
417145400	-116.907
417145500	-132.997
417145600	-117.687
417145700	-131.363
417145800	-116.611
417145900	-152.917
417146000	-117.888
417146100	-155.15
417146200	-118.889
417146300	-146.567
417146400	-117.412
417146500	-139.603
417146600	-119.625
417146700	-134.501
417146800	-119.745
417146900	-136.546
417147000	-120.08
417147100	-129.914
417147200	-119.184
417147300	-138.388
417147400	-116.124
417147500	-132.188
417147600	-117.582
417147700	-131.136
417147800	-118.621
417147900	-137.902
417148000	-116.036
417148100	-145.765
417148200	-118.826
417148300	-136.63
417148400	-114.119
417148500	-136.293
417148600	-119.828
417148700	-136.657
417148800	-117.034
417148900	-135.005
417149000	-118.407
417149100	-137.638
417149200	-117.379
417149300	-133.116
417149400	-117.39
417149500	-134.855
417149600	-115.313
417149700	-134.242
417149800	-118.466
417149900	-137.532
417150000	-116.364
417150100	-143.523
417150200	-117.663
417150300	-137.556
417150400	-118.904
417150500	-134.071
417150600	-114.347
417150700	-140.802
417150800	-114.309
417150900	-139.489
417151000	-118.013
417151100	-142.255
417151200	-118.543
417151300	-135.138
417151400	-118.458
417151500	-131.179
417151600	-118.62
417151700	-133.21
417151800	-118.063
417151900	-137.457
417152000	-117.635
417152100	-135.345
417152200	-114.391
417152300	-148.41
417152400	-114.741
417152500	-134.847
417152600	-117.134
417152700	-131.68
417152800	-117.769
417152900	-139.254
417153000	-118.381
417153100	-137.433
417153200	-118.563
417153300	-133.985
417153400	-118.781
417153500	-137.844
417153600	-114.932
417153700	-131.249
417153800	-114.479
417153900	-134.43
417154000	-116.438
417154100	-132.692
417154200	-115.44
417154300	-137.257
417154400	-117.406
417154500	-132.011
417154600	-115.531
417154700	-131.315
417154800	-117.659
417154900	-134.447
417155000	-115.133
417155100	-141.479
417155200	-117.869
417155300	-134.658
417155400	-117.027
417155500	-133.201
417155600	-113.926
417155700	-136.281
417155800	-117.657
417155900	-140.966
417156000	-118.405
417156100	-150.942
417156200	-120.028
417156300	-138.816
417156400	-118.599
417156500	-133.463
417156600	-114.603
417156700	-135.931
417156800	-115.585
417156900	-148.562
417157000	-116.999
417157100	-142.324
417157200	-117.183
417157300	-130.736
417157400	-118.848
417157500	-143.515
417157600	-115.177
417157700	-140.49
417157800	-118.133
417157900	-139.389
417158000	-116.428
417158100	-142.396
417158200	-114.17
417158300	-138.086
417158400	-116.685
417158500	-134.836
417158600	-117.424
417158700	-141.793
417158800	-117.571
417158900	-137.852
417159000	-118.302
417159100	-136.914
417159200	-114.03
417159300	-135.289
417159400	-116.952
417159500	-131.604
417159600	-117.749
417159700	-140.485
417159800	-117.514
417159900	-137.477
417160000	-115.436
417160100	-137.741
417160200	-117.477
417160300	-136.275
417160400	-115.901
417160500	-143.401
417160600	-117.705
417160700	-151.252
417160800	-117.811
417160900	-144.477
417161000	-120.61
417161100	-141.261
417161200	-118.724
417161300	-147.481
417161400	-116.272
417161500	-134.918
417161600	-113.881
417161700	-131.817
417161800	-117.262
417161900	-135.638
417162000	-118.5
417162100	-142.789
417162200	-115.738
417162300	-130.23
417162400	-116.755
417162500	-134.632
417162600	-116.754
417162700	-133.01
417162800	-119.211
417162900	-135.685
417163000	-117.424
417163100	-144.443
417163200	-115.879
417163300	-146.782
417163400	-117.181
417163500	-151.417
417163600	-117.597
417163700	-143.537
417163800	-117.079
417163900	-140.232
417164000	-115.54
417164100	-142.915
417164200	-115.145
417164300	-137.966
417164400	-114.892
417164500	-150.701
417164600	-116.716
417164700	-133.013
417164800	-114.523
417164900	-136.924
417165000	-114.529
417165100	-135.893
417165200	-115.433
417165300	-137.774
417165400	-115.589
417165500	-138.265
417165600	-115.182
417165700	-142.948
417165800	-113.728
417165900	-134.744
417166000	-115.18
417166100	-148.528
417166200	-110.235
417166300	-131.479
417166400	-116.098
417166500	-135.714
417166600	-115.664
417166700	-131.155
417166800	-118.171
417166900	-142.294
417167000	-114.698
417167100	-133.667
417167200	-112.198
417167300	-144.354
417167400	-114.563
417167500	-147.763
417167600	-115.393
417167700	-134.445
417167800	-115.622
417167900	-135.347
417168000	-116.105
417168100	-130.538
417168200	-117.475
417168300	-128.53
417168400	-117.362
417168500	-134.437
417168600	-115.6
417168700	-138.538
417168800	-112.287
417168900	-141.823
417169000	-113.749
417169100	-141.911
417169200	-117.267
417169300	-134.792
417169400	-116.38
417169500	-137.518
417169600	-117.882
417169700	-139.5
417169800	-114.042
417169900	-132.948
417170000	-115.896
417170100	-141.281
417170200	-115.765
417170300	-132.567
417170400	-113.235
417170500	-136.018
417170600	-113.326
417170700	-140.852
417170800	-117.11
417170900	-132.89
417171000	-116.748
417171100	-127.866
417171200	-115.704
417171300	-138.998
417171400	-115.849
417171500	-149.912
417171600	-112.965
417171700	-148.842
417171800	-113.458
417171900	-131.664
417172000	-116.199
417172100	-151.358
417172200	-113.948
417172300	-136.017
417172400	-116.137
417172500	-135.729
417172600	-112.987
417172700	-132.475
417172800	-114.083
417172900	-138.856
417173000	-114.544
417173100	-137.743
417173200	-113.719
417173300	-137.432
417173400	-117.437
417173500	-131.531
417173600	-115.99
417173700	-139.509
417173800	-116.21
417173900	-134.129
417174000	-113.746
417174100	-134.84
417174200	-113
417174300	-148.044
417174400	-116.009
417174500	-141.951
417174600	-115.911
417174700	-152.148
417174800	-116.818
417174900	-159.255
417175000	-116.864
417175100	-137.324
417175200	-114.277
417175300	-126.535
417175400	-116.073
417175500	-140.25
417175600	-116.939
417175700	-134.705
417175800	-115.052
417175900	-129.064
417176000	-113.852
417176100	-145.841
417176200	-114.097
417176300	-131.017
417176400	-113.916
417176500	-134.609
417176600	-114.547
417176700	-139.278
417176800	-116.658
417176900	-129.418
417177000	-115.632
417177100	-137.005
417177200	-115.766
417177300	-134.607
417177400	-115.582
417177500	-133.648
417177600	-113.434
417177700	-140.275
417177800	-115.767
417177900	-134.735
417178000	-113.44
417178100	-139.745
417178200	-113.811
417178300	-135.422
417178400	-114.168
417178500	-133.824
417178600	-115.026
417178700	-137.043
417178800	-112.26
417178900	-131.671
417179000	-114.537
417179100	-135.883
417179200	-116.274
417179300	-130.955
417179400	-114.605
417179500	-124.698
417179600	-111.983
417179700	-138.708
417179800	-112.751
417179900	-129.149
417180000	-112.604
417180100	-145.479
417180200	-112.68
417180300	-136.985
417180400	-111.595
417180500	-139.468
417180600	-114.044
417180700	-140.458
417180800	-114.334
417180900	-139.458
417181000	-112.416
417181100	-140.819
417181200	-114.574
417181300	-129.777
417181400	-114.587
417181500	-129.651
417181600	-115.001
417181700	-132.494
417181800	-112.741
417181900	-132.939
417182000	-114.323
417182100	-138.247
417182200	-113.707
417182300	-142.378
417182400	-115.527
417182500	-128.026
417182600	-113.48
417182700	-138.987
417182800	-115.297
417182900	-135.247
417183000	-115.638
417183100	-134.139
417183200	-112.255
417183300	-146.95
417183400	-115.822
417183500	-129.305
417183600	-114.872
417183700	-131.242
417183800	-111.956
417183900	-124.718
417184000	-114.642
417184100	-137.932
417184200	-111.626
417184300	-134.972
417184400	-112.399
417184500	-134.271
417184600	-115.269
417184700	-129.503
417184800	-113.22
417184900	-132.465
417185000	-112.071
417185100	-143.339
417185200	-115.521
417185300	-132.41
417185400	-111.261
417185500	-133.228
417185600	-114.424
417185700	-129.105
417185800	-111.982
417185900	-131.742
417186000	-114.061
417186100	-141.533
417186200	-109.848
417186300	-123.479
417186400	-110.74
417186500	-130.012
417186600	-110.221
417186700	-136.246
417186800	-113.182
417186900	-138.349
417187000	-113.335
417187100	-135.391
417187200	-114.89
417187300	-135.761
417187400	-112.277
417187500	-134.791
417187600	-111.659
417187700	-138.078
417187800	-112.657
417187900	-139.046
417188000	-113.693
417188100	-138.03
417188200	-109.952
417188300	-128.234
417188400	-112.445
417188500	-134.507
417188600	-108.632
417188700	-127.6
417188800	-112.029
417188900	-132.58
417189000	-111.91
417189100	-127.248
417189200	-111.637
417189300	-126.998
417189400	-110.849
417189500	-129.086
417189600	-110.414
417189700	-129.915
417189800	-112.326
417189900	-130.894
417190000	-111.337
417190100	-123.945
417190200	-111.444
417190300	-135.531
417190400	-111.879
417190500	-121.747
417190600	-109.409
417190700	-132.86
417190800	-112.827
417190900	-160.965
417191000	-113.158
417191100	-137.162
417191200	-109.995
417191300	-136.131
417191400	-111.271
417191500	-135.879
417191600	-111.816
417191700	-134.971
417191800	-111.745
417191900	-125.641
417192000	-109.766
417192100	-130.425
417192200	-110.722
417192300	-129.124
417192400	-112.742
417192500	-136.797
417192600	-110.32
417192700	-134.181
417192800	-109.265
417192900	-143.159
417193000	-112.489
417193100	-133.27
417193200	-112.491
417193300	-127.06
417193400	-109.924
417193500	-134.146
417193600	-111.23
417193700	-139.097
417193800	-110.54
417193900	-140.061
417194000	-108.615
417194100	-124.329
417194200	-111.469
417194300	-127.829
417194400	-109.089
417194500	-143.667
417194600	-111.074
417194700	-133.965
417194800	-108.589
417194900	-128.349
417195000	-109.269
417195100	-131.35
417195200	-109.122
417195300	-129.687
417195400	-108.765
417195500	-127.892
417195600	-110.204
417195700	-138.86
417195800	-108.119
417195900	-139.777
417196000	-108.916
417196100	-132.701
417196200	-107.5
417196300	-129.681
417196400	-110.796
417196500	-134.848
417196600	-107.344
417196700	-122.649
417196800	-109.141
417196900	-129.266
417197000	-108.059
417197100	-128.227
417197200	-108.147
417197300	-118.464
417197400	-108.059
417197500	-129.712
417197600	-108.188
417197700	-139.682
417197800	-105.298
417197900	-117.562
417198000	-106.211
417198100	-128.646
417198200	-107.303
417198300	-128.213
417198400	-109.13
417198500	-129.079
417198600	-108.593
417198700	-125.286
417198800	-104.237
417198900	-136.683
417199000	-104.238
417199100	-134.756
417199200	-110.115
417199300	-127.099
417199400	-108.021
417199500	-129.108
417199600	-104.91
417199700	-129.065
417199800	-107.437
417199900	-127.608
417200000	-107.996
417200100	-128.519
417200200	-106.375
417200300	-120.587
417200400	-107.373
417200500	-127.233
417200600	-106.015
417200700	-122
417200800	-105.242
417200900	-122.315
417201000	-107.34
417201100	-134.475
417201200	-106.703
417201300	-132.927
417201400	-107.959
417201500	-142.211
417201600	-104.436
417201700	-125.008
417201800	-107.778
417201900	-118.406
417202000	-101.299
417202100	-127.312
417202200	-104.972
417202300	-134.138
417202400	-106.682
417202500	-135.727
417202600	-103.191
417202700	-118.986
417202800	-107.393
417202900	-129.116
417203000	-104.913
417203100	-129.441
417203200	-103.485
417203300	-119.379
417203400	-105.633
417203500	-119.32
417203600	-104.369
417203700	-132.66
417203800	-105.4
417203900	-126.647
417204000	-101.734
417204100	-129.475
417204200	-103.244
417204300	-127.175
417204400	-104.573
417204500	-126.38
417204600	-105.492
417204700	-120.784
417204800	-103.39
417204900	-121.962
417205000	-102.734
417205100	-123.766
417205200	-105.153
417205300	-120.926
417205400	-105.654
417205500	-121.694
417205600	-101.04
417205700	-128.367
417205800	-103.227
417205900	-131.806
417206000	-101.561
417206100	-118.494
417206200	-100.32
417206300	-118.073
417206400	-105.723
417206500	-123.371
417206600	-100.602
417206700	-120.201
417206800	-100.064
417206900	-110.242
417207000	-102.347
417207100	-121.07
417207200	-100.153
417207300	-122.064
417207400	-101.294
417207500	-112.974
417207600	-100.957
417207700	-122.21
417207800	-103.035
417207900	-121.42
417208000	-98.7501
417208100	-118.994
417208200	-97.7993
417208300	-120.376
417208400	-101.231
417208500	-117.875
417208600	-99.5144
417208700	-119.745
417208800	-99.221
417208900	-114.733
417209000	-98.6973
417209100	-114.992
417209200	-98.4798
417209300	-123.262
417209400	-97.0886
417209500	-109.218
417209600	-98.9045
417209700	-114.133
417209800	-96.5045
417209900	-125.515
417210000	-94.8841
417210100	-126.272
417210200	-97.0654
417210300	-110.547
417210400	-94.0823
417210500	-116.87
417210600	-93.7606
417210700	-110.006
417210800	-94.23
417210900	-116.409
417211000	-94.2451
417211100	-110.756
417211200	-92.8509
417211300	-117.215
417211400	-93.145
417211500	-113.97
417211600	-94.0234
417211700	-113.717
417211800	-92.8312
417211900	-113.698
417212000	-89.1461
417212100	-108.923
417212200	-88.3394
417212300	-114.525
417212400	-86.5618
417212500	-98.6812
417212600	-87.8779
417212700	-109.982
417212800	-85.3223
417212900	-97.8071
417213000	-85.0079
417213100	-109.242
417213200	-83.3003
417213300	-102.053
417213400	-79.5865
417213500	-110.499
417213600	-76.1374
417213700	-96.3461
417213800	-60.1064
417213900	-83.9913
417214000	-35.773
417214100	-100.339
417214200	-72.2162
417214300	-97.199
417214400	-75.9326
417214500	-102.328
417214600	-77.6481
417214700	-107.802
417214800	-82.4542
417214900	-108.7
417215000	-84.7124
417215100	-104.522
417215200	-84.974
417215300	-101.31
417215400	-86.1921
417215500	-110.636
417215600	-87.7052
417215700	-101.21
417215800	-87.9931
417215900	-103.177
417216000	-90.1043
417216100	-115.682
417216200	-91.4811
417216300	-106.598
417216400	-92.5958
417216500	-114.753
417216600	-93.7319
417216700	-122.564
417216800	-92.8774
417216900	-126.57
417217000	-95.8717
417217100	-114.061
417217200	-95.8484
417217300	-110.441
417217400	-94.3718
417217500	-115.498
417217600	-92.1961
417217700	-115.833
417217800	-96.7205
417217900	-124.755
417218000	-96.3855
417218100	-117.342
417218200	-96.0116
417218300	-124.168
417218400	-97.9949
417218500	-116.08
417218600	-98.0245
417218700	-123.772
417218800	-98.3648
417218900	-119.068
417219000	-98.2119
417219100	-112.436
417219200	-101.13
417219300	-128.692
417219400	-102.455
417219500	-124.663
417219600	-100.724
417219700	-110.975
417219800	-100.191
417219900	-117.581
417220000	-101.337
417220100	-119.732
417220200	-102.607
417220300	-122.585
417220400	-99.7231
417220500	-115.28
417220600	-98.9831
417220700	-121.417
417220800	-103.027
417220900	-136.764
417221000	-100.667
417221100	-125.313
417221200	-101.258
417221300	-123.453
417221400	-103.069
417221500	-130.515
417221600	-102.836
417221700	-123.135
417221800	-101.405
417221900	-116.045
417222000	-103.677
417222100	-121.321
417222200	-103.8
417222300	-125.105
417222400	-100.675
417222500	-129.72
417222600	-104.576
417222700	-132.245
417222800	-103.244
417222900	-134.48
417223000	-103.192
417223100	-131.505
417223200	-104.33
417223300	-119.944
417223400	-105.691
417223500	-119.489
417223600	-106.581
417223700	-131.143
417223800	-102.987
417223900	-135.315
417224000	-104.488
417224100	-120.566
417224200	-105.32
417224300	-127.596
417224400	-106.346
417224500	-121.022
417224600	-105.238
417224700	-129.03
417224800	-105.221
417224900	-125.602
417225000	-105.149
417225100	-127.39
417225200	-107.146
417225300	-136.425
417225400	-107.156
417225500	-126.736
417225600	-103.362
417225700	-127.329
417225800	-106.404
417225900	-137.624
417226000	-102.135
417226100	-122.739
417226200	-106.299
417226300	-144.204
417226400	-103.626
417226500	-135.245
417226600	-106.434
417226700	-125.064
417226800	-108.764
417226900	-128.727
417227000	-106.212
417227100	-133.177
417227200	-105.795
417227300	-135.9
417227400	-107.296
417227500	-127.777
417227600	-106.711
417227700	-118.698
417227800	-107.036
417227900	-128.046
417228000	-108.081
417228100	-125.667
417228200	-105.54
417228300	-123.632
417228400	-106.181
417228500	-151.892
417228600	-108.083
417228700	-129.09
417228800	-107.915
417228900	-126.589
417229000	-106.542
417229100	-128.618
417229200	-108.648
417229300	-140.892
417229400	-107.768
417229500	-137.995
417229600	-108.062
417229700	-123.841
417229800	-105.865
417229900	-127.441
417230000	-106.681
417230100	-127.155
417230200	-107.615
417230300	-123.512
417230400	-108.538
417230500	-135.129
417230600	-108.557
417230700	-132.398
417230800	-108.359
417230900	-122.461
417231000	-107.967
417231100	-126.849
417231200	-108.5
417231300	-127.476
417231400	-107.554
417231500	-136.909
417231600	-109.262
417231700	-126.552
417231800	-107.499
417231900	-121.64
417232000	-109.756
417232100	-124.86
417232200	-112.187
417232300	-127.029
417232400	-108.425
417232500	-128.349
417232600	-110.016
417232700	-135.324
417232800	-109.571
417232900	-125.973
417233000	-109.424
417233100	-134.302
417233200	-109.326
417233300	-124.777
417233400	-109.122
417233500	-130.878
417233600	-110.144
417233700	-125.07
417233800	-111.569
417233900	-132.227
417234000	-110.173
417234100	-124.48
417234200	-111.047
417234300	-144.891
417234400	-111.592
417234500	-128.866
417234600	-109.356
417234700	-141.109
417234800	-112.518
417234900	-132.62
417235000	-112.336
417235100	-147.965
417235200	-110.14
417235300	-130.295
417235400	-111.69
417235500	-129.363
417235600	-111.463
417235700	-136.829
417235800	-109.698
417235900	-128.121
417236000	-113.649
417236100	-130.635
417236200	-110.721
417236300	-141.593
417236400	-111.239
417236500	-138.157
417236600	-112.934
417236700	-130.784
417236800	-109.562
417236900	-131.392
417237000	-111.583
417237100	-136.867
417237200	-111.487
417237300	-132.801
417237400	-108.67
417237500	-128.469
417237600	-110.331
417237700	-131.686
417237800	-110.757
417237900	-133.088
417238000	-111.639
417238100	-141.523
417238200	-111.998
417238300	-132.127
417238400	-109.374
417238500	-127.422
417238600	-112.687
417238700	-133.635
417238800	-110.72
417238900	-127.223
417239000	-110.794
417239100	-140.638
417239200	-112.581
417239300	-134.827
417239400	-108.54
417239500	-133.867
417239600	-111.145
417239700	-153.523
417239800	-112.817
417239900	-146.903
417240000	-113.286
417240100	-137.395
417240200	-111.71
417240300	-134.842
417240400	-113.055
417240500	-141.156
417240600	-111.427
417240700	-132.983
417240800	-113.659
417240900	-131.321
417241000	-111.556
417241100	-132.811
417241200	-111.932
417241300	-132.66
417241400	-111.537
417241500	-135.425
417241600	-114.18
417241700	-131.421
417241800	-111.063
417241900	-125.997
417242000	-113.733
417242100	-129.172
417242200	-112.578
417242300	-136.733
417242400	-111.792
417242500	-133.968
417242600	-112.191
417242700	-132.142
417242800	-111.948
417242900	-129.935
417243000	-114.001
417243100	-133.593
417243200	-113.153
417243300	-139.004
417243400	-114.805
417243500	-129.913
417243600	-111.666
417243700	-142.341
417243800	-114.138
417243900	-143.704
417244000	-115.612
417244100	-130.502
417244200	-114.632
417244300	-132.548
417244400	-115.713
417244500	-136.353
417244600	-114.827
417244700	-141.021
417244800	-112.96
417244900	-133.551
417245000	-115.23
417245100	-142.693
417245200	-110.943
417245300	-135.956
417245400	-112.13
417245500	-133.527
417245600	-113.579
417245700	-128.182
417245800	-115.481
417245900	-139.517
417246000	-113.504
417246100	-127.025
417246200	-114.269
417246300	-127.092
417246400	-114.662
417246500	-135.91
417246600	-112.97
417246700	-135.981
417246800	-114.841
417246900	-127.519
417247000	-113.431
417247100	-125.158
417247200	-112.723
417247300	-135.343
417247400	-112.725
417247500	-141.368
417247600	-114.963
417247700	-132.49
417247800	-114.5
417247900	-141.472
417248000	-115.226
417248100	-131.382
417248200	-113.487
417248300	-135.557
417248400	-110.096
417248500	-142.623
417248600	-116.934
417248700	-136.184
417248800	-112.868
417248900	-134.273
417249000	-114.833
417249100	-131.065
417249200	-113.58
417249300	-139.248
417249400	-112.211
417249500	-126.938
417249600	-115.102
417249700	-133.193
417249800	-113.263
[truncated: 18,002 more rows]
