# Supplementary material for: Passive frequency comb generation at radiofrequency for ranging applications
Source: Nat Commun. 2024 Apr 2;15:2844. doi: 10.1038/s41467-024-46940-2 (PMC10987526; doi:10.1038/s41467-024-46940-2)
Supplement: Supplementary file 5 — Source Data [file 41467_2024_46940_MOESM5_ESM.zip › Figure3_Data/836_10MHz_-03_60dBm.xlsx]

## Sheet: Sheet1
frequency (Hz)	power (dBm)
417050000	-120.896
417050100	-139.127
417050200	-117.467
417050300	-136.849
417050400	-121.504
417050500	-146.614
417050600	-119.978
417050700	-141.827
417050800	-118.346
417050900	-141.602
417051000	-119.493
417051100	-134.9
417051200	-118.523
417051300	-141.515
417051400	-117.513
417051500	-140.477
417051600	-119.057
417051700	-138.887
417051800	-122.391
417051900	-150.266
417052000	-120.96
417052100	-144.442
417052200	-122.208
417052300	-149.571
417052400	-120.934
417052500	-147.809
417052600	-121.02
417052700	-146.08
417052800	-119.578
417052900	-145.19
417053000	-118.561
417053100	-131.128
417053200	-117.295
417053300	-141.676
417053400	-117.625
417053500	-142.279
417053600	-118.52
417053700	-144.343
417053800	-120.494
417053900	-133.65
417054000	-119.044
417054100	-139.42
417054200	-117.294
417054300	-142.907
417054400	-119.893
417054500	-132.747
417054600	-120.313
417054700	-131.721
417054800	-117.422
417054900	-140.602
417055000	-121.254
417055100	-144.28
417055200	-118.806
417055300	-145.684
417055400	-117.97
417055500	-146.492
417055600	-118.75
417055700	-129.791
417055800	-119.635
417055900	-133.303
417056000	-118.69
417056100	-155.462
417056200	-119.085
417056300	-144.823
417056400	-117.535
417056500	-143.34
417056600	-118.878
417056700	-140.294
417056800	-120.624
417056900	-141.007
417057000	-119.015
417057100	-144.924
417057200	-119.019
417057300	-137.32
417057400	-118.099
417057500	-141.861
417057600	-119.025
417057700	-131.071
417057800	-120.011
417057900	-149.036
417058000	-119.293
417058100	-139.112
417058200	-119
417058300	-137.232
417058400	-118.37
417058500	-131.906
417058600	-122.358
417058700	-139.745
417058800	-121.564
417058900	-143.223
417059000	-119.777
417059100	-134.467
417059200	-119.701
417059300	-150.767
417059400	-120.386
417059500	-142.842
417059600	-121.133
417059700	-135.598
417059800	-118.292
417059900	-153.535
417060000	-119.075
417060100	-132.228
417060200	-117.141
417060300	-143.22
417060400	-116.556
417060500	-140.875
417060600	-122.799
417060700	-161.31
417060800	-119.741
417060900	-146.966
417061000	-119.342
417061100	-146.191
417061200	-120.568
417061300	-149.579
417061400	-119.624
417061500	-128.739
417061600	-121.051
417061700	-147.366
417061800	-117.351
417061900	-137.405
417062000	-118.965
417062100	-134.11
417062200	-119.058
417062300	-146.793
417062400	-121.452
417062500	-145.9
417062600	-118.136
417062700	-142.528
417062800	-118.933
417062900	-137.069
417063000	-120.193
417063100	-140.789
417063200	-120.884
417063300	-142.382
417063400	-121.157
417063500	-143.836
417063600	-117.888
417063700	-138.17
417063800	-119.324
417063900	-140.18
417064000	-119.494
417064100	-141.301
417064200	-118.145
417064300	-137.047
417064400	-118.387
417064500	-139.763
417064600	-121.273
417064700	-144.007
417064800	-122.866
417064900	-134.922
417065000	-117.324
417065100	-129.991
417065200	-121.206
417065300	-136.827
417065400	-120.895
417065500	-143.644
417065600	-118.182
417065700	-129.745
417065800	-120.801
417065900	-138.614
417066000	-119.804
417066100	-134.96
417066200	-120.626
417066300	-142.892
417066400	-117.96
417066500	-139.8
417066600	-121.768
417066700	-139.11
417066800	-118.403
417066900	-143.148
417067000	-118.625
417067100	-145.815
417067200	-120.08
417067300	-143.751
417067400	-120.976
417067500	-142.662
417067600	-120.12
417067700	-140.731
417067800	-119.553
417067900	-140.726
417068000	-119.503
417068100	-138.833
417068200	-122.994
417068300	-165.027
417068400	-118.932
417068500	-143.8
417068600	-119.782
417068700	-145.231
417068800	-120.418
417068900	-135.927
417069000	-121.475
417069100	-139.745
417069200	-120.873
417069300	-139.814
417069400	-122.061
417069500	-142.517
417069600	-120.78
417069700	-139.125
417069800	-121.881
417069900	-137.758
417070000	-119.162
417070100	-139.947
417070200	-119.047
417070300	-140.312
417070400	-119.276
417070500	-145.318
417070600	-118.863
417070700	-134.659
417070800	-119.281
417070900	-144.443
417071000	-118.27
417071100	-138.736
417071200	-119.145
417071300	-138.416
417071400	-120.078
417071500	-154.731
417071600	-119.218
417071700	-141.08
417071800	-120.48
417071900	-134.267
417072000	-121.366
417072100	-146.284
417072200	-119.757
417072300	-136.095
417072400	-120.28
417072500	-138.21
417072600	-120.533
417072700	-145.277
417072800	-119.148
417072900	-149.901
417073000	-120.088
417073100	-140.42
417073200	-119.06
417073300	-142.758
417073400	-121.827
417073500	-143.096
417073600	-117.624
417073700	-139.062
417073800	-119.393
417073900	-144.92
417074000	-117.316
417074100	-144.829
417074200	-121.898
417074300	-142.852
417074400	-116.866
417074500	-132.417
417074600	-122.938
417074700	-141.699
417074800	-120.94
417074900	-137.906
417075000	-119.57
417075100	-143.635
417075200	-117.221
417075300	-138.802
417075400	-119.499
417075500	-141.439
417075600	-120.575
417075700	-141.297
417075800	-119.136
417075900	-146.615
417076000	-119.946
417076100	-133.082
417076200	-120.477
417076300	-142.503
417076400	-122.158
417076500	-138.413
417076600	-119.114
417076700	-137.541
417076800	-119.814
417076900	-141.848
417077000	-117.695
417077100	-141.926
417077200	-120.231
417077300	-137.178
417077400	-121.538
417077500	-137.966
417077600	-120.002
417077700	-138.266
417077800	-119.676
417077900	-136.751
417078000	-121.472
417078100	-137.964
417078200	-121.95
417078300	-134.228
417078400	-122.411
417078500	-146.823
417078600	-119.091
417078700	-145.145
417078800	-122.227
417078900	-142.971
417079000	-121.069
417079100	-145.788
417079200	-118.182
417079300	-141.841
417079400	-122.421
417079500	-141.347
417079600	-118.934
417079700	-138.68
417079800	-117.846
417079900	-143.336
417080000	-119.04
417080100	-140.469
417080200	-119.56
417080300	-134.679
417080400	-118.922
417080500	-138.818
417080600	-116.914
417080700	-132.742
417080800	-117.186
417080900	-147.387
417081000	-117.103
417081100	-133.36
417081200	-121.937
417081300	-135.885
417081400	-120.974
417081500	-147.87
417081600	-118.273
417081700	-136.949
417081800	-119.057
417081900	-144.418
417082000	-118.232
417082100	-140.191
417082200	-118.206
417082300	-137.465
417082400	-121.563
417082500	-136.248
417082600	-119.032
417082700	-141.283
417082800	-121.312
417082900	-143.989
417083000	-118.918
417083100	-138.612
417083200	-120.547
417083300	-137.708
417083400	-116.516
417083500	-137.243
417083600	-120.687
417083700	-134.957
417083800	-117.813
417083900	-142.644
417084000	-119.499
417084100	-132.411
417084200	-120.562
417084300	-138.617
417084400	-122.797
417084500	-145.486
417084600	-120.308
417084700	-136.808
417084800	-120.619
417084900	-137.521
417085000	-122.29
417085100	-138.351
417085200	-122.535
417085300	-144.867
417085400	-121.648
417085500	-142.897
417085600	-119.967
417085700	-158.497
417085800	-120.303
417085900	-141.384
417086000	-115.584
417086100	-135.341
417086200	-119.699
417086300	-147.356
417086400	-120.406
417086500	-135.295
417086600	-118.466
417086700	-144.71
417086800	-119.711
417086900	-138.496
417087000	-121.53
417087100	-145.286
417087200	-118.352
417087300	-138.604
417087400	-119.739
417087500	-148.537
417087600	-118.096
417087700	-141.824
417087800	-118.476
417087900	-136.982
417088000	-118.48
417088100	-147.119
417088200	-120.79
417088300	-135.275
417088400	-119
417088500	-135.413
417088600	-118.639
417088700	-137.784
417088800	-118.293
417088900	-137.506
417089000	-119.679
417089100	-139.333
417089200	-118.438
417089300	-135.794
417089400	-119.203
417089500	-166.67
417089600	-119.673
417089700	-144.485
417089800	-120.315
417089900	-151.262
417090000	-118.021
417090100	-137.09
417090200	-120.569
417090300	-143.942
417090400	-122.106
417090500	-134.68
417090600	-121.881
417090700	-143.393
417090800	-122.022
417090900	-151.331
417091000	-118.962
417091100	-150.557
417091200	-119.793
417091300	-147.037
417091400	-118.989
417091500	-144.69
417091600	-118.345
417091700	-144.986
417091800	-120.691
417091900	-140.157
417092000	-119.584
417092100	-139.937
417092200	-120.899
417092300	-133.774
417092400	-116.263
417092500	-154.164
417092600	-120.713
417092700	-139.018
417092800	-117.056
417092900	-138.919
417093000	-119.677
417093100	-143.783
417093200	-120.397
417093300	-141.556
417093400	-120.032
417093500	-136.986
417093600	-119.187
417093700	-138.867
417093800	-119.902
417093900	-144.653
417094000	-119.81
417094100	-146.948
417094200	-117.128
417094300	-150.536
417094400	-121.622
417094500	-150.858
417094600	-116.957
417094700	-136.556
417094800	-121.89
417094900	-138.844
417095000	-119.204
417095100	-143.285
417095200	-117.711
417095300	-145.348
417095400	-118.61
417095500	-160.208
417095600	-118.471
417095700	-144.61
417095800	-117.751
417095900	-140.324
417096000	-120.13
417096100	-135.411
417096200	-118.688
417096300	-138.497
417096400	-119.89
417096500	-136.946
417096600	-123.695
417096700	-162.36
417096800	-118.226
417096900	-138.549
417097000	-120.362
417097100	-153.077
417097200	-119.254
417097300	-151.018
417097400	-120.89
417097500	-146.482
417097600	-119.59
417097700	-138.79
417097800	-117.601
417097900	-137.627
417098000	-117.076
417098100	-147.692
417098200	-117.771
417098300	-133.539
417098400	-120.956
417098500	-139.147
417098600	-118.149
417098700	-135.936
417098800	-119.418
417098900	-146.232
417099000	-120.291
417099100	-141.581
417099200	-119.024
417099300	-140.518
417099400	-119.216
417099500	-147.394
417099600	-116.571
417099700	-135.202
417099800	-118.88
417099900	-139.675
417100000	-118.011
417100100	-138.702
417100200	-120.792
417100300	-148.893
417100400	-120.218
417100500	-138.543
417100600	-120.785
417100700	-134.907
417100800	-118.663
417100900	-148.245
417101000	-121.36
417101100	-137.678
417101200	-120.413
417101300	-154.163
417101400	-117.416
417101500	-140.715
417101600	-120.197
417101700	-139.021
417101800	-120.016
417101900	-138.589
417102000	-117.142
417102100	-134.012
417102200	-118.835
417102300	-142.104
417102400	-118.535
417102500	-142.25
417102600	-120.325
417102700	-149.909
417102800	-118.286
417102900	-146.02
417103000	-118.595
417103100	-133.442
417103200	-119.045
417103300	-132.666
417103400	-121.77
417103500	-145.02
417103600	-118.187
417103700	-150.238
417103800	-120.589
417103900	-137.931
417104000	-115.831
417104100	-144.193
417104200	-119.814
417104300	-144.743
417104400	-119.285
417104500	-148.088
417104600	-120.77
417104700	-136.925
417104800	-120.802
417104900	-139.728
417105000	-120.598
417105100	-142.118
417105200	-119.089
417105300	-141.596
417105400	-120.223
417105500	-146.552
417105600	-120.596
417105700	-150.079
417105800	-116.949
417105900	-142.815
417106000	-121.896
417106100	-150.664
417106200	-119.04
417106300	-140.65
417106400	-120.505
417106500	-137.962
417106600	-120.87
417106700	-147.129
417106800	-118.044
417106900	-140.625
417107000	-120.74
417107100	-139.471
417107200	-118.57
417107300	-143.914
417107400	-119.611
417107500	-153.089
417107600	-121.128
417107700	-156.612
417107800	-119.8
417107900	-147.714
417108000	-122.111
417108100	-138.106
417108200	-119.538
417108300	-141.309
417108400	-115.567
417108500	-146.493
417108600	-120.391
417108700	-153.541
417108800	-118.056
417108900	-144.803
417109000	-119.684
417109100	-142.979
417109200	-119.871
417109300	-141.025
417109400	-118.58
417109500	-138.421
417109600	-120.926
417109700	-152.596
417109800	-118.702
417109900	-141.47
417110000	-119.537
417110100	-140.981
417110200	-116.036
417110300	-136.003
417110400	-116.041
417110500	-137.265
417110600	-118.919
417110700	-146.765
417110800	-118.78
417110900	-135.919
417111000	-118.644
417111100	-136.062
417111200	-118.317
417111300	-139.29
417111400	-118.076
417111500	-138.684
417111600	-118.367
417111700	-148.7
417111800	-117.403
417111900	-151.628
417112000	-120.657
417112100	-141.59
417112200	-120.659
417112300	-141.178
417112400	-120.475
417112500	-146.59
417112600	-118.844
417112700	-140.436
417112800	-118.449
417112900	-134.978
417113000	-121.635
417113100	-142.54
417113200	-119.163
417113300	-135.284
417113400	-120.114
417113500	-147.382
417113600	-120.819
417113700	-144.875
417113800	-119.434
417113900	-136.101
417114000	-121.081
417114100	-132.749
417114200	-119.275
417114300	-139.222
417114400	-119.277
417114500	-135.656
417114600	-119.505
417114700	-136.988
417114800	-119.469
417114900	-136.53
417115000	-115.532
417115100	-146.238
417115200	-117.984
417115300	-142.775
417115400	-116.432
417115500	-130.951
417115600	-115.549
417115700	-142.983
417115800	-117.763
417115900	-136.657
417116000	-120.302
417116100	-139.375
417116200	-118.736
417116300	-137.017
417116400	-120.024
417116500	-139.302
417116600	-120.351
417116700	-142.444
417116800	-119.198
417116900	-138.183
417117000	-121.054
417117100	-141.391
417117200	-119.616
417117300	-144.719
417117400	-119.502
417117500	-140.093
417117600	-118.267
417117700	-148.722
417117800	-117.006
417117900	-144.593
417118000	-118.358
417118100	-140.186
417118200	-122.433
417118300	-149.354
417118400	-117.14
417118500	-139.418
417118600	-120.488
417118700	-137.684
417118800	-117.977
417118900	-152.856
417119000	-118.801
417119100	-140.774
417119200	-118.976
417119300	-141.924
417119400	-116.343
417119500	-139.959
417119600	-121.195
417119700	-134.215
417119800	-120.841
417119900	-143.439
417120000	-118.792
417120100	-148.828
417120200	-116.34
417120300	-150.52
417120400	-119.084
417120500	-133.395
417120600	-121.689
417120700	-139.648
417120800	-119.384
417120900	-137.029
417121000	-118.742
417121100	-140.126
417121200	-119.296
417121300	-139.666
417121400	-118.957
417121500	-136.52
417121600	-119.321
417121700	-129.761
417121800	-116.453
417121900	-139.934
417122000	-120.714
417122100	-145.704
417122200	-116.35
417122300	-136.75
417122400	-118.103
417122500	-147.893
417122600	-117.584
417122700	-136.442
417122800	-120.669
417122900	-133.523
417123000	-118.588
417123100	-141.87
417123200	-117.373
417123300	-148.668
417123400	-118.649
417123500	-152.059
417123600	-119.458
417123700	-138.352
417123800	-118.055
417123900	-134.432
417124000	-117.928
417124100	-133.835
417124200	-117.891
417124300	-138.621
417124400	-118.396
417124500	-144.457
417124600	-116.898
417124700	-138.015
417124800	-116.643
417124900	-141.077
417125000	-118.462
417125100	-135.612
417125200	-118.139
417125300	-131.729
417125400	-117.624
417125500	-141.357
417125600	-117.355
417125700	-140.485
417125800	-119.493
417125900	-141.803
417126000	-120.049
417126100	-141.898
417126200	-118.8
417126300	-139.155
417126400	-119.062
417126500	-137.111
417126600	-117.897
417126700	-133.063
417126800	-118.097
417126900	-159.959
417127000	-116.352
417127100	-136.802
417127200	-121.838
417127300	-139.997
417127400	-119.066
417127500	-148.814
417127600	-119.332
417127700	-143.072
417127800	-117.376
417127900	-137.166
417128000	-118.55
417128100	-166.716
417128200	-118.387
417128300	-133.194
417128400	-119.148
417128500	-139.516
417128600	-117.8
417128700	-135.157
417128800	-116.122
417128900	-142.492
417129000	-116.388
417129100	-134.258
417129200	-117.98
417129300	-143.017
417129400	-117.425
417129500	-139.117
417129600	-118.367
417129700	-134.056
417129800	-119.14
417129900	-136.982
417130000	-118.198
417130100	-142.42
417130200	-118.942
417130300	-137.617
417130400	-119.126
417130500	-131.095
417130600	-116.413
417130700	-137.207
417130800	-117.323
417130900	-136.958
417131000	-117.174
417131100	-138.806
417131200	-119.571
417131300	-136.336
417131400	-118.112
417131500	-131.747
417131600	-120.248
417131700	-137.104
417131800	-117.955
417131900	-151.93
417132000	-117.427
417132100	-133.905
417132200	-119.326
417132300	-132.41
417132400	-118.946
417132500	-134.966
417132600	-118.982
417132700	-137.81
417132800	-118.682
417132900	-133.147
417133000	-116.249
417133100	-136.089
417133200	-120.806
417133300	-134.287
417133400	-116.634
417133500	-145.14
417133600	-117.871
417133700	-152.57
417133800	-118.574
417133900	-133.821
417134000	-118.6
417134100	-143.669
417134200	-119.542
417134300	-136.708
417134400	-119.893
417134500	-143.778
417134600	-117.963
417134700	-137.849
417134800	-117.261
417134900	-146.345
417135000	-118.587
417135100	-148.206
417135200	-119.842
417135300	-135.377
417135400	-118.059
417135500	-144.607
417135600	-118.049
417135700	-139.87
417135800	-115.635
417135900	-164.378
417136000	-119.152
417136100	-147.473
417136200	-119.219
417136300	-146.317
417136400	-118.522
417136500	-150.778
417136600	-117.471
417136700	-133.957
417136800	-118.481
417136900	-136.353
417137000	-118.826
417137100	-152.106
417137200	-118.007
417137300	-141.333
417137400	-118.377
417137500	-142.078
417137600	-116.13
417137700	-165.508
417137800	-118.027
417137900	-140.286
417138000	-116.648
417138100	-137.938
417138200	-116.698
417138300	-136.116
417138400	-119.873
417138500	-143.179
417138600	-114.937
417138700	-137.531
417138800	-117.738
417138900	-138.554
417139000	-117.762
417139100	-133.088
417139200	-118.326
417139300	-136.751
417139400	-116.105
417139500	-132.207
417139600	-115.391
417139700	-132.666
417139800	-116.524
417139900	-139.273
417140000	-116.878
417140100	-139.533
417140200	-117.963
417140300	-135.298
417140400	-117.046
417140500	-153.138
417140600	-114.9
417140700	-147.104
417140800	-117.248
417140900	-130.844
417141000	-117.644
417141100	-139.261
417141200	-117.638
417141300	-137.878
417141400	-118.452
417141500	-137.799
417141600	-116.218
417141700	-133.571
417141800	-115.389
417141900	-138.273
417142000	-118.52
417142100	-156.237
417142200	-117.067
417142300	-143.44
417142400	-115.605
417142500	-136.325
417142600	-116.603
417142700	-143.914
417142800	-117.081
417142900	-144.926
417143000	-118.3
417143100	-143.484
417143200	-117.645
417143300	-127.223
417143400	-118.199
417143500	-138.945
417143600	-120.182
417143700	-139.256
417143800	-118.841
417143900	-133.556
417144000	-118.279
417144100	-143.676
417144200	-114.745
417144300	-138.745
417144400	-117.571
417144500	-147.13
417144600	-119.041
417144700	-138.132
417144800	-117.927
417144900	-140.928
417145000	-118.076
417145100	-130.358
417145200	-118.346
417145300	-135.308
417145400	-118.859
417145500	-133.314
417145600	-117.066
417145700	-128.089
417145800	-117.132
417145900	-137.117
417146000	-118.368
417146100	-147.87
417146200	-119.11
417146300	-140.248
417146400	-114.692
417146500	-141.576
417146600	-119.336
417146700	-133.239
417146800	-118.049
417146900	-137.536
417147000	-115.016
417147100	-132.312
417147200	-120.091
417147300	-140.152
417147400	-116.162
417147500	-141.77
417147600	-119.216
417147700	-141.483
417147800	-114.433
417147900	-131.422
417148000	-117.775
417148100	-149.081
417148200	-116.827
417148300	-144.353
417148400	-117.836
417148500	-151.064
417148600	-116.631
417148700	-141.006
417148800	-115.864
417148900	-152.964
417149000	-118.427
417149100	-134.489
417149200	-116.026
417149300	-144.262
417149400	-118.639
417149500	-133.898
417149600	-117.269
417149700	-136.499
417149800	-119.125
417149900	-138.59
417150000	-117.61
417150100	-134.81
417150200	-115.38
417150300	-131.9
417150400	-115.468
417150500	-138.76
417150600	-118.317
417150700	-143.787
417150800	-116.842
417150900	-134.697
417151000	-114.743
417151100	-135.096
417151200	-116.98
417151300	-130.555
417151400	-116.093
417151500	-136.291
417151600	-117.807
417151700	-151.719
417151800	-117.538
417151900	-132.389
417152000	-116.57
417152100	-133.169
417152200	-114.585
417152300	-129.323
417152400	-117.426
417152500	-135.003
417152600	-117.504
417152700	-131.131
417152800	-116.008
417152900	-133.229
417153000	-115.97
417153100	-138.333
417153200	-116.375
417153300	-137.435
417153400	-116.375
417153500	-139.528
417153600	-115.362
417153700	-136.15
417153800	-117.526
417153900	-138.498
417154000	-116.551
417154100	-144.311
417154200	-115.461
417154300	-126.027
417154400	-114.473
417154500	-136.735
417154600	-118.275
417154700	-141.239
417154800	-115.605
417154900	-140.343
417155000	-117.543
417155100	-134.576
417155200	-118.433
417155300	-133.731
417155400	-115.933
417155500	-132.539
417155600	-117.74
417155700	-138.711
417155800	-115.9
417155900	-140.774
417156000	-118.38
417156100	-145.78
417156200	-116.857
417156300	-139.685
417156400	-118.209
417156500	-138.74
417156600	-117.274
417156700	-142.327
417156800	-115.037
417156900	-134.854
417157000	-115.698
417157100	-134.964
417157200	-116.689
417157300	-135.505
417157400	-118.912
417157500	-150.995
417157600	-116.944
417157700	-135.071
417157800	-116.833
417157900	-126.893
417158000	-116.878
417158100	-131.188
417158200	-114.345
417158300	-132.178
417158400	-115.4
417158500	-131.238
417158600	-117.448
417158700	-141.817
417158800	-117.528
417158900	-138.442
417159000	-117.048
417159100	-129.372
417159200	-118.036
417159300	-136.875
417159400	-115.006
417159500	-132.472
417159600	-116.243
417159700	-136.18
417159800	-117.857
417159900	-137.904
417160000	-116.098
417160100	-139.2
417160200	-117.206
417160300	-132.761
417160400	-117.651
417160500	-135.55
417160600	-114.309
417160700	-136.363
417160800	-112.486
417160900	-137.492
417161000	-117.023
417161100	-132.318
417161200	-118.8
417161300	-136.938
417161400	-114.31
417161500	-139.035
417161600	-116.399
417161700	-144.388
417161800	-115.211
417161900	-130.099
417162000	-115.466
417162100	-132.423
417162200	-118.816
417162300	-137.803
417162400	-116.08
417162500	-134.966
417162600	-116.495
417162700	-138.39
417162800	-116.813
417162900	-146.559
417163000	-115.661
417163100	-150.688
417163200	-113.165
417163300	-146.76
417163400	-114.576
417163500	-146.055
417163600	-115.72
417163700	-143.233
417163800	-114.453
417163900	-134.153
417164000	-117.224
417164100	-135.76
417164200	-113.205
417164300	-141.708
417164400	-116.13
417164500	-133.964
417164600	-114.262
417164700	-127.721
417164800	-113.832
417164900	-132.771
417165000	-117.052
417165100	-142.19
417165200	-116.236
417165300	-137.204
417165400	-114.515
417165500	-127.323
417165600	-114.442
417165700	-130.592
417165800	-115.167
417165900	-135.254
417166000	-114.178
417166100	-135.706
417166200	-113.151
417166300	-131.201
417166400	-116.082
417166500	-138.414
417166600	-113.011
417166700	-141.3
417166800	-115.009
417166900	-127.401
417167000	-114.019
417167100	-140.858
417167200	-117.083
417167300	-135.069
417167400	-114.28
417167500	-130.615
417167600	-115.885
417167700	-133.685
417167800	-116.445
417167900	-136.362
417168000	-114.677
417168100	-135.69
417168200	-113.296
417168300	-132.328
417168400	-115.437
417168500	-131.387
417168600	-114.46
417168700	-134.704
417168800	-114.613
417168900	-144.671
417169000	-112.624
417169100	-130.565
417169200	-114.356
417169300	-130.83
417169400	-114.714
417169500	-143.087
417169600	-113.375
417169700	-136.481
417169800	-114.203
417169900	-142.563
417170000	-116.236
417170100	-133.221
417170200	-113.546
417170300	-134.539
417170400	-115.49
417170500	-132.21
417170600	-115.738
417170700	-132.24
417170800	-114.619
417170900	-140.226
417171000	-112.287
417171100	-135.689
417171200	-114.074
417171300	-139.851
417171400	-115.101
417171500	-132.438
417171600	-112.049
417171700	-133.527
417171800	-113.667
417171900	-133.328
417172000	-115.018
417172100	-132.568
417172200	-113.747
417172300	-141.729
417172400	-114.239
417172500	-138.607
417172600	-116.532
417172700	-130.662
417172800	-112.504
417172900	-129.54
417173000	-114.714
417173100	-142.103
417173200	-115.18
417173300	-135.818
417173400	-114.278
417173500	-138.552
417173600	-116.258
417173700	-128.074
417173800	-114.711
417173900	-136.848
417174000	-115.526
417174100	-132.164
417174200	-114.18
417174300	-131.195
417174400	-114.604
417174500	-133.946
417174600	-112.411
417174700	-126.577
417174800	-113.341
417174900	-152.88
417175000	-113.35
417175100	-135.12
417175200	-112.932
417175300	-137.726
417175400	-113.263
417175500	-132.6
417175600	-111.949
417175700	-131.429
417175800	-112.68
417175900	-127.544
417176000	-112.844
417176100	-138.133
417176200	-110.984
417176300	-130.688
417176400	-112.824
417176500	-132.003
417176600	-114.642
417176700	-131.898
417176800	-111.309
417176900	-136.338
417177000	-115.037
417177100	-130.912
417177200	-112.682
417177300	-150.554
417177400	-113.191
417177500	-140.634
417177600	-111.94
417177700	-146.709
417177800	-110.339
417177900	-135.344
417178000	-113.43
417178100	-131.576
417178200	-112.102
417178300	-136.948
417178400	-110.902
417178500	-149.039
417178600	-114.491
417178700	-131.979
417178800	-112.392
417178900	-144.959
417179000	-110.461
417179100	-134.569
417179200	-113.755
417179300	-131.741
417179400	-112.804
417179500	-138.406
417179600	-109.831
417179700	-126.253
417179800	-111.534
417179900	-130.793
417180000	-111.6
417180100	-126.061
417180200	-112.525
417180300	-127.264
417180400	-111.618
417180500	-133.094
417180600	-112.029
417180700	-133.654
417180800	-111.873
417180900	-129.843
417181000	-110.44
417181100	-138.816
417181200	-110.766
417181300	-125.686
417181400	-111.88
417181500	-128.86
417181600	-111.901
417181700	-134.892
417181800	-112.213
417181900	-128.438
417182000	-111.378
417182100	-138.044
417182200	-109.83
417182300	-134.39
417182400	-112.464
417182500	-134.667
417182600	-112.974
417182700	-127.181
417182800	-112.885
417182900	-129.846
417183000	-110.804
417183100	-136.861
417183200	-109.982
417183300	-128.539
417183400	-110.61
417183500	-129.207
417183600	-111.253
417183700	-129.832
417183800	-111.17
417183900	-129.939
417184000	-108.719
417184100	-123.668
417184200	-111.877
417184300	-137.846
417184400	-109.646
417184500	-125.883
417184600	-109.127
417184700	-125.757
417184800	-110.182
417184900	-140.98
417185000	-111.481
417185100	-133.15
417185200	-111.043
417185300	-130.835
417185400	-110.076
417185500	-125.611
417185600	-110.084
417185700	-143.732
417185800	-110.315
417185900	-135.632
417186000	-109.915
417186100	-139.98
417186200	-109.406
417186300	-125.626
417186400	-110.114
417186500	-135.391
417186600	-107.564
417186700	-128.773
417186800	-110.539
417186900	-134.614
417187000	-112.174
417187100	-132.965
417187200	-110.347
417187300	-126.075
417187400	-110.922
417187500	-128.966
417187600	-109.214
417187700	-134.82
417187800	-109.574
417187900	-128.703
417188000	-107.894
417188100	-127.463
417188200	-108.617
417188300	-147.957
417188400	-107.209
417188500	-129.315
417188600	-109.182
417188700	-120.485
417188800	-109.048
417188900	-134.357
417189000	-109.08
417189100	-134.159
417189200	-110.703
417189300	-131.984
417189400	-108.572
417189500	-129.283
417189600	-106.998
417189700	-122.943
417189800	-107
417189900	-135.429
417190000	-109.999
417190100	-142.45
417190200	-108.292
417190300	-134.254
417190400	-108.922
417190500	-136.008
417190600	-106.941
417190700	-125.966
417190800	-108.057
417190900	-125.684
417191000	-106.861
417191100	-127.495
417191200	-107.213
417191300	-126.379
417191400	-108.959
417191500	-123.476
417191600	-107.704
417191700	-129.137
417191800	-106.517
417191900	-127.072
417192000	-109.042
417192100	-123.142
417192200	-108.282
417192300	-127.536
417192400	-105.088
417192500	-137.891
417192600	-102.523
417192700	-135.159
417192800	-107.116
417192900	-128.03
417193000	-105.074
417193100	-132.202
417193200	-108.69
417193300	-126.103
417193400	-104.431
417193500	-126.704
417193600	-106.458
417193700	-130.084
417193800	-106.498
417193900	-119.789
417194000	-101.312
417194100	-128.887
417194200	-106.079
417194300	-142.755
417194400	-102.929
417194500	-131.342
417194600	-102.603
417194700	-129.027
417194800	-106.353
417194900	-143.029
417195000	-107.951
417195100	-131.253
417195200	-104.19
417195300	-128.524
417195400	-105.419
417195500	-125.949
417195600	-106.276
417195700	-123.34
417195800	-104.022
417195900	-124.756
417196000	-104.762
417196100	-141.184
417196200	-104.901
417196300	-124.833
417196400	-107.016
417196500	-121.77
417196600	-105.234
417196700	-120.04
417196800	-104.582
417196900	-116.189
417197000	-103.195
417197100	-129.32
417197200	-102.589
417197300	-128.39
417197400	-104.029
417197500	-120.678
417197600	-102.806
417197700	-135.905
417197800	-105.959
417197900	-118.665
417198000	-104.029
417198100	-127.035
417198200	-104.674
417198300	-116.675
417198400	-103.654
417198500	-124.144
417198600	-101.798
417198700	-125.363
417198800	-101.807
417198900	-121.009
417199000	-100.16
417199100	-128.942
417199200	-99.0152
417199300	-123.26
417199400	-105.456
417199500	-130.982
417199600	-100.322
417199700	-124.959
417199800	-103.989
417199900	-122.57
417200000	-101.417
417200100	-120.056
417200200	-100.943
417200300	-123.098
417200400	-99.9382
417200500	-123.325
417200600	-101.119
417200700	-113.373
417200800	-101.843
417200900	-127.363
417201000	-98.6936
417201100	-118.426
417201200	-100.54
417201300	-114.14
417201400	-98.9657
417201500	-125.149
417201600	-97.8588
417201700	-124.202
417201800	-99.1242
417201900	-118.05
417202000	-99.7644
417202100	-113.921
417202200	-99.4287
417202300	-132.965
417202400	-97.0109
417202500	-117.734
417202600	-96.6823
417202700	-116.541
417202800	-97.5402
417202900	-115.369
417203000	-97.5
417203100	-131.066
417203200	-94.8247
417203300	-124.946
417203400	-97.3217
417203500	-115.806
417203600	-96.6433
417203700	-109.11
417203800	-96.0899
417203900	-112.499
417204000	-93.6028
417204100	-113.324
417204200	-93.579
417204300	-116.883
417204400	-96.5898
417204500	-105.915
417204600	-94.3046
417204700	-124.231
417204800	-92.3216
417204900	-123.744
417205000	-89.7952
417205100	-116.302
417205200	-89.99
417205300	-124.108
417205400	-89.8019
417205500	-105.806
417205600	-90.3907
417205700	-105.75
417205800	-90.0633
417205900	-114.995
417206000	-86.7856
417206100	-112.153
417206200	-82.6804
417206300	-109.996
417206400	-85.3021
417206500	-106.135
417206600	-82.976
417206700	-101.167
417206800	-78.504
417206900	-121.913
417207000	-78.6652
417207100	-92.6099
417207200	-72.1412
417207300	-87.5597
417207400	-46.7987
417207500	-69.6193
417207600	-36.8342
417207700	-106.404
417207800	-70.2656
417207900	-102.326
417208000	-80.3048
417208100	-104.743
417208200	-79.4935
417208300	-103.568
417208400	-80.4566
417208500	-108.786
417208600	-84.2105
417208700	-114.023
417208800	-82.0678
417208900	-108.281
417209000	-83.446
417209100	-111.224
417209200	-88.0753
417209300	-114.515
417209400	-89.2147
417209500	-104.483
417209600	-88.7645
417209700	-111.328
417209800	-90.9411
417209900	-109.372
417210000	-90.6054
417210100	-111.096
417210200	-92.0168
417210300	-110.339
417210400	-93.3612
417210500	-119.262
417210600	-95.0224
417210700	-111.411
417210800	-93.4384
417210900	-113.515
417211000	-95.4023
417211100	-111.748
417211200	-95.7496
417211300	-118.651
417211400	-94.0138
417211500	-112.221
417211600	-97.0896
417211700	-129.521
417211800	-95.2
417211900	-123.497
417212000	-97.9378
417212100	-114.078
417212200	-97.5466
417212300	-121.456
417212400	-96.9864
417212500	-119.425
417212600	-96.7915
417212700	-116.009
417212800	-100.089
417212900	-122.939
417213000	-99.3978
417213100	-115.619
417213200	-98.8718
417213300	-130.599
417213400	-97.8968
417213500	-134.035
417213600	-98.6735
417213700	-113.615
417213800	-100.417
417213900	-110.666
417214000	-98.4925
417214100	-122.192
417214200	-101.957
417214300	-117.373
417214400	-100.943
417214500	-114.732
417214600	-100.008
417214700	-118.958
417214800	-100.562
417214900	-133.463
417215000	-102.874
417215100	-120.372
417215200	-103.145
417215300	-116.667
417215400	-100.438
417215500	-116.927
417215600	-105.425
417215700	-128.812
417215800	-99.9942
417215900	-122.277
417216000	-101.344
417216100	-114.881
417216200	-105.714
417216300	-128.661
417216400	-105.912
417216500	-122.708
417216600	-103.633
417216700	-120.763
417216800	-104.423
417216900	-123.848
417217000	-103.265
417217100	-131.09
417217200	-106.052
417217300	-121.834
417217400	-101.51
417217500	-122.866
417217600	-103.097
417217700	-125.784
417217800	-102.988
417217900	-116.361
417218000	-105.26
417218100	-140.413
417218200	-104.426
417218300	-123.105
417218400	-103.652
417218500	-119.545
417218600	-106.858
417218700	-123.904
417218800	-104.879
417218900	-120.287
417219000	-103.172
417219100	-126.645
417219200	-106.606
417219300	-133.063
417219400	-103.702
417219500	-122.796
417219600	-107.312
417219700	-124.665
417219800	-105.987
417219900	-121.383
417220000	-107.051
417220100	-129.862
417220200	-108.072
417220300	-127.834
417220400	-103.726
417220500	-126.25
417220600	-105.429
417220700	-118.231
417220800	-108.58
417220900	-122.164
417221000	-102.536
417221100	-122.709
417221200	-107.774
417221300	-125.892
417221400	-107.016
417221500	-128.014
417221600	-104.303
417221700	-123.978
417221800	-104.244
417221900	-139.595
417222000	-105.742
417222100	-127.932
417222200	-106.241
417222300	-125.975
417222400	-106.732
417222500	-117.363
417222600	-103.644
417222700	-128.852
417222800	-107.828
417222900	-126.095
417223000	-108.44
417223100	-135.743
417223200	-106.58
417223300	-125.971
417223400	-105.939
417223500	-125.934
417223600	-107.585
417223700	-124.749
417223800	-106.324
417223900	-140.462
417224000	-107.542
417224100	-134.942
417224200	-106.922
417224300	-141.566
417224400	-109.724
417224500	-137.487
417224600	-107.028
417224700	-123.18
417224800	-108.023
417224900	-131.953
417225000	-109.768
417225100	-131.839
417225200	-109.747
417225300	-124.607
417225400	-109.256
417225500	-127.034
417225600	-108.322
417225700	-129.389
417225800	-108.977
417225900	-136.703
417226000	-110.846
417226100	-132.498
417226200	-109.512
417226300	-135.851
417226400	-110.524
417226500	-133.42
417226600	-106.998
417226700	-133.183
417226800	-110.397
417226900	-134.481
417227000	-108.599
417227100	-133.197
417227200	-110.694
417227300	-129.862
417227400	-107.662
417227500	-133.149
417227600	-108.919
417227700	-126.439
417227800	-110.545
417227900	-137.064
417228000	-111.727
417228100	-131.642
417228200	-110.97
417228300	-125.963
417228400	-108.354
417228500	-129.805
417228600	-109.217
417228700	-131.27
417228800	-108.773
417228900	-147.835
417229000	-109.185
417229100	-126.373
417229200	-109.235
417229300	-131.67
417229400	-109.237
417229500	-125.267
417229600	-111.968
417229700	-133.976
417229800	-113.967
417229900	-133.428
417230000	-110.05
417230100	-131.328
417230200	-109.88
417230300	-130.596
417230400	-110.653
417230500	-134.861
417230600	-110.187
417230700	-132.151
417230800	-108.757
417230900	-130.194
417231000	-111.065
417231100	-127.676
417231200	-111.491
417231300	-129.122
417231400	-110.558
417231500	-126.772
417231600	-112.462
417231700	-131.511
417231800	-112.34
417231900	-129.72
417232000	-110.474
417232100	-126.878
417232200	-112.1
417232300	-152.679
417232400	-111.183
417232500	-133.602
417232600	-112.27
417232700	-136.282
417232800	-109.059
417232900	-128.89
417233000	-109.065
417233100	-137.096
417233200	-110.96
417233300	-130.699
417233400	-113.757
417233500	-131.349
417233600	-111.369
417233700	-131.975
417233800	-112.1
417233900	-129.314
417234000	-108.967
417234100	-135.052
417234200	-113.013
417234300	-128.032
417234400	-111.684
417234500	-128.505
417234600	-110.697
417234700	-132.473
417234800	-109.995
417234900	-132.843
417235000	-111.51
417235100	-131.432
417235200	-111.171
417235300	-131.634
417235400	-113.263
417235500	-134.061
417235600	-114.929
417235700	-126.739
417235800	-115.203
417235900	-139.781
417236000	-111.407
417236100	-137.288
417236200	-112.145
417236300	-129.592
417236400	-115.258
417236500	-123.924
417236600	-110.783
417236700	-136.62
417236800	-112.988
417236900	-129.764
417237000	-113.653
417237100	-135.642
417237200	-112.148
417237300	-140.028
417237400	-114.563
417237500	-127.766
417237600	-113.857
417237700	-136.599
417237800	-113.23
417237900	-127.677
417238000	-115.816
417238100	-129.117
417238200	-113.06
417238300	-134.654
417238400	-113.287
417238500	-134.347
417238600	-112.959
417238700	-148.116
417238800	-113.049
417238900	-132.481
417239000	-114.161
417239100	-141.826
417239200	-114.161
417239300	-137.71
417239400	-114.493
417239500	-137.102
417239600	-112.323
417239700	-131.268
417239800	-111.787
417239900	-134.755
417240000	-116.738
417240100	-139.832
417240200	-114.416
417240300	-130.869
417240400	-111.217
417240500	-126.552
417240600	-114.82
417240700	-137.891
417240800	-112.496
417240900	-138.406
417241000	-113.944
417241100	-137.454
417241200	-117.668
417241300	-124.563
417241400	-113.847
417241500	-135.139
417241600	-114.07
417241700	-125.213
417241800	-113.512
417241900	-135.924
417242000	-113.686
417242100	-129.797
417242200	-114.634
417242300	-136.592
417242400	-112.764
417242500	-129.58
417242600	-112.939
417242700	-139.375
417242800	-112.422
417242900	-136.958
417243000	-113.394
417243100	-132.787
417243200	-113.888
417243300	-136.98
417243400	-113.94
417243500	-129.202
417243600	-111.082
417243700	-137.967
417243800	-113.581
417243900	-138.074
417244000	-114.123
417244100	-134.821
417244200	-116.587
417244300	-130.351
417244400	-116.48
417244500	-132.466
417244600	-115.882
417244700	-139.516
417244800	-115.065
417244900	-128.818
417245000	-113.379
417245100	-132.894
417245200	-115.595
417245300	-130.22
417245400	-114.238
417245500	-132.894
417245600	-113.129
417245700	-142.462
417245800	-115.665
417245900	-131.765
417246000	-116.391
417246100	-136.357
417246200	-113.903
417246300	-139.453
417246400	-114.523
417246500	-148.69
417246600	-115.759
417246700	-134.439
417246800	-113.146
417246900	-143.298
417247000	-114.982
417247100	-132.898
417247200	-116.769
417247300	-144.756
417247400	-117.635
417247500	-139.608
417247600	-114.955
417247700	-127.537
417247800	-114.7
417247900	-130.231
417248000	-115.74
417248100	-138.959
417248200	-111.525
417248300	-132.892
417248400	-115.694
417248500	-125.18
417248600	-115.368
417248700	-131.929
417248800	-116.527
417248900	-139.188
417249000	-114.868
417249100	-140.323
417249200	-118.07
417249300	-135.199
417249400	-115.542
417249500	-157.98
417249600	-113.697
417249700	-138.432
417249800	-114.369
[truncated: 18,002 more rows]
