# Supplementary material for: Passive frequency comb generation at radiofrequency for ranging applications
Source: Nat Commun. 2024 Apr 2;15:2844. doi: 10.1038/s41467-024-46940-2 (PMC10987526; doi:10.1038/s41467-024-46940-2)
Supplement: Supplementary file 5 — Source Data [file 41467_2024_46940_MOESM5_ESM.zip › Figure3_Data/836_10MHz_-03_70dBm.xlsx]

## Sheet: Sheet1
frequency (Hz)	power (dBm)
417050000	-120.082
417050100	-144.919
417050200	-121.925
417050300	-136.47
417050400	-120.409
417050500	-148.843
417050600	-122.985
417050700	-144.061
417050800	-121.525
417050900	-147.327
417051000	-122.71
417051100	-145.612
417051200	-117.112
417051300	-139.099
417051400	-118.701
417051500	-133.762
417051600	-120.586
417051700	-137.272
417051800	-119.68
417051900	-140.895
417052000	-118.451
417052100	-146.276
417052200	-117.723
417052300	-136.141
417052400	-120.012
417052500	-136.841
417052600	-120.553
417052700	-140.999
417052800	-117.517
417052900	-138.874
417053000	-118.558
417053100	-138.353
417053200	-120.495
417053300	-143.543
417053400	-118.881
417053500	-140.197
417053600	-120.567
417053700	-133.387
417053800	-119.979
417053900	-136.129
417054000	-118.475
417054100	-141.48
417054200	-121.075
417054300	-137.291
417054400	-122.18
417054500	-135.575
417054600	-118.696
417054700	-137.938
417054800	-121.829
417054900	-131.297
417055000	-121.497
417055100	-142.796
417055200	-119.657
417055300	-134.325
417055400	-119.195
417055500	-147.19
417055600	-115.634
417055700	-136.027
417055800	-118.39
417055900	-140.276
417056000	-122.42
417056100	-150.54
417056200	-121.245
417056300	-135.601
417056400	-121.967
417056500	-154.987
417056600	-120.107
417056700	-150.146
417056800	-120.297
417056900	-144.168
417057000	-121.466
417057100	-134.339
417057200	-119.305
417057300	-139.821
417057400	-120.156
417057500	-134.277
417057600	-120.339
417057700	-149.25
417057800	-118.934
417057900	-136.617
417058000	-119.574
417058100	-137.681
417058200	-122.379
417058300	-141.75
417058400	-119.987
417058500	-146.369
417058600	-119.255
417058700	-143.076
417058800	-120.758
417058900	-136.534
417059000	-118.324
417059100	-137.339
417059200	-120.814
417059300	-145.044
417059400	-118.384
417059500	-145.491
417059600	-118.742
417059700	-143.5
417059800	-120.87
417059900	-138.233
417060000	-118.867
417060100	-141.572
417060200	-120.739
417060300	-138.012
417060400	-119.028
417060500	-150.657
417060600	-117.129
417060700	-134.7
417060800	-123.463
417060900	-143.719
417061000	-121.454
417061100	-140.36
417061200	-120.852
417061300	-129.953
417061400	-116.779
417061500	-139.002
417061600	-116.834
417061700	-134.796
417061800	-120.562
417061900	-138.961
417062000	-120.835
417062100	-148.594
417062200	-119.384
417062300	-132.095
417062400	-120.928
417062500	-144.107
417062600	-117.545
417062700	-133.825
417062800	-123.064
417062900	-138.015
417063000	-119.373
417063100	-145.237
417063200	-120.158
417063300	-147.897
417063400	-122.174
417063500	-142.559
417063600	-120.956
417063700	-143.531
417063800	-121.975
417063900	-136.413
417064000	-120.775
417064100	-148.222
417064200	-119.021
417064300	-150.642
417064400	-119.452
417064500	-143.43
417064600	-119.348
417064700	-147.915
417064800	-118.884
417064900	-145.457
417065000	-119.483
417065100	-146.868
417065200	-120.296
417065300	-134.605
417065400	-120.334
417065500	-146.038
417065600	-118.494
417065700	-136.489
417065800	-120.268
417065900	-136.745
417066000	-119.587
417066100	-139.297
417066200	-119.273
417066300	-138.473
417066400	-123.091
417066500	-139.374
417066600	-119.184
417066700	-141.443
417066800	-118.257
417066900	-148.552
417067000	-118.292
417067100	-146.27
417067200	-121.379
417067300	-144.276
417067400	-117.242
417067500	-146.458
417067600	-119.441
417067700	-140.94
417067800	-119.092
417067900	-143.463
417068000	-119.361
417068100	-132.844
417068200	-119.205
417068300	-147.612
417068400	-120.038
417068500	-138.463
417068600	-119.24
417068700	-152.63
417068800	-122.389
417068900	-139.965
417069000	-119.21
417069100	-139.283
417069200	-119.505
417069300	-136.846
417069400	-120.632
417069500	-161.575
417069600	-118.771
417069700	-145.631
417069800	-120.826
417069900	-144.75
417070000	-120.517
417070100	-139.359
417070200	-117.618
417070300	-138.696
417070400	-118.215
417070500	-147.814
417070600	-116.507
417070700	-135.855
417070800	-119.886
417070900	-146.289
417071000	-120.597
417071100	-137.377
417071200	-119.275
417071300	-144.681
417071400	-120.681
417071500	-140.532
417071600	-117.672
417071700	-138.663
417071800	-120.098
417071900	-134.74
417072000	-119.328
417072100	-146.841
417072200	-120.808
417072300	-143.304
417072400	-119.825
417072500	-144.446
417072600	-119.953
417072700	-146.138
417072800	-121.583
417072900	-139.022
417073000	-121.471
417073100	-140.171
417073200	-118.343
417073300	-147.353
417073400	-121.384
417073500	-130.099
417073600	-121.09
417073700	-144.17
417073800	-119.571
417073900	-132.34
417074000	-117.723
417074100	-146.206
417074200	-119.826
417074300	-138.192
417074400	-121.784
417074500	-136.942
417074600	-118.477
417074700	-132.966
417074800	-119.991
417074900	-146.387
417075000	-119.579
417075100	-135.615
417075200	-120.724
417075300	-142.336
417075400	-122.248
417075500	-137.144
417075600	-119.291
417075700	-140.466
417075800	-119.823
417075900	-135.498
417076000	-117.934
417076100	-147.468
417076200	-122.074
417076300	-134.496
417076400	-119.951
417076500	-148.457
417076600	-120.925
417076700	-143.281
417076800	-119.426
417076900	-134.752
417077000	-116.277
417077100	-140.443
417077200	-120.97
417077300	-148.939
417077400	-120.566
417077500	-139.803
417077600	-119.009
417077700	-139.109
417077800	-121.357
417077900	-140.897
417078000	-119.817
417078100	-145.136
417078200	-121.382
417078300	-137.131
417078400	-120.643
417078500	-138.577
417078600	-120.379
417078700	-165.374
417078800	-118.87
417078900	-145.223
417079000	-117.234
417079100	-140.913
417079200	-120.229
417079300	-141.961
417079400	-121.409
417079500	-140.654
417079600	-119.226
417079700	-137.296
417079800	-119.958
417079900	-157.096
417080000	-118.673
417080100	-141.041
417080200	-118.963
417080300	-136.866
417080400	-121.464
417080500	-135.288
417080600	-116.553
417080700	-144.423
417080800	-120.68
417080900	-142.034
417081000	-120.357
417081100	-138.259
417081200	-119.816
417081300	-141.629
417081400	-121.663
417081500	-132.165
417081600	-120.321
417081700	-135.219
417081800	-117.569
417081900	-134.051
417082000	-119.998
417082100	-142.967
417082200	-120.472
417082300	-142.84
417082400	-118.993
417082500	-144.675
417082600	-118.26
417082700	-133.794
417082800	-119.476
417082900	-135.152
417083000	-120.281
417083100	-141.357
417083200	-120.208
417083300	-139.18
417083400	-121.333
417083500	-139.488
417083600	-119.332
417083700	-137.911
417083800	-120.598
417083900	-141.642
417084000	-121.078
417084100	-146.999
417084200	-118.866
417084300	-142.924
417084400	-120.373
417084500	-140.102
417084600	-122.904
417084700	-139.805
417084800	-118.494
417084900	-151.977
417085000	-121.416
417085100	-141.725
417085200	-118.808
417085300	-143.63
417085400	-117.827
417085500	-139.645
417085600	-121.135
417085700	-134.302
417085800	-118.419
417085900	-144.987
417086000	-118.896
417086100	-139.841
417086200	-115.926
417086300	-139.628
417086400	-115.94
417086500	-137.873
417086600	-120.039
417086700	-142.424
417086800	-120.266
417086900	-145.279
417087000	-119.902
417087100	-147.05
417087200	-119.976
417087300	-142.031
417087400	-119.847
417087500	-144.991
417087600	-121.318
417087700	-139.979
417087800	-121.374
417087900	-139.635
417088000	-120.129
417088100	-137.404
417088200	-122.269
417088300	-143.343
417088400	-120.772
417088500	-151.106
417088600	-120.831
417088700	-132.818
417088800	-119.293
417088900	-134.424
417089000	-120.533
417089100	-131.157
417089200	-121.148
417089300	-140.196
417089400	-121.128
417089500	-149.329
417089600	-118.53
417089700	-139.011
417089800	-120.629
417089900	-142.942
417090000	-119.458
417090100	-147.6
417090200	-119.145
417090300	-138.755
417090400	-119.825
417090500	-137.926
417090600	-120.276
417090700	-147.523
417090800	-118.872
417090900	-143.498
417091000	-121.092
417091100	-150.057
417091200	-115.583
417091300	-140.258
417091400	-119.384
417091500	-135.67
417091600	-119.844
417091700	-130.849
417091800	-119.624
417091900	-145.298
417092000	-119.634
417092100	-137.723
417092200	-120.255
417092300	-139.485
417092400	-120.124
417092500	-148.705
417092600	-120.155
417092700	-145.157
417092800	-121.612
417092900	-139.956
417093000	-119.869
417093100	-139.017
417093200	-116.586
417093300	-152.853
417093400	-119.623
417093500	-135.358
417093600	-117.463
417093700	-142.637
417093800	-117.746
417093900	-151.73
417094000	-121.517
417094100	-135.971
417094200	-117.514
417094300	-133.508
417094400	-119.371
417094500	-141.784
417094600	-119.148
417094700	-156.703
417094800	-119.09
417094900	-146.28
417095000	-120.427
417095100	-136.946
417095200	-120.92
417095300	-128.717
417095400	-121.437
417095500	-143.737
417095600	-121.267
417095700	-131.09
417095800	-119.472
417095900	-140.555
417096000	-118.914
417096100	-143.928
417096200	-118.4
417096300	-141.206
417096400	-117.581
417096500	-137.963
417096600	-121.194
417096700	-161.175
417096800	-118.28
417096900	-139.136
417097000	-121.196
417097100	-141.617
417097200	-119.172
417097300	-146.221
417097400	-120.245
417097500	-137.565
417097600	-119.721
417097700	-140.393
417097800	-117.374
417097900	-143.205
417098000	-118.727
417098100	-136.64
417098200	-117.559
417098300	-143.072
417098400	-118.243
417098500	-137.068
417098600	-116.323
417098700	-145.085
417098800	-119.409
417098900	-138.842
417099000	-120.554
417099100	-142.062
417099200	-118.047
417099300	-137.406
417099400	-117.727
417099500	-142.956
417099600	-117.783
417099700	-147.053
417099800	-121.532
417099900	-138.655
417100000	-119.067
417100100	-146.768
417100200	-118.04
417100300	-146.796
417100400	-120.21
417100500	-139.863
417100600	-119.294
417100700	-145.601
417100800	-117.85
417100900	-135.947
417101000	-118.965
417101100	-147.877
417101200	-122.639
417101300	-138.246
417101400	-118.032
417101500	-131.4
417101600	-119.473
417101700	-142.407
417101800	-119.246
417101900	-140.782
417102000	-119.381
417102100	-135.854
417102200	-118.891
417102300	-133.169
417102400	-120.388
417102500	-144.279
417102600	-121.691
417102700	-134.133
417102800	-120.341
417102900	-141.147
417103000	-119.959
417103100	-140.764
417103200	-121.84
417103300	-137.105
417103400	-119.475
417103500	-139.301
417103600	-120.504
417103700	-135.013
417103800	-120.733
417103900	-143.673
417104000	-119.016
417104100	-128.662
417104200	-121.027
417104300	-138.566
417104400	-118.28
417104500	-137.353
417104600	-115.149
417104700	-134.595
417104800	-118.653
417104900	-141.966
417105000	-117.737
417105100	-140.123
417105200	-117.497
417105300	-161.431
417105400	-122.052
417105500	-140.833
417105600	-116.93
417105700	-139.652
417105800	-118.048
417105900	-131.577
417106000	-118.03
417106100	-137.975
417106200	-117.464
417106300	-138.098
417106400	-117.011
417106500	-137.564
417106600	-122.459
417106700	-132.087
417106800	-122.06
417106900	-151.404
417107000	-121.49
417107100	-136.004
417107200	-121.339
417107300	-141.851
417107400	-122.135
417107500	-148.091
417107600	-116.901
417107700	-143.862
417107800	-117.826
417107900	-133.116
417108000	-117.83
417108100	-137.375
417108200	-117.83
417108300	-145.776
417108400	-117.724
417108500	-136.62
417108600	-119.902
417108700	-141.223
417108800	-119.404
417108900	-134.02
417109000	-118.144
417109100	-144.234
417109200	-118.961
417109300	-139.454
417109400	-118.401
417109500	-141.401
417109600	-119.662
417109700	-137.485
417109800	-120.891
417109900	-141.24
417110000	-118.39
417110100	-145.382
417110200	-119.479
417110300	-135.306
417110400	-120.034
417110500	-143.041
417110600	-118.462
417110700	-135.882
417110800	-119.567
417110900	-144.154
417111000	-116.677
417111100	-141.047
417111200	-118.787
417111300	-138.429
417111400	-117.26
417111500	-139.628
417111600	-120.724
417111700	-146.064
417111800	-120.725
417111900	-161.507
417112000	-119.685
417112100	-143.038
417112200	-119.07
417112300	-135.023
417112400	-117.045
417112500	-150.055
417112600	-117.411
417112700	-132.48
417112800	-118.272
417112900	-140.529
417113000	-124.052
417113100	-144.024
417113200	-119.692
417113300	-137.437
417113400	-121.707
417113500	-138.26
417113600	-119
417113700	-131.368
417113800	-117.504
417113900	-138.6
417114000	-117.602
417114100	-138.671
417114200	-118.715
417114300	-146.416
417114400	-119.878
417114500	-154.803
417114600	-119.803
417114700	-136.764
417114800	-121.624
417114900	-135.475
417115000	-118.956
417115100	-132.297
417115200	-115.521
417115300	-143.941
417115400	-116.163
417115500	-136.734
417115600	-118.056
417115700	-139.635
417115800	-117.073
417115900	-139.219
417116000	-119.805
417116100	-141.795
417116200	-120.321
417116300	-135.371
417116400	-120.889
417116500	-139.086
417116600	-119.987
417116700	-140.364
417116800	-118.828
417116900	-141.163
417117000	-119.412
417117100	-137.611
417117200	-117.863
417117300	-140.975
417117400	-116.539
417117500	-140.882
417117600	-118.697
417117700	-141.57
417117800	-121.487
417117900	-134.638
417118000	-118.601
417118100	-133.992
417118200	-120.69
417118300	-136.264
417118400	-119.615
417118500	-138.533
417118600	-119.58
417118700	-140.339
417118800	-117.195
417118900	-141.32
417119000	-117.907
417119100	-141.079
417119200	-122.487
417119300	-149.731
417119400	-117.885
417119500	-139.792
417119600	-118.63
417119700	-141.127
417119800	-120.319
417119900	-143.94
417120000	-117.98
417120100	-149.323
417120200	-119.991
417120300	-145.8
417120400	-118.665
417120500	-141.588
417120600	-116.777
417120700	-142.536
417120800	-119.506
417120900	-137.188
417121000	-118.203
417121100	-138.961
417121200	-118.313
417121300	-137.184
417121400	-118.953
417121500	-143.493
417121600	-118.732
417121700	-133.649
417121800	-118.239
417121900	-136.726
417122000	-119.261
417122100	-134.522
417122200	-116.601
417122300	-141.899
417122400	-119.656
417122500	-138.283
417122600	-119.613
417122700	-142.742
417122800	-119.217
417122900	-148.621
417123000	-116.168
417123100	-129.612
417123200	-118.005
417123300	-131.241
417123400	-119.217
417123500	-141.97
417123600	-117.074
417123700	-134.078
417123800	-117.347
417123900	-143.947
417124000	-118.271
417124100	-137.093
417124200	-118.035
417124300	-143.261
417124400	-119.939
417124500	-130.979
417124600	-118.367
417124700	-137.429
417124800	-120.276
417124900	-138.862
417125000	-117.548
417125100	-140.803
417125200	-120.296
417125300	-135.974
417125400	-117.76
417125500	-140.358
417125600	-117.202
417125700	-152.907
417125800	-119.754
417125900	-130.776
417126000	-115.356
417126100	-134.757
417126200	-116.399
417126300	-139.245
417126400	-118.228
417126500	-140.704
417126600	-119.073
417126700	-137.98
417126800	-115.33
417126900	-145.163
417127000	-121.738
417127100	-130.28
417127200	-117.686
417127300	-135.464
417127400	-119.126
417127500	-140.845
417127600	-120.889
417127700	-139.519
417127800	-122.817
417127900	-139.228
417128000	-117.335
417128100	-137.668
417128200	-119.063
417128300	-139.179
417128400	-119.933
417128500	-136.788
417128600	-118.89
417128700	-147.948
417128800	-116.459
417128900	-134.979
417129000	-115.21
417129100	-139.39
417129200	-115.875
417129300	-136.275
417129400	-117.225
417129500	-132.138
417129600	-118.442
417129700	-145.095
417129800	-117.863
417129900	-134.81
417130000	-117.614
417130100	-138.66
417130200	-116.175
417130300	-139.07
417130400	-117.522
417130500	-132.493
417130600	-119.992
417130700	-139.333
417130800	-115.741
417130900	-141.332
417131000	-120.209
417131100	-141.712
417131200	-117.951
417131300	-137.88
417131400	-119.005
417131500	-138.193
417131600	-120.484
417131700	-135.529
417131800	-114.673
417131900	-132.498
417132000	-116.616
417132100	-137.426
417132200	-118.012
417132300	-134.519
417132400	-119.582
417132500	-136.162
417132600	-118.203
417132700	-145.213
417132800	-117.834
417132900	-144.727
417133000	-116.995
417133100	-131.949
417133200	-115.99
417133300	-135.836
417133400	-119.109
417133500	-145.763
417133600	-117.853
417133700	-138.058
417133800	-117.589
417133900	-136.173
417134000	-118.537
417134100	-134.464
417134200	-119.163
417134300	-141.252
417134400	-118.637
417134500	-140.663
417134600	-117.175
417134700	-135.435
417134800	-118.707
417134900	-134.413
417135000	-116.636
417135100	-133.459
417135200	-119.574
417135300	-155.99
417135400	-116.623
417135500	-142.557
417135600	-119.917
417135700	-149.961
417135800	-117.916
417135900	-135.135
417136000	-117.847
417136100	-140.379
417136200	-118.737
417136300	-137.433
417136400	-118.362
417136500	-139.178
417136600	-120.804
417136700	-147.036
417136800	-116.199
417136900	-135.715
417137000	-116.2
417137100	-137.718
417137200	-117.801
417137300	-139.677
417137400	-117.508
417137500	-134.061
417137600	-114.828
417137700	-136.179
417137800	-118.924
417137900	-138.179
417138000	-119.216
417138100	-136.024
417138200	-117.52
417138300	-136.358
417138400	-117.151
417138500	-140.871
417138600	-119.112
417138700	-145.126
417138800	-120.308
417138900	-134.595
417139000	-118.61
417139100	-138.939
417139200	-115.411
417139300	-142.359
417139400	-120.829
417139500	-146.618
417139600	-117.571
417139700	-134.615
417139800	-117.829
417139900	-137.974
417140000	-119.037
417140100	-139.495
417140200	-117.877
417140300	-130.04
417140400	-116.292
417140500	-138.823
417140600	-116.165
417140700	-145.435
417140800	-117.644
417140900	-133.828
417141000	-117.719
417141100	-150.407
417141200	-118.919
417141300	-137.79
417141400	-120.012
417141500	-132.002
417141600	-114.731
417141700	-137.659
417141800	-117.271
417141900	-134.719
417142000	-119.338
417142100	-156.175
417142200	-119.841
417142300	-153.269
417142400	-118.961
417142500	-136.437
417142600	-118.546
417142700	-140.551
417142800	-117.707
417142900	-137.848
417143000	-117.611
417143100	-149.299
417143200	-116.057
417143300	-131.846
417143400	-117.636
417143500	-128.989
417143600	-115.92
417143700	-137.629
417143800	-116.617
417143900	-137.547
417144000	-117.376
417144100	-134.39
417144200	-117.996
417144300	-148.602
417144400	-114.857
417144500	-136.199
417144600	-117.546
417144700	-130.72
417144800	-116.831
417144900	-135.974
417145000	-116.798
417145100	-138.979
417145200	-119.995
417145300	-154.677
417145400	-116.83
417145500	-137.007
417145600	-117.643
417145700	-142.146
417145800	-116.508
417145900	-143.483
417146000	-117.884
417146100	-152.229
417146200	-118.415
417146300	-137.072
417146400	-117.249
417146500	-149.747
417146600	-115.773
417146700	-149.201
417146800	-115.399
417146900	-138.818
417147000	-117.469
417147100	-134.764
417147200	-115.273
417147300	-133.709
417147400	-115.919
417147500	-137.591
417147600	-114.689
417147700	-141.763
417147800	-117.605
417147900	-141.722
417148000	-116.969
417148100	-139.87
417148200	-117.739
417148300	-140.364
417148400	-114.591
417148500	-134.079
417148600	-116.234
417148700	-133.057
417148800	-117.886
417148900	-136.632
417149000	-118.348
417149100	-137.544
417149200	-117.9
417149300	-133.868
417149400	-114.99
417149500	-130.449
417149600	-115.366
417149700	-135.128
417149800	-117.546
417149900	-158.028
417150000	-115.534
417150100	-136.84
417150200	-116.991
417150300	-135.966
417150400	-117.476
417150500	-133.152
417150600	-113.142
417150700	-141.631
417150800	-113.407
417150900	-135.93
417151000	-116.267
417151100	-138.814
417151200	-114.768
417151300	-142.714
417151400	-117.141
417151500	-138.953
417151600	-116.808
417151700	-140.73
417151800	-115.955
417151900	-142.85
417152000	-118.783
417152100	-146.509
417152200	-115.954
417152300	-138.519
417152400	-117.043
417152500	-134.965
417152600	-116.684
417152700	-137.089
417152800	-118.505
417152900	-133.925
417153000	-112.434
417153100	-134.087
417153200	-117.79
417153300	-144.361
417153400	-117.554
417153500	-138.168
417153600	-112.308
417153700	-146.196
417153800	-116.082
417153900	-139.237
417154000	-115.503
417154100	-136.308
417154200	-116.037
417154300	-138.875
417154400	-116.035
417154500	-136.628
417154600	-116.39
417154700	-143.429
417154800	-116.374
417154900	-143.637
417155000	-116.129
417155100	-135.604
417155200	-114.493
417155300	-146.643
417155400	-115.826
417155500	-138.042
417155600	-115.609
417155700	-136.225
417155800	-115.334
417155900	-139.283
417156000	-116.305
417156100	-144.136
417156200	-114.219
417156300	-129.864
417156400	-115.023
417156500	-131.677
417156600	-117.582
417156700	-140.177
417156800	-117.878
417156900	-129.651
417157000	-114.72
417157100	-129.515
417157200	-118.024
417157300	-134.225
417157400	-115.542
417157500	-143.99
417157600	-115.862
417157700	-132.318
417157800	-116.691
417157900	-135.457
417158000	-115.619
417158100	-131.232
417158200	-113.696
417158300	-138.143
417158400	-113.343
417158500	-137.475
417158600	-117.785
417158700	-135.078
417158800	-117.773
417158900	-137.665
417159000	-116.581
417159100	-130.845
417159200	-115.413
417159300	-141.222
417159400	-114.008
417159500	-128.996
417159600	-114.022
417159700	-126.115
417159800	-117.382
417159900	-144.447
417160000	-114.533
417160100	-127.73
417160200	-115.384
417160300	-129.533
417160400	-113.658
417160500	-136.665
417160600	-111.966
417160700	-129.044
417160800	-114.84
417160900	-141.37
417161000	-115.518
417161100	-149.571
417161200	-117.794
417161300	-140.067
417161400	-114.591
417161500	-133.85
417161600	-113.878
417161700	-136.681
417161800	-113.194
417161900	-142.693
417162000	-114.323
417162100	-126.982
417162200	-113.988
417162300	-135.995
417162400	-112.225
417162500	-128.077
417162600	-114.257
417162700	-132.614
417162800	-114.469
417162900	-133.825
417163000	-117.159
417163100	-134.863
417163200	-114.809
417163300	-130.46
417163400	-115.045
417163500	-136.83
417163600	-111.585
417163700	-139.223
417163800	-115.179
417163900	-132.503
417164000	-115.163
417164100	-131.461
417164200	-114.799
417164300	-136.935
417164400	-113.436
417164500	-140.391
417164600	-113.425
417164700	-137.555
417164800	-112.658
417164900	-145.209
417165000	-113.693
417165100	-126.944
417165200	-113.654
417165300	-136.44
417165400	-110.668
417165500	-123.52
417165600	-113.024
417165700	-135.993
417165800	-112.451
417165900	-130.689
417166000	-114.139
417166100	-141.958
417166200	-114.937
417166300	-146.141
417166400	-113.838
417166500	-131.409
417166600	-114.784
417166700	-137.909
417166800	-113.804
417166900	-129.93
417167000	-114.04
417167100	-126.284
417167200	-111.143
417167300	-132.714
417167400	-113.063
417167500	-139.978
417167600	-115.149
417167700	-134.099
417167800	-111.757
417167900	-126.393
417168000	-111.369
417168100	-135.336
417168200	-114.615
417168300	-138.094
417168400	-112.016
417168500	-133.543
417168600	-112.024
417168700	-129.452
417168800	-112.973
417168900	-131.786
417169000	-113.419
417169100	-128.058
417169200	-111.472
417169300	-144.21
417169400	-111.541
417169500	-132.868
417169600	-111.912
417169700	-142.047
417169800	-111.643
417169900	-148.192
417170000	-113.648
417170100	-151.729
417170200	-111.698
417170300	-133.329
417170400	-114.597
417170500	-133.069
417170600	-114.447
417170700	-141.664
417170800	-115.099
417170900	-140.832
417171000	-113.034
417171100	-133.115
417171200	-110.896
417171300	-126.884
417171400	-111.355
417171500	-130.416
417171600	-112.396
417171700	-137.178
417171800	-111.433
417171900	-133.718
417172000	-114.938
417172100	-126.702
417172200	-111.739
417172300	-131.288
417172400	-109.599
417172500	-137.258
417172600	-111.323
417172700	-142
417172800	-111.674
417172900	-143.772
417173000	-112.083
417173100	-129.62
417173200	-113.081
417173300	-140.693
417173400	-113.689
417173500	-125.348
417173600	-114.482
417173700	-133.155
417173800	-109.952
417173900	-128.083
417174000	-110.234
417174100	-131.35
417174200	-109.853
417174300	-131.45
417174400	-109.185
417174500	-132.29
417174600	-111.637
417174700	-139.612
417174800	-110.696
417174900	-130.287
417175000	-111.639
417175100	-132.559
417175200	-111.568
417175300	-135.686
417175400	-108.773
417175500	-129.752
417175600	-113.69
417175700	-134.112
417175800	-110.838
417175900	-130.616
417176000	-109.619
417176100	-137.876
417176200	-109.302
417176300	-126.49
417176400	-110.011
417176500	-130.192
417176600	-110.046
417176700	-136.974
417176800	-109.226
417176900	-141.715
417177000	-109.604
417177100	-132.14
417177200	-112.402
417177300	-124.282
417177400	-107.349
417177500	-130.195
417177600	-112.654
417177700	-139.625
417177800	-108.328
417177900	-128.596
417178000	-111.574
417178100	-138.44
417178200	-111.112
417178300	-131.364
417178400	-108.991
417178500	-126.002
417178600	-106.647
417178700	-136.706
417178800	-108.609
417178900	-129.742
417179000	-109.083
417179100	-130.925
417179200	-111.792
417179300	-135.916
417179400	-112.978
417179500	-133.407
417179600	-109.109
417179700	-143.655
417179800	-109.413
417179900	-132.696
417180000	-109.024
417180100	-126.079
417180200	-107.032
417180300	-123.432
417180400	-110.803
417180500	-127.592
417180600	-107.035
417180700	-122.338
417180800	-107.694
417180900	-124.114
417181000	-109.254
417181100	-139.494
417181200	-107.851
417181300	-123.364
417181400	-106
417181500	-133.132
417181600	-108.416
417181700	-125.006
417181800	-109.107
417181900	-121.871
417182000	-108.286
417182100	-124.126
417182200	-108.878
417182300	-131.866
417182400	-107.762
417182500	-130.75
417182600	-110.647
417182700	-130.975
417182800	-106.3
417182900	-130.177
417183000	-107.538
417183100	-119.526
417183200	-109.317
417183300	-140.305
417183400	-108.368
417183500	-125.032
417183600	-106.07
417183700	-127.916
417183800	-106.352
417183900	-130.33
417184000	-107.27
417184100	-122.934
417184200	-108.307
417184300	-128.953
417184400	-108.872
417184500	-134.939
417184600	-109.563
417184700	-141.849
417184800	-107.313
417184900	-133.194
417185000	-108.05
417185100	-126.239
417185200	-109.438
417185300	-131.674
417185400	-104.14
417185500	-124.216
417185600	-106.268
417185700	-128.354
417185800	-108.285
417185900	-131.537
417186000	-106.528
417186100	-132.287
417186200	-107.589
417186300	-127.895
417186400	-105.493
417186500	-135.572
417186600	-107.954
417186700	-131.519
417186800	-104.42
417186900	-117.819
417187000	-105.137
417187100	-132.034
417187200	-107.58
417187300	-126.583
417187400	-107.147
417187500	-129.899
417187600	-104.104
417187700	-131.812
417187800	-105.046
417187900	-123.487
417188000	-105.618
417188100	-126.391
417188200	-105.712
417188300	-135.425
417188400	-103.62
417188500	-162.422
417188600	-105.125
417188700	-118.997
417188800	-101.181
417188900	-124.283
417189000	-106.691
417189100	-115.16
417189200	-102.81
417189300	-114.49
417189400	-104.668
417189500	-138.108
417189600	-103.443
417189700	-121.985
417189800	-102.998
417189900	-117.879
417190000	-106.731
417190100	-121.016
417190200	-103.081
417190300	-124.269
417190400	-102.895
417190500	-125.3
417190600	-101.431
417190700	-121.771
417190800	-105.521
417190900	-121.011
417191000	-102.551
417191100	-128.529
417191200	-102.148
417191300	-122.559
417191400	-102.003
417191500	-114.869
417191600	-101.956
417191700	-121.431
417191800	-102.858
417191900	-122.293
417192000	-101.46
417192100	-126.397
417192200	-102.897
417192300	-122.46
417192400	-100.031
417192500	-125.942
417192600	-101.484
417192700	-137.678
417192800	-99.4442
417192900	-119.275
417193000	-102.097
417193100	-116.25
417193200	-99.461
417193300	-118.943
417193400	-102.145
417193500	-123.288
417193600	-99.837
417193700	-116.299
417193800	-101.599
417193900	-114.115
417194000	-97.535
417194100	-120.26
417194200	-98.7499
417194300	-125.228
417194400	-96.3088
417194500	-117.879
417194600	-99.7587
417194700	-123.253
417194800	-98.5888
417194900	-125.692
417195000	-99.0941
417195100	-119.938
417195200	-97.0667
417195300	-110.606
417195400	-93.2471
417195500	-118.058
417195600	-96.1856
417195700	-116.65
417195800	-96.5802
417195900	-119.141
417196000	-94.0941
417196100	-117.699
417196200	-93.464
417196300	-116.826
417196400	-92.8488
417196500	-118.774
417196600	-94.644
417196700	-116.355
417196800	-92.7769
417196900	-120.091
417197000	-96.0808
417197100	-132.466
417197200	-94.0876
417197300	-113.461
417197400	-91.2796
417197500	-109.054
417197600	-91.9624
417197700	-107.843
417197800	-90.8836
417197900	-114.511
417198000	-90.39
417198100	-101.178
417198200	-88.4454
417198300	-110.755
417198400	-87.7547
417198500	-109.446
417198600	-89.74
417198700	-115.166
417198800	-87.8326
417198900	-109.45
417199000	-82.2781
417199100	-111.195
417199200	-82.3181
417199300	-106.118
417199400	-81.2568
417199500	-98.9955
417199600	-78.0813
417199700	-97.3063
417199800	-75.7559
417199900	-100.433
417200000	-60.5762
417200100	-75.9097
417200200	-36.5802
417200300	-95.7984
417200400	-72.2432
417200500	-95.7596
417200600	-74.6446
417200700	-93.0843
417200800	-80.2452
417200900	-102.359
417201000	-81.3905
417201100	-101.047
417201200	-85.2265
417201300	-108.26
417201400	-84.628
417201500	-112.898
417201600	-89.0667
417201700	-111.18
417201800	-92.0889
417201900	-112.266
417202000	-87.3051
417202100	-103.941
417202200	-89.3827
417202300	-106.977
417202400	-88.2608
417202500	-107.885
417202600	-89.9193
417202700	-113.277
417202800	-92.1099
417202900	-112.551
417203000	-94.9674
417203100	-129.192
417203200	-96.4123
417203300	-119.018
417203400	-91.52
417203500	-120.015
417203600	-97.3564
417203700	-113.966
417203800	-95.2121
417203900	-125.34
417204000	-93.4654
417204100	-111.753
417204200	-95.4296
417204300	-122.116
417204400	-97.6234
417204500	-110.354
417204600	-96.4989
417204700	-127.138
417204800	-93.5728
417204900	-117.238
417205000	-96.3189
417205100	-121.14
417205200	-96.6008
417205300	-117.225
417205400	-96.3754
417205500	-114.021
417205600	-96.4312
417205700	-135.655
417205800	-98.1608
417205900	-111.466
417206000	-98.1912
417206100	-118.646
417206200	-97.894
417206300	-123.357
417206400	-99.3002
417206500	-133.659
417206600	-98.2046
417206700	-118.045
417206800	-98.9855
417206900	-121.254
417207000	-99.9766
417207100	-129.854
417207200	-101.056
417207300	-116.157
417207400	-98.525
417207500	-117.871
417207600	-99.29
417207700	-120.411
417207800	-100.808
417207900	-117.451
417208000	-97.9304
417208100	-119.816
417208200	-100.32
417208300	-122.847
417208400	-103.817
417208500	-121.891
417208600	-101.266
417208700	-124.657
417208800	-100.971
417208900	-120.547
417209000	-103.133
417209100	-118.691
417209200	-101.01
417209300	-123.964
417209400	-103.583
417209500	-119.281
417209600	-102.837
417209700	-123.763
417209800	-102.125
417209900	-121.931
417210000	-103.128
417210100	-123.77
417210200	-103.948
417210300	-130.28
417210400	-107.879
417210500	-128.089
417210600	-104.704
417210700	-131.054
417210800	-105.182
417210900	-121.743
417211000	-105.204
417211100	-117.356
417211200	-104.99
417211300	-123.261
417211400	-103.197
417211500	-125.813
417211600	-104.446
417211700	-132.592
417211800	-103.188
417211900	-130.606
417212000	-106.596
417212100	-126.429
417212200	-104.173
417212300	-123.675
417212400	-104.386
417212500	-116.768
417212600	-105.217
417212700	-119.821
417212800	-103.016
417212900	-127.347
417213000	-106.522
417213100	-131.435
417213200	-105.51
417213300	-130.716
417213400	-103.541
417213500	-143.112
417213600	-107.997
417213700	-124.716
417213800	-106.335
417213900	-133.065
417214000	-105.959
417214100	-126.071
417214200	-107.94
417214300	-135.83
417214400	-105.074
417214500	-129.74
417214600	-105.555
417214700	-129.103
417214800	-105.188
417214900	-123.754
417215000	-107.989
417215100	-130.136
417215200	-107.008
417215300	-134.749
417215400	-106.346
417215500	-136.135
417215600	-106.351
417215700	-126.62
417215800	-110.039
417215900	-124.924
417216000	-107.622
417216100	-125.381
417216200	-106.377
417216300	-130.875
417216400	-107.339
417216500	-124.475
417216600	-106.693
417216700	-124.604
417216800	-106.618
417216900	-133.015
417217000	-107.936
417217100	-127.728
417217200	-107.926
417217300	-126.216
417217400	-108.386
417217500	-126.363
417217600	-106.999
417217700	-131.368
417217800	-106.777
417217900	-124.889
417218000	-111.052
417218100	-126.002
417218200	-105.866
417218300	-129.688
417218400	-108.051
417218500	-124.111
417218600	-106.775
417218700	-119.236
417218800	-106.619
417218900	-123.678
417219000	-106.763
417219100	-129.258
417219200	-109.31
417219300	-133.367
417219400	-107.473
417219500	-131.506
417219600	-108.612
417219700	-124.015
417219800	-108.612
417219900	-129.071
417220000	-109.828
417220100	-149.383
417220200	-108.826
417220300	-133.299
417220400	-110.385
417220500	-134.073
417220600	-107.119
417220700	-131.099
417220800	-113.177
417220900	-124.66
417221000	-109.689
417221100	-130.524
417221200	-113.14
417221300	-127.839
417221400	-111.407
417221500	-126.765
417221600	-106.306
417221700	-143.978
417221800	-111.517
417221900	-130.063
417222000	-109.143
417222100	-125.081
417222200	-110.185
417222300	-132.125
417222400	-112.364
417222500	-128.691
417222600	-108.806
417222700	-129.167
417222800	-108.578
417222900	-131.124
417223000	-111.508
417223100	-144.818
417223200	-111.098
417223300	-128.699
417223400	-112.908
417223500	-118.96
417223600	-109.007
417223700	-134.734
417223800	-109.524
417223900	-129.519
417224000	-109.929
417224100	-138.378
417224200	-110.512
417224300	-126.48
417224400	-109.18
417224500	-132.202
417224600	-112.9
417224700	-135.203
417224800	-111.747
417224900	-142.333
417225000	-110.931
417225100	-125.772
417225200	-109.86
417225300	-137.215
417225400	-111.67
417225500	-121.989
417225600	-112.147
417225700	-130.528
417225800	-108.204
417225900	-139.187
417226000	-108.209
417226100	-124.874
417226200	-110.736
417226300	-147.515
417226400	-111.826
417226500	-126.34
417226600	-109.258
417226700	-127.021
417226800	-112.196
417226900	-143.957
417227000	-114.717
417227100	-128.655
417227200	-112.626
417227300	-134.744
417227400	-111.714
417227500	-131.043
417227600	-112.592
417227700	-146.06
417227800	-110.772
417227900	-131.881
417228000	-111.998
417228100	-131.227
417228200	-111.755
417228300	-129.777
417228400	-112.439
417228500	-129.846
417228600	-112.014
417228700	-140.221
417228800	-110.862
417228900	-134.51
417229000	-115.159
417229100	-126.786
417229200	-110.711
417229300	-130.302
417229400	-114.623
417229500	-127.89
417229600	-114.325
417229700	-141.905
417229800	-115.377
417229900	-134.288
417230000	-111.624
417230100	-133.398
417230200	-112.324
417230300	-139.53
417230400	-111.883
417230500	-127.796
417230600	-109.752
417230700	-133.48
417230800	-113.924
417230900	-149.644
417231000	-111.624
417231100	-133.883
417231200	-111.39
417231300	-131.783
417231400	-114.514
417231500	-132.599
417231600	-115.105
417231700	-136.235
417231800	-112.006
417231900	-138.565
417232000	-114.558
417232100	-129.737
417232200	-115.018
417232300	-137.654
417232400	-112.833
417232500	-126.782
417232600	-114.514
417232700	-127.089
417232800	-115.858
417232900	-146.78
417233000	-114.362
417233100	-150.236
417233200	-111.358
417233300	-133.542
417233400	-113.188
417233500	-135.347
417233600	-112.72
417233700	-142.68
417233800	-111.919
417233900	-129.605
417234000	-112.433
417234100	-128.014
417234200	-115.587
417234300	-132.006
417234400	-112.737
417234500	-134.091
417234600	-114.434
417234700	-138.514
417234800	-112.313
417234900	-159.732
417235000	-109.46
417235100	-139.261
417235200	-111.667
417235300	-121.845
417235400	-111.639
417235500	-137.354
417235600	-112.865
417235700	-135.817
417235800	-113.1
417235900	-143.143
417236000	-114.224
417236100	-139.091
417236200	-115.458
417236300	-130.953
417236400	-114.964
417236500	-132.158
417236600	-118.794
417236700	-141.787
417236800	-113.365
417236900	-135.178
417237000	-114.333
417237100	-132.74
417237200	-115.047
417237300	-135.282
417237400	-115.761
417237500	-125.937
417237600	-116.08
417237700	-131.389
417237800	-113.069
417237900	-136.158
417238000	-113.187
417238100	-134.281
417238200	-114.472
417238300	-138.155
417238400	-115.639
417238500	-139.301
417238600	-112.105
417238700	-135.068
417238800	-113.773
417238900	-133.237
417239000	-115.698
417239100	-137.195
417239200	-116.952
417239300	-139.88
417239400	-114.871
417239500	-134.693
417239600	-115.7
417239700	-139.877
417239800	-113.319
417239900	-136.124
417240000	-116.053
417240100	-137.754
417240200	-115.425
417240300	-137.551
417240400	-116.337
417240500	-143.099
417240600	-116.818
417240700	-138.562
417240800	-113.62
417240900	-138.217
417241000	-116.484
417241100	-140.116
417241200	-117.824
417241300	-139.548
417241400	-116.269
417241500	-130.114
417241600	-116.831
417241700	-132.751
417241800	-112.647
417241900	-136.091
417242000	-112.75
417242100	-134.227
417242200	-115.979
417242300	-155.549
417242400	-113.728
417242500	-141.769
417242600	-114.125
417242700	-132.078
417242800	-113.935
417242900	-128.74
417243000	-116.019
417243100	-140.295
417243200	-113.955
417243300	-136.006
417243400	-116.142
417243500	-133.693
417243600	-115.516
417243700	-144.632
417243800	-115.927
417243900	-134.668
417244000	-112.353
417244100	-135.495
417244200	-116.046
417244300	-139.899
417244400	-114.31
417244500	-130.404
417244600	-117.385
417244700	-145.811
417244800	-115.975
417244900	-138.316
417245000	-115.531
417245100	-142.514
417245200	-113.615
417245300	-132.602
417245400	-114.515
417245500	-135.331
417245600	-113.505
417245700	-150.372
417245800	-115.08
417245900	-134.203
417246000	-112.681
417246100	-131.686
417246200	-113.761
417246300	-138.454
417246400	-116.373
417246500	-142.351
417246600	-115.461
417246700	-132.193
417246800	-115.322
417246900	-138.112
417247000	-118.262
417247100	-136.264
417247200	-116.251
417247300	-130.6
417247400	-115.383
417247500	-132.277
417247600	-117.626
417247700	-132.905
417247800	-113.995
417247900	-128.11
417248000	-115.327
417248100	-146.477
417248200	-115.445
417248300	-146.569
417248400	-113.837
417248500	-138.412
417248600	-116.021
417248700	-142.632
417248800	-117.353
417248900	-137.1
417249000	-115.832
417249100	-141.257
417249200	-115.867
417249300	-141.651
417249400	-118.086
417249500	-134.965
417249600	-113.717
417249700	-139.913
417249800	-111.95
[truncated: 18,002 more rows]
