# Supplementary material for: Passive frequency comb generation at radiofrequency for ranging applications
Source: Nat Commun. 2024 Apr 2;15:2844. doi: 10.1038/s41467-024-46940-2 (PMC10987526; doi:10.1038/s41467-024-46940-2)
Supplement: Supplementary file 5 — Source Data [file 41467_2024_46940_MOESM5_ESM.zip › Figure3_Data/836_10MHz_-03_80dBm.xlsx]

## Sheet: Sheet1
frequency (Hz)	power (dBm)
417050000	-120.885
417050100	-140.584
417050200	-119.633
417050300	-141.227
417050400	-117.429
417050500	-144.371
417050600	-123.066
417050700	-137.632
417050800	-119.715
417050900	-139.784
417051000	-118.986
417051100	-130.07
417051200	-120.126
417051300	-138.351
417051400	-120.132
417051500	-141.752
417051600	-118.722
417051700	-140.278
417051800	-121.639
417051900	-150.451
417052000	-118.319
417052100	-143.194
417052200	-118.718
417052300	-137.802
417052400	-119.816
417052500	-146.099
417052600	-120.599
417052700	-151.938
417052800	-118.76
417052900	-138.41
417053000	-120.447
417053100	-136.558
417053200	-119.974
417053300	-151.684
417053400	-120.112
417053500	-139.005
417053600	-121.715
417053700	-143.799
417053800	-120.151
417053900	-135.616
417054000	-122.798
417054100	-137.235
417054200	-119.093
417054300	-131.944
417054400	-118.558
417054500	-137.548
417054600	-117.348
417054700	-146.678
417054800	-120.689
417054900	-138.582
417055000	-121.934
417055100	-139.83
417055200	-120.552
417055300	-142.136
417055400	-119.659
417055500	-136.219
417055600	-118.407
417055700	-143.913
417055800	-123.994
417055900	-139.239
417056000	-122.335
417056100	-147.804
417056200	-119.922
417056300	-145.099
417056400	-118.975
417056500	-150.023
417056600	-120.307
417056700	-144.971
417056800	-120.062
417056900	-143.436
417057000	-118.76
417057100	-152.435
417057200	-119.955
417057300	-139.064
417057400	-120.26
417057500	-140.337
417057600	-121.375
417057700	-139.914
417057800	-119.061
417057900	-137.473
417058000	-121.64
417058100	-141.049
417058200	-120.775
417058300	-148.913
417058400	-121.414
417058500	-141.942
417058600	-119.276
417058700	-146.96
417058800	-120.242
417058900	-136.383
417059000	-120.3
417059100	-133.434
417059200	-120.315
417059300	-144.481
417059400	-120.574
417059500	-139.067
417059600	-119.981
417059700	-157.474
417059800	-122.253
417059900	-141.169
417060000	-121.617
417060100	-138.133
417060200	-117.003
417060300	-141.474
417060400	-120.998
417060500	-133.929
417060600	-122.129
417060700	-140.758
417060800	-122.464
417060900	-150.056
417061000	-120.122
417061100	-138.567
417061200	-121.25
417061300	-148.54
417061400	-119.643
417061500	-139.032
417061600	-118.389
417061700	-140.622
417061800	-118.722
417061900	-133.107
417062000	-118.751
417062100	-140.698
417062200	-120.008
417062300	-142.247
417062400	-118.894
417062500	-151.113
417062600	-120.356
417062700	-136.508
417062800	-118.929
417062900	-141.01
417063000	-119.685
417063100	-137.734
417063200	-119.685
417063300	-142.718
417063400	-118.339
417063500	-136.812
417063600	-119.48
417063700	-136.55
417063800	-120.137
417063900	-143.775
417064000	-120.691
417064100	-134.821
417064200	-119.165
417064300	-143.004
417064400	-121.007
417064500	-137.205
417064600	-120.03
417064700	-146.38
417064800	-121.74
417064900	-144.566
417065000	-119.257
417065100	-142.119
417065200	-119.145
417065300	-148.858
417065400	-119.262
417065500	-152.339
417065600	-121.919
417065700	-136.963
417065800	-120.929
417065900	-136.456
417066000	-120.799
417066100	-135.834
417066200	-120.435
417066300	-144.025
417066400	-121.081
417066500	-147.172
417066600	-121.202
417066700	-147.231
417066800	-118.806
417066900	-135.582
417067000	-120.828
417067100	-139.826
417067200	-119.798
417067300	-137.898
417067400	-118.045
417067500	-142.793
417067600	-118.974
417067700	-140.092
417067800	-120.828
417067900	-143.917
417068000	-120.935
417068100	-148.927
417068200	-119.747
417068300	-145.624
417068400	-120.075
417068500	-144.864
417068600	-118.443
417068700	-133.764
417068800	-118.156
417068900	-145.848
417069000	-118.176
417069100	-133.977
417069200	-118.146
417069300	-131.832
417069400	-118.584
417069500	-143.201
417069600	-122.786
417069700	-137.242
417069800	-120.52
417069900	-155.182
417070000	-119.705
417070100	-139.13
417070200	-120.402
417070300	-137.641
417070400	-117.421
417070500	-137.966
417070600	-118.038
417070700	-138.252
417070800	-121.495
417070900	-144.959
417071000	-118.187
417071100	-129.763
417071200	-118.465
417071300	-148.356
417071400	-120.33
417071500	-134.154
417071600	-120.447
417071700	-146.415
417071800	-119.485
417071900	-145.756
417072000	-119.033
417072100	-155.169
417072200	-121.094
417072300	-145.204
417072400	-120.38
417072500	-145.807
417072600	-121.91
417072700	-137.95
417072800	-119.609
417072900	-137.427
417073000	-119.287
417073100	-143.51
417073200	-118.773
417073300	-135.848
417073400	-121.248
417073500	-142.031
417073600	-118.838
417073700	-133.606
417073800	-121.377
417073900	-142.696
417074000	-117.725
417074100	-136.587
417074200	-122.799
417074300	-133.324
417074400	-118.819
417074500	-139.584
417074600	-118.807
417074700	-143.361
417074800	-120.364
417074900	-139.986
417075000	-120.177
417075100	-138.717
417075200	-118.671
417075300	-139.747
417075400	-122.08
417075500	-140.485
417075600	-121.66
417075700	-157.928
417075800	-118.319
417075900	-133.452
417076000	-121.178
417076100	-144.36
417076200	-122.148
417076300	-140.067
417076400	-115.836
417076500	-137.334
417076600	-120.011
417076700	-145.584
417076800	-120.046
417076900	-133.088
417077000	-119.509
417077100	-141.007
417077200	-121.246
417077300	-132.725
417077400	-118.53
417077500	-137.746
417077600	-120.019
417077700	-136.707
417077800	-120.035
417077900	-135.68
417078000	-119.537
417078100	-137.664
417078200	-119.471
417078300	-141.77
417078400	-121.928
417078500	-134.979
417078600	-119.546
417078700	-143.062
417078800	-120.141
417078900	-141.544
417079000	-120.518
417079100	-141.596
417079200	-121.173
417079300	-134.364
417079400	-121.182
417079500	-144.227
417079600	-119.398
417079700	-135.108
417079800	-120.846
417079900	-150.451
417080000	-119.253
417080100	-142.676
417080200	-122.982
417080300	-146.625
417080400	-120.982
417080500	-136.074
417080600	-120.631
417080700	-137.036
417080800	-121.97
417080900	-140.297
417081000	-120.821
417081100	-142.075
417081200	-116.445
417081300	-161.795
417081400	-119.047
417081500	-141.3
417081600	-118.027
417081700	-139.626
417081800	-119.003
417081900	-134.626
417082000	-121.216
417082100	-141.766
417082200	-120.215
417082300	-137.818
417082400	-119.588
417082500	-147.18
417082600	-121.624
417082700	-142.247
417082800	-118.594
417082900	-149.744
417083000	-118.552
417083100	-142.653
417083200	-120.916
417083300	-137.113
417083400	-121.23
417083500	-139.119
417083600	-118.717
417083700	-143.614
417083800	-119.292
417083900	-143.426
417084000	-118.293
417084100	-142.86
417084200	-118.815
417084300	-140.407
417084400	-117.919
417084500	-139.012
417084600	-119.079
417084700	-140.811
417084800	-118.172
417084900	-140.115
417085000	-121.782
417085100	-142.082
417085200	-117.649
417085300	-136.86
417085400	-120.962
417085500	-152.854
417085600	-120.619
417085700	-140.812
417085800	-119.561
417085900	-143.385
417086000	-119.916
417086100	-133.51
417086200	-121.52
417086300	-138.236
417086400	-121.769
417086500	-143.815
417086600	-119.397
417086700	-140.172
417086800	-119.416
417086900	-141.903
417087000	-119.09
417087100	-140.947
417087200	-120.151
417087300	-138.073
417087400	-124.059
417087500	-141.577
417087600	-117.556
417087700	-141.104
417087800	-123.196
417087900	-144.673
417088000	-120.049
417088100	-137.594
417088200	-120.416
417088300	-139.154
417088400	-120.098
417088500	-137.067
417088600	-120.845
417088700	-136.701
417088800	-120.225
417088900	-140.159
417089000	-121.886
417089100	-141.713
417089200	-120.974
417089300	-129.592
417089400	-120.54
417089500	-142.813
417089600	-120.646
417089700	-134.918
417089800	-120.983
417089900	-140.352
417090000	-118.48
417090100	-143.834
417090200	-120.544
417090300	-135.888
417090400	-119.404
417090500	-137.387
417090600	-116.165
417090700	-134.248
417090800	-119.814
417090900	-139.146
417091000	-118.141
417091100	-148.95
417091200	-116.095
417091300	-142.8
417091400	-120.958
417091500	-147.589
417091600	-121.598
417091700	-134.123
417091800	-120.623
417091900	-142.906
417092000	-120.718
417092100	-137.463
417092200	-118.353
417092300	-141.628
417092400	-119.707
417092500	-139.964
417092600	-119.716
417092700	-142.979
417092800	-120.35
417092900	-145.492
417093000	-120.162
417093100	-143.124
417093200	-119.185
417093300	-144.627
417093400	-121.293
417093500	-146.053
417093600	-117.875
417093700	-143.059
417093800	-121.184
417093900	-153.379
417094000	-120.331
417094100	-135.617
417094200	-119.258
417094300	-139.222
417094400	-120.08
417094500	-137.591
417094600	-118.988
417094700	-134.867
417094800	-119.368
417094900	-137.303
417095000	-120.925
417095100	-144.412
417095200	-123.739
417095300	-140.625
417095400	-118.148
417095500	-139.357
417095600	-119.34
417095700	-145.775
417095800	-117.96
417095900	-137.481
417096000	-116.081
417096100	-143.189
417096200	-121.45
417096300	-133.174
417096400	-116.674
417096500	-138.009
417096600	-117.153
417096700	-139.076
417096800	-119.023
417096900	-134.962
417097000	-120.156
417097100	-138.526
417097200	-120.329
417097300	-133.821
417097400	-119.892
417097500	-145.084
417097600	-119.447
417097700	-145.186
417097800	-119.302
417097900	-138.733
417098000	-119.66
417098100	-137.567
417098200	-119.767
417098300	-141.171
417098400	-119.768
417098500	-151.033
417098600	-121.767
417098700	-143.976
417098800	-120.676
417098900	-146.422
417099000	-120.793
417099100	-139.934
417099200	-120.191
417099300	-150.578
417099400	-118.257
417099500	-142.449
417099600	-119.861
417099700	-151.648
417099800	-118.851
417099900	-144.528
417100000	-119.944
417100100	-144.151
417100200	-118.973
417100300	-136.611
417100400	-118.363
417100500	-140.821
417100600	-120.3
417100700	-148.155
417100800	-119.2
417100900	-142.731
417101000	-119.756
417101100	-144.716
417101200	-121.874
417101300	-133.922
417101400	-117.111
417101500	-136.294
417101600	-120.079
417101700	-141.757
417101800	-118.683
417101900	-136.51
417102000	-117.558
417102100	-132.956
417102200	-121.967
417102300	-135.123
417102400	-119.984
417102500	-142.262
417102600	-120.46
417102700	-139.851
417102800	-119.402
417102900	-131.119
417103000	-119.333
417103100	-129.312
417103200	-119.765
417103300	-139.439
417103400	-118.974
417103500	-146.843
417103600	-122.917
417103700	-152.365
417103800	-117.255
417103900	-137.692
417104000	-120.337
417104100	-138.68
417104200	-116.556
417104300	-138.105
417104400	-119.866
417104500	-138.018
417104600	-119.794
417104700	-139.484
417104800	-119.115
417104900	-141.472
417105000	-116.387
417105100	-142.376
417105200	-118.364
417105300	-130.858
417105400	-117.631
417105500	-136.496
417105600	-118.814
417105700	-145.107
417105800	-118.914
417105900	-139.92
417106000	-120.732
417106100	-151.781
417106200	-117.672
417106300	-134.834
417106400	-120.584
417106500	-143.732
417106600	-117.038
417106700	-135.076
417106800	-119.547
417106900	-135.177
417107000	-118.819
417107100	-141.791
417107200	-119.896
417107300	-134.069
417107400	-119.882
417107500	-150.176
417107600	-118.134
417107700	-141.524
417107800	-117.625
417107900	-136.976
417108000	-119.728
417108100	-137.105
417108200	-120.875
417108300	-139.03
417108400	-118.61
417108500	-135.426
417108600	-117.757
417108700	-142.953
417108800	-116.838
417108900	-130.436
417109000	-118.856
417109100	-135.534
417109200	-117.932
417109300	-138.12
417109400	-118.612
417109500	-134.901
417109600	-122.072
417109700	-146.857
417109800	-119.936
417109900	-147.033
417110000	-117.229
417110100	-147.38
417110200	-120.1
417110300	-137.376
417110400	-121.252
417110500	-135.728
417110600	-119.43
417110700	-145.012
417110800	-119.775
417110900	-136.65
417111000	-117.07
417111100	-140.744
417111200	-118.8
417111300	-138.859
417111400	-118.251
417111500	-133.393
417111600	-118.128
417111700	-135.028
417111800	-120.41
417111900	-151.298
417112000	-120.856
417112100	-143.769
417112200	-119.085
417112300	-146.222
417112400	-118.196
417112500	-138.25
417112600	-118.466
417112700	-147.83
417112800	-117.291
417112900	-138.854
417113000	-119.061
417113100	-140.673
417113200	-118.001
417113300	-140.341
417113400	-117.917
417113500	-142.869
417113600	-118.143
417113700	-138.016
417113800	-119.508
417113900	-135.617
417114000	-118.696
417114100	-150.433
417114200	-118.7
417114300	-152.906
417114400	-119.086
417114500	-141.479
417114600	-120.335
417114700	-133.76
417114800	-119.347
417114900	-146.928
417115000	-117.692
417115100	-155.633
417115200	-121.184
417115300	-147.097
417115400	-122.088
417115500	-142.088
417115600	-117.172
417115700	-140.843
417115800	-117.175
417115900	-132.091
417116000	-118.664
417116100	-144.754
417116200	-116.521
417116300	-139.987
417116400	-117.533
417116500	-131.498
417116600	-120.101
417116700	-134.44
417116800	-117.835
417116900	-140.095
417117000	-120.863
417117100	-132.74
417117200	-120.668
417117300	-140.375
417117400	-116.658
417117500	-136.7
417117600	-117.171
417117700	-145.362
417117800	-119.84
417117900	-147.281
417118000	-120.678
417118100	-149.153
417118200	-117.376
417118300	-149.654
417118400	-118.426
417118500	-140.379
417118600	-117.7
417118700	-137.113
417118800	-120.132
417118900	-155.305
417119000	-120.054
417119100	-135.547
417119200	-118.427
417119300	-143.076
417119400	-118.643
417119500	-138.644
417119600	-118.827
417119700	-135.875
417119800	-117.901
417119900	-158.221
417120000	-116.855
417120100	-138.837
417120200	-118.961
417120300	-138.404
417120400	-118.483
417120500	-141.535
417120600	-119.505
417120700	-143.103
417120800	-118.203
417120900	-141.547
417121000	-119.267
417121100	-136.93
417121200	-117.995
417121300	-143.046
417121400	-118.129
417121500	-143.747
417121600	-117.607
417121700	-134.513
417121800	-119.753
417121900	-143.512
417122000	-119.453
417122100	-139.997
417122200	-115.659
417122300	-136.551
417122400	-117.378
417122500	-138.475
417122600	-118.097
417122700	-140.608
417122800	-116.519
417122900	-136.256
417123000	-118.386
417123100	-138.885
417123200	-115.023
417123300	-140.688
417123400	-119.158
417123500	-144.56
417123600	-120.219
417123700	-140.371
417123800	-117.084
417123900	-147.575
417124000	-116.597
417124100	-136.496
417124200	-121.464
417124300	-135.887
417124400	-119.093
417124500	-143.026
417124600	-117.898
417124700	-139.026
417124800	-119.967
417124900	-135.361
417125000	-117.52
417125100	-137.663
417125200	-117.013
417125300	-128.013
417125400	-117.373
417125500	-141.131
417125600	-119.217
417125700	-134.789
417125800	-117.517
417125900	-139.114
417126000	-119.166
417126100	-144.861
417126200	-117.714
417126300	-144.062
417126400	-117.954
417126500	-135.872
417126600	-119.853
417126700	-140.638
417126800	-116.585
417126900	-152.755
417127000	-118.358
417127100	-139.987
417127200	-115.87
417127300	-141.058
417127400	-117.317
417127500	-138.256
417127600	-116.865
417127700	-132.789
417127800	-120.058
417127900	-144.643
417128000	-119.278
417128100	-138.603
417128200	-117.996
417128300	-132.846
417128400	-119.85
417128500	-141.263
417128600	-115.388
417128700	-139.097
417128800	-115.781
417128900	-147.641
417129000	-119.311
417129100	-143.655
417129200	-117.647
417129300	-141.763
417129400	-117.442
417129500	-142.972
417129600	-120.325
417129700	-139.321
417129800	-118.126
417129900	-132.252
417130000	-117.919
417130100	-135.034
417130200	-121.456
417130300	-137.332
417130400	-119.966
417130500	-134.611
417130600	-119.343
417130700	-137.837
417130800	-118.991
417130900	-155.826
417131000	-116.394
417131100	-141.846
417131200	-119.747
417131300	-141.511
417131400	-118.353
417131500	-142.592
417131600	-115.846
417131700	-134.011
417131800	-118.673
417131900	-136.57
417132000	-117.234
417132100	-136.69
417132200	-119.312
417132300	-136.869
417132400	-116.27
417132500	-141.24
417132600	-117.721
417132700	-137.755
417132800	-118.439
417132900	-130.358
417133000	-116.298
417133100	-130.58
417133200	-118.606
417133300	-137.304
417133400	-116.261
417133500	-143.516
417133600	-116.615
417133700	-142.512
417133800	-116.353
417133900	-141.739
417134000	-116.86
417134100	-146.65
417134200	-119.528
417134300	-134.917
417134400	-119.583
417134500	-134.826
417134600	-116.952
417134700	-134.506
417134800	-117.185
417134900	-145.724
417135000	-113.736
417135100	-137.472
417135200	-118.521
417135300	-128.841
417135400	-116.959
417135500	-148.174
417135600	-117.329
417135700	-131.704
417135800	-113.392
417135900	-136.466
417136000	-113.707
417136100	-139.067
417136200	-114.446
417136300	-133.844
417136400	-118.343
417136500	-142.884
417136600	-117.376
417136700	-131.365
417136800	-116.457
417136900	-136.395
417137000	-116.033
417137100	-127.619
417137200	-117.052
417137300	-144.672
417137400	-116.468
417137500	-140.67
417137600	-116.472
417137700	-139.569
417137800	-116.032
417137900	-141.524
417138000	-117.775
417138100	-149.146
417138200	-115.333
417138300	-143.693
417138400	-114.203
417138500	-135.832
417138600	-117.201
417138700	-141.743
417138800	-117.683
417138900	-145.586
417139000	-118.051
417139100	-136.917
417139200	-117.828
417139300	-135.872
417139400	-115.309
417139500	-129.483
417139600	-115.014
417139700	-142.88
417139800	-116.069
417139900	-156.756
417140000	-113.573
417140100	-139.314
417140200	-116.587
417140300	-132.351
417140400	-115.62
417140500	-138.831
417140600	-116.626
417140700	-148.828
417140800	-114.731
417140900	-135.996
417141000	-117.219
417141100	-131.497
417141200	-117.535
417141300	-139.011
417141400	-114.426
417141500	-139.063
417141600	-115.696
417141700	-133.406
417141800	-114.479
417141900	-135.847
417142000	-118.279
417142100	-138.148
417142200	-116.965
417142300	-148.75
417142400	-114.792
417142500	-136.937
417142600	-117.019
417142700	-136.376
417142800	-114.29
417142900	-140.756
417143000	-116.49
417143100	-136.744
417143200	-115.849
417143300	-140.946
417143400	-114.921
417143500	-137.823
417143600	-116.955
417143700	-138.75
417143800	-117.885
417143900	-150.157
417144000	-115.582
417144100	-130.555
417144200	-118.077
417144300	-143.108
417144400	-114.868
417144500	-135.705
417144600	-116.359
417144700	-141.535
417144800	-115.149
417144900	-132.701
417145000	-114.394
417145100	-137.683
417145200	-113.895
417145300	-127.714
417145400	-111.123
417145500	-132.376
417145600	-112.288
417145700	-144.911
417145800	-116.635
417145900	-150.689
417146000	-118.716
417146100	-139.275
417146200	-115.876
417146300	-132.029
417146400	-115.137
417146500	-138.684
417146600	-116.429
417146700	-140.706
417146800	-115.822
417146900	-136.372
417147000	-114.348
417147100	-134.396
417147200	-116.784
417147300	-135.655
417147400	-114.953
417147500	-147.832
417147600	-115.053
417147700	-137.668
417147800	-115.576
417147900	-136.696
417148000	-112.894
417148100	-135.669
417148200	-116.851
417148300	-133.285
417148400	-112.978
417148500	-129.067
417148600	-112.448
417148700	-149.054
417148800	-116.068
417148900	-135.578
417149000	-115.798
417149100	-135.528
417149200	-115.377
417149300	-131.945
417149400	-118.021
417149500	-138.062
417149600	-114.989
417149700	-139.644
417149800	-117.464
417149900	-142.697
417150000	-114.793
417150100	-141.734
417150200	-115.892
417150300	-139.24
417150400	-116.107
417150500	-140.836
417150600	-116.211
417150700	-130.258
417150800	-112.519
417150900	-149.09
417151000	-115.594
417151100	-131.645
417151200	-112.405
417151300	-141.005
417151400	-113.464
417151500	-132.626
417151600	-115.144
417151700	-136.076
417151800	-113.218
417151900	-140.64
417152000	-112.958
417152100	-127.742
417152200	-115.378
417152300	-141.12
417152400	-115.401
417152500	-136.176
417152600	-112.761
417152700	-140.461
417152800	-113.71
417152900	-132.522
417153000	-112.226
417153100	-135.453
417153200	-112.423
417153300	-131.71
417153400	-112.749
417153500	-142.632
417153600	-112.849
417153700	-133.312
417153800	-115.326
417153900	-129.627
417154000	-116.936
417154100	-132.179
417154200	-115.055
417154300	-131.708
417154400	-114.726
417154500	-139.527
417154600	-113.726
417154700	-127.964
417154800	-113.902
417154900	-135.382
417155000	-113.21
417155100	-145.648
417155200	-113.648
417155300	-125.089
417155400	-114.748
417155500	-134.263
417155600	-111.053
417155700	-135.626
417155800	-113.295
417155900	-132.588
417156000	-111.571
417156100	-135.872
417156200	-110.542
417156300	-133.392
417156400	-110.544
417156500	-129.413
417156600	-114.886
417156700	-124.716
417156800	-112.26
417156900	-125.607
417157000	-112.928
417157100	-126.929
417157200	-112.073
417157300	-136.871
417157400	-115.86
417157500	-127.418
417157600	-111.066
417157700	-129.509
417157800	-112.249
417157900	-133.469
417158000	-112.758
417158100	-131.426
417158200	-112.84
417158300	-136.358
417158400	-110.889
417158500	-129.328
417158600	-109.618
417158700	-131.454
417158800	-113.853
417158900	-141.236
417159000	-114.559
417159100	-136.403
417159200	-113.75
417159300	-125.697
417159400	-111.973
417159500	-131.035
417159600	-113.095
417159700	-145.824
417159800	-111.803
417159900	-142.623
417160000	-114.286
417160100	-135.029
417160200	-112.369
417160300	-139.686
417160400	-110.464
417160500	-141.864
417160600	-109.569
417160700	-134.594
417160800	-114.023
417160900	-122.965
417161000	-109.866
417161100	-135.507
417161200	-109.866
417161300	-133.455
417161400	-111.55
417161500	-143.237
417161600	-110.468
417161700	-126.598
417161800	-110.232
417161900	-129.063
417162000	-110.995
417162100	-127.47
417162200	-107.619
417162300	-128.975
417162400	-111.999
417162500	-133.879
417162600	-111.508
417162700	-136.893
417162800	-112.811
417162900	-143.668
417163000	-112.982
417163100	-134.616
417163200	-110.673
417163300	-129.645
417163400	-110.673
417163500	-133.413
417163600	-111.953
417163700	-129.476
417163800	-111.252
417163900	-134.004
417164000	-110.758
417164100	-140.292
417164200	-113.261
417164300	-139.835
417164400	-111.661
417164500	-138.172
417164600	-108.772
417164700	-130.715
417164800	-109.359
417164900	-131.651
417165000	-113.911
417165100	-138
417165200	-106.591
417165300	-134.226
417165400	-111.306
417165500	-129.062
417165600	-108.062
417165700	-132.71
417165800	-109.4
417165900	-133.785
417166000	-111.625
417166100	-128.315
417166200	-113.663
417166300	-152.432
417166400	-110.98
417166500	-133.832
417166600	-111.126
417166700	-132.637
417166800	-110.554
417166900	-120.768
417167000	-110.894
417167100	-130.916
417167200	-112.176
417167300	-141.382
417167400	-108.123
417167500	-125.954
417167600	-108.624
417167700	-121.063
417167800	-108.622
417167900	-127.004
417168000	-109.562
417168100	-139.35
417168200	-108.599
417168300	-123.743
417168400	-110.755
417168500	-136.356
417168600	-110.288
417168700	-129.469
417168800	-108.141
417168900	-125.228
417169000	-108.499
417169100	-138.822
417169200	-110.183
417169300	-133.211
417169400	-110.393
417169500	-130.53
417169600	-110.069
417169700	-147.673
417169800	-111.161
417169900	-131.155
417170000	-110.245
417170100	-128.924
417170200	-108.099
417170300	-134.058
417170400	-109.201
417170500	-125.415
417170600	-109.919
417170700	-128.288
417170800	-108.614
417170900	-131.561
417171000	-109.168
417171100	-137.339
417171200	-108.798
417171300	-138.348
417171400	-107.673
417171500	-133.593
417171600	-107.51
417171700	-125.036
417171800	-109.715
417171900	-152.785
417172000	-104.877
417172100	-143.598
417172200	-108.26
417172300	-140.812
417172400	-109.792
417172500	-130.457
417172600	-107.609
417172700	-130.306
417172800	-110.843
417172900	-132.213
417173000	-107.658
417173100	-133.029
417173200	-104.47
417173300	-135.906
417173400	-109.387
417173500	-130.094
417173600	-107.289
417173700	-116.366
417173800	-104.867
417173900	-131.174
417174000	-105.584
417174100	-120.894
417174200	-106.139
417174300	-123.3
417174400	-106.894
417174500	-130.483
417174600	-109.462
417174700	-125.482
417174800	-107.154
417174900	-127.36
417175000	-108.177
417175100	-128.712
417175200	-107.324
417175300	-134.575
417175400	-109.348
417175500	-135.025
417175600	-107.331
417175700	-134.67
417175800	-103.867
417175900	-118.734
417176000	-106.87
417176100	-134.005
417176200	-105.973
417176300	-142.81
417176400	-108.654
417176500	-120.965
417176600	-104.262
417176700	-127.207
417176800	-108.14
417176900	-124.437
417177000	-106.684
417177100	-123.302
417177200	-106.826
417177300	-127.062
417177400	-107.225
417177500	-123.539
417177600	-105.496
417177700	-122.914
417177800	-107.035
417177900	-124.036
417178000	-102.015
417178100	-127.782
417178200	-104.675
417178300	-130.631
417178400	-105.843
417178500	-122.749
417178600	-103.725
417178700	-124.241
417178800	-104.729
417178900	-119.504
417179000	-104.832
417179100	-123.187
417179200	-105.908
417179300	-127.147
417179400	-105.754
417179500	-135.626
417179600	-105.309
417179700	-120.83
417179800	-104.525
417179900	-119.386
417180000	-103.924
417180100	-128.904
417180200	-102.49
417180300	-120.251
417180400	-106.368
417180500	-120.923
417180600	-105.106
417180700	-122.734
417180800	-103.048
417180900	-134.602
417181000	-105.041
417181100	-125.673
417181200	-104.64
417181300	-112.327
417181400	-103.296
417181500	-122.966
417181600	-102.599
417181700	-120.558
417181800	-101.246
417181900	-122.641
417182000	-104.771
417182100	-116.38
417182200	-100.959
417182300	-128.202
417182400	-100.42
417182500	-116.402
417182600	-101.695
417182700	-128.087
417182800	-102.845
417182900	-120.77
417183000	-101.913
417183100	-123.128
417183200	-101.384
417183300	-123.55
417183400	-102.854
417183500	-126.382
417183600	-100.565
417183700	-123.457
417183800	-97.8421
417183900	-115.404
417184000	-100.322
417184100	-121.682
417184200	-101.31
417184300	-113.88
417184400	-102.189
417184500	-119.493
417184600	-99.1718
417184700	-125.311
417184800	-97.3317
417184900	-116.033
417185000	-99.6322
417185100	-116.692
417185200	-98.264
417185300	-115.79
417185400	-97.3022
417185500	-124.931
417185600	-100.783
417185700	-125.958
417185800	-98.7291
417185900	-135
417186000	-99.9709
417186100	-118.921
417186200	-97.1735
417186300	-116.122
417186400	-96.1636
417186500	-113.765
417186600	-97.262
417186700	-117.372
417186800	-95.6747
417186900	-122.472
417187000	-95.8237
417187100	-112.5
417187200	-93.0234
417187300	-108.257
417187400	-94.4722
417187500	-117.192
417187600	-93.1573
417187700	-114.642
417187800	-93.4899
417187900	-118.029
417188000	-95.9555
417188100	-128.649
417188200	-93.331
417188300	-133.197
417188400	-91.7289
417188500	-114.467
417188600	-92.4551
417188700	-116.687
417188800	-91.2462
417188900	-104.688
417189000	-92.6516
417189100	-111.959
417189200	-90.6663
417189300	-109.136
417189400	-91.1562
417189500	-119.847
417189600	-90.2427
417189700	-108.721
417189800	-88.1627
417189900	-106.95
417190000	-87.0478
417190100	-106.698
417190200	-88.3054
417190300	-119.08
417190400	-86.4346
417190500	-109.503
417190600	-83.783
417190700	-111.026
417190800	-83.1518
417190900	-105.772
417191000	-81.9133
417191100	-100.004
417191200	-78.3455
417191300	-100.931
417191400	-74.0453
417191500	-95.9936
417191600	-70.478
417191700	-90.5246
417191800	-36.0227
417191900	-87.1144
417192000	-52.7296
417192100	-107.73
417192200	-74.8044
417192300	-96.174
417192400	-77.2846
417192500	-106.387
417192600	-81.1556
417192700	-108.443
417192800	-82.6861
417192900	-102.782
417193000	-85.0074
417193100	-99.3673
417193200	-85.2202
417193300	-108.674
417193400	-86.8862
417193500	-120.319
417193600	-85.4712
417193700	-106.006
417193800	-88.4062
417193900	-105.166
417194000	-89.069
417194100	-116.201
417194200	-91.1668
417194300	-106.223
417194400	-91.5351
417194500	-117.183
417194600	-92.0029
417194700	-112.315
417194800	-91.9162
417194900	-115.946
417195000	-92.1902
417195100	-117.763
417195200	-93.3657
417195300	-113.647
417195400	-90.922
417195500	-116.752
417195600	-94.1803
417195700	-111.189
417195800	-95.2508
417195900	-107.277
417196000	-94.3265
417196100	-121.726
417196200	-95.7205
417196300	-106.147
417196400	-95.3272
417196500	-112.124
417196600	-97.4991
417196700	-117.371
417196800	-97.6469
417196900	-113.576
417197000	-97.2932
417197100	-121.671
417197200	-97.7243
417197300	-117.947
417197400	-96.4622
417197500	-120.455
417197600	-101.05
417197700	-118.838
417197800	-98.6008
417197900	-122.664
417198000	-99.6888
417198100	-114.525
417198200	-97.1435
417198300	-119.278
417198400	-98.0927
417198500	-143.925
417198600	-99.6977
417198700	-115.726
417198800	-97.8417
417198900	-118.066
417199000	-99.9895
417199100	-144.124
417199200	-99.8958
417199300	-124.041
417199400	-101.772
417199500	-127.41
417199600	-100.301
417199700	-122.1
417199800	-98.9421
417199900	-122.118
417200000	-101.794
417200100	-121.444
417200200	-99.9307
417200300	-121.668
417200400	-102.743
417200500	-130.431
417200600	-101.606
417200700	-141.321
417200800	-102.358
417200900	-118.865
417201000	-102.101
417201100	-119.359
417201200	-99.3988
417201300	-122.881
417201400	-102.013
417201500	-122.963
417201600	-103.685
417201700	-123.179
417201800	-100.844
417201900	-123.493
417202000	-101.205
417202100	-118.883
417202200	-107.547
417202300	-124.793
417202400	-103.463
417202500	-131.565
417202600	-102.478
417202700	-134.228
417202800	-102.859
417202900	-119.826
417203000	-102.018
417203100	-126.588
417203200	-104.286
417203300	-123.334
417203400	-103.587
417203500	-119.125
417203600	-103.033
417203700	-127.604
417203800	-102.8
417203900	-126.064
417204000	-103.705
417204100	-137.325
417204200	-109.454
417204300	-123.197
417204400	-104.629
417204500	-132.691
417204600	-104.522
417204700	-121.717
417204800	-104.965
417204900	-128.688
417205000	-104.381
417205100	-134.06
417205200	-104.391
417205300	-127.649
417205400	-106.071
417205500	-116.006
417205600	-103.022
417205700	-124.677
417205800	-106.974
417205900	-127.742
417206000	-106.881
417206100	-123.42
417206200	-105.258
417206300	-137.397
417206400	-105.976
417206500	-135.011
417206600	-105.811
417206700	-131.952
417206800	-109.322
417206900	-121.882
417207000	-104.802
417207100	-140.126
417207200	-105.445
417207300	-121.677
417207400	-105.227
417207500	-127.435
417207600	-106.415
417207700	-126.553
417207800	-105.504
417207900	-132.642
417208000	-105.836
417208100	-134.558
417208200	-107.298
417208300	-128.673
417208400	-107.3
417208500	-127.62
417208600	-108.061
417208700	-131.954
417208800	-108.529
417208900	-136.982
417209000	-109.137
417209100	-127.164
417209200	-106.25
417209300	-131.539
417209400	-107.981
417209500	-138.162
417209600	-105.565
417209700	-130.401
417209800	-107.036
417209900	-130.472
417210000	-105.951
417210100	-127.298
417210200	-107.687
417210300	-138.023
417210400	-105.898
417210500	-125.957
417210600	-106.853
417210700	-134.546
417210800	-110.619
417210900	-134.161
417211000	-108.798
417211100	-132.381
417211200	-108.159
417211300	-129.663
417211400	-109.234
417211500	-124.645
417211600	-105.619
417211700	-128.516
417211800	-109.491
417211900	-131.273
417212000	-109.631
417212100	-129.841
417212200	-106.56
417212300	-136.023
417212400	-108.3
417212500	-131.682
417212600	-109.646
417212700	-132.531
417212800	-108.761
417212900	-146.388
417213000	-110.092
417213100	-124.768
417213200	-108.245
417213300	-130.056
417213400	-108.936
417213500	-144.412
417213600	-108.717
417213700	-130.033
417213800	-110.287
417213900	-123.601
417214000	-109.67
417214100	-137.742
417214200	-109.789
417214300	-148.67
417214400	-108.793
417214500	-127.124
417214600	-108.384
417214700	-123.972
417214800	-110.227
417214900	-135.975
417215000	-111.117
417215100	-135.031
417215200	-108.991
417215300	-129.507
417215400	-108.491
417215500	-132.99
417215600	-109.55
417215700	-124.669
417215800	-109.281
417215900	-124.668
417216000	-110.243
417216100	-124.738
417216200	-107.959
417216300	-134.38
417216400	-113.692
417216500	-132.458
417216600	-112.155
417216700	-133.243
417216800	-110.249
417216900	-137.296
417217000	-111.258
417217100	-140.315
417217200	-109.787
417217300	-141.126
417217400	-113.135
417217500	-131.999
417217600	-110.537
417217700	-130.244
417217800	-109.718
417217900	-125.178
417218000	-108.118
417218100	-125.812
417218200	-109.338
417218300	-127.621
417218400	-109.457
417218500	-150.642
417218600	-110.369
417218700	-135.044
417218800	-112.191
417218900	-139.041
417219000	-109.715
417219100	-133.391
417219200	-109.843
417219300	-127.077
417219400	-114.031
417219500	-134.944
417219600	-110.098
417219700	-130.565
417219800	-113.584
417219900	-130.032
417220000	-110.508
417220100	-130.65
417220200	-112.404
417220300	-131.191
417220400	-111.557
417220500	-135.886
417220600	-111.733
417220700	-128.522
417220800	-113.925
417220900	-132.646
417221000	-112.554
417221100	-135.098
417221200	-110.497
417221300	-135.717
417221400	-109.421
417221500	-136.218
417221600	-111.373
417221700	-129.267
417221800	-112.715
417221900	-143.227
417222000	-112.216
417222100	-143.604
417222200	-110.176
417222300	-135.787
417222400	-112.422
417222500	-129.049
417222600	-111.134
417222700	-138.209
417222800	-112.514
417222900	-132.735
417223000	-112.02
417223100	-129.539
417223200	-110.786
417223300	-136.89
417223400	-114.871
417223500	-129.582
417223600	-114.236
417223700	-134.689
417223800	-110.479
417223900	-138.459
417224000	-111.187
417224100	-137.673
417224200	-113.689
417224300	-131.783
417224400	-112.49
417224500	-139.787
417224600	-114.22
417224700	-129.877
417224800	-114.908
417224900	-136.122
417225000	-114.667
417225100	-135.253
417225200	-110.239
417225300	-122.983
417225400	-113.912
417225500	-125.658
417225600	-112.7
417225700	-137.975
417225800	-112.408
417225900	-131.956
417226000	-111.528
417226100	-130.738
417226200	-112.513
417226300	-135.958
417226400	-111.505
417226500	-128.748
417226600	-113.663
417226700	-132.656
417226800	-111.785
417226900	-123.335
417227000	-116.455
417227100	-128.791
417227200	-113.811
417227300	-133.64
417227400	-109.931
417227500	-136.794
417227600	-113.89
417227700	-133.436
417227800	-112.326
417227900	-138.261
417228000	-110.791
417228100	-135.199
417228200	-114.423
417228300	-143.051
417228400	-111.923
417228500	-133.648
417228600	-113.825
417228700	-139.883
417228800	-114.947
417228900	-132.84
417229000	-114.785
417229100	-137.819
417229200	-113.295
417229300	-140.584
417229400	-114.683
417229500	-136.051
417229600	-116.429
417229700	-135.611
417229800	-114.123
417229900	-130.635
417230000	-113.61
417230100	-142.112
417230200	-114.001
417230300	-131.164
417230400	-112.573
417230500	-126.842
417230600	-113.965
417230700	-138.257
417230800	-115.718
417230900	-149.727
417231000	-113.118
417231100	-145.672
417231200	-113.97
417231300	-128.831
417231400	-113.881
417231500	-127.555
417231600	-113.631
417231700	-132.536
417231800	-111.807
417231900	-135.938
417232000	-116.469
417232100	-142.156
417232200	-114.416
417232300	-135.063
417232400	-114.848
417232500	-148.182
417232600	-114.208
417232700	-142.818
417232800	-114.301
417232900	-134.641
417233000	-113.776
417233100	-136.507
417233200	-114.154
417233300	-132.573
417233400	-115.298
417233500	-137.175
417233600	-114.145
417233700	-134.862
417233800	-116.537
417233900	-135.489
417234000	-112.591
417234100	-130
417234200	-116.092
417234300	-133.307
417234400	-113.64
417234500	-137.181
417234600	-115.965
417234700	-144.25
417234800	-116.536
417234900	-132.08
417235000	-113.928
417235100	-134.856
417235200	-113.063
417235300	-137.239
417235400	-115.36
417235500	-131.876
417235600	-113.883
417235700	-135.902
417235800	-113.928
417235900	-138.83
417236000	-115.165
417236100	-141.027
417236200	-114.778
417236300	-136.739
417236400	-117.46
417236500	-137.792
417236600	-111.961
417236700	-124.71
417236800	-114.356
417236900	-144.292
417237000	-117.557
417237100	-142.647
417237200	-115.177
417237300	-138.067
417237400	-115.414
417237500	-136.501
417237600	-115.548
417237700	-148.304
417237800	-119.871
417237900	-137.404
417238000	-114.075
417238100	-126.952
417238200	-112.523
417238300	-134.84
417238400	-114.668
417238500	-142.802
417238600	-115.835
417238700	-133.749
417238800	-114.818
417238900	-141.497
417239000	-118.616
417239100	-127.402
417239200	-114.891
417239300	-140.18
417239400	-116.842
417239500	-134.493
417239600	-116.595
417239700	-146.587
417239800	-117.6
417239900	-143.633
417240000	-116.906
417240100	-141.657
417240200	-112.986
417240300	-139.313
417240400	-115.734
417240500	-136.321
417240600	-115.25
417240700	-137.575
417240800	-114.99
417240900	-127.962
417241000	-115.875
417241100	-131.669
417241200	-117.448
417241300	-147.69
417241400	-114.088
417241500	-135.759
417241600	-118.408
417241700	-127.234
417241800	-115.667
417241900	-132.294
417242000	-113.27
417242100	-141.877
417242200	-114.142
417242300	-131.363
417242400	-116.912
417242500	-141.866
417242600	-116.246
417242700	-139.663
417242800	-115.073
417242900	-137.192
417243000	-116.448
417243100	-134.141
417243200	-117.933
417243300	-140.869
417243400	-114.918
417243500	-147.256
417243600	-115.556
417243700	-139.325
417243800	-114.975
417243900	-133.067
417244000	-115.797
417244100	-139.85
417244200	-116.752
417244300	-135.364
417244400	-117.472
417244500	-140.808
417244600	-116.824
417244700	-135.803
417244800	-117.124
417244900	-137.118
417245000	-115.957
417245100	-146.493
417245200	-116.54
417245300	-148.358
417245400	-116.43
417245500	-137.439
417245600	-116.15
417245700	-135.779
417245800	-114.166
417245900	-135.438
417246000	-116.049
417246100	-132.19
417246200	-116.018
417246300	-142.242
417246400	-118.021
417246500	-136.631
417246600	-113.451
417246700	-132.567
417246800	-116.747
417246900	-132.16
417247000	-115.379
417247100	-136.297
417247200	-118.159
417247300	-137.927
417247400	-114.1
417247500	-135.947
417247600	-119.271
417247700	-133.537
417247800	-117.708
417247900	-132.551
417248000	-115.799
417248100	-132.39
417248200	-119.059
417248300	-139.909
417248400	-116.011
417248500	-137.164
417248600	-117.338
417248700	-134.031
417248800	-113.432
417248900	-139.991
417249000	-117.101
417249100	-135.576
417249200	-116.523
417249300	-137.194
417249400	-117.191
417249500	-133.94
417249600	-116.274
417249700	-142.088
417249800	-116.81
[truncated: 18,002 more rows]
