# Supplementary material for: Passive frequency comb generation at radiofrequency for ranging applications
Source: Nat Commun. 2024 Apr 2;15:2844. doi: 10.1038/s41467-024-46940-2 (PMC10987526; doi:10.1038/s41467-024-46940-2)
Supplement: Supplementary file 5 — Source Data [file 41467_2024_46940_MOESM5_ESM.zip › Figure3_Data/836_10MHz_-03_90dBm.xlsx]

## Sheet: Sheet1
frequency (Hz)	power (dBm)
417050000	-120.948
417050100	-138.861
417050200	-123.851
417050300	-141.995
417050400	-120.473
417050500	-140.985
417050600	-119.883
417050700	-161.66
417050800	-117.362
417050900	-142.994
417051000	-119.187
417051100	-133.123
417051200	-120.12
417051300	-141.143
417051400	-120.91
417051500	-141.847
417051600	-119.241
417051700	-135.181
417051800	-121.219
417051900	-130.075
417052000	-120.881
417052100	-138.612
417052200	-120.911
417052300	-143.742
417052400	-119.17
417052500	-145.86
417052600	-120.541
417052700	-150.037
417052800	-120.49
417052900	-140.802
417053000	-119.456
417053100	-138.672
417053200	-119.329
417053300	-136.777
417053400	-119.85
417053500	-140.762
417053600	-121.23
417053700	-144.659
417053800	-120.054
417053900	-144.149
417054000	-118.207
417054100	-142.622
417054200	-121.365
417054300	-139.937
417054400	-120.057
417054500	-132.026
417054600	-122.694
417054700	-137.253
417054800	-117.792
417054900	-146.956
417055000	-122.361
417055100	-142.967
417055200	-118.962
417055300	-139.354
417055400	-120.7
417055500	-145.268
417055600	-121.141
417055700	-145.794
417055800	-121.47
417055900	-132.551
417056000	-119.394
417056100	-135.807
417056200	-121.275
417056300	-139.794
417056400	-119.169
417056500	-149.661
417056600	-122.545
417056700	-136.22
417056800	-119.59
417056900	-145.187
417057000	-123.225
417057100	-144.738
417057200	-118.838
417057300	-136.671
417057400	-118.886
417057500	-134.987
417057600	-120.822
417057700	-138.916
417057800	-118.809
417057900	-133.786
417058000	-119.304
417058100	-141.689
417058200	-120.399
417058300	-136.074
417058400	-118.727
417058500	-147.077
417058600	-121.604
417058700	-148.343
417058800	-121.242
417058900	-164.043
417059000	-121.41
417059100	-137.534
417059200	-120.86
417059300	-135.705
417059400	-120.372
417059500	-140.411
417059600	-122.114
417059700	-129.424
417059800	-120.596
417059900	-146.795
417060000	-119.86
417060100	-132.005
417060200	-118.419
417060300	-144.601
417060400	-120.123
417060500	-140.233
417060600	-117.289
417060700	-146.518
417060800	-121.383
417060900	-137.584
417061000	-118.808
417061100	-133.621
417061200	-120.591
417061300	-145.558
417061400	-119.696
417061500	-136.056
417061600	-121.112
417061700	-144.086
417061800	-119.128
417061900	-141.614
417062000	-120.116
417062100	-137.933
417062200	-122.254
417062300	-164.241
417062400	-121.301
417062500	-144.952
417062600	-119.501
417062700	-133.668
417062800	-118.904
417062900	-159.957
417063000	-120.576
417063100	-143.369
417063200	-122.983
417063300	-146.162
417063400	-118.987
417063500	-169.685
417063600	-118.099
417063700	-140.661
417063800	-124.449
417063900	-154.64
417064000	-117.507
417064100	-145.459
417064200	-119.215
417064300	-142.45
417064400	-120.834
417064500	-136.153
417064600	-123.174
417064700	-142.059
417064800	-116.799
417064900	-153.796
417065000	-119.688
417065100	-136.762
417065200	-120.306
417065300	-137.492
417065400	-119.195
417065500	-151.899
417065600	-118.736
417065700	-133.824
417065800	-121.49
417065900	-141.531
417066000	-121.611
417066100	-140.081
417066200	-120.942
417066300	-135.825
417066400	-119.905
417066500	-136.492
417066600	-118.436
417066700	-151.709
417066800	-120.711
417066900	-141.582
417067000	-120.816
417067100	-137.804
417067200	-121.975
417067300	-154.81
417067400	-122.078
417067500	-142.313
417067600	-118.218
417067700	-137.053
417067800	-120.258
417067900	-157.431
417068000	-118.882
417068100	-131.321
417068200	-120.633
417068300	-139.472
417068400	-120.74
417068500	-144.483
417068600	-118.001
417068700	-152.365
417068800	-118.911
417068900	-137.486
417069000	-119.136
417069100	-132.379
417069200	-119.218
417069300	-138.398
417069400	-121.593
417069500	-145.49
417069600	-120.972
417069700	-152.7
417069800	-119.728
417069900	-141.334
417070000	-121.776
417070100	-132.141
417070200	-119.144
417070300	-135.028
417070400	-119.396
417070500	-136.424
417070600	-120.698
417070700	-140.603
417070800	-120.974
417070900	-136.061
417071000	-120.492
417071100	-149.725
417071200	-120.039
417071300	-143.047
417071400	-121.198
417071500	-154.273
417071600	-119.502
417071700	-139.766
417071800	-122.707
417071900	-149.74
417072000	-120.221
417072100	-145.049
417072200	-122.13
417072300	-146.175
417072400	-120.374
417072500	-138.539
417072600	-120.977
417072700	-140.396
417072800	-121.139
417072900	-146.615
417073000	-118.838
417073100	-138.326
417073200	-120.251
417073300	-132.205
417073400	-119.939
417073500	-135.315
417073600	-120.172
417073700	-140.167
417073800	-118.449
417073900	-137.01
417074000	-120.582
417074100	-142.451
417074200	-121.112
417074300	-141.397
417074400	-124.041
417074500	-139.408
417074600	-119.342
417074700	-149.051
417074800	-118.996
417074900	-152.867
417075000	-119.974
417075100	-142.213
417075200	-122.103
417075300	-132.052
417075400	-118.856
417075500	-136.747
417075600	-120.301
417075700	-132.02
417075800	-121.143
417075900	-133.921
417076000	-118.482
417076100	-148.405
417076200	-120.927
417076300	-137.889
417076400	-120.498
417076500	-139.944
417076600	-119.42
417076700	-141.57
417076800	-119.496
417076900	-131.034
417077000	-121.096
417077100	-149.929
417077200	-121.027
417077300	-137.457
417077400	-121.067
417077500	-147.332
417077600	-121.327
417077700	-150.243
417077800	-121.626
417077900	-139.796
417078000	-120.632
417078100	-141.458
417078200	-118.118
417078300	-139.782
417078400	-119.522
417078500	-140.828
417078600	-122.927
417078700	-141.004
417078800	-120.272
417078900	-147.356
417079000	-121.041
417079100	-145.111
417079200	-119.834
417079300	-144.961
417079400	-119.273
417079500	-141.78
417079600	-119.655
417079700	-140.305
417079800	-119.599
417079900	-144.164
417080000	-120.158
417080100	-138.987
417080200	-119.495
417080300	-146.629
417080400	-120.342
417080500	-139.629
417080600	-116.86
417080700	-145.397
417080800	-120.728
417080900	-139.916
417081000	-119.315
417081100	-142.147
417081200	-119.315
417081300	-137.596
417081400	-120.69
417081500	-146.174
417081600	-119.889
417081700	-142.835
417081800	-120.505
417081900	-136.322
417082000	-119.743
417082100	-161.057
417082200	-120.078
417082300	-139.421
417082400	-118.511
417082500	-147.181
417082600	-116.662
417082700	-151.863
417082800	-120.364
417082900	-143.478
417083000	-124.506
417083100	-143.538
417083200	-120.85
417083300	-148.937
417083400	-121.567
417083500	-143.653
417083600	-118.719
417083700	-146.857
417083800	-118.34
417083900	-145.276
417084000	-119.178
417084100	-139.128
417084200	-120.691
417084300	-157.439
417084400	-118.992
417084500	-141.493
417084600	-119.923
417084700	-154.174
417084800	-118.385
417084900	-140.783
417085000	-121.785
417085100	-140.8
417085200	-120.522
417085300	-133.461
417085400	-123.822
417085500	-145.439
417085600	-120.087
417085700	-135.485
417085800	-118.118
417085900	-144.162
417086000	-120.988
417086100	-131.551
417086200	-120.953
417086300	-145.126
417086400	-120.241
417086500	-138.415
417086600	-118.949
417086700	-147.088
417086800	-122.966
417086900	-144.55
417087000	-122.126
417087100	-142.756
417087200	-120.218
417087300	-141.496
417087400	-122.632
417087500	-146.297
417087600	-120.505
417087700	-146.857
417087800	-119.962
417087900	-139.176
417088000	-116.433
417088100	-139.85
417088200	-119.674
417088300	-138.97
417088400	-122.474
417088500	-138.578
417088600	-119.559
417088700	-131.997
417088800	-117.934
417088900	-140.637
417089000	-119.331
417089100	-144.538
417089200	-120.956
417089300	-144.688
417089400	-117.191
417089500	-147.84
417089600	-118.99
417089700	-138.044
417089800	-117.413
417089900	-144.636
417090000	-119.719
417090100	-138.834
417090200	-121.528
417090300	-138.166
417090400	-118.577
417090500	-138.656
417090600	-118.163
417090700	-133.505
417090800	-119.92
417090900	-144.115
417091000	-120.17
417091100	-142.738
417091200	-119.466
417091300	-151.046
417091400	-122.77
417091500	-145.019
417091600	-118.665
417091700	-141.85
417091800	-120.088
417091900	-136.671
417092000	-119.914
417092100	-137.082
417092200	-119.42
417092300	-147.019
417092400	-122.717
417092500	-143.493
417092600	-118.475
417092700	-141.393
417092800	-119.301
417092900	-140.718
417093000	-118.926
417093100	-147.845
417093200	-118.823
417093300	-138.586
417093400	-119.703
417093500	-140.651
417093600	-118.518
417093700	-148.284
417093800	-117.842
417093900	-157.618
417094000	-120.039
417094100	-140.05
417094200	-118.797
417094300	-132.346
417094400	-118.586
417094500	-141.997
417094600	-119.485
417094700	-140.172
417094800	-122.852
417094900	-146.959
417095000	-121.018
417095100	-135.009
417095200	-119.284
417095300	-131.7
417095400	-119.731
417095500	-132.788
417095600	-118.569
417095700	-138.54
417095800	-119.704
417095900	-152.135
417096000	-124
417096100	-140.244
417096200	-123.716
417096300	-135.369
417096400	-120.079
417096500	-140.65
417096600	-120.662
417096700	-143.707
417096800	-120.758
417096900	-141.257
417097000	-121.091
417097100	-141.035
417097200	-119.995
417097300	-139.014
417097400	-116.236
417097500	-136.281
417097600	-120.371
417097700	-136.712
417097800	-121.245
417097900	-146.242
417098000	-121.201
417098100	-129.886
417098200	-120.064
417098300	-141.774
417098400	-120.152
417098500	-136.978
417098600	-121.075
417098700	-142.273
417098800	-119.992
417098900	-142.348
417099000	-119.441
417099100	-130.363
417099200	-119.152
417099300	-151.7
417099400	-119.715
417099500	-134.086
417099600	-118.258
417099700	-136.656
417099800	-119.123
417099900	-140.099
417100000	-121.012
417100100	-141.762
417100200	-117.947
417100300	-147.083
417100400	-120.776
417100500	-138.034
417100600	-118.617
417100700	-138.565
417100800	-120.047
417100900	-134.214
417101000	-120.287
417101100	-148.45
417101200	-117.901
417101300	-143.641
417101400	-118.973
417101500	-152.585
417101600	-119.002
417101700	-141.997
417101800	-118.132
417101900	-138.053
417102000	-120.971
417102100	-137.037
417102200	-117.928
417102300	-136.384
417102400	-121.152
417102500	-138.68
417102600	-119.209
417102700	-141.134
417102800	-119.798
417102900	-144.915
417103000	-120.965
417103100	-139.088
417103200	-120.855
417103300	-134.569
417103400	-119.776
417103500	-138.975
417103600	-117.755
417103700	-146.418
417103800	-115.386
417103900	-134.305
417104000	-117.632
417104100	-138.434
417104200	-117.848
417104300	-135.53
417104400	-116.722
417104500	-138.734
417104600	-118.006
417104700	-150.048
417104800	-119.446
417104900	-141.337
417105000	-116.383
417105100	-131.807
417105200	-120.841
417105300	-139.883
417105400	-119.409
417105500	-136.86
417105600	-117.384
417105700	-138.962
417105800	-120.031
417105900	-147.069
417106000	-118.312
417106100	-148.66
417106200	-121.194
417106300	-139.852
417106400	-119.155
417106500	-143.651
417106600	-119.698
417106700	-138.03
417106800	-120.271
417106900	-146.052
417107000	-120.921
417107100	-132.156
417107200	-118.818
417107300	-134.924
417107400	-119.702
417107500	-132.752
417107600	-120.698
417107700	-134.033
417107800	-118.163
417107900	-136.358
417108000	-120.681
417108100	-141.959
417108200	-120.416
417108300	-139.067
417108400	-116.248
417108500	-129.999
417108600	-120.297
417108700	-146.246
417108800	-119.694
417108900	-137.409
417109000	-119.114
417109100	-135.637
417109200	-118.588
417109300	-129.884
417109400	-120.224
417109500	-141.177
417109600	-117.275
417109700	-143.038
417109800	-116
417109900	-139.24
417110000	-117.283
417110100	-138.773
417110200	-120.709
417110300	-143.652
417110400	-116.462
417110500	-135.779
417110600	-118.187
417110700	-133.405
417110800	-118.034
417110900	-135.751
417111000	-117.486
417111100	-144.224
417111200	-119.794
417111300	-140.477
417111400	-121.374
417111500	-146.414
417111600	-119.961
417111700	-136.286
417111800	-120.391
417111900	-140.054
417112000	-121.021
417112100	-141.29
417112200	-117.754
417112300	-137.006
417112400	-119.526
417112500	-141.154
417112600	-117.991
417112700	-134.37
417112800	-117.537
417112900	-132.511
417113000	-120.54
417113100	-152.031
417113200	-117.145
417113300	-155.021
417113400	-119.465
417113500	-148.055
417113600	-118.184
417113700	-135.074
417113800	-117.134
417113900	-139.054
417114000	-121.054
417114100	-147.581
417114200	-123.168
417114300	-139.132
417114400	-117.697
417114500	-135.039
417114600	-118.347
417114700	-133.969
417114800	-120.244
417114900	-150.824
417115000	-119.106
417115100	-141.684
417115200	-119.247
417115300	-152.592
417115400	-116.564
417115500	-139.989
417115600	-116.571
417115700	-134.708
417115800	-119.458
417115900	-132.776
417116000	-118.373
417116100	-140.42
417116200	-117.167
417116300	-133.32
417116400	-117.188
417116500	-138.759
417116600	-117.667
417116700	-136.439
417116800	-118.127
417116900	-150.612
417117000	-121.062
417117100	-144.451
417117200	-117.844
417117300	-139.584
417117400	-116.334
417117500	-133.124
417117600	-117.499
417117700	-142.519
417117800	-118.335
417117900	-135.057
417118000	-116.925
417118100	-140.912
417118200	-118.515
417118300	-140.22
417118400	-121.05
417118500	-137.798
417118600	-115.763
417118700	-141.443
417118800	-117.528
417118900	-136.076
417119000	-116.968
417119100	-143.979
417119200	-118.925
417119300	-134.729
417119400	-119.74
417119500	-135.934
417119600	-115.742
417119700	-153.023
417119800	-116.685
417119900	-132.486
417120000	-116.679
417120100	-140.856
417120200	-119.133
417120300	-131.607
417120400	-118.449
417120500	-139.563
417120600	-118.491
417120700	-133.903
417120800	-118.866
417120900	-136.674
417121000	-118.886
417121100	-134.261
417121200	-116.823
417121300	-138.713
417121400	-116.144
417121500	-145.98
417121600	-119.005
417121700	-139.685
417121800	-118.565
417121900	-147.367
417122000	-118.272
417122100	-143.282
417122200	-117.235
417122300	-145.013
417122400	-117.238
417122500	-140.382
417122600	-115.158
417122700	-146.647
417122800	-116.281
417122900	-147.799
417123000	-117.748
417123100	-131.226
417123200	-116.817
417123300	-137.069
417123400	-118.858
417123500	-148.72
417123600	-116.131
417123700	-136.819
417123800	-117.494
417123900	-132.305
417124000	-118.586
417124100	-138.727
417124200	-115.525
417124300	-133.687
417124400	-117.97
417124500	-144.852
417124600	-119.471
417124700	-141.619
417124800	-118.829
417124900	-137.929
417125000	-117.06
417125100	-144.508
417125200	-116.862
417125300	-147.092
417125400	-118.014
417125500	-140.467
417125600	-119.637
417125700	-133.865
417125800	-114.638
417125900	-136.692
417126000	-114.703
417126100	-133.704
417126200	-114.464
417126300	-138.245
417126400	-116.533
417126500	-139.328
417126600	-114.715
417126700	-140.421
417126800	-115.893
417126900	-137.988
417127000	-118.854
417127100	-140.913
417127200	-117.482
417127300	-135.59
417127400	-117.522
417127500	-132.292
417127600	-116.877
417127700	-135.807
417127800	-119.173
417127900	-148.184
417128000	-115.619
417128100	-146.362
417128200	-116.862
417128300	-139.943
417128400	-117.354
417128500	-137.568
417128600	-117.117
417128700	-141.263
417128800	-113.631
417128900	-134.69
417129000	-119.603
417129100	-146.442
417129200	-119.042
417129300	-130.419
417129400	-116.437
417129500	-142.338
417129600	-115.518
417129700	-149.172
417129800	-116.63
417129900	-148.182
417130000	-117.676
417130100	-134.586
417130200	-115.074
417130300	-135.405
417130400	-119.054
417130500	-135.68
417130600	-114.241
417130700	-137.502
417130800	-117.163
417130900	-133.017
417131000	-114.395
417131100	-135.659
417131200	-117.138
417131300	-132.486
417131400	-116.703
417131500	-136.836
417131600	-112.103
417131700	-134.825
417131800	-116.607
417131900	-134.217
417132000	-116.011
417132100	-146.344
417132200	-117.327
417132300	-139.037
417132400	-117.4
417132500	-129.924
417132600	-116.462
417132700	-134.89
417132800	-116.237
417132900	-133.786
417133000	-116.204
417133100	-136.198
417133200	-117.726
417133300	-135.329
417133400	-117.152
417133500	-135.932
417133600	-113.757
417133700	-143.274
417133800	-116.152
417133900	-132.211
417134000	-114.569
417134100	-136.363
417134200	-115.745
417134300	-131.83
417134400	-116.267
417134500	-134.291
417134600	-118.881
417134700	-137.856
417134800	-114.44
417134900	-138.612
417135000	-116.716
417135100	-132.946
417135200	-115.802
417135300	-142.221
417135400	-116.019
417135500	-132.449
417135600	-117.737
417135700	-147.541
417135800	-116.038
417135900	-137.521
417136000	-118.643
417136100	-142.024
417136200	-115.391
417136300	-128.26
417136400	-114.049
417136500	-133.539
417136600	-113.624
417136700	-145.236
417136800	-114.774
417136900	-131.774
417137000	-116.692
417137100	-134.605
417137200	-115.405
417137300	-132.284
417137400	-115.385
417137500	-139.984
417137600	-113.697
417137700	-131.486
417137800	-113.708
417137900	-143.236
417138000	-116.02
417138100	-131.896
417138200	-115.408
417138300	-140.097
417138400	-115.409
417138500	-143.214
417138600	-114.309
417138700	-134.721
417138800	-118.697
417138900	-157.727
417139000	-115.523
417139100	-144.603
417139200	-116.015
417139300	-136.827
417139400	-116.031
417139500	-139.423
417139600	-114.811
417139700	-140.64
417139800	-113.936
417139900	-138.474
417140000	-117.598
417140100	-141.724
417140200	-112.607
417140300	-144.283
417140400	-113.163
417140500	-138.994
417140600	-112.504
417140700	-133.106
417140800	-115.994
417140900	-139.743
417141000	-115.283
417141100	-148.698
417141200	-113.169
417141300	-133.688
417141400	-118.107
417141500	-140.004
417141600	-112.059
417141700	-133.904
417141800	-114.731
417141900	-152.655
417142000	-117.886
417142100	-131.531
417142200	-115.134
417142300	-135.792
417142400	-112.995
417142500	-142.414
417142600	-117.229
417142700	-141.895
417142800	-116.386
417142900	-126.44
417143000	-112.83
417143100	-149.367
417143200	-111.314
417143300	-127.135
417143400	-116.641
417143500	-132.571
417143600	-114.693
417143700	-131.543
417143800	-110.639
417143900	-146.725
417144000	-117.115
417144100	-134.634
417144200	-113.689
417144300	-131.164
417144400	-111.856
417144500	-141.66
417144600	-114.715
417144700	-151.506
417144800	-115.692
417144900	-133.153
417145000	-112.744
417145100	-138.871
417145200	-112.993
417145300	-140.407
417145400	-109.604
417145500	-132.478
417145600	-114.88
417145700	-139.77
417145800	-114.317
417145900	-136.366
417146000	-113.708
417146100	-129.263
417146200	-112.454
417146300	-139.887
417146400	-112.93
417146500	-136.48
417146600	-114.058
417146700	-134.689
417146800	-114.313
417146900	-140.294
417147000	-112.739
417147100	-131.685
417147200	-113.455
417147300	-128.449
417147400	-113.832
417147500	-131.584
417147600	-111.753
417147700	-126.934
417147800	-112.751
417147900	-136.587
417148000	-112.637
417148100	-141.094
417148200	-112.166
417148300	-131.605
417148400	-111.325
417148500	-132.01
417148600	-112.031
417148700	-131.24
417148800	-113.301
417148900	-154.359
417149000	-112.645
417149100	-138.68
417149200	-114.398
417149300	-137.568
417149400	-111.882
417149500	-133.208
417149600	-113.38
417149700	-128.677
417149800	-113.777
417149900	-134.496
417150000	-112.562
417150100	-141.758
417150200	-109.676
417150300	-128.143
417150400	-113.393
417150500	-131.554
417150600	-112.069
417150700	-135.216
417150800	-111.518
417150900	-132.706
417151000	-110.597
417151100	-143.031
417151200	-110.702
417151300	-131.251
417151400	-114.515
417151500	-140.733
417151600	-112.407
417151700	-141.444
417151800	-114.874
417151900	-136.763
417152000	-112.764
417152100	-134.369
417152200	-110.634
417152300	-133.24
417152400	-113.385
417152500	-128.15
417152600	-111.473
417152700	-130.602
417152800	-112.174
417152900	-136.828
417153000	-109.508
417153100	-132.044
417153200	-109.203
417153300	-130.227
417153400	-111.061
417153500	-134.082
417153600	-109.656
417153700	-139.727
417153800	-110.194
417153900	-134.366
417154000	-111.6
417154100	-132.313
417154200	-110.818
417154300	-139.676
417154400	-109.461
417154500	-132.322
417154600	-110.897
417154700	-130.622
417154800	-112.71
417154900	-129.259
417155000	-111.16
417155100	-132.005
417155200	-111.685
417155300	-132.944
417155400	-111.26
417155500	-138.286
417155600	-108.705
417155700	-131.516
417155800	-110.259
417155900	-133.237
417156000	-110.501
417156100	-128.84
417156200	-111.986
417156300	-127.525
417156400	-111.93
417156500	-133.089
417156600	-111.591
417156700	-126.362
417156800	-113.82
417156900	-134.862
417157000	-110.191
417157100	-120.805
417157200	-109.296
417157300	-129.157
417157400	-111.353
417157500	-125.66
417157600	-110.556
417157700	-120.081
417157800	-106.99
417157900	-119.886
417158000	-108.591
417158100	-139.263
417158200	-108.593
417158300	-133.383
417158400	-110.179
417158500	-132.97
417158600	-111.289
417158700	-138.081
417158800	-109
417158900	-126.781
417159000	-108.251
417159100	-125.445
417159200	-108.933
417159300	-122.209
417159400	-108.827
417159500	-131.657
417159600	-111.453
417159700	-130.194
417159800	-112.607
417159900	-126.923
417160000	-109.405
417160100	-127.787
417160200	-104.565
417160300	-123.992
417160400	-110.426
417160500	-129.151
417160600	-111.529
417160700	-139.15
417160800	-108.386
417160900	-128.93
417161000	-107.983
417161100	-130.392
417161200	-108.004
417161300	-127.455
417161400	-108.954
417161500	-131.308
417161600	-109.524
417161700	-127.205
417161800	-105.643
417161900	-129.018
417162000	-106.841
417162100	-120.817
417162200	-108.596
417162300	-121.922
417162400	-108.606
417162500	-139.838
417162600	-108.138
417162700	-133.887
417162800	-108.077
417162900	-141.049
417163000	-107.756
417163100	-130.725
417163200	-108.161
417163300	-125.594
417163400	-109.563
417163500	-128.039
417163600	-108.177
417163700	-130.454
417163800	-107.978
417163900	-135.822
417164000	-106.963
417164100	-136.732
417164200	-107.061
417164300	-127.754
417164400	-106.229
417164500	-124.43
417164600	-105.067
417164700	-122.977
417164800	-105.925
417164900	-132.078
417165000	-104.904
417165100	-135.172
417165200	-103.748
417165300	-129.982
417165400	-109.464
417165500	-136.48
417165600	-107.1
417165700	-136.764
417165800	-107.588
417165900	-126.035
417166000	-106.696
417166100	-139.111
417166200	-108.634
417166300	-129.555
417166400	-105.708
417166500	-125.386
417166600	-104.113
417166700	-119.26
417166800	-106.746
417166900	-119.124
417167000	-105.768
417167100	-131.279
417167200	-109.335
417167300	-133.469
417167400	-106.104
417167500	-125.081
417167600	-104.072
417167700	-127.11
417167800	-107.532
417167900	-123.207
417168000	-107.535
417168100	-123.079
417168200	-102.977
417168300	-132.034
417168400	-104.486
417168500	-121.952
417168600	-105.893
417168700	-121.014
417168800	-102.64
417168900	-125.096
417169000	-104.205
417169100	-115.998
417169200	-103.768
417169300	-122.952
417169400	-104.966
417169500	-123.491
417169600	-105.452
417169700	-133.67
417169800	-104.485
417169900	-123.315
417170000	-103.793
417170100	-122.274
417170200	-103.351
417170300	-128.489
417170400	-102.435
417170500	-126.973
417170600	-100.274
417170700	-124.117
417170800	-101.233
417170900	-125.695
417171000	-102.186
417171100	-125.617
417171200	-102.847
417171300	-120.27
417171400	-103.345
417171500	-117.804
417171600	-100.688
417171700	-118.16
417171800	-105.332
417171900	-139.807
417172000	-102.988
417172100	-132.762
417172200	-100.79
417172300	-120.041
417172400	-102.446
417172500	-122.018
417172600	-103.341
417172700	-119.775
417172800	-103.345
417172900	-123.802
417173000	-100.766
417173100	-127.039
417173200	-101.336
417173300	-127.434
417173400	-101.223
417173500	-119.079
417173600	-98.2402
417173700	-124.586
417173800	-102.185
417173900	-118.206
417174000	-99.1722
417174100	-121.14
417174200	-99.9542
417174300	-119.169
417174400	-100.695
417174500	-121.056
417174600	-96.2324
417174700	-114.583
417174800	-101.805
417174900	-125.387
417175000	-99.4426
417175100	-128.073
417175200	-99.0677
417175300	-135.736
417175400	-98.1938
417175500	-122.954
417175600	-99.9548
417175700	-124.445
417175800	-97.3628
417175900	-115.469
417176000	-99.0684
417176100	-125.03
417176200	-97.2122
417176300	-126.567
417176400	-94.4217
417176500	-131.505
417176600	-97.8761
417176700	-116.256
417176800	-97.5063
417176900	-120.801
417177000	-96.9344
417177100	-117.565
417177200	-97.4625
417177300	-115.558
417177400	-98.1003
417177500	-112.426
417177600	-96.3842
417177700	-134.168
417177800	-96.3715
417177900	-115.057
417178000	-96.6076
417178100	-109.129
417178200	-95.1612
417178300	-109.922
417178400	-95.541
417178500	-113.04
417178600	-93.8453
417178700	-111.757
417178800	-95.6802
417178900	-108.906
417179000	-93.0814
417179100	-113.298
417179200	-93.2221
417179300	-118.437
417179400	-92.794
417179500	-113.436
417179600	-92.1608
417179700	-118.743
417179800	-88.2071
417179900	-130.43
417180000	-92.089
417180100	-115.759
417180200	-90.4956
417180300	-108.269
417180400	-89.5637
417180500	-106.285
417180600	-88.3874
417180700	-103.978
417180800	-86.5694
417180900	-102.527
417181000	-87.3628
417181100	-119.594
417181200	-83.6323
417181300	-113.735
417181400	-85.3327
417181500	-112.941
417181600	-85.0257
417181700	-111.996
417181800	-83.0755
417181900	-98.3854
417182000	-80.7527
417182100	-98.6774
417182200	-76.1815
417182300	-89.3774
417182400	-74.0361
417182500	-92.0438
417182600	-62.5911
417182700	-79.0574
417182800	-39.8545
417182900	-74.8633
417183000	-60.6963
417183100	-96.9444
417183200	-73.1772
417183300	-94.1175
417183400	-77.4073
417183500	-90.7071
417183600	-79.7992
417183700	-103.464
417183800	-83.3171
417183900	-97.3505
417184000	-82.9654
417184100	-100.99
417184200	-85.4351
417184300	-107.786
417184400	-83.8232
417184500	-116.631
417184600	-85.5221
417184700	-106.868
417184800	-86.7457
417184900	-106.967
417185000	-87.1462
417185100	-113.441
417185200	-89.0728
417185300	-104.573
417185400	-90.1133
417185500	-112.038
417185600	-89.3555
417185700	-114.263
417185800	-92.8707
417185900	-107.028
417186000	-91.8235
417186100	-120.872
417186200	-91.7436
417186300	-108.256
417186400	-95.3432
417186500	-112.156
417186600	-93.319
417186700	-108.057
417186800	-94.4289
417186900	-100.799
417187000	-93.9112
417187100	-115.853
417187200	-95.1639
417187300	-114.175
417187400	-94.6656
417187500	-113.626
417187600	-96.4235
417187700	-115.782
417187800	-93.0501
417187900	-112
417188000	-95.8941
417188100	-110.072
417188200	-96.6984
417188300	-122.292
417188400	-96.4293
417188500	-110.563
417188600	-98.368
417188700	-114.85
417188800	-98.1824
417188900	-119.715
417189000	-96.2429
417189100	-118.818
417189200	-96.7519
417189300	-121.655
417189400	-99.7019
417189500	-116.259
417189600	-100.831
417189700	-124.891
417189800	-97.3774
417189900	-111.768
417190000	-98.9829
417190100	-122.024
417190200	-99.9897
417190300	-122.693
417190400	-97.7074
417190500	-130.078
417190600	-99.2162
417190700	-121.566
417190800	-101.282
417190900	-128.332
417191000	-100.873
417191100	-119.652
417191200	-100.548
417191300	-119.534
417191400	-99.2066
417191500	-125.517
417191600	-102.698
417191700	-119.873
417191800	-99.9506
417191900	-118.055
417192000	-99.8261
417192100	-121.917
417192200	-102.958
417192300	-119.805
417192400	-101.878
417192500	-117.425
417192600	-101.899
417192700	-114.893
417192800	-101.372
417192900	-119.936
417193000	-103.03
417193100	-121.05
417193200	-102.552
417193300	-121.063
417193400	-102.854
417193500	-116.06
417193600	-101.322
417193700	-126.969
417193800	-105.541
417193900	-125.676
417194000	-102.401
417194100	-131.181
417194200	-100.557
417194300	-122.878
417194400	-100.584
417194500	-136.806
417194600	-105.207
417194700	-132.292
417194800	-102.061
417194900	-113.098
417195000	-101.37
417195100	-123.761
417195200	-105.783
417195300	-126.348
417195400	-104.364
417195500	-118.101
417195600	-105.001
417195700	-140.523
417195800	-104.015
417195900	-129.271
417196000	-106.763
417196100	-118.106
417196200	-106.115
417196300	-122.207
417196400	-103.301
417196500	-121.9
417196600	-103.817
417196700	-121.244
417196800	-103.937
417196900	-123.03
417197000	-103.155
417197100	-130.663
417197200	-107.134
417197300	-124.098
417197400	-105.199
417197500	-123.554
417197600	-104.844
417197700	-121.345
417197800	-107.698
417197900	-121.568
417198000	-105.891
417198100	-119.252
417198200	-105.181
417198300	-118.132
417198400	-106.751
417198500	-130.882
417198600	-106.577
417198700	-123.237
417198800	-104.475
417198900	-121.497
417199000	-105.204
417199100	-129.474
417199200	-103.805
417199300	-128.129
417199400	-107.608
417199500	-140.027
417199600	-109.356
417199700	-131.071
417199800	-105.545
417199900	-139.852
417200000	-105.923
417200100	-139.1
417200200	-108.099
417200300	-132.112
417200400	-108.163
417200500	-126.58
417200600	-103.395
417200700	-126.848
417200800	-108.606
417200900	-124.696
417201000	-104.236
417201100	-129.752
417201200	-105.442
417201300	-136.5
417201400	-109.19
417201500	-126.633
417201600	-105.676
417201700	-128.02
417201800	-105.846
417201900	-123.99
417202000	-108.306
417202100	-133.896
417202200	-109.811
417202300	-129.352
417202400	-110.139
417202500	-121.361
417202600	-107.617
417202700	-127.426
417202800	-106.95
417202900	-129.046
417203000	-110.61
417203100	-132.899
417203200	-109.393
417203300	-142.409
417203400	-109.508
417203500	-121.514
417203600	-107.369
417203700	-129.73
417203800	-106.423
417203900	-137.099
417204000	-111.7
417204100	-138.173
417204200	-108.131
417204300	-142.456
417204400	-107.671
417204500	-132.574
417204600	-109.625
417204700	-128.658
417204800	-111.673
417204900	-131.512
417205000	-108.766
417205100	-128.648
417205200	-107.953
417205300	-131.023
417205400	-105.483
417205500	-139.178
417205600	-109.301
417205700	-130.137
417205800	-109.8
417205900	-128.557
417206000	-110.888
417206100	-131.125
417206200	-108.198
417206300	-130.014
417206400	-110.012
417206500	-129.526
417206600	-109.662
417206700	-125.456
417206800	-109.216
417206900	-132.76
417207000	-110.266
417207100	-130.339
417207200	-112.127
417207300	-127.134
417207400	-108.108
417207500	-130.143
417207600	-111.241
417207700	-130.826
417207800	-107.31
417207900	-134.677
417208000	-109.216
417208100	-147.752
417208200	-110.215
417208300	-136.77
417208400	-108.703
417208500	-134.949
417208600	-109.994
417208700	-129.223
417208800	-110.905
417208900	-124.526
417209000	-109.563
417209100	-139.045
417209200	-109.252
417209300	-134.275
417209400	-111.69
417209500	-127.418
417209600	-111.205
417209700	-126.222
417209800	-110.677
417209900	-134.124
417210000	-110.363
417210100	-127.63
417210200	-111.809
417210300	-126.032
417210400	-113.235
417210500	-134.491
417210600	-110.657
417210700	-132.474
417210800	-111.14
417210900	-128.484
417211000	-113.883
417211100	-125.946
417211200	-111.196
417211300	-139.416
417211400	-111.394
417211500	-136.956
417211600	-109.891
417211700	-138.708
417211800	-108.653
417211900	-131.956
417212000	-109.545
417212100	-130.272
417212200	-111.931
417212300	-136.373
417212400	-109.728
417212500	-129.741
417212600	-111.836
417212700	-134.011
417212800	-111.881
417212900	-126.793
417213000	-113.108
417213100	-141.256
417213200	-112.983
417213300	-124.708
417213400	-112.957
417213500	-127.794
417213600	-113.188
417213700	-125.12
417213800	-113.495
417213900	-132.497
417214000	-110.464
417214100	-143.074
417214200	-115.262
417214300	-134.751
417214400	-112.736
417214500	-127.06
417214600	-113.206
417214700	-140.847
417214800	-111.882
417214900	-129.396
417215000	-111.4
417215100	-131.262
417215200	-113.703
417215300	-129.274
417215400	-112.459
417215500	-126.314
417215600	-114.762
417215700	-134.324
417215800	-114.282
417215900	-127.394
417216000	-114.392
417216100	-131.425
417216200	-110.924
417216300	-139.509
417216400	-113.078
417216500	-140.303
417216600	-114.264
417216700	-141.796
417216800	-111.764
417216900	-136.725
417217000	-113.173
417217100	-129.358
417217200	-111.315
417217300	-126.613
417217400	-113.389
417217500	-142.268
417217600	-112.144
417217700	-122.727
417217800	-114.679
417217900	-134.523
417218000	-110.371
417218100	-139.132
417218200	-113.878
417218300	-133.003
417218400	-114.801
417218500	-132.258
417218600	-112.683
417218700	-135.453
417218800	-113.398
417218900	-131.234
417219000	-111.056
417219100	-134.794
417219200	-115.936
417219300	-125.829
417219400	-113.325
417219500	-145.829
417219600	-113.362
417219700	-131.451
417219800	-112.653
417219900	-136.878
417220000	-112.098
417220100	-133.412
417220200	-111.166
417220300	-134.661
417220400	-112.007
417220500	-136.09
417220600	-113.028
417220700	-132.329
417220800	-114.596
417220900	-141.519
417221000	-115.426
417221100	-132.753
417221200	-113.391
417221300	-132.121
417221400	-115.522
417221500	-139.382
417221600	-112.847
417221700	-136.981
417221800	-111.014
417221900	-132.595
417222000	-115.384
417222100	-126.483
417222200	-113.297
417222300	-135.043
417222400	-113.86
417222500	-140.975
417222600	-111.128
417222700	-133.589
417222800	-114.914
417222900	-135.908
417223000	-114.137
417223100	-154.264
417223200	-115.936
417223300	-139.496
417223400	-115.805
417223500	-138.156
417223600	-114.695
417223700	-143.012
417223800	-118.544
417223900	-133.589
417224000	-113.041
417224100	-139.289
417224200	-115.533
417224300	-133.394
417224400	-112.319
417224500	-143.692
417224600	-115.773
417224700	-133.206
417224800	-117.805
417224900	-130.506
417225000	-113.751
417225100	-131.555
417225200	-113.638
417225300	-137.838
417225400	-115.954
417225500	-139.01
417225600	-116.039
417225700	-137.194
417225800	-116.584
417225900	-131.337
417226000	-114.208
417226100	-145.235
417226200	-115.585
417226300	-137.512
417226400	-115.762
417226500	-135.186
417226600	-115.848
417226700	-136.435
417226800	-114.148
417226900	-139.275
417227000	-113.511
417227100	-139.1
417227200	-116.573
417227300	-138.852
417227400	-117.394
417227500	-140.882
417227600	-115.488
417227700	-134.587
417227800	-113.464
417227900	-126.216
417228000	-112.653
417228100	-136.094
417228200	-115.45
417228300	-141.43
417228400	-116.55
417228500	-138.568
417228600	-113.395
417228700	-132.691
417228800	-115.048
417228900	-133.045
417229000	-117.014
417229100	-129.806
417229200	-114.859
417229300	-133.957
417229400	-115.466
417229500	-143.388
417229600	-116.651
417229700	-131.544
417229800	-114.941
417229900	-138.79
417230000	-118.232
417230100	-138.575
417230200	-116.659
417230300	-145.637
417230400	-115.131
417230500	-136.846
417230600	-118.363
417230700	-133.88
417230800	-114.773
417230900	-131.848
417231000	-117.201
417231100	-141.129
417231200	-114.824
417231300	-134.556
417231400	-117.554
417231500	-151.105
417231600	-118.552
417231700	-131.106
417231800	-115.643
417231900	-131.091
417232000	-114.825
417232100	-144.586
417232200	-117.591
417232300	-145.3
417232400	-115.838
417232500	-132.595
417232600	-114.522
417232700	-129.876
417232800	-116.825
417232900	-142.636
417233000	-112.916
417233100	-126.631
417233200	-114.83
417233300	-131.858
417233400	-118.548
417233500	-138.31
417233600	-115.8
417233700	-136.758
417233800	-116.797
417233900	-144.558
417234000	-116.125
417234100	-146.885
417234200	-116.172
417234300	-150.143
417234400	-117.238
417234500	-144.457
417234600	-117.613
417234700	-138.021
417234800	-117.542
417234900	-150.871
417235000	-116.804
417235100	-130.8
417235200	-114.427
417235300	-140.955
417235400	-116.636
417235500	-136.241
417235600	-117.165
417235700	-141.281
417235800	-116.25
417235900	-145.97
417236000	-116.405
417236100	-135.435
417236200	-116.341
417236300	-131.577
417236400	-116.238
417236500	-139.014
417236600	-119.11
417236700	-141.642
417236800	-115.677
417236900	-129.336
417237000	-117.114
417237100	-132.372
417237200	-117.049
417237300	-139.726
417237400	-117.461
417237500	-142.093
417237600	-117.108
417237700	-137.618
417237800	-117.014
417237900	-133.367
417238000	-115.999
417238100	-137.955
417238200	-117.526
417238300	-131.966
417238400	-117.208
417238500	-134.764
417238600	-116.129
417238700	-141.937
417238800	-115.376
417238900	-136.64
417239000	-117.899
417239100	-145.001
417239200	-115.117
417239300	-152.888
417239400	-116.044
417239500	-132.37
417239600	-116.255
417239700	-149.253
417239800	-119.339
417239900	-134.778
417240000	-116.327
417240100	-152.744
417240200	-119.165
417240300	-135.828
417240400	-115.694
417240500	-149.482
417240600	-116.426
417240700	-145.473
417240800	-118.602
417240900	-151.363
417241000	-115.044
417241100	-136.054
417241200	-115.058
417241300	-139.791
417241400	-116.642
417241500	-143.087
417241600	-116.828
417241700	-134.056
417241800	-117.463
417241900	-146.435
417242000	-117.769
417242100	-144.495
417242200	-118.158
417242300	-137.996
417242400	-117.394
417242500	-134.199
417242600	-117.403
417242700	-136.503
417242800	-115.45
417242900	-155.257
417243000	-115.01
417243100	-132.384
417243200	-117.115
417243300	-138.378
417243400	-117.227
417243500	-138.966
417243600	-118.23
417243700	-138.498
417243800	-119.362
417243900	-143.085
417244000	-114.865
417244100	-135.332
417244200	-118.845
417244300	-137.712
417244400	-117.443
417244500	-134.597
417244600	-118.83
417244700	-140.206
417244800	-117.382
417244900	-137.232
417245000	-117.716
417245100	-147.362
417245200	-117.694
417245300	-137.803
417245400	-119.372
417245500	-138.46
417245600	-118.075
417245700	-128.005
417245800	-117.456
417245900	-135.769
417246000	-118.58
417246100	-138.367
417246200	-118.968
417246300	-139.525
417246400	-118.587
417246500	-148.75
417246600	-118.125
417246700	-128.148
417246800	-119.201
417246900	-135.711
417247000	-119.11
417247100	-128.981
417247200	-116.776
417247300	-134.621
417247400	-116.104
417247500	-150.318
417247600	-117.272
417247700	-143.5
417247800	-118.387
417247900	-152.251
417248000	-118.953
417248100	-134.436
417248200	-118.709
417248300	-132.866
417248400	-117.178
417248500	-137.157
417248600	-118.38
417248700	-167.516
417248800	-117.587
417248900	-146.626
417249000	-119.919
417249100	-149.188
417249200	-116.883
417249300	-135.729
417249400	-119.459
417249500	-140.309
417249600	-117.884
417249700	-135.66
417249800	-117.38
[truncated: 18,002 more rows]
