# Supplementary material for: Passive frequency comb generation at radiofrequency for ranging applications
Source: Nat Commun. 2024 Apr 2;15:2844. doi: 10.1038/s41467-024-46940-2 (PMC10987526; doi:10.1038/s41467-024-46940-2)
Supplement: Supplementary file 5 — Source Data [file 41467_2024_46940_MOESM5_ESM.zip › Figure3_Data/836_10MHz_-04_00dBm.xlsx]

## Sheet: Sheet1
frequency (Hz)	power (dBm)
417050000	-120.609
417050100	-133.634
417050200	-121.796
417050300	-149.99
417050400	-119.707
417050500	-137.867
417050600	-124.309
417050700	-147.471
417050800	-121.171
417050900	-149.341
417051000	-119.425
417051100	-145.41
417051200	-120.713
417051300	-140.129
417051400	-120.509
417051500	-140.658
417051600	-116.598
417051700	-144.504
417051800	-119.634
417051900	-142.7
417052000	-119.333
417052100	-145.624
417052200	-118.604
417052300	-136.546
417052400	-122.134
417052500	-137.648
417052600	-120.698
417052700	-143.967
417052800	-121.925
417052900	-144.776
417053000	-118.03
417053100	-144.115
417053200	-119.025
417053300	-135.753
417053400	-121.98
417053500	-142.839
417053600	-120.772
417053700	-141.643
417053800	-120.117
417053900	-141.086
417054000	-120.172
417054100	-140.395
417054200	-118.489
417054300	-140.773
417054400	-122.108
417054500	-146.608
417054600	-120.344
417054700	-137.872
417054800	-121.719
417054900	-135.924
417055000	-122.551
417055100	-135.416
417055200	-120.022
417055300	-141.789
417055400	-119.096
417055500	-148.932
417055600	-123.368
417055700	-149.782
417055800	-118.469
417055900	-140.574
417056000	-120.753
417056100	-134.699
417056200	-118.285
417056300	-140.546
417056400	-119.776
417056500	-141.653
417056600	-122.217
417056700	-140.973
417056800	-121.744
417056900	-139.199
417057000	-124.032
417057100	-141.06
417057200	-118.408
417057300	-144.743
417057400	-120.539
417057500	-141.684
417057600	-121.571
417057700	-153.666
417057800	-121.306
417057900	-139.682
417058000	-118.889
417058100	-137.46
417058200	-122.32
417058300	-141.404
417058400	-122.084
417058500	-142.089
417058600	-122.181
417058700	-139.797
417058800	-124.117
417058900	-137.41
417059000	-121.267
417059100	-147.958
417059200	-118.514
417059300	-159.861
417059400	-120.842
417059500	-139.008
417059600	-118.69
417059700	-134.266
417059800	-119.108
417059900	-144.945
417060000	-121.66
417060100	-143.209
417060200	-122.237
417060300	-134.937
417060400	-121.015
417060500	-136.54
417060600	-122.082
417060700	-141.27
417060800	-120.746
417060900	-133.926
417061000	-119.696
417061100	-132.731
417061200	-119.742
417061300	-146.404
417061400	-120.181
417061500	-143.495
417061600	-118.018
417061700	-143.798
417061800	-120.046
417061900	-155.124
417062000	-117.437
417062100	-145.64
417062200	-121.813
417062300	-139.996
417062400	-120.311
417062500	-142.554
417062600	-121.148
417062700	-145.923
417062800	-122.069
417062900	-146.735
417063000	-118.778
417063100	-138.256
417063200	-119.454
417063300	-150.497
417063400	-120.016
417063500	-143.06
417063600	-120.025
417063700	-143.254
417063800	-123.585
417063900	-149.168
417064000	-118.294
417064100	-144.082
417064200	-121.308
417064300	-155.931
417064400	-122.413
417064500	-143.923
417064600	-119.835
417064700	-162.198
417064800	-122.199
417064900	-139.039
417065000	-119.209
417065100	-143.63
417065200	-118.889
417065300	-148.686
417065400	-121.125
417065500	-147.136
417065600	-122.175
417065700	-135.3
417065800	-125.303
417065900	-153.061
417066000	-121.121
417066100	-138.818
417066200	-120.732
417066300	-139.104
417066400	-121.189
417066500	-147.064
417066600	-121.715
417066700	-139.691
417066800	-120.208
417066900	-147.856
417067000	-122.314
417067100	-150.763
417067200	-121.55
417067300	-144.152
417067400	-120.495
417067500	-151.415
417067600	-118.252
417067700	-140.932
417067800	-117.64
417067900	-150.563
417068000	-118.134
417068100	-150.468
417068200	-118.979
417068300	-145.943
417068400	-119.568
417068500	-143.586
417068600	-119.571
417068700	-140.636
417068800	-116.996
417068900	-140.668
417069000	-120.526
417069100	-144.049
417069200	-120.491
417069300	-136.566
417069400	-119.664
417069500	-149.652
417069600	-121.718
417069700	-147.682
417069800	-121.312
417069900	-143.574
417070000	-119.46
417070100	-144.501
417070200	-119.221
417070300	-157.938
417070400	-119.223
417070500	-137.291
417070600	-119.544
417070700	-140.268
417070800	-120.336
417070900	-139.488
417071000	-122.06
417071100	-137.438
417071200	-119.506
417071300	-144.749
417071400	-121.973
417071500	-135.296
417071600	-121.059
417071700	-138.27
417071800	-121.669
417071900	-142.545
417072000	-120.904
417072100	-145.406
417072200	-120.07
417072300	-134.117
417072400	-122.404
417072500	-140.744
417072600	-122.009
417072700	-139.921
417072800	-118.002
417072900	-133.362
417073000	-121.408
417073100	-147.775
417073200	-117.627
417073300	-138.363
417073400	-119.916
417073500	-143.382
417073600	-120.435
417073700	-144.372
417073800	-122.89
417073900	-138.786
417074000	-119.533
417074100	-146.912
417074200	-120.758
417074300	-143.486
417074400	-119.955
417074500	-143.301
417074600	-121.166
417074700	-166.286
417074800	-119.676
417074900	-148.942
417075000	-119.386
417075100	-143.331
417075200	-120.864
417075300	-141.038
417075400	-124.471
417075500	-140.653
417075600	-120.319
417075700	-143.722
417075800	-120.355
417075900	-139.701
417076000	-118.098
417076100	-133.633
417076200	-119.949
417076300	-134.985
417076400	-118.245
417076500	-144.305
417076600	-121.608
417076700	-145.299
417076800	-118.841
417076900	-145.429
417077000	-121.096
417077100	-133.412
417077200	-121.753
417077300	-143.903
417077400	-119.413
417077500	-131.866
417077600	-119.935
417077700	-142.551
417077800	-120.138
417077900	-139.485
417078000	-118.388
417078100	-137.404
417078200	-120.467
417078300	-145.128
417078400	-121.588
417078500	-143.767
417078600	-121.243
417078700	-152.765
417078800	-119.61
417078900	-138.798
417079000	-120.996
417079100	-140.615
417079200	-120.513
417079300	-149.145
417079400	-118.691
417079500	-147.808
417079600	-119.025
417079700	-142.161
417079800	-119.811
417079900	-136.412
417080000	-121.646
417080100	-141.297
417080200	-119.968
417080300	-140.313
417080400	-122.971
417080500	-152.348
417080600	-117.316
417080700	-132.749
417080800	-118.396
417080900	-135.964
417081000	-121.839
417081100	-149.992
417081200	-120.654
417081300	-146.141
417081400	-120.471
417081500	-137.814
417081600	-120.309
417081700	-153.372
417081800	-119.607
417081900	-139.176
417082000	-119.658
417082100	-134.702
417082200	-120.839
417082300	-140.776
417082400	-119.711
417082500	-149.158
417082600	-120.988
417082700	-139.245
417082800	-121.572
417082900	-138.492
417083000	-117.148
417083100	-145.43
417083200	-118.966
417083300	-138.387
417083400	-119.207
417083500	-138.887
417083600	-120.815
417083700	-134.852
417083800	-121.164
417083900	-141.079
417084000	-119.955
417084100	-136.302
417084200	-118.336
417084300	-138.894
417084400	-119.17
417084500	-136.569
417084600	-118.452
417084700	-136.352
417084800	-120.378
417084900	-150.184
417085000	-122.902
417085100	-145.322
417085200	-121.152
417085300	-134.816
417085400	-120.033
417085500	-155.607
417085600	-117.748
417085700	-140.2
417085800	-121.044
417085900	-134.934
417086000	-119.139
417086100	-139.058
417086200	-120.793
417086300	-139.318
417086400	-120.884
417086500	-137.777
417086600	-117.003
417086700	-132.879
417086800	-120.965
417086900	-142.034
417087000	-119.706
417087100	-143.953
417087200	-119.682
417087300	-136.968
417087400	-118.216
417087500	-137.913
417087600	-117.83
417087700	-143.794
417087800	-119.535
417087900	-149.848
417088000	-119.222
417088100	-137.169
417088200	-118.777
417088300	-135.829
417088400	-120.955
417088500	-134.409
417088600	-120.424
417088700	-150.076
417088800	-118.875
417088900	-134.405
417089000	-122.029
417089100	-137.466
417089200	-118.16
417089300	-138.971
417089400	-119.726
417089500	-135.497
417089600	-121.891
417089700	-144.322
417089800	-121.085
417089900	-138.189
417090000	-120.867
417090100	-130.043
417090200	-120.448
417090300	-149.254
417090400	-121.025
417090500	-147.17
417090600	-120.094
417090700	-146.54
417090800	-117.527
417090900	-135.977
417091000	-119.405
417091100	-159.472
417091200	-118.078
417091300	-144.86
417091400	-123.763
417091500	-137.021
417091600	-118.866
417091700	-139.967
417091800	-119.099
417091900	-139.312
417092000	-119.744
417092100	-143.127
417092200	-118.974
417092300	-149.892
417092400	-119.216
417092500	-140.034
417092600	-119.608
417092700	-147.82
417092800	-118.206
417092900	-152.841
417093000	-118.314
417093100	-149.364
417093200	-120.277
417093300	-142.462
417093400	-120.608
417093500	-134.281
417093600	-120.682
417093700	-136.815
417093800	-122.359
417093900	-133.831
417094000	-119.493
417094100	-138.119
417094200	-119.015
417094300	-140.193
417094400	-117.376
417094500	-140.753
417094600	-118.804
417094700	-135.233
417094800	-118.568
417094900	-143.462
417095000	-119.08
417095100	-140.478
417095200	-122.328
417095300	-143.385
417095400	-115.909
417095500	-132.256
417095600	-119.106
417095700	-141.882
417095800	-121.738
417095900	-154.111
417096000	-120.558
417096100	-143.835
417096200	-118.576
417096300	-135.798
417096400	-122.053
417096500	-142.53
417096600	-118.512
417096700	-137.625
417096800	-118.229
417096900	-139.836
417097000	-119.719
417097100	-143.372
417097200	-116.88
417097300	-133.199
417097400	-121.105
417097500	-137.949
417097600	-120.909
417097700	-139.827
417097800	-118.92
417097900	-139.271
417098000	-119.331
417098100	-141.134
417098200	-119.775
417098300	-138.443
417098400	-119.788
417098500	-136.077
417098600	-118.515
417098700	-144.649
417098800	-119.123
417098900	-149.157
417099000	-117.517
417099100	-155.179
417099200	-120.278
417099300	-133.896
417099400	-120.213
417099500	-139.832
417099600	-118.803
417099700	-134.341
417099800	-117.405
417099900	-136.712
417100000	-119.301
417100100	-135.793
417100200	-120.057
417100300	-135.686
417100400	-118.885
417100500	-140.198
417100600	-119.108
417100700	-135.317
417100800	-118.514
417100900	-138.729
417101000	-119.634
417101100	-142.355
417101200	-119.451
417101300	-135.792
417101400	-119.783
417101500	-141.32
417101600	-118.034
417101700	-129.866
417101800	-115.025
417101900	-138.93
417102000	-118.645
417102100	-134.092
417102200	-119.932
417102300	-134.612
417102400	-117.856
417102500	-137.375
417102600	-118.75
417102700	-142.976
417102800	-119.532
417102900	-137.147
417103000	-118.361
417103100	-134.745
417103200	-116.521
417103300	-150.069
417103400	-119.883
417103500	-140.243
417103600	-118.408
417103700	-135.074
417103800	-116.031
417103900	-138.653
417104000	-117.871
417104100	-138.578
417104200	-118.818
417104300	-142.537
417104400	-119.879
417104500	-133.89
417104600	-118.313
417104700	-148.096
417104800	-121.914
417104900	-140.268
417105000	-119.407
417105100	-139.685
417105200	-117.594
417105300	-140.823
417105400	-118.589
417105500	-135.878
417105600	-118.157
417105700	-132.784
417105800	-118.472
417105900	-139.397
417106000	-118.528
417106100	-137.6
417106200	-118.714
417106300	-142.479
417106400	-121.863
417106500	-132.147
417106600	-117.668
417106700	-146.89
417106800	-116.684
417106900	-140.081
417107000	-117.552
417107100	-152.599
417107200	-117.664
417107300	-131.914
417107400	-117.324
417107500	-146.048
417107600	-118.659
417107700	-143.752
417107800	-121.029
417107900	-139.592
417108000	-118.683
417108100	-149.381
417108200	-118.264
417108300	-134.217
417108400	-118.076
417108500	-136.698
417108600	-119.476
417108700	-137.034
417108800	-117.58
417108900	-138.794
417109000	-123.01
417109100	-137.731
417109200	-119.049
417109300	-131.597
417109400	-120.466
417109500	-136.818
417109600	-121.953
417109700	-146.591
417109800	-116.937
417109900	-146.808
417110000	-117.908
417110100	-133.774
417110200	-119.987
417110300	-135.929
417110400	-120.823
417110500	-136.404
417110600	-118.163
417110700	-132.659
417110800	-117.157
417110900	-145.567
417111000	-117.919
417111100	-141.076
417111200	-118.571
417111300	-148.982
417111400	-118.571
417111500	-141.019
417111600	-116.398
417111700	-148.287
417111800	-117.33
417111900	-157.462
417112000	-118.742
417112100	-145.129
417112200	-115.753
417112300	-139.494
417112400	-118.735
417112500	-139.424
417112600	-118.81
417112700	-136.418
417112800	-120.88
417112900	-132.687
417113000	-117.713
417113100	-131.326
417113200	-117.348
417113300	-139.758
417113400	-117.352
417113500	-142.058
417113600	-121.244
417113700	-138.038
417113800	-114.709
417113900	-131.349
417114000	-117.643
417114100	-137.389
417114200	-118.632
417114300	-130.149
417114400	-117.992
417114500	-148.234
417114600	-119.101
417114700	-136.052
417114800	-118.803
417114900	-137.579
417115000	-118.895
417115100	-134.462
417115200	-116.075
417115300	-141.271
417115400	-117.308
417115500	-134.238
417115600	-119.826
417115700	-131.151
417115800	-119.845
417115900	-135.106
417116000	-116.579
417116100	-138.488
417116200	-115.586
417116300	-132.907
417116400	-117.89
417116500	-142.619
417116600	-115.796
417116700	-141.819
417116800	-114.082
417116900	-132.157
417117000	-116.832
417117100	-154.34
417117200	-116.469
417117300	-134.815
417117400	-116.005
417117500	-138.491
417117600	-115.514
417117700	-131.927
417117800	-117.07
417117900	-132.009
417118000	-117.104
417118100	-138.862
417118200	-118.68
417118300	-138.419
417118400	-118.148
417118500	-141.604
417118600	-117.048
417118700	-131.421
417118800	-117.945
417118900	-151.107
417119000	-116.318
417119100	-138.776
417119200	-116.698
417119300	-141.216
417119400	-118.891
417119500	-136.396
417119600	-115.764
417119700	-143.285
417119800	-118.598
417119900	-138.394
417120000	-117.145
417120100	-144.469
417120200	-118.061
417120300	-136.736
417120400	-115.62
417120500	-142.1
417120600	-116.539
417120700	-152.828
417120800	-119.611
417120900	-142.297
417121000	-115.291
417121100	-132.856
417121200	-118.782
417121300	-138.064
417121400	-120.284
417121500	-147.531
417121600	-115.761
417121700	-143.657
417121800	-117.866
417121900	-144.858
417122000	-117.623
417122100	-135.967
417122200	-118.359
417122300	-141.889
417122400	-115.698
417122500	-148.802
417122600	-117.998
417122700	-135.107
417122800	-118.206
417122900	-143.331
417123000	-115.606
417123100	-133.667
417123200	-115.857
417123300	-147.632
417123400	-116.973
417123500	-144.747
417123600	-114.362
417123700	-134.326
417123800	-118.343
417123900	-140.094
417124000	-116.048
417124100	-139.157
417124200	-115.998
417124300	-136.798
417124400	-116.898
417124500	-130.043
417124600	-115.575
417124700	-137.323
417124800	-115.528
417124900	-131.336
417125000	-116.976
417125100	-128.035
417125200	-118.38
417125300	-143.772
417125400	-114.885
417125500	-133.729
417125600	-115.622
417125700	-137.789
417125800	-116.479
417125900	-139.213
417126000	-118.445
417126100	-145.931
417126200	-116.356
417126300	-129.96
417126400	-116.914
417126500	-139.723
417126600	-117.611
417126700	-134.096
417126800	-117.91
417126900	-132.744
417127000	-116.499
417127100	-128.707
417127200	-117.736
417127300	-144.767
417127400	-113.824
417127500	-132.633
417127600	-117.031
417127700	-135.119
417127800	-111.994
417127900	-143.69
417128000	-116.613
417128100	-134.841
417128200	-115.027
417128300	-146.302
417128400	-116.551
417128500	-139.615
417128600	-114.592
417128700	-146.636
417128800	-117.604
417128900	-141.111
417129000	-113.954
417129100	-130.943
417129200	-115.739
417129300	-137.512
417129400	-115.631
417129500	-154.038
417129600	-115.241
417129700	-142.154
417129800	-115.227
417129900	-131.227
417130000	-114.967
417130100	-130.437
417130200	-115.023
417130300	-139.408
417130400	-118.186
417130500	-136.496
417130600	-115.896
417130700	-144.606
417130800	-114.404
417130900	-131.033
417131000	-113.375
417131100	-137.774
417131200	-116.496
417131300	-126.89
417131400	-115.514
417131500	-139.514
417131600	-116.669
417131700	-144.148
417131800	-112.404
417131900	-135.904
417132000	-118.032
417132100	-134.788
417132200	-116.179
417132300	-143.183
417132400	-116.841
417132500	-129.78
417132600	-117.744
417132700	-137.261
417132800	-118.68
417132900	-131.189
417133000	-113.49
417133100	-142.919
417133200	-116.927
417133300	-145.537
417133400	-114.036
417133500	-136.38
417133600	-113.281
417133700	-132.335
417133800	-114.99
417133900	-133.271
417134000	-117.966
417134100	-139.44
417134200	-114.707
417134300	-140.066
417134400	-115.347
417134500	-132.802
417134600	-116.179
417134700	-136.424
417134800	-112.409
417134900	-131.329
417135000	-117.701
417135100	-144.242
417135200	-115.189
417135300	-133.643
417135400	-112.536
417135500	-132.62
417135600	-115.116
417135700	-140.748
417135800	-113.235
417135900	-129.454
417136000	-115.15
417136100	-129.492
417136200	-112.497
417136300	-141.7
417136400	-116.535
417136500	-139.734
417136600	-115.85
417136700	-125.535
417136800	-113.08
417136900	-136.155
417137000	-113.447
417137100	-134.8
417137200	-114.747
417137300	-136.933
417137400	-114.089
417137500	-131.061
417137600	-116.455
417137700	-136.067
417137800	-116.223
417137900	-146.219
417138000	-112.741
417138100	-145.064
417138200	-114.231
417138300	-136.176
417138400	-113.4
417138500	-128.964
417138600	-113.992
417138700	-131.932
417138800	-112.859
417138900	-138.348
417139000	-112.462
417139100	-141.24
417139200	-114.96
417139300	-144.364
417139400	-112.812
417139500	-139.948
417139600	-114.522
417139700	-133.131
417139800	-113.811
417139900	-128.167
417140000	-112.341
417140100	-138.236
417140200	-112.614
417140300	-132.129
417140400	-112.422
417140500	-136.665
417140600	-116.258
417140700	-134.076
417140800	-112.95
417140900	-130.537
417141000	-113.373
417141100	-128.981
417141200	-114.3
417141300	-142.088
417141400	-114.246
417141500	-138.822
417141600	-114.512
417141700	-136.319
417141800	-113.27
417141900	-143.931
417142000	-113.817
417142100	-127.841
417142200	-113.424
417142300	-134.856
417142400	-114.694
417142500	-131.958
417142600	-115.806
417142700	-141.008
417142800	-112.549
417142900	-130.421
417143000	-113.99
417143100	-129.995
417143200	-114.406
417143300	-137.804
417143400	-115.995
417143500	-138.549
417143600	-112.502
417143700	-135.573
417143800	-113.362
417143900	-136.272
417144000	-112.266
417144100	-135.028
417144200	-110.893
417144300	-130.687
417144400	-111.667
417144500	-133.832
417144600	-113.53
417144700	-134.328
417144800	-112.639
417144900	-134.063
417145000	-115.281
417145100	-134.182
417145200	-113.657
417145300	-127
417145400	-114.608
417145500	-134.668
417145600	-113.023
417145700	-136.502
417145800	-112.826
417145900	-126.587
417146000	-113.315
417146100	-138.907
417146200	-112.802
417146300	-124.914
417146400	-110.465
417146500	-126.829
417146600	-112.666
417146700	-137.085
417146800	-111.357
417146900	-136.095
417147000	-112.128
417147100	-128.007
417147200	-112.004
417147300	-132.653
417147400	-112.367
417147500	-139.636
417147600	-113.965
417147700	-132.883
417147800	-110.573
417147900	-130.772
417148000	-112.071
417148100	-126.296
417148200	-112.096
417148300	-135.66
417148400	-112.546
417148500	-142.127
417148600	-113.001
417148700	-130.843
417148800	-112.72
417148900	-145.5
417149000	-111.187
417149100	-134.198
417149200	-109.828
417149300	-133.799
417149400	-109.027
417149500	-130.231
417149600	-110.86
417149700	-130.163
417149800	-111.729
417149900	-127.904
417150000	-112.098
417150100	-137.836
417150200	-110.558
417150300	-139.021
417150400	-107.707
417150500	-128.169
417150600	-110.274
417150700	-148.23
417150800	-112.541
417150900	-131.96
417151000	-111.16
417151100	-144.241
417151200	-112.164
417151300	-140.696
417151400	-111.057
417151500	-140.587
417151600	-112.17
417151700	-131.6
417151800	-110.231
417151900	-131.122
417152000	-108.881
417152100	-129.824
417152200	-113.151
417152300	-131.926
417152400	-110.28
417152500	-125.149
417152600	-112.968
417152700	-134.609
417152800	-110.295
417152900	-126.12
417153000	-108.289
417153100	-133.085
417153200	-108.892
417153300	-134.597
417153400	-110.934
417153500	-136.254
417153600	-109.079
417153700	-141.043
417153800	-112.493
417153900	-130.289
417154000	-113.289
417154100	-131.023
417154200	-110.634
417154300	-124.023
417154400	-108.101
417154500	-130.004
417154600	-110.694
417154700	-127.491
417154800	-108.702
417154900	-135.546
417155000	-109.672
417155100	-128.311
417155200	-110.849
417155300	-129.177
417155400	-108.297
417155500	-122.813
417155600	-107.568
417155700	-134.908
417155800	-107.715
417155900	-137.837
417156000	-106.442
417156100	-125.735
417156200	-107.753
417156300	-131.816
417156400	-107.595
417156500	-123.312
417156600	-107.989
417156700	-123.402
417156800	-108.04
417156900	-132.204
417157000	-107.523
417157100	-125.24
417157200	-107.529
417157300	-122.715
417157400	-108.219
417157500	-124.704
417157600	-109.765
417157700	-124.696
417157800	-107.962
417157900	-128.518
417158000	-107.604
417158100	-131.184
417158200	-108.83
417158300	-120.56
417158400	-108.67
417158500	-127.396
417158600	-108.545
417158700	-127.942
417158800	-108.335
417158900	-125.862
417159000	-108.545
417159100	-129.645
417159200	-106.636
417159300	-123.843
417159400	-106.582
417159500	-123.046
417159600	-106.564
417159700	-127.346
417159800	-107.433
417159900	-143.559
417160000	-108.689
417160100	-130.084
417160200	-106.874
417160300	-122.751
417160400	-106.563
417160500	-131.514
417160600	-104.184
417160700	-125.228
417160800	-103.958
417160900	-120.057
417161000	-107.22
417161100	-123.934
417161200	-103.884
417161300	-117.1
417161400	-105.425
417161500	-144.749
417161600	-105.965
417161700	-131.101
417161800	-105.62
417161900	-122.961
417162000	-108.408
417162100	-131.647
417162200	-107.824
417162300	-121.316
417162400	-104.28
417162500	-126.194
417162600	-108.225
417162700	-123.89
417162800	-106.243
417162900	-127.771
417163000	-104.109
417163100	-122.661
417163200	-104.564
417163300	-131.474
417163400	-104.23
417163500	-120.591
417163600	-103.916
417163700	-128.797
417163800	-105.821
417163900	-127.997
417164000	-103.006
417164100	-133.319
417164200	-105.561
417164300	-136.047
417164400	-106.38
417164500	-119.997
417164600	-103.888
417164700	-124.719
417164800	-101.257
417164900	-124.905
417165000	-103.268
417165100	-133.836
417165200	-102.485
417165300	-114.91
417165400	-102.925
417165500	-119.208
417165600	-100.145
417165700	-133.331
417165800	-103.598
417165900	-130.028
417166000	-103.598
417166100	-124.853
417166200	-100.294
417166300	-126.824
417166400	-104.198
417166500	-126.374
417166600	-98.8259
417166700	-123.772
417166800	-103.598
417166900	-130.728
417167000	-102.648
417167100	-122.131
417167200	-104.738
417167300	-121.919
417167400	-97.5275
417167500	-118.814
417167600	-102.001
417167700	-123.228
417167800	-99.7026
417167900	-119.968
417168000	-100.092
417168100	-116.736
417168200	-98.4485
417168300	-117.234
417168400	-99.0053
417168500	-116.347
417168600	-98.2558
417168700	-117.829
417168800	-100.467
417168900	-122.772
417169000	-96.0423
417169100	-121.922
417169200	-97.3842
417169300	-108.239
417169400	-96.8375
417169500	-124.896
417169600	-97.3972
417169700	-114.524
417169800	-95.7855
417169900	-118.534
417170000	-95.6111
417170100	-117.315
417170200	-93.8344
417170300	-111.079
417170400	-98.6325
417170500	-114.461
417170600	-95.6984
417170700	-108.998
417170800	-92.758
417170900	-118.581
417171000	-92.432
417171100	-122.987
417171200	-92.9402
417171300	-111.368
417171400	-90.8267
417171500	-108.664
417171600	-90.3536
417171700	-107.943
417171800	-91.0056
417171900	-114.499
417172000	-89.6249
417172100	-109.202
417172200	-91.2943
417172300	-104.661
417172400	-88.1554
417172500	-106.628
417172600	-85.4056
417172700	-108.488
417172800	-85.0016
417172900	-115.504
417173000	-84.7563
417173100	-98.9724
417173200	-77.3778
417173300	-92.501
417173400	-73.951
417173500	-94.9532
417173600	-68.596
417173700	-95.5651
417173800	-36.9077
417173900	-99.3159
417174000	-64.3824
417174100	-93.2346
417174200	-75.1754
417174300	-98.3887
417174400	-78.0707
417174500	-106.366
417174600	-84.1672
417174700	-103.234
417174800	-84.7005
417174900	-100.41
417175000	-87.3649
417175100	-112.621
417175200	-88.5113
417175300	-108.427
417175400	-90.1496
417175500	-100.841
417175600	-90.2843
417175700	-105.994
417175800	-91.5348
417175900	-124.89
417176000	-92.4472
417176100	-108.311
417176200	-91.4631
417176300	-115.025
417176400	-91.4635
417176500	-112.153
417176600	-92.9541
417176700	-124.208
417176800	-95.1388
417176900	-110.026
417177000	-96.9011
417177100	-120.455
417177200	-97.4211
417177300	-112.173
417177400	-95.3392
417177500	-122.47
417177600	-95.3625
417177700	-115.348
417177800	-97.8936
417177900	-120.565
417178000	-94.6806
417178100	-116.571
417178200	-94.6819
417178300	-113.299
417178400	-98.9306
417178500	-127.672
417178600	-96.7308
417178700	-123.461
417178800	-100.945
417178900	-124.633
417179000	-99.9432
417179100	-114.775
417179200	-98.6948
417179300	-119.943
417179400	-97.8088
417179500	-119.385
417179600	-98.738
417179700	-122.356
417179800	-99.0637
417179900	-120.75
417180000	-100.679
417180100	-116.926
417180200	-99.2967
417180300	-113.11
417180400	-102.952
417180500	-121.653
417180600	-102.232
417180700	-143.385
417180800	-102.065
417180900	-121.826
417181000	-98.0252
417181100	-121.45
417181200	-103.845
417181300	-133.323
417181400	-100.495
417181500	-128.301
417181600	-102.641
417181700	-122.992
417181800	-103.33
417181900	-130.116
417182000	-101.054
417182100	-119.525
417182200	-101.074
417182300	-133.066
417182400	-102.205
417182500	-128.558
417182600	-102.719
417182700	-121.973
417182800	-100.697
417182900	-120.865
417183000	-101.545
417183100	-125.849
417183200	-105.415
417183300	-130.187
417183400	-107.657
417183500	-125.62
417183600	-103.366
417183700	-125.279
417183800	-104.808
417183900	-124.15
417184000	-105.753
417184100	-127.371
417184200	-107.032
417184300	-134.265
417184400	-102.58
417184500	-120.903
417184600	-103.77
417184700	-122.08
417184800	-107.355
417184900	-127.555
417185000	-108.288
417185100	-126.237
417185200	-104.497
417185300	-126.353
417185400	-106.717
417185500	-124.715
417185600	-107.522
417185700	-121.693
417185800	-104.974
417185900	-131.642
417186000	-106.065
417186100	-129.06
417186200	-104.108
417186300	-126.323
417186400	-104.373
417186500	-119.716
417186600	-107.902
417186700	-121.975
417186800	-104.99
417186900	-127.658
417187000	-106.42
417187100	-123.826
417187200	-107.927
417187300	-124.675
417187400	-105.316
417187500	-136.59
417187600	-106.893
417187700	-132.027
417187800	-107.752
417187900	-126.878
417188000	-106.639
417188100	-124.802
417188200	-106.873
417188300	-126.317
417188400	-106.074
417188500	-124.866
417188600	-111.366
417188700	-135.96
417188800	-110.107
417188900	-133.038
417189000	-105.969
417189100	-125.627
417189200	-108.695
417189300	-135.36
417189400	-108.087
417189500	-129.772
417189600	-107.59
417189700	-134.343
417189800	-107.212
417189900	-130.089
417190000	-109.821
417190100	-125.486
417190200	-106.972
417190300	-123.855
417190400	-106.124
417190500	-138.232
417190600	-108.157
417190700	-129.9
417190800	-106.323
417190900	-125.859
417191000	-109.391
417191100	-123.598
417191200	-107.885
417191300	-134.95
417191400	-106.826
417191500	-136.213
417191600	-105.828
417191700	-128.6
417191800	-108.971
417191900	-132.587
417192000	-109.246
417192100	-125.962
417192200	-108.993
417192300	-132.299
417192400	-109.961
417192500	-131.845
417192600	-112.093
417192700	-127.956
417192800	-107.669
417192900	-128.268
417193000	-111.158
417193100	-129.236
417193200	-108.456
417193300	-127.854
417193400	-111.096
417193500	-123.468
417193600	-111.175
417193700	-125.991
417193800	-110.661
417193900	-128.808
417194000	-108.869
417194100	-134.336
417194200	-112.751
417194300	-123.021
417194400	-109.479
417194500	-123.438
417194600	-108.309
417194700	-129.26
417194800	-111.232
417194900	-129.01
417195000	-114.966
417195100	-127.918
417195200	-109.025
417195300	-128.549
417195400	-114.159
417195500	-129.375
417195600	-111.438
417195700	-123.728
417195800	-109.973
417195900	-133.919
417196000	-110.732
417196100	-136.392
417196200	-111.169
417196300	-132.4
417196400	-111.222
417196500	-126.041
417196600	-109.758
417196700	-133.976
417196800	-113.439
417196900	-128.572
417197000	-108.969
417197100	-131.289
417197200	-108.891
417197300	-125.804
417197400	-112.64
417197500	-137.633
417197600	-111.34
417197700	-136.34
417197800	-110.626
417197900	-134.286
417198000	-110.341
417198100	-132.124
417198200	-110.381
417198300	-138.99
417198400	-109.386
417198500	-134.816
417198600	-111.627
417198700	-132.596
417198800	-111.542
417198900	-136.251
417199000	-115.84
417199100	-133.054
417199200	-111.963
417199300	-131.607
417199400	-111.008
417199500	-137.169
417199600	-111.183
417199700	-127.877
417199800	-113.215
417199900	-130.394
417200000	-114.255
417200100	-138.41
417200200	-111.929
417200300	-123.347
417200400	-111.889
417200500	-147.851
417200600	-112.949
417200700	-134.625
417200800	-111.055
417200900	-134.892
417201000	-112.232
417201100	-137.626
417201200	-110.28
417201300	-126.924
417201400	-109.701
417201500	-127.378
417201600	-112.983
417201700	-137.016
417201800	-114.109
417201900	-130.055
417202000	-114.232
417202100	-139.168
417202200	-113.288
417202300	-125.546
417202400	-114.123
417202500	-129.604
417202600	-113.478
417202700	-137.654
417202800	-113.214
417202900	-137.965
417203000	-114.378
417203100	-127.522
417203200	-113.623
417203300	-131.594
417203400	-110.551
417203500	-134.392
417203600	-113.749
417203700	-130.243
417203800	-112.865
417203900	-128.08
417204000	-113.096
417204100	-135.405
417204200	-116.313
417204300	-136.023
417204400	-114.398
417204500	-135.78
417204600	-111.322
417204700	-132.227
417204800	-113.408
417204900	-123.699
417205000	-114.031
417205100	-138.754
417205200	-114.71
417205300	-133.323
417205400	-112.46
417205500	-132.389
417205600	-112.482
417205700	-128.888
417205800	-115.172
417205900	-138.663
417206000	-113.363
417206100	-137.159
417206200	-115.354
417206300	-139.405
417206400	-112.812
417206500	-130.088
417206600	-112.861
417206700	-127.592
417206800	-114.121
417206900	-131.922
417207000	-113.677
417207100	-133.235
417207200	-113.733
417207300	-137.64
417207400	-113.565
417207500	-136.779
417207600	-112.442
417207700	-130.251
417207800	-114.01
417207900	-135.194
417208000	-114.203
417208100	-135.654
417208200	-113.462
417208300	-136.846
417208400	-113.426
417208500	-132.789
417208600	-114.225
417208700	-140.547
417208800	-114.236
417208900	-139.521
417209000	-115.627
417209100	-133.142
417209200	-112.99
417209300	-140.91
417209400	-113.714
417209500	-131.998
417209600	-114.15
417209700	-138.406
417209800	-115.577
417209900	-148.043
417210000	-113.338
417210100	-134.07
417210200	-113.653
417210300	-131.778
417210400	-113.952
417210500	-134.148
417210600	-113.666
417210700	-135.501
417210800	-116.435
417210900	-138.871
417211000	-114.458
417211100	-137.941
417211200	-113.847
417211300	-130.666
417211400	-112.188
417211500	-143.52
417211600	-112.785
417211700	-132.906
417211800	-112.622
417211900	-140.112
417212000	-114.901
417212100	-133.949
417212200	-113.053
417212300	-152.374
417212400	-116.445
417212500	-136.74
417212600	-116.82
417212700	-130.937
417212800	-114.09
417212900	-129.307
417213000	-117.202
417213100	-145.223
417213200	-113.141
417213300	-147.457
417213400	-112.342
417213500	-138.632
417213600	-117.599
417213700	-135.869
417213800	-115.35
417213900	-122.715
417214000	-113.687
417214100	-136.589
417214200	-116.125
417214300	-130.209
417214400	-116.675
417214500	-144.138
417214600	-112.447
417214700	-139.489
417214800	-116.129
417214900	-135.416
417215000	-118.583
417215100	-143.969
417215200	-115.128
417215300	-136.43
417215400	-115.136
417215500	-134.987
417215600	-117.286
417215700	-143.884
417215800	-111.651
417215900	-133.953
417216000	-115.668
417216100	-139.712
417216200	-115.886
417216300	-133.21
417216400	-113.852
417216500	-128.746
417216600	-115.91
417216700	-134.929
417216800	-114.316
417216900	-140.295
417217000	-117.627
417217100	-140.643
417217200	-117.635
417217300	-134.963
417217400	-113.93
417217500	-137.165
417217600	-115.187
417217700	-131.643
417217800	-117.77
417217900	-135.841
417218000	-116.907
417218100	-140.844
417218200	-116.458
417218300	-143.446
417218400	-114.909
417218500	-132.929
417218600	-115.561
417218700	-147.673
417218800	-115.885
417218900	-150.38
417219000	-114.478
417219100	-140.395
417219200	-116.94
417219300	-141.685
417219400	-117.147
417219500	-134.404
417219600	-116.387
417219700	-134.244
417219800	-115.538
417219900	-138.699
417220000	-115.46
417220100	-136.721
417220200	-116.454
417220300	-132.435
417220400	-116.875
417220500	-143.481
417220600	-115.695
417220700	-144.126
417220800	-115.611
417220900	-133.065
417221000	-116.35
417221100	-131.794
417221200	-114.597
417221300	-136.603
417221400	-115.872
417221500	-142.08
417221600	-117.591
417221700	-144.797
417221800	-116.4
417221900	-133.855
417222000	-116.021
417222100	-141.356
417222200	-117.976
417222300	-146.558
417222400	-119.026
417222500	-133.341
417222600	-117.576
417222700	-134.916
417222800	-115.218
417222900	-138.1
417223000	-117.371
417223100	-143.72
417223200	-116.63
417223300	-146.012
417223400	-114.857
417223500	-145.614
417223600	-117.054
417223700	-135.244
417223800	-117.677
417223900	-135.072
417224000	-116.268
417224100	-142.949
417224200	-119.211
417224300	-140.738
417224400	-117.609
417224500	-137.213
417224600	-115.32
417224700	-138.671
417224800	-119.765
417224900	-145.937
417225000	-115.655
417225100	-132.676
417225200	-113.158
417225300	-144.975
417225400	-115.212
417225500	-144.278
417225600	-114.652
417225700	-131.998
417225800	-118.873
417225900	-132.363
417226000	-116.49
417226100	-138.065
417226200	-117.273
417226300	-136.457
417226400	-118.403
417226500	-139.61
417226600	-115.183
417226700	-149.581
417226800	-121.951
417226900	-144.982
417227000	-119.723
417227100	-145.038
417227200	-116.771
417227300	-143.079
417227400	-117.999
417227500	-142.052
417227600	-117.336
417227700	-144.871
417227800	-116.183
417227900	-131.187
417228000	-117.765
417228100	-141.812
417228200	-116.899
417228300	-138.659
417228400	-115.046
417228500	-131.408
417228600	-114.973
417228700	-141.085
417228800	-116.99
417228900	-136.701
417229000	-117.143
417229100	-139.519
417229200	-117.869
417229300	-150.89
417229400	-118.759
417229500	-149.939
417229600	-116.053
417229700	-137.114
417229800	-118.945
417229900	-143.808
417230000	-114.819
417230100	-142.646
417230200	-116.799
417230300	-132.673
417230400	-118.563
417230500	-152.324
417230600	-116.668
417230700	-134.299
417230800	-118.121
417230900	-131.217
417231000	-117.606
417231100	-138.876
417231200	-119.359
417231300	-135.787
417231400	-114.923
417231500	-145.37
417231600	-115.119
417231700	-134.778
417231800	-116.849
417231900	-141.274
417232000	-117.105
417232100	-126.793
417232200	-115.424
417232300	-140.978
417232400	-118.326
417232500	-130.515
417232600	-117.071
417232700	-139.206
417232800	-117.667
417232900	-137.616
417233000	-116.03
417233100	-133.467
417233200	-116.974
417233300	-129.024
417233400	-119.162
417233500	-143.079
417233600	-115.27
417233700	-136.837
417233800	-116.944
417233900	-134.605
417234000	-119.211
417234100	-165.421
417234200	-117.18
417234300	-136.174
417234400	-119.147
417234500	-134.381
417234600	-118.849
417234700	-141.397
417234800	-118.459
417234900	-141.271
417235000	-116.939
417235100	-145.616
417235200	-115.19
417235300	-143.899
417235400	-116.074
417235500	-136.181
417235600	-119.624
417235700	-130.004
417235800	-117.613
417235900	-140.059
417236000	-117.941
417236100	-144.26
417236200	-119.209
417236300	-140.187
417236400	-115.232
417236500	-147.594
417236600	-115.233
417236700	-141.069
417236800	-118.275
417236900	-128.995
417237000	-115.475
417237100	-138.783
417237200	-120.931
417237300	-135.123
417237400	-120.876
417237500	-131.361
417237600	-114.135
417237700	-138.01
417237800	-116.48
417237900	-138.849
417238000	-119.63
417238100	-129.329
417238200	-122.292
417238300	-133.356
417238400	-116.703
417238500	-143.357
417238600	-119.357
417238700	-140.436
417238800	-118.051
417238900	-134.611
417239000	-120.859
417239100	-139.732
417239200	-119.486
417239300	-145.168
417239400	-117.661
417239500	-142.656
417239600	-116.988
417239700	-137.119
417239800	-118.046
417239900	-139.119
417240000	-116.158
417240100	-140.79
417240200	-118.823
417240300	-150.228
417240400	-118.319
417240500	-138.346
417240600	-118.276
417240700	-133.983
417240800	-119.312
417240900	-139.581
417241000	-117.251
417241100	-142.974
417241200	-116.612
417241300	-134.798
417241400	-119.388
417241500	-139.967
417241600	-120.909
417241700	-145.047
417241800	-119.271
417241900	-133.399
417242000	-119.512
417242100	-129.591
417242200	-116.471
417242300	-140.418
417242400	-115.724
417242500	-136.502
417242600	-116.889
417242700	-140.575
417242800	-120.639
417242900	-142.707
417243000	-118.174
417243100	-143.324
417243200	-118.245
417243300	-134.999
417243400	-118.17
417243500	-128.448
417243600	-117.385
417243700	-134.607
417243800	-117.406
417243900	-132.417
417244000	-118.626
417244100	-144.878
417244200	-116.45
417244300	-130.108
417244400	-119.723
417244500	-137.51
417244600	-118.382
417244700	-147.108
417244800	-120.077
417244900	-135.392
417245000	-116.635
417245100	-147.336
417245200	-121.039
417245300	-140.585
417245400	-119.889
417245500	-148.935
417245600	-120.158
417245700	-134.726
417245800	-119.266
417245900	-137.042
417246000	-118.028
417246100	-135.869
417246200	-119.891
417246300	-141.202
417246400	-116.741
417246500	-143.641
417246600	-119.991
417246700	-134.917
417246800	-119.039
417246900	-131.211
417247000	-116.942
417247100	-137.187
417247200	-120.443
417247300	-136.59
417247400	-118.294
417247500	-139.346
417247600	-122.181
417247700	-135.83
417247800	-118.136
417247900	-141.011
417248000	-120.341
417248100	-139.212
417248200	-119.366
417248300	-145.485
417248400	-121.728
417248500	-133.602
417248600	-119.769
417248700	-136.328
417248800	-119.272
417248900	-144.887
417249000	-117.254
417249100	-134.506
417249200	-118.906
417249300	-135.332
417249400	-121.073
417249500	-143.661
417249600	-117.793
417249700	-132.795
417249800	-117.084
[truncated: 18,002 more rows]
