# Supplementary material for: Passive frequency comb generation at radiofrequency for ranging applications
Source: Nat Commun. 2024 Apr 2;15:2844. doi: 10.1038/s41467-024-46940-2 (PMC10987526; doi:10.1038/s41467-024-46940-2)
Supplement: Supplementary file 5 — Source Data [file 41467_2024_46940_MOESM5_ESM.zip › Figure3_Data/836_10MHz_-04_10dBm.xlsx]

## Sheet: Sheet1
frequency (Hz)	power (dBm)
417050000	-120.933
417050100	-141.085
417050200	-119.12
417050300	-141.812
417050400	-120.025
417050500	-135.463
417050600	-121.384
417050700	-141.413
417050800	-120.288
417050900	-139.05
417051000	-121.155
417051100	-132.807
417051200	-121.236
417051300	-133.959
417051400	-120.089
417051500	-138.303
417051600	-122.042
417051700	-144.631
417051800	-119.995
417051900	-149.53
417052000	-120.495
417052100	-141.233
417052200	-122.275
417052300	-143.896
417052400	-120.575
417052500	-148.684
417052600	-122.821
417052700	-140.298
417052800	-122.4
417052900	-134.91
417053000	-123.268
417053100	-149.803
417053200	-121.193
417053300	-134.604
417053400	-120.769
417053500	-141.322
417053600	-120.748
417053700	-145.531
417053800	-122.571
417053900	-141.206
417054000	-119.788
417054100	-143.149
417054200	-117.257
417054300	-136.62
417054400	-116.568
417054500	-146.753
417054600	-119.631
417054700	-135.614
417054800	-118.322
417054900	-148.379
417055000	-119.787
417055100	-144.921
417055200	-119.878
417055300	-145.267
417055400	-120.135
417055500	-147.253
417055600	-119.633
417055700	-156.2
417055800	-123.456
417055900	-139.451
417056000	-122.453
417056100	-134.76
417056200	-119.686
417056300	-145.907
417056400	-119.708
417056500	-138.202
417056600	-120.869
417056700	-145.005
417056800	-117.545
417056900	-135.413
417057000	-121.03
417057100	-148.789
417057200	-119.291
417057300	-147.456
417057400	-120.93
417057500	-140.183
417057600	-119.64
417057700	-138.441
417057800	-120.383
417057900	-134.883
417058000	-121.66
417058100	-152.796
417058200	-119.347
417058300	-141.908
417058400	-123.867
417058500	-143.777
417058600	-120.061
417058700	-142.607
417058800	-120.982
417058900	-136.528
417059000	-122.336
417059100	-155.57
417059200	-119.134
417059300	-162.34
417059400	-120.74
417059500	-140.1
417059600	-119.331
417059700	-137.352
417059800	-122.373
417059900	-145.265
417060000	-119.073
417060100	-139.836
417060200	-118.786
417060300	-149.565
417060400	-120.989
417060500	-145.343
417060600	-120.772
417060700	-137.853
417060800	-120.878
417060900	-137.257
417061000	-119.612
417061100	-140.888
417061200	-119.418
417061300	-146.676
417061400	-119.595
417061500	-139.501
417061600	-121.288
417061700	-140.088
417061800	-118.593
417061900	-140.242
417062000	-122.549
417062100	-155.053
417062200	-119.196
417062300	-146.243
417062400	-122.572
417062500	-157.55
417062600	-122.825
417062700	-138.738
417062800	-121.569
417062900	-145.68
417063000	-122.046
417063100	-140.595
417063200	-121.054
417063300	-152.397
417063400	-122.765
417063500	-141.748
417063600	-121.313
417063700	-139.873
417063800	-121.449
417063900	-141.858
417064000	-124.256
417064100	-145.205
417064200	-119.811
417064300	-148.573
417064400	-121.75
417064500	-148.147
417064600	-120.624
417064700	-137.553
417064800	-120.194
417064900	-137.838
417065000	-121.457
417065100	-146.834
417065200	-121.515
417065300	-147.901
417065400	-118.564
417065500	-142.738
417065600	-119.079
417065700	-140.07
417065800	-119.28
417065900	-138.898
417066000	-119.598
417066100	-140.788
417066200	-120.447
417066300	-145.337
417066400	-121.542
417066500	-141.569
417066600	-118.325
417066700	-141.523
417066800	-120.503
417066900	-143.71
417067000	-122.14
417067100	-154.603
417067200	-120.213
417067300	-137.483
417067400	-119.711
417067500	-150.244
417067600	-117.591
417067700	-149.002
417067800	-120.029
417067900	-143.678
417068000	-120.663
417068100	-136.75
417068200	-119.021
417068300	-147.587
417068400	-120.945
417068500	-146.197
417068600	-118.527
417068700	-163.303
417068800	-121.354
417068900	-145.994
417069000	-121.136
417069100	-141.282
417069200	-122.277
417069300	-140.813
417069400	-122.131
417069500	-142.623
417069600	-119.204
417069700	-140.246
417069800	-120.976
417069900	-133.03
417070000	-119.769
417070100	-153.983
417070200	-121.983
417070300	-141.279
417070400	-120.401
417070500	-136.389
417070600	-120.74
417070700	-135.64
417070800	-123.642
417070900	-141.596
417071000	-122.264
417071100	-147.105
417071200	-121.473
417071300	-133.132
417071400	-122.407
417071500	-139.982
417071600	-120.025
417071700	-143.648
417071800	-119.647
417071900	-140.511
417072000	-119.643
417072100	-143.688
417072200	-120.513
417072300	-140.882
417072400	-119.395
417072500	-132.583
417072600	-122.883
417072700	-140.232
417072800	-119.25
417072900	-143.257
417073000	-123.464
417073100	-141.467
417073200	-120.671
417073300	-142.313
417073400	-120.673
417073500	-147.144
417073600	-120.279
417073700	-139.438
417073800	-122.489
417073900	-140.91
417074000	-120.359
417074100	-144.456
417074200	-120.945
417074300	-144.177
417074400	-122.111
417074500	-133.079
417074600	-120.974
417074700	-135.615
417074800	-119.496
417074900	-137.396
417075000	-117.907
417075100	-137.626
417075200	-121.742
417075300	-137.864
417075400	-121.307
417075500	-143.225
417075600	-120.282
417075700	-141.938
417075800	-121.73
417075900	-138.202
417076000	-117.173
417076100	-135.583
417076200	-120.086
417076300	-136.421
417076400	-121.207
417076500	-140.732
417076600	-117.542
417076700	-145.77
417076800	-123.33
417076900	-141.946
417077000	-118.948
417077100	-137.512
417077200	-119.679
417077300	-141.833
417077400	-119.826
417077500	-150.9
417077600	-119.888
417077700	-131.662
417077800	-122.544
417077900	-139.626
417078000	-118.245
417078100	-138.923
417078200	-119.723
417078300	-147.154
417078400	-119.165
417078500	-146.459
417078600	-119.362
417078700	-135.443
417078800	-120.205
417078900	-171.271
417079000	-122.413
417079100	-142.447
417079200	-118.416
417079300	-144.324
417079400	-116.921
417079500	-141.259
417079600	-122.562
417079700	-141.245
417079800	-120.28
417079900	-136.779
417080000	-118.304
417080100	-146.459
417080200	-117.969
417080300	-146.372
417080400	-118.416
417080500	-138.493
417080600	-118.807
417080700	-150.768
417080800	-119.824
417080900	-145.039
417081000	-118.718
417081100	-138.782
417081200	-119.837
417081300	-148.986
417081400	-117.611
417081500	-143.371
417081600	-116.764
417081700	-144.677
417081800	-119.216
417081900	-153.265
417082000	-119.218
417082100	-137.887
417082200	-122.641
417082300	-136.588
417082400	-117.336
417082500	-143.952
417082600	-119.685
417082700	-152.281
417082800	-119.881
417082900	-136.065
417083000	-119.502
417083100	-143.819
417083200	-120.158
417083300	-142.65
417083400	-118.485
417083500	-141.78
417083600	-117.41
417083700	-139.723
417083800	-117.943
417083900	-139.164
417084000	-119.622
417084100	-149.88
417084200	-117.289
417084300	-141.222
417084400	-119.721
417084500	-141.138
417084600	-120.388
417084700	-141.22
417084800	-118.029
417084900	-156.254
417085000	-123.553
417085100	-139.923
417085200	-119.862
417085300	-142.745
417085400	-123.638
417085500	-137.024
417085600	-118.692
417085700	-145.064
417085800	-119.164
417085900	-145.661
417086000	-119.692
417086100	-135.345
417086200	-121.07
417086300	-142.26
417086400	-123.653
417086500	-145.516
417086600	-121.925
417086700	-133.968
417086800	-117.475
417086900	-133.524
417087000	-120.571
417087100	-138.274
417087200	-121.881
417087300	-138.402
417087400	-120.084
417087500	-147.287
417087600	-118.688
417087700	-142.337
417087800	-118.689
417087900	-138.544
417088000	-121.068
417088100	-138.632
417088200	-121.516
417088300	-146.085
417088400	-117.223
417088500	-166.396
417088600	-121.554
417088700	-151.962
417088800	-120.517
417088900	-155.005
417089000	-119.868
417089100	-150.018
417089200	-119.845
417089300	-128.641
417089400	-117.472
417089500	-136.29
417089600	-118.589
417089700	-149.313
417089800	-118.573
417089900	-154.98
417090000	-118.575
417090100	-154.149
417090200	-119.126
417090300	-140.904
417090400	-119.053
417090500	-139.423
417090600	-120.896
417090700	-140.122
417090800	-119.843
417090900	-138.303
417091000	-117.154
417091100	-137.544
417091200	-118.991
417091300	-139.226
417091400	-118.93
417091500	-147.038
417091600	-118.504
417091700	-153.021
417091800	-123.134
417091900	-141.86
417092000	-118.973
417092100	-135.849
417092200	-120.907
417092300	-136.634
417092400	-124.039
417092500	-133.728
417092600	-121.152
417092700	-147.375
417092800	-118.369
417092900	-143.935
417093000	-119.563
417093100	-144.718
417093200	-120.695
417093300	-144.599
417093400	-120.303
417093500	-143.984
417093600	-118.642
417093700	-133.413
417093800	-121.672
417093900	-136.382
417094000	-118.087
417094100	-137.971
417094200	-123.684
417094300	-134.709
417094400	-118.324
417094500	-140.428
417094600	-120.434
417094700	-139.084
417094800	-119.448
417094900	-144.308
417095000	-115.783
417095100	-143.545
417095200	-120.741
417095300	-143.944
417095400	-120.299
417095500	-136.963
417095600	-118.251
417095700	-149.499
417095800	-120.663
417095900	-139.514
417096000	-119.116
417096100	-136.686
417096200	-120.547
417096300	-142.646
417096400	-120.097
417096500	-146.563
417096600	-119.737
417096700	-138.558
417096800	-122.684
417096900	-147.889
417097000	-118.965
417097100	-139.357
417097200	-118.723
417097300	-135.788
417097400	-120.043
417097500	-147.605
417097600	-119.246
417097700	-144.501
417097800	-121.361
417097900	-148.982
417098000	-117.646
417098100	-146.822
417098200	-118.452
417098300	-135.177
417098400	-120.118
417098500	-149.024
417098600	-117.041
417098700	-140.344
417098800	-118.271
417098900	-148.229
417099000	-116.745
417099100	-134.522
417099200	-119.769
417099300	-147.662
417099400	-120.591
417099500	-145.756
417099600	-117.927
417099700	-137.738
417099800	-119.246
417099900	-142.215
417100000	-122.316
417100100	-141.193
417100200	-120.608
417100300	-141.13
417100400	-119.266
417100500	-138.017
417100600	-119.681
417100700	-133.138
417100800	-119.354
417100900	-138.72
417101000	-119.824
417101100	-134.244
417101200	-119.078
417101300	-144.019
417101400	-117.559
417101500	-135.1
417101600	-120.326
417101700	-131.343
417101800	-120.831
417101900	-147.264
417102000	-118.307
417102100	-142.388
417102200	-118.507
417102300	-134.377
417102400	-118.951
417102500	-132.993
417102600	-120.861
417102700	-145.341
417102800	-118.507
417102900	-138.317
417103000	-118.262
417103100	-148.623
417103200	-117.972
417103300	-138.159
417103400	-119.308
417103500	-145.944
417103600	-118.661
417103700	-140.079
417103800	-119.305
417103900	-137
417104000	-119.08
417104100	-136.682
417104200	-117.799
417104300	-138.967
417104400	-117.8
417104500	-135.845
417104600	-118.738
417104700	-138.389
417104800	-120.106
417104900	-131.337
417105000	-121.143
417105100	-144.439
417105200	-116.226
417105300	-148.291
417105400	-117.797
417105500	-142.572
417105600	-117.824
417105700	-146.259
417105800	-120.478
417105900	-145.025
417106000	-118.364
417106100	-142.937
417106200	-119.264
417106300	-138.968
417106400	-119.715
417106500	-140.143
417106600	-119.011
417106700	-141.523
417106800	-116.174
417106900	-148.37
417107000	-118.753
417107100	-130.905
417107200	-115.809
417107300	-139.749
417107400	-116.138
417107500	-133.871
417107600	-119.587
417107700	-137.175
417107800	-119.599
417107900	-138.5
417108000	-115.505
417108100	-138.648
417108200	-117.002
417108300	-146.731
417108400	-114.974
417108500	-141.578
417108600	-117.844
417108700	-140.184
417108800	-119.945
417108900	-133.201
417109000	-117.306
417109100	-138.541
417109200	-118.036
417109300	-132.371
417109400	-116.602
417109500	-137.4
417109600	-116.764
417109700	-137.502
417109800	-116.988
417109900	-134.828
417110000	-116.29
417110100	-137.379
417110200	-116.12
417110300	-156.935
417110400	-115.266
417110500	-138.631
417110600	-119.359
417110700	-141.308
417110800	-120.295
417110900	-153.201
417111000	-117.78
417111100	-154.869
417111200	-118.413
417111300	-142.527
417111400	-116.957
417111500	-140.308
417111600	-116.955
417111700	-136.272
417111800	-114.093
417111900	-149.823
417112000	-117.741
417112100	-137.945
417112200	-117.195
417112300	-136.184
417112400	-113.808
417112500	-135.616
417112600	-118.141
417112700	-138.526
417112800	-119.018
417112900	-133.559
417113000	-119.079
417113100	-129.082
417113200	-117.983
417113300	-143.815
417113400	-119.015
417113500	-142.93
417113600	-120.615
417113700	-135.175
417113800	-115.023
417113900	-143.319
417114000	-117.513
417114100	-133.925
417114200	-118.656
417114300	-144.457
417114400	-113.012
417114500	-133.67
417114600	-118.782
417114700	-129.829
417114800	-119.234
417114900	-137.82
417115000	-118.721
417115100	-141.287
417115200	-117.657
417115300	-138.359
417115400	-117.664
417115500	-138.076
417115600	-119.317
417115700	-132.767
417115800	-119.525
417115900	-140.048
417116000	-118.042
417116100	-139.923
417116200	-117.213
417116300	-136.325
417116400	-117.485
417116500	-141.586
417116600	-116.672
417116700	-131.554
417116800	-116.692
417116900	-138.96
417117000	-116.22
417117100	-141.693
417117200	-115.331
417117300	-141.49
417117400	-116.971
417117500	-142.226
417117600	-116.524
417117700	-143.234
417117800	-118.545
417117900	-141.748
417118000	-116.784
417118100	-145.39
417118200	-116.009
417118300	-134.832
417118400	-119.177
417118500	-137.89
417118600	-121.483
417118700	-135.772
417118800	-116.244
417118900	-140.724
417119000	-121.201
417119100	-140.992
417119200	-120.632
417119300	-132.159
417119400	-117.846
417119500	-132.324
417119600	-117.159
417119700	-136.616
417119800	-115.717
417119900	-133.183
417120000	-116.606
417120100	-139.408
417120200	-120.03
417120300	-136.004
417120400	-118.689
417120500	-132.301
417120600	-115.369
417120700	-139.146
417120800	-117.55
417120900	-130.124
417121000	-117.614
417121100	-158.122
417121200	-116.705
417121300	-161.748
417121400	-114.439
417121500	-140.938
417121600	-116.725
417121700	-136.676
417121800	-115.543
417121900	-143.155
417122000	-118.1
417122100	-133.555
417122200	-116.457
417122300	-139.085
417122400	-114.813
417122500	-137.824
417122600	-117.466
417122700	-147.687
417122800	-119.406
417122900	-141.05
417123000	-115.866
417123100	-131.162
417123200	-117.522
417123300	-137.047
417123400	-114.279
417123500	-127.577
417123600	-118.78
417123700	-136.924
417123800	-113.913
417123900	-135.404
417124000	-116.645
417124100	-138.707
417124200	-113.927
417124300	-134.02
417124400	-116.808
417124500	-137.079
417124600	-117.144
417124700	-131.991
417124800	-116.912
417124900	-130.809
417125000	-115.819
417125100	-134.508
417125200	-114.437
417125300	-141.277
417125400	-116.682
417125500	-135.421
417125600	-116.805
417125700	-142.735
417125800	-117.234
417125900	-146.776
417126000	-118.229
417126100	-134.936
417126200	-115.111
417126300	-128.485
417126400	-115.089
417126500	-134.43
417126600	-115.101
417126700	-133.576
417126800	-114.45
417126900	-129.557
417127000	-114.864
417127100	-135.638
417127200	-116.659
417127300	-138.192
417127400	-116.91
417127500	-130.75
417127600	-117.517
417127700	-145.451
417127800	-113.807
417127900	-133.034
417128000	-113.783
417128100	-139.687
417128200	-118.446
417128300	-136.047
417128400	-114.511
417128500	-142.195
417128600	-114.95
417128700	-137.036
417128800	-116.187
417128900	-132.138
417129000	-117.637
417129100	-145.158
417129200	-116.55
417129300	-137.801
417129400	-113.33
417129500	-137.425
417129600	-114.973
417129700	-139.51
417129800	-117.576
417129900	-130.932
417130000	-115.228
417130100	-134.725
417130200	-115.678
417130300	-135.983
417130400	-113.105
417130500	-132.95
417130600	-115.425
417130700	-140.839
417130800	-117.512
417130900	-131.506
417131000	-114.555
417131100	-133.262
417131200	-116.635
417131300	-134.651
417131400	-114.593
417131500	-133.248
417131600	-114.853
417131700	-144.978
417131800	-115.55
417131900	-146.098
417132000	-116.486
417132100	-134.166
417132200	-115.746
417132300	-138.094
417132400	-116.135
417132500	-136.377
417132600	-114.782
417132700	-135.868
417132800	-115.785
417132900	-135.648
417133000	-116.316
417133100	-135.008
417133200	-114.953
417133300	-147.759
417133400	-112.824
417133500	-130.742
417133600	-115.232
417133700	-133.373
417133800	-115.453
417133900	-137.723
417134000	-116.69
417134100	-141.035
417134200	-116.209
417134300	-143.578
417134400	-117.267
417134500	-131.343
417134600	-115.55
417134700	-130.939
417134800	-116.123
417134900	-135.391
417135000	-112.617
417135100	-139.971
417135200	-114.499
417135300	-126.314
417135400	-114.421
417135500	-136.22
417135600	-114.247
417135700	-132.17
417135800	-115.23
417135900	-126.369
417136000	-112.664
417136100	-135.648
417136200	-113.568
417136300	-140.878
417136400	-113.304
417136500	-138.419
417136600	-112.866
417136700	-137.694
417136800	-113.27
417136900	-137.146
417137000	-113.331
417137100	-134.167
417137200	-112.807
417137300	-134.065
417137400	-112.678
417137500	-139.477
417137600	-115.386
417137700	-130.242
417137800	-116.115
417137900	-131.624
417138000	-114.659
417138100	-136.254
417138200	-114.201
417138300	-131.192
417138400	-112.794
417138500	-136.901
417138600	-117.31
417138700	-149.805
417138800	-114.963
417138900	-137.977
417139000	-115.059
417139100	-136.621
417139200	-113.519
417139300	-133.52
417139400	-114.628
417139500	-143.771
417139600	-112.544
417139700	-126.976
417139800	-113.855
417139900	-132.414
417140000	-112.481
417140100	-128.304
417140200	-111.3
417140300	-127.966
417140400	-116.235
417140500	-132.001
417140600	-114.164
417140700	-127.52
417140800	-115.045
417140900	-159.055
417141000	-111.54
417141100	-144.674
417141200	-110.762
417141300	-155.311
417141400	-112.492
417141500	-135.271
417141600	-113.978
417141700	-133.828
417141800	-110.992
417141900	-140.651
417142000	-112.268
417142100	-135.53
417142200	-112.187
417142300	-126.129
417142400	-114.825
417142500	-132.86
417142600	-113.685
417142700	-132.571
417142800	-113.495
417142900	-126.464
417143000	-111.83
417143100	-128.993
417143200	-112.906
417143300	-134.538
417143400	-113.444
417143500	-130.485
417143600	-113.751
417143700	-140.626
417143800	-112.707
417143900	-141.902
417144000	-114.56
417144100	-130.753
417144200	-111.757
417144300	-124.397
417144400	-110.76
417144500	-123.264
417144600	-113.355
417144700	-128.842
417144800	-113.158
417144900	-136.607
417145000	-113.381
417145100	-138.313
417145200	-110.861
417145300	-131.098
417145400	-114.734
417145500	-135.014
417145600	-111.518
417145700	-133.359
417145800	-111.731
417145900	-138.278
417146000	-111.876
417146100	-145.41
417146200	-113.33
417146300	-131.719
417146400	-111.159
417146500	-126.941
417146600	-111.583
417146700	-126.66
417146800	-108.555
417146900	-134.908
417147000	-108.681
417147100	-130.595
417147200	-110.507
417147300	-134.04
417147400	-110.521
417147500	-137.11
417147600	-112.729
417147700	-127.757
417147800	-113.299
417147900	-128.951
417148000	-110.105
417148100	-128.877
417148200	-113.163
417148300	-134.067
417148400	-111.915
417148500	-125.398
417148600	-111.154
417148700	-133.774
417148800	-110.587
417148900	-132.473
417149000	-111.896
417149100	-129.455
417149200	-110.208
417149300	-129.938
417149400	-108.367
417149500	-130.757
417149600	-110.82
417149700	-130.358
417149800	-108.922
417149900	-133.819
417150000	-109.844
417150100	-130.286
417150200	-110.373
417150300	-126.103
417150400	-111.959
417150500	-140.995
417150600	-109.869
417150700	-132.472
417150800	-107.711
417150900	-137.8
417151000	-109.818
417151100	-135.031
417151200	-109.692
417151300	-130.871
417151400	-111.559
417151500	-135.028
417151600	-109.62
417151700	-133.025
417151800	-112.618
417151900	-129.373
417152000	-107.406
417152100	-145.664
417152200	-108.406
417152300	-131.039
417152400	-110.405
417152500	-126.829
417152600	-108.386
417152700	-128.253
417152800	-109.237
417152900	-133.486
417153000	-109.106
417153100	-124.826
417153200	-109.688
417153300	-134.977
417153400	-108.408
417153500	-122.543
417153600	-108.079
417153700	-135.334
417153800	-109.991
417153900	-124.558
417154000	-106.829
417154100	-124.705
417154200	-111.275
417154300	-134.312
417154400	-110.045
417154500	-130.189
417154600	-108.66
417154700	-145.46
417154800	-109.38
417154900	-124.715
417155000	-107.666
417155100	-120.204
417155200	-107.373
417155300	-132.016
417155400	-107.369
417155500	-123.461
417155600	-108.277
417155700	-146.155
417155800	-107.34
417155900	-123.485
417156000	-107.853
417156100	-125.237
417156200	-107.806
417156300	-127.135
417156400	-106.583
417156500	-134.596
417156600	-107.729
417156700	-117.183
417156800	-109.171
417156900	-128.715
417157000	-106.415
417157100	-127.195
417157200	-107.041
417157300	-122.163
417157400	-106.501
417157500	-124.869
417157600	-107.667
417157700	-122.085
417157800	-105.6
417157900	-124.098
417158000	-107.239
417158100	-133.218
417158200	-103.015
417158300	-133.875
417158400	-105.126
417158500	-127.527
417158600	-109.731
417158700	-127.154
417158800	-105.674
417158900	-126.517
417159000	-102.648
417159100	-135.6
417159200	-105.918
417159300	-125.228
417159400	-106.244
417159500	-140.086
417159600	-102.559
417159700	-143.65
417159800	-105.594
417159900	-122.722
417160000	-103.633
417160100	-119.39
417160200	-106.255
417160300	-125.751
417160400	-102.871
417160500	-120.875
417160600	-106.051
417160700	-140.307
417160800	-100.832
417160900	-123.075
417161000	-102.243
417161100	-121.516
417161200	-102.232
417161300	-131.775
417161400	-103.363
417161500	-118.325
417161600	-98.4169
417161700	-128.212
417161800	-101.423
417161900	-129.063
417162000	-100.98
417162100	-137.493
417162200	-106.387
417162300	-122.658
417162400	-98.8141
417162500	-118.749
417162600	-102.371
417162700	-122.796
417162800	-101.8
417162900	-121.629
417163000	-101.086
417163100	-121.817
417163200	-100.352
417163300	-118.303
417163400	-98.6895
417163500	-117.759
417163600	-98.4137
417163700	-114.276
417163800	-100.408
417163900	-129.268
417164000	-94.2656
417164100	-123.954
417164200	-96.8794
417164300	-116.905
417164400	-96.6064
417164500	-115.034
417164600	-96.7975
417164700	-126.845
417164800	-95.5109
417164900	-118.637
417165000	-93.8546
417165100	-116.072
417165200	-93.7448
417165300	-112.446
417165400	-92.3194
417165500	-105.791
417165600	-91.2505
417165700	-114.127
417165800	-94.0492
417165900	-112.525
417166000	-87.2589
417166100	-104.881
417166200	-90.5988
417166300	-106.978
417166400	-89.6065
417166500	-110.381
417166600	-89.7339
417166700	-107.927
417166800	-81.2707
417166900	-102.476
417167000	-83.8774
417167100	-111.23
417167200	-71.2794
417167300	-92.1043
417167400	-50.9118
417167500	-74.6553
417167600	-37.8846
417167700	-93.4577
417167800	-72.7121
417167900	-99.3343
417168000	-79.5539
417168100	-113.208
417168200	-80.7306
417168300	-99.9637
417168400	-84.5324
417168500	-105.893
417168600	-90.0252
417168700	-107.082
417168800	-89.0209
417168900	-117.118
417169000	-90.3661
417169100	-108.145
417169200	-92.6037
417169300	-115.291
417169400	-92.9775
417169500	-119.496
417169600	-90.8348
417169700	-119.698
417169800	-93.5523
417169900	-110.174
417170000	-96.2828
417170100	-111.513
417170200	-92.7391
417170300	-118.705
417170400	-94.0677
417170500	-117.943
417170600	-95.6771
417170700	-126.169
417170800	-97.5285
417170900	-113.965
417171000	-97.0484
417171100	-128.065
417171200	-97.9322
417171300	-118.326
417171400	-99.9758
417171500	-122.276
417171600	-98.7593
417171700	-119.136
417171800	-98.8997
417171900	-120.289
417172000	-101.878
417172100	-125.977
417172200	-102.24
417172300	-126.342
417172400	-101.835
417172500	-129.184
417172600	-101.276
417172700	-120.015
417172800	-105.169
417172900	-123.616
417173000	-103.172
417173100	-128.088
417173200	-101.04
417173300	-127.148
417173400	-100.596
417173500	-118.037
417173600	-101.34
417173700	-131.451
417173800	-100.555
417173900	-136.159
417174000	-102.745
417174100	-123.321
417174200	-103.192
417174300	-118.484
417174400	-106.168
417174500	-118.239
417174600	-105.118
417174700	-119.634
417174800	-104.553
417174900	-132.8
417175000	-105.443
417175100	-125.53
417175200	-102.509
417175300	-129.088
417175400	-105.377
417175500	-129.343
417175600	-106.504
417175700	-127.256
417175800	-105.296
417175900	-125.281
417176000	-106.206
417176100	-126.286
417176200	-105.144
417176300	-126.588
417176400	-108.118
417176500	-130.499
417176600	-107.056
417176700	-125.323
417176800	-103.83
417176900	-125.097
417177000	-104.276
417177100	-122.661
417177200	-105.215
417177300	-122.842
417177400	-105.302
417177500	-137.257
417177600	-105.76
417177700	-124.546
417177800	-107.182
417177900	-121.876
417178000	-105.181
417178100	-128.879
417178200	-108.146
417178300	-134.205
417178400	-107.222
417178500	-132.082
417178600	-106.973
417178700	-126.66
417178800	-105.132
417178900	-126.735
417179000	-108.676
417179100	-118.407
417179200	-109.174
417179300	-123.362
417179400	-106.333
417179500	-141.59
417179600	-106.345
417179700	-127.992
417179800	-107.382
417179900	-131.819
417180000	-104.968
417180100	-138.354
417180200	-109.014
417180300	-122.668
417180400	-110.534
417180500	-127.733
417180600	-110.304
417180700	-127.031
417180800	-108.275
417180900	-134.925
417181000	-107.319
417181100	-121.698
417181200	-104.341
417181300	-129.618
417181400	-108.097
417181500	-125.018
417181600	-110.079
417181700	-128.91
417181800	-107.203
417181900	-131.75
417182000	-109.494
417182100	-129.973
417182200	-110.139
417182300	-140.848
417182400	-110.15
417182500	-132.359
417182600	-110.397
417182700	-128.135
417182800	-109.078
417182900	-129.292
417183000	-109.09
417183100	-129.987
417183200	-109.745
417183300	-127.936
417183400	-108.777
417183500	-133.211
417183600	-110.846
417183700	-138.914
417183800	-112.228
417183900	-132.174
417184000	-109.998
417184100	-142.802
417184200	-109.196
417184300	-137.368
417184400	-108.872
417184500	-132.575
417184600	-112.828
417184700	-134.753
417184800	-110.688
417184900	-132.63
417185000	-111.094
417185100	-124.1
417185200	-109.256
417185300	-136.914
417185400	-110.716
417185500	-131.17
417185600	-108.255
417185700	-132.065
417185800	-110.098
417185900	-124.037
417186000	-112.234
417186100	-134.095
417186200	-112.822
417186300	-131.336
417186400	-110.814
417186500	-130.833
417186600	-110.726
417186700	-124.411
417186800	-111.18
417186900	-135.061
417187000	-109.921
417187100	-136.762
417187200	-110.409
417187300	-127.499
417187400	-113.667
417187500	-135.418
417187600	-112.243
417187700	-125.979
417187800	-112.767
417187900	-126.3
417188000	-111.709
417188100	-126.331
417188200	-107.677
417188300	-129.607
417188400	-113.707
417188500	-131.578
417188600	-109.676
417188700	-134.204
417188800	-112.868
417188900	-136.65
417189000	-113.522
417189100	-126.027
417189200	-112.346
417189300	-131.077
417189400	-111.991
417189500	-129.867
417189600	-112.016
417189700	-131.222
417189800	-110.838
417189900	-126.05
417190000	-114.723
417190100	-133.588
417190200	-114.078
417190300	-135.866
417190400	-110.453
417190500	-128.959
417190600	-112.338
417190700	-135.287
417190800	-113.305
417190900	-134.811
417191000	-115.483
417191100	-132.172
417191200	-114.617
417191300	-138.952
417191400	-114.268
417191500	-129.634
417191600	-114.428
417191700	-132.822
417191800	-115.045
417191900	-131.59
417192000	-110.994
417192100	-132.307
417192200	-111.03
417192300	-134.715
417192400	-115.93
417192500	-134.864
417192600	-115.843
417192700	-150.425
417192800	-113.137
417192900	-134.99
417193000	-116.003
417193100	-135.895
417193200	-111.334
417193300	-133.734
417193400	-112.691
417193500	-137.737
417193600	-114.803
417193700	-127.999
417193800	-110.818
417193900	-137.586
417194000	-113.551
417194100	-141.363
417194200	-110.877
417194300	-128.389
417194400	-115.199
417194500	-132.96
417194600	-115.281
417194700	-128.139
417194800	-112.024
417194900	-139.662
417195000	-110.882
417195100	-135.425
417195200	-113.051
417195300	-124.74
417195400	-112.234
417195500	-134.608
417195600	-114.726
417195700	-129.322
417195800	-113.897
417195900	-127.788
417196000	-114.903
417196100	-132.766
417196200	-116.206
417196300	-130.021
417196400	-114.43
417196500	-133.459
417196600	-113.55
417196700	-128.027
417196800	-112.869
417196900	-138.368
417197000	-113.653
417197100	-138.637
417197200	-113.684
417197300	-131.984
417197400	-115.366
417197500	-128.734
417197600	-112.904
417197700	-126.855
417197800	-111.406
417197900	-136.755
417198000	-114.909
417198100	-126.924
417198200	-113.515
417198300	-146.694
417198400	-111.354
417198500	-130.172
417198600	-116.553
417198700	-134.357
417198800	-115.573
417198900	-127.52
417199000	-112.847
417199100	-134.293
417199200	-115.032
417199300	-132
417199400	-115.745
417199500	-147.944
417199600	-113.912
417199700	-126.824
417199800	-114.055
417199900	-135.858
417200000	-112.582
417200100	-134.047
417200200	-112.614
417200300	-141.972
417200400	-114.135
417200500	-133.028
417200600	-116.801
417200700	-139.569
417200800	-116.054
417200900	-151.81
417201000	-115.082
417201100	-138.138
417201200	-115.082
417201300	-132.883
417201400	-113.462
417201500	-133.064
417201600	-113.083
417201700	-133.04
417201800	-114.27
417201900	-138.155
417202000	-113.959
417202100	-136.262
417202200	-114.722
417202300	-136.709
417202400	-113.474
417202500	-132.043
417202600	-114.998
417202700	-138.001
417202800	-115.994
417202900	-136.622
417203000	-115.996
417203100	-135.071
417203200	-115.646
417203300	-141.17
417203400	-110.201
417203500	-132.807
417203600	-114.348
417203700	-136.854
417203800	-116.714
417203900	-128.119
417204000	-116.392
417204100	-132.585
417204200	-113.791
417204300	-150.233
417204400	-114.324
417204500	-131.901
417204600	-114.326
417204700	-133.481
417204800	-115.051
417204900	-142.593
417205000	-115.144
417205100	-133.911
417205200	-114.344
417205300	-150.982
417205400	-112.896
417205500	-139.708
417205600	-117.251
417205700	-149.497
417205800	-118.379
417205900	-133.815
417206000	-117.638
417206100	-138.375
417206200	-113.866
417206300	-132.742
417206400	-116.73
417206500	-142.978
417206600	-116.775
417206700	-135.989
417206800	-115.907
417206900	-137.449
417207000	-114.297
417207100	-129.12
417207200	-116.853
417207300	-138.699
417207400	-114.944
417207500	-137.017
417207600	-116.339
417207700	-133.552
417207800	-116.819
417207900	-136.605
417208000	-117.852
417208100	-134.146
417208200	-116.349
417208300	-134
417208400	-116.69
417208500	-137.433
417208600	-115.902
417208700	-134.333
417208800	-115.383
417208900	-137.451
417209000	-117.775
417209100	-136.366
417209200	-119.444
417209300	-139.26
417209400	-116.461
417209500	-147.292
417209600	-115.01
417209700	-134.793
417209800	-120.764
417209900	-134.552
417210000	-115.786
417210100	-139.976
417210200	-117.833
417210300	-134.942
417210400	-116.65
417210500	-140.13
417210600	-114.986
417210700	-137.983
417210800	-116.364
417210900	-132.875
417211000	-115.885
417211100	-141.261
417211200	-116.098
417211300	-131.811
417211400	-116.107
417211500	-134.58
417211600	-118.357
417211700	-139.548
417211800	-116.197
417211900	-136.118
417212000	-116.057
417212100	-146.911
417212200	-115.047
417212300	-139.762
417212400	-118.918
417212500	-138.947
417212600	-114.508
417212700	-134.529
417212800	-116.713
417212900	-146.057
417213000	-117.384
417213100	-137.604
417213200	-118.187
417213300	-140.687
417213400	-118.609
417213500	-140.448
417213600	-114.648
417213700	-140.385
417213800	-116.59
417213900	-138.617
417214000	-115.481
417214100	-136.954
417214200	-115.145
417214300	-145.938
417214400	-113.452
417214500	-148.752
417214600	-113.453
417214700	-138.19
417214800	-116.073
417214900	-134.322
417215000	-118.613
417215100	-145.574
417215200	-117.037
417215300	-140.49
417215400	-117.736
417215500	-130.303
417215600	-116.486
417215700	-130.714
417215800	-116.592
417215900	-157.691
417216000	-116.299
417216100	-142.923
417216200	-116.702
417216300	-137.192
417216400	-119.962
417216500	-138.983
417216600	-116.636
417216700	-142.684
417216800	-113.019
417216900	-135.967
417217000	-115.008
417217100	-136.276
417217200	-114.689
417217300	-152.834
417217400	-118.362
417217500	-139.715
417217600	-117.209
417217700	-133.528
417217800	-115.562
417217900	-143.716
417218000	-117.935
417218100	-135.878
417218200	-118.602
417218300	-136.863
417218400	-117.097
417218500	-137.587
417218600	-116.143
417218700	-133.363
417218800	-116.372
417218900	-139.246
417219000	-117.856
417219100	-140.953
417219200	-118.881
417219300	-130.57
417219400	-117.856
417219500	-132.841
417219600	-118.63
417219700	-136.429
417219800	-115.428
417219900	-148.058
417220000	-117.862
417220100	-158.929
417220200	-116.729
417220300	-134.886
417220400	-117.391
417220500	-138.827
417220600	-113.779
417220700	-137.761
417220800	-118.684
417220900	-138.36
417221000	-117.61
417221100	-148.089
417221200	-115.876
417221300	-142.408
417221400	-119.571
417221500	-138.965
417221600	-117.158
417221700	-138.213
417221800	-119.291
417221900	-132.838
417222000	-116.225
417222100	-140.602
417222200	-116.614
417222300	-139.434
417222400	-116.64
417222500	-137.879
417222600	-115.921
417222700	-140.507
417222800	-119.138
417222900	-139.872
417223000	-117.344
417223100	-160.651
417223200	-116.467
417223300	-131.849
417223400	-115.648
417223500	-136.095
417223600	-116.42
417223700	-135.103
417223800	-116.242
417223900	-134.22
417224000	-119.013
417224100	-141.582
417224200	-119.325
417224300	-142.994
417224400	-118.894
417224500	-135.178
417224600	-117.327
417224700	-144.063
417224800	-118.751
417224900	-136.467
417225000	-117.124
417225100	-142.33
417225200	-117.212
417225300	-137.916
417225400	-120.316
417225500	-138.63
417225600	-116.246
417225700	-138.271
417225800	-119.871
417225900	-149.534
417226000	-117.77
417226100	-133.913
417226200	-118.785
417226300	-139.008
417226400	-118.37
417226500	-139.392
417226600	-117.689
417226700	-138
417226800	-116.534
417226900	-144.421
417227000	-117.458
417227100	-139.047
417227200	-118.824
417227300	-142.606
417227400	-118.874
417227500	-134.693
417227600	-117.685
417227700	-144.128
417227800	-116.093
417227900	-132.179
417228000	-116.97
417228100	-136.56
417228200	-121.042
417228300	-141.706
417228400	-118.401
417228500	-140.744
417228600	-117.199
417228700	-137.795
417228800	-119.815
417228900	-130.202
417229000	-117.557
417229100	-145.092
417229200	-118.319
417229300	-133.894
417229400	-118.409
417229500	-131.177
417229600	-118.341
417229700	-139.749
417229800	-116.079
417229900	-133.369
417230000	-119.27
417230100	-139.17
417230200	-118.243
417230300	-138.487
417230400	-116.513
417230500	-133.211
417230600	-115.004
417230700	-137.359
417230800	-117.055
417230900	-139.041
417231000	-117.638
417231100	-136.952
417231200	-119.425
417231300	-134.593
417231400	-118.108
417231500	-142.296
417231600	-119.146
417231700	-145.831
417231800	-118.734
417231900	-137.753
417232000	-118.74
417232100	-131.086
417232200	-120.329
417232300	-144.575
417232400	-120.831
417232500	-133.127
417232600	-119.95
417232700	-140.597
417232800	-115.554
417232900	-140.018
417233000	-117.632
417233100	-141.682
417233200	-119.651
417233300	-146.471
417233400	-120.69
417233500	-145.45
417233600	-115.852
417233700	-134.752
417233800	-117.695
417233900	-140.717
417234000	-117.728
417234100	-144.328
417234200	-117.553
417234300	-142.304
417234400	-117.841
417234500	-133.136
417234600	-119.788
417234700	-141.988
417234800	-118.667
417234900	-142.961
417235000	-118.589
417235100	-144.522
417235200	-119.381
417235300	-136.18
417235400	-120.592
417235500	-145.271
417235600	-119.78
417235700	-142.97
417235800	-117.861
417235900	-132.045
417236000	-119.232
417236100	-133.043
417236200	-121.044
417236300	-137.568
417236400	-117.119
417236500	-142.85
417236600	-117.816
417236700	-140.186
417236800	-120.999
417236900	-143.417
417237000	-118.465
417237100	-139.276
417237200	-118.465
417237300	-155.917
417237400	-120.358
417237500	-140.557
417237600	-118.307
417237700	-156.146
417237800	-120.149
417237900	-139.499
417238000	-118.757
417238100	-131.971
417238200	-118.386
417238300	-143.018
417238400	-116.8
417238500	-146.988
417238600	-118.487
417238700	-139.844
417238800	-118.34
417238900	-142.667
417239000	-118.477
417239100	-143.842
417239200	-120.4
417239300	-140.451
417239400	-120.65
417239500	-138.448
417239600	-118.378
417239700	-141.77
417239800	-119.227
417239900	-140.682
417240000	-120.021
417240100	-146.832
417240200	-116.912
417240300	-133.268
417240400	-117.714
417240500	-134.578
417240600	-118.443
417240700	-136
417240800	-120.291
417240900	-144.864
417241000	-119.748
417241100	-139.181
417241200	-119.245
417241300	-144.338
417241400	-116.743
417241500	-135.61
417241600	-118.782
417241700	-142.844
417241800	-118.676
417241900	-144.362
417242000	-116.706
417242100	-142.608
417242200	-119.578
417242300	-140.846
417242400	-119.697
417242500	-131.979
417242600	-120.386
417242700	-151.065
417242800	-118.257
417242900	-143.205
417243000	-116.75
417243100	-138.834
417243200	-121.195
417243300	-141.715
417243400	-118.508
417243500	-135.072
417243600	-118.046
417243700	-149.119
417243800	-120.334
417243900	-148.586
417244000	-118.117
417244100	-131.491
417244200	-115.298
417244300	-142.475
417244400	-118.835
417244500	-134.238
417244600	-117.603
417244700	-136.018
417244800	-119.544
417244900	-135.732
417245000	-119.924
417245100	-142.413
417245200	-119.042
417245300	-135.893
417245400	-117.453
417245500	-138.25
417245600	-120.308
417245700	-132.272
417245800	-119.402
417245900	-129.235
417246000	-120.028
417246100	-137.376
417246200	-121.053
417246300	-145.432
417246400	-118.732
417246500	-130.947
417246600	-119.895
417246700	-139.686
417246800	-119.516
417246900	-145.484
417247000	-118.515
417247100	-138.886
417247200	-119.143
417247300	-134.854
417247400	-119.877
417247500	-141.647
417247600	-121.304
417247700	-146.365
417247800	-119.493
417247900	-149.534
417248000	-119.368
417248100	-134.089
417248200	-119.778
417248300	-138.568
417248400	-119.326
417248500	-140.289
417248600	-117.354
417248700	-141.757
417248800	-120.215
417248900	-147.271
417249000	-119.82
417249100	-138.339
417249200	-116.816
417249300	-139.627
417249400	-116.874
417249500	-139.697
417249600	-121.461
417249700	-139.679
417249800	-118.161
[truncated: 18,002 more rows]
