# Supplementary material for: Passive frequency comb generation at radiofrequency for ranging applications
Source: Nat Commun. 2024 Apr 2;15:2844. doi: 10.1038/s41467-024-46940-2 (PMC10987526; doi:10.1038/s41467-024-46940-2)
Supplement: Supplementary file 5 — Source Data [file 41467_2024_46940_MOESM5_ESM.zip › Figure3_Data/836_10MHz_-04_20dBm.xlsx]

## Sheet: Sheet1
frequency (Hz)	power (dBm)
417050000	-121.945
417050100	-139.828
417050200	-118.478
417050300	-152.979
417050400	-120.107
417050500	-137.715
417050600	-122.743
417050700	-141.689
417050800	-121.759
417050900	-143.885
417051000	-124.097
417051100	-143.179
417051200	-120.305
417051300	-145.832
417051400	-118.248
417051500	-156.87
417051600	-119.951
417051700	-137.658
417051800	-118.854
417051900	-148.497
417052000	-124.368
417052100	-142.538
417052200	-120.007
417052300	-139.673
417052400	-121.458
417052500	-135.384
417052600	-121.839
417052700	-146.773
417052800	-121.716
417052900	-138.249
417053000	-122.674
417053100	-139.711
417053200	-121.675
417053300	-143.029
417053400	-119.593
417053500	-139.605
417053600	-119.488
417053700	-153.681
417053800	-122.049
417053900	-148.16
417054000	-120.149
417054100	-139.046
417054200	-119.406
417054300	-144.425
417054400	-120.786
417054500	-134.741
417054600	-120.301
417054700	-147.014
417054800	-120.695
417054900	-140.857
417055000	-124.44
417055100	-148.736
417055200	-121.848
417055300	-156.487
417055400	-121.316
417055500	-135.244
417055600	-119.403
417055700	-144.419
417055800	-121.542
417055900	-142.711
417056000	-121.918
417056100	-136.756
417056200	-120.988
417056300	-138.073
417056400	-123.625
417056500	-145.15
417056600	-121.379
417056700	-147.51
417056800	-117.149
417056900	-142.002
417057000	-119.899
417057100	-142.566
417057200	-123.526
417057300	-143.346
417057400	-119.403
417057500	-130.687
417057600	-120.428
417057700	-144.156
417057800	-119.407
417057900	-144.892
417058000	-123.927
417058100	-137.948
417058200	-120.407
417058300	-135.628
417058400	-120.625
417058500	-144.475
417058600	-119.442
417058700	-139.771
417058800	-120.682
417058900	-138.423
417059000	-120.482
417059100	-132.855
417059200	-121.821
417059300	-136.994
417059400	-121.918
417059500	-144.2
417059600	-117.399
417059700	-152.082
417059800	-119.477
417059900	-137.074
417060000	-120.958
417060100	-145.759
417060200	-120.788
417060300	-145.93
417060400	-122.817
417060500	-144.492
417060600	-120.952
417060700	-144.535
417060800	-121.055
417060900	-140.294
417061000	-119.069
417061100	-145.555
417061200	-120.386
417061300	-138.75
417061400	-123.915
417061500	-138.244
417061600	-123.474
417061700	-140.514
417061800	-118.009
417061900	-139.139
417062000	-121.341
417062100	-140.952
417062200	-120.108
417062300	-140.669
417062400	-120.312
417062500	-147.547
417062600	-120.05
417062700	-140.836
417062800	-125.865
417062900	-135.658
417063000	-119.338
417063100	-132.913
417063200	-121.316
417063300	-139.826
417063400	-119.494
417063500	-147.214
417063600	-119.733
417063700	-138.621
417063800	-119.566
417063900	-142.764
417064000	-120.3
417064100	-141.27
417064200	-121.055
417064300	-145.65
417064400	-120.486
417064500	-142.707
417064600	-122.122
417064700	-139.1
417064800	-119.189
417064900	-156.465
417065000	-119.339
417065100	-138.266
417065200	-120.81
417065300	-131.111
417065400	-120.78
417065500	-140.203
417065600	-119.658
417065700	-146.699
417065800	-119.223
417065900	-136.193
417066000	-122.603
417066100	-155.247
417066200	-120.322
417066300	-139.538
417066400	-122.829
417066500	-134.803
417066600	-120.415
417066700	-161.04
417066800	-120.958
417066900	-136.13
417067000	-120.667
417067100	-136.85
417067200	-121.141
417067300	-147.928
417067400	-117.937
417067500	-138.29
417067600	-117.191
417067700	-136.629
417067800	-118.741
417067900	-139.604
417068000	-122.261
417068100	-140.626
417068200	-121.488
417068300	-148.035
417068400	-119.064
417068500	-134.83
417068600	-120.42
417068700	-151.303
417068800	-120.219
417068900	-134.319
417069000	-119.436
417069100	-138.719
417069200	-120.402
417069300	-149.761
417069400	-120.952
417069500	-151.976
417069600	-122.844
417069700	-150.018
417069800	-120.085
417069900	-148.992
417070000	-120.682
417070100	-131.762
417070200	-118.907
417070300	-149.813
417070400	-119.136
417070500	-136.118
417070600	-118.368
417070700	-160.983
417070800	-120.443
417070900	-139.543
417071000	-120.471
417071100	-144.184
417071200	-121.482
417071300	-140.283
417071400	-123.603
417071500	-147.538
417071600	-120.188
417071700	-138.21
417071800	-122.319
417071900	-136.635
417072000	-119.099
417072100	-135.291
417072200	-116.642
417072300	-137.628
417072400	-119.461
417072500	-139.088
417072600	-120.273
417072700	-137.671
417072800	-120.084
417072900	-131.583
417073000	-119.969
417073100	-141.426
417073200	-122.802
417073300	-140.194
417073400	-119.887
417073500	-135.623
417073600	-118.373
417073700	-144.362
417073800	-119.361
417073900	-139.429
417074000	-120.258
417074100	-135.57
417074200	-117.696
417074300	-139.828
417074400	-122.667
417074500	-142.588
417074600	-118.978
417074700	-140.81
417074800	-116.805
417074900	-139.7
417075000	-123.061
417075100	-145.286
417075200	-119.975
417075300	-138.023
417075400	-123.213
417075500	-147.979
417075600	-120.67
417075700	-146.96
417075800	-119.71
417075900	-133.565
417076000	-120.57
417076100	-133.526
417076200	-119.666
417076300	-134.212
417076400	-121.074
417076500	-147.475
417076600	-118.949
417076700	-133.389
417076800	-120.681
417076900	-137.841
417077000	-118.624
417077100	-143.203
417077200	-119.797
417077300	-132.29
417077400	-120.822
417077500	-139.938
417077600	-118.993
417077700	-146.872
417077800	-121.053
417077900	-141.397
417078000	-123.199
417078100	-148.484
417078200	-122.617
417078300	-139.545
417078400	-121.891
417078500	-140.918
417078600	-117.918
417078700	-143.281
417078800	-120.292
417078900	-140.686
417079000	-118.811
417079100	-135.632
417079200	-119.508
417079300	-145.905
417079400	-118.169
417079500	-138.627
417079600	-120.521
417079700	-141.811
417079800	-119.279
417079900	-139.686
417080000	-120.227
417080100	-140.021
417080200	-120.227
417080300	-140.141
417080400	-120.968
417080500	-151.694
417080600	-121.249
417080700	-132.725
417080800	-119.903
417080900	-136.937
417081000	-121.726
417081100	-140.564
417081200	-117.851
417081300	-140.941
417081400	-119.748
417081500	-147.871
417081600	-117.15
417081700	-135.954
417081800	-119.527
417081900	-137.706
417082000	-118.885
417082100	-161.798
417082200	-119.108
417082300	-142.995
417082400	-119.364
417082500	-137.927
417082600	-118.933
417082700	-139.662
417082800	-116.643
417082900	-136.635
417083000	-118.38
417083100	-140.653
417083200	-119.389
417083300	-141.567
417083400	-119.894
417083500	-141.482
417083600	-117.172
417083700	-140.05
417083800	-121.975
417083900	-135.903
417084000	-119.952
417084100	-142.714
417084200	-119.274
417084300	-146.247
417084400	-119.653
417084500	-141.738
417084600	-118.381
417084700	-140.22
417084800	-119.773
417084900	-140.017
417085000	-120.411
417085100	-138.963
417085200	-118.804
417085300	-145.101
417085400	-119.499
417085500	-152.824
417085600	-119.236
417085700	-141.639
417085800	-120.616
417085900	-140.688
417086000	-118.041
417086100	-140.55
417086200	-121.191
417086300	-149.793
417086400	-118.758
417086500	-137.642
417086600	-118.609
417086700	-142.238
417086800	-117.894
417086900	-145.626
417087000	-118.443
417087100	-136.798
417087200	-118.338
417087300	-138.495
417087400	-120.057
417087500	-141.663
417087600	-118.809
417087700	-138.674
417087800	-117.489
417087900	-130.306
417088000	-119.037
417088100	-147.635
417088200	-119.045
417088300	-159.592
417088400	-119.179
417088500	-138.408
417088600	-119.919
417088700	-143.275
417088800	-121.459
417088900	-142.92
417089000	-119.436
417089100	-134.144
417089200	-118.224
417089300	-155.363
417089400	-120.998
417089500	-127.159
417089600	-116.912
417089700	-143.841
417089800	-119.416
417089900	-132.507
417090000	-118.654
417090100	-151.014
417090200	-117.404
417090300	-131.161
417090400	-120.31
417090500	-136.636
417090600	-115.875
417090700	-149.785
417090800	-119.734
417090900	-152.651
417091000	-118.34
417091100	-147.473
417091200	-119.522
417091300	-140.369
417091400	-119.978
417091500	-144.268
417091600	-118.581
417091700	-138.82
417091800	-118.016
417091900	-137.125
417092000	-118.744
417092100	-143.635
417092200	-119.155
417092300	-143.488
417092400	-117.941
417092500	-135.866
417092600	-119.914
417092700	-138.465
417092800	-121.454
417092900	-141.489
417093000	-119.46
417093100	-130.417
417093200	-120.104
417093300	-131.605
417093400	-118.057
417093500	-150.737
417093600	-119.297
417093700	-139.032
417093800	-120.606
417093900	-135.604
417094000	-120.038
417094100	-147.423
417094200	-119.96
417094300	-139.556
417094400	-118.845
417094500	-153.284
417094600	-117.731
417094700	-135.953
417094800	-119.358
417094900	-138.31
417095000	-119.046
417095100	-137.819
417095200	-119.296
417095300	-130.508
417095400	-119.442
417095500	-148.58
417095600	-119.934
417095700	-145.022
417095800	-119.261
417095900	-139.049
417096000	-119.405
417096100	-134.099
417096200	-117.953
417096300	-133.898
417096400	-118.794
417096500	-136.735
417096600	-119.031
417096700	-137.374
417096800	-120.229
417096900	-136.019
417097000	-118.357
417097100	-135.183
417097200	-120.089
417097300	-128.279
417097400	-118.496
417097500	-134.898
417097600	-116.981
417097700	-141.148
417097800	-118.992
417097900	-131.418
417098000	-119.216
417098100	-139.706
417098200	-118.334
417098300	-145.891
417098400	-117.063
417098500	-138.084
417098600	-119.356
417098700	-149.016
417098800	-121.622
417098900	-146.66
417099000	-120.667
417099100	-140.358
417099200	-120.1
417099300	-133.518
417099400	-116.791
417099500	-144.087
417099600	-120.687
417099700	-133.912
417099800	-116.592
417099900	-139.565
417100000	-119.235
417100100	-142.009
417100200	-119.388
417100300	-148.533
417100400	-118.607
417100500	-145.663
417100600	-118.095
417100700	-138.425
417100800	-116.607
417100900	-139.018
417101000	-118.932
417101100	-150.552
417101200	-117.718
417101300	-135.678
417101400	-116.101
417101500	-138.72
417101600	-119.049
417101700	-134.885
417101800	-118.446
417101900	-130.257
417102000	-119.321
417102100	-132.655
417102200	-117.953
417102300	-141.584
417102400	-118.836
417102500	-132.575
417102600	-116.967
417102700	-138.413
417102800	-119.855
417102900	-134.956
417103000	-121.044
417103100	-144.791
417103200	-116.427
417103300	-132.868
417103400	-117.431
417103500	-138.957
417103600	-118.025
417103700	-147.631
417103800	-116.266
417103900	-137.082
417104000	-117.178
417104100	-149.193
417104200	-119.003
417104300	-132.14
417104400	-117.319
417104500	-136.36
417104600	-118.285
417104700	-140.07
417104800	-118.704
417104900	-136.051
417105000	-119.302
417105100	-135.327
417105200	-117.91
417105300	-133.209
417105400	-119.763
417105500	-143.867
417105600	-119.394
417105700	-144.112
417105800	-116.474
417105900	-141.077
417106000	-119.433
417106100	-140.951
417106200	-119.43
417106300	-138.357
417106400	-116.91
417106500	-138.348
417106600	-114.223
417106700	-139.993
417106800	-118.17
417106900	-138.658
417107000	-116.164
417107100	-134.863
417107200	-119.38
417107300	-152.561
417107400	-117.954
417107500	-139.296
417107600	-119.011
417107700	-140.93
417107800	-118.989
417107900	-142.226
417108000	-116.681
417108100	-137.774
417108200	-116.964
417108300	-137.208
417108400	-117.879
417108500	-140.138
417108600	-118.224
417108700	-135.529
417108800	-119.853
417108900	-142.996
417109000	-118.067
417109100	-144.362
417109200	-117.963
417109300	-136.8
417109400	-115.841
417109500	-136.061
417109600	-117.594
417109700	-137.119
417109800	-116.487
417109900	-140.496
417110000	-115.519
417110100	-138.78
417110200	-113.373
417110300	-129.575
417110400	-119.918
417110500	-140.875
417110600	-116.956
417110700	-144.368
417110800	-116.84
417110900	-146.337
417111000	-117.425
417111100	-140.194
417111200	-116.05
417111300	-139.763
417111400	-118.026
417111500	-135.05
417111600	-117.716
417111700	-136.551
417111800	-119.504
417111900	-145.099
417112000	-114.042
417112100	-139.984
417112200	-116.818
417112300	-138.216
417112400	-117.875
417112500	-142.502
417112600	-117.513
417112700	-136.215
417112800	-118.992
417112900	-134.781
417113000	-118.207
417113100	-138.291
417113200	-117.744
417113300	-138.51
417113400	-122.807
417113500	-133.749
417113600	-116.079
417113700	-138.548
417113800	-118.875
417113900	-137.249
417114000	-117.261
417114100	-136.524
417114200	-115.69
417114300	-160.897
417114400	-118.443
417114500	-142.5
417114600	-116.349
417114700	-131.064
417114800	-115.32
417114900	-141.567
417115000	-119.096
417115100	-131.247
417115200	-117.49
417115300	-135.459
417115400	-117.777
417115500	-140.554
417115600	-115.898
417115700	-135.574
417115800	-116.386
417115900	-133.083
417116000	-115.39
417116100	-138.529
417116200	-115.39
417116300	-146.243
417116400	-117.832
417116500	-134.524
417116600	-115.856
417116700	-130.124
417116800	-117.948
417116900	-132.552
417117000	-114.938
417117100	-129.216
417117200	-117.755
417117300	-139.769
417117400	-118.791
417117500	-142.427
417117600	-114.475
417117700	-128.776
417117800	-116.253
417117900	-140.919
417118000	-117.235
417118100	-142.954
417118200	-119.821
417118300	-137.949
417118400	-116.068
417118500	-135.033
417118600	-116.979
417118700	-132.773
417118800	-116.989
417118900	-133.696
417119000	-116.043
417119100	-126.724
417119200	-116.269
417119300	-144.161
417119400	-117.426
417119500	-139.779
417119600	-119.476
417119700	-134.915
417119800	-117.51
417119900	-147.192
417120000	-117.277
417120100	-144.25
417120200	-118.255
417120300	-131.146
417120400	-117.342
417120500	-135.84
417120600	-118.097
417120700	-133.652
417120800	-117.152
417120900	-142.58
417121000	-116.165
417121100	-135.836
417121200	-115.681
417121300	-142.791
417121400	-118.165
417121500	-137.288
417121600	-114.404
417121700	-142.984
417121800	-117.793
417121900	-138.95
417122000	-115.112
417122100	-137.898
417122200	-117.389
417122300	-141.803
417122400	-116.669
417122500	-133.823
417122600	-116.916
417122700	-136.409
417122800	-117.344
417122900	-141.183
417123000	-116.52
417123100	-134.269
417123200	-118.474
417123300	-133.129
417123400	-114.939
417123500	-137.892
417123600	-116.177
417123700	-131.246
417123800	-115.082
417123900	-127.962
417124000	-115.601
417124100	-130.318
417124200	-117.293
417124300	-125.597
417124400	-113.408
417124500	-134.652
417124600	-115.826
417124700	-136.193
417124800	-116.511
417124900	-127.192
417125000	-114.861
417125100	-139.854
417125200	-114.145
417125300	-139.143
417125400	-115.816
417125500	-141.706
417125600	-114.464
417125700	-158.26
417125800	-118.211
417125900	-133.945
417126000	-114.539
417126100	-133.676
417126200	-117.277
417126300	-134.05
417126400	-114.182
417126500	-130.691
417126600	-115.037
417126700	-136.871
417126800	-115.744
417126900	-132.505
417127000	-115.911
417127100	-134.151
417127200	-114.942
417127300	-133.351
417127400	-118.226
417127500	-133.017
417127600	-115.446
417127700	-129.122
417127800	-115.339
417127900	-131.591
417128000	-115.477
417128100	-130.705
417128200	-114.285
417128300	-138.424
417128400	-115.098
417128500	-130.093
417128600	-112.716
417128700	-138.273
417128800	-113.56
417128900	-132.657
417129000	-115.465
417129100	-130.87
417129200	-112.583
417129300	-142.074
417129400	-112.749
417129500	-135.282
417129600	-114.448
417129700	-128.765
417129800	-115.352
417129900	-135.23
417130000	-115.237
417130100	-145.358
417130200	-114.85
417130300	-143.713
417130400	-114.034
417130500	-146.551
417130600	-113.617
417130700	-132.234
417130800	-113.625
417130900	-129.589
417131000	-117.348
417131100	-130.657
417131200	-115.364
417131300	-132.169
417131400	-114.645
417131500	-138.721
417131600	-113.48
417131700	-130.119
417131800	-115.732
417131900	-133.374
417132000	-114.04
417132100	-128.149
417132200	-114.569
417132300	-127.792
417132400	-115.598
417132500	-140.691
417132600	-114.203
417132700	-133.134
417132800	-111.995
417132900	-132.54
417133000	-114.635
417133100	-134.816
417133200	-114.091
417133300	-133.352
417133400	-113.729
417133500	-145.714
417133600	-113.523
417133700	-136.429
417133800	-115.343
417133900	-131.788
417134000	-110.567
417134100	-149.087
417134200	-111.145
417134300	-136.26
417134400	-112.85
417134500	-136.506
417134600	-111.933
417134700	-133.843
417134800	-111.16
417134900	-136.934
417135000	-116.595
417135100	-136.411
417135200	-112.784
417135300	-133.952
417135400	-110.97
417135500	-131.647
417135600	-112.745
417135700	-136.669
417135800	-111.434
417135900	-123.315
417136000	-111.844
417136100	-133.155
417136200	-110.335
417136300	-131.1
417136400	-113.261
417136500	-141.827
417136600	-113.649
417136700	-126.969
417136800	-110.685
417136900	-132.142
417137000	-113.04
417137100	-130.819
417137200	-110.976
417137300	-132.543
417137400	-110.406
417137500	-136.555
417137600	-109.094
417137700	-137.047
417137800	-111.836
417137900	-127.26
417138000	-111.5
417138100	-128.753
417138200	-111.683
417138300	-137.038
417138400	-108.888
417138500	-131.05
417138600	-111.362
417138700	-143.081
417138800	-111.552
417138900	-147.288
417139000	-111.864
417139100	-125.822
417139200	-109.363
417139300	-126.187
417139400	-111.844
417139500	-140.59
417139600	-108.579
417139700	-127.959
417139800	-111.873
417139900	-130.538
417140000	-109.048
417140100	-149.738
417140200	-110.134
417140300	-128.55
417140400	-112.057
417140500	-126.633
417140600	-112.071
417140700	-134.674
417140800	-112.479
417140900	-131.654
417141000	-109.421
417141100	-137.741
417141200	-111.309
417141300	-140.905
417141400	-111.62
417141500	-129.909
417141600	-108.494
417141700	-137.325
417141800	-108.857
417141900	-130.548
417142000	-108.275
417142100	-128.778
417142200	-108.983
417142300	-127.689
417142400	-108.139
417142500	-129.042
417142600	-110.212
417142700	-130.269
417142800	-111.448
417142900	-130.584
417143000	-107.493
417143100	-135.181
417143200	-108.285
417143300	-130.886
417143400	-108.406
417143500	-131.354
417143600	-109.923
417143700	-137.798
417143800	-109.534
417143900	-129.232
417144000	-106.092
417144100	-127.709
417144200	-108.504
417144300	-126.874
417144400	-108.547
417144500	-132.047
417144600	-107.296
417144700	-127.838
417144800	-107.927
417144900	-126.744
417145000	-109.725
417145100	-131.813
417145200	-105.824
417145300	-124.739
417145400	-107.232
417145500	-137.637
417145600	-106.589
417145700	-137.425
417145800	-105.384
417145900	-140.635
417146000	-105.12
417146100	-124.696
417146200	-108.985
417146300	-123.625
417146400	-107.846
417146500	-127.147
417146600	-104.776
417146700	-123.775
417146800	-109.036
417146900	-134.722
417147000	-107.744
417147100	-131.693
417147200	-105.869
417147300	-120.287
417147400	-107.802
417147500	-134.108
417147600	-107.079
417147700	-129.859
417147800	-106.667
417147900	-135.063
417148000	-102.615
417148100	-129.319
417148200	-105.525
417148300	-130.311
417148400	-101.834
417148500	-122.301
417148600	-106.678
417148700	-120.779
417148800	-107.712
417148900	-117.907
417149000	-104.193
417149100	-120.63
417149200	-105.396
417149300	-127.668
417149400	-106.246
417149500	-121.241
417149600	-102.585
417149700	-137.024
417149800	-103.227
417149900	-122.648
417150000	-105.084
417150100	-115.914
417150200	-104.081
417150300	-120.599
417150400	-103.51
417150500	-119.906
417150600	-103.842
417150700	-129.251
417150800	-102.957
417150900	-123.459
417151000	-104.614
417151100	-127.303
417151200	-104.703
417151300	-122.233
417151400	-102.666
417151500	-122.667
417151600	-103.195
417151700	-121.77
417151800	-102.662
417151900	-111.592
417152000	-103.674
417152100	-119.444
417152200	-104.572
417152300	-116.782
417152400	-99.7382
417152500	-135.596
417152600	-103.237
417152700	-128.431
417152800	-100.397
417152900	-122.008
417153000	-102.979
417153100	-120.426
417153200	-99.9283
417153300	-136.698
417153400	-100.817
417153500	-125.332
417153600	-101.789
417153700	-123.56
417153800	-102.196
417153900	-115.077
417154000	-98.6386
417154100	-123.401
417154200	-100.497
417154300	-125.524
417154400	-98.4308
417154500	-118.669
417154600	-98.1749
417154700	-122.278
417154800	-97.8051
417154900	-108.406
417155000	-99.0888
417155100	-131.332
417155200	-97.544
417155300	-113.694
417155400	-96.5666
417155500	-120.012
417155600	-96.0312
417155700	-124.678
417155800	-95.6241
417155900	-116.29
417156000	-96.2234
417156100	-116.906
417156200	-93.7762
417156300	-117.36
417156400	-93.3424
417156500	-110.035
417156600	-94.2279
417156700	-114.035
417156800	-91.8469
417156900	-109.697
417157000	-93.1666
417157100	-111.762
417157200	-92.425
417157300	-108.692
417157400	-89.0521
417157500	-110.607
417157600	-88.918
417157700	-108.285
417157800	-90.6759
417157900	-107.617
417158000	-91.5902
417158100	-109.793
417158200	-89.4474
417158300	-104.695
417158400	-82.928
417158500	-105.962
417158600	-82.9367
417158700	-107.318
417158800	-80.2572
417158900	-102.684
417159000	-73.657
417159100	-92.9882
417159200	-65.0116
417159300	-81.3798
417159400	-36.3241
417159500	-85.6441
417159600	-72.8625
417159700	-101.556
417159800	-79.9361
417159900	-106.891
417160000	-84.1659
417160100	-94.9909
417160200	-82.494
417160300	-100.541
417160400	-88.7977
417160500	-116.649
417160600	-89.7705
417160700	-105.604
417160800	-90.796
417160900	-115.446
417161000	-87.811
417161100	-116.244
417161200	-92.0059
417161300	-129.39
417161400	-92.1447
417161500	-106.504
417161600	-91.699
417161700	-118.07
417161800	-91.6984
417161900	-128.287
417162000	-94.7224
417162100	-110.589
417162200	-93.7032
417162300	-118.257
417162400	-95.1245
417162500	-124.794
417162600	-94.3636
417162700	-119.469
417162800	-95.9033
417162900	-119.245
417163000	-94.5465
417163100	-121.259
417163200	-95.1462
417163300	-117.791
417163400	-96.4032
417163500	-116.508
417163600	-98.6476
417163700	-117.839
417163800	-97.3533
417163900	-115.856
417164000	-98.2888
417164100	-121.602
417164200	-100.079
417164300	-133.022
417164400	-99.2955
417164500	-113.54
417164600	-99.5242
417164700	-118.14
417164800	-98.1135
417164900	-126.841
417165000	-102.35
417165100	-123.48
417165200	-100.218
417165300	-127.054
417165400	-101.012
417165500	-123.619
417165600	-102.5
417165700	-124.156
417165800	-101.686
417165900	-116.996
417166000	-102.243
417166100	-120.106
417166200	-101.003
417166300	-121.997
417166400	-100.393
417166500	-125.045
417166600	-102.603
417166700	-123.096
417166800	-101.61
417166900	-126.599
417167000	-103.843
417167100	-120.068
417167200	-101.375
417167300	-118.813
417167400	-103.311
417167500	-129.124
417167600	-103.463
417167700	-131.027
417167800	-106.664
417167900	-132.49
417168000	-101.672
417168100	-124.265
417168200	-103.599
417168300	-118.693
417168400	-103.752
417168500	-120.798
417168600	-104.987
417168700	-132.469
417168800	-105.817
417168900	-121.438
417169000	-102.173
417169100	-122.303
417169200	-105.413
417169300	-128.094
417169400	-106.464
417169500	-131.005
417169600	-104.503
417169700	-121.856
417169800	-104.406
417169900	-125.177
417170000	-105.934
417170100	-130.203
417170200	-107.644
417170300	-119.54
417170400	-103.069
417170500	-123.077
417170600	-104.886
417170700	-125.811
417170800	-103.762
417170900	-128.076
417171000	-105.177
417171100	-128.382
417171200	-107.545
417171300	-126.189
417171400	-108.098
417171500	-128.249
417171600	-106.363
417171700	-132.529
417171800	-108.05
417171900	-123.133
417172000	-108.321
417172100	-131.378
417172200	-107.632
417172300	-125.426
417172400	-106.176
417172500	-119.958
417172600	-106.568
417172700	-120.934
417172800	-109.13
417172900	-130.36
417173000	-106.936
417173100	-132.165
417173200	-107.381
417173300	-119.877
417173400	-107.354
417173500	-129.736
417173600	-107.532
417173700	-135.668
417173800	-108.693
417173900	-130.245
417174000	-108.261
417174100	-139.826
417174200	-107.998
417174300	-124.659
417174400	-110.488
417174500	-135.27
417174600	-106.344
417174700	-127.829
417174800	-109.513
417174900	-128.573
417175000	-109.141
417175100	-125.913
417175200	-108.304
417175300	-144.345
417175400	-106.139
417175500	-135.12
417175600	-111.124
417175700	-130.082
417175800	-109.059
417175900	-126.557
417176000	-108.244
417176100	-126.589
417176200	-108.857
417176300	-126.323
417176400	-110.679
417176500	-123.26
417176600	-108.152
417176700	-130.753
417176800	-108.156
417176900	-139.538
417177000	-110.267
417177100	-137.099
417177200	-111.576
417177300	-129.642
417177400	-111.134
417177500	-131.949
417177600	-109.637
417177700	-121.536
417177800	-110.134
417177900	-125.776
417178000	-112.311
417178100	-137.502
417178200	-110.086
417178300	-126.63
417178400	-110.743
417178500	-128.668
417178600	-109.725
417178700	-127.075
417178800	-110.781
417178900	-131.19
417179000	-110.197
417179100	-122.567
417179200	-108.787
417179300	-138.275
417179400	-110.664
417179500	-126.937
417179600	-110.206
417179700	-133.204
417179800	-111.275
417179900	-127.192
417180000	-110.415
417180100	-129.494
417180200	-112.038
417180300	-134.364
417180400	-112.628
417180500	-132.231
417180600	-112.948
417180700	-131.99
417180800	-111.809
417180900	-135.762
417181000	-111.808
417181100	-145.028
417181200	-110.084
417181300	-145.582
417181400	-110.405
417181500	-150.361
417181600	-110.907
417181700	-147.559
417181800	-111.287
417181900	-136.137
417182000	-109.899
417182100	-129.271
417182200	-113.467
417182300	-136.141
417182400	-111.39
417182500	-129.077
417182600	-110.41
417182700	-138.521
417182800	-109.976
417182900	-130.788
417183000	-112.328
417183100	-141.259
417183200	-112.325
417183300	-146.365
417183400	-112.187
417183500	-122.559
417183600	-112.691
417183700	-133.18
417183800	-112.69
417183900	-142.372
417184000	-112.863
417184100	-130.094
417184200	-110.796
417184300	-128.864
417184400	-115.071
417184500	-140.249
417184600	-111.115
417184700	-129.407
417184800	-111.115
417184900	-139.413
417185000	-114.196
417185100	-137.334
417185200	-111.806
417185300	-144.385
417185400	-113.119
417185500	-130.257
417185600	-115.682
417185700	-143.38
417185800	-112.1
417185900	-144.714
417186000	-112.671
417186100	-129.268
417186200	-115.305
417186300	-141.127
417186400	-113.895
417186500	-131.922
417186600	-112.013
417186700	-136.177
417186800	-112.013
417186900	-141.949
417187000	-114.403
417187100	-130.739
417187200	-113.271
417187300	-131.757
417187400	-115.471
417187500	-131.216
417187600	-114.508
417187700	-145.015
417187800	-115.386
417187900	-130.448
417188000	-114.314
417188100	-140.609
417188200	-115.693
417188300	-138.243
417188400	-117.061
417188500	-136.654
417188600	-116.57
417188700	-132.332
417188800	-115.498
417188900	-136.663
417189000	-115.858
417189100	-148.789
417189200	-114.344
417189300	-128.679
417189400	-113.766
417189500	-128.103
417189600	-114.371
417189700	-141.06
417189800	-115.8
417189900	-131.213
417190000	-116.017
417190100	-133.699
417190200	-112.326
417190300	-136.696
417190400	-116.567
417190500	-136.353
417190600	-113.671
417190700	-150.788
417190800	-115.839
417190900	-129.606
417191000	-113.942
417191100	-131.37
417191200	-114.296
417191300	-134.551
417191400	-115.633
417191500	-135.672
417191600	-115.434
417191700	-139.057
417191800	-115.123
417191900	-134.76
417192000	-115.117
417192100	-137.943
417192200	-115.437
417192300	-143.843
417192400	-115.625
417192500	-134.758
417192600	-115.53
417192700	-126.439
417192800	-114.442
417192900	-140.007
417193000	-114.26
417193100	-133.525
417193200	-116.122
417193300	-149.21
417193400	-114.105
417193500	-131.181
417193600	-113.363
417193700	-151.811
417193800	-115.375
417193900	-142.719
417194000	-115.423
417194100	-137.485
417194200	-114.195
417194300	-122.59
417194400	-115.738
417194500	-137.982
417194600	-115.583
417194700	-134.964
417194800	-115.867
417194900	-141.419
417195000	-116.764
417195100	-140.076
417195200	-113.635
417195300	-136.474
417195400	-116.965
417195500	-135.327
417195600	-116.581
417195700	-147.203
417195800	-115.95
417195900	-140.05
417196000	-114.4
417196100	-133.517
417196200	-115.402
417196300	-139.328
417196400	-113.62
417196500	-141.792
417196600	-112.518
417196700	-131.967
417196800	-112.744
417196900	-129.096
417197000	-118.197
417197100	-143.215
417197200	-119.451
417197300	-146.296
417197400	-118.669
417197500	-134.193
417197600	-115.12
417197700	-143.455
417197800	-118.289
417197900	-133.073
417198000	-118.527
417198100	-141.952
417198200	-115.72
417198300	-147.223
417198400	-115.899
417198500	-137.073
417198600	-117.067
417198700	-131.803
417198800	-117.282
417198900	-135.36
417199000	-116.787
417199100	-136.419
417199200	-116.543
417199300	-139.138
417199400	-117.481
417199500	-132.965
417199600	-115.932
417199700	-139.929
417199800	-114.047
417199900	-134.965
417200000	-116.462
417200100	-136.604
417200200	-115.397
417200300	-130.539
417200400	-115.401
417200500	-145.406
417200600	-115.48
417200700	-134.378
417200800	-118.107
417200900	-133.532
417201000	-115.545
417201100	-146.518
417201200	-115.288
417201300	-139.131
417201400	-116.168
417201500	-139.726
417201600	-113.729
417201700	-145.233
417201800	-115.4
417201900	-135.734
417202000	-115.404
417202100	-135.902
417202200	-116.811
417202300	-140.023
417202400	-115.412
417202500	-138.215
417202600	-116.083
417202700	-140.368
417202800	-116.285
417202900	-154.011
417203000	-115.236
417203100	-141.47
417203200	-114.583
417203300	-142.08
417203400	-117.666
417203500	-134.002
417203600	-117.346
417203700	-137.899
417203800	-116.878
417203900	-133.65
417204000	-115.369
417204100	-135.403
417204200	-115.633
417204300	-142.108
417204400	-120.451
417204500	-139.37
417204600	-116.505
417204700	-150.049
417204800	-117.641
417204900	-136.796
417205000	-117.921
417205100	-144.777
417205200	-118.982
417205300	-140.271
417205400	-116.088
417205500	-138.308
417205600	-117.149
417205700	-134.469
417205800	-117.077
417205900	-134.979
417206000	-114.551
417206100	-137.779
417206200	-119.502
417206300	-132.019
417206400	-117.254
417206500	-133.733
417206600	-115.233
417206700	-135.568
417206800	-120.205
417206900	-139.372
417207000	-119.12
417207100	-135.159
417207200	-114.947
417207300	-142.269
417207400	-118.037
417207500	-138.224
417207600	-117.159
417207700	-139.98
417207800	-117.135
417207900	-147.9
417208000	-118.395
417208100	-143.633
417208200	-118.018
417208300	-138.644
417208400	-117.435
417208500	-139.994
417208600	-117.024
417208700	-137.817
417208800	-116.743
417208900	-131.264
417209000	-119.507
417209100	-138.279
417209200	-119.147
417209300	-131.36
417209400	-117.884
417209500	-148.928
417209600	-120.373
417209700	-141.53
417209800	-117.683
417209900	-130.932
417210000	-118.669
417210100	-139.255
417210200	-118.676
417210300	-140.773
417210400	-118.747
417210500	-158.055
417210600	-118.544
417210700	-151.086
417210800	-115.073
417210900	-138.634
417211000	-116.618
417211100	-130.521
417211200	-117.692
417211300	-137.61
417211400	-118.75
417211500	-146.946
417211600	-117.628
417211700	-141.561
417211800	-117.766
417211900	-129.837
417212000	-117
417212100	-135.418
417212200	-116.294
417212300	-141.828
417212400	-119.885
417212500	-141.943
417212600	-121.602
417212700	-142.847
417212800	-116.9
417212900	-138.33
417213000	-116.359
417213100	-134.273
417213200	-115.826
417213300	-138.848
417213400	-119.22
417213500	-139.194
417213600	-119.041
417213700	-136.52
417213800	-120.339
417213900	-141.37
417214000	-116.459
417214100	-134.944
417214200	-117.208
417214300	-138.908
417214400	-119.616
417214500	-131.19
417214600	-118.582
417214700	-143.511
417214800	-116.951
417214900	-139.078
417215000	-118.55
417215100	-130.557
417215200	-119.5
417215300	-131.604
417215400	-120.812
417215500	-145.335
417215600	-117.391
417215700	-136.723
417215800	-119.113
417215900	-140.056
417216000	-118.989
417216100	-140.895
417216200	-117.065
417216300	-140.013
417216400	-121.4
417216500	-132.995
417216600	-118.751
417216700	-135.225
417216800	-119.505
417216900	-146.147
417217000	-118.127
417217100	-142.031
417217200	-119.855
417217300	-148.106
417217400	-115.24
417217500	-133.252
417217600	-119.727
417217700	-152.494
417217800	-117.527
417217900	-133.577
417218000	-118.08
417218100	-134.837
417218200	-118.155
417218300	-146.792
417218400	-118.749
417218500	-133.206
417218600	-118.942
417218700	-146.918
417218800	-117.434
417218900	-133.956
417219000	-120.574
417219100	-135.982
417219200	-119.573
417219300	-144.468
417219400	-120.598
417219500	-134.391
417219600	-117.399
417219700	-133.645
417219800	-120.241
417219900	-133.284
417220000	-120.746
417220100	-138.147
417220200	-118.409
417220300	-137.625
417220400	-117.588
417220500	-131.953
417220600	-119.02
417220700	-129.639
417220800	-118.432
417220900	-133.547
417221000	-116.953
417221100	-134.657
417221200	-117.697
417221300	-139.056
417221400	-117.894
417221500	-133.608
417221600	-116.463
417221700	-147.544
417221800	-120.314
417221900	-142.829
417222000	-119.167
417222100	-132.904
417222200	-119.245
417222300	-128.916
417222400	-116.445
417222500	-137.52
417222600	-119.844
417222700	-139.904
417222800	-121.805
417222900	-139.663
417223000	-120.471
417223100	-143.691
417223200	-118.413
417223300	-149.106
417223400	-118.814
417223500	-138.96
417223600	-118.717
417223700	-139.904
417223800	-119.897
417223900	-139.016
417224000	-121.753
417224100	-136.605
417224200	-118.375
417224300	-138.295
417224400	-119.691
417224500	-149.095
417224600	-120.006
417224700	-140.02
417224800	-120.567
417224900	-139.314
417225000	-119.934
417225100	-134.923
417225200	-119.603
417225300	-138.152
417225400	-118.547
417225500	-142.775
417225600	-117.188
417225700	-149.587
417225800	-120.586
417225900	-147.761
417226000	-118.266
417226100	-142.454
417226200	-122.785
417226300	-136.347
417226400	-119.914
417226500	-144.88
417226600	-117.677
417226700	-141.215
417226800	-120.447
417226900	-142.928
417227000	-118.703
417227100	-146.602
417227200	-121.024
417227300	-152.991
417227400	-120.394
417227500	-137.874
417227600	-119.352
417227700	-134.992
417227800	-120.793
417227900	-150.617
417228000	-116.748
417228100	-135.044
417228200	-120
417228300	-133.961
417228400	-118.177
417228500	-139.535
417228600	-120.483
417228700	-150.239
417228800	-118.767
417228900	-136.066
417229000	-116.477
417229100	-137.073
417229200	-117.91
417229300	-151.175
417229400	-118.573
417229500	-141.484
417229600	-119.879
417229700	-134.696
417229800	-120.372
417229900	-152.049
417230000	-119.283
417230100	-149.313
417230200	-119.193
417230300	-145.5
417230400	-117.301
417230500	-139.522
417230600	-119.441
417230700	-150.653
417230800	-119.62
417230900	-137.594
417231000	-119.669
417231100	-138.636
417231200	-121.575
417231300	-144.555
417231400	-118.274
417231500	-147.648
417231600	-120.523
417231700	-131.127
417231800	-117.168
417231900	-138.775
417232000	-121.083
417232100	-137.136
417232200	-121.761
417232300	-138.562
417232400	-121.141
417232500	-148.122
417232600	-120.804
417232700	-142.231
417232800	-119.809
417232900	-140.29
417233000	-118.405
417233100	-139.377
417233200	-118.464
417233300	-137.817
417233400	-117.927
417233500	-143.195
417233600	-119.013
417233700	-142.099
417233800	-121.122
417233900	-139.067
417234000	-117.467
417234100	-148.885
417234200	-120.11
417234300	-138.253
417234400	-120.062
417234500	-139.757
417234600	-118.628
417234700	-142.649
417234800	-119.591
417234900	-141.528
417235000	-119.349
417235100	-146.296
417235200	-120.649
417235300	-143.199
417235400	-118.654
417235500	-137.796
417235600	-118.327
417235700	-139.889
417235800	-119.54
417235900	-138.334
417236000	-120.647
417236100	-145.423
417236200	-120.215
417236300	-138.164
417236400	-117.802
417236500	-141.997
417236600	-118.746
417236700	-133.176
417236800	-119.684
417236900	-131.748
417237000	-117.634
417237100	-142.977
417237200	-118.589
417237300	-140.59
417237400	-122.168
417237500	-133.629
417237600	-119.994
417237700	-139.536
417237800	-120.004
417237900	-152.477
417238000	-120.006
417238100	-137.43
417238200	-119.189
417238300	-147.108
417238400	-120.039
417238500	-133.857
417238600	-121.313
417238700	-144.842
417238800	-120.684
417238900	-137.316
417239000	-120.736
417239100	-144.205
417239200	-119.652
417239300	-145.884
417239400	-118.275
417239500	-151.949
417239600	-121.054
417239700	-137.118
417239800	-121.883
417239900	-157.787
417240000	-121.244
417240100	-148.168
417240200	-119.563
417240300	-141.362
417240400	-120.571
417240500	-138.284
417240600	-121.524
417240700	-139.366
417240800	-119.832
417240900	-139.419
417241000	-121.02
417241100	-147.802
417241200	-120.722
417241300	-143.165
417241400	-122.872
417241500	-139.641
417241600	-119.806
417241700	-142.492
417241800	-122.458
417241900	-149.812
417242000	-121.668
417242100	-135.978
417242200	-118.821
417242300	-136.203
417242400	-120.779
417242500	-146.473
417242600	-120.508
417242700	-144.232
417242800	-116.974
417242900	-135.672
417243000	-121.583
417243100	-148.274
417243200	-120.619
417243300	-142.263
417243400	-119.5
417243500	-139.511
417243600	-117.031
417243700	-140.215
417243800	-122.847
417243900	-143.777
417244000	-119.644
417244100	-142.86
417244200	-119.975
417244300	-142.632
417244400	-120.612
417244500	-139.888
417244600	-120.43
417244700	-150.666
417244800	-121.131
417244900	-133.656
417245000	-117.649
417245100	-142.205
417245200	-120.402
417245300	-141.412
417245400	-119.618
417245500	-141.764
417245600	-120.853
417245700	-136.189
417245800	-121.616
417245900	-142.218
417246000	-118.82
417246100	-141.314
417246200	-119.853
417246300	-139.06
417246400	-120.466
417246500	-141.149
417246600	-118.195
417246700	-139.723
417246800	-114.952
417246900	-133.455
417247000	-119.564
417247100	-139.644
417247200	-120.325
417247300	-139.625
417247400	-120.758
417247500	-144.56
417247600	-121.385
417247700	-156.966
417247800	-120.964
417247900	-139.916
417248000	-119.884
417248100	-153.178
417248200	-118.921
417248300	-139.763
417248400	-119.354
417248500	-149.498
417248600	-118.842
417248700	-135.013
417248800	-119.421
417248900	-148.143
417249000	-121.822
417249100	-157.341
417249200	-119.014
417249300	-138.91
417249400	-118.987
417249500	-138.679
417249600	-118.779
417249700	-139.891
417249800	-120.797
[truncated: 18,002 more rows]
