# Supplementary material for: Passive frequency comb generation at radiofrequency for ranging applications
Source: Nat Commun. 2024 Apr 2;15:2844. doi: 10.1038/s41467-024-46940-2 (PMC10987526; doi:10.1038/s41467-024-46940-2)
Supplement: Supplementary file 5 — Source Data [file 41467_2024_46940_MOESM5_ESM.zip › Figure3_Data/836_10MHz_-04_30dBm.xlsx]

## Sheet: Sheet1
frequency (Hz)	power (dBm)
417050000	-120.576
417050100	-142.138
417050200	-121.365
417050300	-147.929
417050400	-122.504
417050500	-145.135
417050600	-119.316
417050700	-140.24
417050800	-121.618
417050900	-143.136
417051000	-117.663
417051100	-154.693
417051200	-117.351
417051300	-146.131
417051400	-123.042
417051500	-143.909
417051600	-118.221
417051700	-152.053
417051800	-118.23
417051900	-142.22
417052000	-119.095
417052100	-151.686
417052200	-121.691
417052300	-136.88
417052400	-121.178
417052500	-143.816
417052600	-120.485
417052700	-142.502
417052800	-120.476
417052900	-143.256
417053000	-119.749
417053100	-139.669
417053200	-120.053
417053300	-136.269
417053400	-121.326
417053500	-140.808
417053600	-123.091
417053700	-140.193
417053800	-122.3
417053900	-135.604
417054000	-118.554
417054100	-141.268
417054200	-120.913
417054300	-137.619
417054400	-121.199
417054500	-164.959
417054600	-119.329
417054700	-141.179
417054800	-119.925
417054900	-139.713
417055000	-121.484
417055100	-152.09
417055200	-119.409
417055300	-155.174
417055400	-118.418
417055500	-150.782
417055600	-121.894
417055700	-140.911
417055800	-119.755
417055900	-137.315
417056000	-123.42
417056100	-142.781
417056200	-119.653
417056300	-134.62
417056400	-120.236
417056500	-158.917
417056600	-119.782
417056700	-133.439
417056800	-121.225
417056900	-154.57
417057000	-119.803
417057100	-150.552
417057200	-121.559
417057300	-137.096
417057400	-120.139
417057500	-146.603
417057600	-119.124
417057700	-136.461
417057800	-120.474
417057900	-141.676
417058000	-119.332
417058100	-140.882
417058200	-122.432
417058300	-139.694
417058400	-120.084
417058500	-144.843
417058600	-122.278
417058700	-141.44
417058800	-120.549
417058900	-146.03
417059000	-120.029
417059100	-136.091
417059200	-121.449
417059300	-140.765
417059400	-120.217
417059500	-135.494
417059600	-120.273
417059700	-138.825
417059800	-119.645
417059900	-142.916
417060000	-122.612
417060100	-147.249
417060200	-120.641
417060300	-142.136
417060400	-120.955
417060500	-143.089
417060600	-120.309
417060700	-140.685
417060800	-118.644
417060900	-144.375
417061000	-122.241
417061100	-142.567
417061200	-119.85
417061300	-137.977
417061400	-121.006
417061500	-145.99
417061600	-119.692
417061700	-141.533
417061800	-120.147
417061900	-137.453
417062000	-119.435
417062100	-136.602
417062200	-120.37
417062300	-141.363
417062400	-120.463
417062500	-139.459
417062600	-121.342
417062700	-152.36
417062800	-119.534
417062900	-142.199
417063000	-121.109
417063100	-141.748
417063200	-122.916
417063300	-142.215
417063400	-122.177
417063500	-150.842
417063600	-118.332
417063700	-138.811
417063800	-120.558
417063900	-150.06
417064000	-121.337
417064100	-130.695
417064200	-118.853
417064300	-141.773
417064400	-119.493
417064500	-136.213
417064600	-120.73
417064700	-138.706
417064800	-119.19
417064900	-141.352
417065000	-121.527
417065100	-145.952
417065200	-121.799
417065300	-136.659
417065400	-121.797
417065500	-139.022
417065600	-121.471
417065700	-140.341
417065800	-120.757
417065900	-138.781
417066000	-120.194
417066100	-136.805
417066200	-117.931
417066300	-133.844
417066400	-121.697
417066500	-137.324
417066600	-122.22
417066700	-144.47
417066800	-117.212
417066900	-133.144
417067000	-121.297
417067100	-138.049
417067200	-120.817
417067300	-151.137
417067400	-120.898
417067500	-138.291
417067600	-118.803
417067700	-145.371
417067800	-121.374
417067900	-141.578
417068000	-118.551
417068100	-137.639
417068200	-121.366
417068300	-134.582
417068400	-119.898
417068500	-138.114
417068600	-120.089
417068700	-141.561
417068800	-117.207
417068900	-140.237
417069000	-118.64
417069100	-138.627
417069200	-117.164
417069300	-142.038
417069400	-120.934
417069500	-148.309
417069600	-120.376
417069700	-137.872
417069800	-119.934
417069900	-134.208
417070000	-121.725
417070100	-137.623
417070200	-118.757
417070300	-145.066
417070400	-122.643
417070500	-139.326
417070600	-121.647
417070700	-140.502
417070800	-120.379
417070900	-137.101
417071000	-120.913
417071100	-155.468
417071200	-119.437
417071300	-145.18
417071400	-121.611
417071500	-150.18
417071600	-120.758
417071700	-139.41
417071800	-121.429
417071900	-147.316
417072000	-120.516
417072100	-138.106
417072200	-120.001
417072300	-145.188
417072400	-119.834
417072500	-140.998
417072600	-117.134
417072700	-134.177
417072800	-118.195
417072900	-136.6
417073000	-120.007
417073100	-142.597
417073200	-120.756
417073300	-141.353
417073400	-119.08
417073500	-143.15
417073600	-120.372
417073700	-134.479
417073800	-118.322
417073900	-141.71
417074000	-118.096
417074100	-146.277
417074200	-118.705
417074300	-145.804
417074400	-118.29
417074500	-145.534
417074600	-120.816
417074700	-144.977
417074800	-119.123
417074900	-135.436
417075000	-120.405
417075100	-129.415
417075200	-120.082
417075300	-144.401
417075400	-120.621
417075500	-141.269
417075600	-122.845
417075700	-146.133
417075800	-119.444
417075900	-138.159
417076000	-120.693
417076100	-137.452
417076200	-121.287
417076300	-137.719
417076400	-120.789
417076500	-143.27
417076600	-123.195
417076700	-142.699
417076800	-121.822
417076900	-132.643
417077000	-117.26
417077100	-139.265
417077200	-119.944
417077300	-146.632
417077400	-119.871
417077500	-149.684
417077600	-118.884
417077700	-136.204
417077800	-120.032
417077900	-147.74
417078000	-119.112
417078100	-159.422
417078200	-121.045
417078300	-136.165
417078400	-118.673
417078500	-141.128
417078600	-118.418
417078700	-134.784
417078800	-117.005
417078900	-129.987
417079000	-120.999
417079100	-140.267
417079200	-122.22
417079300	-143.871
417079400	-120.901
417079500	-142.569
417079600	-119.484
417079700	-152.193
417079800	-120.541
417079900	-136.24
417080000	-117.617
417080100	-133.531
417080200	-117.349
417080300	-147.747
417080400	-118.205
417080500	-137.854
417080600	-119.243
417080700	-141.753
417080800	-117.171
417080900	-139.122
417081000	-118.045
417081100	-140.36
417081200	-117.759
417081300	-147.94
417081400	-118.452
417081500	-137.43
417081600	-120.39
417081700	-141.692
417081800	-118.837
417081900	-136.235
417082000	-119.264
417082100	-145.769
417082200	-122.138
417082300	-142.759
417082400	-122.232
417082500	-139.356
417082600	-118.743
417082700	-141.798
417082800	-120.317
417082900	-147.058
417083000	-117.822
417083100	-144.772
417083200	-121.542
417083300	-149.772
417083400	-118.987
417083500	-146.249
417083600	-122.794
417083700	-141.979
417083800	-117.598
417083900	-151.075
417084000	-117.299
417084100	-137.151
417084200	-117.716
417084300	-138.843
417084400	-118.1
417084500	-137.432
417084600	-119.36
417084700	-137.537
417084800	-118.951
417084900	-138.319
417085000	-115.397
417085100	-147.496
417085200	-122.426
417085300	-144.744
417085400	-117.9
417085500	-136.751
417085600	-117.317
417085700	-137.588
417085800	-118.914
417085900	-156.794
417086000	-117.435
417086100	-143.274
417086200	-117.35
417086300	-146.264
417086400	-118.942
417086500	-134.242
417086600	-119.375
417086700	-164.853
417086800	-117.876
417086900	-138.641
417087000	-118.781
417087100	-133.287
417087200	-120.128
417087300	-134.889
417087400	-119.181
417087500	-143.972
417087600	-117.7
417087700	-143.109
417087800	-118.934
417087900	-132.393
417088000	-119.707
417088100	-137.352
417088200	-118.729
417088300	-137.341
417088400	-120.385
417088500	-148.668
417088600	-120.589
417088700	-134.544
417088800	-119.765
417088900	-139.973
417089000	-119.25
417089100	-142.248
417089200	-116.899
417089300	-146.606
417089400	-121.703
417089500	-151.122
417089600	-118.836
417089700	-140.423
417089800	-116.83
417089900	-135.008
417090000	-120.43
417090100	-138.45
417090200	-119.766
417090300	-142.005
417090400	-119.4
417090500	-152.244
417090600	-117.136
417090700	-158.846
417090800	-121.312
417090900	-143.332
417091000	-118.946
417091100	-140.24
417091200	-115.555
417091300	-133.883
417091400	-119.316
417091500	-133.725
417091600	-118.615
417091700	-147.196
417091800	-119.722
417091900	-133.177
417092000	-117.47
417092100	-134.216
417092200	-115.805
417092300	-136.782
417092400	-117.18
417092500	-141.369
417092600	-117.163
417092700	-135.761
417092800	-118.424
417092900	-140.447
417093000	-117.997
417093100	-147.988
417093200	-118.928
417093300	-148.561
417093400	-116.438
417093500	-142.42
417093600	-118.902
417093700	-136.594
417093800	-116.795
417093900	-142.367
417094000	-116.595
417094100	-136.718
417094200	-120.128
417094300	-136.893
417094400	-120.103
417094500	-145.702
417094600	-119.151
417094700	-140.704
417094800	-115.967
417094900	-137.749
417095000	-120.377
417095100	-138.011
417095200	-119.845
417095300	-152.847
417095400	-117.352
417095500	-139.233
417095600	-119.809
417095700	-136.578
417095800	-117.673
417095900	-131.467
417096000	-116.965
417096100	-136.327
417096200	-117.454
417096300	-144.359
417096400	-118.602
417096500	-145.619
417096600	-116.834
417096700	-144.306
417096800	-118.098
417096900	-139.524
417097000	-117.557
417097100	-140.961
417097200	-119.338
417097300	-145.63
417097400	-117.105
417097500	-142.73
417097600	-116.951
417097700	-135.495
417097800	-118.78
417097900	-154.496
417098000	-116.634
417098100	-131.672
417098200	-119.71
417098300	-138.558
417098400	-118.533
417098500	-132.191
417098600	-117.866
417098700	-142.266
417098800	-119.191
417098900	-138.041
417099000	-117.658
417099100	-143.013
417099200	-120.367
417099300	-138.563
417099400	-114.639
417099500	-132.578
417099600	-114.649
417099700	-147.405
417099800	-120.128
417099900	-155.681
417100000	-113.881
417100100	-136.827
417100200	-117.708
417100300	-140.16
417100400	-118.903
417100500	-142.342
417100600	-120.453
417100700	-143.351
417100800	-119.174
417100900	-135.501
417101000	-118.037
417101100	-142.263
417101200	-118.964
417101300	-131.142
417101400	-117.083
417101500	-145.745
417101600	-117.885
417101700	-149.159
417101800	-115.103
417101900	-135.444
417102000	-117.331
417102100	-134.355
417102200	-115.202
417102300	-136.744
417102400	-117.03
417102500	-143.988
417102600	-120.204
417102700	-148.408
417102800	-117.499
417102900	-139.355
417103000	-115.315
417103100	-135.258
417103200	-117.547
417103300	-132.452
417103400	-118.765
417103500	-142.585
417103600	-117.491
417103700	-140.942
417103800	-116.251
417103900	-137.798
417104000	-118.72
417104100	-144.216
417104200	-116.871
417104300	-138.31
417104400	-117.977
417104500	-140.869
417104600	-118.534
417104700	-141.194
417104800	-117.356
417104900	-126.046
417105000	-115.058
417105100	-139.307
417105200	-118.076
417105300	-139.367
417105400	-114.769
417105500	-136.159
417105600	-115.06
417105700	-133.404
417105800	-116.652
417105900	-136.959
417106000	-116.783
417106100	-140.684
417106200	-117.423
417106300	-136.841
417106400	-118.43
417106500	-134.08
417106600	-117.091
417106700	-135.277
417106800	-116.646
417106900	-140.59
417107000	-116.344
417107100	-141.889
417107200	-115.841
417107300	-130.335
417107400	-115.243
417107500	-134.981
417107600	-118.631
417107700	-132.251
417107800	-116.778
417107900	-146.418
417108000	-119.578
417108100	-141.94
417108200	-116.506
417108300	-148.585
417108400	-115.412
417108500	-129.083
417108600	-115.562
417108700	-142.847
417108800	-115.689
417108900	-141.755
417109000	-116.137
417109100	-135.164
417109200	-114.84
417109300	-131.175
417109400	-117.328
417109500	-148.365
417109600	-115.063
417109700	-125.568
417109800	-114.838
417109900	-140.456
417110000	-115.328
417110100	-136.158
417110200	-116.516
417110300	-134.427
417110400	-116.591
417110500	-134.656
417110600	-113.099
417110700	-137.065
417110800	-117.749
417110900	-139.189
417111000	-117.101
417111100	-137.41
417111200	-117.571
417111300	-131.284
417111400	-113.31
417111500	-140.483
417111600	-116.753
417111700	-129.065
417111800	-116.785
417111900	-136.429
417112000	-116.687
417112100	-135.017
417112200	-115.641
417112300	-136.978
417112400	-113.189
417112500	-144.703
417112600	-114.65
417112700	-131.86
417112800	-116.207
417112900	-137.652
417113000	-115.539
417113100	-149.147
417113200	-115.839
417113300	-141.693
417113400	-116.223
417113500	-134.334
417113600	-111.7
417113700	-138.498
417113800	-118.38
417113900	-135.681
417114000	-115.84
417114100	-135.604
417114200	-115.215
417114300	-144.084
417114400	-113.998
417114500	-131.926
417114600	-116.643
417114700	-131.941
417114800	-112.815
417114900	-125.2
417115000	-113.768
417115100	-135.504
417115200	-114.618
417115300	-132.971
417115400	-111.052
417115500	-141.188
417115600	-115.117
417115700	-133.607
417115800	-115.229
417115900	-132.243
417116000	-116.978
417116100	-132.93
417116200	-115.012
417116300	-130.239
417116400	-117.087
417116500	-130.678
417116600	-112.461
417116700	-137.802
417116800	-116.38
417116900	-131.591
417117000	-113.221
417117100	-131.545
417117200	-113.217
417117300	-131.136
417117400	-115.638
417117500	-131.725
417117600	-114.77
417117700	-133.545
417117800	-111.236
417117900	-147.222
417118000	-117.191
417118100	-133.266
417118200	-114.554
417118300	-126.815
417118400	-115.781
417118500	-139.001
417118600	-114.538
417118700	-135.116
417118800	-113.288
417118900	-135.385
417119000	-116.431
417119100	-137.626
417119200	-110.34
417119300	-129.188
417119400	-113.965
417119500	-133.788
417119600	-113.268
417119700	-131.366
417119800	-115.566
417119900	-136.32
417120000	-113.701
417120100	-143.533
417120200	-113.264
417120300	-141.281
417120400	-113.3
417120500	-134.026
417120600	-112.501
417120700	-145.874
417120800	-113.091
417120900	-126.741
417121000	-113.235
417121100	-131.088
417121200	-111.114
417121300	-148.578
417121400	-114.846
417121500	-146.573
417121600	-113.665
417121700	-133.638
417121800	-115.587
417121900	-138.475
417122000	-114.097
417122100	-138.593
417122200	-114.129
417122300	-127.628
417122400	-110.71
417122500	-135.005
417122600	-113.118
417122700	-140.909
417122800	-111.284
417122900	-130.603
417123000	-111.434
417123100	-134.644
417123200	-112.531
417123300	-128.109
417123400	-113.456
417123500	-140.525
417123600	-113.122
417123700	-134.294
417123800	-115.364
417123900	-140.255
417124000	-115.395
417124100	-129.761
417124200	-114.473
417124300	-140.146
417124400	-114.354
417124500	-142.72
417124600	-110.27
417124700	-138.681
417124800	-114.036
417124900	-132.739
417125000	-113.535
417125100	-136.304
417125200	-113.057
417125300	-133.892
417125400	-115.169
417125500	-132.358
417125600	-112.277
417125700	-133.319
417125800	-112.986
417125900	-137.456
417126000	-113.273
417126100	-139.163
417126200	-112.037
417126300	-135.327
417126400	-111.542
417126500	-127.94
417126600	-114.231
417126700	-125.243
417126800	-110.866
417126900	-135.43
417127000	-107.668
417127100	-131.754
417127200	-112.354
417127300	-131.223
417127400	-112.807
417127500	-142.252
417127600	-108.486
417127700	-136.444
417127800	-112.487
417127900	-130.063
417128000	-109.596
417128100	-136.793
417128200	-110.646
417128300	-144.536
417128400	-112.528
417128500	-129.681
417128600	-110.064
417128700	-130.203
417128800	-108.752
417128900	-127.977
417129000	-110.676
417129100	-133.095
417129200	-112.814
417129300	-127.432
417129400	-111.41
417129500	-130.035
417129600	-112.621
417129700	-133.832
417129800	-111.648
417129900	-128.741
417130000	-108.775
417130100	-132.504
417130200	-112.39
417130300	-137.765
417130400	-110.308
417130500	-137.134
417130600	-108.664
417130700	-127.051
417130800	-109.898
417130900	-129.689
417131000	-109.322
417131100	-127.395
417131200	-113.402
417131300	-128.684
417131400	-109.813
417131500	-133.312
417131600	-106.225
417131700	-134.774
417131800	-111.45
417131900	-131.246
417132000	-109.451
417132100	-128.171
417132200	-109.464
417132300	-147.979
417132400	-106.854
417132500	-124.826
417132600	-109.5
417132700	-127.326
417132800	-109.366
417132900	-138.582
417133000	-108.197
417133100	-129.538
417133200	-105.834
417133300	-126.504
417133400	-111.056
417133500	-133.004
417133600	-107.933
417133700	-124.063
417133800	-109.259
417133900	-144.219
417134000	-109.167
417134100	-138.355
417134200	-105.955
417134300	-126.414
417134400	-105.975
417134500	-136.723
417134600	-110.543
417134700	-126.373
417134800	-110.142
417134900	-134.77
417135000	-111.539
417135100	-131.562
417135200	-110.065
417135300	-124.815
417135400	-106.34
417135500	-129.094
417135600	-111.108
417135700	-131.338
417135800	-107.214
417135900	-125.134
417136000	-107.767
417136100	-129.254
417136200	-108.609
417136300	-123.304
417136400	-108.906
417136500	-122.659
417136600	-108.101
417136700	-123.165
417136800	-105.777
417136900	-139.33
417137000	-107.314
417137100	-136.693
417137200	-110.291
417137300	-134.633
417137400	-107.265
417137500	-124.043
417137600	-105.647
417137700	-125.686
417137800	-105.663
417137900	-126.591
417138000	-105.939
417138100	-133.669
417138200	-106.691
417138300	-133.562
417138400	-108.528
417138500	-120.251
417138600	-105.241
417138700	-126.733
417138800	-106.729
417138900	-129.066
417139000	-108.436
417139100	-125.643
417139200	-108.136
417139300	-123.195
417139400	-105.229
417139500	-131.16
417139600	-105.114
417139700	-136.105
417139800	-105.675
417139900	-127.717
417140000	-105.827
417140100	-131.239
417140200	-108.733
417140300	-128.564
417140400	-103.753
417140500	-124.965
417140600	-103.379
417140700	-124.924
417140800	-105.4
417140900	-130.579
417141000	-105.21
417141100	-122.189
417141200	-104.2
417141300	-132.594
417141400	-102.294
417141500	-130.179
417141600	-105.687
417141700	-135.117
417141800	-105.253
417141900	-121.956
417142000	-105.283
417142100	-149.185
417142200	-107.492
417142300	-129.927
417142400	-105
417142500	-122.588
417142600	-105.008
417142700	-126.386
417142800	-105.038
417142900	-117.747
417143000	-103.906
417143100	-131.656
417143200	-104.117
417143300	-118.441
417143400	-99.2839
417143500	-122.569
417143600	-103.118
417143700	-122.868
417143800	-101.866
417143900	-122.387
417144000	-103.676
417144100	-121.834
417144200	-102.489
417144300	-118.78
417144400	-101.589
417144500	-131.331
417144600	-101.181
417144700	-126.183
417144800	-100.95
417144900	-117.48
417145000	-100.147
417145100	-132.706
417145200	-99.9706
417145300	-116.865
417145400	-99.849
417145500	-128.736
417145600	-99.0274
417145700	-123.33
417145800	-101.645
417145900	-129.504
417146000	-101.957
417146100	-130.334
417146200	-98.2561
417146300	-119.857
417146400	-98.1767
417146500	-114.465
417146600	-99.6137
417146700	-121.144
417146800	-98.8688
417146900	-115.348
417147000	-98.5492
417147100	-117.768
417147200	-99.523
417147300	-120.321
417147400	-98.1398
417147500	-120.485
417147600	-94.2542
417147700	-136.66
417147800	-96.4883
417147900	-118.383
417148000	-95.0065
417148100	-112.749
417148200	-94.8559
417148300	-107.748
417148400	-92.9043
417148500	-125.916
417148600	-94.6471
417148700	-111.704
417148800	-95.201
417148900	-111.702
417149000	-93.0291
417149100	-116.404
417149200	-93.0291
417149300	-117.137
417149400	-92.2597
417149500	-109.009
417149600	-90.0397
417149700	-110.881
417149800	-85.6548
417149900	-114.692
417150000	-86.5928
417150100	-100.353
417150200	-86.9874
417150300	-115.276
417150400	-83.5197
417150500	-106.648
417150600	-86.2154
417150700	-99.6362
417150800	-80.6348
417150900	-107.455
417151000	-79.5105
417151100	-92.9968
417151200	-76.2262
417151300	-93.1076
417151400	-63.6717
417151500	-84.9129
417151600	-39.385
417151700	-78.8118
417151800	-70.8508
417151900	-91.347
417152000	-77.7111
417152100	-102.077
417152200	-81.4698
417152300	-117.13
417152400	-82.27
417152500	-116.365
417152600	-86.1355
417152700	-113.388
417152800	-85.2969
417152900	-114.375
417153000	-88.1341
417153100	-103.836
417153200	-88.2755
417153300	-107.878
417153400	-90.6771
417153500	-106.471
417153600	-90.6793
417153700	-126.206
417153800	-91.2014
417153900	-117.252
417154000	-93.7334
417154100	-128.241
417154200	-95.7976
417154300	-119.149
417154400	-93.8583
417154500	-108.996
417154600	-94.8538
417154700	-113.679
417154800	-95.2107
417154900	-108.563
417155000	-95.3698
417155100	-116.494
417155200	-96.4125
417155300	-113.242
417155400	-97.1424
417155500	-123.557
417155600	-97.353
417155700	-122.508
417155800	-99.2395
417155900	-121.126
417156000	-97.242
417156100	-122.423
417156200	-97.5193
417156300	-133.231
417156400	-98.2235
417156500	-111.678
417156600	-98.2655
417156700	-117.19
417156800	-99.784
417156900	-118.079
417157000	-98.2145
417157100	-127.002
417157200	-100.742
417157300	-124.438
417157400	-102.01
417157500	-133.178
417157600	-96.5559
417157700	-124.651
417157800	-100.882
417157900	-122.786
417158000	-100.297
417158100	-120.504
417158200	-101.116
417158300	-123.451
417158400	-100.567
417158500	-127.2
417158600	-104.22
417158700	-121.372
417158800	-101.597
417158900	-117.375
417159000	-101.792
417159100	-138.84
417159200	-104.893
417159300	-122.859
417159400	-102.222
417159500	-129.926
417159600	-103.248
417159700	-121.523
417159800	-102.433
417159900	-128.003
417160000	-103.106
417160100	-130.744
417160200	-105.136
417160300	-127.699
417160400	-103.42
417160500	-123.062
417160600	-106.499
417160700	-126.694
417160800	-104.169
417160900	-121.583
417161000	-105.427
417161100	-137.096
417161200	-103.685
417161300	-124.923
417161400	-105.721
417161500	-125.283
417161600	-105.472
417161700	-119.907
417161800	-104.651
417161900	-133.971
417162000	-105.177
417162100	-122.471
417162200	-106.739
417162300	-126.883
417162400	-104.905
417162500	-131.662
417162600	-103.049
417162700	-135.903
417162800	-108.617
417162900	-124.909
417163000	-104.945
417163100	-125.764
417163200	-105.019
417163300	-131.094
417163400	-105.92
417163500	-124.913
417163600	-105.435
417163700	-124.628
417163800	-103.92
417163900	-129.369
417164000	-107.234
417164100	-126.196
417164200	-109.086
417164300	-127.459
417164400	-104.686
417164500	-138.925
417164600	-106.736
417164700	-136.212
417164800	-108.445
417164900	-123.258
417165000	-105.036
417165100	-123.407
417165200	-106.641
417165300	-125.974
417165400	-107.694
417165500	-124.288
417165600	-108.163
417165700	-130.807
417165800	-107.725
417165900	-127.991
417166000	-108.719
417166100	-126.045
417166200	-109.233
417166300	-128.888
417166400	-107.603
417166500	-122.888
417166600	-107.666
417166700	-132.6
417166800	-109.851
417166900	-128.62
417167000	-109.433
417167100	-126.364
417167200	-109.768
417167300	-126.523
417167400	-107.313
417167500	-128.86
417167600	-111.139
417167700	-144.709
417167800	-106.408
417167900	-128.574
417168000	-109.14
417168100	-135.943
417168200	-106.281
417168300	-129.964
417168400	-106.746
417168500	-132.263
417168600	-107.461
417168700	-131.949
417168800	-111.485
417168900	-134.056
417169000	-107.995
417169100	-134.107
417169200	-108.28
417169300	-124.979
417169400	-110.52
417169500	-132.932
417169600	-111.815
417169700	-133.856
417169800	-110.853
417169900	-148.625
417170000	-109.815
417170100	-137.638
417170200	-110.874
417170300	-133.206
417170400	-109.83
417170500	-142.817
417170600	-107.026
417170700	-139.281
417170800	-108.597
417170900	-132.429
417171000	-111.903
417171100	-142.868
417171200	-107.949
417171300	-129.292
417171400	-108.936
417171500	-134.445
417171600	-108.47
417171700	-123.303
417171800	-110.132
417171900	-128.911
417172000	-111.302
417172100	-125.134
417172200	-108.791
417172300	-132.563
417172400	-109.106
417172500	-131.207
417172600	-111.423
417172700	-132.211
417172800	-111.342
417172900	-129.431
417173000	-111.848
417173100	-134.243
417173200	-112.734
417173300	-132.299
417173400	-110.265
417173500	-133.563
417173600	-113.714
417173700	-135.02
417173800	-112.878
417173900	-143.369
417174000	-110.65
417174100	-126.468
417174200	-111.445
417174300	-130.537
417174400	-110.755
417174500	-130.542
417174600	-110.896
417174700	-128.137
417174800	-112.118
417174900	-130.171
417175000	-111.482
417175100	-122.583
417175200	-109.061
417175300	-139.374
417175400	-110.764
417175500	-127.122
417175600	-108.007
417175700	-134.713
417175800	-113.934
417175900	-137.373
417176000	-111.369
417176100	-135.465
417176200	-114.276
417176300	-127.244
417176400	-112.318
417176500	-133.362
417176600	-110.871
417176700	-135.143
417176800	-111.295
417176900	-125.593
417177000	-114.927
417177100	-137.241
417177200	-114.136
417177300	-132.651
417177400	-113.189
417177500	-124.237
417177600	-114.69
417177700	-138.972
417177800	-112.379
417177900	-140.601
417178000	-112.072
417178100	-131.918
417178200	-116.375
417178300	-136.247
417178400	-112.422
417178500	-129.128
417178600	-110.955
417178700	-148.16
417178800	-112.182
417178900	-137.793
417179000	-115.899
417179100	-138.085
417179200	-113.186
417179300	-141.323
417179400	-113.117
417179500	-127.488
417179600	-112.357
417179700	-132.013
417179800	-115.202
417179900	-126.752
417180000	-113.595
417180100	-133.523
417180200	-112.994
417180300	-133.14
417180400	-111.58
417180500	-134.888
417180600	-111.95
417180700	-128.471
417180800	-114.872
417180900	-132.726
417181000	-115.225
417181100	-131.735
417181200	-112.85
417181300	-133.942
417181400	-115.57
417181500	-131.269
417181600	-114.732
417181700	-140.468
417181800	-114.442
417181900	-125.937
417182000	-111.174
417182100	-141.825
417182200	-114.562
417182300	-132.098
417182400	-113.066
417182500	-119.92
417182600	-113.251
417182700	-138.356
417182800	-114.579
417182900	-127.234
417183000	-113.632
417183100	-147.485
417183200	-115.727
417183300	-134.121
417183400	-114.57
417183500	-139.599
417183600	-115.393
417183700	-135.024
417183800	-113.577
417183900	-130.193
417184000	-111.048
417184100	-137.051
417184200	-115.122
417184300	-134.93
417184400	-111.539
417184500	-148.101
417184600	-117.018
417184700	-132.519
417184800	-114.744
417184900	-137.539
417185000	-115.466
417185100	-135.503
417185200	-115.425
417185300	-134.174
417185400	-115.494
417185500	-136.12
417185600	-114.601
417185700	-136.073
417185800	-117.629
417185900	-130.425
417186000	-112.797
417186100	-129.94
417186200	-111.577
417186300	-145.685
417186400	-115.975
417186500	-140.471
417186600	-116.44
417186700	-139.498
417186800	-111.941
417186900	-134.333
417187000	-114.366
417187100	-146.829
417187200	-116.381
417187300	-131.527
417187400	-113.775
417187500	-133.441
417187600	-115.211
417187700	-143.123
417187800	-116.217
417187900	-130.123
417188000	-113.665
417188100	-131.143
417188200	-115.402
417188300	-145.63
417188400	-114.994
417188500	-140.604
417188600	-113.906
417188700	-139.49
417188800	-114.718
417188900	-149.038
417189000	-111.97
417189100	-133.878
417189200	-116.421
417189300	-142.104
417189400	-115.936
417189500	-130.298
417189600	-115.044
417189700	-139.645
417189800	-119.481
417189900	-135.7
417190000	-114.941
417190100	-138.594
417190200	-118.382
417190300	-137.181
417190400	-117.243
417190500	-153.243
417190600	-112.334
417190700	-135.576
417190800	-116.582
417190900	-138.358
417191000	-114.859
417191100	-143.365
417191200	-116.597
417191300	-135.526
417191400	-113.765
417191500	-131.936
417191600	-113.76
417191700	-144.223
417191800	-114.233
417191900	-125.02
417192000	-116.716
417192100	-129.967
417192200	-115.724
417192300	-138.088
417192400	-116.859
417192500	-156.363
417192600	-114.19
417192700	-137.423
417192800	-115.559
417192900	-142.303
417193000	-116.061
417193100	-138.35
417193200	-116.297
417193300	-130.637
417193400	-115.507
417193500	-136.994
417193600	-116.373
417193700	-142.915
417193800	-115.231
417193900	-134.524
417194000	-119.503
417194100	-133.442
417194200	-114.569
417194300	-146.003
417194400	-117.98
417194500	-134.385
417194600	-117.665
417194700	-140.1
417194800	-116.803
417194900	-134.228
417195000	-114.705
417195100	-132.325
417195200	-113.669
417195300	-135.72
417195400	-117.987
417195500	-144.074
417195600	-119.167
417195700	-137.63
417195800	-115.962
417195900	-138.04
417196000	-116.193
417196100	-138.106
417196200	-118.315
417196300	-134.127
417196400	-118.112
417196500	-149.954
417196600	-117.187
417196700	-135.37
417196800	-116.419
417196900	-144.729
417197000	-117.572
417197100	-140.777
417197200	-117.22
417197300	-136.812
417197400	-115.277
417197500	-137.085
417197600	-116.105
417197700	-147.063
417197800	-113.606
417197900	-145.47
417198000	-114.682
417198100	-134.249
417198200	-114.669
417198300	-143.134
417198400	-117.957
417198500	-138.487
417198600	-117.607
417198700	-147.716
417198800	-117.263
417198900	-136.523
417199000	-117.253
417199100	-135.986
417199200	-120.117
417199300	-143.993
417199400	-117.879
417199500	-141.401
417199600	-118.488
417199700	-141.288
417199800	-115.486
417199900	-144.879
417200000	-117.124
417200100	-136.841
417200200	-118.1
417200300	-135.112
417200400	-117.479
417200500	-139.823
417200600	-117.948
417200700	-145.819
417200800	-117.893
417200900	-140.794
417201000	-113.984
417201100	-151.148
417201200	-116.621
417201300	-139.135
417201400	-116.233
417201500	-137.624
417201600	-117.658
417201700	-130.684
417201800	-115.757
417201900	-141.324
417202000	-116.501
417202100	-136.701
417202200	-119.337
417202300	-141.251
417202400	-119.476
417202500	-139.211
417202600	-115.923
417202700	-146.812
417202800	-116.936
417202900	-156.379
417203000	-117.499
417203100	-129.954
417203200	-115.737
417203300	-145.433
417203400	-117.883
417203500	-142.902
417203600	-117.02
417203700	-137.811
417203800	-117.874
417203900	-145.789
417204000	-117.297
417204100	-138.623
417204200	-119.512
417204300	-133.634
417204400	-119.514
417204500	-159.291
417204600	-117.066
417204700	-135.428
417204800	-118.34
417204900	-154.204
417205000	-117.125
417205100	-131.549
417205200	-121.023
417205300	-134.19
417205400	-118.201
417205500	-143.454
417205600	-116.415
417205700	-130.06
417205800	-117.356
417205900	-136.608
417206000	-116.364
417206100	-136.964
417206200	-118.44
417206300	-149.75
417206400	-115.692
417206500	-138.707
417206600	-119.773
417206700	-131.642
417206800	-118.817
417206900	-159.023
417207000	-118.387
417207100	-133.764
417207200	-120.022
417207300	-148.465
417207400	-117.102
417207500	-138.833
417207600	-120.243
417207700	-136.129
417207800	-116.541
417207900	-133.473
417208000	-116.813
417208100	-130.699
417208200	-117.195
417208300	-168.382
417208400	-120.537
417208500	-142.599
417208600	-118.556
417208700	-135.826
417208800	-117.714
417208900	-133.787
417209000	-118.017
417209100	-145.552
417209200	-116.127
417209300	-146.437
417209400	-118.175
417209500	-138.841
417209600	-118.389
417209700	-159.551
417209800	-117.804
417209900	-144.467
417210000	-119.837
417210100	-145.811
417210200	-116.237
417210300	-144.8
417210400	-119.007
417210500	-140.148
417210600	-118.465
417210700	-139.349
417210800	-117.421
417210900	-152.637
417211000	-117.485
417211100	-139.516
417211200	-117.986
417211300	-150.403
417211400	-116.097
417211500	-141.49
417211600	-117.489
417211700	-140.056
417211800	-114.992
417211900	-142.288
417212000	-121.723
417212100	-132.421
417212200	-116.944
417212300	-143.894
417212400	-118.325
417212500	-137.748
417212600	-116.563
417212700	-139.796
417212800	-118.261
417212900	-135.636
417213000	-117.342
417213100	-135.56
417213200	-118.725
417213300	-152.684
417213400	-119.607
417213500	-133.082
417213600	-118.774
417213700	-136.422
417213800	-118.72
417213900	-153.081
417214000	-120.03
417214100	-135.766
417214200	-117.793
417214300	-156.697
417214400	-119.484
417214500	-142.205
417214600	-117.699
417214700	-150.12
417214800	-117.577
417214900	-139.919
417215000	-121.149
417215100	-146.399
417215200	-118.21
417215300	-136.083
417215400	-117.67
417215500	-153.428
417215600	-118.468
417215700	-138.98
417215800	-119.234
417215900	-138.749
417216000	-118.964
417216100	-134.658
417216200	-118.378
417216300	-151.833
417216400	-121.204
417216500	-148.105
417216600	-119.35
417216700	-137.339
417216800	-119.003
417216900	-141.295
417217000	-121.531
417217100	-136.363
417217200	-117.33
417217300	-158.405
417217400	-118.721
417217500	-139.726
417217600	-117.325
417217700	-139.923
417217800	-118.16
417217900	-134.287
417218000	-120.729
417218100	-144.126
417218200	-117.675
417218300	-146.969
417218400	-119.828
417218500	-139.156
417218600	-117.734
417218700	-136.181
417218800	-119.569
417218900	-134.134
417219000	-117.74
417219100	-134.392
417219200	-117.967
417219300	-138.702
417219400	-117.118
417219500	-135.563
417219600	-121.753
417219700	-139.251
417219800	-118.796
417219900	-148.069
417220000	-119.469
417220100	-135.619
417220200	-120.601
417220300	-139.038
417220400	-120.699
417220500	-139.53
417220600	-122.106
417220700	-142.84
417220800	-120.357
417220900	-151.532
417221000	-121.265
417221100	-139.622
417221200	-118.383
417221300	-137.829
417221400	-120.042
417221500	-137.38
417221600	-120.332
417221700	-133.865
417221800	-118.642
417221900	-137.677
417222000	-117.723
417222100	-135.463
417222200	-118.591
417222300	-136.629
417222400	-120.549
417222500	-138.622
417222600	-115.123
417222700	-145.475
417222800	-119.556
417222900	-148.169
417223000	-123.481
417223100	-146.475
417223200	-118.611
417223300	-130.485
417223400	-119.979
417223500	-146.422
417223600	-118.428
417223700	-149.007
417223800	-120.559
417223900	-136.964
417224000	-120.546
417224100	-141.248
417224200	-118.257
417224300	-140.147
417224400	-118.5
417224500	-146.456
417224600	-119.096
417224700	-139.967
417224800	-119.787
417224900	-135.227
417225000	-116.889
417225100	-131.388
417225200	-118.145
417225300	-136.989
417225400	-118.826
417225500	-135.236
417225600	-118.208
417225700	-143.696
417225800	-120.259
417225900	-136.867
417226000	-118.383
417226100	-136.035
417226200	-120.418
417226300	-134.813
417226400	-118.319
417226500	-138.178
417226600	-121.027
417226700	-143.097
417226800	-118.123
417226900	-143.527
417227000	-118.862
417227100	-140.14
417227200	-120.765
417227300	-137.772
417227400	-118.326
417227500	-143.692
417227600	-121.46
417227700	-140.325
417227800	-119.708
417227900	-138.196
417228000	-117.352
417228100	-151.123
417228200	-119.72
417228300	-136.962
417228400	-120.55
417228500	-132.297
417228600	-121.281
417228700	-144.822
417228800	-123.471
417228900	-137.674
417229000	-120.956
417229100	-144.28
417229200	-116.246
417229300	-143.832
417229400	-121.259
417229500	-136.306
417229600	-118.195
417229700	-139.597
417229800	-120.711
417229900	-140.13
417230000	-122.48
417230100	-132.981
417230200	-119.532
417230300	-145.607
417230400	-118.905
417230500	-138.684
417230600	-119.307
417230700	-144.83
417230800	-121.104
417230900	-141.349
417231000	-121.665
417231100	-147.507
417231200	-119.009
417231300	-133.872
417231400	-119.977
417231500	-150.798
417231600	-118.862
417231700	-138.704
417231800	-121.364
417231900	-133.55
417232000	-120.235
417232100	-134.88
417232200	-118.384
417232300	-148.942
417232400	-119.023
417232500	-148.168
417232600	-120.481
417232700	-142.157
417232800	-119.082
417232900	-136.907
417233000	-117.451
417233100	-138.613
417233200	-119.351
417233300	-136.735
417233400	-119.864
417233500	-146.782
417233600	-121.133
417233700	-144.683
417233800	-121.177
417233900	-138.639
417234000	-121.27
417234100	-137.358
417234200	-121.759
417234300	-140.891
417234400	-119.014
417234500	-151.338
417234600	-120.155
417234700	-144.708
417234800	-119.233
417234900	-149.15
417235000	-118.372
417235100	-146.101
417235200	-120.718
417235300	-137.11
417235400	-118.414
417235500	-138.862
417235600	-119.04
417235700	-148.135
417235800	-121.444
417235900	-150.892
417236000	-120.345
417236100	-140.804
417236200	-119.276
417236300	-134.693
417236400	-122.727
417236500	-139.469
417236600	-120.073
417236700	-139.895
417236800	-120.599
417236900	-141.47
417237000	-118.686
417237100	-137.235
417237200	-122.042
417237300	-141.098
417237400	-120.857
417237500	-140.075
417237600	-121.541
417237700	-142.855
417237800	-121.565
417237900	-138.1
417238000	-120.653
417238100	-147.526
417238200	-119.307
417238300	-142.111
417238400	-116.329
417238500	-137.233
417238600	-121.72
417238700	-135.992
417238800	-119.631
417238900	-140.679
417239000	-120.077
417239100	-140.433
417239200	-119.065
417239300	-137.394
417239400	-119.324
417239500	-134.092
417239600	-119.51
417239700	-146.16
417239800	-119.365
417239900	-146.851
417240000	-122.197
417240100	-146.461
417240200	-119.59
417240300	-145.816
417240400	-121.543
417240500	-140.802
417240600	-122.342
417240700	-137.959
417240800	-122.331
417240900	-140.895
417241000	-118.707
417241100	-139.66
417241200	-121.751
417241300	-139.627
417241400	-122.734
417241500	-146.678
417241600	-122.038
417241700	-139.983
417241800	-119.521
417241900	-141.559
417242000	-120.453
417242100	-135.707
417242200	-122.093
417242300	-141.064
417242400	-120.46
417242500	-144.936
417242600	-120.483
417242700	-138.952
417242800	-120.713
417242900	-135.251
417243000	-119.535
417243100	-147.476
417243200	-117.99
417243300	-144.996
417243400	-119.676
417243500	-159.128
417243600	-120.435
417243700	-133.164
417243800	-120.978
417243900	-151.239
417244000	-123.183
417244100	-143.115
417244200	-118.85
417244300	-135.313
417244400	-120.453
417244500	-145.037
417244600	-119.333
417244700	-135.938
417244800	-119.333
417244900	-143.114
417245000	-118.049
417245100	-147.241
417245200	-117.781
417245300	-131.476
417245400	-120.135
417245500	-138.816
417245600	-119.191
417245700	-136.663
417245800	-117.142
417245900	-136.7
417246000	-115.565
417246100	-138.92
417246200	-119.19
417246300	-145.152
417246400	-119.499
417246500	-139.021
417246600	-121.711
417246700	-146.308
417246800	-119.28
417246900	-137.519
417247000	-121.562
417247100	-136.657
417247200	-117.972
417247300	-140.918
417247400	-118.564
417247500	-141.293
417247600	-118.993
417247700	-139.359
417247800	-117.643
417247900	-147.634
417248000	-121.067
417248100	-138.89
417248200	-120.158
417248300	-141.549
417248400	-119.569
417248500	-148.772
417248600	-119.722
417248700	-141.401
417248800	-122.819
417248900	-138.521
417249000	-120.867
417249100	-140.348
417249200	-122.045
417249300	-135.536
417249400	-121.414
417249500	-137.43
417249600	-121.158
417249700	-145.459
417249800	-119.884
[truncated: 18,002 more rows]
