# Supplementary material for: Passive frequency comb generation at radiofrequency for ranging applications
Source: Nat Commun. 2024 Apr 2;15:2844. doi: 10.1038/s41467-024-46940-2 (PMC10987526; doi:10.1038/s41467-024-46940-2)
Supplement: Supplementary file 5 — Source Data [file 41467_2024_46940_MOESM5_ESM.zip › Figure3_Data/836_10MHz_-04_40dBm.xlsx]

## Sheet: Sheet1
frequency (Hz)	power (dBm)
417050000	-120.948
417050100	-140.256
417050200	-121.34
417050300	-138.043
417050400	-120.38
417050500	-140.605
417050600	-120.055
417050700	-140.925
417050800	-122.287
417050900	-142.047
417051000	-121.976
417051100	-155.772
417051200	-120.359
417051300	-134.797
417051400	-118.713
417051500	-137.827
417051600	-118.915
417051700	-134.804
417051800	-121.711
417051900	-143.234
417052000	-118.961
417052100	-137.178
417052200	-121.682
417052300	-141.557
417052400	-122.278
417052500	-137.426
417052600	-119.559
417052700	-145.732
417052800	-122.15
417052900	-135.216
417053000	-121.349
417053100	-138.458
417053200	-122.439
417053300	-135.131
417053400	-119.003
417053500	-143.746
417053600	-122.147
417053700	-140.99
417053800	-123.463
417053900	-136.269
417054000	-120.95
417054100	-139.356
417054200	-117.411
417054300	-139.99
417054400	-117.465
417054500	-142.985
417054600	-121.98
417054700	-144.422
417054800	-120.982
417054900	-132.737
417055000	-120.121
417055100	-147.936
417055200	-121.353
417055300	-142.344
417055400	-119.698
417055500	-136.705
417055600	-120.088
417055700	-143.027
417055800	-120.161
417055900	-140.293
417056000	-120.533
417056100	-147.89
417056200	-120.507
417056300	-137.723
417056400	-118.843
417056500	-138.433
417056600	-118.922
417056700	-139.967
417056800	-119.783
417056900	-136.866
417057000	-120.506
417057100	-136.81
417057200	-120.463
417057300	-147.526
417057400	-121.798
417057500	-142.331
417057600	-121.901
417057700	-139.206
417057800	-121.538
417057900	-135.259
417058000	-121.112
417058100	-141.301
417058200	-121.088
417058300	-138.226
417058400	-121.701
417058500	-137.881
417058600	-120.102
417058700	-137.755
417058800	-121.086
417058900	-140.009
417059000	-120.475
417059100	-145.912
417059200	-120.474
417059300	-149.581
417059400	-119.908
417059500	-149.037
417059600	-121.863
417059700	-144.602
417059800	-121.11
417059900	-142.52
417060000	-119.587
417060100	-146.366
417060200	-119.46
417060300	-137.693
417060400	-121.228
417060500	-134.263
417060600	-121.33
417060700	-134.662
417060800	-118.692
417060900	-152.976
417061000	-124.394
417061100	-157.512
417061200	-118.65
417061300	-136.373
417061400	-118.895
417061500	-135.939
417061600	-118.882
417061700	-141.504
417061800	-118.346
417061900	-147.149
417062000	-124.928
417062100	-137.547
417062200	-118.312
417062300	-144.558
417062400	-118.317
417062500	-140.583
417062600	-120.535
417062700	-144.055
417062800	-121.194
417062900	-141.671
417063000	-119.511
417063100	-139.062
417063200	-121.554
417063300	-139.452
417063400	-120.796
417063500	-135.923
417063600	-118.673
417063700	-136.136
417063800	-117.979
417063900	-138.198
417064000	-119.299
417064100	-145.445
417064200	-120.427
417064300	-139.485
417064400	-120.89
417064500	-152.482
417064600	-118.824
417064700	-138.544
417064800	-120.907
417064900	-137.744
417065000	-119.274
417065100	-142.016
417065200	-119.96
417065300	-151.265
417065400	-121.338
417065500	-140.103
417065600	-117.496
417065700	-137.777
417065800	-118.449
417065900	-147.2
417066000	-120.286
417066100	-131.119
417066200	-120.676
417066300	-138.433
417066400	-117.485
417066500	-140.409
417066600	-119.259
417066700	-138.147
417066800	-121.062
417066900	-151.637
417067000	-120.127
417067100	-143.075
417067200	-120.899
417067300	-138.201
417067400	-119.561
417067500	-140.529
417067600	-118.971
417067700	-137.597
417067800	-120.461
417067900	-140.01
417068000	-121.793
417068100	-149.188
417068200	-119.163
417068300	-133.901
417068400	-118.134
417068500	-140.085
417068600	-119.096
417068700	-137.807
417068800	-120.192
417068900	-137.529
417069000	-119.111
417069100	-144.084
417069200	-120.719
417069300	-143.803
417069400	-123.053
417069500	-140.512
417069600	-119.337
417069700	-133.177
417069800	-116.78
417069900	-139.586
417070000	-119.775
417070100	-147.297
417070200	-122.037
417070300	-140.558
417070400	-119.91
417070500	-144.255
417070600	-120.034
417070700	-135.592
417070800	-120.414
417070900	-143.497
417071000	-118.219
417071100	-153.531
417071200	-120.007
417071300	-140.514
417071400	-119.228
417071500	-151.119
417071600	-120.694
417071700	-138.537
417071800	-118.226
417071900	-137.897
417072000	-119.519
417072100	-148.151
417072200	-119.901
417072300	-153.866
417072400	-119.548
417072500	-143.748
417072600	-119.131
417072700	-144.372
417072800	-117.37
417072900	-139.342
417073000	-116.62
417073100	-140.799
417073200	-121.79
417073300	-139.959
417073400	-120.468
417073500	-139.021
417073600	-120.068
417073700	-136.099
417073800	-119.102
417073900	-133.288
417074000	-122.59
417074100	-134.424
417074200	-116.563
417074300	-142.333
417074400	-119.113
417074500	-150.051
417074600	-119.482
417074700	-133.449
417074800	-116.307
417074900	-150.009
417075000	-119.687
417075100	-139.895
417075200	-118.796
417075300	-138.024
417075400	-118.737
417075500	-136.712
417075600	-118.381
417075700	-137.887
417075800	-119.463
417075900	-135.899
417076000	-118.8
417076100	-140.63
417076200	-117.402
417076300	-134.441
417076400	-119.858
417076500	-139.057
417076600	-118.005
417076700	-139.21
417076800	-120.106
417076900	-141.566
417077000	-119.926
417077100	-136.86
417077200	-120.634
417077300	-139.841
417077400	-116.066
417077500	-146.546
417077600	-118.186
417077700	-140.997
417077800	-116.575
417077900	-148.963
417078000	-117.587
417078100	-141.717
417078200	-117.372
417078300	-139.721
417078400	-121.034
417078500	-139.797
417078600	-120.878
417078700	-136.261
417078800	-120.069
417078900	-141.458
417079000	-114.992
417079100	-135.136
417079200	-118.11
417079300	-142.037
417079400	-118.803
417079500	-154.897
417079600	-121.389
417079700	-151.35
417079800	-119.704
417079900	-132.608
417080000	-118.428
417080100	-170.076
417080200	-120.223
417080300	-142.261
417080400	-118.439
417080500	-143
417080600	-117.305
417080700	-148.969
417080800	-117.046
417080900	-140.746
417081000	-117.232
417081100	-133.092
417081200	-118.306
417081300	-132.642
417081400	-117.869
417081500	-138.72
417081600	-117.949
417081700	-136.343
417081800	-118.755
417081900	-138.054
417082000	-117.814
417082100	-147.543
417082200	-119.187
417082300	-138.235
417082400	-118.368
417082500	-138.401
417082600	-118.448
417082700	-129.565
417082800	-119.693
417082900	-140.513
417083000	-118.275
417083100	-138.154
417083200	-122.355
417083300	-155.701
417083400	-118.364
417083500	-130.219
417083600	-117.789
417083700	-134.559
417083800	-118.638
417083900	-136.307
417084000	-117.724
417084100	-140.081
417084200	-115.491
417084300	-137.95
417084400	-118.355
417084500	-129.685
417084600	-117.15
417084700	-139.707
417084800	-120.492
417084900	-137.938
417085000	-116.817
417085100	-138.658
417085200	-117.999
417085300	-147.868
417085400	-119.816
417085500	-136.475
417085600	-119.515
417085700	-132.731
417085800	-118.147
417085900	-135.759
417086000	-117.167
417086100	-146.277
417086200	-121.034
417086300	-136.677
417086400	-118.455
417086500	-137.512
417086600	-117.715
417086700	-137.862
417086800	-118.527
417086900	-139.594
417087000	-120.04
417087100	-138.206
417087200	-117.891
417087300	-141.349
417087400	-117.857
417087500	-140.267
417087600	-117.503
417087700	-130.839
417087800	-117.863
417087900	-133.112
417088000	-116.532
417088100	-142.023
417088200	-116.095
417088300	-131.556
417088400	-116.177
417088500	-145.72
417088600	-116.404
417088700	-135.707
417088800	-116.099
417088900	-139.292
417089000	-115.744
417089100	-140.704
417089200	-118.588
417089300	-136.217
417089400	-117.776
417089500	-138.629
417089600	-116.499
417089700	-131.148
417089800	-117.061
417089900	-142.885
417090000	-115.922
417090100	-133.004
417090200	-116.505
417090300	-145.693
417090400	-119.28
417090500	-136.334
417090600	-117.669
417090700	-164.136
417090800	-118.835
417090900	-140.649
417091000	-119.749
417091100	-130.084
417091200	-116.617
417091300	-129.809
417091400	-117.141
417091500	-145.891
417091600	-115.096
417091700	-132.923
417091800	-117.143
417091900	-133.512
417092000	-115.959
417092100	-132.336
417092200	-116.307
417092300	-142.867
417092400	-116.22
417092500	-137.104
417092600	-118.7
417092700	-142.679
417092800	-115.842
417092900	-138.671
417093000	-118.804
417093100	-139.078
417093200	-115.626
417093300	-134.246
417093400	-117.481
417093500	-136.323
417093600	-117.16
417093700	-137.455
417093800	-116.756
417093900	-132.872
417094000	-116.711
417094100	-150.731
417094200	-113.37
417094300	-149.492
417094400	-115.432
417094500	-134.385
417094600	-117.277
417094700	-132.302
417094800	-120.352
417094900	-147.96
417095000	-119.493
417095100	-135.425
417095200	-119.273
417095300	-139.877
417095400	-115.489
417095500	-152.961
417095600	-116.13
417095700	-135.187
417095800	-118.287
417095900	-143.59
417096000	-118.438
417096100	-131.965
417096200	-114.634
417096300	-145.689
417096400	-116.501
417096500	-130.493
417096600	-117.644
417096700	-159.821
417096800	-118.498
417096900	-132.518
417097000	-117.758
417097100	-141.724
417097200	-117.291
417097300	-133.952
417097400	-117.321
417097500	-132.928
417097600	-117.921
417097700	-127.728
417097800	-119.945
417097900	-137.763
417098000	-116.631
417098100	-129.65
417098200	-115.977
417098300	-132.438
417098400	-117.792
417098500	-137.141
417098600	-115.474
417098700	-147.559
417098800	-115.185
417098900	-158.344
417099000	-117.607
417099100	-131.418
417099200	-115.22
417099300	-134.288
417099400	-118.038
417099500	-128.725
417099600	-116.591
417099700	-131.605
417099800	-116.254
417099900	-135.031
417100000	-114.634
417100100	-138.262
417100200	-116.957
417100300	-138.676
417100400	-116.333
417100500	-137.985
417100600	-116.688
417100700	-131.888
417100800	-116.68
417100900	-132.86
417101000	-114.718
417101100	-136.329
417101200	-116.889
417101300	-137.28
417101400	-116.382
417101500	-137.715
417101600	-115.459
417101700	-125.962
417101800	-116.554
417101900	-137.582
417102000	-117.146
417102100	-133.518
417102200	-115.153
417102300	-139.417
417102400	-114.809
417102500	-131.027
417102600	-119.557
417102700	-151.655
417102800	-115.649
417102900	-141.487
417103000	-115.257
417103100	-131.817
417103200	-113.546
417103300	-136.011
417103400	-117.513
417103500	-133.04
417103600	-115.164
417103700	-133.213
417103800	-115.783
417103900	-138.724
417104000	-114.96
417104100	-137.244
417104200	-112.628
417104300	-139.267
417104400	-112.83
417104500	-129.88
417104600	-115.67
417104700	-134.925
417104800	-115.024
417104900	-136.525
417105000	-117.244
417105100	-139.267
417105200	-114.775
417105300	-133.85
417105400	-114.893
417105500	-135.083
417105600	-112.863
417105700	-132.388
417105800	-114.708
417105900	-143.631
417106000	-112.008
417106100	-137.54
417106200	-114.255
417106300	-128.868
417106400	-112.706
417106500	-128.282
417106600	-116.88
417106700	-148.193
417106800	-113.177
417106900	-138.06
417107000	-113.283
417107100	-141.27
417107200	-117.443
417107300	-141.801
417107400	-113.512
417107500	-129.006
417107600	-114.025
417107700	-150.568
417107800	-115.429
417107900	-137.386
417108000	-116.036
417108100	-129.149
417108200	-114.809
417108300	-135.253
417108400	-116.29
417108500	-134.312
417108600	-113.507
417108700	-135.269
417108800	-114.988
417108900	-144.26
417109000	-112.969
417109100	-132.894
417109200	-113.778
417109300	-147.995
417109400	-114.884
417109500	-129.975
417109600	-116.549
417109700	-148.797
417109800	-117.046
417109900	-150.957
417110000	-113.457
417110100	-129.95
417110200	-111.825
417110300	-137.421
417110400	-114.285
417110500	-130.272
417110600	-115.483
417110700	-143.205
417110800	-113.855
417110900	-126.998
417111000	-111.645
417111100	-133.449
417111200	-114.397
417111300	-130.052
417111400	-113.096
417111500	-130.602
417111600	-113.106
417111700	-130.041
417111800	-115.636
417111900	-131.654
417112000	-113.889
417112100	-131.106
417112200	-112.72
417112300	-138.112
417112400	-112.668
417112500	-133.591
417112600	-109.276
417112700	-141.595
417112800	-111.02
417112900	-134.19
417113000	-112.479
417113100	-134.561
417113200	-112.809
417113300	-135.935
417113400	-114.445
417113500	-120.388
417113600	-111.262
417113700	-133.43
417113800	-113.026
417113900	-133.591
417114000	-112.29
417114100	-133.531
417114200	-112.701
417114300	-147.184
417114400	-112.68
417114500	-131.248
417114600	-114.62
417114700	-127.989
417114800	-112.444
417114900	-136.574
417115000	-113.084
417115100	-132.777
417115200	-114.414
417115300	-141.316
417115400	-112.452
417115500	-137.06
417115600	-111.92
417115700	-142.606
417115800	-112.508
417115900	-128.571
417116000	-111.781
417116100	-148.892
417116200	-111.035
417116300	-130.307
417116400	-112.072
417116500	-131.802
417116600	-113.63
417116700	-140.611
417116800	-111.661
417116900	-131.53
417117000	-108.611
417117100	-148.27
417117200	-110.112
417117300	-131.431
417117400	-112.025
417117500	-130.04
417117600	-114.648
417117700	-135.141
417117800	-112.146
417117900	-140.72
417118000	-112.471
417118100	-139.772
417118200	-111.618
417118300	-131.406
417118400	-112.5
417118500	-130.238
417118600	-112.889
417118700	-127.732
417118800	-110.953
417118900	-129.001
417119000	-109.615
417119100	-148.885
417119200	-111.872
417119300	-130.939
417119400	-112.845
417119500	-148.841
417119600	-110.457
417119700	-133.617
417119800	-108.203
417119900	-135.878
417120000	-111.629
417120100	-130.1
417120200	-111.004
417120300	-131.352
417120400	-110.269
417120500	-128.378
417120600	-109.724
417120700	-142.735
417120800	-111.022
417120900	-125.282
417121000	-110.699
417121100	-139.049
417121200	-109.059
417121300	-125.983
417121400	-111.402
417121500	-131.835
417121600	-109.965
417121700	-141.896
417121800	-110.529
417121900	-129.008
417122000	-108.711
417122100	-138.685
417122200	-110.921
417122300	-134.281
417122400	-111.004
417122500	-125.868
417122600	-108.46
417122700	-134.21
417122800	-108.056
417122900	-131.97
417123000	-110.565
417123100	-124.833
417123200	-107.859
417123300	-124.871
417123400	-110.145
417123500	-134.051
417123600	-111.476
417123700	-147.914
417123800	-111.08
417123900	-123.819
417124000	-109.368
417124100	-138.19
417124200	-107.894
417124300	-124.583
417124400	-107.903
417124500	-130.409
417124600	-107.538
417124700	-122.984
417124800	-108.97
417124900	-145.309
417125000	-106.995
417125100	-140.513
417125200	-106.463
417125300	-122.073
417125400	-111.241
417125500	-125.474
417125600	-109.153
417125700	-137.681
417125800	-110.406
417125900	-134.287
417126000	-111.054
417126100	-125.654
417126200	-109.538
417126300	-123.591
417126400	-112.35
417126500	-129.683
417126600	-107.066
417126700	-130.569
417126800	-107.657
417126900	-128.947
417127000	-105.988
417127100	-127.711
417127200	-107.561
417127300	-129.805
417127400	-108.02
417127500	-127.589
417127600	-105.89
417127700	-125.394
417127800	-109.325
417127900	-127.075
417128000	-108.026
417128100	-132.286
417128200	-107.902
417128300	-128.934
417128400	-109.112
417128500	-130.59
417128600	-108.076
417128700	-128.655
417128800	-106.092
417128900	-135.754
417129000	-108.184
417129100	-125.074
417129200	-108.449
417129300	-128.422
417129400	-103.815
417129500	-120.329
417129600	-105.705
417129700	-128.188
417129800	-107.293
417129900	-123.025
417130000	-107.688
417130100	-130.194
417130200	-104.287
417130300	-134.098
417130400	-106.473
417130500	-126.382
417130600	-107.613
417130700	-126.655
417130800	-106.404
417130900	-121.716
417131000	-108.161
417131100	-125.926
417131200	-109.451
417131300	-131.096
417131400	-108.066
417131500	-122.75
417131600	-104.537
417131700	-126.601
417131800	-107.056
417131900	-130.82
417132000	-104.812
417132100	-133.275
417132200	-103.83
417132300	-134.137
417132400	-105.012
417132500	-136.283
417132600	-102.602
417132700	-120.053
417132800	-105.934
417132900	-133.208
417133000	-104.358
417133100	-123.653
417133200	-105.377
417133300	-122.341
417133400	-104.332
417133500	-122.05
417133600	-105.251
417133700	-125.452
417133800	-104.965
417133900	-119.841
417134000	-103.431
417134100	-118.434
417134200	-104.252
417134300	-121.137
417134400	-102.71
417134500	-122.716
417134600	-105.055
417134700	-116.987
417134800	-104.601
417134900	-120.671
417135000	-102.001
417135100	-127.604
417135200	-100.484
417135300	-117.679
417135400	-101.674
417135500	-125.299
417135600	-103.417
417135700	-123.562
417135800	-102.505
417135900	-132.856
417136000	-100.115
417136100	-121.554
417136200	-103.591
417136300	-127.265
417136400	-105.139
417136500	-130.208
417136600	-100.13
417136700	-126.85
417136800	-102.893
417136900	-125.656
417137000	-100.514
417137100	-113.657
417137200	-101.147
417137300	-126.007
417137400	-99.6959
417137500	-117.191
417137600	-101.835
417137700	-110.182
417137800	-99.5867
417137900	-109.921
417138000	-97.2529
417138100	-124.904
417138200	-100.923
417138300	-118.552
417138400	-99.8653
417138500	-118.589
417138600	-97.5016
417138700	-120.202
417138800	-97.5186
417138900	-123.046
417139000	-96.2072
417139100	-119.144
417139200	-96.8553
417139300	-122.157
417139400	-97.1451
417139500	-117.761
417139600	-96.2021
417139700	-112.086
417139800	-95.7264
417139900	-122.132
417140000	-94.1056
417140100	-118.081
417140200	-93.7874
417140300	-114.33
417140400	-93.7868
417140500	-116.88
417140600	-92.3636
417140700	-111.477
417140800	-91.9874
417140900	-112.849
417141000	-91.2922
417141100	-107.346
417141200	-88.0772
417141300	-112.071
417141400	-90.8722
417141500	-118.411
417141600	-88.0446
417141700	-109.641
417141800	-85.2494
417141900	-108.399
417142000	-84.0392
417142100	-116.805
417142200	-84.7883
417142300	-118.82
417142400	-80.8404
417142500	-104.067
417142600	-76.7568
417142700	-97.1359
417142800	-73.6044
417142900	-93.207
417143000	-43.8125
417143100	-72.3431
417143200	-39.9675
417143300	-92.7699
417143400	-71.628
417143500	-106.897
417143600	-76.0171
417143700	-101.028
417143800	-79.2001
417143900	-98.1855
417144000	-86.2063
417144100	-106.455
417144200	-84.4866
417144300	-108.711
417144400	-88.6234
417144500	-125.09
417144600	-87.4103
417144700	-115.245
417144800	-87.4514
417144900	-114.209
417145000	-89.12
417145100	-105.277
417145200	-90.24
417145300	-115.942
417145400	-91.7327
417145500	-111.482
417145600	-94.1896
417145700	-113.874
417145800	-95.1951
417145900	-110.512
417146000	-94.6579
417146100	-118.612
417146200	-94.791
417146300	-107.174
417146400	-96.3937
417146500	-114.496
417146600	-95.7896
417146700	-117.562
417146800	-96.1432
417146900	-122.701
417147000	-95.1653
417147100	-118.631
417147200	-97.0451
417147300	-112.073
417147400	-97.3724
417147500	-115.533
417147600	-97.3219
417147700	-110.788
417147800	-98.8363
417147900	-126.777
417148000	-100.659
417148100	-120.957
417148200	-97.5251
417148300	-118.587
417148400	-100.555
417148500	-127.837
417148600	-101.136
417148700	-118.351
417148800	-99.0858
417148900	-125.545
417149000	-100.455
417149100	-117.658
417149200	-101.65
417149300	-111.054
417149400	-103.153
417149500	-130.759
417149600	-103.408
417149700	-118.578
417149800	-100.816
417149900	-121.658
417150000	-102.173
417150100	-131.252
417150200	-99.3966
417150300	-120.973
417150400	-102.335
417150500	-125.879
417150600	-103.769
417150700	-127.563
417150800	-101.829
417150900	-116.255
417151000	-101.821
417151100	-122.897
417151200	-103.397
417151300	-128.259
417151400	-105.265
417151500	-119.711
417151600	-103.859
417151700	-121.27
417151800	-102.939
417151900	-117.261
417152000	-102.807
417152100	-132.938
417152200	-104.249
417152300	-127.64
417152400	-103.531
417152500	-130.236
417152600	-103.702
417152700	-122.33
417152800	-104.595
417152900	-123.61
417153000	-105.425
417153100	-123.492
417153200	-105.573
417153300	-133.291
417153400	-104.681
417153500	-122.055
417153600	-102.157
417153700	-116.175
417153800	-103.77
417153900	-125.046
417154000	-105.039
417154100	-129.051
417154200	-104.555
417154300	-127.223
417154400	-106.107
417154500	-135.01
417154600	-103.892
417154700	-123.713
417154800	-107.293
417154900	-131.253
417155000	-108.954
417155100	-122.38
417155200	-107.077
417155300	-127.335
417155400	-105.935
417155500	-126.034
417155600	-107.349
417155700	-122.954
417155800	-107.252
417155900	-134.933
417156000	-106.723
417156100	-133.687
417156200	-107.035
417156300	-120.098
417156400	-105.447
417156500	-117.714
417156600	-105.709
417156700	-133.632
417156800	-104.359
417156900	-133.945
417157000	-108.072
417157100	-137.429
417157200	-108.683
417157300	-124.013
417157400	-107.519
417157500	-125.332
417157600	-107.232
417157700	-133.204
417157800	-107.421
417157900	-133.824
417158000	-108.027
417158100	-126.694
417158200	-109.594
417158300	-131.362
417158400	-109.353
417158500	-127.596
417158600	-106.344
417158700	-130.506
417158800	-107.248
417158900	-125.437
417159000	-107.249
417159100	-132.109
417159200	-109.345
417159300	-124.57
417159400	-106.706
417159500	-124.041
417159600	-105.976
417159700	-132.449
417159800	-109.007
417159900	-131.894
417160000	-110.749
417160100	-131.859
417160200	-107.173
417160300	-131.838
417160400	-111.153
417160500	-124.358
417160600	-110.367
417160700	-126.83
417160800	-109.745
417160900	-127.541
417161000	-105.594
417161100	-132.83
417161200	-110.664
417161300	-129.414
417161400	-108.13
417161500	-124.288
417161600	-108.553
417161700	-131.801
417161800	-109.998
417161900	-143.874
417162000	-111.575
417162100	-128.408
417162200	-111.433
417162300	-127.682
417162400	-109.799
417162500	-131.232
417162600	-111.593
417162700	-140.21
417162800	-110.46
417162900	-130.918
417163000	-108.534
417163100	-129.359
417163200	-107.934
417163300	-132.225
417163400	-109.208
417163500	-137.641
417163600	-110.074
417163700	-125.49
417163800	-109.928
417163900	-131.316
417164000	-113
417164100	-125.283
417164200	-109.281
417164300	-125.785
417164400	-111.475
417164500	-129.173
417164600	-111.711
417164700	-142.535
417164800	-109.65
417164900	-127.703
417165000	-109.47
417165100	-134.725
417165200	-112.735
417165300	-134.765
417165400	-111.906
417165500	-134.041
417165600	-114.774
417165700	-141.304
417165800	-108.708
417165900	-132.958
417166000	-111.117
417166100	-134.624
417166200	-110.644
417166300	-128.505
417166400	-110.37
417166500	-133.08
417166600	-111.51
417166700	-134.147
417166800	-112.657
417166900	-126.111
417167000	-110.707
417167100	-139.744
417167200	-111.828
417167300	-130.647
417167400	-110.229
417167500	-137.955
417167600	-115.053
417167700	-146.842
417167800	-111.222
417167900	-137.889
417168000	-109.353
417168100	-138.676
417168200	-109.355
417168300	-132.562
417168400	-112.73
417168500	-131.682
417168600	-112.327
417168700	-128.26
417168800	-112.297
417168900	-128.667
417169000	-111.404
417169100	-131.549
417169200	-111.835
417169300	-127.633
417169400	-110.791
417169500	-127.197
417169600	-112.046
417169700	-131.702
417169800	-111.023
417169900	-133.613
417170000	-112.213
417170100	-128.699
417170200	-112.961
417170300	-126.888
417170400	-111.531
417170500	-127.607
417170600	-109.152
417170700	-131.523
417170800	-114.007
417170900	-144.585
417171000	-113.001
417171100	-133.98
417171200	-114.776
417171300	-133.93
417171400	-110.41
417171500	-132.292
417171600	-114.712
417171700	-140.634
417171800	-114.465
417171900	-135.569
417172000	-114.006
417172100	-128.527
417172200	-112.717
417172300	-140.306
417172400	-113.151
417172500	-140.453
417172600	-112.967
417172700	-124.556
417172800	-112.011
417172900	-143.275
417173000	-114.815
417173100	-135.005
417173200	-113.507
417173300	-129.946
417173400	-111.809
417173500	-132.354
417173600	-109.646
417173700	-146.53
417173800	-112.298
417173900	-129.517
417174000	-114.327
417174100	-137.253
417174200	-112.494
417174300	-143.205
417174400	-114.049
417174500	-141.167
417174600	-113.077
417174700	-136.723
417174800	-113.332
417174900	-131.975
417175000	-115.687
417175100	-130.509
417175200	-112.436
417175300	-136.264
417175400	-114.819
417175500	-130.206
417175600	-116.967
417175700	-138.671
417175800	-112.777
417175900	-132.091
417176000	-114.48
417176100	-142.529
417176200	-114.142
417176300	-137.822
417176400	-116.334
417176500	-142.852
417176600	-116.405
417176700	-142.541
417176800	-117.016
417176900	-132.437
417177000	-116.688
417177100	-131.487
417177200	-116.276
417177300	-133.989
417177400	-115.295
417177500	-136.353
417177600	-114.19
417177700	-131.129
417177800	-114.947
417177900	-135.231
417178000	-111.253
417178100	-135.497
417178200	-114.201
417178300	-129.399
417178400	-116.117
417178500	-132.78
417178600	-114.819
417178700	-132.974
417178800	-112.933
417178900	-136.891
417179000	-115.021
417179100	-136.401
417179200	-113.92
417179300	-138.03
417179400	-115.086
417179500	-133.469
417179600	-117.591
417179700	-152.053
417179800	-115.61
417179900	-130.257
417180000	-116.128
417180100	-130.551
417180200	-113.389
417180300	-147.313
417180400	-114.714
417180500	-127.933
417180600	-115.023
417180700	-141.762
417180800	-114.373
417180900	-137.728
417181000	-114.857
417181100	-135.665
417181200	-114.447
417181300	-138.452
417181400	-115.593
417181500	-146.556
417181600	-115.874
417181700	-129.992
417181800	-114.126
417181900	-131.051
417182000	-118.036
417182100	-147.163
417182200	-115.198
417182300	-136.257
417182400	-113.477
417182500	-139.109
417182600	-116.017
417182700	-132.762
417182800	-117.505
417182900	-143.416
417183000	-112.363
417183100	-135.084
417183200	-114.681
417183300	-143.82
417183400	-116.733
417183500	-137.935
417183600	-118.12
417183700	-130.791
417183800	-114.296
417183900	-130.983
417184000	-116.592
417184100	-137.145
417184200	-115.179
417184300	-132.273
417184400	-114.863
417184500	-140.034
417184600	-115.617
417184700	-131.024
417184800	-115.281
417184900	-131.39
417185000	-116.04
417185100	-136.37
417185200	-115.209
417185300	-136.816
417185400	-116.356
417185500	-141.428
417185600	-113.828
417185700	-132.803
417185800	-115.447
417185900	-129.286
417186000	-114.483
417186100	-136.742
417186200	-114.903
417186300	-142.551
417186400	-114.772
417186500	-132.483
417186600	-116.286
417186700	-129.892
417186800	-115.914
417186900	-132.954
417187000	-116.093
417187100	-139.826
417187200	-116.015
417187300	-150.017
417187400	-118.847
417187500	-136.027
417187600	-115.616
417187700	-128.939
417187800	-115.866
417187900	-138.9
417188000	-116.082
417188100	-134.043
417188200	-119.166
417188300	-138.208
417188400	-117.821
417188500	-134.051
417188600	-115.664
417188700	-131.879
417188800	-117.438
417188900	-144.063
417189000	-117.439
417189100	-138.763
417189200	-117.666
417189300	-128.962
417189400	-115.617
417189500	-140.369
417189600	-118.373
417189700	-138.641
417189800	-116.107
417189900	-141.925
417190000	-118.745
417190100	-136.721
417190200	-117.352
417190300	-137.92
417190400	-114.817
417190500	-137.178
417190600	-116.093
417190700	-139.9
417190800	-118.177
417190900	-133.803
417191000	-117.496
417191100	-134.028
417191200	-116.904
417191300	-136.832
417191400	-118.181
417191500	-133.988
417191600	-117.998
417191700	-140.583
417191800	-116.923
417191900	-142.048
417192000	-116.189
417192100	-152.77
417192200	-118.049
417192300	-142.961
417192400	-117.251
417192500	-142.419
417192600	-117.324
417192700	-141.615
417192800	-117.333
417192900	-134.52
417193000	-115.69
417193100	-133.109
417193200	-118.897
417193300	-138.581
417193400	-116.672
417193500	-138.855
417193600	-117.562
417193700	-142.612
417193800	-115.942
417193900	-132.758
417194000	-116.752
417194100	-138.24
417194200	-120.947
417194300	-149.009
417194400	-116.201
417194500	-133.92
417194600	-118.58
417194700	-139.218
417194800	-117.274
417194900	-133.769
417195000	-116.16
417195100	-134.606
417195200	-119.357
417195300	-148.134
417195400	-118.437
417195500	-135.646
417195600	-117.844
417195700	-142.579
417195800	-116.315
417195900	-137.115
417196000	-117.339
417196100	-130.231
417196200	-113.518
417196300	-143.262
417196400	-117.814
417196500	-131.686
417196600	-115.652
417196700	-137.99
417196800	-116.464
417196900	-133.193
417197000	-115.506
417197100	-139.723
417197200	-116.109
417197300	-138.578
417197400	-116.119
417197500	-138.892
417197600	-116.69
417197700	-140.397
417197800	-115.751
417197900	-139.055
417198000	-116.738
417198100	-136.914
417198200	-118.415
417198300	-134.846
417198400	-119.462
417198500	-140.391
417198600	-117.061
417198700	-143.879
417198800	-118.497
417198900	-135.294
417199000	-118.611
417199100	-134.667
417199200	-117.544
417199300	-149.109
417199400	-116.098
417199500	-145.025
417199600	-117.945
417199700	-136.798
417199800	-117.104
417199900	-143.459
417200000	-118.46
417200100	-142.707
417200200	-117.236
417200300	-153.865
417200400	-115.303
417200500	-145.202
417200600	-112.904
417200700	-135.318
417200800	-118.828
417200900	-135.644
417201000	-117.644
417201100	-130.125
417201200	-117.685
417201300	-147.709
417201400	-117.082
417201500	-137.317
417201600	-115.715
417201700	-133.591
417201800	-115.787
417201900	-138.503
417202000	-117.109
417202100	-135.37
417202200	-115.176
417202300	-132.674
417202400	-116.858
417202500	-140.957
417202600	-117.366
417202700	-135.031
417202800	-116.21
417202900	-133.353
417203000	-119.727
417203100	-145.786
417203200	-118.016
417203300	-139.83
417203400	-116.632
417203500	-142.551
417203600	-117.885
417203700	-136.196
417203800	-119.573
417203900	-143.351
417204000	-120.638
417204100	-141.015
417204200	-121.123
417204300	-134.251
417204400	-120.378
417204500	-147.455
417204600	-116.491
417204700	-149.088
417204800	-118.68
417204900	-142.607
417205000	-117.509
417205100	-144.391
417205200	-114.886
417205300	-131.344
417205400	-118.63
417205500	-136.436
417205600	-116.713
417205700	-134.72
417205800	-119.28
417205900	-135.674
417206000	-118.45
417206100	-145.284
417206200	-120.978
417206300	-161.487
417206400	-122.324
417206500	-153.738
417206600	-120.759
417206700	-141.001
417206800	-120.325
417206900	-128.6
417207000	-115.877
417207100	-143.498
417207200	-116.962
417207300	-141.759
417207400	-118.593
417207500	-141.164
417207600	-118.964
417207700	-138.238
417207800	-116.495
417207900	-131.938
417208000	-118.823
417208100	-145.356
417208200	-117.605
417208300	-132.119
417208400	-119.227
417208500	-138.606
417208600	-117.268
417208700	-137.967
417208800	-117.02
417208900	-133.382
417209000	-117.628
417209100	-147.776
417209200	-120.551
417209300	-134.604
417209400	-120.686
417209500	-132.717
417209600	-114.648
417209700	-132.464
417209800	-116.61
417209900	-144.186
417210000	-116.656
417210100	-133.414
417210200	-118.671
417210300	-145.747
417210400	-120.049
417210500	-136.724
417210600	-117.65
417210700	-141.539
417210800	-116.795
417210900	-145.286
417211000	-119.415
417211100	-138.808
417211200	-117.295
417211300	-134.922
417211400	-120.541
417211500	-139.745
417211600	-121.539
417211700	-139.564
417211800	-120.926
417211900	-141.619
417212000	-118.667
417212100	-161.947
417212200	-121.928
417212300	-138.232
417212400	-121.172
417212500	-142.693
417212600	-116.954
417212700	-137.094
417212800	-118.618
417212900	-140.019
417213000	-121.462
417213100	-140.189
417213200	-118.571
417213300	-133.295
417213400	-118.767
417213500	-144.983
417213600	-118.111
417213700	-133.996
417213800	-119.249
417213900	-139.86
417214000	-119.532
417214100	-139.026
417214200	-121.165
417214300	-139.562
417214400	-117.956
417214500	-143.087
417214600	-118.62
417214700	-133.064
417214800	-117.684
417214900	-136.318
417215000	-118.668
417215100	-139.792
417215200	-114.769
417215300	-135.863
417215400	-118.917
417215500	-142.695
417215600	-117.084
417215700	-138.285
417215800	-118.196
417215900	-133.987
417216000	-119.302
417216100	-154.705
417216200	-116.735
417216300	-163.206
417216400	-116.752
417216500	-139.514
417216600	-119.585
417216700	-141.202
417216800	-119.987
417216900	-136.951
417217000	-120.237
417217100	-143.142
417217200	-116.701
417217300	-132.511
417217400	-119.317
417217500	-139.196
417217600	-119.671
417217700	-134.951
417217800	-119.619
417217900	-142.489
417218000	-119.164
417218100	-145.305
417218200	-119.018
417218300	-150.873
417218400	-118.925
417218500	-140.843
417218600	-119.938
417218700	-136.675
417218800	-118.87
417218900	-141.676
417219000	-119.79
417219100	-136.656
417219200	-118.853
417219300	-144.408
417219400	-120.412
417219500	-140.567
417219600	-118.978
417219700	-138.845
417219800	-120.186
417219900	-132.667
417220000	-121.139
417220100	-141.803
417220200	-117.636
417220300	-139.403
417220400	-120.988
417220500	-132.765
417220600	-120.187
417220700	-145.839
417220800	-119.113
417220900	-138.734
417221000	-120.852
417221100	-142.186
417221200	-119.711
417221300	-141.463
417221400	-120.07
417221500	-143.432
417221600	-119.53
417221700	-142.472
417221800	-118.615
417221900	-150.101
417222000	-119.697
417222100	-151.558
417222200	-119.23
417222300	-145.025
417222400	-119.861
417222500	-154.465
417222600	-117.772
417222700	-139.685
417222800	-119.279
417222900	-151.915
417223000	-119.279
417223100	-150.46
417223200	-117.897
417223300	-133.772
417223400	-119.83
417223500	-139.317
417223600	-118.992
417223700	-139.598
417223800	-119.137
417223900	-152.864
417224000	-119.367
417224100	-143.793
417224200	-122.154
417224300	-142.012
417224400	-119.653
417224500	-149.478
417224600	-119.982
417224700	-147.028
417224800	-116.062
417224900	-132.375
417225000	-119.011
417225100	-143.308
417225200	-121.487
417225300	-141.185
417225400	-119.112
417225500	-141.143
417225600	-119.612
417225700	-144.204
417225800	-119.224
417225900	-147.679
417226000	-119.268
417226100	-135.198
417226200	-120.38
417226300	-139.424
417226400	-119.125
417226500	-134.545
417226600	-118.616
417226700	-140.646
417226800	-119.346
417226900	-139.744
417227000	-117.138
417227100	-154.435
417227200	-120.632
417227300	-141.287
417227400	-121.459
417227500	-140.111
417227600	-120.101
417227700	-140.549
417227800	-120.463
417227900	-140.863
417228000	-119.928
417228100	-141.653
417228200	-121.008
417228300	-146.208
417228400	-123.138
417228500	-134.535
417228600	-120.099
417228700	-137.625
417228800	-120.565
417228900	-141.695
417229000	-120.081
417229100	-153.102
417229200	-121.267
417229300	-140.681
417229400	-121.641
417229500	-139.978
417229600	-121.913
417229700	-145.21
417229800	-119.213
417229900	-139.352
417230000	-120.785
417230100	-139.277
417230200	-120.047
417230300	-136.19
417230400	-119.024
417230500	-142.775
417230600	-117.868
417230700	-137.784
417230800	-119.711
417230900	-131.375
417231000	-120.287
417231100	-143.154
417231200	-120.582
417231300	-137.04
417231400	-118.288
417231500	-138.287
417231600	-120.588
417231700	-149.304
417231800	-120.42
417231900	-135.033
417232000	-119.791
417232100	-136.901
417232200	-121.155
417232300	-139.539
417232400	-121.856
417232500	-141.477
417232600	-121.04
417232700	-139.948
417232800	-121.675
417232900	-138.637
417233000	-120.699
417233100	-137.083
417233200	-120.831
417233300	-139.946
417233400	-120.963
417233500	-142.715
417233600	-121.481
417233700	-146.555
417233800	-119.123
417233900	-135.75
417234000	-121.07
417234100	-138.751
417234200	-121.292
417234300	-160.258
417234400	-119.608
417234500	-144.808
417234600	-121.885
417234700	-148.132
417234800	-119.113
417234900	-138.905
417235000	-121.453
417235100	-141.412
417235200	-118.967
417235300	-148.153
417235400	-118.06
417235500	-145.122
417235600	-120.951
417235700	-147.013
417235800	-122.517
417235900	-146.124
417236000	-121.326
417236100	-138.038
417236200	-119.729
417236300	-132.12
417236400	-119.313
417236500	-145.118
417236600	-119.443
417236700	-150.511
417236800	-120.547
417236900	-141.13
417237000	-120.869
417237100	-142.235
417237200	-120.997
417237300	-147.72
417237400	-119.36
417237500	-132.985
417237600	-120.58
417237700	-139.79
417237800	-120.462
417237900	-130.236
417238000	-121.535
417238100	-140.617
417238200	-119.993
417238300	-136.946
417238400	-120.213
417238500	-141.496
417238600	-117.97
417238700	-141.444
417238800	-121.271
417238900	-137.133
417239000	-120.833
417239100	-146.66
417239200	-120.295
417239300	-140.631
417239400	-121.089
417239500	-136.433
417239600	-119.17
417239700	-144.163
417239800	-118.857
417239900	-135.684
417240000	-123.334
417240100	-152.262
417240200	-120.208
417240300	-141.09
417240400	-119.506
417240500	-141.911
417240600	-120.984
417240700	-142.612
417240800	-119.179
417240900	-150.028
417241000	-119.405
417241100	-144.764
417241200	-120.925
417241300	-141.721
417241400	-119.972
417241500	-146.818
417241600	-121.484
417241700	-141.889
417241800	-120.833
417241900	-136.473
417242000	-123.049
417242100	-146.626
417242200	-119.66
417242300	-144.768
417242400	-118.987
417242500	-138.255
417242600	-119.706
417242700	-137.718
417242800	-117.189
417242900	-147.979
417243000	-117.201
417243100	-142.508
417243200	-119.051
417243300	-153.782
417243400	-120.955
417243500	-139.252
417243600	-120.059
417243700	-137.854
417243800	-123.206
417243900	-153.358
417244000	-122.363
417244100	-140.645
417244200	-122.34
417244300	-142.582
417244400	-120.772
417244500	-139.852
417244600	-121.076
417244700	-148.209
417244800	-119.637
417244900	-140.42
417245000	-119.63
417245100	-143.349
417245200	-120.387
417245300	-167.414
417245400	-122.41
417245500	-139.532
417245600	-121.269
417245700	-152.644
417245800	-120.707
417245900	-136.331
417246000	-119.727
417246100	-136.479
417246200	-119.096
417246300	-140.312
417246400	-119.861
417246500	-139.968
417246600	-118.118
417246700	-144.575
417246800	-119.981
417246900	-155.645
417247000	-121.301
417247100	-146.258
417247200	-121.264
417247300	-138.047
417247400	-118.629
417247500	-135.678
417247600	-119.006
417247700	-151.832
417247800	-121.317
417247900	-133.642
417248000	-120.429
417248100	-143.084
417248200	-118.343
417248300	-162.47
417248400	-120.783
417248500	-138.143
417248600	-121.756
417248700	-149.063
417248800	-121.464
417248900	-149.809
417249000	-119.202
417249100	-136.276
417249200	-119.749
417249300	-139.91
417249400	-121.436
417249500	-147.462
417249600	-122.411
417249700	-138.509
417249800	-120.475
[truncated: 18,002 more rows]
