# Supplementary material for: Passive frequency comb generation at radiofrequency for ranging applications
Source: Nat Commun. 2024 Apr 2;15:2844. doi: 10.1038/s41467-024-46940-2 (PMC10987526; doi:10.1038/s41467-024-46940-2)
Supplement: Supplementary file 5 — Source Data [file 41467_2024_46940_MOESM5_ESM.zip › Figure3_Data/836_10MHz_-04_50dBm.xlsx]

## Sheet: Sheet1
frequency (Hz)	power (dBm)
417050000	-118.959
417050100	-142.071
417050200	-120.916
417050300	-134.752
417050400	-118.792
417050500	-139.564
417050600	-121.847
417050700	-143.624
417050800	-117.491
417050900	-145.553
417051000	-121.575
417051100	-136.153
417051200	-122.381
417051300	-134.215
417051400	-118.623
417051500	-139.44
417051600	-120.562
417051700	-145.698
417051800	-118.026
417051900	-141.018
417052000	-120.38
417052100	-139.449
417052200	-119.313
417052300	-142.617
417052400	-120.651
417052500	-153.993
417052600	-122.849
417052700	-148.279
417052800	-119.793
417052900	-137.101
417053000	-121.9
417053100	-138.468
417053200	-120.778
417053300	-141.386
417053400	-120.277
417053500	-140.82
417053600	-118.067
417053700	-136.412
417053800	-119.231
417053900	-138.928
417054000	-120.448
417054100	-134.649
417054200	-121.377
417054300	-133.598
417054400	-116.852
417054500	-135.844
417054600	-118.803
417054700	-135.55
417054800	-119.602
417054900	-138.244
417055000	-118.978
417055100	-132.478
417055200	-122.296
417055300	-140.109
417055400	-119.717
417055500	-137.651
417055600	-119.478
417055700	-143.743
417055800	-121.163
417055900	-131.796
417056000	-119.718
417056100	-137.96
417056200	-121.641
417056300	-149.982
417056400	-121.747
417056500	-134.322
417056600	-121.066
417056700	-136.642
417056800	-118.781
417056900	-135.221
417057000	-118.969
417057100	-144.77
417057200	-118.34
417057300	-142.997
417057400	-119.325
417057500	-140.902
417057600	-121.032
417057700	-137.262
417057800	-119.891
417057900	-144.724
417058000	-120.708
417058100	-151.471
417058200	-120.462
417058300	-136.324
417058400	-119.745
417058500	-138.677
417058600	-119.506
417058700	-138.12
417058800	-122.428
417058900	-136.233
417059000	-119.296
417059100	-143.013
417059200	-120.206
417059300	-147.155
417059400	-119.174
417059500	-149.978
417059600	-119.536
417059700	-136.149
417059800	-120.38
417059900	-139.027
417060000	-120.603
417060100	-154.163
417060200	-119.799
417060300	-143.507
417060400	-121.578
417060500	-140.303
417060600	-118.745
417060700	-143.082
417060800	-118.778
417060900	-147.271
417061000	-119.557
417061100	-145.666
417061200	-120.099
417061300	-144.071
417061400	-119.699
417061500	-135.087
417061600	-117.615
417061700	-148.113
417061800	-119.61
417061900	-133.711
417062000	-120.892
417062100	-138.273
417062200	-120.664
417062300	-140.489
417062400	-120.617
417062500	-168.6
417062600	-122.479
417062700	-132.852
417062800	-118.908
417062900	-151.111
417063000	-118.915
417063100	-141.157
417063200	-121.32
417063300	-143.082
417063400	-119.368
417063500	-138.898
417063600	-120.535
417063700	-137.872
417063800	-120.855
417063900	-138.301
417064000	-118.756
417064100	-136.885
417064200	-121.194
417064300	-141.519
417064400	-121.421
417064500	-151.073
417064600	-118.41
417064700	-136.307
417064800	-118.385
417064900	-135.267
417065000	-118.16
417065100	-147.64
417065200	-115.105
417065300	-141.933
417065400	-117.527
417065500	-151.27
417065600	-119.867
417065700	-133.93
417065800	-119.373
417065900	-130.906
417066000	-117.671
417066100	-141.58
417066200	-116.593
417066300	-143.743
417066400	-120.383
417066500	-140.674
417066600	-120.172
417066700	-140.428
417066800	-120.151
417066900	-137.454
417067000	-117.146
417067100	-140.284
417067200	-118.692
417067300	-137.702
417067400	-119.29
417067500	-136.654
417067600	-118.299
417067700	-139.167
417067800	-116.927
417067900	-138.839
417068000	-119.625
417068100	-142.5
417068200	-120.043
417068300	-148.254
417068400	-119.263
417068500	-138.485
417068600	-119.714
417068700	-133.804
417068800	-119.847
417068900	-142.392
417069000	-118.556
417069100	-135.96
417069200	-120.062
417069300	-141.962
417069400	-119.461
417069500	-150.65
417069600	-119.863
417069700	-138.993
417069800	-116.985
417069900	-140.832
417070000	-118.519
417070100	-141.842
417070200	-116.268
417070300	-137.738
417070400	-118.746
417070500	-148.481
417070600	-117.733
417070700	-129.967
417070800	-117.29
417070900	-134.883
417071000	-118.3
417071100	-152.467
417071200	-118.769
417071300	-132.281
417071400	-119.165
417071500	-142.179
417071600	-117.464
417071700	-142.826
417071800	-116.984
417071900	-144.857
417072000	-120.055
417072100	-148.891
417072200	-117.531
417072300	-136.306
417072400	-117.098
417072500	-139.841
417072600	-120.09
417072700	-138.946
417072800	-116.002
417072900	-153.874
417073000	-117.681
417073100	-136.827
417073200	-117.437
417073300	-137.37
417073400	-118.005
417073500	-145.009
417073600	-117.905
417073700	-144.6
417073800	-117.501
417073900	-139.575
417074000	-117.503
417074100	-139.545
417074200	-118.774
417074300	-131.991
417074400	-117.551
417074500	-140.562
417074600	-116.971
417074700	-137.836
417074800	-117.811
417074900	-145.011
417075000	-116.822
417075100	-143.805
417075200	-119.195
417075300	-139.924
417075400	-115.689
417075500	-143.172
417075600	-118.183
417075700	-142.482
417075800	-122.213
417075900	-139.424
417076000	-118.321
417076100	-137.971
417076200	-115.063
417076300	-139.117
417076400	-119.542
417076500	-135.327
417076600	-116.465
417076700	-138.352
417076800	-119.042
417076900	-141.538
417077000	-118.091
417077100	-136.462
417077200	-118.098
417077300	-134.392
417077400	-118.357
417077500	-144.873
417077600	-118.502
417077700	-145
417077800	-115.918
417077900	-137.096
417078000	-117.312
417078100	-137.621
417078200	-118.64
417078300	-128.832
417078400	-116.594
417078500	-144.774
417078600	-116.597
417078700	-138.477
417078800	-118.901
417078900	-140.128
417079000	-118.77
417079100	-142.178
417079200	-117.351
417079300	-150.499
417079400	-117.063
417079500	-138.131
417079600	-118.156
417079700	-138.7
417079800	-118.121
417079900	-139.953
417080000	-117.159
417080100	-130.628
417080200	-119.06
417080300	-153.875
417080400	-115.622
417080500	-134.832
417080600	-117.582
417080700	-138.042
417080800	-116.649
417080900	-158.368
417081000	-115.714
417081100	-134.482
417081200	-118.966
417081300	-134.93
417081400	-116.149
417081500	-138.81
417081600	-118.307
417081700	-137.863
417081800	-116.091
417081900	-146.783
417082000	-120.56
417082100	-135.96
417082200	-116.535
417082300	-152.58
417082400	-118.323
417082500	-138.298
417082600	-117.975
417082700	-147.588
417082800	-115.78
417082900	-129.249
417083000	-115.427
417083100	-147.945
417083200	-115.92
417083300	-136.378
417083400	-116.777
417083500	-157.71
417083600	-115.908
417083700	-143.616
417083800	-115.991
417083900	-153.139
417084000	-116.602
417084100	-139.464
417084200	-116.624
417084300	-138.933
417084400	-117.813
417084500	-136.837
417084600	-117.302
417084700	-135.997
417084800	-117.728
417084900	-139.344
417085000	-116.831
417085100	-129.956
417085200	-116.368
417085300	-132.314
417085400	-118.298
417085500	-129.188
417085600	-115.751
417085700	-139.99
417085800	-115.809
417085900	-137.183
417086000	-118.015
417086100	-159.073
417086200	-114.852
417086300	-140.439
417086400	-118.016
417086500	-138.245
417086600	-119.03
417086700	-127.13
417086800	-115.869
417086900	-135.649
417087000	-116.986
417087100	-145.622
417087200	-114.186
417087300	-144.407
417087400	-117.455
417087500	-149.934
417087600	-116.915
417087700	-138.721
417087800	-119.311
417087900	-134.908
417088000	-116.966
417088100	-140.329
417088200	-117.113
417088300	-143.367
417088400	-118.369
417088500	-131.881
417088600	-117.038
417088700	-132.329
417088800	-117.039
417088900	-138.912
417089000	-117.31
417089100	-138.454
417089200	-117.781
417089300	-132.563
417089400	-113.349
417089500	-131.397
417089600	-117.449
417089700	-131.545
417089800	-117.491
417089900	-132.116
417090000	-114.049
417090100	-132.832
417090200	-115.435
417090300	-137.299
417090400	-114.99
417090500	-135.814
417090600	-117.681
417090700	-140.645
417090800	-116.29
417090900	-140.336
417091000	-117.933
417091100	-140.698
417091200	-113.987
417091300	-143.959
417091400	-115.977
417091500	-128.46
417091600	-118.777
417091700	-137.295
417091800	-113.185
417091900	-140.349
417092000	-117.703
417092100	-151.263
417092200	-116.144
417092300	-132.269
417092400	-113.616
417092500	-128.102
417092600	-117.913
417092700	-141.948
417092800	-114.398
417092900	-142.661
417093000	-117.248
417093100	-141.991
417093200	-116.237
417093300	-146.117
417093400	-116.422
417093500	-131.397
417093600	-115.59
417093700	-147.178
417093800	-114.817
417093900	-135.712
417094000	-116.627
417094100	-136.596
417094200	-115.398
417094300	-138.674
417094400	-116.34
417094500	-128.871
417094600	-115.338
417094700	-131.884
417094800	-116.179
417094900	-128.457
417095000	-114.85
417095100	-129.421
417095200	-113.943
417095300	-134.174
417095400	-115.418
417095500	-133.306
417095600	-115.233
417095700	-144.424
417095800	-115.328
417095900	-134.412
417096000	-114.516
417096100	-131.503
417096200	-113.61
417096300	-136.581
417096400	-113.612
417096500	-133.053
417096600	-114.951
417096700	-139.584
417096800	-115.228
417096900	-136.965
417097000	-115.373
417097100	-132.102
417097200	-115.552
417097300	-132.912
417097400	-116.741
417097500	-129.808
417097600	-113.33
417097700	-136.572
417097800	-116.042
417097900	-131.768
417098000	-114.617
417098100	-143.158
417098200	-115.669
417098300	-135.411
417098400	-113.97
417098500	-131.072
417098600	-115.122
417098700	-131.18
417098800	-112.675
417098900	-134.592
417099000	-112.861
417099100	-132.127
417099200	-116.406
417099300	-139.145
417099400	-114.016
417099500	-130.597
417099600	-116.049
417099700	-132.478
417099800	-115.718
417099900	-136.223
417100000	-112.371
417100100	-141.452
417100200	-115.683
417100300	-140.31
417100400	-116.116
417100500	-140.984
417100600	-114.526
417100700	-132.269
417100800	-115.7
417100900	-133.891
417101000	-114.687
417101100	-126.719
417101200	-113.503
417101300	-129.152
417101400	-114.538
417101500	-132.094
417101600	-115.904
417101700	-132.21
417101800	-113.008
417101900	-143.928
417102000	-115.202
417102100	-139.746
417102200	-114.138
417102300	-133.231
417102400	-112.57
417102500	-137.827
417102600	-115.413
417102700	-146.224
417102800	-114.258
417102900	-130.529
417103000	-113.85
417103100	-132.455
417103200	-110.78
417103300	-148.078
417103400	-113.303
417103500	-138.944
417103600	-115.18
417103700	-137.877
417103800	-113.661
417103900	-133.72
417104000	-112.588
417104100	-137.537
417104200	-110.939
417104300	-133.591
417104400	-114.184
417104500	-126.632
417104600	-117.178
417104700	-139.035
417104800	-117.178
417104900	-132.773
417105000	-113.229
417105100	-141.59
417105200	-113.162
417105300	-128.817
417105400	-111.353
417105500	-130.564
417105600	-112.601
417105700	-132.193
417105800	-110.956
417105900	-135.396
417106000	-112.155
417106100	-133.384
417106200	-113.936
417106300	-134.192
417106400	-112.15
417106500	-139.029
417106600	-110.869
417106700	-135.043
417106800	-111.793
417106900	-124.37
417107000	-113.231
417107100	-136.594
417107200	-114.228
417107300	-130.477
417107400	-109.578
417107500	-128.207
417107600	-110.309
417107700	-126.993
417107800	-111.134
417107900	-126.539
417108000	-113.582
417108100	-137.233
417108200	-111.77
417108300	-137.741
417108400	-110.003
417108500	-142.626
417108600	-109.947
417108700	-136.623
417108800	-112.204
417108900	-129.593
417109000	-110.593
417109100	-132.387
417109200	-111.608
417109300	-131.97
417109400	-112.742
417109500	-127.959
417109600	-112.058
417109700	-139.335
417109800	-111.706
417109900	-132.25
417110000	-112.406
417110100	-134.446
417110200	-110.592
417110300	-135.803
417110400	-112.35
417110500	-135.687
417110600	-114.123
417110700	-132.964
417110800	-112.914
417110900	-138.607
417111000	-112.811
417111100	-135.721
417111200	-110.125
417111300	-133.912
417111400	-108.939
417111500	-132.585
417111600	-110.887
417111700	-130.373
417111800	-112.97
417111900	-131.25
417112000	-111.468
417112100	-133.143
417112200	-108.367
417112300	-133.546
417112400	-113.111
417112500	-133.744
417112600	-110.851
417112700	-129.94
417112800	-111.221
417112900	-127.041
417113000	-109.937
417113100	-132.074
417113200	-111.155
417113300	-146.719
417113400	-108.406
417113500	-135.497
417113600	-108.919
417113700	-126.778
417113800	-108.571
417113900	-125.163
417114000	-107.917
417114100	-129.344
417114200	-111.096
417114300	-134.554
417114400	-110.046
417114500	-127.806
417114600	-110.058
417114700	-128.152
417114800	-108.008
417114900	-133.388
417115000	-110.404
417115100	-127.522
417115200	-108.429
417115300	-132.834
417115400	-107.911
417115500	-132.992
417115600	-111.518
417115700	-126.414
417115800	-109.25
417115900	-131.631
417116000	-109.768
417116100	-125.266
417116200	-110.671
417116300	-138.639
417116400	-110.718
417116500	-137.636
417116600	-111.331
417116700	-135.465
417116800	-108.206
417116900	-145.413
417117000	-110.099
417117100	-124.193
417117200	-109.793
417117300	-133.643
417117400	-108.333
417117500	-123.017
417117600	-107.716
417117700	-128.955
417117800	-108.519
417117900	-121.655
417118000	-108.522
417118100	-124.186
417118200	-109.171
417118300	-128.908
417118400	-108.991
417118500	-120.575
417118600	-107.144
417118700	-129.536
417118800	-110.388
417118900	-137.213
417119000	-106.935
417119100	-136.397
417119200	-108.125
417119300	-122.751
417119400	-106.789
417119500	-133.401
417119600	-105.808
417119700	-134.529
417119800	-105.795
417119900	-128.531
417120000	-108.427
417120100	-124.574
417120200	-107.728
417120300	-125.06
417120400	-108.417
417120500	-130.257
417120600	-105.607
417120700	-131.952
417120800	-108.281
417120900	-136.281
417121000	-108.238
417121100	-127.469
417121200	-107.934
417121300	-121.062
417121400	-103.954
417121500	-125.383
417121600	-106.105
417121700	-132.18
417121800	-106.911
417121900	-129.611
417122000	-107.16
417122100	-122.804
417122200	-104.636
417122300	-121.809
417122400	-105.07
417122500	-119.128
417122600	-105.87
417122700	-118.373
417122800	-104.463
417122900	-127.347
417123000	-106.215
417123100	-121.139
417123200	-105.058
417123300	-126.673
417123400	-102.261
417123500	-126.471
417123600	-104.414
417123700	-120.271
417123800	-105.348
417123900	-114.422
417124000	-105.303
417124100	-126.684
417124200	-103.799
417124300	-122.66
417124400	-105.423
417124500	-120.664
417124600	-104.758
417124700	-122.528
417124800	-101.156
417124900	-132.213
417125000	-104.651
417125100	-127.962
417125200	-102.832
417125300	-122.46
417125400	-104.935
417125500	-127.005
417125600	-99.9805
417125700	-117.879
417125800	-104.644
417125900	-131.698
417126000	-99.8237
417126100	-138.7
417126200	-102.52
417126300	-121.091
417126400	-103.229
417126500	-127.937
417126600	-101.473
417126700	-132.13
417126800	-102.766
417126900	-117.727
417127000	-101.374
417127100	-121.176
417127200	-101.403
417127300	-121.062
417127400	-101.129
417127500	-118.902
417127600	-100.366
417127700	-124.877
417127800	-100.932
417127900	-122.272
417128000	-100.697
417128100	-122.482
417128200	-99.7202
417128300	-120.342
417128400	-99.5837
417128500	-121.688
417128600	-97.6157
417128700	-123.697
417128800	-99.5504
417128900	-114.301
417129000	-98.8931
417129100	-116.155
417129200	-100.966
417129300	-118.99
417129400	-100.581
417129500	-132.965
417129600	-95.6903
417129700	-122.739
417129800	-98.3606
417129900	-114.81
417130000	-95.8915
417130100	-126.909
417130200	-97.5473
417130300	-119.025
417130400	-95.9647
417130500	-113.086
417130600	-96.9486
417130700	-126.934
417130800	-93.5188
417130900	-118.617
417131000	-93.8555
417131100	-119.444
417131200	-93.9168
417131300	-111.263
417131400	-92.2915
417131500	-108.918
417131600	-92.4018
417131700	-110.732
417131800	-93.1137
417131900	-114.203
417132000	-93.2504
417132100	-108.407
417132200	-88.997
417132300	-121.472
417132400	-90.6634
417132500	-131.386
417132600	-89.7045
417132700	-114.137
417132800	-85.1267
417132900	-105.084
417133000	-86.0032
417133100	-106.637
417133200	-84.5424
417133300	-106.389
417133400	-81.5256
417133500	-98.8787
417133600	-78.8305
417133700	-95.3512
417133800	-76.9846
417133900	-105.024
417134000	-63.9027
417134100	-77.5427
417134200	-39.1261
417134300	-84.5968
417134400	-69.9064
417134500	-101.45
417134600	-77.9557
417134700	-111.006
417134800	-79.9502
417134900	-108.476
417135000	-82.8089
417135100	-102.033
417135200	-84.8203
417135300	-109.591
417135400	-84.865
417135500	-105.884
417135600	-88.0978
417135700	-118.381
417135800	-88.0253
417135900	-106.872
417136000	-89.5812
417136100	-112.483
417136200	-91.0397
417136300	-108.013
417136400	-93.2016
417136500	-121.61
417136600	-89.6333
417136700	-110.213
417136800	-93.5973
417136900	-114.073
417137000	-93.9193
417137100	-121.995
417137200	-95.4672
417137300	-112.95
417137400	-94.0803
417137500	-115.899
417137600	-95.2908
417137700	-117.634
417137800	-97.8674
417137900	-124.862
417138000	-97.8493
417138100	-112.562
417138200	-99.4166
417138300	-111.278
417138400	-96.295
417138500	-123.263
417138600	-97.813
417138700	-129.382
417138800	-98.3372
417138900	-122.398
417139000	-99.2241
417139100	-136.557
417139200	-98.1081
417139300	-112.346
417139400	-101.044
417139500	-119.211
417139600	-100.079
417139700	-115.929
417139800	-102.245
417139900	-120.668
417140000	-98.3705
417140100	-133.128
417140200	-97.9292
417140300	-123.753
417140400	-98.0081
417140500	-123.217
417140600	-99.9897
417140700	-121.69
417140800	-101.944
417140900	-121.345
417141000	-100.874
417141100	-128.716
417141200	-100.905
417141300	-118.73
417141400	-101.226
417141500	-111.716
417141600	-102.306
417141700	-126.608
417141800	-103.078
417141900	-116.667
417142000	-102.274
417142100	-127.604
417142200	-101.649
417142300	-127.22
417142400	-103.142
417142500	-117.816
417142600	-101.735
417142700	-128.032
417142800	-105.375
417142900	-124.874
417143000	-101.383
417143100	-142.276
417143200	-102.246
417143300	-120.113
417143400	-104.99
417143500	-122.526
417143600	-103.531
417143700	-127.593
417143800	-105.435
417143900	-118.284
417144000	-103.674
417144100	-127.651
417144200	-102.566
417144300	-117.046
417144400	-106.604
417144500	-144.575
417144600	-102.096
417144700	-123.774
417144800	-105.956
417144900	-129.233
417145000	-104.327
417145100	-123.136
417145200	-103.841
417145300	-120.259
417145400	-104.798
417145500	-125.161
417145600	-101.991
417145700	-131.542
417145800	-107.811
417145900	-130.015
417146000	-105.843
417146100	-128.004
417146200	-107.016
417146300	-138.022
417146400	-105.438
417146500	-126.102
417146600	-104.303
417146700	-127.467
417146800	-108.34
417146900	-132.5
417147000	-103.304
417147100	-128.222
417147200	-108.736
417147300	-132.462
417147400	-108.161
417147500	-129.835
417147600	-105.445
417147700	-119.029
417147800	-107.867
417147900	-131.633
417148000	-109.038
417148100	-131.49
417148200	-108.564
417148300	-129.992
417148400	-108.571
417148500	-131.886
417148600	-106.95
417148700	-126.484
417148800	-107.783
417148900	-123.479
417149000	-108.676
417149100	-123.334
417149200	-105.035
417149300	-126.3
417149400	-108.51
417149500	-127.747
417149600	-110.272
417149700	-131.543
417149800	-107.306
417149900	-125.446
417150000	-110.454
417150100	-127.142
417150200	-109.284
417150300	-131.727
417150400	-108.221
417150500	-130.436
417150600	-107.139
417150700	-125.066
417150800	-107.588
417150900	-125.634
417151000	-110.338
417151100	-127.577
417151200	-106.522
417151300	-129.933
417151400	-107.572
417151500	-132.179
417151600	-109.732
417151700	-128.306
417151800	-109.732
417151900	-137.759
417152000	-109.654
417152100	-129.094
417152200	-109.78
417152300	-141.766
417152400	-108.316
417152500	-143.629
417152600	-110.034
417152700	-138.059
417152800	-110.273
417152900	-139.171
417153000	-108.726
417153100	-125.851
417153200	-108.833
417153300	-134.064
417153400	-110.064
417153500	-128.769
417153600	-109.944
417153700	-131.059
417153800	-109.982
417153900	-128.812
417154000	-112.14
417154100	-124.749
417154200	-109.804
417154300	-126.043
417154400	-110.494
417154500	-131.364
417154600	-110.062
417154700	-135.928
417154800	-110.883
417154900	-141.909
417155000	-109.899
417155100	-132.308
417155200	-109.945
417155300	-132.943
417155400	-110.871
417155500	-127.982
417155600	-111.65
417155700	-127.03
417155800	-110.377
417155900	-133.509
417156000	-107.839
417156100	-132.842
417156200	-111.031
417156300	-135.517
417156400	-112.742
417156500	-144.194
417156600	-112.413
417156700	-135.896
417156800	-110.216
417156900	-122.147
417157000	-110.422
417157100	-136.854
417157200	-113.096
417157300	-139.581
417157400	-111.912
417157500	-137.624
417157600	-111.964
417157700	-134.372
417157800	-111.088
417157900	-131.9
417158000	-110.601
417158100	-131.989
417158200	-110.377
417158300	-134.15
417158400	-111.243
417158500	-133.059
417158600	-112.483
417158700	-147.213
417158800	-109.975
417158900	-139.763
417159000	-111.538
417159100	-132.275
417159200	-110.955
417159300	-125.053
417159400	-112.73
417159500	-132.175
417159600	-110.417
417159700	-134.253
417159800	-112.17
417159900	-127.352
417160000	-111.245
417160100	-129.87
417160200	-113.247
417160300	-139.86
417160400	-113.71
417160500	-131.261
417160600	-112.328
417160700	-135.118
417160800	-110.619
417160900	-125.106
417161000	-112.1
417161100	-128.065
417161200	-114.442
417161300	-129.411
417161400	-111.12
417161500	-126.432
417161600	-111.336
417161700	-127.561
417161800	-114.256
417161900	-135.162
417162000	-115.376
417162100	-131.462
417162200	-111.208
417162300	-131.016
417162400	-114.511
417162500	-141.111
417162600	-111.512
417162700	-150.653
417162800	-113.421
417162900	-126.279
417163000	-112.093
417163100	-141.201
417163200	-112.58
417163300	-131.175
417163400	-113.695
417163500	-128.694
417163600	-115.715
417163700	-157.635
417163800	-111.235
417163900	-143.816
417164000	-112.862
417164100	-138.595
417164200	-114.395
417164300	-128.554
417164400	-114.754
417164500	-138.824
417164600	-112.571
417164700	-137.404
417164800	-113.771
417164900	-128.086
417165000	-112.091
417165100	-134.925
417165200	-114.744
417165300	-135.066
417165400	-113.849
417165500	-132.982
417165600	-114.615
417165700	-134.904
417165800	-113.637
417165900	-129.622
417166000	-112.409
417166100	-130.996
417166200	-115.711
417166300	-133.454
417166400	-113.167
417166500	-136.627
417166600	-114.855
417166700	-140.98
417166800	-113.735
417166900	-144.405
417167000	-113.368
417167100	-144.203
417167200	-111.531
417167300	-138.851
417167400	-111.545
417167500	-140.65
417167600	-111.563
417167700	-133.518
417167800	-114.902
417167900	-143.66
417168000	-113.604
417168100	-140.456
417168200	-113.605
417168300	-130.011
417168400	-115.34
417168500	-143.89
417168600	-113.422
417168700	-138.586
417168800	-114.568
417168900	-145.025
417169000	-114.898
417169100	-138.284
417169200	-119.446
417169300	-130.471
417169400	-112.68
417169500	-131.342
417169600	-112.988
417169700	-143.156
417169800	-114.545
417169900	-134.935
417170000	-113.788
417170100	-134.51
417170200	-116.261
417170300	-127.601
417170400	-115.035
417170500	-146.545
417170600	-115.39
417170700	-140.909
417170800	-118.313
417170900	-136.478
417171000	-113.2
417171100	-130.354
417171200	-116.139
417171300	-133.553
417171400	-113.986
417171500	-135.268
417171600	-116.111
417171700	-131.118
417171800	-115.577
417171900	-140.697
417172000	-115.226
417172100	-133.526
417172200	-115.033
417172300	-140.463
417172400	-116.982
417172500	-130.765
417172600	-112.655
417172700	-139.296
417172800	-116.325
417172900	-136.599
417173000	-113.507
417173100	-144.049
417173200	-116.127
417173300	-147.419
417173400	-114.727
417173500	-126.557
417173600	-114.442
417173700	-133.947
417173800	-114.694
417173900	-137.755
417174000	-114.699
417174100	-129.94
417174200	-116.301
417174300	-138.081
417174400	-117.025
417174500	-139.084
417174600	-117.539
417174700	-139.272
417174800	-115.776
417174900	-132.999
417175000	-116.679
417175100	-134.675
417175200	-115.823
417175300	-139.874
417175400	-113.92
417175500	-145.356
417175600	-115.118
417175700	-137.563
417175800	-117.228
417175900	-143.102
417176000	-112.046
417176100	-135.255
417176200	-117.988
417176300	-139.535
417176400	-116.97
417176500	-135.193
417176600	-115.488
417176700	-149.298
417176800	-113.73
417176900	-131.412
417177000	-118.097
417177100	-141.906
417177200	-114.203
417177300	-136.875
417177400	-116.808
417177500	-143.829
417177600	-115.69
417177700	-137.118
417177800	-117.342
417177900	-137.92
417178000	-115.175
417178100	-134.796
417178200	-115.992
417178300	-135.324
417178400	-115.253
417178500	-134.759
417178600	-116.874
417178700	-133.493
417178800	-116.365
417178900	-156.278
417179000	-115.191
417179100	-136.359
417179200	-115.649
417179300	-142.838
417179400	-115.686
417179500	-158.475
417179600	-116.66
417179700	-142.039
417179800	-115.583
417179900	-143.767
417180000	-118.252
417180100	-144.083
417180200	-115.483
417180300	-135.807
417180400	-115.527
417180500	-136.451
417180600	-116.87
417180700	-137.214
417180800	-116.401
417180900	-146.546
417181000	-116.46
417181100	-127.832
417181200	-113.546
417181300	-147.533
417181400	-118.712
417181500	-135.583
417181600	-117.857
417181700	-133.147
417181800	-117.671
417181900	-136.947
417182000	-114.336
417182100	-134.536
417182200	-117.584
417182300	-136.723
417182400	-117.052
417182500	-132.894
417182600	-117.039
417182700	-138.43
417182800	-116.911
417182900	-130.141
417183000	-119.814
417183100	-140.37
417183200	-116.257
417183300	-132.768
417183400	-116.934
417183500	-136.716
417183600	-118.346
417183700	-137.917
417183800	-118.903
417183900	-140.327
417184000	-118.049
417184100	-137.871
417184200	-116.622
417184300	-136.544
417184400	-118.24
417184500	-140.194
417184600	-115.904
417184700	-134.158
417184800	-115.382
417184900	-131.447
417185000	-115.636
417185100	-133.759
417185200	-115.186
417185300	-151.358
417185400	-115.096
417185500	-130.331
417185600	-119.117
417185700	-146.367
417185800	-114.484
417185900	-139.61
417186000	-118.244
417186100	-138.926
417186200	-120.027
417186300	-144.858
417186400	-115.146
417186500	-147.913
417186600	-116.999
417186700	-143.048
417186800	-117.065
417186900	-128.834
417187000	-115.92
417187100	-131.607
417187200	-117.228
417187300	-133.309
417187400	-116.494
417187500	-138.132
417187600	-117.275
417187700	-141.835
417187800	-117.75
417187900	-138.446
417188000	-117.993
417188100	-143.474
417188200	-116.951
417188300	-140.724
417188400	-117.126
417188500	-136.791
417188600	-115.875
417188700	-147.16
417188800	-116.183
417188900	-144.626
417189000	-116.929
417189100	-141.344
417189200	-117.491
417189300	-139.741
417189400	-116.491
417189500	-135.827
417189600	-118.229
417189700	-134.684
417189800	-117.92
417189900	-149.163
417190000	-116.198
417190100	-135.98
417190200	-119.517
417190300	-149.227
417190400	-118.015
417190500	-132.251
417190600	-117.38
417190700	-137.38
417190800	-117.415
417190900	-137.301
417191000	-118.923
417191100	-133.78
417191200	-116.578
417191300	-144.931
417191400	-118.273
417191500	-130.342
417191600	-116.096
417191700	-130.778
417191800	-116.122
417191900	-144.788
417192000	-118.802
417192100	-135.884
417192200	-114.665
417192300	-137.904
417192400	-117.353
417192500	-132.963
417192600	-118.575
417192700	-140.085
417192800	-117.554
417192900	-144.576
417193000	-117.208
417193100	-134.335
417193200	-117.996
417193300	-139.109
417193400	-118.489
417193500	-135.688
417193600	-119.794
417193700	-137.412
417193800	-117.981
417193900	-134.158
417194000	-117.982
417194100	-133.791
417194200	-119.422
417194300	-137.662
417194400	-118.527
417194500	-139.066
417194600	-119.274
417194700	-133.5
417194800	-117.281
417194900	-142.575
417195000	-117.781
417195100	-137.491
417195200	-117.108
417195300	-132.53
417195400	-120.732
417195500	-147.172
417195600	-119.561
417195700	-142.161
417195800	-118.731
417195900	-137.765
417196000	-120.304
417196100	-146.48
417196200	-117.843
417196300	-148.428
417196400	-119.761
417196500	-135.153
417196600	-117.378
417196700	-138.7
417196800	-117.385
417196900	-142.241
417197000	-118.641
417197100	-138.563
417197200	-117.372
417197300	-139.63
417197400	-118.993
417197500	-140.164
417197600	-117.838
417197700	-137.006
417197800	-117.038
417197900	-142.443
417198000	-118.119
417198100	-144.904
417198200	-115.806
417198300	-140.77
417198400	-117.902
417198500	-146.288
417198600	-117.17
417198700	-130.433
417198800	-118.501
417198900	-139.112
417199000	-117.872
417199100	-133.935
417199200	-120.928
417199300	-135.578
417199400	-118.823
417199500	-138.042
417199600	-118.865
417199700	-142.198
417199800	-118.294
417199900	-143.605
417200000	-118.106
417200100	-167.41
417200200	-120.435
417200300	-135.505
417200400	-118.378
417200500	-135.354
417200600	-118.279
417200700	-144.371
417200800	-119.149
417200900	-142.795
417201000	-115.843
417201100	-134.367
417201200	-121.833
417201300	-141.897
417201400	-117.373
417201500	-141.393
417201600	-120.065
417201700	-142.806
417201800	-118.121
417201900	-138.329
417202000	-117.463
417202100	-137.34
417202200	-117.463
417202300	-129.338
417202400	-115.261
417202500	-141.449
417202600	-120.84
417202700	-148.766
417202800	-120.058
417202900	-147.99
417203000	-118.513
417203100	-150.146
417203200	-119.093
417203300	-138.342
417203400	-119.149
417203500	-152.857
417203600	-117.694
417203700	-140.948
417203800	-121.168
417203900	-150.055
417204000	-118.957
417204100	-137.383
417204200	-116.487
417204300	-142.13
417204400	-116.514
417204500	-146.228
417204600	-118.996
417204700	-136.494
417204800	-118.965
417204900	-136.913
417205000	-119.339
417205100	-131.495
417205200	-118.657
417205300	-135.742
417205400	-120.23
417205500	-134.555
417205600	-121.958
417205700	-141.816
417205800	-121.882
417205900	-136.054
417206000	-119.863
417206100	-141.954
417206200	-117.273
417206300	-142.644
417206400	-120.005
417206500	-144.698
417206600	-122.593
417206700	-144.511
417206800	-121.232
417206900	-141.642
417207000	-120.183
417207100	-143.25
417207200	-119.629
417207300	-132.014
417207400	-118.318
417207500	-131.35
417207600	-120.671
417207700	-141.493
417207800	-121.741
417207900	-141.968
417208000	-121.884
417208100	-139.966
417208200	-117.925
417208300	-142.539
417208400	-121.457
417208500	-138.797
417208600	-120.226
417208700	-146.225
417208800	-118.595
417208900	-139.129
417209000	-117.242
417209100	-139.263
417209200	-122.246
417209300	-141.866
417209400	-121.021
417209500	-146.33
417209600	-119.03
417209700	-133.27
417209800	-119.869
417209900	-141.323
417210000	-119.465
417210100	-136.044
417210200	-120.516
417210300	-137.445
417210400	-118.855
417210500	-142.75
417210600	-122.578
417210700	-140.989
417210800	-115.345
417210900	-136.485
417211000	-115.896
417211100	-136.967
417211200	-117.845
417211300	-145.277
417211400	-117.957
417211500	-142.852
417211600	-118.792
417211700	-136.631
417211800	-120.048
417211900	-142.22
417212000	-120.749
417212100	-137.068
417212200	-120.393
417212300	-147.861
417212400	-120.15
417212500	-147.833
417212600	-120.172
417212700	-146.439
417212800	-118.37
417212900	-141.818
417213000	-121.458
417213100	-138.49
417213200	-118.545
417213300	-143.951
417213400	-119.565
417213500	-134.765
417213600	-120.507
417213700	-137.553
417213800	-118.726
417213900	-143.752
417214000	-119.796
417214100	-147.301
417214200	-118.811
417214300	-134.857
417214400	-119.476
417214500	-137.606
417214600	-118.332
417214700	-139.438
417214800	-119.476
417214900	-142.097
417215000	-120.128
417215100	-145.196
417215200	-119.649
417215300	-142.449
417215400	-119.654
417215500	-141.615
417215600	-118.83
417215700	-137.713
417215800	-119.259
417215900	-148.573
417216000	-118.529
417216100	-152.554
417216200	-119.948
417216300	-147.799
417216400	-123.246
417216500	-146.566
417216600	-117.518
417216700	-135.368
417216800	-121.245
417216900	-136.83
417217000	-120
417217100	-142.27
417217200	-120
417217300	-150.347
417217400	-119.785
417217500	-153.746
417217600	-120.495
417217700	-149.75
417217800	-123.26
417217900	-145.15
417218000	-118.211
417218100	-140.364
417218200	-119.069
417218300	-142.169
417218400	-119.164
417218500	-133.378
417218600	-120.207
417218700	-144.057
417218800	-119.687
417218900	-144.851
417219000	-121.57
417219100	-154.238
417219200	-121.642
417219300	-143.214
417219400	-119.517
417219500	-155.791
417219600	-120.754
417219700	-135.567
417219800	-122.003
417219900	-138.486
417220000	-122.338
417220100	-148.626
417220200	-115.718
417220300	-140.398
417220400	-118.037
417220500	-144.66
417220600	-118.931
417220700	-142.925
417220800	-123.123
417220900	-139.204
417221000	-120.841
417221100	-146.959
417221200	-119.32
417221300	-136.629
417221400	-121.561
417221500	-135.682
417221600	-117.324
417221700	-137.014
417221800	-120.459
417221900	-134.678
417222000	-120.092
417222100	-142.304
417222200	-121.44
417222300	-142.033
417222400	-118.833
417222500	-140.724
417222600	-120.163
417222700	-134.598
417222800	-116.395
417222900	-161.78
417223000	-120.279
417223100	-136.809
417223200	-118.963
417223300	-157.318
417223400	-119.132
417223500	-145.979
417223600	-119.63
417223700	-133.981
417223800	-122.49
417223900	-132.875
417224000	-121.719
417224100	-143.648
417224200	-119.725
417224300	-148.454
417224400	-120.171
417224500	-144.162
417224600	-119.786
417224700	-135.007
417224800	-119.59
417224900	-141.334
417225000	-119.807
417225100	-141.262
417225200	-119.2
417225300	-147.973
417225400	-119.209
417225500	-132.962
417225600	-121.885
417225700	-135.653
417225800	-119.971
417225900	-147.682
417226000	-120.946
417226100	-138.789
417226200	-120.99
417226300	-156.466
417226400	-119.44
417226500	-141.181
417226600	-121.49
417226700	-138.752
417226800	-119.539
417226900	-146.787
417227000	-121.263
417227100	-142.161
417227200	-118.866
417227300	-143.354
417227400	-119.984
417227500	-146.169
417227600	-119.686
417227700	-136.535
417227800	-120.582
417227900	-148.577
417228000	-120.238
417228100	-139.341
417228200	-120.238
417228300	-143.074
417228400	-120.787
417228500	-131.825
417228600	-121.184
417228700	-137.488
417228800	-119.66
417228900	-140.231
417229000	-119.356
417229100	-140.582
417229200	-120.686
417229300	-145.02
417229400	-118.612
417229500	-144.629
417229600	-118.612
417229700	-141.482
417229800	-119.235
417229900	-137.174
417230000	-120.44
417230100	-132.971
417230200	-121.486
417230300	-142.497
417230400	-121.27
417230500	-146.069
417230600	-121.029
417230700	-137.211
417230800	-120.817
417230900	-133.925
417231000	-119.63
417231100	-139.883
417231200	-122.619
417231300	-137.734
417231400	-118.877
417231500	-141.012
417231600	-120.972
417231700	-153.329
417231800	-119.692
417231900	-141.689
417232000	-120.582
417232100	-144.17
417232200	-118.794
417232300	-133.928
417232400	-119.922
417232500	-132.663
417232600	-121.004
417232700	-145.707
417232800	-119.983
417232900	-150.361
417233000	-121.224
417233100	-148.58
417233200	-120.633
417233300	-144.354
417233400	-119.055
417233500	-143.891
417233600	-120.645
417233700	-145.754
417233800	-121.676
417233900	-142.458
417234000	-118.956
417234100	-137.529
417234200	-119.926
417234300	-142.341
417234400	-118.925
417234500	-145.53
417234600	-120.51
417234700	-138.405
417234800	-122.212
417234900	-153.076
417235000	-120.572
417235100	-138.324
417235200	-121.228
417235300	-137.107
417235400	-121.185
417235500	-139.777
417235600	-119.191
417235700	-142.703
417235800	-118.823
417235900	-140.917
417236000	-121.173
417236100	-144.054
417236200	-120.968
417236300	-141.031
417236400	-119.862
417236500	-142.066
417236600	-121.327
417236700	-138.167
417236800	-117.63
417236900	-148.102
417237000	-121.348
417237100	-142.219
417237200	-118.95
417237300	-131.071
417237400	-118.963
417237500	-145.074
417237600	-123.709
417237700	-137.53
417237800	-122.084
417237900	-137.798
417238000	-120.393
417238100	-132.785
417238200	-118.441
417238300	-134.083
417238400	-120.538
417238500	-136.277
417238600	-119.148
417238700	-167.979
417238800	-117.95
417238900	-146.067
417239000	-117.684
417239100	-135.052
417239200	-120.297
417239300	-139.396
417239400	-120.147
417239500	-145.712
417239600	-120.844
417239700	-136.376
417239800	-119.771
417239900	-138.023
417240000	-120.557
417240100	-139.625
417240200	-121.389
417240300	-144.263
417240400	-121.144
417240500	-142.54
417240600	-121.808
417240700	-142.951
417240800	-120.312
417240900	-152.476
417241000	-121.195
417241100	-139.505
417241200	-121.237
417241300	-144.211
417241400	-121.724
417241500	-138.269
417241600	-122.115
417241700	-145.109
417241800	-120.058
417241900	-144.351
417242000	-120.183
417242100	-141.215
417242200	-120.084
417242300	-139.804
417242400	-120.157
417242500	-137.238
417242600	-121.757
417242700	-136.019
417242800	-119.649
417242900	-149.013
417243000	-121.062
417243100	-146.632
417243200	-122.868
417243300	-138.416
417243400	-120.28
417243500	-152.215
417243600	-121.087
417243700	-143.559
417243800	-120.723
417243900	-136.465
417244000	-120.284
417244100	-132.929
417244200	-122.183
417244300	-140.704
417244400	-119.813
417244500	-145.631
417244600	-118.879
417244700	-141.996
417244800	-120.869
417244900	-138.563
417245000	-120.914
417245100	-140.874
417245200	-120.302
417245300	-140.122
417245400	-116.853
417245500	-140.52
417245600	-116.8
417245700	-173.462
417245800	-122.401
417245900	-145.853
417246000	-118.849
417246100	-137.309
417246200	-120.358
417246300	-148.012
417246400	-120.799
417246500	-143.709
417246600	-120.438
417246700	-140.936
417246800	-119.65
417246900	-139.825
417247000	-120.113
417247100	-159.882
417247200	-119.836
417247300	-144.591
417247400	-120.662
417247500	-138.142
417247600	-119.22
417247700	-134.848
417247800	-120.135
417247900	-141.887
417248000	-119.196
417248100	-163.703
417248200	-121.441
417248300	-140.653
417248400	-119.335
417248500	-138.496
417248600	-119.779
417248700	-138.717
417248800	-121.424
417248900	-140.25
417249000	-121.24
417249100	-144.281
417249200	-119.727
417249300	-136.359
417249400	-120.778
417249500	-144.186
417249600	-120.197
417249700	-136.726
417249800	-119.709
[truncated: 18,002 more rows]
