# Supplementary material for: Passive frequency comb generation at radiofrequency for ranging applications
Source: Nat Commun. 2024 Apr 2;15:2844. doi: 10.1038/s41467-024-46940-2 (PMC10987526; doi:10.1038/s41467-024-46940-2)
Supplement: Supplementary file 5 — Source Data [file 41467_2024_46940_MOESM5_ESM.zip › Figure3_Data/836_10MHz_-04_60dBm.xlsx]

## Sheet: Sheet1
frequency (Hz)	power (dBm)
417050000	-120.625
417050100	-146.694
417050200	-119.382
417050300	-144.337
417050400	-120.743
417050500	-141.16
417050600	-119.565
417050700	-139.856
417050800	-118.874
417050900	-140.101
417051000	-118.731
417051100	-134.796
417051200	-118.992
417051300	-141.213
417051400	-120.559
417051500	-149.966
417051600	-117.35
417051700	-139.404
417051800	-119.222
417051900	-147.403
417052000	-116.626
417052100	-138.735
417052200	-120.365
417052300	-152.212
417052400	-120.335
417052500	-139.508
417052600	-120.283
417052700	-136.964
417052800	-120.204
417052900	-151.656
417053000	-119.596
417053100	-138.485
417053200	-119.519
417053300	-142.285
417053400	-118.449
417053500	-141.748
417053600	-117.749
417053700	-133.337
417053800	-120.928
417053900	-140.247
417054000	-118.792
417054100	-140.271
417054200	-117.221
417054300	-140.205
417054400	-118.417
417054500	-147.058
417054600	-117.892
417054700	-136.033
417054800	-119.106
417054900	-133.496
417055000	-120.318
417055100	-132.377
417055200	-117.308
417055300	-131.186
417055400	-119.007
417055500	-143.503
417055600	-120.419
417055700	-137.596
417055800	-118.46
417055900	-137.324
417056000	-118.081
417056100	-140.273
417056200	-118.646
417056300	-145.275
417056400	-118.352
417056500	-142.289
417056600	-118.492
417056700	-138.655
417056800	-118.57
417056900	-140.704
417057000	-123.383
417057100	-139.137
417057200	-114.197
417057300	-132.442
417057400	-120.149
417057500	-140.254
417057600	-119.57
417057700	-138.425
417057800	-121.472
417057900	-131.121
417058000	-116.863
417058100	-140.163
417058200	-120.131
417058300	-141.921
417058400	-119.362
417058500	-140.251
417058600	-119.66
417058700	-139.81
417058800	-116.775
417058900	-137.055
417059000	-118.744
417059100	-144.011
417059200	-120.127
417059300	-144.855
417059400	-115.809
417059500	-132.819
417059600	-120.328
417059700	-135.116
417059800	-119.87
417059900	-134.852
417060000	-119.122
417060100	-141.454
417060200	-117.266
417060300	-151.928
417060400	-117.348
417060500	-136.445
417060600	-117.087
417060700	-157.029
417060800	-119.544
417060900	-135.761
417061000	-119.034
417061100	-138.929
417061200	-120.997
417061300	-144.012
417061400	-119.694
417061500	-135.787
417061600	-120.117
417061700	-143.292
417061800	-122.401
417061900	-135.397
417062000	-117.631
417062100	-135.453
417062200	-116.715
417062300	-137.161
417062400	-116.665
417062500	-138.874
417062600	-118.512
417062700	-149.779
417062800	-118.307
417062900	-137.454
417063000	-118.335
417063100	-138.708
417063200	-119.358
417063300	-130.977
417063400	-117.787
417063500	-141.667
417063600	-116.678
417063700	-141.635
417063800	-119.675
417063900	-139.469
417064000	-119.148
417064100	-140.451
417064200	-120.57
417064300	-144.303
417064400	-117.903
417064500	-132.379
417064600	-117.358
417064700	-142.548
417064800	-118.453
417064900	-140.322
417065000	-119.138
417065100	-140.696
417065200	-117.297
417065300	-140.753
417065400	-116.495
417065500	-133.4
417065600	-116.38
417065700	-138.162
417065800	-116.381
417065900	-147.77
417066000	-119.382
417066100	-146.372
417066200	-117.592
417066300	-152.273
417066400	-120.061
417066500	-142.727
417066600	-120.471
417066700	-136.742
417066800	-119.327
417066900	-135.441
417067000	-118.3
417067100	-138.961
417067200	-116.267
417067300	-137.081
417067400	-119.727
417067500	-137.068
417067600	-120.547
417067700	-139.137
417067800	-114.037
417067900	-135.39
417068000	-116.903
417068100	-132.057
417068200	-119.931
417068300	-136.579
417068400	-117.788
417068500	-138.924
417068600	-119.39
417068700	-136.261
417068800	-118.366
417068900	-143.03
417069000	-118.039
417069100	-133.921
417069200	-119.683
417069300	-143.915
417069400	-116.733
417069500	-134.555
417069600	-114.847
417069700	-129.848
417069800	-117.223
417069900	-146.04
417070000	-119.738
417070100	-143.886
417070200	-120.446
417070300	-137.137
417070400	-119.211
417070500	-143.816
417070600	-118.392
417070700	-140.26
417070800	-115.404
417070900	-137.391
417071000	-117.311
417071100	-145.348
417071200	-118.961
417071300	-133.149
417071400	-116.784
417071500	-141.303
417071600	-117.049
417071700	-142.541
417071800	-116.872
417071900	-155.895
417072000	-117.402
417072100	-135.309
417072200	-118.821
417072300	-139.661
417072400	-119.924
417072500	-135.497
417072600	-120.202
417072700	-143.851
417072800	-119.032
417072900	-144.689
417073000	-116.639
417073100	-137.238
417073200	-114.94
417073300	-128.806
417073400	-118.355
417073500	-139.001
417073600	-117.713
417073700	-143.017
417073800	-116.931
417073900	-141.359
417074000	-118.262
417074100	-144.356
417074200	-117.815
417074300	-133.477
417074400	-119.618
417074500	-139.004
417074600	-114.793
417074700	-133.74
417074800	-117.43
417074900	-141.246
417075000	-117.191
417075100	-129.935
417075200	-117.349
417075300	-139.104
417075400	-117.302
417075500	-140.688
417075600	-118.636
417075700	-136.747
417075800	-115.852
417075900	-132.28
417076000	-116.794
417076100	-137.895
417076200	-112.935
417076300	-141.812
417076400	-115.339
417076500	-148.877
417076600	-118.624
417076700	-149.504
417076800	-119.395
417076900	-146.781
417077000	-118.19
417077100	-135.646
417077200	-119.022
417077300	-139.803
417077400	-120.164
417077500	-134.75
417077600	-116.018
417077700	-139.708
417077800	-116.018
417077900	-146.561
417078000	-118.853
417078100	-137.701
417078200	-114.618
417078300	-157.543
417078400	-116.391
417078500	-124.299
417078600	-115.672
417078700	-131.716
417078800	-116.657
417078900	-140.126
417079000	-118.139
417079100	-139.255
417079200	-115.042
417079300	-134.216
417079400	-116.442
417079500	-149.439
417079600	-117.998
417079700	-141.776
417079800	-114.669
417079900	-136.127
417080000	-115.974
417080100	-137.653
417080200	-116.761
417080300	-133.411
417080400	-115.377
417080500	-145.768
417080600	-118.672
417080700	-132.625
417080800	-118.467
417080900	-136.091
417081000	-115.682
417081100	-140.657
417081200	-114.936
417081300	-137.947
417081400	-117.798
417081500	-145.228
417081600	-116.58
417081700	-139.193
417081800	-116.276
417081900	-143.649
417082000	-113.539
417082100	-137.35
417082200	-114.496
417082300	-134.493
417082400	-115.658
417082500	-135.956
417082600	-112.961
417082700	-140.28
417082800	-116.686
417082900	-135.887
417083000	-117.412
417083100	-148.086
417083200	-113.436
417083300	-133.264
417083400	-117.295
417083500	-137.226
417083600	-113.986
417083700	-139.11
417083800	-115.295
417083900	-133.816
417084000	-117.428
417084100	-131.635
417084200	-115.92
417084300	-136.039
417084400	-113.341
417084500	-137.387
417084600	-116.441
417084700	-140.781
417084800	-113.986
417084900	-137.009
417085000	-112.555
417085100	-139.162
417085200	-115.828
417085300	-144.958
417085400	-116.201
417085500	-134.424
417085600	-115.631
417085700	-135.399
417085800	-119.469
417085900	-136.586
417086000	-116.205
417086100	-132.409
417086200	-116.231
417086300	-130.916
417086400	-114.175
417086500	-131.825
417086600	-116.707
417086700	-134.354
417086800	-114.56
417086900	-136.335
417087000	-115.49
417087100	-131.009
417087200	-114.342
417087300	-140.724
417087400	-114.54
417087500	-139.119
417087600	-115.938
417087700	-135.394
417087800	-115.587
417087900	-143.537
417088000	-114.678
417088100	-138.445
417088200	-115.119
417088300	-132.961
417088400	-115.506
417088500	-138.311
417088600	-114.653
417088700	-141.166
417088800	-113.233
417088900	-130.383
417089000	-116.331
417089100	-136.371
417089200	-115.062
417089300	-128.747
417089400	-115.539
417089500	-129.405
417089600	-112.52
417089700	-130.561
417089800	-112.923
417089900	-131.915
417090000	-113.981
417090100	-134.619
417090200	-112.854
417090300	-126.344
417090400	-115.026
417090500	-128.112
417090600	-113.384
417090700	-136.034
417090800	-116.472
417090900	-129.53
417091000	-113.088
417091100	-128.963
417091200	-117.548
417091300	-130.979
417091400	-113.249
417091500	-135.95
417091600	-114.665
417091700	-133.636
417091800	-114.515
417091900	-134.944
417092000	-114.685
417092100	-138.657
417092200	-112.08
417092300	-137.621
417092400	-116.398
417092500	-131.699
417092600	-114.625
417092700	-137.761
417092800	-114.503
417092900	-136.314
417093000	-113.284
417093100	-131.65
417093200	-113.764
417093300	-129.776
417093400	-114.23
417093500	-134.591
417093600	-113.356
417093700	-134.058
417093800	-114.847
417093900	-141.704
417094000	-112.819
417094100	-138.25
417094200	-112.817
417094300	-127.617
417094400	-114.827
417094500	-134.7
417094600	-114.212
417094700	-135.409
417094800	-112.193
417094900	-141.965
417095000	-112.933
417095100	-130.993
417095200	-113.445
417095300	-133.214
417095400	-114.996
417095500	-135.518
417095600	-112.124
417095700	-136.17
417095800	-112.127
417095900	-138.37
417096000	-112.804
417096100	-131.241
417096200	-116.183
417096300	-130.324
417096400	-114.964
417096500	-124.099
417096600	-114.214
417096700	-133.293
417096800	-112.737
417096900	-132.078
417097000	-108.942
417097100	-132.236
417097200	-113.862
417097300	-130.298
417097400	-111.83
417097500	-137.293
417097600	-111.823
417097700	-138.281
417097800	-113.791
417097900	-143.305
417098000	-112.434
417098100	-133.114
417098200	-110.341
417098300	-132.111
417098400	-113.006
417098500	-124.863
417098600	-111.926
417098700	-129.92
417098800	-111.389
417098900	-130.936
417099000	-112.239
417099100	-129.456
417099200	-111.27
417099300	-132.447
417099400	-112.826
417099500	-146.531
417099600	-112.833
417099700	-140.826
417099800	-112.5
417099900	-134.728
417100000	-109.932
417100100	-123.576
417100200	-110.075
417100300	-145.443
417100400	-110.803
417100500	-127.643
417100600	-112.689
417100700	-136.027
417100800	-111.968
417100900	-132.199
417101000	-110.194
417101100	-135.502
417101200	-113.343
417101300	-136.024
417101400	-112.36
417101500	-123.524
417101600	-109.984
417101700	-138.506
417101800	-112.873
417101900	-147.042
417102000	-111.428
417102100	-131.375
417102200	-110.854
417102300	-128.277
417102400	-113.124
417102500	-128.698
417102600	-112.397
417102700	-125.061
417102800	-113.597
417102900	-132.599
417103000	-108.637
417103100	-134.479
417103200	-110.154
417103300	-130.727
417103400	-106.767
417103500	-139.397
417103600	-109.829
417103700	-128.607
417103800	-110.566
417103900	-138.742
417104000	-112.19
417104100	-132.002
417104200	-111.843
417104300	-135.509
417104400	-110.647
417104500	-143.82
417104600	-109.071
417104700	-129.891
417104800	-111.136
417104900	-129.337
417105000	-110.702
417105100	-139.8
417105200	-109.859
417105300	-139.287
417105400	-109.777
417105500	-138.151
417105600	-110.478
417105700	-132.874
417105800	-112.011
417105900	-127.95
417106000	-108.749
417106100	-130.654
417106200	-107.103
417106300	-133.097
417106400	-110.539
417106500	-127.103
417106600	-109.896
417106700	-127.687
417106800	-110.724
417106900	-144.961
417107000	-112.598
417107100	-135.498
417107200	-111.251
417107300	-133.939
417107400	-107.783
417107500	-118.616
417107600	-106.63
417107700	-131.456
417107800	-110.481
417107900	-131.892
417108000	-109.319
417108100	-128.995
417108200	-110.855
417108300	-138.439
417108400	-109.025
417108500	-126.259
417108600	-108.096
417108700	-135.24
417108800	-107.564
417108900	-128.371
417109000	-109.746
417109100	-135.045
417109200	-110.056
417109300	-133.015
417109400	-109.355
417109500	-125.669
417109600	-109.178
417109700	-132.079
417109800	-108.982
417109900	-134.851
417110000	-107.044
417110100	-132.593
417110200	-107.248
417110300	-135.202
417110400	-110.727
417110500	-125.87
417110600	-108.998
417110700	-134.566
417110800	-108.837
417110900	-134.302
417111000	-106.696
417111100	-124.743
417111200	-107.802
417111300	-125.817
417111400	-110.292
417111500	-128.914
417111600	-104.449
417111700	-126.945
417111800	-108.133
417111900	-132.879
417112000	-105.098
417112100	-133.513
417112200	-107.409
417112300	-128.327
417112400	-109.742
417112500	-122.936
417112600	-105.659
417112700	-130.396
417112800	-104.627
417112900	-124.055
417113000	-107.054
417113100	-125.684
417113200	-107.911
417113300	-129.351
417113400	-105.727
417113500	-121.697
417113600	-104.846
417113700	-128.565
417113800	-104.174
417113900	-123.473
417114000	-107.112
417114100	-127.489
417114200	-105.404
417114300	-125.119
417114400	-105.569
417114500	-133.938
417114600	-104.207
417114700	-121.818
417114800	-104.267
417114900	-124.943
417115000	-103.503
417115100	-126.615
417115200	-102.558
417115300	-127.401
417115400	-103.583
417115500	-126.987
417115600	-103.361
417115700	-124.818
417115800	-103.35
417115900	-113.872
417116000	-102.466
417116100	-117.953
417116200	-103.659
417116300	-136.236
417116400	-104.296
417116500	-133.382
417116600	-101.619
417116700	-124.468
417116800	-102.753
417116900	-115.824
417117000	-101.689
417117100	-118.745
417117200	-101.188
417117300	-120.778
417117400	-101.346
417117500	-128.391
417117600	-101.832
417117700	-119.517
417117800	-101.439
417117900	-117.43
417118000	-102.097
417118100	-127.52
417118200	-103.425
417118300	-118.948
417118400	-102.291
417118500	-126.33
417118600	-99.6274
417118700	-121.562
417118800	-94.6534
417118900	-125.312
417119000	-101.864
417119100	-119.033
417119200	-100.462
417119300	-130.518
417119400	-99.4974
417119500	-120.856
417119600	-97.7889
417119700	-135.776
417119800	-99.6445
417119900	-113.195
417120000	-97.8616
417120100	-122.167
417120200	-102.8
417120300	-116.832
417120400	-98.6183
417120500	-112.399
417120600	-96.159
417120700	-115.316
417120800	-94.5631
417120900	-113.746
417121000	-96.9329
417121100	-117.589
417121200	-98.0106
417121300	-115.796
417121400	-93.8831
417121500	-132.016
417121600	-98.2661
417121700	-116.393
417121800	-96.3295
417121900	-113.06
417122000	-94.0121
417122100	-108.626
417122200	-91.9394
417122300	-122.084
417122400	-91.7723
417122500	-117.673
417122600	-93.4882
417122700	-119.984
417122800	-93.1984
417122900	-104.979
417123000	-92.7845
417123100	-108.519
417123200	-91.2955
417123300	-113.326
417123400	-90.425
417123500	-109.152
417123600	-88.6677
417123700	-105.975
417123800	-87.5738
417123900	-105.867
417124000	-83.8972
417124100	-104.306
417124200	-85.1595
417124300	-103.482
417124400	-80.848
417124500	-94.7931
417124600	-78.584
417124700	-101.775
417124800	-74.6171
417124900	-92.8417
417125000	-63.6449
417125100	-70.9887
417125200	-38.1458
417125300	-89.4414
417125400	-73.5426
417125500	-99.7092
417125600	-77.6154
417125700	-104.351
417125800	-78.2482
417125900	-103.539
417126000	-80.3649
417126100	-101.434
417126200	-83.5315
417126300	-103.158
417126400	-87.1258
417126500	-108.962
417126600	-90.3635
417126700	-101.033
417126800	-88.7249
417126900	-107.352
417127000	-91.939
417127100	-112.407
417127200	-91.0294
417127300	-110.307
417127400	-93.5967
417127500	-123.082
417127600	-92.7795
417127700	-116.43
417127800	-90.8192
417127900	-115.105
417128000	-91.2829
417128100	-103.776
417128200	-93.1699
417128300	-112.16
417128400	-91.8065
417128500	-116.295
417128600	-94.9803
417128700	-133.458
417128800	-96.1685
417128900	-135.614
417129000	-93.5092
417129100	-122.577
417129200	-97.0558
417129300	-124.819
417129400	-98.7655
417129500	-115.353
417129600	-96.1482
417129700	-121.07
417129800	-97.6424
417129900	-125.086
417130000	-99.1377
417130100	-115.549
417130200	-99.2212
417130300	-126.778
417130400	-98.8366
417130500	-119.864
417130600	-99.1555
417130700	-119.788
417130800	-98.0766
417130900	-128.04
417131000	-98.0527
417131100	-124.4
417131200	-101.762
417131300	-124.416
417131400	-100.65
417131500	-109.473
417131600	-98.391
417131700	-116.161
417131800	-102.233
417131900	-120.047
417132000	-103.566
417132100	-116.471
417132200	-104.524
417132300	-120.297
417132400	-100.455
417132500	-110.11
417132600	-102.032
417132700	-130.915
417132800	-102.045
417132900	-127.957
417133000	-104.397
417133100	-120.836
417133200	-102.025
417133300	-123.536
417133400	-103.292
417133500	-120.689
417133600	-103.584
417133700	-133.657
417133800	-101.581
417133900	-119.103
417134000	-102.057
417134100	-114.983
417134200	-103.019
417134300	-124.144
417134400	-104.993
417134500	-129.761
417134600	-105.798
417134700	-127.745
417134800	-104.818
417134900	-132.4
417135000	-103.947
417135100	-127.138
417135200	-103.918
417135300	-119.616
417135400	-105.307
417135500	-120
417135600	-105.115
417135700	-129.914
417135800	-103.644
417135900	-120.607
417136000	-106.546
417136100	-127.296
417136200	-106.792
417136300	-119.646
417136400	-105.234
417136500	-134.019
417136600	-104.683
417136700	-129.508
417136800	-105.768
417136900	-121.693
417137000	-106.122
417137100	-136.424
417137200	-106.597
417137300	-134.715
417137400	-104.275
417137500	-121.371
417137600	-107.325
417137700	-124.694
417137800	-106.638
417137900	-137.878
417138000	-110.198
417138100	-129.295
417138200	-106.36
417138300	-135.793
417138400	-104.471
417138500	-130.037
417138600	-111.234
417138700	-131.914
417138800	-105.706
417138900	-128.121
417139000	-106.833
417139100	-119.351
417139200	-105.427
417139300	-120.857
417139400	-106.35
417139500	-134.734
417139600	-109.042
417139700	-125.217
417139800	-109.634
417139900	-130.012
417140000	-110.662
417140100	-137.458
417140200	-109.071
417140300	-120.371
417140400	-108.161
417140500	-142.389
417140600	-109.73
417140700	-137.239
417140800	-106.323
417140900	-121.4
417141000	-110.185
417141100	-148.996
417141200	-109.137
417141300	-130.041
417141400	-110.581
417141500	-129.935
417141600	-107.805
417141700	-131.242
417141800	-108.588
417141900	-130.724
417142000	-112.945
417142100	-134.037
417142200	-108.8
417142300	-119.179
417142400	-109.583
417142500	-129.395
417142600	-105.115
417142700	-122.626
417142800	-108.075
417142900	-124.648
417143000	-109.125
417143100	-132.169
417143200	-111.21
417143300	-133.916
417143400	-109.321
417143500	-125.268
417143600	-110.414
417143700	-130.253
417143800	-110.694
417143900	-129.355
417144000	-108.853
417144100	-134.109
417144200	-108.051
417144300	-129.948
417144400	-109.537
417144500	-123.01
417144600	-109.759
417144700	-144.018
417144800	-108.248
417144900	-142.156
417145000	-109.896
417145100	-147.769
417145200	-112.997
417145300	-138.196
417145400	-112.038
417145500	-132.195
417145600	-110.75
417145700	-132.494
417145800	-110.161
417145900	-132.175
417146000	-110.545
417146100	-151.291
417146200	-111.867
417146300	-138.792
417146400	-110.247
417146500	-135.788
417146600	-110.306
417146700	-128.041
417146800	-109.162
417146900	-125.999
417147000	-107.779
417147100	-128.796
417147200	-109.813
417147300	-129.953
417147400	-112.452
417147500	-138.538
417147600	-111.87
417147700	-132.174
417147800	-110.768
417147900	-132.864
417148000	-112.041
417148100	-132.773
417148200	-110.616
417148300	-122.504
417148400	-111.074
417148500	-130.651
417148600	-111.593
417148700	-123.611
417148800	-111.649
417148900	-129.425
417149000	-113.066
417149100	-148.799
417149200	-110.853
417149300	-130.849
417149400	-111.999
417149500	-136.48
417149600	-112.728
417149700	-133.793
417149800	-110.978
417149900	-140.197
417150000	-112.867
417150100	-132.67
417150200	-111.212
417150300	-126.648
417150400	-110.627
417150500	-133.226
417150600	-113.683
417150700	-137.59
417150800	-113.759
417150900	-136.302
417151000	-113.033
417151100	-130.11
417151200	-114.069
417151300	-129.351
417151400	-111.619
417151500	-122.577
417151600	-113.484
417151700	-140.958
417151800	-112.996
417151900	-132.001
417152000	-112.813
417152100	-141.098
417152200	-113.205
417152300	-128.983
417152400	-110.264
417152500	-128.516
417152600	-112.975
417152700	-129.415
417152800	-112.53
417152900	-125.913
417153000	-114.015
417153100	-135.299
417153200	-112.313
417153300	-127.651
417153400	-111.117
417153500	-132.806
417153600	-114.596
417153700	-132.672
417153800	-113.755
417153900	-137.491
417154000	-111.502
417154100	-129.072
417154200	-114.953
417154300	-129.425
417154400	-113.277
417154500	-131.607
417154600	-110.54
417154700	-133.29
417154800	-110.541
417154900	-129.975
417155000	-113.625
417155100	-156.885
417155200	-113.5
417155300	-136.455
417155400	-115.468
417155500	-134.604
417155600	-114.597
417155700	-144.162
417155800	-114.479
417155900	-145.055
417156000	-113.16
417156100	-136.679
417156200	-115.923
417156300	-128.883
417156400	-114.542
417156500	-128.915
417156600	-112.644
417156700	-133.173
417156800	-112.963
417156900	-137.712
417157000	-114.198
417157100	-136.814
417157200	-114.958
417157300	-134.708
417157400	-112.571
417157500	-140.727
417157600	-116.069
417157700	-137.251
417157800	-115.978
417157900	-143.729
417158000	-112.259
417158100	-139.386
417158200	-116.349
417158300	-130.84
417158400	-115.326
417158500	-134.399
417158600	-115.958
417158700	-137.19
417158800	-114.752
417158900	-135.508
417159000	-112.326
417159100	-133.559
417159200	-113.854
417159300	-136.721
417159400	-115.163
417159500	-134.046
417159600	-113.407
417159700	-134.053
417159800	-112.218
417159900	-144.598
417160000	-115.628
417160100	-130.693
417160200	-113.202
417160300	-129.077
417160400	-113.712
417160500	-132.806
417160600	-112.424
417160700	-145.479
417160800	-117.808
417160900	-136.737
417161000	-113.515
417161100	-134.46
417161200	-117.075
417161300	-133.164
417161400	-114.737
417161500	-128.765
417161600	-113.777
417161700	-135.797
417161800	-116.74
417161900	-133.308
417162000	-114.827
417162100	-140.824
417162200	-117.458
417162300	-142.165
417162400	-115.53
417162500	-135.45
417162600	-117.522
417162700	-139.768
417162800	-116.235
417162900	-136.606
417163000	-115.705
417163100	-136.578
417163200	-114.911
417163300	-137.848
417163400	-114.593
417163500	-134.63
417163600	-113.323
417163700	-134.228
417163800	-113.811
417163900	-135.908
417164000	-110.707
417164100	-132.453
417164200	-116.141
417164300	-127.903
417164400	-118.094
417164500	-134.742
417164600	-112.169
417164700	-132.487
417164800	-114.837
417164900	-134.752
417165000	-115.022
417165100	-134.401
417165200	-116.633
417165300	-137.361
417165400	-115.81
417165500	-129.896
417165600	-117.358
417165700	-134.181
417165800	-116.239
417165900	-130.607
417166000	-115.38
417166100	-137.605
417166200	-116.567
417166300	-142.802
417166400	-115.983
417166500	-134.386
417166600	-114.927
417166700	-132.852
417166800	-115.357
417166900	-139.212
417167000	-115.54
417167100	-148.83
417167200	-115.999
417167300	-136.593
417167400	-113.687
417167500	-133.997
417167600	-117.608
417167700	-131.955
417167800	-113.691
417167900	-143.246
417168000	-113.474
417168100	-134.24
417168200	-116.76
417168300	-148.188
417168400	-113.813
417168500	-135.691
417168600	-114.819
417168700	-140.368
417168800	-118.796
417168900	-151.684
417169000	-116.001
417169100	-136.152
417169200	-116.228
417169300	-143.513
417169400	-116.228
417169500	-130.363
417169600	-115.453
417169700	-135.621
417169800	-117.431
417169900	-140.485
417170000	-116.171
417170100	-133.553
417170200	-115.885
417170300	-134.076
417170400	-114.851
417170500	-138.435
417170600	-116.408
417170700	-140.825
417170800	-117.392
417170900	-134.561
417171000	-114.8
417171100	-133.057
417171200	-117.385
417171300	-144.109
417171400	-117.776
417171500	-135.571
417171600	-114.062
417171700	-131.355
417171800	-116.82
417171900	-135.499
417172000	-116.127
417172100	-135.745
417172200	-119.561
417172300	-134.163
417172400	-118.675
417172500	-162.281
417172600	-118.52
417172700	-137.252
417172800	-118.492
417172900	-133.06
417173000	-118.229
417173100	-128.303
417173200	-118.833
417173300	-137.1
417173400	-116.388
417173500	-135.004
417173600	-119.445
417173700	-140.94
417173800	-117.675
417173900	-137.892
417174000	-116.145
417174100	-133.943
417174200	-115.428
417174300	-138.863
417174400	-117.226
417174500	-136.181
417174600	-115.884
417174700	-132.101
417174800	-115.322
417174900	-143.75
417175000	-117.713
417175100	-151.288
417175200	-116.059
417175300	-140.675
417175400	-114.992
417175500	-142.75
417175600	-116.294
417175700	-138.901
417175800	-120.25
417175900	-133.769
417176000	-115.729
417176100	-142.258
417176200	-116.992
417176300	-134.117
417176400	-116.934
417176500	-138.288
417176600	-116.014
417176700	-134.335
417176800	-115.768
417176900	-144.146
417177000	-115.309
417177100	-131.766
417177200	-115.297
417177300	-136.121
417177400	-118.392
417177500	-138.269
417177600	-118.549
417177700	-137.088
417177800	-121.242
417177900	-139.157
417178000	-116.794
417178100	-139.788
417178200	-116.814
417178300	-138.119
417178400	-116.442
417178500	-137.966
417178600	-119.349
417178700	-138.217
417178800	-115.501
417178900	-138.127
417179000	-114.784
417179100	-137.553
417179200	-116.627
417179300	-149.916
417179400	-115.666
417179500	-133.321
417179600	-117.532
417179700	-134.525
417179800	-118.92
417179900	-139.139
417180000	-119.925
417180100	-137.526
417180200	-120.564
417180300	-149.092
417180400	-120.12
417180500	-142.641
417180600	-119.547
417180700	-143.928
417180800	-117.378
417180900	-129.874
417181000	-116.897
417181100	-142.721
417181200	-117.698
417181300	-148.075
417181400	-117.127
417181500	-135.341
417181600	-116.381
417181700	-143.414
417181800	-117.729
417181900	-140.908
417182000	-115.113
417182100	-142.87
417182200	-116.881
417182300	-132.111
417182400	-116.632
417182500	-136.886
417182600	-115.817
417182700	-139.306
417182800	-116.646
417182900	-134.887
417183000	-120.321
417183100	-131.255
417183200	-116.244
417183300	-135.934
417183400	-118.343
417183500	-137.429
417183600	-120.421
417183700	-137.018
417183800	-118.216
417183900	-134.203
417184000	-118.391
417184100	-143.776
417184200	-120.681
417184300	-140.458
417184400	-119.973
417184500	-137.865
417184600	-117.453
417184700	-139.608
417184800	-118.642
417184900	-141.17
417185000	-113.943
417185100	-141.037
417185200	-116.923
417185300	-134.091
417185400	-118.599
417185500	-141.554
417185600	-118.665
417185700	-141.086
417185800	-118.545
417185900	-143.732
417186000	-116.995
417186100	-133.586
417186200	-121.603
417186300	-134.464
417186400	-119.117
417186500	-149.54
417186600	-118.32
417186700	-143.611
417186800	-116.749
417186900	-140.005
417187000	-116.748
417187100	-142.846
417187200	-116.192
417187300	-131.621
417187400	-120.942
417187500	-138.756
417187600	-119.838
417187700	-140.59
417187800	-117.54
417187900	-138.818
417188000	-118.392
417188100	-139.373
417188200	-119.903
417188300	-142.803
417188400	-117.454
417188500	-149.658
417188600	-119.848
417188700	-133.516
417188800	-116.752
417188900	-137.071
417189000	-119.244
417189100	-150.659
417189200	-119.651
417189300	-137.824
417189400	-115.577
417189500	-134.107
417189600	-118.04
417189700	-139.92
417189800	-116.268
417189900	-133.695
417190000	-118.236
417190100	-140.374
417190200	-117.53
417190300	-141.019
417190400	-118.038
417190500	-136.263
417190600	-120.813
417190700	-139.71
417190800	-115.773
417190900	-143.5
417191000	-120.748
417191100	-149.753
417191200	-118.054
417191300	-141.248
417191400	-117.558
417191500	-129.792
417191600	-118.063
417191700	-140.745
417191800	-119.478
417191900	-144.394
417192000	-120.25
417192100	-135.234
417192200	-117.7
417192300	-140.895
417192400	-117.464
417192500	-131.275
417192600	-118.68
417192700	-146.771
417192800	-120.256
417192900	-135.92
417193000	-117.593
417193100	-140.209
417193200	-118.92
417193300	-146.674
417193400	-119.68
417193500	-147.434
417193600	-117.169
417193700	-138.948
417193800	-119.113
417193900	-141.152
417194000	-119.734
417194100	-135.025
417194200	-121.149
417194300	-149.906
417194400	-118.524
417194500	-142.114
417194600	-119.872
417194700	-133.679
417194800	-119.679
417194900	-146.149
417195000	-117.964
417195100	-141.26
417195200	-118.578
417195300	-139.34
417195400	-117.414
417195500	-138.237
417195600	-118.427
417195700	-134.416
417195800	-118.217
417195900	-143.467
417196000	-120.172
417196100	-139.619
417196200	-121.155
417196300	-147.34
417196400	-120.561
417196500	-151.065
417196600	-119.141
417196700	-136.947
417196800	-120.278
417196900	-141.84
417197000	-119.6
417197100	-143.486
417197200	-121.309
417197300	-142.397
417197400	-119.395
417197500	-143.773
417197600	-120.931
417197700	-132.743
417197800	-117.439
417197900	-137.348
417198000	-119.49
417198100	-136.241
417198200	-118.208
417198300	-137.786
417198400	-117.349
417198500	-142.638
417198600	-120.138
417198700	-136.454
417198800	-117.842
417198900	-142.447
417199000	-117.814
417199100	-137.928
417199200	-119.063
417199300	-146.342
417199400	-117.3
417199500	-141.626
417199600	-117.677
417199700	-143.008
417199800	-121.07
417199900	-141.297
417200000	-121.047
417200100	-139.474
417200200	-118.472
417200300	-142.593
417200400	-117.425
417200500	-148.264
417200600	-120.274
417200700	-135.429
417200800	-116.741
417200900	-136.097
417201000	-121.812
417201100	-141.002
417201200	-118.971
417201300	-134.287
417201400	-120.089
417201500	-136.273
417201600	-118.197
417201700	-135.823
417201800	-119.48
417201900	-141.118
417202000	-119.483
417202100	-141.407
417202200	-118.992
417202300	-138.203
417202400	-118.806
417202500	-134.109
417202600	-120.986
417202700	-142.597
417202800	-120.209
417202900	-144.98
417203000	-118.317
417203100	-145.321
417203200	-123.394
417203300	-138.122
417203400	-119.884
417203500	-135.915
417203600	-121.735
417203700	-136.505
417203800	-121.449
417203900	-135.874
417204000	-120.868
417204100	-139.069
417204200	-120.515
417204300	-135.486
417204400	-122.003
417204500	-164.777
417204600	-119.134
417204700	-138.588
417204800	-119.796
417204900	-132.335
417205000	-118.134
417205100	-139.233
417205200	-119.564
417205300	-143.086
417205400	-121.14
417205500	-143.776
417205600	-117.59
417205700	-138.013
417205800	-120.573
417205900	-137.617
417206000	-119.144
417206100	-132.235
417206200	-118.03
417206300	-149.459
417206400	-122.106
417206500	-144.349
417206600	-118.663
417206700	-131.992
417206800	-119.467
417206900	-150.401
417207000	-119.423
417207100	-142.768
417207200	-121.622
417207300	-136.991
417207400	-118.893
417207500	-145.608
417207600	-118.503
417207700	-143.078
417207800	-120.438
417207900	-135.016
417208000	-116.343
417208100	-135.624
417208200	-118.781
417208300	-142.737
417208400	-119.503
417208500	-141.728
417208600	-118.788
417208700	-138.728
417208800	-122.321
417208900	-140.061
417209000	-119.263
417209100	-154.515
417209200	-118.46
417209300	-142.62
417209400	-120.125
417209500	-145.614
417209600	-119.083
417209700	-135.356
417209800	-121.237
417209900	-136.006
417210000	-118.584
417210100	-152.673
417210200	-120.179
417210300	-133.814
417210400	-120.769
417210500	-143.025
417210600	-119.084
417210700	-141.226
417210800	-117.242
417210900	-135.073
417211000	-120.391
417211100	-132.664
417211200	-119.453
417211300	-152.239
417211400	-118.308
417211500	-168.292
417211600	-121.611
417211700	-144.496
417211800	-118.474
417211900	-135.108
417212000	-116.384
417212100	-141.89
417212200	-118.812
417212300	-131.472
417212400	-120.405
417212500	-134.056
417212600	-121.426
417212700	-137.323
417212800	-121.031
417212900	-140.357
417213000	-119.256
417213100	-135.009
417213200	-118.878
417213300	-139.992
417213400	-120.388
417213500	-142.641
417213600	-119.657
417213700	-133.553
417213800	-117.649
417213900	-147.867
417214000	-121.747
417214100	-132.256
417214200	-120.722
417214300	-140.132
417214400	-121.259
417214500	-139.433
417214600	-118.085
417214700	-138.431
417214800	-119.644
417214900	-144.524
417215000	-119.219
417215100	-139.399
417215200	-118.358
417215300	-136.226
417215400	-123.233
417215500	-138.268
417215600	-122.287
417215700	-138.494
417215800	-120.658
417215900	-139.822
417216000	-120.669
417216100	-145.168
417216200	-120.129
417216300	-137.82
417216400	-123.953
417216500	-139.255
417216600	-120.951
417216700	-143.172
417216800	-116.334
417216900	-139.547
417217000	-120.433
417217100	-140.428
417217200	-121.21
417217300	-143.021
417217400	-122.422
417217500	-137.137
417217600	-117.387
417217700	-139.726
417217800	-119.187
417217900	-135.214
417218000	-119.838
417218100	-139.946
417218200	-120.712
417218300	-140.275
417218400	-122.266
417218500	-145.163
417218600	-120.332
417218700	-140.708
417218800	-121.036
417218900	-148.056
417219000	-120.6
417219100	-143.611
417219200	-122.327
417219300	-141.982
417219400	-122.383
417219500	-140.548
417219600	-119.156
417219700	-138.468
417219800	-121.908
417219900	-136.797
417220000	-121.831
417220100	-140.614
417220200	-120.209
417220300	-143.851
417220400	-121.97
417220500	-136.635
417220600	-121.909
417220700	-132.845
417220800	-118.166
417220900	-141.293
417221000	-119.208
417221100	-137.323
417221200	-120.501
417221300	-133.316
417221400	-119.733
417221500	-136.26
417221600	-120.325
417221700	-141.206
417221800	-121.114
417221900	-142.708
417222000	-120.362
417222100	-151.514
417222200	-118.471
417222300	-141.443
417222400	-122.577
417222500	-144.119
417222600	-119.917
417222700	-151.103
417222800	-119.245
417222900	-144.459
417223000	-118.512
417223100	-142.83
417223200	-121.492
417223300	-136.583
417223400	-119.954
417223500	-141.284
417223600	-121.857
417223700	-136.191
417223800	-120.152
417223900	-145.728
417224000	-120.156
417224100	-142.921
417224200	-120.204
417224300	-143.447
417224400	-121.532
417224500	-142.443
417224600	-121.001
417224700	-138.887
417224800	-123.079
417224900	-135.498
417225000	-121.517
417225100	-141.389
417225200	-121.609
417225300	-143.573
417225400	-123.604
417225500	-138.434
417225600	-118.599
417225700	-135.226
417225800	-119.339
417225900	-143.647
417226000	-121.601
417226100	-149.681
417226200	-124.368
417226300	-144.307
417226400	-121.708
417226500	-145.201
417226600	-123.013
417226700	-153.663
417226800	-120.105
417226900	-142.604
417227000	-119.395
417227100	-141.935
417227200	-121.162
417227300	-167.647
417227400	-119.12
417227500	-156.995
417227600	-121.619
417227700	-155.33
417227800	-122.118
417227900	-145.487
417228000	-121.115
417228100	-141.421
417228200	-120.681
417228300	-140.769
417228400	-120.643
417228500	-142.523
417228600	-121.616
417228700	-141.321
417228800	-120.309
417228900	-144.962
417229000	-122.774
417229100	-147.344
417229200	-119.72
417229300	-138.215
417229400	-120.114
417229500	-138.419
417229600	-122.355
417229700	-140.977
417229800	-120.195
417229900	-139.143
417230000	-121.185
417230100	-144.059
417230200	-116.928
417230300	-135.537
417230400	-122.104
417230500	-144.121
417230600	-117.45
417230700	-130.839
417230800	-119.063
417230900	-139.192
417231000	-119.073
417231100	-137.352
417231200	-122.587
417231300	-133.248
417231400	-123.182
417231500	-145.364
417231600	-121.628
417231700	-136.674
417231800	-119.961
417231900	-135.216
417232000	-117.688
417232100	-140.069
417232200	-119.986
417232300	-134.187
417232400	-119.58
417232500	-148.613
417232600	-119.863
417232700	-144.511
417232800	-120.655
417232900	-142.196
417233000	-120.425
417233100	-146.801
417233200	-119.758
417233300	-139.915
417233400	-119.816
417233500	-146.956
417233600	-123.32
417233700	-136.658
417233800	-122.772
417233900	-139.343
417234000	-119.747
417234100	-141.818
417234200	-120.338
417234300	-131.567
417234400	-119.716
417234500	-151.418
417234600	-119.954
417234700	-146.588
417234800	-120.346
417234900	-139.721
417235000	-122.086
417235100	-144.164
417235200	-123.907
417235300	-139.953
417235400	-120.175
417235500	-148.463
417235600	-118.564
417235700	-149.028
417235800	-120.226
417235900	-135.121
417236000	-122.875
417236100	-141.799
417236200	-120.574
417236300	-142.6
417236400	-119.159
417236500	-144.203
417236600	-121.936
417236700	-139.762
417236800	-121.129
417236900	-133.287
417237000	-119.125
417237100	-146.473
417237200	-119.302
417237300	-144.559
417237400	-120.708
417237500	-135.764
417237600	-119.158
417237700	-135.449
417237800	-119.789
417237900	-145.66
417238000	-118.256
417238100	-138.498
417238200	-121.573
417238300	-141.855
417238400	-118.822
417238500	-136.679
417238600	-120.632
417238700	-134.331
417238800	-121.325
417238900	-144.692
417239000	-122.748
417239100	-136.376
417239200	-121.789
417239300	-148.346
417239400	-122.623
417239500	-136.394
417239600	-121.86
417239700	-138.91
417239800	-119.598
417239900	-139.07
417240000	-117.624
417240100	-144.662
417240200	-120.379
417240300	-138.708
417240400	-119.347
417240500	-135.386
417240600	-120.5
417240700	-150.841
417240800	-121.007
417240900	-138.068
417241000	-117.683
417241100	-143.882
417241200	-118.399
417241300	-149.176
417241400	-121.264
417241500	-139.396
417241600	-120.901
417241700	-141.515
417241800	-122.986
417241900	-140.28
417242000	-120.594
417242100	-142.573
417242200	-121.974
417242300	-144.463
417242400	-124.627
417242500	-140.316
417242600	-122.084
417242700	-138.489
417242800	-118.575
417242900	-138.879
417243000	-121.423
417243100	-139.953
417243200	-121.56
417243300	-142.235
417243400	-119.843
417243500	-141.036
417243600	-123.072
417243700	-147.479
417243800	-120.487
417243900	-140.47
417244000	-120.8
417244100	-141.623
417244200	-123.725
417244300	-142.992
417244400	-120.223
417244500	-136.15
417244600	-120.633
417244700	-138.213
417244800	-117.291
417244900	-157.049
417245000	-118.379
417245100	-140.762
417245200	-122.204
417245300	-154.087
417245400	-124.529
417245500	-141.416
417245600	-121.654
417245700	-148.301
417245800	-119.162
417245900	-136.944
417246000	-120.518
417246100	-148.762
417246200	-121.597
417246300	-139.396
417246400	-123.465
417246500	-139.063
417246600	-120.034
417246700	-146.682
417246800	-120.442
417246900	-148.965
417247000	-121.015
417247100	-143.191
417247200	-121.457
417247300	-136.938
417247400	-116.98
417247500	-142.266
417247600	-121.401
417247700	-153.102
417247800	-119.591
417247900	-161.987
417248000	-119.539
417248100	-149.49
417248200	-121.11
417248300	-142.815
417248400	-120.869
417248500	-145.184
417248600	-120.161
417248700	-145.814
417248800	-122.244
417248900	-145.259
417249000	-120.534
417249100	-141.508
417249200	-120.733
417249300	-143.552
417249400	-119.822
417249500	-143.034
417249600	-119.853
417249700	-142.893
417249800	-118.965
[truncated: 18,002 more rows]
