# Supplementary material for: Passive frequency comb generation at radiofrequency for ranging applications
Source: Nat Commun. 2024 Apr 2;15:2844. doi: 10.1038/s41467-024-46940-2 (PMC10987526; doi:10.1038/s41467-024-46940-2)
Supplement: Supplementary file 5 — Source Data [file 41467_2024_46940_MOESM5_ESM.zip › Figure3_Data/836_10MHz_-04_70dBm.xlsx]

## Sheet: Sheet1
frequency (Hz)	power (dBm)
417050000	-118.7
417050100	-144.646
417050200	-119.087
417050300	-140.837
417050400	-117.994
417050500	-140.245
417050600	-120.723
417050700	-134.89
417050800	-120.481
417050900	-143.45
417051000	-117.682
417051100	-136.513
417051200	-116.864
417051300	-135.299
417051400	-118.583
417051500	-139.522
417051600	-119.453
417051700	-136.704
417051800	-116.559
417051900	-140.108
417052000	-117.352
417052100	-129.069
417052200	-116.976
417052300	-144.356
417052400	-117.259
417052500	-143.99
417052600	-117.766
417052700	-134.52
417052800	-120.768
417052900	-141.051
417053000	-121.1
417053100	-144.538
417053200	-118.979
417053300	-146.418
417053400	-117.592
417053500	-139.562
417053600	-119.342
417053700	-138.528
417053800	-119.97
417053900	-155.876
417054000	-120.162
417054100	-144.402
417054200	-119.099
417054300	-135.943
417054400	-117.724
417054500	-133.84
417054600	-118.013
417054700	-140.859
417054800	-119.369
417054900	-141.087
417055000	-117.078
417055100	-163.129
417055200	-121.227
417055300	-141.882
417055400	-117.508
417055500	-148.213
417055600	-120.731
417055700	-137.573
417055800	-117.099
417055900	-147.406
417056000	-117.309
417056100	-144.28
417056200	-117.773
417056300	-161.298
417056400	-117.772
417056500	-138.23
417056600	-118.956
417056700	-139.862
417056800	-118.036
417056900	-139.77
417057000	-119.611
417057100	-145.853
417057200	-118.619
417057300	-142.691
417057400	-118.745
417057500	-139.015
417057600	-119.314
417057700	-132.68
417057800	-117.052
417057900	-133.529
417058000	-115.995
417058100	-138.082
417058200	-120.289
417058300	-144.538
417058400	-120.402
417058500	-133.455
417058600	-116.735
417058700	-139.169
417058800	-121.091
417058900	-149.046
417059000	-119.119
417059100	-136.736
417059200	-118.479
417059300	-139.713
417059400	-119.469
417059500	-140.501
417059600	-117.636
417059700	-140.179
417059800	-116.592
417059900	-149.352
417060000	-116.922
417060100	-140.666
417060200	-118.522
417060300	-136.504
417060400	-118.492
417060500	-146.026
417060600	-115.995
417060700	-134.202
417060800	-115.958
417060900	-137.027
417061000	-117.443
417061100	-147.485
417061200	-118.75
417061300	-142.495
417061400	-116.227
417061500	-152.206
417061600	-118.106
417061700	-134.661
417061800	-119.561
417061900	-141.973
417062000	-117.39
417062100	-135.856
417062200	-116.812
417062300	-151.205
417062400	-119.075
417062500	-132.283
417062600	-116.934
417062700	-135.248
417062800	-116.75
417062900	-148.462
417063000	-117.598
417063100	-137.939
417063200	-114.192
417063300	-132.137
417063400	-119.119
417063500	-135.863
417063600	-118.634
417063700	-131.894
417063800	-116.318
417063900	-139.151
417064000	-118.242
417064100	-138.416
417064200	-117.618
417064300	-142.858
417064400	-118.85
417064500	-138.893
417064600	-117.454
417064700	-138.745
417064800	-117.817
417064900	-137.097
417065000	-115.564
417065100	-131.076
417065200	-115.564
417065300	-136.206
417065400	-116.414
417065500	-145.753
417065600	-116.421
417065700	-138.233
417065800	-119.344
417065900	-148.654
417066000	-116.416
417066100	-139.448
417066200	-119.354
417066300	-147.004
417066400	-113.6
417066500	-135.407
417066600	-118.005
417066700	-137.856
417066800	-116.462
417066900	-134.303
417067000	-117.272
417067100	-139.712
417067200	-117.36
417067300	-130.52
417067400	-118.013
417067500	-133.26
417067600	-115.458
417067700	-142.924
417067800	-117.516
417067900	-137.646
417068000	-114.119
417068100	-133.897
417068200	-116.516
417068300	-138.54
417068400	-117.116
417068500	-155.402
417068600	-117.79
417068700	-136.691
417068800	-118.407
417068900	-137.288
417069000	-116.13
417069100	-141.054
417069200	-116.097
417069300	-141.519
417069400	-116.338
417069500	-137.524
417069600	-114.959
417069700	-145.859
417069800	-117.547
417069900	-142.269
417070000	-116.894
417070100	-134.298
417070200	-115.655
417070300	-129.847
417070400	-114.507
417070500	-126.026
417070600	-117.457
417070700	-142.536
417070800	-115.773
417070900	-142.019
417071000	-115.002
417071100	-130.493
417071200	-115.066
417071300	-133.06
417071400	-117.348
417071500	-133.961
417071600	-120.313
417071700	-137.559
417071800	-118.572
417071900	-141.901
417072000	-117.587
417072100	-135.012
417072200	-115.079
417072300	-144.164
417072400	-115.219
417072500	-135.819
417072600	-115.895
417072700	-133.491
417072800	-113.495
417072900	-135.734
417073000	-117.335
417073100	-131.842
417073200	-114.57
417073300	-140.22
417073400	-114.124
417073500	-130.932
417073600	-115.002
417073700	-145.277
417073800	-115.882
417073900	-128.798
417074000	-112.062
417074100	-132.268
417074200	-116.625
417074300	-134.136
417074400	-116.69
417074500	-135.739
417074600	-116.691
417074700	-141.039
417074800	-117.348
417074900	-134.629
417075000	-118.422
417075100	-140.717
417075200	-114.459
417075300	-136.503
417075400	-117.706
417075500	-133.73
417075600	-114.599
417075700	-132.766
417075800	-115.853
417075900	-142.913
417076000	-114.382
417076100	-146.631
417076200	-118.12
417076300	-145.96
417076400	-115.222
417076500	-134.702
417076600	-116.543
417076700	-136.44
417076800	-114.771
417076900	-130.419
417077000	-116.283
417077100	-131.16
417077200	-114.82
417077300	-138.189
417077400	-114.763
417077500	-136.615
417077600	-115.958
417077700	-143.124
417077800	-116.248
417077900	-143.346
417078000	-114.73
417078100	-134.517
417078200	-116.599
417078300	-149.001
417078400	-117.018
417078500	-130.387
417078600	-115.533
417078700	-139.576
417078800	-115.836
417078900	-147.042
417079000	-116.054
417079100	-136.875
417079200	-112.601
417079300	-143.266
417079400	-115.171
417079500	-130.222
417079600	-115.234
417079700	-133.17
417079800	-114.217
417079900	-137.722
417080000	-115.664
417080100	-140.991
417080200	-114.753
417080300	-139.769
417080400	-115.601
417080500	-144.276
417080600	-115.419
417080700	-144.497
417080800	-114.226
417080900	-133.093
417081000	-113.818
417081100	-137.121
417081200	-116.406
417081300	-134.548
417081400	-112.078
417081500	-138.592
417081600	-117.118
417081700	-132.559
417081800	-113.866
417081900	-129.757
417082000	-116.241
417082100	-137.619
417082200	-115.328
417082300	-134.806
417082400	-116.217
417082500	-132.453
417082600	-114.644
417082700	-137.447
417082800	-112.713
417082900	-132.145
417083000	-112.761
417083100	-147.693
417083200	-113.724
417083300	-131.065
417083400	-111.524
417083500	-135.575
417083600	-113.941
417083700	-134.805
417083800	-114.755
417083900	-131.594
417084000	-113.914
417084100	-134.585
417084200	-115.036
417084300	-135.222
417084400	-117.03
417084500	-143.835
417084600	-111.365
417084700	-139.598
417084800	-113.386
417084900	-131.536
417085000	-115.684
417085100	-134.6
417085200	-112.528
417085300	-132.75
417085400	-114.525
417085500	-138.673
417085600	-113.998
417085700	-132.887
417085800	-113.041
417085900	-141.222
417086000	-112.602
417086100	-130.694
417086200	-111.418
417086300	-130.457
417086400	-115.936
417086500	-133.312
417086600	-113.661
417086700	-132.594
417086800	-114.402
417086900	-132.647
417087000	-112.306
417087100	-157.654
417087200	-113.937
417087300	-144.082
417087400	-113.831
417087500	-139.176
417087600	-111.739
417087700	-126.419
417087800	-111.197
417087900	-129.863
417088000	-114.926
417088100	-131.749
417088200	-113.289
417088300	-140.089
417088400	-112.573
417088500	-130.015
417088600	-110.086
417088700	-133.251
417088800	-112.717
417088900	-146.756
417089000	-113.37
417089100	-137.129
417089200	-114.097
417089300	-132.656
417089400	-110.658
417089500	-131.633
417089600	-112.733
417089700	-133.045
417089800	-111.973
417089900	-144.918
417090000	-111.976
417090100	-129.024
417090200	-113.146
417090300	-140.93
417090400	-110.9
417090500	-134.929
417090600	-113.036
417090700	-142.486
417090800	-114.536
417090900	-133.569
417091000	-113.318
417091100	-132.845
417091200	-110.514
417091300	-130.364
417091400	-110.484
417091500	-133.571
417091600	-112.462
417091700	-136.083
417091800	-110.141
417091900	-140.136
417092000	-109.94
417092100	-127.808
417092200	-112.491
417092300	-137.418
417092400	-112.928
417092500	-127.007
417092600	-113.425
417092700	-126.894
417092800	-111.033
417092900	-123.29
417093000	-114.1
417093100	-130.646
417093200	-113.763
417093300	-143.706
417093400	-110.294
417093500	-132.899
417093600	-113.513
417093700	-131.491
417093800	-112.997
417093900	-130.225
417094000	-111.975
417094100	-132.35
417094200	-110.381
417094300	-156.691
417094400	-108.837
417094500	-126.55
417094600	-109.457
417094700	-126.269
417094800	-110.458
417094900	-135.812
417095000	-108.163
417095100	-125.882
417095200	-111.079
417095300	-133.64
417095400	-109.587
417095500	-135.622
417095600	-109.808
417095700	-132.462
417095800	-111.692
417095900	-132.625
417096000	-110.348
417096100	-130.627
417096200	-110.067
417096300	-132.015
417096400	-108.173
417096500	-120.925
417096600	-107.909
417096700	-141.233
417096800	-110.047
417096900	-128.069
417097000	-109.091
417097100	-137.708
417097200	-109.826
417097300	-134.034
417097400	-109.792
417097500	-131.824
417097600	-109.026
417097700	-121.926
417097800	-109.704
417097900	-128.741
417098000	-112.137
417098100	-123.229
417098200	-110.144
417098300	-122.445
417098400	-108.329
417098500	-126.057
417098600	-110.349
417098700	-135.89
417098800	-109.857
417098900	-122.258
417099000	-109.289
417099100	-135.147
417099200	-108.023
417099300	-124.837
417099400	-109.137
417099500	-123.572
417099600	-110.956
417099700	-135.553
417099800	-106.887
417099900	-132.253
417100000	-110.668
417100100	-126.198
417100200	-110.13
417100300	-157.987
417100400	-106.61
417100500	-126.952
417100600	-108.757
417100700	-131.464
417100800	-107.573
417100900	-121.348
417101000	-105.225
417101100	-122.619
417101200	-110.056
417101300	-132.369
417101400	-110.001
417101500	-130.679
417101600	-107.038
417101700	-126.226
417101800	-104.576
417101900	-128.007
417102000	-107.724
417102100	-128.565
417102200	-106.168
417102300	-133.839
417102400	-103.214
417102500	-125.978
417102600	-106.106
417102700	-132.558
417102800	-106.342
417102900	-126.958
417103000	-106.34
417103100	-128.784
417103200	-107.336
417103300	-128.252
417103400	-103.727
417103500	-132.061
417103600	-106.411
417103700	-126.056
417103800	-105.683
417103900	-137.634
417104000	-106.95
417104100	-122.978
417104200	-104.143
417104300	-121.176
417104400	-106.981
417104500	-133.394
417104600	-106.362
417104700	-119.83
417104800	-105.618
417104900	-121.935
417105000	-102.637
417105100	-127.081
417105200	-102.446
417105300	-120.281
417105400	-103.568
417105500	-123.707
417105600	-104.226
417105700	-122.781
417105800	-104.229
417105900	-121.26
417106000	-103.144
417106100	-150.34
417106200	-103.447
417106300	-126.122
417106400	-105.389
417106500	-120.971
417106600	-104.069
417106700	-125.632
417106800	-103.585
417106900	-136.35
417107000	-101.357
417107100	-130.31
417107200	-105.02
417107300	-129.333
417107400	-105.928
417107500	-142.386
417107600	-101.226
417107700	-119.17
417107800	-103.613
417107900	-123.86
417108000	-103.328
417108100	-139.939
417108200	-102.691
417108300	-128.303
417108400	-102.056
417108500	-124.488
417108600	-101.892
417108700	-125.519
417108800	-101.922
417108900	-124.692
417109000	-103.482
417109100	-133.841
417109200	-100.923
417109300	-115.274
417109400	-100.265
417109500	-124.41
417109600	-101.555
417109700	-121.107
417109800	-101.019
417109900	-119.713
417110000	-99.3108
417110100	-124.684
417110200	-98.7956
417110300	-122.633
417110400	-99.119
417110500	-127.829
417110600	-98.1255
417110700	-118.053
417110800	-99.9374
417110900	-119.78
417111000	-96.2107
417111100	-111.315
417111200	-98.5412
417111300	-116.867
417111400	-98.0106
417111500	-110.228
417111600	-96.3383
417111700	-119.209
417111800	-94.7066
417111900	-115.082
417112000	-95.9308
417112100	-114.584
417112200	-96.083
417112300	-116.486
417112400	-97.4724
417112500	-117.672
417112600	-96.4224
417112700	-113.614
417112800	-92.1642
417112900	-119.362
417113000	-95.6997
417113100	-113.596
417113200	-91.623
417113300	-122.623
417113400	-94.6721
417113500	-115.038
417113600	-90.8475
417113700	-117.495
417113800	-90.839
417113900	-113.649
417114000	-89.715
417114100	-110.424
417114200	-88.6822
417114300	-106.132
417114400	-88.6805
417114500	-111.646
417114600	-88.6971
417114700	-112.721
417114800	-86.056
417114900	-110.502
417115000	-82.5561
417115100	-113.88
417115200	-79.8456
417115300	-99.047
417115400	-76.1646
417115500	-91.103
417115600	-66.739
417115700	-77.907
417115800	-37.3262
417115900	-75.3532
417116000	-67.6681
417116100	-104.36
417116200	-71.369
417116300	-108.322
417116400	-79.963
417116500	-99.4968
417116600	-84.0389
417116700	-113.012
417116800	-84.9685
417116900	-112.075
417117000	-84.9777
417117100	-107.254
417117200	-87.0724
417117300	-107.036
417117400	-88.3396
417117500	-117.764
417117600	-90.5058
417117700	-112.269
417117800	-91.0442
417117900	-123.296
417118000	-90.3816
417118100	-108.916
417118200	-91.8663
417118300	-113.265
417118400	-92.2483
417118500	-114.97
417118600	-96.3055
417118700	-118.066
417118800	-93.5492
417118900	-124.406
417119000	-93.1695
417119100	-116.147
417119200	-95.9709
417119300	-112.666
417119400	-95.8186
417119500	-111.405
417119600	-97.9464
417119700	-114.778
417119800	-96.7465
417119900	-125.977
417120000	-97.736
417120100	-119.99
417120200	-96.0085
417120300	-118.585
417120400	-97.6729
417120500	-119.999
417120600	-94.6387
417120700	-118.904
417120800	-98.7464
417120900	-119.624
417121000	-96.9725
417121100	-117.468
417121200	-98.0044
417121300	-132.622
417121400	-99.1954
417121500	-113.071
417121600	-98.5795
417121700	-122.511
417121800	-101.225
417121900	-118.961
417122000	-99.5785
417122100	-118.107
417122200	-101.973
417122300	-125.869
417122400	-100.122
417122500	-119.021
417122600	-103.36
417122700	-127.544
417122800	-103.322
417122900	-123.001
417123000	-103.482
417123100	-120.395
417123200	-103.346
417123300	-125.333
417123400	-101.762
417123500	-121.415
417123600	-102.868
417123700	-120.567
417123800	-103.76
417123900	-122.982
417124000	-103.847
417124100	-119.085
417124200	-101.607
417124300	-123.317
417124400	-105.802
417124500	-127.043
417124600	-103.229
417124700	-133.374
417124800	-106.266
417124900	-128.92
417125000	-105.551
417125100	-132.64
417125200	-104.094
417125300	-122.31
417125400	-105.248
417125500	-125.072
417125600	-105.084
417125700	-133.886
417125800	-103.221
417125900	-122.053
417126000	-107.132
417126100	-123.545
417126200	-103.694
417126300	-126.031
417126400	-104.628
417126500	-117.732
417126600	-103.352
417126700	-122.785
417126800	-102.313
417126900	-119.345
417127000	-106.554
417127100	-123.872
417127200	-106.711
417127300	-118.932
417127400	-104.501
417127500	-126.54
417127600	-106.032
417127700	-131.536
417127800	-106.267
417127900	-125.988
417128000	-107.784
417128100	-128.835
417128200	-103.602
417128300	-129.937
417128400	-106.147
417128500	-131.236
417128600	-107.629
417128700	-131.754
417128800	-108.071
417128900	-130.04
417129000	-105.447
417129100	-129.075
417129200	-103.887
417129300	-123.903
417129400	-106.03
417129500	-130.761
417129600	-107.297
417129700	-128.702
417129800	-107.071
417129900	-126.299
417130000	-104.731
417130100	-128.992
417130200	-107.362
417130300	-126.971
417130400	-108.99
417130500	-123.648
417130600	-106.516
417130700	-129.035
417130800	-108.422
417130900	-129.804
417131000	-108.2
417131100	-127.827
417131200	-107.67
417131300	-125.814
417131400	-109.268
417131500	-131.123
417131600	-108.994
417131700	-127.44
417131800	-106.788
417131900	-127.832
417132000	-107.228
417132100	-160.2
417132200	-108.317
417132300	-133.163
417132400	-108.322
417132500	-133.868
417132600	-110.572
417132700	-126.806
417132800	-109.186
417132900	-129.39
417133000	-109.787
417133100	-141.587
417133200	-106.389
417133300	-130.304
417133400	-109.367
417133500	-149.59
417133600	-111.328
417133700	-134.672
417133800	-108.981
417133900	-139.206
417134000	-108.894
417134100	-128.458
417134200	-106.735
417134300	-128.128
417134400	-106.736
417134500	-123.824
417134600	-109.735
417134700	-131.657
417134800	-110.792
417134900	-146.36
417135000	-110.073
417135100	-125.829
417135200	-110.973
417135300	-128.935
417135400	-109.893
417135500	-133.465
417135600	-111.558
417135700	-126.761
417135800	-112.689
417135900	-128.192
417136000	-109.025
417136100	-129.453
417136200	-111.32
417136300	-132.208
417136400	-111.44
417136500	-126.224
417136600	-109.921
417136700	-148.351
417136800	-109.96
417136900	-134.411
417137000	-108.814
417137100	-136.72
417137200	-108.512
417137300	-137.301
417137400	-112.127
417137500	-134.946
417137600	-111.079
417137700	-128.21
417137800	-110.3
417137900	-125.918
417138000	-113.404
417138100	-127.97
417138200	-107.639
417138300	-130.499
417138400	-111.609
417138500	-140.026
417138600	-112.697
417138700	-134.783
417138800	-111.77
417138900	-134.135
417139000	-113.991
417139100	-124.528
417139200	-112.337
417139300	-136.919
417139400	-111.117
417139500	-133.539
417139600	-109.843
417139700	-136.876
417139800	-111.552
417139900	-133.853
417140000	-113.749
417140100	-134.564
417140200	-111.387
417140300	-135.146
417140400	-109.734
417140500	-125.699
417140600	-112.774
417140700	-142.996
417140800	-113.465
417140900	-134.565
417141000	-110.691
417141100	-122.101
417141200	-112.197
417141300	-132.838
417141400	-113.749
417141500	-128.337
417141600	-112.063
417141700	-135.419
417141800	-112.983
417141900	-136.524
417142000	-113.162
417142100	-130.302
417142200	-111.938
417142300	-133.591
417142400	-115.022
417142500	-135.132
417142600	-112.893
417142700	-137.235
417142800	-112.144
417142900	-142.58
417143000	-111.882
417143100	-134.197
417143200	-111.783
417143300	-131.504
417143400	-112.062
417143500	-128.314
417143600	-113.143
417143700	-147.577
417143800	-112.67
417143900	-131.289
417144000	-112.658
417144100	-139.628
417144200	-113.455
417144300	-133.311
417144400	-114.795
417144500	-130.563
417144600	-110.625
417144700	-138.646
417144800	-116.231
417144900	-133.599
417145000	-113.735
417145100	-134.967
417145200	-114.634
417145300	-133.15
417145400	-112.099
417145500	-125.473
417145600	-111.713
417145700	-124.264
417145800	-113.858
417145900	-133.824
417146000	-113.537
417146100	-132.751
417146200	-114.279
417146300	-140.324
417146400	-113.22
417146500	-134.461
417146600	-115
417146700	-131.066
417146800	-113.958
417146900	-135.394
417147000	-113.52
417147100	-140.774
417147200	-117.621
417147300	-142.284
417147400	-112.609
417147500	-139.433
417147600	-113.857
417147700	-143.599
417147800	-113.255
417147900	-131.583
417148000	-116.156
417148100	-142.812
417148200	-111.679
417148300	-131.731
417148400	-115.279
417148500	-136.032
417148600	-115.26
417148700	-138.84
417148800	-115.9
417148900	-132.597
417149000	-115.765
417149100	-134.585
417149200	-114.132
417149300	-129.286
417149400	-115.249
417149500	-127.426
417149600	-118.426
417149700	-133.211
417149800	-115.383
417149900	-129.579
417150000	-116.368
417150100	-130.564
417150200	-112.208
417150300	-134.27
417150400	-114.672
417150500	-148.072
417150600	-115.195
417150700	-135.726
417150800	-115.612
417150900	-137.918
417151000	-113.759
417151100	-139.458
417151200	-115.162
417151300	-139.354
417151400	-114.403
417151500	-137.129
417151600	-116.852
417151700	-138.173
417151800	-115.773
417151900	-132.474
417152000	-115.545
417152100	-133.448
417152200	-114.779
417152300	-138.845
417152400	-111.14
417152500	-136.752
417152600	-115.726
417152700	-140.193
417152800	-115.741
417152900	-137.609
417153000	-115.285
417153100	-141.888
417153200	-115.294
417153300	-136.9
417153400	-115.482
417153500	-138.735
417153600	-117.077
417153700	-135.97
417153800	-117.487
417153900	-134.337
417154000	-119.55
417154100	-146.54
417154200	-115.11
417154300	-141.735
417154400	-114.681
417154500	-137.25
417154600	-116.456
417154700	-130.439
417154800	-115.614
417154900	-136.722
417155000	-117.122
417155100	-141.582
417155200	-113.526
417155300	-132.482
417155400	-116.166
417155500	-136.952
417155600	-112.896
417155700	-135.608
417155800	-115.769
417155900	-130.685
417156000	-114.877
417156100	-132.139
417156200	-117.946
417156300	-138.796
417156400	-117.401
417156500	-135.973
417156600	-116.2
417156700	-149.099
417156800	-116.445
417156900	-136.977
417157000	-116.808
417157100	-142.216
417157200	-119.488
417157300	-148.349
417157400	-116.692
417157500	-144.964
417157600	-114.533
417157700	-139.235
417157800	-113.692
417157900	-132.295
417158000	-111.902
417158100	-137.265
417158200	-117.103
417158300	-130.894
417158400	-114.001
417158500	-137.704
417158600	-117.117
417158700	-143.326
417158800	-116.217
417158900	-135.274
417159000	-114.436
417159100	-129.877
417159200	-116.682
417159300	-132.579
417159400	-114.561
417159500	-140.431
417159600	-118.735
417159700	-146.731
417159800	-118.748
417159900	-136.352
417160000	-118.946
417160100	-135.973
417160200	-117.837
417160300	-139.991
417160400	-114.374
417160500	-140.23
417160600	-116.59
417160700	-136.119
417160800	-115.164
417160900	-138.766
417161000	-117.285
417161100	-131.045
417161200	-115.648
417161300	-134.394
417161400	-115.83
417161500	-133.999
417161600	-117.425
417161700	-137.732
417161800	-117.233
417161900	-131.297
417162000	-115.594
417162100	-134.833
417162200	-117.822
417162300	-136.665
417162400	-114.463
417162500	-146.522
417162600	-116.655
417162700	-136.198
417162800	-116.805
417162900	-135.254
417163000	-114.941
417163100	-129.487
417163200	-118.36
417163300	-139.388
417163400	-115.125
417163500	-152.048
417163600	-115.276
417163700	-133.349
417163800	-114.915
417163900	-150.983
417164000	-114.52
417164100	-138.711
417164200	-115.342
417164300	-135.672
417164400	-115.803
417164500	-133.386
417164600	-112.194
417164700	-135.308
417164800	-118.648
417164900	-139.802
417165000	-119.381
417165100	-134.967
417165200	-115.583
417165300	-134.373
417165400	-116.32
417165500	-135.937
417165600	-116.354
417165700	-134.43
417165800	-116.354
417165900	-142.387
417166000	-117.521
417166100	-133.346
417166200	-118.051
417166300	-133.166
417166400	-116.988
417166500	-156.953
417166600	-115.587
417166700	-131.017
417166800	-117.541
417166900	-142.886
417167000	-116.009
417167100	-134.74
417167200	-115.049
417167300	-137.829
417167400	-118.321
417167500	-143.729
417167600	-118.608
417167700	-147.06
417167800	-116.908
417167900	-130.238
417168000	-116.907
417168100	-138.644
417168200	-116.182
417168300	-141.521
417168400	-114.959
417168500	-144.169
417168600	-118.902
417168700	-143.6
417168800	-115.448
417168900	-133.69
417169000	-117.502
417169100	-139.371
417169200	-119.567
417169300	-142.647
417169400	-117.262
417169500	-133.582
417169600	-119.462
417169700	-140.96
417169800	-116.45
417169900	-137.588
417170000	-117.29
417170100	-134.27
417170200	-116.308
417170300	-131.545
417170400	-117.552
417170500	-138.902
417170600	-118.982
417170700	-135.592
417170800	-116.785
417170900	-135.413
417171000	-119.34
417171100	-145.063
417171200	-118.146
417171300	-132.367
417171400	-118.163
417171500	-133.244
417171600	-116.653
417171700	-138.601
417171800	-119.716
417171900	-140.503
417172000	-117.444
417172100	-138.432
417172200	-118.057
417172300	-138.138
417172400	-116.31
417172500	-141.208
417172600	-119.061
417172700	-141.143
417172800	-117.989
417172900	-142.939
417173000	-116.246
417173100	-151.216
417173200	-119.001
417173300	-144.843
417173400	-119.641
417173500	-139.136
417173600	-116.845
417173700	-135.996
417173800	-118.121
417173900	-134.667
417174000	-119.37
417174100	-145.397
417174200	-117.181
417174300	-139.182
417174400	-120.703
417174500	-140.074
417174600	-119.252
417174700	-141.819
417174800	-120.093
417174900	-141.606
417175000	-118.15
417175100	-145.166
417175200	-119.449
417175300	-143.786
417175400	-118.288
417175500	-129.067
417175600	-120.115
417175700	-153.496
417175800	-118.764
417175900	-151.033
417176000	-120.7
417176100	-146.221
417176200	-116.386
417176300	-134.479
417176400	-122.234
417176500	-138.927
417176600	-115.077
417176700	-142.728
417176800	-116.617
417176900	-130.437
417177000	-118.068
417177100	-135.122
417177200	-119.591
417177300	-147.267
417177400	-117.062
417177500	-132.678
417177600	-118.994
417177700	-138.717
417177800	-118.788
417177900	-132.57
417178000	-119.624
417178100	-137.607
417178200	-117.376
417178300	-137.118
417178400	-117.553
417178500	-148.072
417178600	-119.938
417178700	-135.403
417178800	-117.994
417178900	-149.716
417179000	-118.214
417179100	-138.09
417179200	-114.954
417179300	-134.949
417179400	-117.128
417179500	-156.354
417179600	-117.541
417179700	-141.204
417179800	-118.165
417179900	-138.757
417180000	-118.705
417180100	-133.763
417180200	-118.989
417180300	-138.488
417180400	-118.516
417180500	-133.02
417180600	-117.157
417180700	-141.913
417180800	-118.096
417180900	-137.937
417181000	-119.379
417181100	-145.732
417181200	-116.731
417181300	-144.919
417181400	-117.828
417181500	-134.418
417181600	-116.933
417181700	-143.567
417181800	-119.066
417181900	-146.082
417182000	-120.755
417182100	-143.879
417182200	-119.929
417182300	-138.83
417182400	-118.485
417182500	-130.885
417182600	-120.001
417182700	-137.426
417182800	-116.27
417182900	-144.8
417183000	-117.79
417183100	-132.142
417183200	-118.218
417183300	-146.232
417183400	-121.501
417183500	-139.899
417183600	-119.005
417183700	-134.328
417183800	-120.477
417183900	-143.212
417184000	-119.041
417184100	-143.202
417184200	-118.142
417184300	-135.155
417184400	-118.671
417184500	-138.756
417184600	-117.243
417184700	-141.093
417184800	-117.154
417184900	-137.653
417185000	-118.654
417185100	-142.117
417185200	-119.739
417185300	-146.655
417185400	-118.847
417185500	-143.304
417185600	-116.628
417185700	-140.549
417185800	-117.532
417185900	-139.909
417186000	-116.732
417186100	-134.992
417186200	-118.296
417186300	-137.339
417186400	-119.687
417186500	-143.346
417186600	-119.434
417186700	-151.922
417186800	-120.436
417186900	-141.238
417187000	-119.65
417187100	-143.784
417187200	-120.101
417187300	-134.834
417187400	-117.651
417187500	-138.03
417187600	-119.319
417187700	-146.366
417187800	-118.913
417187900	-143.08
417188000	-119.515
417188100	-143.34
417188200	-119.851
417188300	-167.561
417188400	-117.868
417188500	-138.678
417188600	-119.848
417188700	-139.932
417188800	-119.416
417188900	-146.466
417189000	-119.506
417189100	-140.849
417189200	-120.707
417189300	-137.119
417189400	-117.487
417189500	-137.409
417189600	-120.309
417189700	-132.62
417189800	-118.615
417189900	-152.901
417190000	-119.674
417190100	-141.547
417190200	-119.527
417190300	-146.658
417190400	-121.589
417190500	-135.54
417190600	-121.762
417190700	-141.681
417190800	-117.948
417190900	-138.983
417191000	-122.178
417191100	-136.171
417191200	-117.7
417191300	-138.085
417191400	-119.847
417191500	-138.832
417191600	-116.684
417191700	-144.062
417191800	-119.164
417191900	-134.606
417192000	-118.799
417192100	-155.743
417192200	-118.531
417192300	-145.392
417192400	-119.151
417192500	-134.122
417192600	-116.78
417192700	-142.811
417192800	-120.646
417192900	-140.378
417193000	-118.568
417193100	-144.461
417193200	-120.331
417193300	-139.933
417193400	-122.083
417193500	-135.698
417193600	-120.504
417193700	-137.711
417193800	-115.51
417193900	-156.398
417194000	-121.773
417194100	-134.897
417194200	-121.008
417194300	-138.573
417194400	-120.737
417194500	-139.606
417194600	-122.316
417194700	-144.878
417194800	-117.748
417194900	-136.786
417195000	-121.498
417195100	-137.91
417195200	-121.016
417195300	-131.171
417195400	-118.542
417195500	-144.111
417195600	-119.939
417195700	-137.748
417195800	-123.664
417195900	-158.8
417196000	-120.223
417196100	-146.409
417196200	-118.662
417196300	-142.45
417196400	-120.215
417196500	-135.769
417196600	-119.31
417196700	-136.77
417196800	-120.005
417196900	-137.319
417197000	-118.546
417197100	-136.92
417197200	-120.133
417197300	-135.963
417197400	-119.554
417197500	-142.873
417197600	-119.081
417197700	-138.982
417197800	-117.886
417197900	-148.796
417198000	-120.598
417198100	-142.071
417198200	-117.228
417198300	-134.661
417198400	-120.139
417198500	-142.831
417198600	-121.229
417198700	-139.867
417198800	-120.689
417198900	-140.933
417199000	-119.318
417199100	-145.167
417199200	-120.934
417199300	-140.457
417199400	-120.672
417199500	-134.861
417199600	-119.007
417199700	-140.499
417199800	-121.213
417199900	-140.166
417200000	-118.05
417200100	-133.414
417200200	-122.076
417200300	-134.602
417200400	-120.852
417200500	-147.027
417200600	-121.43
417200700	-144.805
417200800	-121.037
417200900	-142.855
417201000	-119.267
417201100	-143.501
417201200	-120.01
417201300	-136.539
417201400	-119.75
417201500	-139.392
417201600	-118.872
417201700	-148.125
417201800	-118.875
417201900	-148.764
417202000	-119.477
417202100	-134.442
417202200	-122.405
417202300	-139.326
417202400	-121.698
417202500	-140.787
417202600	-121.001
417202700	-143.891
417202800	-122.385
417202900	-136.716
417203000	-121.485
417203100	-138.507
417203200	-121.674
417203300	-137.907
417203400	-119.215
417203500	-141.869
417203600	-118.866
417203700	-146.535
417203800	-120.106
417203900	-155.578
417204000	-119.935
417204100	-147.834
417204200	-122.179
417204300	-139.531
417204400	-119.524
417204500	-148.566
417204600	-120.62
417204700	-158.901
417204800	-119.205
417204900	-138.055
417205000	-118.271
417205100	-148.245
417205200	-122.187
417205300	-134.358
417205400	-120.182
417205500	-140.55
417205600	-122.062
417205700	-137.77
417205800	-116.48
417205900	-139.268
417206000	-119.887
417206100	-142.423
417206200	-120.996
417206300	-146.432
417206400	-122.414
417206500	-152.183
417206600	-120.762
417206700	-139.565
417206800	-122.757
417206900	-141.925
417207000	-120.053
417207100	-140.29
417207200	-118.601
417207300	-139.865
417207400	-120.801
417207500	-133.602
417207600	-120.438
417207700	-149.804
417207800	-121.915
417207900	-144.195
417208000	-120.837
417208100	-146.339
417208200	-119.701
417208300	-133.488
417208400	-118.829
417208500	-137.226
417208600	-121.282
417208700	-146.605
417208800	-119.437
417208900	-142.53
417209000	-120.248
417209100	-141.011
417209200	-120.14
417209300	-135.962
417209400	-119.874
417209500	-140.47
417209600	-119.609
417209700	-141.146
417209800	-117.728
417209900	-140.633
417210000	-120.412
417210100	-144.099
417210200	-121.585
417210300	-156.928
417210400	-122.287
417210500	-137.123
417210600	-120.796
417210700	-142.889
417210800	-120.705
417210900	-158.42
417211000	-121.891
417211100	-133.543
417211200	-122.035
417211300	-135.808
417211400	-119.162
417211500	-133.279
417211600	-121.054
417211700	-146.752
417211800	-118.267
417211900	-136.395
417212000	-120.524
417212100	-134.082
417212200	-120.954
417212300	-154.458
417212400	-122.662
417212500	-135.295
417212600	-118.69
417212700	-159.64
417212800	-120.61
417212900	-133.708
417213000	-121.155
417213100	-140.705
417213200	-118.225
417213300	-133.898
417213400	-117.617
417213500	-150.057
417213600	-121.667
417213700	-153.114
417213800	-121.25
417213900	-142.436
417214000	-120.424
417214100	-144.734
417214200	-118.78
417214300	-145.201
417214400	-119.642
417214500	-137.373
417214600	-119.519
417214700	-136.186
417214800	-118.51
417214900	-141.275
417215000	-119.438
417215100	-141.17
417215200	-119.548
417215300	-141.1
417215400	-122.367
417215500	-138.441
417215600	-124.34
417215700	-154.074
417215800	-121.669
417215900	-144.236
417216000	-121.171
417216100	-138.457
417216200	-118.763
417216300	-150.293
417216400	-119.571
417216500	-137.147
417216600	-121.903
417216700	-140.164
417216800	-119.371
417216900	-137.941
417217000	-115.76
417217100	-142.136
417217200	-121.859
417217300	-138.923
417217400	-119.34
417217500	-139.693
417217600	-120.019
417217700	-141.903
417217800	-122.489
417217900	-150.25
417218000	-121.281
417218100	-150.21
417218200	-121.201
417218300	-147.774
417218400	-120.481
417218500	-142.289
417218600	-120.417
417218700	-146.783
417218800	-119.279
417218900	-146.63
417219000	-118.612
417219100	-150.726
417219200	-121.04
417219300	-139.461
417219400	-120.154
417219500	-137.599
417219600	-119.611
417219700	-136.226
417219800	-121
417219900	-143.099
417220000	-121.903
417220100	-133.01
417220200	-120.217
417220300	-137.992
417220400	-117.628
417220500	-148.582
417220600	-120.748
417220700	-144.025
417220800	-119.635
417220900	-143.062
417221000	-120.539
417221100	-138.442
417221200	-118.584
417221300	-162.772
417221400	-119.813
417221500	-139.647
417221600	-123.867
417221700	-146.252
417221800	-120.752
417221900	-136.365
417222000	-120.757
417222100	-132.532
417222200	-121.675
417222300	-143.962
417222400	-122.086
417222500	-145.299
417222600	-121.227
417222700	-136.247
417222800	-119.469
417222900	-135.173
417223000	-120.023
417223100	-146.804
417223200	-119.1
417223300	-135.025
417223400	-121.267
417223500	-141.405
417223600	-118.839
417223700	-141.741
417223800	-118.151
417223900	-134.587
417224000	-118.739
417224100	-151.711
417224200	-119.951
417224300	-133.347
417224400	-120.555
417224500	-161.394
417224600	-120.289
417224700	-155.962
417224800	-119.348
417224900	-138.054
417225000	-119.715
417225100	-149.593
417225200	-119.683
417225300	-135.477
417225400	-121.02
417225500	-138.719
417225600	-119.672
417225700	-141.203
417225800	-121.68
417225900	-145.301
417226000	-121.634
417226100	-144.434
417226200	-118.747
417226300	-136.297
417226400	-120.533
417226500	-138.184
417226600	-122.833
417226700	-152.935
417226800	-122.208
417226900	-142.175
417227000	-119.613
417227100	-138.769
417227200	-119.556
417227300	-139.64
417227400	-120.245
417227500	-136.814
417227600	-120.018
417227700	-140.72
417227800	-120.024
417227900	-149.979
417228000	-122.772
417228100	-143.995
417228200	-121.236
417228300	-140.279
417228400	-120.88
417228500	-134.597
417228600	-122.335
417228700	-140.343
417228800	-121.358
417228900	-146.792
417229000	-119.919
417229100	-135.701
417229200	-119.931
417229300	-142.689
417229400	-119.938
417229500	-138.64
417229600	-121.361
417229700	-147.658
417229800	-121.688
417229900	-143.053
417230000	-121.36
417230100	-145.271
417230200	-119.613
417230300	-146.481
417230400	-120.743
417230500	-144.467
417230600	-121.75
417230700	-139.757
417230800	-119.459
417230900	-152.322
417231000	-122.516
417231100	-146.298
417231200	-120.122
417231300	-147.007
417231400	-122.818
417231500	-139.083
417231600	-119.948
417231700	-135.484
417231800	-120.717
417231900	-136.222
417232000	-118.497
417232100	-153.096
417232200	-118.968
417232300	-149.029
417232400	-120.419
417232500	-141.666
417232600	-121.774
417232700	-141.908
417232800	-123.641
417232900	-146.578
417233000	-120.428
417233100	-136.205
417233200	-120.883
417233300	-146.02
417233400	-121.138
417233500	-140.758
417233600	-118.662
417233700	-139.708
417233800	-119.811
417233900	-147.938
417234000	-122.023
417234100	-144.043
417234200	-122.691
417234300	-142.389
417234400	-121.167
417234500	-139.908
417234600	-121.492
417234700	-142.285
417234800	-118.326
417234900	-142.273
417235000	-121
417235100	-144.03
417235200	-118.372
417235300	-144.811
417235400	-121.178
417235500	-137.553
417235600	-120.355
417235700	-136.671
417235800	-122.037
417235900	-145.59
417236000	-118.356
417236100	-149.702
417236200	-121.883
417236300	-134.918
417236400	-122.206
417236500	-133.409
417236600	-119.801
417236700	-150.645
417236800	-121.93
417236900	-141.201
417237000	-119.964
417237100	-154.991
417237200	-119.694
417237300	-138.846
417237400	-121.723
417237500	-144.428
417237600	-121.483
417237700	-139.994
417237800	-118.921
417237900	-144.546
417238000	-120.777
417238100	-142.766
417238200	-119.921
417238300	-141.676
417238400	-117.23
417238500	-147.55
417238600	-120.202
417238700	-131.762
417238800	-122.113
417238900	-143.556
417239000	-118.691
417239100	-151.732
417239200	-117.392
417239300	-131.43
417239400	-120.425
417239500	-152.086
417239600	-125.229
417239700	-134.937
417239800	-122.097
417239900	-138.848
417240000	-121.77
417240100	-143.551
417240200	-121.013
417240300	-139.146
417240400	-122.711
417240500	-140.703
417240600	-119.243
417240700	-140.898
417240800	-117.942
417240900	-137.951
417241000	-121.48
417241100	-138.572
417241200	-119.989
417241300	-139.788
417241400	-120.614
417241500	-134.717
417241600	-116.568
417241700	-150.633
417241800	-119.808
417241900	-137.541
417242000	-121.242
417242100	-144.967
417242200	-120.077
417242300	-145.839
417242400	-120.959
417242500	-138.037
417242600	-119.183
417242700	-146.088
417242800	-120.24
417242900	-150.702
417243000	-122.593
417243100	-155.676
417243200	-121.703
417243300	-138.014
417243400	-119.065
417243500	-140.433
417243600	-122.347
417243700	-138.449
417243800	-121.649
417243900	-137.831
417244000	-119.984
417244100	-140.803
417244200	-120.968
417244300	-140.128
417244400	-117.722
417244500	-140.155
417244600	-120.637
417244700	-145.677
417244800	-120.739
417244900	-151.658
417245000	-121.142
417245100	-145.299
417245200	-120.38
417245300	-141.641
417245400	-122.899
417245500	-153.883
417245600	-121.194
417245700	-132.888
417245800	-119.62
417245900	-147.16
417246000	-120.655
417246100	-137.673
417246200	-118.265
417246300	-154.313
417246400	-122.22
417246500	-155.733
417246600	-118.177
417246700	-138.829
417246800	-116.773
417246900	-149.125
417247000	-121.908
417247100	-136.5
417247200	-120.687
417247300	-153.32
417247400	-118.711
417247500	-141.226
417247600	-123.011
417247700	-145.545
417247800	-122.87
417247900	-135.573
417248000	-120.603
417248100	-135.43
417248200	-120.855
417248300	-140.239
417248400	-120.889
417248500	-141.463
417248600	-121.843
417248700	-145.569
417248800	-121.209
417248900	-141.367
417249000	-121.221
417249100	-146.732
417249200	-117.224
417249300	-140.018
417249400	-124.172
417249500	-145.878
417249600	-120.817
417249700	-135.651
417249800	-122.443
[truncated: 18,002 more rows]
