# Supplementary material for: Passive frequency comb generation at radiofrequency for ranging applications
Source: Nat Commun. 2024 Apr 2;15:2844. doi: 10.1038/s41467-024-46940-2 (PMC10987526; doi:10.1038/s41467-024-46940-2)
Supplement: Supplementary file 5 — Source Data [file 41467_2024_46940_MOESM5_ESM.zip › Figure3_Data/836_10MHz_-04_80dBm.xlsx]

## Sheet: Sheet1
frequency (Hz)	power (dBm)
417050000	-118.884
417050100	-132.4
417050200	-119.441
417050300	-132.807
417050400	-117.395
417050500	-143.089
417050600	-116.553
417050700	-148.906
417050800	-118.395
417050900	-136.646
417051000	-118.955
417051100	-139.985
417051200	-114.977
417051300	-144.493
417051400	-118.262
417051500	-137.616
417051600	-117.857
417051700	-144.16
417051800	-117.692
417051900	-143.27
417052000	-118.832
417052100	-144.579
417052200	-117.339
417052300	-143.11
417052400	-119.212
417052500	-146.236
417052600	-117.904
417052700	-150.468
417052800	-116.934
417052900	-144.573
417053000	-119.487
417053100	-142.577
417053200	-119.372
417053300	-137.526
417053400	-119.232
417053500	-137.71
417053600	-118.832
417053700	-138.761
417053800	-115.645
417053900	-150.95
417054000	-117.509
417054100	-144.025
417054200	-117.509
417054300	-128.398
417054400	-116.459
417054500	-132.385
417054600	-117.69
417054700	-135.04
417054800	-117.96
417054900	-131.507
417055000	-118.763
417055100	-133.505
417055200	-115.702
417055300	-137.394
417055400	-114.561
417055500	-136.193
417055600	-117.169
417055700	-145.33
417055800	-118.872
417055900	-148.068
417056000	-116.16
417056100	-137.998
417056200	-115.387
417056300	-142.647
417056400	-115.137
417056500	-135.925
417056600	-117.665
417056700	-157.106
417056800	-117.985
417056900	-132.994
417057000	-117.363
417057100	-135.597
417057200	-118.522
417057300	-141.409
417057400	-116.412
417057500	-132.297
417057600	-116.555
417057700	-140.45
417057800	-116.646
417057900	-135.021
417058000	-117.729
417058100	-136.64
417058200	-118.007
417058300	-136.492
417058400	-116.755
417058500	-147.666
417058600	-118.249
417058700	-128.825
417058800	-116.085
417058900	-146.905
417059000	-118.442
417059100	-135.672
417059200	-115.463
417059300	-139.607
417059400	-116.231
417059500	-140.888
417059600	-116.832
417059700	-140.29
417059800	-116.786
417059900	-134.599
417060000	-115.354
417060100	-128.971
417060200	-114.486
417060300	-146.908
417060400	-114.521
417060500	-141.768
417060600	-119.682
417060700	-139.946
417060800	-117.646
417060900	-133.545
417061000	-119.312
417061100	-141.613
417061200	-116.759
417061300	-130.487
417061400	-115.474
417061500	-136.277
417061600	-114.846
417061700	-138.257
417061800	-114.853
417061900	-133.631
417062000	-114.93
417062100	-129.862
417062200	-115.968
417062300	-138.328
417062400	-115.53
417062500	-138.408
417062600	-118.181
417062700	-133.668
417062800	-118.706
417062900	-140.563
417063000	-114.249
417063100	-135.897
417063200	-115.712
417063300	-148.81
417063400	-116.276
417063500	-137.687
417063600	-116.026
417063700	-133.179
417063800	-115.201
417063900	-130.536
417064000	-116.054
417064100	-137.708
417064200	-116.074
417064300	-139.359
417064400	-116.179
417064500	-136.626
417064600	-116.652
417064700	-133.679
417064800	-116.697
417064900	-144.721
417065000	-116.761
417065100	-136.442
417065200	-118.612
417065300	-140.039
417065400	-118.514
417065500	-150.935
417065600	-114.779
417065700	-131.26
417065800	-115.967
417065900	-136.656
417066000	-118.617
417066100	-135.708
417066200	-115.544
417066300	-138.849
417066400	-114.858
417066500	-131.813
417066600	-113.978
417066700	-131.037
417066800	-115.599
417066900	-135.179
417067000	-116.389
417067100	-139.145
417067200	-116.401
417067300	-135.628
417067400	-114.81
417067500	-134.735
417067600	-115.92
417067700	-137.958
417067800	-115.812
417067900	-141.427
417068000	-114.953
417068100	-137.231
417068200	-116.817
417068300	-130.256
417068400	-115.853
417068500	-135.643
417068600	-114.634
417068700	-138.934
417068800	-112.031
417068900	-133.722
417069000	-116.7
417069100	-139.027
417069200	-117.527
417069300	-137.375
417069400	-116.085
417069500	-138.383
417069600	-117.414
417069700	-151.596
417069800	-113.019
417069900	-138.583
417070000	-113.519
417070100	-143.852
417070200	-115.611
417070300	-138.577
417070400	-116.84
417070500	-167.312
417070600	-116.525
417070700	-130.414
417070800	-111.474
417070900	-134.965
417071000	-114.737
417071100	-131.641
417071200	-112.14
417071300	-131.371
417071400	-116.13
417071500	-139.967
417071600	-115.009
417071700	-134.977
417071800	-115.55
417071900	-133.396
417072000	-113.992
417072100	-137.045
417072200	-113.443
417072300	-157.77
417072400	-113.954
417072500	-136.952
417072600	-113.285
417072700	-135.19
417072800	-114.271
417072900	-131.391
417073000	-114.336
417073100	-141.473
417073200	-115.736
417073300	-131.631
417073400	-114.825
417073500	-143.074
417073600	-113.285
417073700	-134.063
417073800	-113.223
417073900	-133.992
417074000	-112.264
417074100	-143.914
417074200	-111.27
417074300	-135.945
417074400	-115.695
417074500	-134.421
417074600	-115.848
417074700	-133.158
417074800	-114.463
417074900	-137.633
417075000	-114.646
417075100	-129.905
417075200	-113.507
417075300	-129.641
417075400	-112.278
417075500	-143.257
417075600	-112.212
417075700	-133.987
417075800	-116.036
417075900	-135.018
417076000	-113.772
417076100	-125.969
417076200	-113.776
417076300	-143.846
417076400	-108.25
417076500	-133.939
417076600	-113.714
417076700	-139.75
417076800	-115.117
417076900	-151.544
417077000	-111.711
417077100	-149.134
417077200	-115.127
417077300	-149.209
417077400	-112.194
417077500	-131.957
417077600	-114
417077700	-138.888
417077800	-115.784
417077900	-135.424
417078000	-114.222
417078100	-127.551
417078200	-112.727
417078300	-143.648
417078400	-113.234
417078500	-136.92
417078600	-110.621
417078700	-141.199
417078800	-112.272
417078900	-137.567
417079000	-114.669
417079100	-133.502
417079200	-112.133
417079300	-137.304
417079400	-112.556
417079500	-141.246
417079600	-113.415
417079700	-127.978
417079800	-111.006
417079900	-123.48
417080000	-111.565
417080100	-130.723
417080200	-112.03
417080300	-162.479
417080400	-113.505
417080500	-131.383
417080600	-114.26
417080700	-130.465
417080800	-111.74
417080900	-128.458
417081000	-112.265
417081100	-141.839
417081200	-113.661
417081300	-135.023
417081400	-110.336
417081500	-128.119
417081600	-110.444
417081700	-138.528
417081800	-110.821
417081900	-141.526
417082000	-109.197
417082100	-132.055
417082200	-112.009
417082300	-120.847
417082400	-110.14
417082500	-137.8
417082600	-115.473
417082700	-126.953
417082800	-109.722
417082900	-134.714
417083000	-112.04
417083100	-137.303
417083200	-111.707
417083300	-129.401
417083400	-110.222
417083500	-130.387
417083600	-110.751
417083700	-125.207
417083800	-112.833
417083900	-128.001
417084000	-111.713
417084100	-136.189
417084200	-108.163
417084300	-122.795
417084400	-113.312
417084500	-144.263
417084600	-111.205
417084700	-128.859
417084800	-112.527
417084900	-150.977
417085000	-113.894
417085100	-132.505
417085200	-111.423
417085300	-131.54
417085400	-112.155
417085500	-130.704
417085600	-110.78
417085700	-125.741
417085800	-111.881
417085900	-136.652
417086000	-108.459
417086100	-127.641
417086200	-110.745
417086300	-134.359
417086400	-108.536
417086500	-149.081
417086600	-108.542
417086700	-131.509
417086800	-108.621
417086900	-133.532
417087000	-110.401
417087100	-126.31
417087200	-109.497
417087300	-127.892
417087400	-110.044
417087500	-139.587
417087600	-109.591
417087700	-134.508
417087800	-111.369
417087900	-125.57
417088000	-109.015
417088100	-139.303
417088200	-108.492
417088300	-139.099
417088400	-114.063
417088500	-129.324
417088600	-108.337
417088700	-135.327
417088800	-107.737
417088900	-131.759
417089000	-109.717
417089100	-128.692
417089200	-108.031
417089300	-139.726
417089400	-107.104
417089500	-129.032
417089600	-109.063
417089700	-129.467
417089800	-107.67
417089900	-134.518
417090000	-108.533
417090100	-126.147
417090200	-109.68
417090300	-138.43
417090400	-108.636
417090500	-132.694
417090600	-106.531
417090700	-127.21
417090800	-105.31
417090900	-123.141
417091000	-108.686
417091100	-121.966
417091200	-105.536
417091300	-120.505
417091400	-106.241
417091500	-123.513
417091600	-105.54
417091700	-119.671
417091800	-105.537
417091900	-132.125
417092000	-109.536
417092100	-133.902
417092200	-107.503
417092300	-128.753
417092400	-106.772
417092500	-128.052
417092600	-107.155
417092700	-129.438
417092800	-106.521
417092900	-129.999
417093000	-108.778
417093100	-126.02
417093200	-106.674
417093300	-136.055
417093400	-104.269
417093500	-128.757
417093600	-104.124
417093700	-132.099
417093800	-104.766
417093900	-124.7
417094000	-104.863
417094100	-136.125
417094200	-105.017
417094300	-128.319
417094400	-104.174
417094500	-120.707
417094600	-105.038
417094700	-118.587
417094800	-103.621
417094900	-133.464
417095000	-100.084
417095100	-128.094
417095200	-104.161
417095300	-137.111
417095400	-103.951
417095500	-124.762
417095600	-104.545
417095700	-120.01
417095800	-104.445
417095900	-123.265
417096000	-104.445
417096100	-125.114
417096200	-105.154
417096300	-124.046
417096400	-106.555
417096500	-129.982
417096600	-104.513
417096700	-129.881
417096800	-105.941
417096900	-120.905
417097000	-103.518
417097100	-128.922
417097200	-104.502
417097300	-124.629
417097400	-103.058
417097500	-128.242
417097600	-102.991
417097700	-120.611
417097800	-102.84
417097900	-123.563
417098000	-105.236
417098100	-120.538
417098200	-102.742
417098300	-124.679
417098400	-102.414
417098500	-121.409
417098600	-101.826
417098700	-118.154
417098800	-100.994
417098900	-118.212
417099000	-101.723
417099100	-117.648
417099200	-100.749
417099300	-129.801
417099400	-100.578
417099500	-119.483
417099600	-101.355
417099700	-122.25
417099800	-100.376
417099900	-118.584
417100000	-100.891
417100100	-121.926
417100200	-98.196
417100300	-121.948
417100400	-98.1939
417100500	-121.329
417100600	-99.7562
417100700	-113.805
417100800	-96.8085
417100900	-120.47
417101000	-97.8988
417101100	-112.605
417101200	-98.0892
417101300	-124.857
417101400	-94.4724
417101500	-117.57
417101600	-97.9922
417101700	-123.225
417101800	-97.8005
417101900	-126.681
417102000	-97.0729
417102100	-111.739
417102200	-97.7233
417102300	-108.531
417102400	-97.4809
417102500	-114.437
417102600	-90.5579
417102700	-110.866
417102800	-93.395
417102900	-111.885
417103000	-94.3689
417103100	-115.806
417103200	-94.2064
417103300	-115.455
417103400	-92.4953
417103500	-110.806
417103600	-89.1845
417103700	-111.159
417103800	-89.8048
417103900	-108.526
417104000	-90.6492
417104100	-117.139
417104200	-90.6547
417104300	-112.244
417104400	-87.1849
417104500	-102.637
417104600	-87.898
417104700	-109.349
417104800	-85.7638
417104900	-103.844
417105000	-82.6024
417105100	-102.444
417105200	-78.1253
417105300	-104.94
417105400	-80.1532
417105500	-104.556
417105600	-67.5777
417105700	-85.1994
417105800	-40.0012
417105900	-83.9458
417106000	-68.8945
417106100	-89.6206
417106200	-79.234
417106300	-96.3956
417106400	-80.9738
417106500	-94.0822
417106600	-83.5302
417106700	-103.592
417106800	-84.9757
417106900	-108.807
417107000	-85.3282
417107100	-114.414
417107200	-89.4261
417107300	-122.96
417107400	-86.0126
417107500	-121.606
417107600	-92.6996
417107700	-103.326
417107800	-89.4835
417107900	-110.306
417108000	-90.1335
417108100	-110.556
417108200	-92.2499
417108300	-123.147
417108400	-95.2089
417108500	-113.069
417108600	-93.6129
417108700	-114.207
417108800	-95.1028
417108900	-127.415
417109000	-92.2549
417109100	-104.437
417109200	-99.2239
417109300	-117.071
417109400	-95.1429
417109500	-114.883
417109600	-97.0778
417109700	-118.784
417109800	-97.4433
417109900	-110.044
417110000	-100.075
417110100	-125.44
417110200	-96.1194
417110300	-121.004
417110400	-99.4345
417110500	-127.588
417110600	-98.0481
417110700	-124.715
417110800	-98.0597
417110900	-116.757
417111000	-98.4342
417111100	-112.443
417111200	-101.105
417111300	-115.556
417111400	-98.5362
417111500	-116.308
417111600	-99.9993
417111700	-109.665
417111800	-101.102
417111900	-114.682
417112000	-101.082
417112100	-111.916
417112200	-100.625
417112300	-125.235
417112400	-102.408
417112500	-137.599
417112600	-100.349
417112700	-119.222
417112800	-101.543
417112900	-118.917
417113000	-101.7
417113100	-123.727
417113200	-101.937
417113300	-122.031
417113400	-102.311
417113500	-129.606
417113600	-103.091
417113700	-116.969
417113800	-102.315
417113900	-123.18
417114000	-100.412
417114100	-120.686
417114200	-103.088
417114300	-120.727
417114400	-103.432
417114500	-129.729
417114600	-101.419
417114700	-129.242
417114800	-104.914
417114900	-126.359
417115000	-103.023
417115100	-125.02
417115200	-103.664
417115300	-119.807
417115400	-102.508
417115500	-124.251
417115600	-103.555
417115700	-122.248
417115800	-104.376
417115900	-124.11
417116000	-103.121
417116100	-129.975
417116200	-105.093
417116300	-126.771
417116400	-105.045
417116500	-126.037
417116600	-104.48
417116700	-142.972
417116800	-103.981
417116900	-122.544
417117000	-105.096
417117100	-128.549
417117200	-102.399
417117300	-125.729
417117400	-103.354
417117500	-120.332
417117600	-104.396
417117700	-128.258
417117800	-102.47
417117900	-134.4
417118000	-104.069
417118100	-125.312
417118200	-105.614
417118300	-129.094
417118400	-107.585
417118500	-129.341
417118600	-109.343
417118700	-128.889
417118800	-106.339
417118900	-122.358
417119000	-107.306
417119100	-140.291
417119200	-106.126
417119300	-122.324
417119400	-104.61
417119500	-127.485
417119600	-107.119
417119700	-127.205
417119800	-106.046
417119900	-128.027
417120000	-107.01
417120100	-124.861
417120200	-108.942
417120300	-124.326
417120400	-106.717
417120500	-127.343
417120600	-107.098
417120700	-124.201
417120800	-106.144
417120900	-123.395
417121000	-106.489
417121100	-121.344
417121200	-108.764
417121300	-132.484
417121400	-108.975
417121500	-126.55
417121600	-106.881
417121700	-142.349
417121800	-107.564
417121900	-141.249
417122000	-107.568
417122100	-140.753
417122200	-107.464
417122300	-135.432
417122400	-109.129
417122500	-134.816
417122600	-109.635
417122700	-127.886
417122800	-109.097
417122900	-120.528
417123000	-109.345
417123100	-123.303
417123200	-111.111
417123300	-126.644
417123400	-108.002
417123500	-132.628
417123600	-107.739
417123700	-128.141
417123800	-110.524
417123900	-135.219
417124000	-109.813
417124100	-136.925
417124200	-108.285
417124300	-127.557
417124400	-110.542
417124500	-135.863
417124600	-110.333
417124700	-133.158
417124800	-110.001
417124900	-128.161
417125000	-109.703
417125100	-128.555
417125200	-109.289
417125300	-136.936
417125400	-112.474
417125500	-127.519
417125600	-111.861
417125700	-127.409
417125800	-112.192
417125900	-134.768
417126000	-109.891
417126100	-138.567
417126200	-110.3
417126300	-133.73
417126400	-111.46
417126500	-140.756
417126600	-112.5
417126700	-136.367
417126800	-110.259
417126900	-130.984
417127000	-113.059
417127100	-133.715
417127200	-108.462
417127300	-124.113
417127400	-107.752
417127500	-134.038
417127600	-112.985
417127700	-131.223
417127800	-113.875
417127900	-132.055
417128000	-111.896
417128100	-136.148
417128200	-110.016
417128300	-137.13
417128400	-113.576
417128500	-126.019
417128600	-111.558
417128700	-129.31
417128800	-110.395
417128900	-140.002
417129000	-112.406
417129100	-135.002
417129200	-108.859
417129300	-125.139
417129400	-111.495
417129500	-127.28
417129600	-111.427
417129700	-139.449
417129800	-112.093
417129900	-128.648
417130000	-110.169
417130100	-126.787
417130200	-110.479
417130300	-132.466
417130400	-114.608
417130500	-129.377
417130600	-111.3
417130700	-132.448
417130800	-112.427
417130900	-135.202
417131000	-112.855
417131100	-142.698
417131200	-112.507
417131300	-141.523
417131400	-113.534
417131500	-134.093
417131600	-110.408
417131700	-131.927
417131800	-111.926
417131900	-138.755
417132000	-112.197
417132100	-128.511
417132200	-112.866
417132300	-132.721
417132400	-112.755
417132500	-135.617
417132600	-114.325
417132700	-135.524
417132800	-111.875
417132900	-142.329
417133000	-114.498
417133100	-137.701
417133200	-113.427
417133300	-134.323
417133400	-113.165
417133500	-135.132
417133600	-116.387
417133700	-138.802
417133800	-114.692
417133900	-155.853
417134000	-114.403
417134100	-141.649
417134200	-111.204
417134300	-130.906
417134400	-114.35
417134500	-130.145
417134600	-111.927
417134700	-143.638
417134800	-115.184
417134900	-129.971
417135000	-113.259
417135100	-135.162
417135200	-113.507
417135300	-126.637
417135400	-114.575
417135500	-146.378
417135600	-113.387
417135700	-128.724
417135800	-114.747
417135900	-143.579
417136000	-113.734
417136100	-133.216
417136200	-113.018
417136300	-133.797
417136400	-114.463
417136500	-134.786
417136600	-114.584
417136700	-131.991
417136800	-113.994
417136900	-132.114
417137000	-116.172
417137100	-135.541
417137200	-111.937
417137300	-131.554
417137400	-113.805
417137500	-128.842
417137600	-111.821
417137700	-135.101
417137800	-114.46
417137900	-137.713
417138000	-115.328
417138100	-139.24
417138200	-114.052
417138300	-138.18
417138400	-114.45
417138500	-128.25
417138600	-115.186
417138700	-132.74
417138800	-113.614
417138900	-136.689
417139000	-111.683
417139100	-136.046
417139200	-114.419
417139300	-136.264
417139400	-112.987
417139500	-133.22
417139600	-113.939
417139700	-127.846
417139800	-115.992
417139900	-130.555
417140000	-113.688
417140100	-151.03
417140200	-116.967
417140300	-130.062
417140400	-114.735
417140500	-134.749
417140600	-112.368
417140700	-136.431
417140800	-114.396
417140900	-128.142
417141000	-115.277
417141100	-126.929
417141200	-116.961
417141300	-138.802
417141400	-114.561
417141500	-136.541
417141600	-116.456
417141700	-137.205
417141800	-113.215
417141900	-133.68
417142000	-115.164
417142100	-137.912
417142200	-115.63
417142300	-133.721
417142400	-115.328
417142500	-144.958
417142600	-112.976
417142700	-148.836
417142800	-114.902
417142900	-134.639
417143000	-113.764
417143100	-135.218
417143200	-113.669
417143300	-134.823
417143400	-114.78
417143500	-137.86
417143600	-112.353
417143700	-127.487
417143800	-117.173
417143900	-140.877
417144000	-117.519
417144100	-133.292
417144200	-115.236
417144300	-147.749
417144400	-114.66
417144500	-139.553
417144600	-116.178
417144700	-130.183
417144800	-114.22
417144900	-129.079
417145000	-114.827
417145100	-124.562
417145200	-113.71
417145300	-132.072
417145400	-115.529
417145500	-140.325
417145600	-115.557
417145700	-148.179
417145800	-114.862
417145900	-133.643
417146000	-115.455
417146100	-136.794
417146200	-119.323
417146300	-135.392
417146400	-115.682
417146500	-136.074
417146600	-117.167
417146700	-137.571
417146800	-117.477
417146900	-141.968
417147000	-117.466
417147100	-138.288
417147200	-116.151
417147300	-133.285
417147400	-114.844
417147500	-130
417147600	-117.348
417147700	-136.136
417147800	-116.499
417147900	-130.781
417148000	-116.379
417148100	-133.265
417148200	-118.154
417148300	-136.439
417148400	-119.135
417148500	-140.939
417148600	-115.878
417148700	-134.462
417148800	-116.915
417148900	-136
417149000	-117.502
417149100	-137.502
417149200	-115.97
417149300	-138.59
417149400	-114.574
417149500	-134.045
417149600	-115.171
417149700	-135.025
417149800	-114.731
417149900	-139.176
417150000	-120.084
417150100	-136.451
417150200	-114.838
417150300	-130.569
417150400	-115.554
417150500	-146.54
417150600	-117.405
417150700	-143.966
417150800	-118.302
417150900	-139.846
417151000	-116.937
417151100	-140.954
417151200	-115.747
417151300	-135.12
417151400	-116.956
417151500	-133.707
417151600	-117.26
417151700	-159.475
417151800	-118.175
417151900	-132.192
417152000	-113.928
417152100	-131.743
417152200	-115.419
417152300	-129.828
417152400	-113.929
417152500	-148.507
417152600	-114.821
417152700	-137.701
417152800	-117.302
417152900	-130.636
417153000	-117.303
417153100	-131.456
417153200	-116.1
417153300	-146.229
417153400	-117.963
417153500	-137.726
417153600	-117.412
417153700	-138.767
417153800	-115.076
417153900	-146.685
417154000	-116.916
417154100	-132.875
417154200	-119.585
417154300	-139.053
417154400	-117.476
417154500	-139.645
417154600	-117.713
417154700	-132.224
417154800	-118.047
417154900	-137.04
417155000	-117.141
417155100	-133.018
417155200	-116.896
417155300	-137.784
417155400	-115.292
417155500	-133.559
417155600	-117.337
417155700	-142.76
417155800	-119.346
417155900	-131.94
417156000	-117.437
417156100	-135.137
417156200	-116.724
417156300	-132.22
417156400	-118.318
417156500	-131.719
417156600	-118.912
417156700	-150.846
417156800	-117.167
417156900	-148.487
417157000	-118.633
417157100	-135.261
417157200	-115.021
417157300	-137.325
417157400	-115.326
417157500	-142.402
417157600	-116.948
417157700	-143.333
417157800	-118.545
417157900	-140.6
417158000	-120.654
417158100	-136.298
417158200	-118.026
417158300	-139.192
417158400	-117.723
417158500	-133.694
417158600	-115.835
417158700	-160.426
417158800	-117.321
417158900	-139.162
417159000	-119.214
417159100	-131.554
417159200	-118.781
417159300	-131.971
417159400	-114.853
417159500	-136.752
417159600	-116.002
417159700	-152.059
417159800	-118.334
417159900	-137.461
417160000	-118.106
417160100	-136.213
417160200	-117.792
417160300	-144.429
417160400	-116.699
417160500	-132.262
417160600	-119.177
417160700	-139.965
417160800	-113.947
417160900	-140.278
417161000	-116.339
417161100	-132.003
417161200	-119.451
417161300	-139.304
417161400	-116.948
417161500	-142.915
417161600	-118.514
417161700	-145.547
417161800	-120.006
417161900	-138.203
417162000	-119.363
417162100	-130.169
417162200	-118.843
417162300	-142.705
417162400	-120.922
417162500	-137.419
417162600	-114.589
417162700	-130.42
417162800	-116.938
417162900	-143.643
417163000	-118.136
417163100	-144.167
417163200	-116.973
417163300	-139.873
417163400	-118.012
417163500	-134.459
417163600	-117.85
417163700	-141.46
417163800	-119.973
417163900	-136.454
417164000	-119.658
417164100	-138.457
417164200	-117.73
417164300	-134.515
417164400	-115.196
417164500	-141.524
417164600	-116.621
417164700	-133.991
417164800	-118.427
417164900	-137.497
417165000	-118.128
417165100	-131.703
417165200	-117.881
417165300	-136.846
417165400	-121.094
417165500	-133.751
417165600	-114.546
417165700	-134.795
417165800	-118.088
417165900	-150.262
417166000	-117.31
417166100	-132.749
417166200	-118.84
417166300	-134.971
417166400	-116.938
417166500	-134.292
417166600	-119.598
417166700	-143.363
417166800	-119.989
417166900	-140.779
417167000	-118.864
417167100	-134.402
417167200	-118.617
417167300	-140.579
417167400	-117.611
417167500	-149.215
417167600	-117.68
417167700	-129.501
417167800	-118.214
417167900	-138.374
417168000	-121.416
417168100	-135.523
417168200	-119.641
417168300	-145.803
417168400	-120.269
417168500	-139.225
417168600	-120.657
417168700	-139.802
417168800	-119.708
417168900	-129.461
417169000	-118.148
417169100	-146.333
417169200	-118.321
417169300	-131.289
417169400	-118.911
417169500	-143.45
417169600	-119.048
417169700	-135.079
417169800	-119.361
417169900	-140.287
417170000	-117.864
417170100	-147.681
417170200	-118.49
417170300	-159.511
417170400	-120.982
417170500	-132.739
417170600	-118.773
417170700	-143.777
417170800	-118.001
417170900	-134.522
417171000	-119.106
417171100	-141.612
417171200	-115.025
417171300	-135.419
417171400	-114.079
417171500	-161.957
417171600	-118.853
417171700	-137.366
417171800	-117.645
417171900	-140.156
417172000	-118.075
417172100	-135.018
417172200	-117.671
417172300	-143.409
417172400	-120.231
417172500	-143.217
417172600	-118.239
417172700	-140.052
417172800	-119.597
417172900	-137.596
417173000	-117.602
417173100	-142.42
417173200	-119.473
417173300	-135.363
417173400	-119.986
417173500	-135.546
417173600	-121.32
417173700	-135.789
417173800	-119.205
417173900	-139.171
417174000	-121.528
417174100	-135.589
417174200	-119.667
417174300	-138.002
417174400	-119.126
417174500	-138.31
417174600	-120.143
417174700	-139.579
417174800	-121.021
417174900	-133.283
417175000	-117.036
417175100	-135.064
417175200	-118.022
417175300	-148.854
417175400	-119.135
417175500	-141.497
417175600	-118.512
417175700	-143.287
417175800	-120.775
417175900	-137.566
417176000	-118.502
417176100	-139.281
417176200	-118.413
417176300	-134.15
417176400	-117.409
417176500	-143.398
417176600	-119.66
417176700	-138.415
417176800	-121.74
417176900	-137.564
417177000	-119.678
417177100	-132.561
417177200	-119.685
417177300	-141.127
417177400	-118.502
417177500	-127.396
417177600	-116.282
417177700	-133.782
417177800	-121.754
417177900	-155.101
417178000	-117.906
417178100	-142.828
417178200	-116.68
417178300	-140.448
417178400	-119.734
417178500	-136.896
417178600	-119.396
417178700	-135.667
417178800	-118.484
417178900	-140.137
417179000	-116.289
417179100	-149.39
417179200	-123.667
417179300	-137.465
417179400	-120.454
417179500	-134.014
417179600	-119.914
417179700	-131.226
417179800	-115.558
417179900	-142.147
417180000	-118.114
417180100	-138.108
417180200	-119.157
417180300	-142.52
417180400	-121.726
417180500	-136.778
417180600	-121.582
417180700	-138.688
417180800	-120.202
417180900	-132.072
417181000	-120.181
417181100	-140.633
417181200	-119.8
417181300	-133.345
417181400	-120.608
417181500	-152.514
417181600	-117.285
417181700	-149.617
417181800	-117.818
417181900	-135.257
417182000	-118.681
417182100	-136.643
417182200	-121.389
417182300	-146.294
417182400	-119.093
417182500	-142.275
417182600	-117.968
417182700	-138.34
417182800	-117.612
417182900	-143.692
417183000	-119.196
417183100	-142.066
417183200	-119.08
417183300	-139.983
417183400	-120.093
417183500	-137.762
417183600	-118.78
417183700	-140.246
417183800	-121.247
417183900	-142.364
417184000	-119.514
417184100	-141.591
417184200	-118.259
417184300	-143.961
417184400	-120.775
417184500	-140.784
417184600	-119.699
417184700	-137.144
417184800	-121.477
417184900	-139.454
417185000	-118.125
417185100	-140.842
417185200	-117.755
417185300	-133.375
417185400	-116.673
417185500	-139.006
417185600	-117.522
417185700	-139.6
417185800	-117.657
417185900	-159.215
417186000	-120.921
417186100	-133.021
417186200	-120.771
417186300	-148.418
417186400	-117.447
417186500	-137.277
417186600	-118.683
417186700	-143.305
417186800	-121.27
417186900	-141.002
417187000	-120.17
417187100	-139.068
417187200	-120.175
417187300	-143.831
417187400	-120.958
417187500	-138.243
417187600	-120.16
417187700	-138.64
417187800	-118.716
417187900	-141.977
417188000	-121.478
417188100	-138.427
417188200	-120.308
417188300	-142.104
417188400	-120.342
417188500	-148.106
417188600	-117.378
417188700	-134.147
417188800	-122.082
417188900	-131.783
417189000	-121.77
417189100	-136.165
417189200	-119.94
417189300	-136.765
417189400	-119.385
417189500	-141.806
417189600	-119.552
417189700	-144.068
417189800	-119.796
417189900	-148.797
417190000	-120.992
417190100	-136.45
417190200	-117.966
417190300	-150.188
417190400	-119.672
417190500	-147.464
417190600	-122.853
417190700	-145.934
417190800	-120.983
417190900	-143.264
417191000	-119.177
417191100	-131.771
417191200	-121.779
417191300	-132.097
417191400	-122.52
417191500	-147.085
417191600	-119.495
417191700	-135.211
417191800	-121.678
417191900	-135.965
417192000	-118.259
417192100	-152.263
417192200	-120.159
417192300	-146.539
417192400	-119.251
417192500	-143.48
417192600	-120.424
417192700	-136.062
417192800	-120.81
417192900	-142.083
417193000	-121.721
417193100	-142.344
417193200	-120.103
417193300	-132.309
417193400	-120.993
417193500	-138.336
417193600	-122.48
417193700	-140.699
417193800	-120.866
417193900	-142.251
417194000	-121.015
417194100	-138.954
417194200	-121.014
417194300	-141.602
417194400	-120.959
417194500	-144.508
417194600	-118.824
417194700	-135.23
417194800	-118.418
417194900	-148.93
417195000	-117.376
417195100	-140.881
417195200	-117.441
417195300	-146.034
417195400	-120.204
417195500	-147.008
417195600	-122.506
417195700	-138.608
417195800	-119.276
417195900	-137.493
417196000	-118.988
417196100	-133.619
417196200	-120.979
417196300	-139.874
417196400	-116.917
417196500	-142.374
417196600	-120.513
417196700	-150.193
417196800	-121.213
417196900	-134.298
417197000	-117.139
417197100	-135.927
417197200	-117.201
417197300	-141.317
417197400	-119.53
417197500	-135.912
417197600	-119.753
417197700	-137.408
417197800	-120.352
417197900	-144.696
417198000	-120.302
417198100	-136.818
417198200	-121.443
417198300	-130.441
417198400	-122.767
417198500	-140.408
417198600	-118.651
417198700	-142.481
417198800	-117.98
417198900	-137.467
417199000	-120.2
417199100	-136.377
417199200	-121.196
417199300	-137.034
417199400	-119.426
417199500	-133.132
417199600	-120.39
417199700	-140.588
417199800	-120.451
417199900	-136.248
417200000	-121.36
417200100	-132.85
417200200	-121.32
417200300	-149.851
417200400	-116.763
417200500	-137.983
417200600	-122.79
417200700	-144.02
417200800	-120.085
417200900	-142.888
417201000	-121.597
417201100	-140.748
417201200	-117.409
417201300	-134.705
417201400	-120.236
417201500	-134.771
417201600	-118.178
417201700	-138.087
417201800	-119.654
417201900	-143.42
417202000	-119.973
417202100	-138.312
417202200	-121.072
417202300	-136.722
417202400	-117.559
417202500	-132.076
417202600	-122.434
417202700	-143.731
417202800	-120.302
417202900	-145.435
417203000	-121.415
417203100	-147.183
417203200	-120.224
417203300	-142.421
417203400	-119.95
417203500	-151.467
417203600	-121.67
417203700	-138.499
417203800	-118.518
417203900	-137.684
417204000	-121.75
417204100	-152.462
417204200	-121.939
417204300	-158.378
417204400	-120.837
417204500	-142.044
417204600	-121.293
417204700	-134.28
417204800	-120.594
417204900	-134.612
417205000	-120.42
417205100	-145.367
417205200	-121.238
417205300	-145.592
417205400	-121.255
417205500	-136.985
417205600	-120.742
417205700	-137.171
417205800	-118.372
417205900	-139.359
417206000	-118.736
417206100	-146.031
417206200	-120.883
417206300	-135.013
417206400	-120.492
417206500	-146.499
417206600	-120.578
417206700	-139.637
417206800	-119.842
417206900	-140.408
417207000	-118.528
417207100	-146.88
417207200	-119.951
417207300	-139.647
417207400	-120.774
417207500	-142.275
417207600	-121.626
417207700	-142.535
417207800	-119.781
417207900	-139.606
417208000	-121.45
417208100	-143.259
417208200	-124.615
417208300	-142.263
417208400	-121.054
417208500	-154.201
417208600	-120.565
417208700	-142.353
417208800	-120.147
417208900	-147.611
417209000	-121.323
417209100	-136.978
417209200	-120.076
417209300	-136.051
417209400	-120.08
417209500	-137.56
417209600	-119.686
417209700	-138.993
417209800	-119.424
417209900	-135.851
417210000	-118.988
417210100	-138.868
417210200	-120.773
417210300	-143.954
417210400	-120.68
417210500	-159.436
417210600	-120.266
417210700	-155.233
417210800	-120.866
417210900	-133.033
417211000	-122.136
417211100	-140.519
417211200	-122.389
417211300	-141.059
417211400	-118.74
417211500	-138.163
417211600	-118.203
417211700	-148.28
417211800	-121.556
417211900	-136.979
417212000	-119.866
417212100	-142.439
417212200	-120.546
417212300	-137.593
417212400	-120.819
417212500	-153.834
417212600	-120.162
417212700	-139.011
417212800	-120.164
417212900	-146.692
417213000	-120.605
417213100	-139.743
417213200	-119.543
417213300	-153.506
417213400	-120.285
417213500	-142.748
417213600	-117.948
417213700	-149.017
417213800	-120.611
417213900	-142.422
417214000	-120.803
417214100	-140.374
417214200	-120.031
417214300	-148.526
417214400	-119.822
417214500	-166.511
417214600	-122.372
417214700	-146.02
417214800	-120.576
417214900	-146.397
417215000	-121.694
417215100	-142.492
417215200	-119.853
417215300	-138.425
417215400	-121.87
417215500	-147.572
417215600	-118.825
417215700	-138.393
417215800	-120.362
417215900	-138.881
417216000	-119.879
417216100	-141.502
417216200	-119.778
417216300	-131.897
417216400	-119.129
417216500	-136.657
417216600	-119.306
417216700	-151.372
417216800	-120.927
417216900	-139.594
417217000	-122.896
417217100	-139.153
417217200	-118.853
417217300	-148.072
417217400	-121.997
417217500	-143.872
417217600	-120.781
417217700	-138.636
417217800	-120.26
417217900	-141.138
417218000	-120.096
417218100	-149.631
417218200	-119.729
417218300	-143.351
417218400	-120.725
417218500	-143.516
417218600	-120.96
417218700	-141.794
417218800	-123.845
417218900	-143.48
417219000	-119.806
417219100	-147.963
417219200	-120.556
417219300	-142.437
417219400	-120.722
417219500	-138.6
417219600	-123.15
417219700	-138.174
417219800	-118.77
417219900	-132.781
417220000	-119.969
417220100	-139.105
417220200	-120.471
417220300	-142.415
417220400	-119.301
417220500	-138.951
417220600	-120.452
417220700	-141.641
417220800	-119.412
417220900	-135.999
417221000	-118.976
417221100	-134.115
417221200	-118.96
417221300	-143.594
417221400	-119.551
417221500	-145.096
417221600	-123.1
417221700	-137.528
417221800	-122.671
417221900	-139.574
417222000	-121.182
417222100	-139.091
417222200	-120.266
417222300	-160.856
417222400	-118.424
417222500	-137.182
417222600	-118.45
417222700	-144.941
417222800	-120.919
417222900	-140.071
417223000	-123.165
417223100	-132.99
417223200	-121.734
417223300	-146.449
417223400	-119.851
417223500	-145.696
417223600	-118.491
417223700	-145.427
417223800	-118.548
417223900	-148.427
417224000	-121.954
417224100	-138.591
417224200	-121.709
417224300	-144.222
417224400	-123.035
417224500	-137.038
417224600	-122.007
417224700	-151.861
417224800	-121.179
417224900	-156.296
417225000	-122.199
417225100	-142.561
417225200	-120.768
417225300	-143.965
417225400	-122.259
417225500	-136.622
417225600	-120.305
417225700	-138.703
417225800	-121.069
417225900	-140.806
417226000	-121.545
417226100	-145.717
417226200	-118.987
417226300	-142.423
417226400	-119.713
417226500	-142.732
417226600	-122.843
417226700	-139.691
417226800	-119.575
417226900	-137.672
417227000	-120.511
417227100	-139.598
417227200	-122.002
417227300	-136.296
417227400	-121.106
417227500	-137.739
417227600	-121.627
417227700	-141.262
417227800	-121.068
417227900	-141.03
417228000	-119.978
417228100	-142.62
417228200	-121.361
417228300	-141.587
417228400	-120.613
417228500	-146.729
417228600	-122.029
417228700	-139.478
417228800	-119.669
417228900	-129.926
417229000	-119.787
417229100	-138.312
417229200	-120.846
417229300	-144.032
417229400	-120.874
417229500	-149.653
417229600	-120.477
417229700	-142.836
417229800	-120.802
417229900	-142.213
417230000	-124.56
417230100	-145.463
417230200	-121.544
417230300	-141.57
417230400	-120.238
417230500	-149.436
417230600	-120.902
417230700	-144.989
417230800	-120.407
417230900	-140.794
417231000	-119.492
417231100	-133.733
417231200	-121.657
417231300	-142.579
417231400	-120.79
417231500	-142.896
417231600	-120.218
417231700	-134.914
417231800	-121.28
417231900	-146.926
417232000	-126.144
417232100	-139.883
417232200	-119.985
417232300	-144.565
417232400	-118.981
417232500	-134.754
417232600	-118.992
417232700	-137.276
417232800	-120.709
417232900	-151.896
417233000	-122.549
417233100	-139.535
417233200	-118.708
417233300	-147.587
417233400	-122.109
417233500	-140.764
417233600	-120.72
417233700	-139.906
417233800	-120.091
417233900	-161.744
417234000	-122.643
417234100	-139.419
417234200	-118.613
417234300	-146.119
417234400	-121.372
417234500	-135.691
417234600	-122.524
417234700	-150.134
417234800	-116.429
417234900	-138.134
417235000	-121.402
417235100	-138.615
417235200	-121.187
417235300	-142.291
417235400	-120.373
417235500	-145.216
417235600	-121.094
417235700	-140.997
417235800	-120.72
417235900	-138.651
417236000	-121.031
417236100	-145.118
417236200	-120.598
417236300	-133.718
417236400	-121.771
417236500	-141.947
417236600	-120.553
417236700	-149.592
417236800	-119.786
417236900	-144.75
417237000	-120.44
417237100	-134.776
417237200	-120.668
417237300	-141.08
417237400	-120.877
417237500	-141.559
417237600	-120.323
417237700	-146.131
417237800	-122.502
417237900	-139.429
417238000	-120.377
417238100	-140.676
417238200	-120.386
417238300	-144.062
417238400	-122.042
417238500	-143.022
417238600	-120.572
417238700	-152.731
417238800	-119.783
417238900	-138.83
417239000	-120.332
417239100	-143.955
417239200	-119.156
417239300	-147.682
417239400	-120.732
417239500	-141.949
417239600	-119.596
417239700	-144.513
417239800	-120.245
417239900	-139.489
417240000	-120.082
417240100	-152.485
417240200	-120.994
417240300	-142.633
417240400	-120.996
417240500	-145.107
417240600	-121.425
417240700	-143.188
417240800	-119.344
417240900	-140.609
417241000	-121.596
417241100	-136.396
417241200	-118.96
417241300	-139.979
417241400	-123.31
417241500	-148.859
417241600	-120.975
417241700	-146.339
417241800	-121.327
417241900	-148.995
417242000	-119.906
417242100	-139.743
417242200	-118.822
417242300	-163.447
417242400	-119.054
417242500	-140.292
417242600	-119.54
417242700	-136.314
417242800	-121.926
417242900	-139.903
417243000	-121.23
417243100	-144.928
417243200	-121.028
417243300	-130.273
417243400	-121.404
417243500	-140.74
417243600	-123.024
417243700	-142.956
417243800	-122.32
417243900	-141.138
417244000	-120.396
417244100	-135.356
417244200	-120.628
417244300	-131.249
417244400	-119.632
417244500	-143.269
417244600	-117.418
417244700	-140.387
417244800	-123.806
417244900	-137.391
417245000	-121.075
417245100	-152.292
417245200	-122.416
417245300	-137.898
417245400	-119.707
417245500	-140.839
417245600	-120.825
417245700	-135.182
417245800	-120.331
417245900	-143.556
417246000	-120.349
417246100	-137.734
417246200	-121.144
417246300	-140.154
417246400	-119.148
417246500	-135.312
417246600	-119.004
417246700	-135.824
417246800	-120.476
417246900	-129.392
417247000	-119.141
417247100	-137.614
417247200	-119.346
417247300	-137.657
417247400	-120.328
417247500	-151.65
417247600	-119.484
417247700	-132.648
417247800	-121.191
417247900	-143.852
417248000	-122.181
417248100	-142.513
417248200	-119.559
417248300	-147.434
417248400	-118.71
417248500	-148.406
417248600	-118.139
417248700	-144.848
417248800	-122.528
417248900	-145.942
417249000	-120.8
417249100	-138.989
417249200	-123.97
417249300	-142.767
417249400	-122.368
417249500	-138.034
417249600	-120.331
417249700	-151.185
417249800	-119.199
[truncated: 18,002 more rows]
