# Supplementary material for: Passive frequency comb generation at radiofrequency for ranging applications
Source: Nat Commun. 2024 Apr 2;15:2844. doi: 10.1038/s41467-024-46940-2 (PMC10987526; doi:10.1038/s41467-024-46940-2)
Supplement: Supplementary file 5 — Source Data [file 41467_2024_46940_MOESM5_ESM.zip › Figure3_Data/836_10MHz_-04_90dBm.xlsx]

## Sheet: Sheet1
frequency (Hz)	power (dBm)
417050000	-118.096
417050100	-136.677
417050200	-115.459
417050300	-138.527
417050400	-114.866
417050500	-137.75
417050600	-115.416
417050700	-140.494
417050800	-117.403
417050900	-132.535
417051000	-117.074
417051100	-132.139
417051200	-114.989
417051300	-143.392
417051400	-113.773
417051500	-137.114
417051600	-115.182
417051700	-132.722
417051800	-114.845
417051900	-131.382
417052000	-116.692
417052100	-135.091
417052200	-116.242
417052300	-136.477
417052400	-116.247
417052500	-140.8
417052600	-117.743
417052700	-131.93
417052800	-116.52
417052900	-132.549
417053000	-116.971
417053100	-140.943
417053200	-117.748
417053300	-140.165
417053400	-115.692
417053500	-133.033
417053600	-117.273
417053700	-131.316
417053800	-116.436
417053900	-155.889
417054000	-116.723
417054100	-142.972
417054200	-115.811
417054300	-132.004
417054400	-117.629
417054500	-135.188
417054600	-116.533
417054700	-142.358
417054800	-115.726
417054900	-142.618
417055000	-115.74
417055100	-133.183
417055200	-115.555
417055300	-140.151
417055400	-118.606
417055500	-135.268
417055600	-115.56
417055700	-131.433
417055800	-115.702
417055900	-138.407
417056000	-116.298
417056100	-132.891
417056200	-118.196
417056300	-139.451
417056400	-117.973
417056500	-135.268
417056600	-114.326
417056700	-137.465
417056800	-115.675
417056900	-133.94
417057000	-116.107
417057100	-129.313
417057200	-117.216
417057300	-133.957
417057400	-115.516
417057500	-135.871
417057600	-117.073
417057700	-137.44
417057800	-115.138
417057900	-130.825
417058000	-115.515
417058100	-133.563
417058200	-115.136
417058300	-133.313
417058400	-117.726
417058500	-141.987
417058600	-117.726
417058700	-133.984
417058800	-114.462
417058900	-137.474
417059000	-114.46
417059100	-154.361
417059200	-116.503
417059300	-139.825
417059400	-118.981
417059500	-148.572
417059600	-116.136
417059700	-129.156
417059800	-116.032
417059900	-131.188
417060000	-114.744
417060100	-129.562
417060200	-116.432
417060300	-133.33
417060400	-115.352
417060500	-126.05
417060600	-111.399
417060700	-134.62
417060800	-116.781
417060900	-133.519
417061000	-115.036
417061100	-141.334
417061200	-114.154
417061300	-137.769
417061400	-112.893
417061500	-141.31
417061600	-113.711
417061700	-135.181
417061800	-113.878
417061900	-138.667
417062000	-115.92
417062100	-137.13
417062200	-116.925
417062300	-129.272
417062400	-116.555
417062500	-139.284
417062600	-114.969
417062700	-135.977
417062800	-113.711
417062900	-160.78
417063000	-116.592
417063100	-134.965
417063200	-114.498
417063300	-137.687
417063400	-116.684
417063500	-131.992
417063600	-113.116
417063700	-133.08
417063800	-112.265
417063900	-133.432
417064000	-115.457
417064100	-137.608
417064200	-114.102
417064300	-146.793
417064400	-116.105
417064500	-135.645
417064600	-116.296
417064700	-164.502
417064800	-114.609
417064900	-144.289
417065000	-117.026
417065100	-133.249
417065200	-112.976
417065300	-139.003
417065400	-114.417
417065500	-128.193
417065600	-115.172
417065700	-142.447
417065800	-112.067
417065900	-132.529
417066000	-112.548
417066100	-143.008
417066200	-115.865
417066300	-139.635
417066400	-115.194
417066500	-141.231
417066600	-114.504
417066700	-133.74
417066800	-113.387
417066900	-136.544
417067000	-114.727
417067100	-148.412
417067200	-115.136
417067300	-129.159
417067400	-114.812
417067500	-135.467
417067600	-113.352
417067700	-128.866
417067800	-111.013
417067900	-130.177
417068000	-112.624
417068100	-136.035
417068200	-114.319
417068300	-140.335
417068400	-112.785
417068500	-136.198
417068600	-112.995
417068700	-141.118
417068800	-111.826
417068900	-123.73
417069000	-111.225
417069100	-128.405
417069200	-112.387
417069300	-136.617
417069400	-110.933
417069500	-131.335
417069600	-110.031
417069700	-132.472
417069800	-111.735
417069900	-134.164
417070000	-112.52
417070100	-132.292
417070200	-111.015
417070300	-129.847
417070400	-116.767
417070500	-142.577
417070600	-109.389
417070700	-128.658
417070800	-109.393
417070900	-143.348
417071000	-112.827
417071100	-133.138
417071200	-112.62
417071300	-129.094
417071400	-111.735
417071500	-133.804
417071600	-110.56
417071700	-139.279
417071800	-111.762
417071900	-145.87
417072000	-110.114
417072100	-129.134
417072200	-111.362
417072300	-139.984
417072400	-109.023
417072500	-141.039
417072600	-111.518
417072700	-128.698
417072800	-110.741
417072900	-135.117
417073000	-109.399
417073100	-132.507
417073200	-108.048
417073300	-139.199
417073400	-113.506
417073500	-122.36
417073600	-111.096
417073700	-131.084
417073800	-110.281
417073900	-128.117
417074000	-112.315
417074100	-133.783
417074200	-110.813
417074300	-125.972
417074400	-110.525
417074500	-127.083
417074600	-112.606
417074700	-124.731
417074800	-111.272
417074900	-129.267
417075000	-110.09
417075100	-123.271
417075200	-110.833
417075300	-133.731
417075400	-112.474
417075500	-135.738
417075600	-112.126
417075700	-140.191
417075800	-112.746
417075900	-135.219
417076000	-111.764
417076100	-123.17
417076200	-107.962
417076300	-132.287
417076400	-106.867
417076500	-122.958
417076600	-107.492
417076700	-135.094
417076800	-109.689
417076900	-127.329
417077000	-108.552
417077100	-131.248
417077200	-112.223
417077300	-141.29
417077400	-109.037
417077500	-126.529
417077600	-109.007
417077700	-137.692
417077800	-109.695
417077900	-130.256
417078000	-106.727
417078100	-126.881
417078200	-111.197
417078300	-127.887
417078400	-108.581
417078500	-143.869
417078600	-106.749
417078700	-131.823
417078800	-111.233
417078900	-128.307
417079000	-108.931
417079100	-131.827
417079200	-109.902
417079300	-122.817
417079400	-110.155
417079500	-127.264
417079600	-109.109
417079700	-143.064
417079800	-109.927
417079900	-126.848
417080000	-109.357
417080100	-134.537
417080200	-110.446
417080300	-125.735
417080400	-107.726
417080500	-144.242
417080600	-108.356
417080700	-122.868
417080800	-108.545
417080900	-141.1
417081000	-108.426
417081100	-130.215
417081200	-105.22
417081300	-124.371
417081400	-106.645
417081500	-133.601
417081600	-107.344
417081700	-125.051
417081800	-105.434
417081900	-125.48
417082000	-110.375
417082100	-128.619
417082200	-108.401
417082300	-129.945
417082400	-108.904
417082500	-133.327
417082600	-106.777
417082700	-143.847
417082800	-104.467
417082900	-129.107
417083000	-105.816
417083100	-126.361
417083200	-105.104
417083300	-131.413
417083400	-105.694
417083500	-131.111
417083600	-107.826
417083700	-126.428
417083800	-106.229
417083900	-129.846
417084000	-108.965
417084100	-124.425
417084200	-106.61
417084300	-131.945
417084400	-104.579
417084500	-122.403
417084600	-106.808
417084700	-126.795
417084800	-105.676
417084900	-122.428
417085000	-104.429
417085100	-134.325
417085200	-106.47
417085300	-122.092
417085400	-104.959
417085500	-126.29
417085600	-101.094
417085700	-117.478
417085800	-103.584
417085900	-130.189
417086000	-104.736
417086100	-124.909
417086200	-103.8
417086300	-127.237
417086400	-101.618
417086500	-123.723
417086600	-101.191
417086700	-135.59
417086800	-103.559
417086900	-131.607
417087000	-105.43
417087100	-119.255
417087200	-101.308
417087300	-121.645
417087400	-103.946
417087500	-129.246
417087600	-102.534
417087700	-116.997
417087800	-101.257
417087900	-124.578
417088000	-101.794
417088100	-116.839
417088200	-100.234
417088300	-124.464
417088400	-103.731
417088500	-119.137
417088600	-101.389
417088700	-125.638
417088800	-102.354
417088900	-121.348
417089000	-103.458
417089100	-114.779
417089200	-97.6636
417089300	-119.723
417089400	-100.438
417089500	-118.28
417089600	-99.1883
417089700	-117.172
417089800	-100.973
417089900	-128.036
417090000	-101.308
417090100	-116.493
417090200	-101.051
417090300	-119.757
417090400	-97.8646
417090500	-111.9
417090600	-99.0469
417090700	-126.157
417090800	-100.416
417090900	-122.801
417091000	-98.0336
417091100	-129.525
417091200	-97.9866
417091300	-124.652
417091400	-96.8268
417091500	-120.96
417091600	-97.5131
417091700	-134.435
417091800	-96.4142
417091900	-137.658
417092000	-96.8216
417092100	-123.037
417092200	-95.9133
417092300	-119.528
417092400	-96.0787
417092500	-114.37
417092600	-96.3186
417092700	-119.686
417092800	-95.1264
417092900	-113.795
417093000	-92.4395
417093100	-110.292
417093200	-91.4465
417093300	-114.153
417093400	-89.042
417093500	-109.708
417093600	-90.102
417093700	-118.012
417093800	-91.3129
417093900	-106.078
417094000	-86.061
417094100	-104.549
417094200	-87.5683
417094300	-115.506
417094400	-86.7238
417094500	-104.561
417094600	-86.0433
417094700	-125.56
417094800	-83.3231
417094900	-109.521
417095000	-79.8123
417095100	-96.3792
417095200	-77.2225
417095300	-95.1059
417095400	-68.8534
417095500	-85.2683
417095600	-41.208
417095700	-76.109
417095800	-62.2379
417095900	-94.2492
417096000	-73.1624
417096100	-96.9735
417096200	-76.2801
417096300	-110.255
417096400	-79.4639
417096500	-98.156
417096600	-82.5554
417096700	-118.385
417096800	-84.6259
417096900	-109.632
417097000	-84.6264
417097100	-115.772
417097200	-88.9364
417097300	-110.713
417097400	-86.6224
417097500	-105.059
417097600	-89.0286
417097700	-118.01
417097800	-91.2712
417097900	-120.302
417098000	-90.179
417098100	-108.489
417098200	-92.814
417098300	-124.794
417098400	-92.0146
417098500	-117.613
417098600	-95.1444
417098700	-110.355
417098800	-94.9846
417098900	-121.818
417099000	-95.0762
417099100	-121.408
417099200	-95.1536
417099300	-133.133
417099400	-96.2967
417099500	-106.2
417099600	-99.2399
417099700	-121.64
417099800	-97.8821
417099900	-126.415
417100000	-102.134
417100100	-117.396
417100200	-98.5987
417100300	-112.616
417100400	-100.336
417100500	-120.312
417100600	-99.7505
417100700	-120.103
417100800	-97.5615
417100900	-118.255
417101000	-99.8376
417101100	-118.901
417101200	-99.9619
417101300	-121.164
417101400	-101.152
417101500	-115.373
417101600	-99.2971
417101700	-117.494
417101800	-99.5969
417101900	-116.985
417102000	-98.5619
417102100	-119.957
417102200	-98.3275
417102300	-117.983
417102400	-102.918
417102500	-135.635
417102600	-102.545
417102700	-120.892
417102800	-101.669
417102900	-121.219
417103000	-101.696
417103100	-118.831
417103200	-102.24
417103300	-115.906
417103400	-100.082
417103500	-122.986
417103600	-101.327
417103700	-122.731
417103800	-106.081
417103900	-123.265
417104000	-102.173
417104100	-115.309
417104200	-102.972
417104300	-140.38
417104400	-102.054
417104500	-122.99
417104600	-102.022
417104700	-121.638
417104800	-103.456
417104900	-120.916
417105000	-103.564
417105100	-116.92
417105200	-101.677
417105300	-128.733
417105400	-105.733
417105500	-132.822
417105600	-103.124
417105700	-121.837
417105800	-101.674
417105900	-124.276
417106000	-103.928
417106100	-131.408
417106200	-103.329
417106300	-136.497
417106400	-105.074
417106500	-134.318
417106600	-105.216
417106700	-126.352
417106800	-104.943
417106900	-123.809
417107000	-104.984
417107100	-133.847
417107200	-106.537
417107300	-120.918
417107400	-107.694
417107500	-123.026
417107600	-106.077
417107700	-133.851
417107800	-109.576
417107900	-125.945
417108000	-107.453
417108100	-124.957
417108200	-106.152
417108300	-118.074
417108400	-105.307
417108500	-124.313
417108600	-105.858
417108700	-124.001
417108800	-110.065
417108900	-126.497
417109000	-109.982
417109100	-129.638
417109200	-107.122
417109300	-121.298
417109400	-103.936
417109500	-125.192
417109600	-107.068
417109700	-135.229
417109800	-106.21
417109900	-124.831
417110000	-106.858
417110100	-122.358
417110200	-107.176
417110300	-140.039
417110400	-108.723
417110500	-122.495
417110600	-107.589
417110700	-128.848
417110800	-108.631
417110900	-133.877
417111000	-108.966
417111100	-134.424
417111200	-110.092
417111300	-130.966
417111400	-107.023
417111500	-126.097
417111600	-109.05
417111700	-127.193
417111800	-110.06
417111900	-130.089
417112000	-110.779
417112100	-128.604
417112200	-109.862
417112300	-124.436
417112400	-109.233
417112500	-132.405
417112600	-109.204
417112700	-129.2
417112800	-108.481
417112900	-126.963
417113000	-108.072
417113100	-132.967
417113200	-108.982
417113300	-129.547
417113400	-108.407
417113500	-129.624
417113600	-108.399
417113700	-131.223
417113800	-107.888
417113900	-132.385
417114000	-110.45
417114100	-125.424
417114200	-110.343
417114300	-125.988
417114400	-108.516
417114500	-131.641
417114600	-111.738
417114700	-135.353
417114800	-108.642
417114900	-131.194
417115000	-110.376
417115100	-140.364
417115200	-109.552
417115300	-131.893
417115400	-110.627
417115500	-126.446
417115600	-110.308
417115700	-133.937
417115800	-112.164
417115900	-130.657
417116000	-111.623
417116100	-126.594
417116200	-112.1
417116300	-141.563
417116400	-111.378
417116500	-125.925
417116600	-111.779
417116700	-133.045
417116800	-111.836
417116900	-129.07
417117000	-109.35
417117100	-135.452
417117200	-111.887
417117300	-136.942
417117400	-110.38
417117500	-121.72
417117600	-108.799
417117700	-139.159
417117800	-110.366
417117900	-137.695
417118000	-111.608
417118100	-132.3
417118200	-108.788
417118300	-129.108
417118400	-111.672
417118500	-131.502
417118600	-110.023
417118700	-138.595
417118800	-107.772
417118900	-135.66
417119000	-111.763
417119100	-128.87
417119200	-110.9
417119300	-130.256
417119400	-110.868
417119500	-136.201
417119600	-110.234
417119700	-131.246
417119800	-110.542
417119900	-130.882
417120000	-113.417
417120100	-135.164
417120200	-114.311
417120300	-139.804
417120400	-115.265
417120500	-141.111
417120600	-109.263
417120700	-130.754
417120800	-113.838
417120900	-136.061
417121000	-111.947
417121100	-141.795
417121200	-114.789
417121300	-138.804
417121400	-112.498
417121500	-124.032
417121600	-113.198
417121700	-137.301
417121800	-110.049
417121900	-130.575
417122000	-111.424
417122100	-134.473
417122200	-113.513
417122300	-136.751
417122400	-111.853
417122500	-129.546
417122600	-114.533
417122700	-128.824
417122800	-111.789
417122900	-129.428
417123000	-112.289
417123100	-137.31
417123200	-112.332
417123300	-139.892
417123400	-111.389
417123500	-134.861
417123600	-113.515
417123700	-132.161
417123800	-114.919
417123900	-131.627
417124000	-110.408
417124100	-144.055
417124200	-114.221
417124300	-126.031
417124400	-113.73
417124500	-131.039
417124600	-114.228
417124700	-137.005
417124800	-113.413
417124900	-133.824
417125000	-115.4
417125100	-131.254
417125200	-115.497
417125300	-134.286
417125400	-111.989
417125500	-134.164
417125600	-113.159
417125700	-143.482
417125800	-114.662
417125900	-145.92
417126000	-114.244
417126100	-136.312
417126200	-113.661
417126300	-142.933
417126400	-116.42
417126500	-135.864
417126600	-116.668
417126700	-132.55
417126800	-118.048
417126900	-134.727
417127000	-114.679
417127100	-140.265
417127200	-115.399
417127300	-150.585
417127400	-112.503
417127500	-126.95
417127600	-111.403
417127700	-131.996
417127800	-115.427
417127900	-144.234
417128000	-115.785
417128100	-130.738
417128200	-115.623
417128300	-137.011
417128400	-115.033
417128500	-130.567
417128600	-115.526
417128700	-137.548
417128800	-111.467
417128900	-131.044
417129000	-116.127
417129100	-141.765
417129200	-113.225
417129300	-140.726
417129400	-115.765
417129500	-141.847
417129600	-113.269
417129700	-135.053
417129800	-113.985
417129900	-139.644
417130000	-113.083
417130100	-141.786
417130200	-112.999
417130300	-128.673
417130400	-113.01
417130500	-136.856
417130600	-112.446
417130700	-131.7
417130800	-115.37
417130900	-135.933
417131000	-115.379
417131100	-131.148
417131200	-116.792
417131300	-132.793
417131400	-113.847
417131500	-143.063
417131600	-116.053
417131700	-128.807
417131800	-117.266
417131900	-134.178
417132000	-116.078
417132100	-141.392
417132200	-116.405
417132300	-127.294
417132400	-114.199
417132500	-144.955
417132600	-116.774
417132700	-142.34
417132800	-115.499
417132900	-138.792
417133000	-114.33
417133100	-134.165
417133200	-114.258
417133300	-141.132
417133400	-114.21
417133500	-139.842
417133600	-116.123
417133700	-143.021
417133800	-114.571
417133900	-135.773
417134000	-116.73
417134100	-142.843
417134200	-117.972
417134300	-146.773
417134400	-113.104
417134500	-136.68
417134600	-114.281
417134700	-136.831
417134800	-115.581
417134900	-150.394
417135000	-114.461
417135100	-135.354
417135200	-117.561
417135300	-130.445
417135400	-117.027
417135500	-139.45
417135600	-112.81
417135700	-135.85
417135800	-117.492
417135900	-135.823
417136000	-116.204
417136100	-128.628
417136200	-115.514
417136300	-142.376
417136400	-118.156
417136500	-134.108
417136600	-115.103
417136700	-140.56
417136800	-116.814
417136900	-134.644
417137000	-116.472
417137100	-139.163
417137200	-118.722
417137300	-143.059
417137400	-117.675
417137500	-138.524
417137600	-117.816
417137700	-135.325
417137800	-112.195
417137900	-145.459
417138000	-116.544
417138100	-140.512
417138200	-115.128
417138300	-131.917
417138400	-115.538
417138500	-130.757
417138600	-115.348
417138700	-137.272
417138800	-116.393
417138900	-153.647
417139000	-115.963
417139100	-133.552
417139200	-118.997
417139300	-135.403
417139400	-117.052
417139500	-160.636
417139600	-114.922
417139700	-134.913
417139800	-114.045
417139900	-151.096
417140000	-116.474
417140100	-128.632
417140200	-116.45
417140300	-131.146
417140400	-115.35
417140500	-148.079
417140600	-116.219
417140700	-138.053
417140800	-118.086
417140900	-143.695
417141000	-116.99
417141100	-137.895
417141200	-116.606
417141300	-147.116
417141400	-118.576
417141500	-137.517
417141600	-117.295
417141700	-135.654
417141800	-115.911
417141900	-136.719
417142000	-113.334
417142100	-138.482
417142200	-116.213
417142300	-145.24
417142400	-115.788
417142500	-142.564
417142600	-114.819
417142700	-135.653
417142800	-119.911
417142900	-136.231
417143000	-115.513
417143100	-134.953
417143200	-118.959
417143300	-154.339
417143400	-118.365
417143500	-139.461
417143600	-118.023
417143700	-135.549
417143800	-116.01
417143900	-130.249
417144000	-114.003
417144100	-132.708
417144200	-115.764
417144300	-133.045
417144400	-117.137
417144500	-137.996
417144600	-118.502
417144700	-134.444
417144800	-119.431
417144900	-156.845
417145000	-116.685
417145100	-135.868
417145200	-117.697
417145300	-133.427
417145400	-117.488
417145500	-137.667
417145600	-118.364
417145700	-141.764
417145800	-119.58
417145900	-131.971
417146000	-116.206
417146100	-146.303
417146200	-118.753
417146300	-134.911
417146400	-115.897
417146500	-135.362
417146600	-114.027
417146700	-139.035
417146800	-117.503
417146900	-139.929
417147000	-117.849
417147100	-141.472
417147200	-117.155
417147300	-144.498
417147400	-116.771
417147500	-138.981
417147600	-117.311
417147700	-140.047
417147800	-116.18
417147900	-141.229
417148000	-119.736
417148100	-139.214
417148200	-117.983
417148300	-136.577
417148400	-118.224
417148500	-132.021
417148600	-116.899
417148700	-138.899
417148800	-118.429
417148900	-132.261
417149000	-118.957
417149100	-143.312
417149200	-116.173
417149300	-136.37
417149400	-116.144
417149500	-135.882
417149600	-115.694
417149700	-137.512
417149800	-117.421
417149900	-132.702
417150000	-117.447
417150100	-137.276
417150200	-119.8
417150300	-134.831
417150400	-117.825
417150500	-143.58
417150600	-118.787
417150700	-139.645
417150800	-118.065
417150900	-138.861
417151000	-118.747
417151100	-133.629
417151200	-117.899
417151300	-141.349
417151400	-118.27
417151500	-144.157
417151600	-118.995
417151700	-133.907
417151800	-119.548
417151900	-134.421
417152000	-118.263
417152100	-139.329
417152200	-119.791
417152300	-139.382
417152400	-118.969
417152500	-147.835
417152600	-117.979
417152700	-156.061
417152800	-118.987
417152900	-139.542
417153000	-116.992
417153100	-146.738
417153200	-118.262
417153300	-137.469
417153400	-118.263
417153500	-156.222
417153600	-118.875
417153700	-139.496
417153800	-117.764
417153900	-158.855
417154000	-115.79
417154100	-136.693
417154200	-119.674
417154300	-136.824
417154400	-118.62
417154500	-150.844
417154600	-116.899
417154700	-137.135
417154800	-118.859
417154900	-139.375
417155000	-117.367
417155100	-135.632
417155200	-118.711
417155300	-141.884
417155400	-118.962
417155500	-135.154
417155600	-115.934
417155700	-131.965
417155800	-117.706
417155900	-140.638
417156000	-117.345
417156100	-138.166
417156200	-119.016
417156300	-140.759
417156400	-117.722
417156500	-141.207
417156600	-116.129
417156700	-137.277
417156800	-120.094
417156900	-131.514
417157000	-117.558
417157100	-134.682
417157200	-122.465
417157300	-144.586
417157400	-119.886
417157500	-142.121
417157600	-118.775
417157700	-137.812
417157800	-120.301
417157900	-140.373
417158000	-119.929
417158100	-140.831
417158200	-115.682
417158300	-146.041
417158400	-119.144
417158500	-140.258
417158600	-120.008
417158700	-137.972
417158800	-117.413
417158900	-139.707
417159000	-116.597
417159100	-139.024
417159200	-117.736
417159300	-134.912
417159400	-117.558
417159500	-138.886
417159600	-119.589
417159700	-140.006
417159800	-117.059
417159900	-142.161
417160000	-115.5
417160100	-143.573
417160200	-116.187
417160300	-140.184
417160400	-119.594
417160500	-141.724
417160600	-119.423
417160700	-136.005
417160800	-116.028
417160900	-133.222
417161000	-118.787
417161100	-133.313
417161200	-119.353
417161300	-131.976
417161400	-116.891
417161500	-150.729
417161600	-119.187
417161700	-154.539
417161800	-117.966
417161900	-140.122
417162000	-118.555
417162100	-134.168
417162200	-118.8
417162300	-144.038
417162400	-121.243
417162500	-134.991
417162600	-116.753
417162700	-137.013
417162800	-118.722
417162900	-133.281
417163000	-118.983
417163100	-137.009
417163200	-118.007
417163300	-138.24
417163400	-118.982
417163500	-137.877
417163600	-120.189
417163700	-150.19
417163800	-119.448
417163900	-142.899
417164000	-121.628
417164100	-139.733
417164200	-118.598
417164300	-136.162
417164400	-118.322
417164500	-140.638
417164600	-117.173
417164700	-152.905
417164800	-119.279
417164900	-145.461
417165000	-119.135
417165100	-142.792
417165200	-120.666
417165300	-143.424
417165400	-118.977
417165500	-134.32
417165600	-117.719
417165700	-140.133
417165800	-119.319
417165900	-138.411
417166000	-122.487
417166100	-141.337
417166200	-117.911
417166300	-134.352
417166400	-118.014
417166500	-135.128
417166600	-120.427
417166700	-143.389
417166800	-118.062
417166900	-132.167
417167000	-118.968
417167100	-137.208
417167200	-120.864
417167300	-148.335
417167400	-120.678
417167500	-135.717
417167600	-117.245
417167700	-140.835
417167800	-118.747
417167900	-130.288
417168000	-119.955
417168100	-135.576
417168200	-118.466
417168300	-137.234
417168400	-117.82
417168500	-140.307
417168600	-122.291
417168700	-138.064
417168800	-116.542
417168900	-135.166
417169000	-121.34
417169100	-136.217
417169200	-120.476
417169300	-135.073
417169400	-118.073
417169500	-137.827
417169600	-118.096
417169700	-146.01
417169800	-118.103
417169900	-136.3
417170000	-118.85
417170100	-143.885
417170200	-118.856
417170300	-141.699
417170400	-118.347
417170500	-136.298
417170600	-119.068
417170700	-137.217
417170800	-119.292
417170900	-136.935
417171000	-119.448
417171100	-137.452
417171200	-121.985
417171300	-156.02
417171400	-117.746
417171500	-136.649
417171600	-120.023
417171700	-145.327
417171800	-119.779
417171900	-141.216
417172000	-120.234
417172100	-144.697
417172200	-120.6
417172300	-163.441
417172400	-120.598
417172500	-142.766
417172600	-117.321
417172700	-140.374
417172800	-120.79
417172900	-142.879
417173000	-120.262
417173100	-139.277
417173200	-118.649
417173300	-145.323
417173400	-117.966
417173500	-142.427
417173600	-121.474
417173700	-140.615
417173800	-119.929
417173900	-143.546
417174000	-121.42
417174100	-136.281
417174200	-118.746
417174300	-138.189
417174400	-120.213
417174500	-142.391
417174600	-119.109
417174700	-141.132
417174800	-120.101
417174900	-131.275
417175000	-118.575
417175100	-138.274
417175200	-120.091
417175300	-133.664
417175400	-118.509
417175500	-151.951
417175600	-119.803
417175700	-135.447
417175800	-117.659
417175900	-146.218
417176000	-121.331
417176100	-133.388
417176200	-120.607
417176300	-140.07
417176400	-117.248
417176500	-134.483
417176600	-119.23
417176700	-134.911
417176800	-121.142
417176900	-141.492
417177000	-118.952
417177100	-143.563
417177200	-120.546
417177300	-137.208
417177400	-119.757
417177500	-140.017
417177600	-116.555
417177700	-137.577
417177800	-118.993
417177900	-147.843
417178000	-120.172
417178100	-136.269
417178200	-120.493
417178300	-145.89
417178400	-121.129
417178500	-139.564
417178600	-120.413
417178700	-133.221
417178800	-119.547
417178900	-137.556
417179000	-120.283
417179100	-148.75
417179200	-119.762
417179300	-139.308
417179400	-121.881
417179500	-144.734
417179600	-120.658
417179700	-139.928
417179800	-119.525
417179900	-136.98
417180000	-121.446
417180100	-138.269
417180200	-122.657
417180300	-136.583
417180400	-122.113
417180500	-133.245
417180600	-119.013
417180700	-138.379
417180800	-121.606
417180900	-142.446
417181000	-123.162
417181100	-147.649
417181200	-119.689
417181300	-142.451
417181400	-121.996
417181500	-134.588
417181600	-120.659
417181700	-146.164
417181800	-120.731
417181900	-145.121
417182000	-121.666
417182100	-138.174
417182200	-117.882
417182300	-137.772
417182400	-117.767
417182500	-137.482
417182600	-122.252
417182700	-171.849
417182800	-120.966
417182900	-142.996
417183000	-116.69
417183100	-138.322
417183200	-120.588
417183300	-141.188
417183400	-119.838
417183500	-137.572
417183600	-119.175
417183700	-139.891
417183800	-119.832
417183900	-138.236
417184000	-122.37
417184100	-142.505
417184200	-120.315
417184300	-137.824
417184400	-120.837
417184500	-150.532
417184600	-118.736
417184700	-141.997
417184800	-121.416
417184900	-138.935
417185000	-121.233
417185100	-149.959
417185200	-121.556
417185300	-142.525
417185400	-117.567
417185500	-141.974
417185600	-119.997
417185700	-145.855
417185800	-117.49
417185900	-139.342
417186000	-121.415
417186100	-140.41
417186200	-121.72
417186300	-140.844
417186400	-122.168
417186500	-146.251
417186600	-120.079
417186700	-145.105
417186800	-120.524
417186900	-159.425
417187000	-121.831
417187100	-152.573
417187200	-118.686
417187300	-139.475
417187400	-119.683
417187500	-137.995
417187600	-119.381
417187700	-138.24
417187800	-121.27
417187900	-139.728
417188000	-121.657
417188100	-135.314
417188200	-118.108
417188300	-146.881
417188400	-122.294
417188500	-141.885
417188600	-120.922
417188700	-134.253
417188800	-120.665
417188900	-142.827
417189000	-119.105
417189100	-135.886
417189200	-119.996
417189300	-135.49
417189400	-118.891
417189500	-153.413
417189600	-120.574
417189700	-141.047
417189800	-117.764
417189900	-142.869
417190000	-121.558
417190100	-140.454
417190200	-118.413
417190300	-151.471
417190400	-119.988
417190500	-138.724
417190600	-116.774
417190700	-137.888
417190800	-119.979
417190900	-138.277
417191000	-121.214
417191100	-148.366
417191200	-120.044
417191300	-143.695
417191400	-122.269
417191500	-142.193
417191600	-122.013
417191700	-149.003
417191800	-119.204
417191900	-146.43
417192000	-120.087
417192100	-145.264
417192200	-121.959
417192300	-135.218
417192400	-119.207
417192500	-144.101
417192600	-123.288
417192700	-140.834
417192800	-119.386
417192900	-143.535
417193000	-118.413
417193100	-146.995
417193200	-119.867
417193300	-146.875
417193400	-123.011
417193500	-136.982
417193600	-120.999
417193700	-130.985
417193800	-118.51
417193900	-135.79
417194000	-121.889
417194100	-148.332
417194200	-120.401
417194300	-146.36
417194400	-121.195
417194500	-136.636
417194600	-119.742
417194700	-140.305
417194800	-121.33
417194900	-142.876
417195000	-118.716
417195100	-146.194
417195200	-118.812
417195300	-146.238
417195400	-122.818
417195500	-134.408
417195600	-120.181
417195700	-149.328
417195800	-120.798
417195900	-136.103
417196000	-121.962
417196100	-132.026
417196200	-120.633
417196300	-136.79
417196400	-121.859
417196500	-144.472
417196600	-121.409
417196700	-140.252
417196800	-120.829
417196900	-139.18
417197000	-118.776
417197100	-143.319
417197200	-120.531
417197300	-135.736
417197400	-121.586
417197500	-143.211
417197600	-121.353
417197700	-139.772
417197800	-121.8
417197900	-136.296
417198000	-121.079
417198100	-135.304
417198200	-121.427
417198300	-144.444
417198400	-119.901
417198500	-151.414
417198600	-118.857
417198700	-138.17
417198800	-122.416
417198900	-149.518
417199000	-122.631
417199100	-144.029
417199200	-119.976
417199300	-136.254
417199400	-121.419
417199500	-148.283
417199600	-119.066
417199700	-138.944
417199800	-121.374
417199900	-135.215
417200000	-118.331
417200100	-146.333
417200200	-120.956
417200300	-134.047
417200400	-121.517
417200500	-141.666
417200600	-121.171
417200700	-138.641
417200800	-117.918
417200900	-145.252
417201000	-119.164
417201100	-142.834
417201200	-121.472
417201300	-138.338
417201400	-119.682
417201500	-141.96
417201600	-119.409
417201700	-141.193
417201800	-121.254
417201900	-141.676
417202000	-120.557
417202100	-139.761
417202200	-120.566
417202300	-146.379
417202400	-121.99
417202500	-137.711
417202600	-123.479
417202700	-147.836
417202800	-122.512
417202900	-143.734
417203000	-120.599
417203100	-143.872
417203200	-121.62
417203300	-141.72
417203400	-121.215
417203500	-146.171
417203600	-119.783
417203700	-144.711
417203800	-119.432
417203900	-147.472
417204000	-122.014
417204100	-139.022
417204200	-119.973
417204300	-145.112
417204400	-117.854
417204500	-136.846
417204600	-122.574
417204700	-147.151
417204800	-123.248
417204900	-137.757
417205000	-122.387
417205100	-151.496
417205200	-122.35
417205300	-145.857
417205400	-121.85
417205500	-138.066
417205600	-121.452
417205700	-137.175
417205800	-121.458
417205900	-137.828
417206000	-122.338
417206100	-134.6
417206200	-121.316
417206300	-142.735
417206400	-119.934
417206500	-147.159
417206600	-121.175
417206700	-142.513
417206800	-123.844
417206900	-136.763
417207000	-120.95
417207100	-143.499
417207200	-120.622
417207300	-139.624
417207400	-121.145
417207500	-140.081
417207600	-121.146
417207700	-139.633
417207800	-122.441
417207900	-142.33
417208000	-119.781
417208100	-137.587
417208200	-121.043
417208300	-134.215
417208400	-121.644
417208500	-143.471
417208600	-120.876
417208700	-138.032
417208800	-120.882
417208900	-144.126
417209000	-119.969
417209100	-140.879
417209200	-120.941
417209300	-154.836
417209400	-121.399
417209500	-135.189
417209600	-119.364
417209700	-155.843
417209800	-120.986
417209900	-141.253
417210000	-120.971
417210100	-140.208
417210200	-122.583
417210300	-141.407
417210400	-122.328
417210500	-139.086
417210600	-123.477
417210700	-143.087
417210800	-119.831
417210900	-136.669
417211000	-119.367
417211100	-142.913
417211200	-120.554
417211300	-140.348
417211400	-121.989
417211500	-139.909
417211600	-120.854
417211700	-145.027
417211800	-120.456
417211900	-143.521
417212000	-121.177
417212100	-137.838
417212200	-123.084
417212300	-137.921
417212400	-122.877
417212500	-140.473
417212600	-118.531
417212700	-133.135
417212800	-122.265
417212900	-143.384
417213000	-120.238
417213100	-136.031
417213200	-119.613
417213300	-138.719
417213400	-119.925
417213500	-143.046
417213600	-120.851
417213700	-133.265
417213800	-121.067
417213900	-137.557
417214000	-120.358
417214100	-147.239
417214200	-122.137
417214300	-140.516
417214400	-120.554
417214500	-147.243
417214600	-120.954
417214700	-142.318
417214800	-120.984
417214900	-138.73
417215000	-119.875
417215100	-139.811
417215200	-120.773
417215300	-146.912
417215400	-120.193
417215500	-140.216
417215600	-122.195
417215700	-138.678
417215800	-118.425
417215900	-157.854
417216000	-120.648
417216100	-142.582
417216200	-118.369
417216300	-141.248
417216400	-118.584
417216500	-140.151
417216600	-121.542
417216700	-144.816
417216800	-121.436
417216900	-148.05
417217000	-123.625
417217100	-134.489
417217200	-121.617
417217300	-143.43
417217400	-121.042
417217500	-143.437
417217600	-120.681
417217700	-146.961
417217800	-123.163
417217900	-144.965
417218000	-121.651
417218100	-136.94
417218200	-120.717
417218300	-152.946
417218400	-119.805
417218500	-142.078
417218600	-118.555
417218700	-142.228
417218800	-122.053
417218900	-149.856
417219000	-124.788
417219100	-139.294
417219200	-123.045
417219300	-144.915
417219400	-120.025
417219500	-148.03
417219600	-121.541
417219700	-144.667
417219800	-121.543
417219900	-147.272
417220000	-122.081
417220100	-137.195
417220200	-120.584
417220300	-141.921
417220400	-120.858
417220500	-146.142
417220600	-121.987
417220700	-151.634
417220800	-122.836
417220900	-141.006
417221000	-120.349
417221100	-145.26
417221200	-123.296
417221300	-137.385
417221400	-122.6
417221500	-140.122
417221600	-122.319
417221700	-138.81
417221800	-119.096
417221900	-155.582
417222000	-117.925
417222100	-145.591
417222200	-117.94
417222300	-140.098
417222400	-122.305
417222500	-139.196
417222600	-120.024
417222700	-146.083
417222800	-120.035
417222900	-141.714
417223000	-120.433
417223100	-138.846
417223200	-119.02
417223300	-138.707
417223400	-124.908
417223500	-160.858
417223600	-121.417
417223700	-140.51
417223800	-120.98
417223900	-138.114
417224000	-119.232
417224100	-144.596
417224200	-119.616
417224300	-146.154
417224400	-120.033
417224500	-152.684
417224600	-119.737
417224700	-146.413
417224800	-118.88
417224900	-140.295
417225000	-121.321
417225100	-147.93
417225200	-119.575
417225300	-153.218
417225400	-119.077
417225500	-144.044
417225600	-123.141
417225700	-142.118
417225800	-124.906
417225900	-152.94
417226000	-120.734
417226100	-143.426
417226200	-119.818
417226300	-140.678
417226400	-120.056
417226500	-148.292
417226600	-120.039
417226700	-141.281
417226800	-122.081
417226900	-139.048
417227000	-121.319
417227100	-139.93
417227200	-121.015
417227300	-146.274
417227400	-123.715
417227500	-143.194
417227600	-121.685
417227700	-138.585
417227800	-123.599
417227900	-143.148
417228000	-119.814
417228100	-136.247
417228200	-120.887
417228300	-141.91
417228400	-119.554
417228500	-141.361
417228600	-118.222
417228700	-137.569
417228800	-121.78
417228900	-150.914
417229000	-119.843
417229100	-145.305
417229200	-121.742
417229300	-155.655
417229400	-124.859
417229500	-140.195
417229600	-117.653
417229700	-142.747
417229800	-117.955
417229900	-142.255
417230000	-121.035
417230100	-143.247
417230200	-123.692
417230300	-141.572
417230400	-122.677
417230500	-151.558
417230600	-120.405
417230700	-144.148
417230800	-120.4
417230900	-151.685
417231000	-121.07
417231100	-136.315
417231200	-123.04
417231300	-149.002
417231400	-121.729
417231500	-132.994
417231600	-120.824
417231700	-143.076
417231800	-119.005
417231900	-133.547
417232000	-120.904
417232100	-134.697
417232200	-120.794
417232300	-140.593
417232400	-119.024
417232500	-139.448
417232600	-119.829
417232700	-141.344
417232800	-123.799
417232900	-152.5
417233000	-121.908
417233100	-145.787
417233200	-118.792
417233300	-148.822
417233400	-122.237
417233500	-134.859
417233600	-120.506
417233700	-143.173
417233800	-121.877
417233900	-138.213
417234000	-120.794
417234100	-152.841
417234200	-121.995
417234300	-138.247
417234400	-120.582
417234500	-136.8
417234600	-121.166
417234700	-139.603
417234800	-121.449
417234900	-145.139
417235000	-121.648
417235100	-144.527
417235200	-122.239
417235300	-140.378
417235400	-119.959
417235500	-143.691
417235600	-121.037
417235700	-140.604
417235800	-120.932
417235900	-139.361
417236000	-122.064
417236100	-152.099
417236200	-123.502
417236300	-139.814
417236400	-120.552
417236500	-142.004
417236600	-121.242
417236700	-150.347
417236800	-120.506
417236900	-142.125
417237000	-120.162
417237100	-137.902
417237200	-123.777
417237300	-142.191
417237400	-122.281
417237500	-143.662
417237600	-119.576
417237700	-143.211
417237800	-119.715
417237900	-144.227
417238000	-121.349
417238100	-150.521
417238200	-120.684
417238300	-144.159
417238400	-120.488
417238500	-138.874
417238600	-121.709
417238700	-143.723
417238800	-118.511
417238900	-150.164
417239000	-125.315
417239100	-146.755
417239200	-121.917
417239300	-142.396
417239400	-120.745
417239500	-147.251
417239600	-122.153
417239700	-139.27
417239800	-122.14
417239900	-140.452
417240000	-123.813
417240100	-136.856
417240200	-119.427
417240300	-137.639
417240400	-123.097
417240500	-139.428
417240600	-121.481
417240700	-138.418
417240800	-120.836
417240900	-142.246
417241000	-120.214
417241100	-150.263
417241200	-124.134
417241300	-140.333
417241400	-117.22
417241500	-146.935
417241600	-117.932
417241700	-151.896
417241800	-119.691
417241900	-138.374
417242000	-121.972
417242100	-151.593
417242200	-123.729
417242300	-139.669
417242400	-121.789
417242500	-147.087
417242600	-119.996
417242700	-134.899
417242800	-120.122
417242900	-146.09
417243000	-119.326
417243100	-134.128
417243200	-120.99
417243300	-139.716
417243400	-121.57
417243500	-141.345
417243600	-118.208
417243700	-134.673
417243800	-119.965
417243900	-141.957
417244000	-121.563
417244100	-144.406
417244200	-117.597
417244300	-142.381
417244400	-117.986
417244500	-157.177
417244600	-121.782
417244700	-141.06
417244800	-123.427
417244900	-141.138
417245000	-122.19
417245100	-147.128
417245200	-122.565
417245300	-144.686
417245400	-120.63
417245500	-141.907
417245600	-119.171
417245700	-136.775
417245800	-120.737
417245900	-137.311
417246000	-118.994
417246100	-144.366
417246200	-120.917
417246300	-140.658
417246400	-120.639
417246500	-141.476
417246600	-120.263
417246700	-140.466
417246800	-120.787
417246900	-139.319
417247000	-121.469
417247100	-141.246
417247200	-120.195
417247300	-140.644
417247400	-117.792
417247500	-149.996
417247600	-121.119
417247700	-145.931
417247800	-121.787
417247900	-151.403
417248000	-123.055
417248100	-140.192
417248200	-117.824
417248300	-147.574
417248400	-121.877
417248500	-137.421
417248600	-120.437
417248700	-138.53
417248800	-121.428
417248900	-150.73
417249000	-121.549
417249100	-136.697
417249200	-122.403
417249300	-137.364
417249400	-116.815
417249500	-142.298
417249600	-118.774
417249700	-136.603
417249800	-120.226
[truncated: 18,002 more rows]
