# Supplementary material for: Passive frequency comb generation at radiofrequency for ranging applications
Source: Nat Commun. 2024 Apr 2;15:2844. doi: 10.1038/s41467-024-46940-2 (PMC10987526; doi:10.1038/s41467-024-46940-2)
Supplement: Supplementary file 5 — Source Data [file 41467_2024_46940_MOESM5_ESM.zip › Figure3_Data/836_10MHz_-05_00dBm.xlsx]

## Sheet: Sheet1
frequency (Hz)	power (dBm)
417050000	-113.412
417050100	-136.684
417050200	-117.44
417050300	-134.59
417050400	-115.368
417050500	-136.879
417050600	-114.599
417050700	-138.941
417050800	-113.008
417050900	-140.765
417051000	-114.425
417051100	-131.44
417051200	-115.125
417051300	-143.008
417051400	-116.421
417051500	-138.331
417051600	-115.275
417051700	-148.708
417051800	-114.913
417051900	-137.615
417052000	-112.116
417052100	-130.393
417052200	-114.793
417052300	-141.815
417052400	-114.093
417052500	-133.002
417052600	-115.401
417052700	-138.609
417052800	-115.326
417052900	-140.3
417053000	-115.458
417053100	-137.135
417053200	-112.353
417053300	-136.265
417053400	-116.88
417053500	-141.041
417053600	-112.8
417053700	-132.636
417053800	-113.348
417053900	-142.996
417054000	-114.62
417054100	-135.156
417054200	-113.762
417054300	-134.439
417054400	-116.105
417054500	-124.147
417054600	-114.475
417054700	-143.833
417054800	-115.152
417054900	-134.166
417055000	-112.556
417055100	-137.653
417055200	-113.763
417055300	-139.687
417055400	-114.448
417055500	-145.264
417055600	-111.442
417055700	-130.496
417055800	-111.247
417055900	-133.267
417056000	-116.33
417056100	-127.041
417056200	-112.469
417056300	-129.685
417056400	-113.995
417056500	-139.624
417056600	-114.608
417056700	-130.164
417056800	-112.12
417056900	-141.394
417057000	-113.861
417057100	-143.657
417057200	-110.654
417057300	-128.975
417057400	-111.719
417057500	-137.353
417057600	-113.224
417057700	-139.909
417057800	-116.504
417057900	-135.076
417058000	-115.67
417058100	-132.667
417058200	-109.487
417058300	-132.555
417058400	-112.969
417058500	-132.327
417058600	-113.665
417058700	-136.905
417058800	-116.73
417058900	-139.333
417059000	-114.595
417059100	-126.967
417059200	-114.106
417059300	-128.137
417059400	-109.073
417059500	-133.733
417059600	-112.783
417059700	-136.952
417059800	-112.793
417059900	-141.552
417060000	-112.628
417060100	-133.221
417060200	-113.785
417060300	-132.77
417060400	-108.842
417060500	-129.564
417060600	-112.212
417060700	-135.244
417060800	-114.644
417060900	-121.229
417061000	-111.174
417061100	-130.57
417061200	-112.302
417061300	-136.151
417061400	-111.03
417061500	-134.319
417061600	-110.348
417061700	-127.999
417061800	-112.454
417061900	-136.933
417062000	-113.706
417062100	-131.085
417062200	-113.303
417062300	-131.079
417062400	-112.556
417062500	-130.926
417062600	-111.032
417062700	-131.189
417062800	-113.342
417062900	-136.384
417063000	-110.812
417063100	-124.838
417063200	-111.189
417063300	-142.915
417063400	-108.95
417063500	-125.734
417063600	-109.311
417063700	-128.886
417063800	-111.484
417063900	-124.106
417064000	-110.311
417064100	-131.344
417064200	-109.037
417064300	-130.606
417064400	-111.805
417064500	-128.598
417064600	-112.398
417064700	-139.895
417064800	-109.577
417064900	-136.27
417065000	-109.658
417065100	-135.285
417065200	-110.374
417065300	-134.444
417065400	-112.658
417065500	-131.91
417065600	-108.914
417065700	-134.532
417065800	-109.405
417065900	-130.026
417066000	-111.532
417066100	-134.246
417066200	-108.512
417066300	-131.84
417066400	-111.098
417066500	-128.594
417066600	-107.588
417066700	-136.989
417066800	-109.092
417066900	-130.827
417067000	-107.673
417067100	-129.005
417067200	-106.053
417067300	-129.281
417067400	-109.293
417067500	-130.328
417067600	-110.578
417067700	-128.859
417067800	-111.048
417067900	-135.793
417068000	-105.828
417068100	-142.994
417068200	-109.034
417068300	-128.331
417068400	-108.585
417068500	-122.78
417068600	-109.98
417068700	-154.354
417068800	-109.166
417068900	-133.813
417069000	-107.923
417069100	-123.751
417069200	-109.23
417069300	-127.73
417069400	-108.774
417069500	-131.307
417069600	-110.306
417069700	-133.078
417069800	-109.417
417069900	-128.766
417070000	-109.027
417070100	-125.714
417070200	-109.467
417070300	-128.131
417070400	-109.4
417070500	-129.049
417070600	-105.764
417070700	-123.171
417070800	-106.04
417070900	-123.322
417071000	-105.93
417071100	-135.614
417071200	-107.829
417071300	-126.036
417071400	-107.255
417071500	-158.283
417071600	-107.607
417071700	-127.83
417071800	-106.094
417071900	-125.43
417072000	-108.259
417072100	-123.43
417072200	-107.588
417072300	-132.308
417072400	-106.835
417072500	-144.591
417072600	-105.182
417072700	-124.287
417072800	-105.16
417072900	-118.495
417073000	-104.583
417073100	-123.13
417073200	-107.645
417073300	-134.015
417073400	-106.469
417073500	-127.961
417073600	-105.947
417073700	-123.339
417073800	-104.185
417073900	-131.054
417074000	-105.424
417074100	-120.694
417074200	-106.304
417074300	-131.221
417074400	-105.77
417074500	-130.743
417074600	-106.15
417074700	-122.829
417074800	-104.247
417074900	-127.305
417075000	-106.312
417075100	-126.379
417075200	-106.683
417075300	-127.096
417075400	-106.888
417075500	-126.254
417075600	-104.367
417075700	-133.852
417075800	-105.176
417075900	-126.027
417076000	-101.847
417076100	-126.963
417076200	-104.414
417076300	-128.84
417076400	-104.649
417076500	-136.234
417076600	-101.294
417076700	-118.346
417076800	-100.771
417076900	-119.296
417077000	-102.408
417077100	-125.147
417077200	-101.963
417077300	-135.861
417077400	-103.74
417077500	-119.304
417077600	-98.7655
417077700	-128.041
417077800	-103.902
417077900	-134.336
417078000	-100.636
417078100	-122.341
417078200	-100.958
417078300	-127.493
417078400	-103.581
417078500	-123.094
417078600	-99.2676
417078700	-122.312
417078800	-97.9174
417078900	-119.964
417079000	-96.7842
417079100	-128.76
417079200	-98.319
417079300	-130.173
417079400	-97.1585
417079500	-128.519
417079600	-99.2499
417079700	-131.593
417079800	-98.6059
417079900	-127.208
417080000	-97.5624
417080100	-115.493
417080200	-99.1438
417080300	-113.657
417080400	-96.0651
417080500	-111.63
417080600	-97.869
417080700	-109.115
417080800	-94.8208
417080900	-108.887
417081000	-97.2767
417081100	-117.385
417081200	-96.1591
417081300	-118.99
417081400	-95.7683
417081500	-119.743
417081600	-95.2974
417081700	-113.155
417081800	-95.5648
417081900	-111.551
417082000	-94.1612
417082100	-114.756
417082200	-92.5984
417082300	-109.17
417082400	-93.3821
417082500	-117.637
417082600	-93.2576
417082700	-127.04
417082800	-89.9353
417082900	-117.885
417083000	-93.7138
417083100	-117.896
417083200	-91.0108
417083300	-108.936
417083400	-87.3758
417083500	-107.539
417083600	-88.2675
417083700	-106.936
417083800	-86.1095
417083900	-114.283
417084000	-82.0868
417084100	-109.183
417084200	-82.4408
417084300	-108.139
417084400	-80.3208
417084500	-100.294
417084600	-77.3313
417084700	-94.7895
417084800	-71.7769
417084900	-99.9102
417085000	-39.0398
417085100	-70.9687
417085200	-62.0832
417085300	-95.3383
417085400	-75.9503
417085500	-93.031
417085600	-79.4253
417085700	-117.61
417085800	-81.9227
417085900	-102.723
417086000	-82.884
417086100	-101.482
417086200	-84.3585
417086300	-109.771
417086400	-87.3215
417086500	-115.457
417086600	-91.5609
417086700	-113.3
417086800	-85.6306
417086900	-104.563
417087000	-92.4558
417087100	-110.733
417087200	-91.7862
417087300	-121.64
417087400	-92.9302
417087500	-107.26
417087600	-92.5357
417087700	-127.181
417087800	-92.5303
417087900	-115.51
417088000	-93.1158
417088100	-115.934
417088200	-91.9889
417088300	-111.645
417088400	-95.9739
417088500	-113.138
417088600	-95.4693
417088700	-114.558
417088800	-96.732
417088900	-116.175
417089000	-99.2775
417089100	-108.554
417089200	-94.7862
417089300	-130.657
417089400	-95.1566
417089500	-119.6
417089600	-96.5295
417089700	-119.812
417089800	-98.2258
417089900	-124.158
417090000	-97.1422
417090100	-119.216
417090200	-97.9522
417090300	-122.132
417090400	-100.615
417090500	-125.932
417090600	-97.558
417090700	-111.439
417090800	-98.1011
417090900	-116.022
417091000	-102.39
417091100	-122.049
417091200	-96.4459
417091300	-123.324
417091400	-99.7259
417091500	-129.617
417091600	-97.997
417091700	-125.598
417091800	-104.346
417091900	-123.37
417092000	-100.269
417092100	-116.689
417092200	-103.634
417092300	-127.284
417092400	-103.032
417092500	-123.368
417092600	-100.97
417092700	-128.694
417092800	-103.666
417092900	-130.726
417093000	-103.069
417093100	-113.481
417093200	-102.988
417093300	-122.766
417093400	-102.012
417093500	-127.356
417093600	-101.221
417093700	-124.45
417093800	-103.932
417093900	-121.862
417094000	-102.82
417094100	-116.703
417094200	-103.699
417094300	-125.754
417094400	-104.786
417094500	-120.603
417094600	-107.255
417094700	-125.134
417094800	-107.807
417094900	-124.322
417095000	-104.321
417095100	-133.498
417095200	-103.585
417095300	-119.213
417095400	-103.758
417095500	-129.08
417095600	-104.685
417095700	-124.541
417095800	-106.166
417095900	-133.646
417096000	-106.469
417096100	-121.393
417096200	-105.359
417096300	-118.792
417096400	-106.764
417096500	-124.043
417096600	-104.366
417096700	-127.8
417096800	-105.812
417096900	-132.392
417097000	-105.333
417097100	-128.641
417097200	-102.267
417097300	-136.094
417097400	-105.617
417097500	-120.713
417097600	-106.763
417097700	-124.844
417097800	-107.043
417097900	-126.589
417098000	-107.658
417098100	-132.092
417098200	-105.786
417098300	-126.252
417098400	-106.592
417098500	-131.665
417098600	-107.92
417098700	-128.483
417098800	-106.308
417098900	-132.086
417099000	-106.644
417099100	-127.397
417099200	-106.157
417099300	-127.786
417099400	-106.991
417099500	-126.845
417099600	-108.604
417099700	-123.373
417099800	-109.685
417099900	-125.926
417100000	-107.975
417100100	-135.125
417100200	-108.435
417100300	-135.132
417100400	-108.354
417100500	-133.097
417100600	-108.051
417100700	-127.632
417100800	-107.43
417100900	-136.853
417101000	-108.321
417101100	-141.77
417101200	-110.565
417101300	-137.248
417101400	-107.988
417101500	-125.957
417101600	-109.673
417101700	-122.503
417101800	-107.497
417101900	-134.953
417102000	-107.85
417102100	-125.467
417102200	-109.021
417102300	-136.576
417102400	-109.635
417102500	-126.433
417102600	-111.882
417102700	-123.163
417102800	-110.198
417102900	-121.675
417103000	-107.517
417103100	-140.846
417103200	-109.326
417103300	-135.9
417103400	-109.497
417103500	-131.98
417103600	-109.927
417103700	-129.052
417103800	-111.604
417103900	-128.486
417104000	-108.772
417104100	-129.677
417104200	-109.091
417104300	-130.318
417104400	-109.882
417104500	-126.415
417104600	-111.59
417104700	-129.686
417104800	-111.58
417104900	-127.114
417105000	-110.036
417105100	-131.509
417105200	-111.003
417105300	-131.364
417105400	-109.593
417105500	-125.293
417105600	-111.019
417105700	-126.888
417105800	-111.036
417105900	-146.549
417106000	-110.289
417106100	-133.348
417106200	-110.605
417106300	-131.159
417106400	-107.742
417106500	-132.046
417106600	-111.348
417106700	-132.38
417106800	-108.276
417106900	-126.762
417107000	-110.704
417107100	-127.028
417107200	-112.031
417107300	-131.142
417107400	-111.125
417107500	-130.915
417107600	-112.952
417107700	-136.992
417107800	-110.437
417107900	-136.543
417108000	-112.93
417108100	-136.988
417108200	-111.456
417108300	-134.683
417108400	-112.613
417108500	-129.989
417108600	-108.021
417108700	-128.735
417108800	-109.96
417108900	-131.29
417109000	-113.437
417109100	-134.753
417109200	-113.944
417109300	-130.642
417109400	-110.674
417109500	-136.069
417109600	-112.41
417109700	-151.796
417109800	-112.809
417109900	-129.84
417110000	-114.165
417110100	-124.629
417110200	-113.491
417110300	-133.737
417110400	-112.097
417110500	-131.273
417110600	-112.104
417110700	-142.894
417110800	-108.904
417110900	-136.791
417111000	-111.567
417111100	-132.644
417111200	-115.855
417111300	-134.339
417111400	-115.957
417111500	-135.288
417111600	-112.928
417111700	-133.67
417111800	-109.46
417111900	-129.489
417112000	-114.533
417112100	-132.03
417112200	-113.225
417112300	-136.475
417112400	-115.091
417112500	-140.734
417112600	-113.401
417112700	-127.492
417112800	-112.41
417112900	-130.402
417113000	-113.493
417113100	-132.389
417113200	-114.48
417113300	-131.002
417113400	-114.964
417113500	-133.753
417113600	-113.8
417113700	-127.468
417113800	-113.182
417113900	-130.677
417114000	-113.752
417114100	-134.696
417114200	-115.44
417114300	-132.424
417114400	-112.031
417114500	-130.681
417114600	-112.976
417114700	-140.502
417114800	-112.853
417114900	-143.944
417115000	-112.911
417115100	-139.321
417115200	-112.848
417115300	-132.721
417115400	-110.6
417115500	-144.084
417115600	-114.015
417115700	-128.143
417115800	-115.645
417115900	-138.738
417116000	-116.336
417116100	-137.698
417116200	-114.332
417116300	-129.518
417116400	-111.433
417116500	-130.095
417116600	-114.757
417116700	-136.594
417116800	-115.071
417116900	-148.762
417117000	-114.886
417117100	-130.497
417117200	-116.825
417117300	-141.475
417117400	-116.688
417117500	-138.216
417117600	-115.659
417117700	-138.286
417117800	-114.92
417117900	-130.226
417118000	-113.577
417118100	-142.365
417118200	-111.897
417118300	-138.791
417118400	-116.141
417118500	-144.031
417118600	-115.915
417118700	-134.732
417118800	-115.687
417118900	-138.794
417119000	-116.026
417119100	-130.234
417119200	-114.625
417119300	-132.847
417119400	-115.727
417119500	-145.227
417119600	-114.882
417119700	-135.501
417119800	-112.698
417119900	-139.641
417120000	-113.644
417120100	-149.758
417120200	-115.645
417120300	-137.51
417120400	-115.671
417120500	-137.239
417120600	-117.236
417120700	-131.396
417120800	-114.847
417120900	-145.865
417121000	-114.627
417121100	-137.62
417121200	-114.355
417121300	-140.127
417121400	-114.506
417121500	-144.968
417121600	-117.123
417121700	-134.629
417121800	-118.414
417121900	-135.806
417122000	-115.964
417122100	-136.972
417122200	-112.841
417122300	-132.824
417122400	-115.241
417122500	-140.747
417122600	-117.064
417122700	-134.77
417122800	-117.792
417122900	-142.424
417123000	-116.757
417123100	-139.488
417123200	-114.628
417123300	-133.347
417123400	-116.108
417123500	-135.427
417123600	-114.887
417123700	-132.043
417123800	-115.777
417123900	-128.329
417124000	-113.945
417124100	-137.422
417124200	-113.094
417124300	-135.072
417124400	-119.967
417124500	-135.695
417124600	-115.83
417124700	-137.985
417124800	-115.82
417124900	-139.854
417125000	-114.377
417125100	-137.12
417125200	-116.887
417125300	-136.121
417125400	-117.599
417125500	-135.405
417125600	-117.513
417125700	-130.198
417125800	-114.9
417125900	-145.939
417126000	-112.386
417126100	-139.733
417126200	-116.738
417126300	-141.723
417126400	-114.329
417126500	-140.07
417126600	-116.826
417126700	-131.264
417126800	-117.407
417126900	-138.486
417127000	-119.332
417127100	-138.984
417127200	-114.074
417127300	-132.12
417127400	-118.251
417127500	-130.204
417127600	-116.041
417127700	-141.497
417127800	-113.987
417127900	-134.894
417128000	-113.966
417128100	-135.527
417128200	-116.046
417128300	-135.693
417128400	-115.839
417128500	-131.422
417128600	-116.489
417128700	-148.228
417128800	-115.505
417128900	-134.596
417129000	-115.951
417129100	-137.408
417129200	-116.204
417129300	-129.171
417129400	-116.663
417129500	-139.829
417129600	-114.201
417129700	-141.655
417129800	-117.559
417129900	-157.68
417130000	-116.236
417130100	-137.32
417130200	-114.066
417130300	-147.452
417130400	-114.667
417130500	-131.309
417130600	-117.79
417130700	-149.355
417130800	-117.88
417130900	-138.754
417131000	-116.873
417131100	-137.933
417131200	-117.529
417131300	-140.875
417131400	-115.63
417131500	-136.044
417131600	-116.1
417131700	-140.245
417131800	-116.078
417131900	-144.012
417132000	-119.417
417132100	-129.248
417132200	-117.688
417132300	-136.754
417132400	-118.209
417132500	-134.732
417132600	-118.645
417132700	-133.877
417132800	-115.104
417132900	-151.147
417133000	-116.431
417133100	-158.729
417133200	-116.228
417133300	-142.126
417133400	-116.372
417133500	-147.488
417133600	-118.973
417133700	-134.515
417133800	-117.487
417133900	-132.081
417134000	-116.787
417134100	-147.784
417134200	-115.591
417134300	-132.678
417134400	-117.5
417134500	-137.919
417134600	-119.07
417134700	-134.601
417134800	-117.238
417134900	-137.891
417135000	-117.24
417135100	-141.427
417135200	-120.2
417135300	-146.724
417135400	-115.05
417135500	-143.398
417135600	-119.58
417135700	-138.385
417135800	-118.836
417135900	-132.252
417136000	-116.55
417136100	-133.008
417136200	-116.878
417136300	-154.001
417136400	-116.981
417136500	-140.918
417136600	-118.165
417136700	-151.732
417136800	-116.667
417136900	-140.743
417137000	-117.028
417137100	-129.47
417137200	-117.178
417137300	-130.718
417137400	-119.297
417137500	-141.863
417137600	-122.39
417137700	-144.002
417137800	-116.957
417137900	-134.758
417138000	-116.973
417138100	-136.206
417138200	-117.544
417138300	-141.337
417138400	-117.657
417138500	-141.405
417138600	-118.825
417138700	-147.399
417138800	-115.424
417138900	-133.102
417139000	-114.184
417139100	-143.353
417139200	-117.371
417139300	-134.692
417139400	-119.911
417139500	-135.851
417139600	-114.709
417139700	-142.148
417139800	-118.843
417139900	-134.73
417140000	-116.237
417140100	-147.124
417140200	-118.133
417140300	-133.361
417140400	-120.043
417140500	-141.582
417140600	-117.921
417140700	-142.514
417140800	-119.291
417140900	-137.209
417141000	-119.513
417141100	-135.007
417141200	-119.52
417141300	-136.505
417141400	-119.199
417141500	-139.081
417141600	-119.095
417141700	-142.045
417141800	-118.261
417141900	-146.177
417142000	-118.26
417142100	-139.045
417142200	-119.068
417142300	-136.488
417142400	-119.023
417142500	-138.728
417142600	-119.734
417142700	-146.063
417142800	-119.473
417142900	-135.562
417143000	-118.246
417143100	-147.528
417143200	-118.06
417143300	-141.489
417143400	-118.064
417143500	-141.927
417143600	-118.176
417143700	-137.534
417143800	-118.217
417143900	-138.9
417144000	-117.04
417144100	-134.95
417144200	-116.483
417144300	-145.714
417144400	-120.639
417144500	-136.012
417144600	-119.544
417144700	-138.772
417144800	-119.954
417144900	-138.174
417145000	-120.22
417145100	-133.776
417145200	-118.727
417145300	-134.386
417145400	-114.434
417145500	-129.853
417145600	-116.935
417145700	-141.857
417145800	-117.714
417145900	-134.74
417146000	-119.805
417146100	-140.095
417146200	-121.715
417146300	-145.238
417146400	-117.618
417146500	-145.596
417146600	-118.907
417146700	-133.593
417146800	-117.613
417146900	-133.16
417147000	-118.689
417147100	-133.903
417147200	-117.381
417147300	-138.316
417147400	-119.35
417147500	-133.686
417147600	-117.687
417147700	-150.035
417147800	-118.283
417147900	-140.485
417148000	-119.485
417148100	-146.687
417148200	-117.501
417148300	-138.307
417148400	-118.601
417148500	-151.002
417148600	-120.523
417148700	-139.262
417148800	-118.259
417148900	-129.556
417149000	-118.185
417149100	-144.894
417149200	-118.105
417149300	-136.532
417149400	-120.386
417149500	-141.546
417149600	-117.461
417149700	-141.843
417149800	-119.674
417149900	-138.818
417150000	-120.629
417150100	-143.879
417150200	-120.867
417150300	-135.097
417150400	-116.803
417150500	-131.348
417150600	-117.195
417150700	-139.65
417150800	-120.98
417150900	-136.284
417151000	-119.782
417151100	-135.118
417151200	-118.955
417151300	-135.317
417151400	-119.982
417151500	-142.38
417151600	-118.421
417151700	-131.4
417151800	-118.35
417151900	-138.335
417152000	-118.451
417152100	-145.341
417152200	-118.663
417152300	-146.277
417152400	-118.495
417152500	-139.058
417152600	-119.098
417152700	-156.701
417152800	-118.128
417152900	-143.827
417153000	-120.163
417153100	-137.182
417153200	-118.189
417153300	-139.263
417153400	-119.706
417153500	-143.239
417153600	-120.285
417153700	-131.558
417153800	-118.757
417153900	-141.398
417154000	-119.033
417154100	-145.357
417154200	-119.445
417154300	-138.636
417154400	-119.998
417154500	-149.886
417154600	-119.058
417154700	-139.928
417154800	-119.456
417154900	-140.134
417155000	-119.529
417155100	-142.163
417155200	-119.76
417155300	-136.79
417155400	-119.715
417155500	-138.094
417155600	-120.03
417155700	-136.45
417155800	-122.554
417155900	-136.317
417156000	-119.796
417156100	-143.935
417156200	-119.057
417156300	-132.264
417156400	-118.214
417156500	-136.748
417156600	-118.724
417156700	-144.55
417156800	-118.796
417156900	-137.929
417157000	-120.88
417157100	-134.924
417157200	-118.846
417157300	-133.647
417157400	-120.195
417157500	-142.289
417157600	-121.169
417157700	-150.507
417157800	-122.236
417157900	-134.995
417158000	-119.546
417158100	-145.292
417158200	-117.452
417158300	-134.22
417158400	-121.079
417158500	-134.887
417158600	-118.954
417158700	-141.385
417158800	-118.388
417158900	-135.1
417159000	-120.445
417159100	-140.979
417159200	-117.894
417159300	-131.866
417159400	-119.049
417159500	-141.09
417159600	-117.436
417159700	-138.533
417159800	-120.459
417159900	-140.772
417160000	-118.603
417160100	-137.864
417160200	-118.934
417160300	-145.32
417160400	-121.111
417160500	-146.037
417160600	-121.335
417160700	-139.224
417160800	-122.879
417160900	-138.426
417161000	-119.712
417161100	-145.265
417161200	-120.455
417161300	-133.447
417161400	-119.419
417161500	-143.708
417161600	-121.536
417161700	-141.908
417161800	-118.905
417161900	-137.908
417162000	-123.195
417162100	-143.888
417162200	-120.672
417162300	-140.746
417162400	-117.381
417162500	-140.108
417162600	-121.658
417162700	-139.421
417162800	-119.784
417162900	-137.982
417163000	-121.307
417163100	-142.68
417163200	-120.831
417163300	-145.374
417163400	-119.154
417163500	-142.235
417163600	-120.519
417163700	-153.973
417163800	-121.327
417163900	-139.442
417164000	-118.242
417164100	-132.917
417164200	-119.382
417164300	-136.95
417164400	-119.072
417164500	-136.77
417164600	-119.636
417164700	-135.887
417164800	-119.188
417164900	-132.913
417165000	-122.765
417165100	-151.154
417165200	-119.997
417165300	-138.009
417165400	-119.986
417165500	-151.499
417165600	-118.572
417165700	-133.17
417165800	-118.532
417165900	-150.509
417166000	-120.08
417166100	-148.682
417166200	-118.267
417166300	-145.476
417166400	-121.824
417166500	-144.804
417166600	-119.289
417166700	-147.64
417166800	-118.594
417166900	-147.215
417167000	-118.048
417167100	-131.692
417167200	-119.531
417167300	-147.103
417167400	-118.357
417167500	-143.657
417167600	-118.359
417167700	-136.257
417167800	-121.652
417167900	-143.149
417168000	-119.008
417168100	-131.94
417168200	-122.144
417168300	-139.325
417168400	-119.827
417168500	-142.635
417168600	-120.804
417168700	-149.541
417168800	-120.697
417168900	-136.763
417169000	-118.195
417169100	-140.573
417169200	-118.98
417169300	-143.269
417169400	-118.422
417169500	-147.313
417169600	-118.537
417169700	-135.625
417169800	-118.315
417169900	-141.083
417170000	-121.827
417170100	-135.012
417170200	-119.944
417170300	-135.166
417170400	-119.774
417170500	-138.698
417170600	-120.405
417170700	-143.429
417170800	-119.312
417170900	-134.797
417171000	-119.923
417171100	-140.544
417171200	-121.446
417171300	-142.236
417171400	-119.858
417171500	-139.247
417171600	-122.699
417171700	-137.188
417171800	-119.677
417171900	-143.742
417172000	-118.772
417172100	-138.231
417172200	-123.046
417172300	-141.377
417172400	-123.356
417172500	-143.44
417172600	-121.949
417172700	-146.151
417172800	-117.604
417172900	-139.036
417173000	-121.181
417173100	-139.315
417173200	-120.582
417173300	-141.267
417173400	-120.183
417173500	-137.631
417173600	-123.254
417173700	-140.857
417173800	-119.211
417173900	-146.597
417174000	-117.419
417174100	-141.303
417174200	-119.519
417174300	-139.388
417174400	-117.694
417174500	-136.818
417174600	-119.147
417174700	-145.907
417174800	-120.419
417174900	-136.083
417175000	-120.479
417175100	-135.011
417175200	-120.363
417175300	-165.244
417175400	-119.478
417175500	-138.916
417175600	-117.666
417175700	-136.732
417175800	-118.126
417175900	-146.565
417176000	-120.117
417176100	-139.894
417176200	-120.368
417176300	-141.157
417176400	-118.948
417176500	-137.635
417176600	-120.504
417176700	-133.583
417176800	-120.698
417176900	-138.998
417177000	-119.358
417177100	-151.06
417177200	-118.53
417177300	-132.942
417177400	-118.251
417177500	-137.649
417177600	-118.692
417177700	-148.384
417177800	-117.461
417177900	-149.303
417178000	-120.187
417178100	-137.317
417178200	-121.351
417178300	-146.626
417178400	-120.003
417178500	-141.276
417178600	-119.84
417178700	-135.172
417178800	-118.923
417178900	-143.758
417179000	-117.449
417179100	-152.545
417179200	-117.743
417179300	-145.841
417179400	-121.073
417179500	-143.128
417179600	-119.199
417179700	-147.429
417179800	-122.808
417179900	-136.376
417180000	-121.681
417180100	-147.514
417180200	-120.455
417180300	-134.625
417180400	-119.19
417180500	-139.887
417180600	-121.886
417180700	-134.838
417180800	-119.392
417180900	-136.575
417181000	-118.298
417181100	-146.218
417181200	-118.587
417181300	-144.648
417181400	-120.031
417181500	-147.037
417181600	-122.247
417181700	-140.523
417181800	-120.33
417181900	-150.059
417182000	-120.163
417182100	-141.509
417182200	-122.003
417182300	-146.756
417182400	-119.795
417182500	-147.348
417182600	-120.078
417182700	-141.591
417182800	-118.725
417182900	-137.696
417183000	-119.292
417183100	-148.294
417183200	-119.867
417183300	-147.661
417183400	-122.763
417183500	-144.526
417183600	-122.372
417183700	-146.244
417183800	-119.766
417183900	-144.126
417184000	-119.899
417184100	-140.297
417184200	-120.177
417184300	-147.5
417184400	-120.706
417184500	-137.425
417184600	-121.922
417184700	-144.282
417184800	-120.508
417184900	-135.477
417185000	-122.054
417185100	-138.937
417185200	-122.389
417185300	-150.953
417185400	-120.853
417185500	-145.911
417185600	-118.693
417185700	-144.956
417185800	-120.361
417185900	-140.117
417186000	-122.757
417186100	-139.072
417186200	-118.019
417186300	-147.999
417186400	-119.33
417186500	-147.539
417186600	-119.588
417186700	-143.648
417186800	-121.729
417186900	-139.694
417187000	-119.872
417187100	-137.172
417187200	-120.973
417187300	-133.287
417187400	-121.087
417187500	-158.722
417187600	-120.779
417187700	-135.782
417187800	-119.964
417187900	-142.881
417188000	-123.517
417188100	-143.271
417188200	-120.39
417188300	-155.47
417188400	-119.845
417188500	-137.594
417188600	-119.686
417188700	-132.248
417188800	-122.746
417188900	-141.271
417189000	-122.835
417189100	-138.738
417189200	-121.928
417189300	-140.909
417189400	-118.492
417189500	-142.589
417189600	-122.366
417189700	-150.409
417189800	-119.496
417189900	-142.523
417190000	-119.437
417190100	-136.378
417190200	-121.066
417190300	-146.955
417190400	-123.041
417190500	-147.125
417190600	-121.277
417190700	-150.534
417190800	-122.448
417190900	-144.041
417191000	-119.964
417191100	-141.072
417191200	-120.371
417191300	-150.865
417191400	-118.844
417191500	-139.67
417191600	-120.964
417191700	-140.092
417191800	-121.531
417191900	-141.966
417192000	-126.35
417192100	-142.3
417192200	-119.439
417192300	-138.804
417192400	-122.837
417192500	-134.633
417192600	-120.856
417192700	-159.195
417192800	-119.926
417192900	-140.603
417193000	-119.784
417193100	-136.301
417193200	-117.821
417193300	-147.341
417193400	-122.978
417193500	-131.102
417193600	-121.252
417193700	-134.113
417193800	-119.868
417193900	-161.409
417194000	-120.521
417194100	-138.426
417194200	-122.123
417194300	-139.18
417194400	-122.124
417194500	-136.762
417194600	-121.528
417194700	-149.001
417194800	-121.964
417194900	-137.737
417195000	-118.291
417195100	-134.858
417195200	-119.43
417195300	-139.349
417195400	-119.551
417195500	-152.085
417195600	-119.674
417195700	-139.583
417195800	-119.675
417195900	-136.75
417196000	-120.219
417196100	-137.311
417196200	-121.672
417196300	-150.856
417196400	-119.108
417196500	-133.343
417196600	-120.082
417196700	-137.015
417196800	-120.455
417196900	-139.04
417197000	-119.808
417197100	-142.936
417197200	-122.248
417197300	-145.58
417197400	-120.092
417197500	-142.752
417197600	-121.941
417197700	-134.662
417197800	-123.419
417197900	-142.546
417198000	-119.605
417198100	-141.23
417198200	-122.026
417198300	-141.143
417198400	-123.51
417198500	-144.114
417198600	-121.778
417198700	-137.958
417198800	-120.509
417198900	-148.526
417199000	-122.412
417199100	-144.492
417199200	-119.992
417199300	-134.203
417199400	-118.881
417199500	-147.825
417199600	-119.183
417199700	-143.167
417199800	-120.851
417199900	-142.512
417200000	-122.259
417200100	-146.074
417200200	-121.503
417200300	-138.368
417200400	-121.528
417200500	-136.566
417200600	-120.108
417200700	-138.271
417200800	-119.081
417200900	-148.526
417201000	-121.559
417201100	-141.685
417201200	-121.949
417201300	-147.762
417201400	-121.453
417201500	-133.868
417201600	-121.034
417201700	-135.275
417201800	-121.488
417201900	-148.124
417202000	-121.745
417202100	-140.985
417202200	-121.375
417202300	-132.145
417202400	-119.288
417202500	-145.272
417202600	-122.551
417202700	-135.548
417202800	-119.052
417202900	-139.473
417203000	-122.214
417203100	-140.897
417203200	-118.994
417203300	-140.124
417203400	-119.429
417203500	-147.041
417203600	-121.913
417203700	-137.766
417203800	-119.278
417203900	-148.45
417204000	-119.811
417204100	-130.429
417204200	-120.773
417204300	-138.167
417204400	-121.72
417204500	-142.715
417204600	-121.327
417204700	-141.293
417204800	-119.833
417204900	-149.46
417205000	-121.452
417205100	-148.391
417205200	-120.827
417205300	-142.595
417205400	-119.959
417205500	-139.82
417205600	-121.698
417205700	-145.171
417205800	-118.032
417205900	-136.578
417206000	-120.386
417206100	-143.293
417206200	-120.654
417206300	-156.755
417206400	-123.227
417206500	-138.55
417206600	-118.665
417206700	-144.427
417206800	-120.052
417206900	-151.848
417207000	-120.732
417207100	-138.727
417207200	-119.462
417207300	-143.323
417207400	-121.242
417207500	-149.236
417207600	-121.763
417207700	-140.616
417207800	-121.399
417207900	-146.634
417208000	-121.738
417208100	-140.326
417208200	-121.837
417208300	-146.17
417208400	-122.846
417208500	-140.468
417208600	-120.234
417208700	-137.516
417208800	-123.876
417208900	-149.323
417209000	-121.163
417209100	-138.039
417209200	-119.391
417209300	-150.456
417209400	-123.303
417209500	-141.434
417209600	-120.558
417209700	-148.09
417209800	-121.439
417209900	-150.785
417210000	-119.601
417210100	-155.663
417210200	-120.576
417210300	-140.047
417210400	-121.826
417210500	-145.581
417210600	-119.098
417210700	-132.822
417210800	-121.415
417210900	-137.87
417211000	-119.428
417211100	-142.637
417211200	-124.408
417211300	-137.867
417211400	-122.463
417211500	-143.897
417211600	-121.953
417211700	-140.697
417211800	-120.807
417211900	-141.653
417212000	-121.678
417212100	-150.427
417212200	-120.092
417212300	-140.398
417212400	-122.056
417212500	-138.443
417212600	-119.783
417212700	-145.954
417212800	-119.822
417212900	-147.428
417213000	-121.98
417213100	-141.988
417213200	-119.688
417213300	-140.155
417213400	-121.644
417213500	-139.231
417213600	-121.652
417213700	-136.673
417213800	-120.235
417213900	-144.288
417214000	-120.712
417214100	-142.491
417214200	-120.659
417214300	-143.288
417214400	-120.162
417214500	-136.234
417214600	-119.167
417214700	-138.299
417214800	-121.002
417214900	-138.007
417215000	-120.074
417215100	-135.904
417215200	-123.076
417215300	-137.08
417215400	-121.845
417215500	-142.259
417215600	-118.85
417215700	-134.507
417215800	-120.451
417215900	-133.179
417216000	-119.409
417216100	-137.398
417216200	-121.562
417216300	-144.679
417216400	-122.35
417216500	-141.208
417216600	-122.435
417216700	-144.848
417216800	-117.833
417216900	-141.703
417217000	-120.532
417217100	-135.693
417217200	-121.877
417217300	-147.305
417217400	-122.249
417217500	-143.045
417217600	-121.507
417217700	-139.804
417217800	-121.059
417217900	-135.858
417218000	-122.356
417218100	-138.143
417218200	-121.413
417218300	-145.412
417218400	-121.318
417218500	-139.69
417218600	-122.028
417218700	-140.681
417218800	-119.755
417218900	-143.818
417219000	-122.675
417219100	-176.457
417219200	-120.035
417219300	-141.715
417219400	-123.575
417219500	-141.984
417219600	-120.97
417219700	-160.88
417219800	-122.85
417219900	-144.339
417220000	-120.628
417220100	-144.118
417220200	-120.733
417220300	-146.24
417220400	-120.063
417220500	-148.017
417220600	-119.432
417220700	-132.818
417220800	-121.187
417220900	-146.545
417221000	-120.284
417221100	-146.476
417221200	-123.817
417221300	-141.257
417221400	-122.774
417221500	-141.856
417221600	-121.911
417221700	-140.616
417221800	-121.562
417221900	-149.064
417222000	-120.899
417222100	-152.897
417222200	-121.32
417222300	-134.966
417222400	-119.788
417222500	-140.341
417222600	-118.441
417222700	-142.058
417222800	-119.199
417222900	-149.149
417223000	-117.342
417223100	-144.534
417223200	-120.146
417223300	-143.373
417223400	-119.395
417223500	-146.558
417223600	-121.921
417223700	-136.19
417223800	-119.889
417223900	-147.125
417224000	-122.945
417224100	-155.908
417224200	-120.252
417224300	-138.988
417224400	-120.947
417224500	-136.987
417224600	-118.986
417224700	-134.223
417224800	-120.106
417224900	-154.23
417225000	-121.644
417225100	-142.241
417225200	-119.56
417225300	-143.919
417225400	-121.302
417225500	-141.005
417225600	-119.968
417225700	-133.893
417225800	-121.335
417225900	-152.416
417226000	-119.177
417226100	-142.39
417226200	-123.003
417226300	-136.885
417226400	-120.272
417226500	-140.594
417226600	-122.056
417226700	-136.695
417226800	-119.128
417226900	-131.568
417227000	-119.681
417227100	-152.133
417227200	-121.112
417227300	-137.222
417227400	-123.049
417227500	-149.28
417227600	-123.616
417227700	-142.787
417227800	-121.129
417227900	-146.186
417228000	-122.685
417228100	-140.67
417228200	-120.746
417228300	-135.72
417228400	-123.417
417228500	-139.863
417228600	-120.936
417228700	-140.572
417228800	-119.743
417228900	-153.65
417229000	-118.523
417229100	-150.324
417229200	-120.667
417229300	-137.092
417229400	-122.886
417229500	-139.506
417229600	-120.078
417229700	-140.99
417229800	-123.222
417229900	-135.549
417230000	-118.909
417230100	-150.348
417230200	-120.104
417230300	-144.539
417230400	-119.811
417230500	-139.747
417230600	-117.222
417230700	-137.191
417230800	-120.94
417230900	-150.284
417231000	-120.396
417231100	-149.351
417231200	-119.494
417231300	-145.369
417231400	-118.48
417231500	-139.548
417231600	-119.47
417231700	-151.285
417231800	-120.175
417231900	-142.493
417232000	-119.504
417232100	-139.377
417232200	-123.052
417232300	-145.956
417232400	-121.029
417232500	-135.064
417232600	-120.59
417232700	-137.205
417232800	-122.128
417232900	-138.95
417233000	-122.289
417233100	-161.576
417233200	-122.03
417233300	-139.377
417233400	-121.504
417233500	-139.763
417233600	-122.107
417233700	-141.665
417233800	-119.966
417233900	-142.722
417234000	-121.38
417234100	-137.741
417234200	-118.349
417234300	-142.739
417234400	-120.495
417234500	-140.96
417234600	-121.493
417234700	-138.241
417234800	-122.702
417234900	-137.577
417235000	-122.648
417235100	-143.628
417235200	-120.54
417235300	-144.586
417235400	-120.585
417235500	-136.074
417235600	-121.767
417235700	-137.025
417235800	-121.198
417235900	-138.275
417236000	-121.657
417236100	-146.442
417236200	-124.749
417236300	-136.195
417236400	-119.358
417236500	-146.822
417236600	-123.257
417236700	-133.474
417236800	-120.98
417236900	-136.445
417237000	-118.865
417237100	-134.618
417237200	-121.543
417237300	-135.6
417237400	-122.052
417237500	-143.537
417237600	-121.027
417237700	-141.723
417237800	-122.519
417237900	-141.814
417238000	-120.719
417238100	-150.482
417238200	-118.763
417238300	-140.298
417238400	-120.515
417238500	-133.87
417238600	-120.295
417238700	-145.301
417238800	-119.932
417238900	-152.578
417239000	-122.406
417239100	-148.758
417239200	-120.213
417239300	-156.087
417239400	-121.854
417239500	-147.668
417239600	-122.204
417239700	-139.948
417239800	-122.165
417239900	-159.779
417240000	-118.765
417240100	-140.61
417240200	-121.085
417240300	-143.764
417240400	-119.18
417240500	-144.97
417240600	-121.537
417240700	-147.907
417240800	-119.524
417240900	-140.795
417241000	-122.35
417241100	-143.831
417241200	-119.761
417241300	-143.213
417241400	-121.055
417241500	-151.526
417241600	-121.252
417241700	-147.5
417241800	-122.57
417241900	-136.972
417242000	-120.259
417242100	-146.581
417242200	-122.18
417242300	-139.269
417242400	-119.629
417242500	-142.28
417242600	-119.274
417242700	-138.96
417242800	-120.836
417242900	-140.452
417243000	-120.632
417243100	-134.833
417243200	-120.549
417243300	-138.683
417243400	-124.301
417243500	-144.249
417243600	-119.127
417243700	-131.748
417243800	-119.226
417243900	-137.277
417244000	-122.825
417244100	-142.276
417244200	-119.635
417244300	-148.072
417244400	-123.574
417244500	-137.574
417244600	-120.732
417244700	-146.795
417244800	-120.91
417244900	-144.23
417245000	-122.787
417245100	-149.385
417245200	-119.253
417245300	-148.134
417245400	-118.539
417245500	-145.058
417245600	-120.787
417245700	-142.074
417245800	-118.749
417245900	-142.529
417246000	-120.653
417246100	-142.747
417246200	-123.508
417246300	-140.074
417246400	-120.653
417246500	-138.912
417246600	-120.319
417246700	-146.88
417246800	-121.751
417246900	-143.381
417247000	-123.878
417247100	-139.32
417247200	-119.704
417247300	-144.576
417247400	-122.024
417247500	-134.618
417247600	-120.737
417247700	-143.995
417247800	-122.386
417247900	-136.702
417248000	-120.95
417248100	-140.63
417248200	-118.072
417248300	-138.196
417248400	-120.525
417248500	-141.153
417248600	-120.821
417248700	-141.596
417248800	-119.278
417248900	-140.399
417249000	-120.086
417249100	-146.046
417249200	-118.436
417249300	-141.971
417249400	-115.894
417249500	-142.436
417249600	-120.292
417249700	-137.384
417249800	-121.552
[truncated: 18,002 more rows]
