# Supplementary material for: Passive frequency comb generation at radiofrequency for ranging applications
Source: Nat Commun. 2024 Apr 2;15:2844. doi: 10.1038/s41467-024-46940-2 (PMC10987526; doi:10.1038/s41467-024-46940-2)
Supplement: Supplementary file 5 — Source Data [file 41467_2024_46940_MOESM5_ESM.zip › Figure3_Data/836_10MHz_-05_10dBm.xlsx]

## Sheet: Sheet1
frequency (Hz)	power (dBm)
417050000	-114.869
417050100	-135.277
417050200	-111.037
417050300	-126.643
417050400	-111.221
417050500	-137.036
417050600	-111.227
417050700	-131.661
417050800	-110.458
417050900	-130.515
417051000	-110.515
417051100	-139.278
417051200	-111.005
417051300	-148.582
417051400	-112.695
417051500	-127.41
417051600	-112.479
417051700	-141.084
417051800	-112.459
417051900	-128.42
417052000	-113.819
417052100	-133.551
417052200	-112.39
417052300	-134.169
417052400	-111.277
417052500	-142.563
417052600	-109.176
417052700	-134.571
417052800	-112.272
417052900	-130.176
417053000	-110.453
417053100	-129.961
417053200	-111.44
417053300	-128.94
417053400	-108.977
417053500	-127.17
417053600	-112.12
417053700	-127.496
417053800	-110.704
417053900	-122.225
417054000	-109.419
417054100	-133.537
417054200	-108.57
417054300	-128.204
417054400	-113.516
417054500	-132.397
417054600	-110.442
417054700	-136.98
417054800	-108.34
417054900	-135.802
417055000	-106.331
417055100	-133.661
417055200	-113.433
417055300	-125.51
417055400	-109.682
417055500	-130.535
417055600	-111.131
417055700	-132.244
417055800	-107.465
417055900	-138.774
417056000	-108.562
417056100	-134.29
417056200	-109.195
417056300	-131.139
417056400	-109.835
417056500	-128.477
417056600	-106.192
417056700	-138.187
417056800	-108.325
417056900	-125.87
417057000	-108.596
417057100	-128.877
417057200	-107.788
417057300	-135.752
417057400	-107.269
417057500	-132.036
417057600	-109.621
417057700	-125.487
417057800	-109.814
417057900	-126.727
417058000	-107.101
417058100	-128.892
417058200	-107.111
417058300	-129.143
417058400	-107.283
417058500	-126.959
417058600	-111.03
417058700	-131.405
417058800	-109.585
417058900	-125.666
417059000	-107.514
417059100	-130.971
417059200	-107.717
417059300	-128.232
417059400	-108.983
417059500	-125.893
417059600	-107.228
417059700	-126.291
417059800	-106.139
417059900	-122.62
417060000	-107.915
417060100	-122.27
417060200	-106.691
417060300	-127.177
417060400	-107.35
417060500	-124.327
417060600	-105.172
417060700	-131.777
417060800	-110.279
417060900	-134.699
417061000	-107.58
417061100	-122.661
417061200	-104.942
417061300	-126.731
417061400	-105.15
417061500	-130.336
417061600	-106.865
417061700	-116.414
417061800	-106.444
417061900	-124.395
417062000	-105.277
417062100	-120.175
417062200	-106.066
417062300	-120.908
417062400	-107.515
417062500	-128.005
417062600	-108.111
417062700	-122.183
417062800	-104.751
417062900	-124.766
417063000	-105.065
417063100	-128.919
417063200	-105.643
417063300	-126.891
417063400	-108.937
417063500	-128.235
417063600	-105.977
417063700	-125.183
417063800	-105.685
417063900	-136.777
417064000	-102.88
417064100	-129.039
417064200	-109.095
417064300	-132.573
417064400	-106.553
417064500	-125.537
417064600	-103.123
417064700	-124.766
417064800	-101.768
417064900	-129.916
417065000	-102.357
417065100	-115.539
417065200	-102.774
417065300	-143.356
417065400	-103.782
417065500	-129.33
417065600	-104.105
417065700	-131.006
417065800	-102.499
417065900	-119.7
417066000	-102.211
417066100	-118.805
417066200	-103.769
417066300	-135.742
417066400	-102.81
417066500	-124.063
417066600	-99.9904
417066700	-119.316
417066800	-103.65
417066900	-132.93
417067000	-103.407
417067100	-117.903
417067200	-101.352
417067300	-129.341
417067400	-99.8386
417067500	-123.275
417067600	-100.397
417067700	-120.229
417067800	-100.705
417067900	-120.896
417068000	-101.187
417068100	-123.17
417068200	-102.182
417068300	-137.466
417068400	-99.8771
417068500	-120.455
417068600	-96.9424
417068700	-124.762
417068800	-99.9853
417068900	-114.229
417069000	-98.3953
417069100	-112.737
417069200	-98.9964
417069300	-116.574
417069400	-95.8141
417069500	-122.528
417069600	-97.1097
417069700	-116.077
417069800	-99.2742
417069900	-115.962
417070000	-97.0484
417070100	-127.999
417070200	-98.4146
417070300	-119.038
417070400	-95.6834
417070500	-121.459
417070600	-94.6327
417070700	-127.966
417070800	-94.8615
417070900	-127.06
417071000	-94.7017
417071100	-127.668
417071200	-93.0076
417071300	-121.066
417071400	-92.6521
417071500	-119.443
417071600	-95.1154
417071700	-118.099
417071800	-95.5049
417071900	-124.042
417072000	-94.934
417072100	-112.973
417072200	-89.6109
417072300	-115.912
417072400	-95.3989
417072500	-116.836
417072600	-91.1223
417072700	-102.745
417072800	-90.4462
417072900	-121.091
417073000	-89.4914
417073100	-105.6
417073200	-89.1266
417073300	-114.257
417073400	-82.1243
417073500	-112.473
417073600	-84.4854
417073700	-105.874
417073800	-78.5525
417073900	-90.1635
417074000	-76.9359
417074100	-93.9928
417074200	-73.378
417074300	-92.4539
417074400	-49.9066
417074500	-63.2081
417074600	-39.0363
417074700	-96.235
417074800	-73.2205
417074900	-100.432
417075000	-75.9354
417075100	-91.1112
417075200	-80.4431
417075300	-106.266
417075400	-84.6428
417075500	-106.072
417075600	-82.0956
417075700	-114.713
417075800	-87.4885
417075900	-110.486
417076000	-90.5329
417076100	-112.42
417076200	-88.4352
417076300	-108.009
417076400	-90.598
417076500	-115.573
417076600	-93.242
417076700	-108.664
417076800	-93.0945
417076900	-109.447
417077000	-95.8697
417077100	-123.76
417077200	-97.1986
417077300	-115.208
417077400	-93.9542
417077500	-113.527
417077600	-94.1948
417077700	-105.192
417077800	-93.2257
417077900	-113.263
417078000	-94.2936
417078100	-115.143
417078200	-96.1748
417078300	-114.957
417078400	-98.0116
417078500	-127.245
417078600	-97.5994
417078700	-115.013
417078800	-97.335
417078900	-122.425
417079000	-96.7459
417079100	-115.251
417079200	-97.3271
417079300	-119.715
417079400	-97.9827
417079500	-120.622
417079600	-100.232
417079700	-121.964
417079800	-98.6262
417079900	-113.863
417080000	-97.7129
417080100	-125.779
417080200	-100.721
417080300	-120.38
417080400	-99.1795
417080500	-127.883
417080600	-99.492
417080700	-128.747
417080800	-103.145
417080900	-125.262
417081000	-102.558
417081100	-122.019
417081200	-99.0411
417081300	-124.003
417081400	-99.9404
417081500	-120.226
417081600	-101.352
417081700	-119.77
417081800	-103.264
417081900	-120.034
417082000	-103.718
417082100	-124.076
417082200	-102.25
417082300	-126.497
417082400	-102.06
417082500	-119.089
417082600	-102.416
417082700	-121.796
417082800	-104.044
417082900	-122.349
417083000	-104.811
417083100	-116.512
417083200	-99.3681
417083300	-130.343
417083400	-105.119
417083500	-138.795
417083600	-105.75
417083700	-125.975
417083800	-105.195
417083900	-122.499
417084000	-103.559
417084100	-118.825
417084200	-104.875
417084300	-122.164
417084400	-102.808
417084500	-122.905
417084600	-108.127
417084700	-128.337
417084800	-107.853
417084900	-130.796
417085000	-101.925
417085100	-119.961
417085200	-107.081
417085300	-120.975
417085400	-105.292
417085500	-122.586
417085600	-105.428
417085700	-136.71
417085800	-104.928
417085900	-125.117
417086000	-106.31
417086100	-125.727
417086200	-104.673
417086300	-124.755
417086400	-104.893
417086500	-122.67
417086600	-106.584
417086700	-120.746
417086800	-106.596
417086900	-125.985
417087000	-105.944
417087100	-125.914
417087200	-105.077
417087300	-118.861
417087400	-105.086
417087500	-128.682
417087600	-107.282
417087700	-129.635
417087800	-106.479
417087900	-126.602
417088000	-106.411
417088100	-147.504
417088200	-110.987
417088300	-132.142
417088400	-107.164
417088500	-125.891
417088600	-109.111
417088700	-123.075
417088800	-107.409
417088900	-124.731
417089000	-107.692
417089100	-123.643
417089200	-106.124
417089300	-121.372
417089400	-106.999
417089500	-124.88
417089600	-108.883
417089700	-130.777
417089800	-106.73
417089900	-131.116
417090000	-107.593
417090100	-130.796
417090200	-109.159
417090300	-143.241
417090400	-109.166
417090500	-128.339
417090600	-108.227
417090700	-125.887
417090800	-109.609
417090900	-124.796
417091000	-108.395
417091100	-136.83
417091200	-108.261
417091300	-132.044
417091400	-110.388
417091500	-124.972
417091600	-108.205
417091700	-139.497
417091800	-106.629
417091900	-126.684
417092000	-108.661
417092100	-144.893
417092200	-108.465
417092300	-129.505
417092400	-108.571
417092500	-139.139
417092600	-109.658
417092700	-138.645
417092800	-111.53
417092900	-120.541
417093000	-108.827
417093100	-127.496
417093200	-109.988
417093300	-127.755
417093400	-110.917
417093500	-124.897
417093600	-108.444
417093700	-129.274
417093800	-112.096
417093900	-127.402
417094000	-108.514
417094100	-128.792
417094200	-108.515
417094300	-137.402
417094400	-109.409
417094500	-134.061
417094600	-111.575
417094700	-130.338
417094800	-108.814
417094900	-134.435
417095000	-108.553
417095100	-126.543
417095200	-109.757
417095300	-128.225
417095400	-111.407
417095500	-126.075
417095600	-111.369
417095700	-124.174
417095800	-111.846
417095900	-134.223
417096000	-109.148
417096100	-140.761
417096200	-110.893
417096300	-125.554
417096400	-111.352
417096500	-127.839
417096600	-110.902
417096700	-132.961
417096800	-111.925
417096900	-137.848
417097000	-111.788
417097100	-136.1
417097200	-112.75
417097300	-129.739
417097400	-111.254
417097500	-138.279
417097600	-109.952
417097700	-137.967
417097800	-114.238
417097900	-127.448
417098000	-108.11
417098100	-135.144
417098200	-112.086
417098300	-127.262
417098400	-112.929
417098500	-135.88
417098600	-112.18
417098700	-131.218
417098800	-109.269
417098900	-138.696
417099000	-113.822
417099100	-131.081
417099200	-112.181
417099300	-137.312
417099400	-110.045
417099500	-126.033
417099600	-111.159
417099700	-133.442
417099800	-111.239
417099900	-133.884
417100000	-110.792
417100100	-132.633
417100200	-110.792
417100300	-134.349
417100400	-113.713
417100500	-129.285
417100600	-114.418
417100700	-145.644
417100800	-112.1
417100900	-134.67
417101000	-110.928
417101100	-133.931
417101200	-114.108
417101300	-125.221
417101400	-114.931
417101500	-132.131
417101600	-114.663
417101700	-131.592
417101800	-110.537
417101900	-143.455
417102000	-114.363
417102100	-130.221
417102200	-112.629
417102300	-131.295
417102400	-116.23
417102500	-128.418
417102600	-112.869
417102700	-124.981
417102800	-112.427
417102900	-129.626
417103000	-112.422
417103100	-132.204
417103200	-112.505
417103300	-137.676
417103400	-116.019
417103500	-150.286
417103600	-113.993
417103700	-130.988
417103800	-111.964
417103900	-126.748
417104000	-111.994
417104100	-135.32
417104200	-113.661
417104300	-130.38
417104400	-115.344
417104500	-138.994
417104600	-115.355
417104700	-136.908
417104800	-113.534
417104900	-122.03
417105000	-113.838
417105100	-125.596
417105200	-114.267
417105300	-134.777
417105400	-113.715
417105500	-135.346
417105600	-115.869
417105700	-130.669
417105800	-115.751
417105900	-137.948
417106000	-111.836
417106100	-142.243
417106200	-112.211
417106300	-132.439
417106400	-113.547
417106500	-129.664
417106600	-114.893
417106700	-130.416
417106800	-113.97
417106900	-143.897
417107000	-112.397
417107100	-137.347
417107200	-113.521
417107300	-133.194
417107400	-113.312
417107500	-135.995
417107600	-114.672
417107700	-134.724
417107800	-110.353
417107900	-134.475
417108000	-113.417
417108100	-137.933
417108200	-112.443
417108300	-133.037
417108400	-112.248
417108500	-139.46
417108600	-113.63
417108700	-134.978
417108800	-115.209
417108900	-132.439
417109000	-115.325
417109100	-135.545
417109200	-114.059
417109300	-129.028
417109400	-114.72
417109500	-139.004
417109600	-114.719
417109700	-134.095
417109800	-115.299
417109900	-137.844
417110000	-112.05
417110100	-140.335
417110200	-113.474
417110300	-136.251
417110400	-115.922
417110500	-139.993
417110600	-114.914
417110700	-138.827
417110800	-117.681
417110900	-134.03
417111000	-114.267
417111100	-138.686
417111200	-115.945
417111300	-143.654
417111400	-116.318
417111500	-134.661
417111600	-116.022
417111700	-138.544
417111800	-115.074
417111900	-143.342
417112000	-112.675
417112100	-133.929
417112200	-112.849
417112300	-134.047
417112400	-115.029
417112500	-130.479
417112600	-114.499
417112700	-141.297
417112800	-116.936
417112900	-140.795
417113000	-115.733
417113100	-138.186
417113200	-117.028
417113300	-141.961
417113400	-116.398
417113500	-129.533
417113600	-115.984
417113700	-134.175
417113800	-113.414
417113900	-142.631
417114000	-116.579
417114100	-143.834
417114200	-116.502
417114300	-134.064
417114400	-115.756
417114500	-135.193
417114600	-115.926
417114700	-137.037
417114800	-116.555
417114900	-140.889
417115000	-115.024
417115100	-130.395
417115200	-115.75
417115300	-132.975
417115400	-115.344
417115500	-130.169
417115600	-115.693
417115700	-130.641
417115800	-115.365
417115900	-135.713
417116000	-116.871
417116100	-137.473
417116200	-115.862
417116300	-137.727
417116400	-117.441
417116500	-143.546
417116600	-116.243
417116700	-131.865
417116800	-116.136
417116900	-136.244
417117000	-116.334
417117100	-135.242
417117200	-116.922
417117300	-127.285
417117400	-117.151
417117500	-149.515
417117600	-115.916
417117700	-132.712
417117800	-114.253
417117900	-167.59
417118000	-115.447
417118100	-136.689
417118200	-117.018
417118300	-134.936
417118400	-113.583
417118500	-136.051
417118600	-115.281
417118700	-143.073
417118800	-115.174
417118900	-137.193
417119000	-114.17
417119100	-138.455
417119200	-117.453
417119300	-137.599
417119400	-116.129
417119500	-135.97
417119600	-119.268
417119700	-139.212
417119800	-113.095
417119900	-139.168
417120000	-115.07
417120100	-132.137
417120200	-115.11
417120300	-152.792
417120400	-117.528
417120500	-138.232
417120600	-115.753
417120700	-141.808
417120800	-114.229
417120900	-134.424
417121000	-118.372
417121100	-131.948
417121200	-117.225
417121300	-139.546
417121400	-120.52
417121500	-136.026
417121600	-116.854
417121700	-135.525
417121800	-118.643
417121900	-147.05
417122000	-119.005
417122100	-142.767
417122200	-117.66
417122300	-132.221
417122400	-118.133
417122500	-143.55
417122600	-118.185
417122700	-138.561
417122800	-119.408
417122900	-146.275
417123000	-116.658
417123100	-137.311
417123200	-115.979
417123300	-139.948
417123400	-116.48
417123500	-135.448
417123600	-116.312
417123700	-132.265
417123800	-117.382
417123900	-134.448
417124000	-114.514
417124100	-136.499
417124200	-117.596
417124300	-132.944
417124400	-117.07
417124500	-132.605
417124600	-116.484
417124700	-136.345
417124800	-115.484
417124900	-132.577
417125000	-117.271
417125100	-138.386
417125200	-117.724
417125300	-138.738
417125400	-116.341
417125500	-133.041
417125600	-118.215
417125700	-146.248
417125800	-116.926
417125900	-137.919
417126000	-116.859
417126100	-130.292
417126200	-119.48
417126300	-138.266
417126400	-116.798
417126500	-137.787
417126600	-119.494
417126700	-135.41
417126800	-117.933
417126900	-135.943
417127000	-116.917
417127100	-145.507
417127200	-117.735
417127300	-137.264
417127400	-117.797
417127500	-134.647
417127600	-117.374
417127700	-130.973
417127800	-120.416
417127900	-140.973
417128000	-115.54
417128100	-134.812
417128200	-117.299
417128300	-136.198
417128400	-120.144
417128500	-148.323
417128600	-118.339
417128700	-136.231
417128800	-117.126
417128900	-132.001
417129000	-118.766
417129100	-140.291
417129200	-120.402
417129300	-139.603
417129400	-118.005
417129500	-139.375
417129600	-116.731
417129700	-148.468
417129800	-115.131
417129900	-138.269
417130000	-119.325
417130100	-142.105
417130200	-118.767
417130300	-143.903
417130400	-118.586
417130500	-134.516
417130600	-116.788
417130700	-137.124
417130800	-116.731
417130900	-127.467
417131000	-119.114
417131100	-135.022
417131200	-120.007
417131300	-136.888
417131400	-119.207
417131500	-146.355
417131600	-115.98
417131700	-134.454
417131800	-121.061
417131900	-148.509
417132000	-118.938
417132100	-137.057
417132200	-118.159
417132300	-138.372
417132400	-120.303
417132500	-140.694
417132600	-116.735
417132700	-138.217
417132800	-117.632
417132900	-149.921
417133000	-117.935
417133100	-127.862
417133200	-116.256
417133300	-134.321
417133400	-115.637
417133500	-150.67
417133600	-119.782
417133700	-134.832
417133800	-120.371
417133900	-144.256
417134000	-119.218
417134100	-131.219
417134200	-117.242
417134300	-135.026
417134400	-117.07
417134500	-139.569
417134600	-118.637
417134700	-130.276
417134800	-116.228
417134900	-147.737
417135000	-116.069
417135100	-172.503
417135200	-118.527
417135300	-134.187
417135400	-120.435
417135500	-143.324
417135600	-116.306
417135700	-127.655
417135800	-119.037
417135900	-142.711
417136000	-119.766
417136100	-161.928
417136200	-117.286
417136300	-131.165
417136400	-117.628
417136500	-131.967
417136600	-119.183
417136700	-134.694
417136800	-116.137
417136900	-137.623
417137000	-121.35
417137100	-149.749
417137200	-122.032
417137300	-144.913
417137400	-116.779
417137500	-135.826
417137600	-117.471
417137700	-140.761
417137800	-119.16
417137900	-141.659
417138000	-121.024
417138100	-138.22
417138200	-117.514
417138300	-141.036
417138400	-119.186
417138500	-141.759
417138600	-118.2
417138700	-146.268
417138800	-120.335
417138900	-140.499
417139000	-120.461
417139100	-137.907
417139200	-120.232
417139300	-146.511
417139400	-117.465
417139500	-145.669
417139600	-116.246
417139700	-140.629
417139800	-117.269
417139900	-141.273
417140000	-119.916
417140100	-141.434
417140200	-119.236
417140300	-148.243
417140400	-117.926
417140500	-152.143
417140600	-118.03
417140700	-133.593
417140800	-117.803
417140900	-132.577
417141000	-120.038
417141100	-137.361
417141200	-118.095
417141300	-134.125
417141400	-121.625
417141500	-142.358
417141600	-116.717
417141700	-137.955
417141800	-120.349
417141900	-135.333
417142000	-120.5
417142100	-138.403
417142200	-118.28
417142300	-142.496
417142400	-118.288
417142500	-137.394
417142600	-119.637
417142700	-134.796
417142800	-119.707
417142900	-138.792
417143000	-118.133
417143100	-129.894
417143200	-117.77
417143300	-138.808
417143400	-120.759
417143500	-132.922
417143600	-118.698
417143700	-144.669
417143800	-116.962
417143900	-139.699
417144000	-120.952
417144100	-137.785
417144200	-118.004
417144300	-135.01
417144400	-120.234
417144500	-142.828
417144600	-118.401
417144700	-151.409
417144800	-118.161
417144900	-138.225
417145000	-120.61
417145100	-137.52
417145200	-121.93
417145300	-155.465
417145400	-119.363
417145500	-140.43
417145600	-119.146
417145700	-152.719
417145800	-117.688
417145900	-136.7
417146000	-118.787
417146100	-143.867
417146200	-116.783
417146300	-158.15
417146400	-118.729
417146500	-153.615
417146600	-118.496
417146700	-139.926
417146800	-121.357
417146900	-143.361
417147000	-121.201
417147100	-142.782
417147200	-119.889
417147300	-144.468
417147400	-120.443
417147500	-140.22
417147600	-120.793
417147700	-137.984
417147800	-119.737
417147900	-139.234
417148000	-119.581
417148100	-145.327
417148200	-120.673
417148300	-134.179
417148400	-119.861
417148500	-152.911
417148600	-119.399
417148700	-135.904
417148800	-120.839
417148900	-139.055
417149000	-119.398
417149100	-142.639
417149200	-120.157
417149300	-132.805
417149400	-116.046
417149500	-135.34
417149600	-118.745
417149700	-151.218
417149800	-122.332
417149900	-140.992
417150000	-120.376
417150100	-138.135
417150200	-120.762
417150300	-131.367
417150400	-120.386
417150500	-136.973
417150600	-118.844
417150700	-139.379
417150800	-121.51
417150900	-138.588
417151000	-117.779
417151100	-136.707
417151200	-119.804
417151300	-143.349
417151400	-119.172
417151500	-144.05
417151600	-120.943
417151700	-158.19
417151800	-119.196
417151900	-135.525
417152000	-120.9
417152100	-157.695
417152200	-120.7
417152300	-134.745
417152400	-119.125
417152500	-150.46
417152600	-119.135
417152700	-145.8
417152800	-120.575
417152900	-141.742
417153000	-120.333
417153100	-137.297
417153200	-119.131
417153300	-139.919
417153400	-121.567
417153500	-141.388
417153600	-120.583
417153700	-142.512
417153800	-123.05
417153900	-154.507
417154000	-119.077
417154100	-137.092
417154200	-118.624
417154300	-136.51
417154400	-118.742
417154500	-139.741
417154600	-120.212
417154700	-137.076
417154800	-119.297
417154900	-143.915
417155000	-118.807
417155100	-141.674
417155200	-118.946
417155300	-144.926
417155400	-118.503
417155500	-142.614
417155600	-118.241
417155700	-150.804
417155800	-120.331
417155900	-135.516
417156000	-118.449
417156100	-137.648
417156200	-123.344
417156300	-138.915
417156400	-121.162
417156500	-130.913
417156600	-118.845
417156700	-141.908
417156800	-119.292
417156900	-142.267
417157000	-120.619
417157100	-137.836
417157200	-118.131
417157300	-142.647
417157400	-121.193
417157500	-148.521
417157600	-121.279
417157700	-132.131
417157800	-120.035
417157900	-141.373
417158000	-122.506
417158100	-137.601
417158200	-119.103
417158300	-132.61
417158400	-120.833
417158500	-142.271
417158600	-119.23
417158700	-145.683
417158800	-117.63
417158900	-144.139
417159000	-118.946
417159100	-141.147
417159200	-121.217
417159300	-139.031
417159400	-121.977
417159500	-139.467
417159600	-121.14
417159700	-144.832
417159800	-122.752
417159900	-145.549
417160000	-121.089
417160100	-143.114
417160200	-119.459
417160300	-138.675
417160400	-118.412
417160500	-141.056
417160600	-122.279
417160700	-143.042
417160800	-121.185
417160900	-140.547
417161000	-117.172
417161100	-155.203
417161200	-120.229
417161300	-138.991
417161400	-116.261
417161500	-142.233
417161600	-119.932
417161700	-143.255
417161800	-119.236
417161900	-141.48
417162000	-121.421
417162100	-141.02
417162200	-118.208
417162300	-139.501
417162400	-119.833
417162500	-142.822
417162600	-120.394
417162700	-148.452
417162800	-118.904
417162900	-148.638
417163000	-121.818
417163100	-135.525
417163200	-120.513
417163300	-157.07
417163400	-118.503
417163500	-144.899
417163600	-120.025
417163700	-141.568
417163800	-120.305
417163900	-139.361
417164000	-115.936
417164100	-140.488
417164200	-120.817
417164300	-137.554
417164400	-119.476
417164500	-135.784
417164600	-119.07
417164700	-137.161
417164800	-122.564
417164900	-146.203
417165000	-117.647
417165100	-137.432
417165200	-117.896
417165300	-137.828
417165400	-118.18
417165500	-165.184
417165600	-122.899
417165700	-145.158
417165800	-120.463
417165900	-139.797
417166000	-117.36
417166100	-148.797
417166200	-120.555
417166300	-134.086
417166400	-118.312
417166500	-141.93
417166600	-120.687
417166700	-145.372
417166800	-119.644
417166900	-152.166
417167000	-120.774
417167100	-148.475
417167200	-120.678
417167300	-152.499
417167400	-118.92
417167500	-154.228
417167600	-120.24
417167700	-141.188
417167800	-122.147
417167900	-137.356
417168000	-117.871
417168100	-141.671
417168200	-120.885
417168300	-144.995
417168400	-119.983
417168500	-147.887
417168600	-123.463
417168700	-138.328
417168800	-120.319
417168900	-138.685
417169000	-121.032
417169100	-148.684
417169200	-122.562
417169300	-141.909
417169400	-119.087
417169500	-149.422
417169600	-121.041
417169700	-141.722
417169800	-123.278
417169900	-141.464
417170000	-120.505
417170100	-140.213
417170200	-120.926
417170300	-150.42
417170400	-119.76
417170500	-140.354
417170600	-120.239
417170700	-143.163
417170800	-121.933
417170900	-144.968
417171000	-121.458
417171100	-145.816
417171200	-120.387
417171300	-146.525
417171400	-117.738
417171500	-148.8
417171600	-118.784
417171700	-136.799
417171800	-118.94
417171900	-139.554
417172000	-120.557
417172100	-147.097
417172200	-121.148
417172300	-151.153
417172400	-121.243
417172500	-132.76
417172600	-119.619
417172700	-137.917
417172800	-118.646
417172900	-145.771
417173000	-120.938
417173100	-143.823
417173200	-120.42
417173300	-139.232
417173400	-123.527
417173500	-154.7
417173600	-120.53
417173700	-140.075
417173800	-121.315
417173900	-138.862
417174000	-119.867
417174100	-135.281
417174200	-118.451
417174300	-137.664
417174400	-118.458
417174500	-172.454
417174600	-120.029
417174700	-143.921
417174800	-122.919
417174900	-155.512
417175000	-120.777
417175100	-135.681
417175200	-121.908
417175300	-142.278
417175400	-120.812
417175500	-135.568
417175600	-121.96
417175700	-137.611
417175800	-118.509
417175900	-148.195
417176000	-116.528
417176100	-142.318
417176200	-123.023
417176300	-143.454
417176400	-120.129
417176500	-140.821
417176600	-117.803
417176700	-145.691
417176800	-121.38
417176900	-146.978
417177000	-119.078
417177100	-146.028
417177200	-120.379
417177300	-155.55
417177400	-122.714
417177500	-144.34
417177600	-122.132
417177700	-134.492
417177800	-118.595
417177900	-141.228
417178000	-120.28
417178100	-155.779
417178200	-122.842
417178300	-151.614
417178400	-120.803
417178500	-138.79
417178600	-121.4
417178700	-143.548
417178800	-121.51
417178900	-141.762
417179000	-119.759
417179100	-152.975
417179200	-118.905
417179300	-140.324
417179400	-119.368
417179500	-143.669
417179600	-119.57
417179700	-145.509
417179800	-122.11
417179900	-137.764
417180000	-120.8
417180100	-153.572
417180200	-116.592
417180300	-136.872
417180400	-120.66
417180500	-142.78
417180600	-119.417
417180700	-140.822
417180800	-121.309
417180900	-139.827
417181000	-120.615
417181100	-142.607
417181200	-119.442
417181300	-151.732
417181400	-119.654
417181500	-143.872
417181600	-118.789
417181700	-140.21
417181800	-119.441
417181900	-148.299
417182000	-121.897
417182100	-160.183
417182200	-121.073
417182300	-135.063
417182400	-118.363
417182500	-133.325
417182600	-120.388
417182700	-136.95
417182800	-121.253
417182900	-158.597
417183000	-119.626
417183100	-146.653
417183200	-121.744
417183300	-137.229
417183400	-119.114
417183500	-139.537
417183600	-119.129
417183700	-139.456
417183800	-120.748
417183900	-151.847
417184000	-119.999
417184100	-140.115
417184200	-121.184
417184300	-140.785
417184400	-119.714
417184500	-148.901
417184600	-120.554
417184700	-140.778
417184800	-121.311
417184900	-141.505
417185000	-121.165
417185100	-148.674
417185200	-123.024
417185300	-151.73
417185400	-121.979
417185500	-136.154
417185600	-121.784
417185700	-145.957
417185800	-123.267
417185900	-142.462
417186000	-121.561
417186100	-146.163
417186200	-121.04
417186300	-137.294
417186400	-117.892
417186500	-134.865
417186600	-120.959
417186700	-141.704
417186800	-122.221
417186900	-144.877
417187000	-119.528
417187100	-138.834
417187200	-119.347
417187300	-140.654
417187400	-118.466
417187500	-149.207
417187600	-122.979
417187700	-141.986
417187800	-122.502
417187900	-141.621
417188000	-121.235
417188100	-138.57
417188200	-121.57
417188300	-138.333
417188400	-119.381
417188500	-139.745
417188600	-123.522
417188700	-140.278
417188800	-120.862
417188900	-142.536
417189000	-120.82
417189100	-136.205
417189200	-120.89
417189300	-145.15
417189400	-119.88
417189500	-137.816
417189600	-120.567
417189700	-133.717
417189800	-121.702
417189900	-152.601
417190000	-120.137
417190100	-137.551
417190200	-122.227
417190300	-140.487
417190400	-120.357
417190500	-140.475
417190600	-120.376
417190700	-141.08
417190800	-120.879
417190900	-153.041
417191000	-121.334
417191100	-139.794
417191200	-119
417191300	-135.104
417191400	-120.801
417191500	-159.584
417191600	-122.29
417191700	-147.064
417191800	-120.84
417191900	-136.441
417192000	-123.455
417192100	-144.525
417192200	-123.612
417192300	-145.518
417192400	-122.733
417192500	-139.776
417192600	-121.39
417192700	-144.685
417192800	-124.92
417192900	-138.962
417193000	-117.378
417193100	-139.871
417193200	-121.105
417193300	-139.322
417193400	-119.559
417193500	-138.537
417193600	-119.577
417193700	-148.239
417193800	-121.741
417193900	-137.494
417194000	-120.848
417194100	-138.977
417194200	-121.404
417194300	-137.916
417194400	-120.034
417194500	-135.959
417194600	-121.57
417194700	-143.705
417194800	-120.05
417194900	-130.082
417195000	-120.268
417195100	-144.603
417195200	-119.441
417195300	-140.951
417195400	-124.087
417195500	-142.128
417195600	-118.581
417195700	-141.767
417195800	-120.322
417195900	-140.138
417196000	-121.023
417196100	-155.929
417196200	-120.344
417196300	-138.992
417196400	-116.613
417196500	-135.585
417196600	-121.364
417196700	-135.928
417196800	-121.573
417196900	-140.906
417197000	-121.956
417197100	-134.205
417197200	-122.837
417197300	-146.173
417197400	-122.623
417197500	-142.877
417197600	-121.858
417197700	-139.479
417197800	-119.708
417197900	-141.058
417198000	-123.681
417198100	-143.078
417198200	-121.575
417198300	-141.992
417198400	-121.938
417198500	-136.925
417198600	-120.724
417198700	-140.226
417198800	-120.897
417198900	-144.998
417199000	-123.491
417199100	-139.839
417199200	-121.406
417199300	-145.174
417199400	-121.548
417199500	-133.885
417199600	-119.192
417199700	-154.609
417199800	-120.366
417199900	-145.757
417200000	-121.312
417200100	-142.385
417200200	-121.774
417200300	-141.69
417200400	-119.408
417200500	-144.055
417200600	-122.09
417200700	-147.502
417200800	-119.553
417200900	-136.034
417201000	-119.406
417201100	-143.768
417201200	-122.581
417201300	-153.856
417201400	-118.9
417201500	-136.53
417201600	-120.863
417201700	-143.552
417201800	-121.032
417201900	-150.835
417202000	-121.573
417202100	-140.291
417202200	-123.221
417202300	-144.774
417202400	-119.78
417202500	-147.01
417202600	-120.347
417202700	-154.686
417202800	-122.502
417202900	-145.699
417203000	-119.514
417203100	-139.852
417203200	-122.334
417203300	-145.686
417203400	-124.043
417203500	-138.755
417203600	-121.282
417203700	-142.839
417203800	-119.508
417203900	-140.3
417204000	-122.505
417204100	-141.535
417204200	-121.27
417204300	-149.138
417204400	-121.088
417204500	-132.402
417204600	-120.406
417204700	-149.556
417204800	-122.781
417204900	-140.907
417205000	-122.57
417205100	-149.732
417205200	-121.664
417205300	-148.452
417205400	-119.809
417205500	-140.008
417205600	-120.892
417205700	-145.4
417205800	-121.553
417205900	-150.541
417206000	-120.572
417206100	-141.913
417206200	-121.412
417206300	-141.359
417206400	-123.964
417206500	-156.595
417206600	-121.475
417206700	-138.188
417206800	-121.648
417206900	-149.974
417207000	-123.333
417207100	-141.888
417207200	-118.83
417207300	-148.865
417207400	-123.759
417207500	-145.831
417207600	-121.358
417207700	-145.892
417207800	-120.706
417207900	-139.758
417208000	-119.32
417208100	-133.399
417208200	-120.449
417208300	-137.834
417208400	-119.126
417208500	-134.594
417208600	-121.305
417208700	-145.379
417208800	-122.231
417208900	-159.234
417209000	-120.866
417209100	-146.738
417209200	-123.349
417209300	-143.782
417209400	-120.02
417209500	-141.565
417209600	-119.49
417209700	-145.994
417209800	-124.068
417209900	-141.667
417210000	-120.696
417210100	-137.509
417210200	-119.269
417210300	-141.843
417210400	-120.061
417210500	-138.429
417210600	-119.567
417210700	-140.329
417210800	-120.893
417210900	-132.147
417211000	-121.166
417211100	-139.559
417211200	-119.42
417211300	-141.799
417211400	-118.114
417211500	-143.108
417211600	-124.809
417211700	-141.997
417211800	-122.35
417211900	-142.755
417212000	-124.288
417212100	-147.735
417212200	-121.649
417212300	-147.508
417212400	-122.798
417212500	-136.909
417212600	-119.41
417212700	-151.693
417212800	-123.676
417212900	-144.39
417213000	-120.939
417213100	-135.295
417213200	-122.337
417213300	-144.087
417213400	-120.041
417213500	-140.367
417213600	-121.015
417213700	-146.265
417213800	-121.376
417213900	-147.392
417214000	-121.472
417214100	-139.229
417214200	-120.762
417214300	-141.384
417214400	-121.472
417214500	-144.155
417214600	-123.121
417214700	-146.315
417214800	-119.768
417214900	-140.512
417215000	-121.018
417215100	-140.344
417215200	-120.585
417215300	-155.256
417215400	-121.224
417215500	-145.789
417215600	-119.286
417215700	-146.702
417215800	-119.863
417215900	-133.353
417216000	-123.515
417216100	-162.186
417216200	-119.41
417216300	-145.402
417216400	-121.405
417216500	-136.561
417216600	-122.406
417216700	-140.011
417216800	-119.4
417216900	-148.353
417217000	-122.287
417217100	-137.021
417217200	-119.342
417217300	-142.374
417217400	-119.777
417217500	-136.665
417217600	-118.991
417217700	-142.45
417217800	-122.358
417217900	-142.579
417218000	-121.271
417218100	-147.802
417218200	-122.188
417218300	-142.652
417218400	-122.808
417218500	-136.317
417218600	-122.382
417218700	-141.205
417218800	-120.768
417218900	-135.982
417219000	-121.767
417219100	-140.857
417219200	-119.572
417219300	-143.382
417219400	-124.045
417219500	-149.719
417219600	-119.375
417219700	-139.689
417219800	-121.135
417219900	-143.348
417220000	-122.542
417220100	-144.624
417220200	-121.186
417220300	-135.493
417220400	-123.214
417220500	-137.304
417220600	-123.997
417220700	-140.194
417220800	-120.626
417220900	-144.098
417221000	-121.054
417221100	-142.059
417221200	-119.41
417221300	-134.698
417221400	-123.355
417221500	-144.396
417221600	-120.288
417221700	-140.88
417221800	-122.072
417221900	-143.094
417222000	-121.733
417222100	-151.051
417222200	-121.128
417222300	-146.071
417222400	-121.892
417222500	-138.829
417222600	-119.608
417222700	-151.762
417222800	-119.529
417222900	-134.656
417223000	-122.831
417223100	-136.542
417223200	-117.611
417223300	-136.483
417223400	-119.348
417223500	-142.727
417223600	-120.715
417223700	-136.685
417223800	-120.308
417223900	-135.337
417224000	-118.209
417224100	-165.194
417224200	-119.759
417224300	-142.496
417224400	-120.705
417224500	-138.795
417224600	-117.427
417224700	-142.262
417224800	-119.987
417224900	-144.847
417225000	-123.132
417225100	-159.668
417225200	-122.301
417225300	-139.319
417225400	-121.505
417225500	-144.06
417225600	-122.185
417225700	-149.268
417225800	-119.464
417225900	-143.089
417226000	-122.245
417226100	-132.033
417226200	-118.258
417226300	-145.462
417226400	-121.493
417226500	-138.356
417226600	-120.099
417226700	-139.759
417226800	-118.011
417226900	-144.749
417227000	-123.362
417227100	-139.768
417227200	-122.236
417227300	-145.019
417227400	-122.365
417227500	-137.063
417227600	-120.493
417227700	-145.067
417227800	-118.461
417227900	-160.816
417228000	-121.468
417228100	-140.726
417228200	-121.082
417228300	-153.18
417228400	-121.246
417228500	-138.444
417228600	-121.258
417228700	-138.274
417228800	-120.488
417228900	-136.96
417229000	-119.756
417229100	-136.971
417229200	-120.838
417229300	-141.88
417229400	-120.249
417229500	-133.148
417229600	-123.846
417229700	-142.86
417229800	-119.667
417229900	-138.347
417230000	-118.191
417230100	-153.58
417230200	-119.907
417230300	-142.801
417230400	-118.792
417230500	-145.188
417230600	-120.472
417230700	-142.554
417230800	-122.405
417230900	-133.392
417231000	-119.955
417231100	-140.408
417231200	-118.177
417231300	-145.907
417231400	-120.298
417231500	-140.154
417231600	-120.867
417231700	-141.039
417231800	-119.389
417231900	-144.976
417232000	-119.818
417232100	-135.057
417232200	-117.961
417232300	-132.639
417232400	-120.489
417232500	-141.159
417232600	-119.346
417232700	-149.657
417232800	-119.391
417232900	-153.918
417233000	-121.537
417233100	-132.606
417233200	-121.508
417233300	-149.767
417233400	-122.014
417233500	-150.986
417233600	-120.48
417233700	-153.051
417233800	-123.705
417233900	-144.64
417234000	-122.712
417234100	-140.117
417234200	-120.239
417234300	-137.305
417234400	-119.425
417234500	-138.191
417234600	-119.722
417234700	-139.075
417234800	-122.106
417234900	-144.254
417235000	-119.948
417235100	-152.539
417235200	-122.879
417235300	-134.804
417235400	-119.654
417235500	-139.387
417235600	-118.842
417235700	-143.111
417235800	-120.981
417235900	-144.194
417236000	-120.682
417236100	-145.042
417236200	-119.74
417236300	-167.113
417236400	-118.133
417236500	-146.676
417236600	-123.431
417236700	-154.051
417236800	-120.069
417236900	-145.506
417237000	-119.583
417237100	-136.796
417237200	-119.137
417237300	-133.315
417237400	-121.766
417237500	-158.44
417237600	-120.97
417237700	-146.713
417237800	-118.606
417237900	-143.542
417238000	-116.769
417238100	-140.151
417238200	-119.919
417238300	-142.397
417238400	-120.903
417238500	-139.557
417238600	-120.203
417238700	-133.07
417238800	-121.276
417238900	-142.545
417239000	-120.435
417239100	-133.346
417239200	-121.196
417239300	-142.539
417239400	-119.408
417239500	-142.071
417239600	-117.027
417239700	-137.763
417239800	-119.646
417239900	-150.76
417240000	-119.7
417240100	-135.388
417240200	-121.024
417240300	-139.652
417240400	-118.66
417240500	-138.577
417240600	-120.024
417240700	-135.242
417240800	-120.537
417240900	-131.208
417241000	-122.488
417241100	-139.859
417241200	-119.093
417241300	-146.379
417241400	-120.656
417241500	-142.507
417241600	-121.585
417241700	-144.257
417241800	-119.826
417241900	-174.359
417242000	-119.83
417242100	-133.674
417242200	-122.259
417242300	-141.245
417242400	-120.661
417242500	-150.839
417242600	-120.273
417242700	-144.848
417242800	-122.576
417242900	-145.584
417243000	-120.552
417243100	-144.687
417243200	-121.283
417243300	-145.98
417243400	-123.39
417243500	-135.936
417243600	-122.976
417243700	-140.814
417243800	-119.972
417243900	-147.653
417244000	-118.309
417244100	-147.168
417244200	-120.445
417244300	-142.871
417244400	-120.309
417244500	-147.25
417244600	-120.564
417244700	-147.172
417244800	-121.177
417244900	-143.777
417245000	-121.295
417245100	-138.153
417245200	-119.384
417245300	-139.243
417245400	-120.781
417245500	-140.603
417245600	-122.153
417245700	-139.055
417245800	-120.961
417245900	-149.371
417246000	-120
417246100	-146.256
417246200	-120.73
417246300	-137.79
417246400	-121.159
417246500	-146.699
417246600	-120.195
417246700	-144.866
417246800	-120.502
417246900	-143.245
417247000	-119.52
417247100	-139.58
417247200	-117.156
417247300	-133.047
417247400	-118.579
417247500	-138.988
417247600	-121.291
417247700	-147.536
417247800	-119.998
417247900	-135.419
417248000	-119.245
417248100	-140.807
417248200	-118.949
417248300	-137.343
417248400	-121.07
417248500	-138.212
417248600	-120.951
417248700	-145.967
417248800	-118.59
417248900	-139.112
417249000	-118.243
417249100	-140.484
417249200	-119.75
417249300	-136.581
417249400	-123.245
417249500	-138.786
417249600	-120.27
417249700	-143.339
417249800	-119.273
[truncated: 18,002 more rows]
