# Supplementary material for: Passive frequency comb generation at radiofrequency for ranging applications
Source: Nat Commun. 2024 Apr 2;15:2844. doi: 10.1038/s41467-024-46940-2 (PMC10987526; doi:10.1038/s41467-024-46940-2)
Supplement: Supplementary file 5 — Source Data [file 41467_2024_46940_MOESM5_ESM.zip › Figure3_Data/836_10MHz_-05_20dBm.xlsx]

## Sheet: Sheet1
frequency (Hz)	power (dBm)
417050000	-103.876
417050100	-126.569
417050200	-100.81
417050300	-128.704
417050400	-100.811
417050500	-117.503
417050600	-102.752
417050700	-129.662
417050800	-101.455
417050900	-118.852
417051000	-100.743
417051100	-122.954
417051200	-103.179
417051300	-117.303
417051400	-102.494
417051500	-119.6
417051600	-99.4182
417051700	-127.086
417051800	-99.955
417051900	-116.851
417052000	-100.379
417052100	-120.753
417052200	-102.148
417052300	-127.972
417052400	-101.078
417052500	-115.645
417052600	-101.873
417052700	-133.083
417052800	-102.544
417052900	-126.43
417053000	-100.217
417053100	-115.135
417053200	-99.2917
417053300	-119.089
417053400	-99.3119
417053500	-120.708
417053600	-98.7714
417053700	-129.311
417053800	-100.637
417053900	-119.389
417054000	-96.1399
417054100	-112.032
417054200	-99.484
417054300	-114.567
417054400	-95.349
417054500	-113.152
417054600	-96.388
417054700	-114.484
417054800	-97.1289
417054900	-116.595
417055000	-97.5351
417055100	-120.449
417055200	-97.0086
417055300	-124.817
417055400	-95.9276
417055500	-122.531
417055600	-95.9495
417055700	-119.349
417055800	-94.4902
417055900	-120.535
417056000	-93.2566
417056100	-113.701
417056200	-92.2042
417056300	-118.034
417056400	-90.8184
417056500	-115.95
417056600	-92.1543
417056700	-106.302
417056800	-93.4916
417056900	-105.789
417057000	-90.713
417057100	-107.111
417057200	-88.1797
417057300	-106.037
417057400	-90.3727
417057500	-106.684
417057600	-87.5854
417057700	-116.043
417057800	-85.1381
417057900	-106.219
417058000	-80.442
417058100	-108.596
417058200	-79.7089
417058300	-102.961
417058400	-77.4524
417058500	-100.344
417058600	-72.2951
417058700	-88.6841
417058800	-40.8452
417058900	-69.1943
417059000	-46.2528
417059100	-91.6436
417059200	-74.2065
417059300	-86.764
417059400	-80.1932
417059500	-96.3025
417059600	-81.2342
417059700	-103.144
417059800	-80.7231
417059900	-103.475
417060000	-87.2554
417060100	-108.439
417060200	-85.2125
417060300	-104.049
417060400	-87.4332
417060500	-121.27
417060600	-87.2714
417060700	-117.714
417060800	-89.1463
417060900	-117.348
417061000	-89.1135
417061100	-113.897
417061200	-90.3954
417061300	-116.859
417061400	-90.4323
417061500	-108.72
417061600	-93.0512
417061700	-108.022
417061800	-93.0927
417061900	-119.22
417062000	-93.0927
417062100	-109.724
417062200	-97.4473
417062300	-114.789
417062400	-95.4977
417062500	-114.146
417062600	-98.2024
417062700	-127.099
417062800	-95.414
417062900	-120.226
417063000	-96.5282
417063100	-108.515
417063200	-95.4166
417063300	-122.364
417063400	-95.9555
417063500	-117.01
417063600	-97.4238
417063700	-123.425
417063800	-98.6929
417063900	-117.221
417064000	-102.343
417064100	-119.391
417064200	-98.8101
417064300	-111.327
417064400	-100.1
417064500	-117.692
417064600	-99.8812
417064700	-120.285
417064800	-98.2913
417064900	-125.956
417065000	-99.7729
417065100	-123.096
417065200	-100.472
417065300	-113.338
417065400	-102.338
417065500	-121.834
417065600	-101.085
417065700	-120.085
417065800	-101.622
417065900	-120.43
417066000	-97.6974
417066100	-124.148
417066200	-100.951
417066300	-123.303
417066400	-101.915
417066500	-129.576
417066600	-101.962
417066700	-118.166
417066800	-101.243
417066900	-117.906
417067000	-99.9719
417067100	-125.797
417067200	-103.179
417067300	-112.923
417067400	-102.154
417067500	-124.223
417067600	-101.834
417067700	-121.52
417067800	-101.548
417067900	-113.53
417068000	-103.709
417068100	-134.674
417068200	-104.885
417068300	-119.159
417068400	-103.629
417068500	-127.813
417068600	-102.722
417068700	-125.47
417068800	-100.5
417068900	-127.479
417069000	-103.364
417069100	-125.933
417069200	-101.473
417069300	-129.035
417069400	-104.964
417069500	-124.382
417069600	-105.251
417069700	-123.177
417069800	-105.252
417069900	-119.48
417070000	-105.516
417070100	-115.711
417070200	-103.443
417070300	-119.27
417070400	-107.417
417070500	-126.269
417070600	-105.23
417070700	-130.64
417070800	-106.282
417070900	-129.774
417071000	-106.992
417071100	-142.442
417071200	-106.421
417071300	-132.394
417071400	-105.56
417071500	-136.521
417071600	-106.872
417071700	-128.403
417071800	-105.923
417071900	-126.379
417072000	-104.405
417072100	-129.65
417072200	-104.643
417072300	-122.878
417072400	-104.339
417072500	-126.711
417072600	-107.133
417072700	-129.609
417072800	-105.804
417072900	-131.424
417073000	-105.325
417073100	-132.063
417073200	-106.606
417073300	-125.178
417073400	-109.115
417073500	-140.395
417073600	-107.882
417073700	-127.199
417073800	-106.782
417073900	-122.176
417074000	-107.676
417074100	-131.2
417074200	-106.033
417074300	-129.301
417074400	-108.259
417074500	-123.902
417074600	-106.138
417074700	-136.981
417074800	-107.272
417074900	-142.511
417075000	-107.564
417075100	-132.705
417075200	-108.719
417075300	-143.736
417075400	-106.643
417075500	-120.536
417075600	-105.999
417075700	-129.713
417075800	-108.669
417075900	-130.356
417076000	-108.692
417076100	-133.5
417076200	-108.694
417076300	-128.616
417076400	-105.262
417076500	-136.314
417076600	-109.297
417076700	-138.52
417076800	-109.485
417076900	-129.98
417077000	-108.782
417077100	-126.017
417077200	-109.188
417077300	-131.117
417077400	-109.442
417077500	-133.44
417077600	-110.07
417077700	-130.537
417077800	-108.131
417077900	-134.937
417078000	-109.736
417078100	-128.144
417078200	-111.581
417078300	-130.726
417078400	-108.576
417078500	-121.13
417078600	-110.884
417078700	-128.023
417078800	-109.033
417078900	-128.139
417079000	-109.11
417079100	-130.956
417079200	-109.71
417079300	-131.187
417079400	-108.722
417079500	-129.044
417079600	-109.786
417079700	-128.472
417079800	-112.026
417079900	-135.788
417080000	-110.505
417080100	-151.945
417080200	-111.675
417080300	-140.542
417080400	-112.058
417080500	-139.699
417080600	-113.694
417080700	-130.316
417080800	-107.816
417080900	-141.629
417081000	-108.71
417081100	-124.582
417081200	-111.453
417081300	-128.828
417081400	-110.243
417081500	-135.849
417081600	-109.355
417081700	-135.381
417081800	-110.419
417081900	-137.607
417082000	-110.998
417082100	-134.906
417082200	-111.227
417082300	-130.594
417082400	-112.693
417082500	-132.599
417082600	-109.66
417082700	-137.464
417082800	-114.012
417082900	-134.636
417083000	-109.152
417083100	-134.166
417083200	-110.828
417083300	-125.988
417083400	-110.563
417083500	-135.149
417083600	-112.374
417083700	-129.252
417083800	-112.578
417083900	-134.367
417084000	-109.34
417084100	-125.339
417084200	-112.528
417084300	-135.722
417084400	-113.393
417084500	-125.265
417084600	-109.394
417084700	-136.768
417084800	-111.548
417084900	-132.363
417085000	-113.458
417085100	-130.914
417085200	-111.689
417085300	-132.631
417085400	-111.705
417085500	-137.123
417085600	-112.412
417085700	-128.179
417085800	-109.887
417085900	-141.475
417086000	-115.825
417086100	-144.583
417086200	-114.14
417086300	-132.436
417086400	-113.931
417086500	-131.758
417086600	-111.803
417086700	-141.658
417086800	-111.891
417086900	-132.521
417087000	-111.473
417087100	-128.771
417087200	-112.07
417087300	-129.68
417087400	-112.837
417087500	-129.111
417087600	-112.844
417087700	-134.012
417087800	-112
417087900	-137.749
417088000	-110.768
417088100	-148.647
417088200	-110.737
417088300	-132.365
417088400	-112.175
417088500	-142.932
417088600	-113.162
417088700	-135.115
417088800	-113.969
417088900	-130.266
417089000	-113.917
417089100	-130.876
417089200	-114.479
417089300	-136.207
417089400	-114.384
417089500	-135.805
417089600	-113.538
417089700	-133.467
417089800	-111.153
417089900	-132.414
417090000	-113.633
417090100	-142.036
417090200	-111.885
417090300	-128.091
417090400	-112.451
417090500	-133.734
417090600	-112.974
417090700	-137.581
417090800	-116.413
417090900	-133.847
417091000	-111.25
417091100	-141.564
417091200	-114.133
417091300	-139.26
417091400	-114.684
417091500	-142.414
417091600	-113.869
417091700	-169.44
417091800	-116.421
417091900	-145.259
417092000	-113.527
417092100	-131.002
417092200	-114.462
417092300	-137.509
417092400	-116.645
417092500	-139.211
417092600	-117.34
417092700	-130.753
417092800	-114.925
417092900	-134.878
417093000	-114.724
417093100	-137.505
417093200	-114.357
417093300	-136.428
417093400	-114.491
417093500	-139.508
417093600	-114.661
417093700	-132.906
417093800	-114.041
417093900	-138.401
417094000	-114.365
417094100	-139.882
417094200	-112.2
417094300	-142.143
417094400	-110.781
417094500	-150.553
417094600	-117.513
417094700	-144.359
417094800	-113.082
417094900	-133.856
417095000	-117.609
417095100	-130.947
417095200	-116.205
417095300	-133.516
417095400	-117.117
417095500	-137.088
417095600	-115.3
417095700	-131.799
417095800	-112.685
417095900	-137.193
417096000	-116.549
417096100	-134.573
417096200	-112.088
417096300	-129.422
417096400	-115.113
417096500	-136.413
417096600	-115.288
417096700	-134.241
417096800	-116.546
417096900	-135.008
417097000	-115.293
417097100	-140.996
417097200	-112.854
417097300	-130.626
417097400	-114.131
417097500	-131.996
417097600	-114.277
417097700	-143.287
417097800	-113.935
417097900	-149.657
417098000	-116.319
417098100	-133.4
417098200	-114.766
417098300	-139.9
417098400	-113.757
417098500	-139.895
417098600	-115.472
417098700	-137.311
417098800	-113.1
417098900	-152.062
417099000	-115.783
417099100	-143.588
417099200	-113.825
417099300	-139.725
417099400	-113.828
417099500	-139.303
417099600	-116.481
417099700	-134.834
417099800	-115.234
417099900	-137.136
417100000	-114.755
417100100	-141.128
417100200	-114.368
417100300	-145.888
417100400	-116.062
417100500	-131.323
417100600	-117.568
417100700	-138.589
417100800	-117.986
417100900	-152.761
417101000	-116.509
417101100	-141.141
417101200	-117.844
417101300	-154.271
417101400	-117.784
417101500	-142.918
417101600	-116.191
417101700	-138.714
417101800	-114.887
417101900	-138.177
417102000	-116.972
417102100	-149.443
417102200	-115.604
417102300	-140.59
417102400	-117.176
417102500	-141.472
417102600	-116.145
417102700	-149.761
417102800	-115.926
417102900	-129.735
417103000	-114.413
417103100	-140.247
417103200	-115.095
417103300	-134.187
417103400	-115.092
417103500	-132.013
417103600	-118.31
417103700	-144.845
417103800	-119.205
417103900	-142.354
417104000	-116.991
417104100	-133.99
417104200	-117.14
417104300	-136.471
417104400	-117.793
417104500	-144.292
417104600	-117.869
417104700	-129.834
417104800	-114.396
417104900	-133.857
417105000	-116.959
417105100	-131.527
417105200	-114.079
417105300	-134.16
417105400	-116.995
417105500	-146.327
417105600	-118.11
417105700	-138.259
417105800	-116.895
417105900	-137.292
417106000	-115.275
417106100	-135.611
417106200	-117.84
417106300	-139.886
417106400	-115.582
417106500	-134.482
417106600	-115.58
417106700	-135.817
417106800	-114.393
417106900	-147.02
417107000	-115.359
417107100	-135.822
417107200	-115.406
417107300	-135.891
417107400	-114.755
417107500	-128.834
417107600	-114.839
417107700	-133.457
417107800	-119.923
417107900	-144.55
417108000	-116.583
417108100	-137.496
417108200	-116.625
417108300	-137.084
417108400	-115.257
417108500	-143.869
417108600	-118.892
417108700	-129.703
417108800	-116.074
417108900	-134.604
417109000	-115.688
417109100	-136.97
417109200	-116.228
417109300	-129.838
417109400	-118.588
417109500	-134.852
417109600	-117.287
417109700	-137.902
417109800	-114.688
417109900	-132.913
417110000	-117.835
417110100	-144.654
417110200	-116.059
417110300	-143.955
417110400	-115.959
417110500	-133.516
417110600	-113.811
417110700	-132.901
417110800	-116.894
417110900	-131.391
417111000	-117.701
417111100	-153.421
417111200	-119.277
417111300	-133.412
417111400	-117.167
417111500	-134.499
417111600	-116.71
417111700	-131.312
417111800	-118.402
417111900	-135.949
417112000	-116.757
417112100	-132.178
417112200	-118.207
417112300	-141.295
417112400	-115.452
417112500	-142.766
417112600	-117.826
417112700	-142.862
417112800	-115.617
417112900	-141.43
417113000	-117.304
417113100	-139.229
417113200	-113.35
417113300	-131.319
417113400	-117.528
417113500	-136.543
417113600	-118.174
417113700	-136.811
417113800	-117.592
417113900	-135.868
417114000	-118.716
417114100	-146.235
417114200	-117.052
417114300	-138.029
417114400	-118.685
417114500	-139.788
417114600	-117.448
417114700	-133.297
417114800	-115.676
417114900	-134.426
417115000	-117.355
417115100	-140.785
417115200	-118.211
417115300	-136.651
417115400	-117.866
417115500	-137.537
417115600	-118.178
417115700	-142.354
417115800	-115.684
417115900	-150.951
417116000	-117.746
417116100	-146.779
417116200	-117.978
417116300	-133.752
417116400	-115.866
417116500	-138.097
417116600	-116.977
417116700	-141.017
417116800	-117.561
417116900	-133.733
417117000	-115.418
417117100	-138.975
417117200	-119.137
417117300	-144.805
417117400	-117.598
417117500	-141.593
417117600	-119.426
417117700	-137.92
417117800	-115.212
417117900	-143.299
417118000	-117.181
417118100	-144.352
417118200	-119.289
417118300	-140.019
417118400	-116.909
417118500	-142
417118600	-119.272
417118700	-139.317
417118800	-117.717
417118900	-135.552
417119000	-116.867
417119100	-143.137
417119200	-118.804
417119300	-146.424
417119400	-119.552
417119500	-137.991
417119600	-116.973
417119700	-137.054
417119800	-119.039
417119900	-145.02
417120000	-116.475
417120100	-139.722
417120200	-119.975
417120300	-142.422
417120400	-119.869
417120500	-133.586
417120600	-119
417120700	-137.214
417120800	-117.706
417120900	-134.623
417121000	-119.545
417121100	-138.137
417121200	-116.992
417121300	-141.165
417121400	-117.219
417121500	-147.008
417121600	-117.542
417121700	-142.002
417121800	-116.385
417121900	-137.36
417122000	-118.859
417122100	-141.618
417122200	-118.428
417122300	-140.219
417122400	-118.032
417122500	-124.764
417122600	-117.9
417122700	-131.482
417122800	-117.825
417122900	-133.945
417123000	-118.63
417123100	-138.046
417123200	-118.819
417123300	-134.295
417123400	-120.379
417123500	-139.005
417123600	-118.223
417123700	-141.949
417123800	-116.776
417123900	-132.376
417124000	-116.605
417124100	-150.195
417124200	-119.885
417124300	-130.378
417124400	-117.221
417124500	-153.73
417124600	-120.398
417124700	-142.242
417124800	-119.324
417124900	-136.877
417125000	-118.005
417125100	-133.228
417125200	-119.406
417125300	-146.818
417125400	-117.501
417125500	-153.618
417125600	-119.913
417125700	-132.324
417125800	-118.788
417125900	-137.565
417126000	-116.653
417126100	-138.232
417126200	-118.673
417126300	-144.642
417126400	-118.798
417126500	-129.176
417126600	-118.175
417126700	-142.321
417126800	-118.163
417126900	-149.929
417127000	-120.416
417127100	-162.532
417127200	-119.509
417127300	-135.439
417127400	-118.162
417127500	-142.787
417127600	-118.578
417127700	-142.875
417127800	-118.542
417127900	-143.461
417128000	-118.769
417128100	-136.68
417128200	-120.167
417128300	-140.025
417128400	-118.157
417128500	-142.441
417128600	-120.111
417128700	-136.625
417128800	-122.604
417128900	-143.372
417129000	-117.65
417129100	-133.724
417129200	-119.741
417129300	-145.817
417129400	-121.224
417129500	-130.381
417129600	-119.021
417129700	-138.655
417129800	-119.026
417129900	-142.442
417130000	-119.358
417130100	-133.026
417130200	-120.619
417130300	-139.818
417130400	-120.918
417130500	-145.243
417130600	-119.865
417130700	-149.101
417130800	-117.362
417130900	-137.103
417131000	-119.133
417131100	-143.013
417131200	-119.203
417131300	-134.506
417131400	-121.462
417131500	-139.576
417131600	-117.821
417131700	-134.022
417131800	-117.638
417131900	-138.01
417132000	-119.618
417132100	-135.68
417132200	-117.762
417132300	-143.351
417132400	-119.176
417132500	-139.505
417132600	-117.555
417132700	-138.633
417132800	-118.981
417132900	-137.72
417133000	-116.777
417133100	-147.545
417133200	-120.192
417133300	-139.561
417133400	-120.354
417133500	-139.842
417133600	-121.447
417133700	-151.363
417133800	-120.042
417133900	-145.099
417134000	-121.211
417134100	-139.163
417134200	-118.628
417134300	-138.912
417134400	-118.644
417134500	-144.506
417134600	-120.661
417134700	-141.969
417134800	-119.739
417134900	-132.591
417135000	-116.964
417135100	-137.007
417135200	-118.494
417135300	-142.964
417135400	-120.283
417135500	-139.545
417135600	-118.324
417135700	-142.858
417135800	-120.207
417135900	-146.616
417136000	-120.568
417136100	-142.141
417136200	-116.915
417136300	-136.555
417136400	-119.878
417136500	-138.965
417136600	-119.271
417136700	-135.766
417136800	-119.255
417136900	-137.981
417137000	-120.965
417137100	-136.537
417137200	-119.134
417137300	-143.375
417137400	-118.838
417137500	-141.322
417137600	-118.518
417137700	-145.713
417137800	-121.586
417137900	-145.331
417138000	-119.983
417138100	-147.93
417138200	-120.981
417138300	-140.915
417138400	-120.166
417138500	-135.713
417138600	-118.752
417138700	-131.693
417138800	-120.115
417138900	-148.556
417139000	-120.504
417139100	-134.335
417139200	-122.112
417139300	-142.615
417139400	-118.3
417139500	-143.43
417139600	-119.522
417139700	-140.384
417139800	-118.483
417139900	-135.926
417140000	-122.039
417140100	-148.474
417140200	-122.373
417140300	-146.263
417140400	-121.119
417140500	-155.525
417140600	-119.443
417140700	-151.08
417140800	-120.736
417140900	-133.437
417141000	-120.079
417141100	-161.012
417141200	-121.26
417141300	-150.383
417141400	-121.415
417141500	-143.467
417141600	-121.147
417141700	-134.749
417141800	-121.115
417141900	-142.699
417142000	-119.355
417142100	-136.833
417142200	-119.512
417142300	-146.361
417142400	-118.37
417142500	-135.685
417142600	-118.563
417142700	-154.062
417142800	-121.973
417142900	-132.604
417143000	-122.316
417143100	-143.217
417143200	-117.709
417143300	-137.549
417143400	-121.088
417143500	-140.15
417143600	-121.801
417143700	-144.383
417143800	-120.164
417143900	-138.893
417144000	-120.978
417144100	-141.457
417144200	-117.19
417144300	-145.32
417144400	-121.865
417144500	-142.596
417144600	-120.837
417144700	-134.783
417144800	-118.693
417144900	-141.838
417145000	-120.935
417145100	-137.42
417145200	-122.142
417145300	-142.133
417145400	-119.342
417145500	-135.762
417145600	-116.721
417145700	-138.556
417145800	-119.753
417145900	-148.733
417146000	-118.965
417146100	-145.55
417146200	-121.883
417146300	-146.581
417146400	-119.882
417146500	-139.02
417146600	-122.259
417146700	-154.05
417146800	-119.791
417146900	-136.964
417147000	-118.97
417147100	-138.924
417147200	-118.847
417147300	-148.105
417147400	-120.037
417147500	-135.275
417147600	-121.953
417147700	-142.313
417147800	-121.042
417147900	-141.551
417148000	-119.623
417148100	-146.87
417148200	-121.385
417148300	-141.763
417148400	-120.149
417148500	-134.218
417148600	-121.698
417148700	-148.148
417148800	-121.531
417148900	-153.991
417149000	-121.826
417149100	-143.008
417149200	-117.599
417149300	-141.909
417149400	-117.651
417149500	-132.682
417149600	-119.032
417149700	-139.117
417149800	-118.945
417149900	-136.449
417150000	-122.408
417150100	-140.339
417150200	-119.235
417150300	-142.058
417150400	-119.135
417150500	-144.317
417150600	-120.974
417150700	-147.355
417150800	-121.165
417150900	-141.957
417151000	-118.735
417151100	-137.247
417151200	-117.844
417151300	-140.032
417151400	-119.927
417151500	-137.196
417151600	-120.774
417151700	-145.489
417151800	-118.223
417151900	-148.663
417152000	-119.684
417152100	-146.922
417152200	-119.381
417152300	-147.609
417152400	-121.713
417152500	-139.661
417152600	-119.14
417152700	-137.381
417152800	-124.296
417152900	-136.419
417153000	-118.345
417153100	-142.883
417153200	-120.708
417153300	-153.215
417153400	-119.284
417153500	-136.725
417153600	-121.117
417153700	-152.644
417153800	-120.408
417153900	-179.117
417154000	-123.316
417154100	-157.899
417154200	-121.11
417154300	-141.052
417154400	-119.29
417154500	-137.991
417154600	-115.836
417154700	-145.515
417154800	-119.364
417154900	-138.768
417155000	-120.013
417155100	-138.622
417155200	-120.013
417155300	-141.077
417155400	-119.821
417155500	-140.379
417155600	-120.958
417155700	-144.117
417155800	-122.61
417155900	-145.389
417156000	-117.007
417156100	-142.843
417156200	-121.654
417156300	-138.63
417156400	-120.204
417156500	-148.198
417156600	-119.856
417156700	-147.8
417156800	-120.277
417156900	-140.313
417157000	-120.369
417157100	-133.607
417157200	-119.631
417157300	-147.346
417157400	-122.693
417157500	-143.309
417157600	-121.981
417157700	-138.632
417157800	-121.634
417157900	-141.009
417158000	-120.449
417158100	-144.253
417158200	-115.741
417158300	-134.969
417158400	-122.183
417158500	-137.599
417158600	-119.954
417158700	-139.804
417158800	-121.641
417158900	-139.981
417159000	-123.234
417159100	-155.156
417159200	-119.613
417159300	-141.505
417159400	-121.417
417159500	-142.167
417159600	-117.482
417159700	-135.433
417159800	-119.475
417159900	-143.17
417160000	-118.792
417160100	-143.034
417160200	-120.418
417160300	-140.38
417160400	-121.184
417160500	-148.643
417160600	-121.214
417160700	-152.358
417160800	-120.615
417160900	-139.095
417161000	-121.799
417161100	-143.037
417161200	-121.33
417161300	-157.002
417161400	-119.822
417161500	-142.606
417161600	-121.817
417161700	-148.174
417161800	-120.509
417161900	-139.005
417162000	-121.039
417162100	-141.651
417162200	-122.47
417162300	-140.624
417162400	-121.418
417162500	-161.751
417162600	-120.113
417162700	-136.544
417162800	-122.321
417162900	-145.078
417163000	-122.842
417163100	-132.944
417163200	-118.728
417163300	-146.986
417163400	-118.618
417163500	-144.421
417163600	-120.246
417163700	-155.33
417163800	-120.969
417163900	-154.562
417164000	-120.801
417164100	-151.413
417164200	-118.163
417164300	-152.224
417164400	-122.108
417164500	-140.81
417164600	-119.837
417164700	-142.954
417164800	-122.205
417164900	-141.348
417165000	-123.609
417165100	-150.839
417165200	-118.626
417165300	-137.349
417165400	-119.4
417165500	-139.452
417165600	-119.591
417165700	-137.458
417165800	-124.528
417165900	-142.188
417166000	-121.665
417166100	-145.002
417166200	-123.238
417166300	-142.465
417166400	-121.406
417166500	-136.245
417166600	-120.503
417166700	-142.029
417166800	-118.438
417166900	-139.337
417167000	-122.252
417167100	-137.431
417167200	-120.094
417167300	-138.525
417167400	-121.962
417167500	-139.585
417167600	-122.108
417167700	-145.203
417167800	-118.737
417167900	-137.366
417168000	-122.304
417168100	-146.66
417168200	-120.983
417168300	-136.944
417168400	-117.449
417168500	-142.324
417168600	-121.39
417168700	-153.377
417168800	-121.035
417168900	-138.537
417169000	-120.44
417169100	-132.848
417169200	-120.95
417169300	-139.593
417169400	-118.151
417169500	-138.376
417169600	-123.659
417169700	-141.129
417169800	-120.02
417169900	-139.433
417170000	-121.77
417170100	-154.079
417170200	-121.414
417170300	-146.266
417170400	-122.009
417170500	-139.734
417170600	-121.544
417170700	-138.285
417170800	-121.082
417170900	-145.113
417171000	-121.123
417171100	-130.639
417171200	-118.645
417171300	-139.431
417171400	-121.184
417171500	-139.995
417171600	-119.759
417171700	-144.669
417171800	-118.801
417171900	-136.346
417172000	-120.394
417172100	-141.993
417172200	-121.168
417172300	-145.213
417172400	-119.547
417172500	-144.054
417172600	-120.279
417172700	-138.906
417172800	-122.462
417172900	-136.583
417173000	-119.17
417173100	-143.075
417173200	-120.592
417173300	-137.153
417173400	-121.306
417173500	-135.44
417173600	-120.337
417173700	-141.591
417173800	-120.76
417173900	-147.538
417174000	-118.956
417174100	-141.755
417174200	-119.383
417174300	-139.23
417174400	-124.693
417174500	-145.351
417174600	-120.881
417174700	-148.399
417174800	-122.231
417174900	-136.307
417175000	-117.903
417175100	-155.899
417175200	-121.143
417175300	-147.09
417175400	-124.499
417175500	-146.859
417175600	-122.544
417175700	-141.468
417175800	-123.146
417175900	-146.448
417176000	-120.044
417176100	-141.249
417176200	-119.695
417176300	-142.926
417176400	-119.247
417176500	-137.251
417176600	-122.922
417176700	-149.215
417176800	-124.593
417176900	-156.932
417177000	-122.559
417177100	-138.772
417177200	-122.186
417177300	-158.739
417177400	-118.544
417177500	-137.662
417177600	-119.295
417177700	-127.416
417177800	-119.217
417177900	-142.921
417178000	-122.905
417178100	-137.843
417178200	-117.936
417178300	-138.255
417178400	-120.708
417178500	-134.804
417178600	-120.837
417178700	-139.828
417178800	-123.244
417178900	-141.994
417179000	-119.616
417179100	-138.41
417179200	-122.409
417179300	-137.747
417179400	-118.849
417179500	-136.359
417179600	-120.716
417179700	-148.3
417179800	-121.877
417179900	-138.265
417180000	-120.309
417180100	-135.923
417180200	-120.89
417180300	-139.225
417180400	-121.543
417180500	-147.915
417180600	-121.29
417180700	-135.649
417180800	-121.364
417180900	-144.194
417181000	-121.157
417181100	-139.414
417181200	-123.417
417181300	-142.68
417181400	-122.595
417181500	-135.265
417181600	-120.117
417181700	-146.46
417181800	-119.833
417181900	-140.268
417182000	-119.727
417182100	-147.472
417182200	-117.901
417182300	-134.668
417182400	-121.678
417182500	-145.389
417182600	-124.086
417182700	-142.498
417182800	-121.714
417182900	-139.8
417183000	-120.748
417183100	-147.935
417183200	-122.627
417183300	-134.813
417183400	-120.564
417183500	-139.892
417183600	-121.315
417183700	-146.912
417183800	-121.417
417183900	-158.116
417184000	-121.099
417184100	-159.522
417184200	-123.202
417184300	-150.059
417184400	-125.455
417184500	-149.807
417184600	-121.099
417184700	-141.782
417184800	-120.387
417184900	-147.211
417185000	-120.554
417185100	-143.347
417185200	-121.695
417185300	-141.637
417185400	-121.244
417185500	-132.673
417185600	-123.096
417185700	-143.649
417185800	-120.592
417185900	-139.23
417186000	-121.469
417186100	-137.132
417186200	-122.126
417186300	-139.948
417186400	-122.437
417186500	-135.66
417186600	-121.909
417186700	-139.704
417186800	-120.653
417186900	-157.232
417187000	-122.019
417187100	-146.307
417187200	-123.898
417187300	-138.913
417187400	-120.146
417187500	-144.19
417187600	-123.2
417187700	-141.845
417187800	-121.569
417187900	-150.765
417188000	-125.73
417188100	-143.946
417188200	-121.318
417188300	-131.543
417188400	-121.165
417188500	-150.102
417188600	-123.302
417188700	-148.114
417188800	-121.757
417188900	-144.846
417189000	-119.532
417189100	-136.216
417189200	-120.605
417189300	-156.682
417189400	-119.286
417189500	-136.414
417189600	-122.298
417189700	-144.364
417189800	-121.417
417189900	-139.38
417190000	-121.441
417190100	-143.901
417190200	-122.23
417190300	-140.655
417190400	-124.004
417190500	-139.157
417190600	-120.99
417190700	-136.302
417190800	-121.143
417190900	-140.029
417191000	-121.351
417191100	-163.731
417191200	-120.622
417191300	-143.906
417191400	-122.008
417191500	-136.937
417191600	-122.269
417191700	-138.839
417191800	-121.672
417191900	-136.474
417192000	-122.256
417192100	-156.017
417192200	-120.472
417192300	-142.867
417192400	-122.448
417192500	-140.812
417192600	-121.61
417192700	-153.085
417192800	-120.784
417192900	-148.371
417193000	-120.739
417193100	-138.372
417193200	-121.064
417193300	-138.549
417193400	-122.226
417193500	-145.059
417193600	-120.847
417193700	-145.758
417193800	-122.338
417193900	-136.645
417194000	-118.018
417194100	-148.333
417194200	-119.343
417194300	-137.563
417194400	-120.678
417194500	-134.804
417194600	-121.089
417194700	-143.026
417194800	-121.669
417194900	-145.101
417195000	-124.29
417195100	-143.481
417195200	-119.786
417195300	-136.363
417195400	-119.406
417195500	-143.62
417195600	-122.128
417195700	-138.118
417195800	-121.802
417195900	-146.518
417196000	-120.809
417196100	-141.919
417196200	-122.861
417196300	-143.251
417196400	-120.928
417196500	-133.804
417196600	-118.58
417196700	-135.08
417196800	-119.603
417196900	-143.058
417197000	-121.483
417197100	-145.562
417197200	-121.28
417197300	-148.505
417197400	-121.622
417197500	-138.124
417197600	-117.713
417197700	-137.823
417197800	-120.949
417197900	-137.256
417198000	-121.308
417198100	-173.376
417198200	-119.051
417198300	-150.004
417198400	-120.044
417198500	-139.542
417198600	-122.175
417198700	-146.786
417198800	-122.155
417198900	-141.029
417199000	-123.475
417199100	-145.008
417199200	-120.911
417199300	-147.602
417199400	-121.025
417199500	-139.288
417199600	-123.414
417199700	-143.45
417199800	-117.318
417199900	-146.82
417200000	-120.309
417200100	-139.872
417200200	-120.829
417200300	-146.936
417200400	-121.278
417200500	-137.526
417200600	-122.092
417200700	-153.201
417200800	-122.365
417200900	-156.967
417201000	-122.128
417201100	-143.205
417201200	-121.553
417201300	-148.463
417201400	-121.54
417201500	-144.713
417201600	-121.861
417201700	-149.373
417201800	-121.888
417201900	-139.911
417202000	-120.391
417202100	-141.84
417202200	-121.807
417202300	-139.494
417202400	-121.152
417202500	-148.893
417202600	-119.377
417202700	-146.457
417202800	-120.472
417202900	-149.32
417203000	-121.89
417203100	-159.388
417203200	-119.287
417203300	-146.056
417203400	-119.046
417203500	-141.903
417203600	-118.184
417203700	-144.096
417203800	-122.635
417203900	-146.905
417204000	-121.051
417204100	-136.396
417204200	-121.207
417204300	-141.287
417204400	-120.641
417204500	-144.036
417204600	-119.081
417204700	-136.985
417204800	-119.089
417204900	-149.145
417205000	-122.663
417205100	-152.902
417205200	-119.338
417205300	-146.305
417205400	-122.794
417205500	-138.328
417205600	-119.94
417205700	-133.551
417205800	-121.138
417205900	-145.866
417206000	-120.643
417206100	-140.766
417206200	-123.11
417206300	-146.621
417206400	-122.009
417206500	-140.674
417206600	-121.122
417206700	-135.02
417206800	-120.59
417206900	-142.598
417207000	-120.91
417207100	-136.1
417207200	-120.525
417207300	-135.493
417207400	-118.768
417207500	-139.641
417207600	-119.061
417207700	-136.69
417207800	-118.526
417207900	-145.114
417208000	-119.853
417208100	-143.883
417208200	-121.569
417208300	-152.267
417208400	-118.617
417208500	-138.946
417208600	-124.051
417208700	-140.911
417208800	-123.187
417208900	-138.404
417209000	-121.14
417209100	-138.048
417209200	-121.439
417209300	-142.873
417209400	-123.544
417209500	-149.335
417209600	-120.283
417209700	-135.23
417209800	-119.898
417209900	-136.225
417210000	-124.445
417210100	-139.305
417210200	-120.976
417210300	-144.139
417210400	-118.521
417210500	-132.665
417210600	-120.43
417210700	-133.494
417210800	-122.4
417210900	-140.421
417211000	-121.303
417211100	-150.619
417211200	-120.037
417211300	-138.222
417211400	-121.235
417211500	-142.314
417211600	-120.349
417211700	-134.726
417211800	-121.359
417211900	-136.23
417212000	-121.059
417212100	-151.021
417212200	-122.066
417212300	-143.252
417212400	-121.173
417212500	-147.243
417212600	-122.044
417212700	-140.533
417212800	-121.129
417212900	-148.051
417213000	-119.501
417213100	-133.016
417213200	-121.933
417213300	-139.306
417213400	-119.504
417213500	-140.115
417213600	-121.125
417213700	-134.07
417213800	-121.734
417213900	-148.047
417214000	-121.164
417214100	-137.948
417214200	-122.133
417214300	-155.168
417214400	-120.382
417214500	-142.616
417214600	-121.516
417214700	-149.132
417214800	-122.554
417214900	-144.208
417215000	-123.694
417215100	-137.582
417215200	-120.179
417215300	-141.458
417215400	-122.885
417215500	-140.123
417215600	-121.981
417215700	-139.159
417215800	-122.223
417215900	-140.461
417216000	-122.811
417216100	-153.405
417216200	-117.823
417216300	-146.585
417216400	-120.211
417216500	-136.856
417216600	-121.534
417216700	-135.811
417216800	-118.009
417216900	-142.892
417217000	-123.704
417217100	-166.664
417217200	-120.84
417217300	-134.83
417217400	-118.698
417217500	-145.793
417217600	-119.509
417217700	-147.548
417217800	-118.931
417217900	-137.049
417218000	-117.098
417218100	-150.499
417218200	-120.793
417218300	-143.361
417218400	-122.591
417218500	-146.8
417218600	-122.102
417218700	-145.385
417218800	-121.895
417218900	-152.643
417219000	-122.072
417219100	-142.047
417219200	-121.716
417219300	-143.73
417219400	-121.01
417219500	-146.303
417219600	-123.027
417219700	-145.368
417219800	-120.904
417219900	-137.289
417220000	-122.232
417220100	-139.702
417220200	-117.033
417220300	-148.384
417220400	-120.739
417220500	-146.676
417220600	-117.221
417220700	-138.139
417220800	-118.37
417220900	-150.845
417221000	-124.704
417221100	-142.62
417221200	-119.415
417221300	-138.586
417221400	-119.33
417221500	-148.868
417221600	-123.649
417221700	-145.136
417221800	-118.691
417221900	-145.617
417222000	-121.91
417222100	-141.162
417222200	-123.073
417222300	-144.141
417222400	-119.687
417222500	-140.095
417222600	-120.252
417222700	-143.469
417222800	-119.298
417222900	-135.84
417223000	-122.591
417223100	-136.699
417223200	-118.782
417223300	-135.993
417223400	-118.954
417223500	-142.782
417223600	-120.827
417223700	-145.274
417223800	-122.573
417223900	-140.718
417224000	-122.026
417224100	-142.482
417224200	-120.937
417224300	-146.546
417224400	-121.337
417224500	-136.862
417224600	-120.27
417224700	-141.214
417224800	-121.41
417224900	-140.363
417225000	-121.041
417225100	-140.906
417225200	-119.155
417225300	-137.898
417225400	-120.07
417225500	-143.138
417225600	-122.253
417225700	-134.512
417225800	-119.421
417225900	-135.314
417226000	-120.5
417226100	-141.638
417226200	-120.37
417226300	-145.959
417226400	-119.09
417226500	-136.252
417226600	-117.169
417226700	-132.414
417226800	-120.938
417226900	-147.883
417227000	-122.236
417227100	-149.56
417227200	-121.865
417227300	-132.907
417227400	-121.244
417227500	-139.665
417227600	-121.266
417227700	-140.965
417227800	-121.246
417227900	-142.199
417228000	-120.638
417228100	-137.943
417228200	-119.873
417228300	-143.52
417228400	-122.149
417228500	-136.68
417228600	-120.745
417228700	-146.885
417228800	-119.824
417228900	-151.204
417229000	-122.258
417229100	-146.1
417229200	-120.514
417229300	-141.663
417229400	-119.409
417229500	-145.944
417229600	-119.236
417229700	-144.087
417229800	-122.638
417229900	-140.657
417230000	-121.915
417230100	-140.001
417230200	-119.454
417230300	-141.681
417230400	-119.993
417230500	-152.194
417230600	-121.303
417230700	-136.713
417230800	-116.842
417230900	-141.813
417231000	-120.084
417231100	-134.781
417231200	-119.91
417231300	-139.537
417231400	-118.943
417231500	-139.526
417231600	-121.795
417231700	-153.702
417231800	-122.541
417231900	-141.122
417232000	-122.53
417232100	-150.538
417232200	-121.201
417232300	-134.164
417232400	-119.583
417232500	-140.367
417232600	-120.888
417232700	-139.6
417232800	-120.372
417232900	-140.738
417233000	-119.903
417233100	-152.437
417233200	-119.671
417233300	-146.899
417233400	-120.075
417233500	-139.883
417233600	-118.541
417233700	-147.973
417233800	-121.583
417233900	-134.63
417234000	-120.451
417234100	-142.347
417234200	-120.047
417234300	-139.937
417234400	-118.999
417234500	-140.356
417234600	-117.021
417234700	-135.498
417234800	-121.04
417234900	-138.216
417235000	-120.524
417235100	-141.009
417235200	-116.555
417235300	-152.287
417235400	-119.893
417235500	-140.811
417235600	-120.408
417235700	-145.259
417235800	-120.761
417235900	-136.453
417236000	-121.211
417236100	-139.223
417236200	-120.445
417236300	-137.537
417236400	-118.765
417236500	-144.624
417236600	-121.209
417236700	-142.414
417236800	-119.016
417236900	-139.077
417237000	-121.59
417237100	-144.322
417237200	-118.939
417237300	-145.912
417237400	-118.701
417237500	-135.527
417237600	-118.91
417237700	-144.681
417237800	-119.678
417237900	-154.712
417238000	-118.822
417238100	-139.584
417238200	-119.966
417238300	-144.75
417238400	-121.357
417238500	-141.506
417238600	-116.67
417238700	-152.03
417238800	-121.369
417238900	-136.189
417239000	-120.422
417239100	-135.664
417239200	-119.351
417239300	-138.742
417239400	-122.29
417239500	-137.058
417239600	-121.556
417239700	-148.456
417239800	-122.653
417239900	-145.586
417240000	-120.279
417240100	-141.801
417240200	-119.446
417240300	-153.743
417240400	-119.357
417240500	-141.769
417240600	-119.576
417240700	-132.29
417240800	-119.462
417240900	-144.432
417241000	-119.249
417241100	-148.501
417241200	-120.965
417241300	-144.939
417241400	-122.401
417241500	-134.789
417241600	-120.118
417241700	-132.456
417241800	-120.532
417241900	-138.564
417242000	-119.815
417242100	-136.529
417242200	-124.127
417242300	-137.533
417242400	-118.07
417242500	-138.853
417242600	-119.133
417242700	-130.816
417242800	-118.407
417242900	-142.113
417243000	-120.948
417243100	-142.779
417243200	-121.739
417243300	-148.427
417243400	-119.68
417243500	-132.831
417243600	-120.514
417243700	-137.35
417243800	-119.144
417243900	-151.393
417244000	-119.578
417244100	-143.253
417244200	-121.927
417244300	-144.151
417244400	-121.174
417244500	-133.175
417244600	-121.35
417244700	-154.649
417244800	-119.633
417244900	-132.663
417245000	-119.312
417245100	-137.599
417245200	-118.479
417245300	-139.697
417245400	-119.423
417245500	-138.422
417245600	-117.49
417245700	-150.086
417245800	-121.29
417245900	-135.343
417246000	-117.623
417246100	-140.693
417246200	-118.445
417246300	-139.949
417246400	-118.261
417246500	-135.883
417246600	-117.091
417246700	-140.296
417246800	-118.782
417246900	-142.695
417247000	-118.751
417247100	-155.99
417247200	-121.197
417247300	-143.208
417247400	-119.929
417247500	-147.772
417247600	-119.75
417247700	-144.626
417247800	-120.529
417247900	-137.057
417248000	-117.442
417248100	-142.03
417248200	-119.931
417248300	-136.117
417248400	-118.662
417248500	-137.757
417248600	-118.517
417248700	-138.954
417248800	-119.092
417248900	-149.293
417249000	-116.838
417249100	-142.622
417249200	-120.713
417249300	-142.372
417249400	-118.788
417249500	-147.374
417249600	-121.005
417249700	-148.37
417249800	-121.518
[truncated: 18,002 more rows]
