# Supplementary material for: Passive frequency comb generation at radiofrequency for ranging applications
Source: Nat Commun. 2024 Apr 2;15:2844. doi: 10.1038/s41467-024-46940-2 (PMC10987526; doi:10.1038/s41467-024-46940-2)
Supplement: Supplementary file 5 — Source Data [file 41467_2024_46940_MOESM5_ESM.zip › Figure3_Data/836_10MHz_-05_30dBm.xlsx]

## Sheet: Sheet1
frequency (Hz)	power (dBm)
417050000	-98.4906
417050100	-118.748
417050200	-98.3305
417050300	-115.106
417050400	-97.3103
417050500	-113.842
417050600	-96.0439
417050700	-114.176
417050800	-100.917
417050900	-122.745
417051000	-98.5288
417051100	-124.885
417051200	-96.7191
417051300	-141.185
417051400	-97.9842
417051500	-115.639
417051600	-98.9866
417051700	-123.819
417051800	-99.0903
417051900	-129.076
417052000	-99.3142
417052100	-120.996
417052200	-102.004
417052300	-121.983
417052400	-101.825
417052500	-123.071
417052600	-101.124
417052700	-119.753
417052800	-100.581
417052900	-118.812
417053000	-100.515
417053100	-120.619
417053200	-100.517
417053300	-121.461
417053400	-102.597
417053500	-121.179
417053600	-99.3489
417053700	-114.381
417053800	-101.42
417053900	-126.771
417054000	-102.739
417054100	-120.29
417054200	-100.796
417054300	-128.225
417054400	-102.369
417054500	-123.559
417054600	-103.593
417054700	-117.82
417054800	-101.495
417054900	-125.22
417055000	-102.536
417055100	-125.592
417055200	-99.3975
417055300	-120.05
417055400	-105.131
417055500	-137.861
417055600	-105.235
417055700	-114.067
417055800	-101.181
417055900	-121.824
417056000	-102.616
417056100	-126.487
417056200	-104.209
417056300	-127.091
417056400	-104.163
417056500	-124.712
417056600	-102.808
417056700	-126.388
417056800	-104.018
417056900	-132.424
417057000	-106.056
417057100	-125.22
417057200	-103.271
417057300	-135.274
417057400	-104.015
417057500	-122.671
417057600	-105.72
417057700	-128.05
417057800	-103.606
417057900	-123.195
417058000	-102.696
417058100	-120.696
417058200	-104.458
417058300	-134.915
417058400	-108.207
417058500	-139.983
417058600	-107.222
417058700	-123.223
417058800	-107.185
417058900	-133.19
417059000	-106.886
417059100	-130.612
417059200	-105.468
417059300	-124.551
417059400	-107.198
417059500	-141.119
417059600	-106.009
417059700	-127.338
417059800	-108.306
417059900	-129.009
417060000	-106.06
417060100	-127.214
417060200	-105.948
417060300	-128.32
417060400	-105.709
417060500	-135.257
417060600	-105.708
417060700	-126.816
417060800	-109.466
417060900	-138.417
417061000	-106.569
417061100	-124.64
417061200	-108.856
417061300	-122.025
417061400	-106.893
417061500	-124.326
417061600	-105.771
417061700	-131.217
417061800	-107.113
417061900	-123.119
417062000	-107.674
417062100	-132.069
417062200	-105.8
417062300	-125.999
417062400	-106.759
417062500	-118.397
417062600	-105.222
417062700	-130.018
417062800	-108.321
417062900	-130.856
417063000	-107.022
417063100	-124.984
417063200	-108.301
417063300	-126.086
417063400	-107.283
417063500	-123.632
417063600	-107.734
417063700	-125.036
417063800	-108.776
417063900	-131.954
417064000	-110.095
417064100	-119.459
417064200	-107.287
417064300	-129.422
417064400	-110.434
417064500	-129.29
417064600	-109.796
417064700	-128.151
417064800	-110.868
417064900	-134.656
417065000	-110.715
417065100	-127.193
417065200	-112.563
417065300	-140.518
417065400	-108.683
417065500	-129.885
417065600	-111.18
417065700	-139.338
417065800	-107.07
417065900	-144.258
417066000	-108.711
417066100	-132.016
417066200	-109.083
417066300	-136.956
417066400	-108.998
417066500	-123.541
417066600	-110.033
417066700	-127.846
417066800	-110.42
417066900	-129.091
417067000	-112.05
417067100	-126.003
417067200	-111.536
417067300	-131.149
417067400	-109.829
417067500	-128.027
417067600	-110.232
417067700	-125.675
417067800	-109.509
417067900	-132.032
417068000	-110.096
417068100	-133.986
417068200	-110.482
417068300	-125.584
417068400	-112.335
417068500	-134.027
417068600	-111.701
417068700	-127.933
417068800	-107.971
417068900	-143.437
417069000	-112.969
417069100	-129.456
417069200	-112.49
417069300	-132.375
417069400	-112.587
417069500	-130.87
417069600	-109.41
417069700	-139.657
417069800	-110.438
417069900	-131.743
417070000	-113.633
417070100	-136.082
417070200	-111.234
417070300	-126.758
417070400	-112.08
417070500	-144.06
417070600	-112.088
417070700	-135.187
417070800	-113.455
417070900	-134.483
417071000	-112.005
417071100	-131.482
417071200	-110.31
417071300	-136.646
417071400	-110.648
417071500	-134.458
417071600	-109.065
417071700	-130.296
417071800	-112.82
417071900	-142.552
417072000	-113.362
417072100	-132.012
417072200	-114.409
417072300	-132.031
417072400	-112.489
417072500	-129.197
417072600	-110.727
417072700	-127.338
417072800	-109.854
417072900	-134.827
417073000	-110.968
417073100	-130.909
417073200	-113.019
417073300	-129.429
417073400	-110.968
417073500	-131.148
417073600	-114.727
417073700	-145.362
417073800	-113.03
417073900	-125.916
417074000	-113.523
417074100	-131.081
417074200	-112.678
417074300	-133.247
417074400	-110.177
417074500	-128.722
417074600	-111.208
417074700	-129.669
417074800	-112.947
417074900	-133.747
417075000	-115.351
417075100	-132.479
417075200	-115.691
417075300	-138.468
417075400	-113.57
417075500	-129.815
417075600	-112.879
417075700	-138.512
417075800	-112.879
417075900	-138.727
417076000	-114.956
417076100	-138.227
417076200	-114.605
417076300	-129.278
417076400	-112.907
417076500	-126.533
417076600	-114.686
417076700	-142.438
417076800	-115.935
417076900	-134.458
417077000	-115.266
417077100	-132.191
417077200	-112.055
417077300	-138.346
417077400	-112.365
417077500	-128.806
417077600	-115.976
417077700	-140.305
417077800	-115.979
417077900	-134.74
417078000	-115.403
417078100	-128.261
417078200	-113.902
417078300	-134.236
417078400	-114.409
417078500	-140.17
417078600	-116.015
417078700	-137.987
417078800	-112.864
417078900	-140.222
417079000	-113.983
417079100	-137.428
417079200	-113.312
417079300	-128.3
417079400	-114.727
417079500	-152.7
417079600	-113.033
417079700	-143.777
417079800	-113.239
417079900	-137.071
417080000	-117.427
417080100	-131.131
417080200	-112.436
417080300	-132.991
417080400	-113.674
417080500	-134.602
417080600	-114.479
417080700	-142.251
417080800	-116.579
417080900	-131.672
417081000	-114.326
417081100	-137.644
417081200	-115.283
417081300	-139.801
417081400	-113.89
417081500	-141.508
417081600	-113.233
417081700	-130.464
417081800	-114.084
417081900	-133.349
417082000	-113.881
417082100	-130.685
417082200	-116.344
417082300	-133.35
417082400	-116.012
417082500	-129.684
417082600	-114.943
417082700	-148.889
417082800	-115.292
417082900	-130.801
417083000	-117.7
417083100	-154.196
417083200	-114.325
417083300	-140.611
417083400	-116.357
417083500	-135.529
417083600	-116.437
417083700	-134.199
417083800	-115.05
417083900	-139.104
417084000	-115.841
417084100	-146.918
417084200	-115.015
417084300	-129.494
417084400	-116.132
417084500	-133.153
417084600	-117.063
417084700	-134.057
417084800	-118.352
417084900	-137.155
417085000	-116.384
417085100	-138.567
417085200	-113.19
417085300	-129.046
417085400	-114.169
417085500	-137.819
417085600	-113.184
417085700	-145.844
417085800	-114.012
417085900	-132.604
417086000	-115.622
417086100	-139.102
417086200	-116.637
417086300	-136.564
417086400	-113.88
417086500	-143.004
417086600	-116.431
417086700	-133.671
417086800	-115.86
417086900	-133.91
417087000	-115.304
417087100	-135.082
417087200	-118.025
417087300	-135.006
417087400	-116.939
417087500	-146.245
417087600	-117.255
417087700	-136.365
417087800	-114.998
417087900	-135.44
417088000	-117.151
417088100	-153.262
417088200	-118.296
417088300	-139.439
417088400	-114.227
417088500	-126.558
417088600	-115.765
417088700	-137.206
417088800	-115.602
417088900	-138.39
417089000	-114.841
417089100	-142.18
417089200	-114.435
417089300	-138.709
417089400	-115.573
417089500	-137.222
417089600	-115.599
417089700	-144.913
417089800	-117.305
417089900	-135.988
417090000	-116.454
417090100	-136.344
417090200	-119.13
417090300	-141.572
417090400	-115.935
417090500	-142.083
417090600	-115.659
417090700	-146.527
417090800	-119.337
417090900	-146.331
417091000	-119.142
417091100	-154.727
417091200	-116.284
417091300	-135.266
417091400	-114.396
417091500	-144.294
417091600	-117.104
417091700	-134.782
417091800	-116.012
417091900	-133.329
417092000	-118.433
417092100	-132.078
417092200	-118.434
417092300	-133.343
417092400	-115.714
417092500	-136.374
417092600	-117.266
417092700	-138.738
417092800	-118.395
417092900	-128.893
417093000	-117.386
417093100	-150.271
417093200	-114.131
417093300	-133.661
417093400	-116.208
417093500	-138.548
417093600	-118.56
417093700	-141.656
417093800	-117.162
417093900	-139.743
417094000	-115.73
417094100	-145.432
417094200	-117.829
417094300	-134.096
417094400	-117.829
417094500	-137.341
417094600	-117.583
417094700	-140.447
417094800	-118.354
417094900	-143.805
417095000	-118.159
417095100	-137.955
417095200	-116.621
417095300	-151.159
417095400	-118.258
417095500	-130.522
417095600	-116.16
417095700	-140.155
417095800	-116.622
417095900	-132.183
417096000	-118.31
417096100	-141.376
417096200	-117.88
417096300	-141.403
417096400	-118.631
417096500	-142.081
417096600	-117.039
417096700	-151.181
417096800	-119.219
417096900	-140.798
417097000	-118.158
417097100	-141.038
417097200	-118.983
417097300	-132.966
417097400	-117.469
417097500	-142.633
417097600	-117.198
417097700	-133.537
417097800	-115.302
417097900	-137.284
417098000	-119.237
417098100	-142.541
417098200	-120.593
417098300	-136.958
417098400	-119.563
417098500	-134.981
417098600	-117.656
417098700	-133.007
417098800	-118.551
417098900	-150.452
417099000	-117.681
417099100	-134.581
417099200	-119.774
417099300	-134.76
417099400	-119.192
417099500	-142.56
417099600	-119.209
417099700	-140.352
417099800	-119.634
417099900	-139.607
417100000	-118.506
417100100	-147.941
417100200	-118.316
417100300	-141.275
417100400	-119.679
417100500	-140.086
417100600	-118.103
417100700	-140.249
417100800	-117.363
417100900	-136.697
417101000	-119.364
417101100	-140.666
417101200	-117.034
417101300	-140.242
417101400	-120.128
417101500	-147.097
417101600	-119.768
417101700	-140.532
417101800	-120.808
417101900	-137.021
417102000	-119.156
417102100	-136.165
417102200	-116.966
417102300	-137.498
417102400	-119.045
417102500	-137.288
417102600	-117.889
417102700	-152.403
417102800	-119.458
417102900	-137.954
417103000	-118.155
417103100	-141.001
417103200	-118.656
417103300	-136.449
417103400	-119.402
417103500	-137.236
417103600	-118.277
417103700	-133.16
417103800	-119.669
417103900	-141.862
417104000	-120.713
417104100	-138.732
417104200	-118.443
417104300	-157.448
417104400	-120.501
417104500	-139.052
417104600	-120.768
417104700	-137.537
417104800	-119.035
417104900	-139.075
417105000	-120.055
417105100	-144.175
417105200	-121.14
417105300	-142.649
417105400	-120.819
417105500	-149.377
417105600	-118.938
417105700	-152.93
417105800	-120.658
417105900	-130.117
417106000	-119.87
417106100	-143.295
417106200	-118.666
417106300	-136.223
417106400	-118.812
417106500	-133.007
417106600	-120.296
417106700	-144.319
417106800	-119.594
417106900	-142.481
417107000	-118.905
417107100	-139.458
417107200	-120.376
417107300	-136.366
417107400	-116.785
417107500	-127.976
417107600	-118.132
417107700	-135.591
417107800	-116.466
417107900	-132.316
417108000	-116.98
417108100	-128.086
417108200	-116.89
417108300	-140.941
417108400	-118.001
417108500	-141.415
417108600	-119.354
417108700	-136.18
417108800	-118.402
417108900	-143.122
417109000	-118.063
417109100	-144.524
417109200	-119.418
417109300	-151.952
417109400	-118.228
417109500	-144.193
417109600	-122.311
417109700	-136.902
417109800	-121.095
417109900	-140.497
417110000	-120.068
417110100	-131.721
417110200	-119.362
417110300	-138.291
417110400	-119.16
417110500	-135.336
417110600	-118.98
417110700	-142.385
417110800	-119.815
417110900	-148.938
417111000	-120.829
417111100	-140.578
417111200	-117.407
417111300	-133.982
417111400	-118.825
417111500	-142.849
417111600	-119.858
417111700	-143.603
417111800	-120.819
417111900	-144.799
417112000	-121.445
417112100	-145.075
417112200	-121.955
417112300	-148.067
417112400	-120.958
417112500	-156.311
417112600	-119.241
417112700	-139.307
417112800	-119.653
417112900	-132.564
417113000	-119.725
417113100	-141.64
417113200	-116.975
417113300	-131.003
417113400	-117.171
417113500	-137.146
417113600	-120.591
417113700	-136.301
417113800	-119.003
417113900	-134.994
417114000	-117.3
417114100	-133.458
417114200	-119.522
417114300	-138.99
417114400	-118.817
417114500	-150.833
417114600	-119.245
417114700	-145.162
417114800	-119.097
417114900	-138.877
417115000	-117.048
417115100	-138.576
417115200	-117.422
417115300	-139.859
417115400	-122.871
417115500	-143.653
417115600	-119.913
417115700	-139.876
417115800	-119.375
417115900	-137.149
417116000	-116.001
417116100	-142.726
417116200	-123.175
417116300	-143.105
417116400	-119.948
417116500	-139.595
417116600	-121.06
417116700	-138.308
417116800	-120.826
417116900	-146.496
417117000	-121.156
417117100	-134.442
417117200	-121.487
417117300	-142.106
417117400	-120.006
417117500	-133.655
417117600	-120.28
417117700	-138.119
417117800	-118.657
417117900	-141.655
417118000	-119.555
417118100	-145.644
417118200	-121.137
417118300	-139.935
417118400	-122.828
417118500	-148.902
417118600	-120.934
417118700	-137.448
417118800	-119.441
417118900	-144.488
417119000	-120.212
417119100	-156.544
417119200	-119.933
417119300	-133.691
417119400	-120.14
417119500	-158.73
417119600	-120.736
417119700	-142.945
417119800	-117.753
417119900	-139.474
417120000	-120.833
417120100	-135.109
417120200	-118.613
417120300	-137.454
417120400	-120.028
417120500	-150.838
417120600	-119.667
417120700	-136.809
417120800	-119.887
417120900	-139.986
417121000	-117.675
417121100	-139.286
417121200	-120.548
417121300	-137.588
417121400	-123.596
417121500	-140.058
417121600	-120.012
417121700	-145.481
417121800	-122.551
417121900	-141.19
417122000	-119.192
417122100	-132.732
417122200	-121.33
417122300	-136.074
417122400	-121.962
417122500	-140.829
417122600	-121.375
417122700	-137.515
417122800	-119.9
417122900	-144.212
417123000	-121.932
417123100	-135.461
417123200	-120.667
417123300	-143.54
417123400	-121.002
417123500	-135.175
417123600	-120.384
417123700	-139.001
417123800	-121.352
417123900	-140.195
417124000	-121.048
417124100	-139.971
417124200	-118.748
417124300	-143.273
417124400	-121.845
417124500	-142.133
417124600	-119.442
417124700	-138.559
417124800	-121.174
417124900	-138.463
417125000	-121.761
417125100	-147.575
417125200	-118.377
417125300	-138.125
417125400	-120.096
417125500	-136.06
417125600	-119.908
417125700	-138.224
417125800	-121.535
417125900	-149.802
417126000	-123.531
417126100	-142.508
417126200	-120.659
417126300	-141.248
417126400	-117.225
417126500	-145.53
417126600	-118.203
417126700	-135.477
417126800	-118.772
417126900	-140.079
417127000	-122.942
417127100	-135.782
417127200	-119.266
417127300	-158.309
417127400	-122.478
417127500	-141.277
417127600	-120.554
417127700	-139.726
417127800	-121.902
417127900	-149.502
417128000	-119.564
417128100	-141.504
417128200	-118.937
417128300	-142.101
417128400	-119.91
417128500	-143.825
417128600	-121.304
417128700	-161.758
417128800	-121.262
417128900	-135.749
417129000	-120.613
417129100	-139.959
417129200	-119.72
417129300	-140.159
417129400	-119.779
417129500	-135.277
417129600	-121.279
417129700	-140.183
417129800	-121.207
417129900	-136.273
417130000	-118.405
417130100	-142.957
417130200	-119.728
417130300	-136.052
417130400	-122.338
417130500	-140.614
417130600	-118.842
417130700	-146.722
417130800	-117.313
417130900	-144.628
417131000	-120.212
417131100	-144.998
417131200	-120.715
417131300	-139.295
417131400	-118.566
417131500	-132.026
417131600	-122.962
417131700	-141.578
417131800	-118.574
417131900	-135.341
417132000	-122.538
417132100	-150.655
417132200	-119.392
417132300	-134.805
417132400	-123.795
417132500	-148.264
417132600	-119.831
417132700	-138.123
417132800	-118.859
417132900	-135.567
417133000	-118.936
417133100	-147.594
417133200	-119.548
417133300	-139.955
417133400	-121.178
417133500	-145.859
417133600	-122.829
417133700	-139.203
417133800	-120.259
417133900	-149.861
417134000	-121.455
417134100	-140.936
417134200	-119.392
417134300	-147.433
417134400	-121.651
417134500	-140.909
417134600	-121.269
417134700	-145.714
417134800	-118.347
417134900	-142.837
417135000	-119.417
417135100	-138.748
417135200	-119.63
417135300	-134.744
417135400	-119.727
417135500	-144.388
417135600	-123.122
417135700	-138.906
417135800	-120.328
417135900	-146.735
417136000	-120.028
417136100	-143.575
417136200	-119.678
417136300	-149.071
417136400	-122.316
417136500	-139.268
417136600	-118.826
417136700	-154.86
417136800	-120.356
417136900	-138.976
417137000	-120.786
417137100	-132.206
417137200	-121.742
417137300	-146.367
417137400	-120.699
417137500	-144.876
417137600	-121.15
417137700	-140.956
417137800	-122.666
417137900	-132.874
417138000	-121.535
417138100	-138.674
417138200	-122.179
417138300	-144.907
417138400	-120.341
417138500	-142.32
417138600	-123.622
417138700	-141.607
417138800	-117.965
417138900	-144.058
417139000	-122.745
417139100	-140.764
417139200	-119.337
417139300	-158.532
417139400	-119.815
417139500	-139.471
417139600	-118.857
417139700	-137.801
417139800	-123.206
417139900	-140.708
417140000	-117.216
417140100	-143.788
417140200	-120.899
417140300	-146.999
417140400	-123.238
417140500	-146.926
417140600	-121.54
417140700	-144.375
417140800	-121.237
417140900	-138.749
417141000	-120.359
417141100	-142.928
417141200	-120.333
417141300	-144.424
417141400	-120.368
417141500	-143.483
417141600	-117.999
417141700	-141.734
417141800	-118.597
417141900	-146.321
417142000	-118.831
417142100	-139.452
417142200	-120.168
417142300	-144.293
417142400	-119.869
417142500	-143.65
417142600	-120.539
417142700	-133.654
417142800	-122.298
417142900	-139.323
417143000	-124.22
417143100	-150.838
417143200	-120.19
417143300	-147.184
417143400	-121.927
417143500	-152.614
417143600	-120.504
417143700	-140.716
417143800	-119.822
417143900	-146.974
417144000	-120.689
417144100	-144.421
417144200	-117.303
417144300	-141.026
417144400	-120.852
417144500	-142.304
417144600	-120.878
417144700	-143.921
417144800	-120.515
417144900	-147.106
417145000	-122.303
417145100	-137.046
417145200	-120.838
417145300	-147.611
417145400	-120.384
417145500	-145.917
417145600	-119.479
417145700	-137.888
417145800	-122.588
417145900	-135.933
417146000	-118.923
417146100	-151.136
417146200	-120.694
417146300	-144.383
417146400	-122.119
417146500	-136.265
417146600	-119.947
417146700	-141.777
417146800	-119.421
417146900	-146.006
417147000	-120.383
417147100	-142.878
417147200	-120.383
417147300	-147.936
417147400	-120.157
417147500	-135.023
417147600	-121.036
417147700	-141.65
417147800	-120.801
417147900	-134.99
417148000	-120.995
417148100	-144.088
417148200	-121.128
417148300	-158.25
417148400	-121.316
417148500	-151.388
417148600	-120.748
417148700	-157.294
417148800	-121.672
417148900	-142.612
417149000	-120.204
417149100	-136.477
417149200	-120.825
417149300	-139.76
417149400	-119.476
417149500	-144.482
417149600	-120.618
417149700	-143.927
417149800	-119.627
417149900	-135.507
417150000	-120.501
417150100	-137.06
417150200	-122.31
417150300	-146.195
417150400	-123.014
417150500	-140.275
417150600	-121.114
417150700	-145.816
417150800	-120.42
417150900	-145.075
417151000	-119.376
417151100	-150.425
417151200	-122.461
417151300	-141.626
417151400	-122.85
417151500	-144.676
417151600	-120.344
417151700	-139.256
417151800	-119.677
417151900	-135.253
417152000	-119.959
417152100	-148.021
417152200	-122.792
417152300	-142.538
417152400	-119.194
417152500	-140.116
417152600	-120.138
417152700	-136.609
417152800	-120.837
417152900	-146.955
417153000	-121.769
417153100	-135.256
417153200	-121.23
417153300	-150.123
417153400	-121.849
417153500	-142.269
417153600	-120.757
417153700	-137.003
417153800	-121.407
417153900	-149.029
417154000	-121.608
417154100	-146.477
417154200	-122.096
417154300	-139.685
417154400	-121.576
417154500	-129.448
417154600	-121.32
417154700	-139.362
417154800	-121.941
417154900	-146.333
417155000	-124.708
417155100	-137.513
417155200	-117.922
417155300	-144.868
417155400	-120.399
417155500	-142.015
417155600	-120.372
417155700	-137.088
417155800	-122.398
417155900	-140.606
417156000	-121.809
417156100	-154.435
417156200	-121.493
417156300	-141.064
417156400	-121.575
417156500	-145.839
417156600	-119.27
417156700	-144.433
417156800	-120.341
417156900	-144.305
417157000	-124.935
417157100	-166.889
417157200	-119.665
417157300	-141.223
417157400	-120.744
417157500	-138.046
417157600	-123.054
417157700	-151.125
417157800	-119.49
417157900	-141.56
417158000	-120.139
417158100	-145.207
417158200	-117.995
417158300	-137.847
417158400	-122.777
417158500	-137.734
417158600	-122.779
417158700	-161.081
417158800	-119.787
417158900	-140.974
417159000	-122.245
417159100	-136.762
417159200	-122.897
417159300	-143.714
417159400	-122.937
417159500	-142.08
417159600	-117.706
417159700	-147.224
417159800	-119.353
417159900	-137.428
417160000	-122.351
417160100	-139.872
417160200	-121.675
417160300	-157.472
417160400	-121.121
417160500	-151.179
417160600	-121.629
417160700	-136.227
417160800	-120.019
417160900	-143.319
417161000	-121.335
417161100	-142.881
417161200	-121.67
417161300	-147.615
417161400	-121.824
417161500	-137.759
417161600	-119.113
417161700	-148.004
417161800	-120.417
417161900	-140.294
417162000	-122.651
417162100	-143.821
417162200	-120.599
417162300	-144.992
417162400	-121.499
417162500	-139.007
417162600	-123.658
417162700	-151.032
417162800	-121.28
417162900	-136.159
417163000	-121.474
417163100	-139.087
417163200	-121.622
417163300	-149.572
417163400	-120.174
417163500	-140.241
417163600	-120.877
417163700	-139.312
417163800	-121.55
417163900	-141.097
417164000	-119.717
417164100	-137.919
417164200	-120.014
417164300	-139.677
417164400	-119.303
417164500	-135.703
417164600	-121.588
417164700	-139.43
417164800	-118.285
417164900	-142.292
417165000	-119.334
417165100	-138.665
417165200	-120.595
417165300	-142.896
417165400	-122.5
417165500	-147.673
417165600	-123.088
417165700	-143.913
417165800	-123.147
417165900	-141.409
417166000	-120.408
417166100	-152.444
417166200	-119.358
417166300	-131.819
417166400	-123.326
417166500	-154.853
417166600	-119.214
417166700	-146.794
417166800	-120.551
417166900	-152.276
417167000	-121.202
417167100	-147.172
417167200	-122.605
417167300	-149.162
417167400	-122.048
417167500	-138.949
417167600	-122.455
417167700	-147.426
417167800	-122.982
417167900	-136.828
417168000	-121.701
417168100	-142.582
417168200	-120.989
417168300	-143.807
417168400	-121.019
417168500	-140.206
417168600	-124.69
417168700	-143.746
417168800	-119.274
417168900	-142.457
417169000	-121.807
417169100	-139.068
417169200	-120.559
417169300	-145.053
417169400	-120.372
417169500	-152.371
417169600	-120.243
417169700	-137.959
417169800	-121.005
417169900	-142.444
417170000	-122.328
417170100	-161.12
417170200	-123.284
417170300	-140.665
417170400	-120.143
417170500	-139.916
417170600	-123.56
417170700	-142.144
417170800	-120.412
417170900	-138.979
417171000	-119.493
417171100	-146.398
417171200	-119.913
417171300	-137.821
417171400	-122.45
417171500	-133.309
417171600	-119.409
417171700	-134.239
417171800	-119.486
417171900	-142.045
417172000	-122.508
417172100	-160.134
417172200	-123.325
417172300	-144.029
417172400	-120.425
417172500	-138.41
417172600	-121.44
417172700	-142.521
417172800	-120.716
417172900	-164.562
417173000	-122.253
417173100	-141.33
417173200	-117.13
417173300	-140.243
417173400	-121.966
417173500	-148.431
417173600	-123.298
417173700	-160.37
417173800	-121.259
417173900	-157.58
417174000	-120.311
417174100	-150.331
417174200	-121.82
417174300	-150.957
417174400	-120.707
417174500	-148.808
417174600	-122.384
417174700	-149.983
417174800	-122.473
417174900	-147.691
417175000	-122.184
417175100	-139.859
417175200	-123.382
417175300	-141.921
417175400	-119.003
417175500	-144.459
417175600	-118.397
417175700	-139.922
417175800	-121.436
417175900	-148.439
417176000	-122.403
417176100	-140.704
417176200	-119.286
417176300	-147.064
417176400	-119.202
417176500	-142.077
417176600	-121.216
417176700	-145.504
417176800	-121.844
417176900	-148.177
417177000	-119.979
417177100	-137.808
417177200	-122.622
417177300	-137.444
417177400	-121.092
417177500	-140.585
417177600	-120.647
417177700	-148.38
417177800	-120.572
417177900	-130.334
417178000	-119.756
417178100	-139.977
417178200	-122.177
417178300	-140.399
417178400	-120.299
417178500	-139.226
417178600	-120.03
417178700	-136.382
417178800	-120.929
417178900	-140.034
417179000	-120.663
417179100	-139.678
417179200	-123.296
417179300	-148.201
417179400	-119.46
417179500	-151.144
417179600	-121.108
417179700	-139.737
417179800	-121.693
417179900	-139.775
417180000	-119.388
417180100	-142.532
417180200	-120.563
417180300	-148.39
417180400	-119.709
417180500	-141.206
417180600	-121.632
417180700	-152.855
417180800	-119.587
417180900	-140.083
417181000	-120.172
417181100	-145.686
417181200	-119.632
417181300	-146.92
417181400	-121.312
417181500	-139.767
417181600	-120.231
417181700	-134.762
417181800	-119.755
417181900	-139.273
417182000	-120.623
417182100	-144.113
417182200	-121.412
417182300	-149.699
417182400	-120.938
417182500	-131.407
417182600	-120.972
417182700	-149.835
417182800	-123.564
417182900	-141.671
417183000	-121.256
417183100	-145.03
417183200	-122.237
417183300	-141.804
417183400	-124.117
417183500	-138.608
417183600	-119.602
417183700	-150.35
417183800	-122.809
417183900	-147.222
417184000	-119.822
417184100	-143.831
417184200	-120.048
417184300	-145.056
417184400	-120.557
417184500	-135.915
417184600	-119.95
417184700	-137.445
417184800	-121.518
417184900	-146.699
417185000	-118.295
417185100	-154.514
417185200	-123.284
417185300	-142.054
417185400	-120.252
417185500	-149.678
417185600	-118.561
417185700	-144.905
417185800	-122.589
417185900	-138.849
417186000	-120.625
417186100	-142.487
417186200	-120.332
417186300	-139.012
417186400	-120.765
417186500	-140.729
417186600	-123.306
417186700	-140.243
417186800	-120.761
417186900	-140.677
417187000	-119.38
417187100	-146.567
417187200	-120.406
417187300	-139.228
417187400	-122.047
417187500	-140.078
417187600	-121.41
417187700	-138.235
417187800	-120.96
417187900	-137.027
417188000	-119.384
417188100	-136.209
417188200	-120.09
417188300	-136.165
417188400	-123.745
417188500	-143.463
417188600	-121.862
417188700	-148.35
417188800	-120.53
417188900	-136.576
417189000	-122.493
417189100	-145.773
417189200	-122.606
417189300	-138.85
417189400	-122.302
417189500	-134.655
417189600	-121.983
417189700	-142.785
417189800	-120.748
417189900	-140.076
417190000	-120.49
417190100	-142.101
417190200	-118.427
417190300	-145.746
417190400	-120.923
417190500	-150.664
417190600	-123.867
417190700	-147.889
417190800	-120.2
417190900	-141.67
417191000	-119.839
417191100	-140.676
417191200	-119.288
417191300	-144.351
417191400	-121.691
417191500	-141.317
417191600	-122.161
417191700	-135.076
417191800	-118.726
417191900	-145.426
417192000	-123.429
417192100	-140.197
417192200	-120.585
417192300	-144.843
417192400	-123.113
417192500	-147.931
417192600	-120.628
417192700	-141.191
417192800	-120.143
417192900	-143.326
417193000	-122.134
417193100	-144.65
417193200	-121.624
417193300	-139.13
417193400	-121.341
417193500	-137.369
417193600	-120.278
417193700	-139.067
417193800	-120.146
417193900	-141.128
417194000	-116.787
417194100	-142.156
417194200	-122.06
417194300	-159.42
417194400	-121.373
417194500	-141.972
417194600	-119.225
417194700	-138.104
417194800	-123.001
417194900	-139.66
417195000	-120.349
417195100	-137.145
417195200	-119.441
417195300	-139.089
417195400	-119.477
417195500	-142.578
417195600	-120.847
417195700	-140.449
417195800	-119.246
417195900	-138.774
417196000	-121.931
417196100	-135.896
417196200	-118.843
417196300	-148.177
417196400	-120.881
417196500	-143.054
417196600	-121.291
417196700	-138.15
417196800	-122.551
417196900	-145.866
417197000	-119.451
417197100	-135.827
417197200	-119.762
417197300	-141.163
417197400	-121.026
417197500	-157.445
417197600	-119.39
417197700	-137.627
417197800	-121.675
417197900	-143.719
417198000	-118.846
417198100	-140.647
417198200	-119.154
417198300	-142.015
417198400	-122.667
417198500	-141.356
417198600	-120.549
417198700	-136.082
417198800	-121.992
417198900	-140.431
417199000	-121.838
417199100	-145.177
417199200	-119.687
417199300	-143.716
417199400	-123.282
417199500	-143.308
417199600	-119.203
417199700	-138.308
417199800	-120.111
417199900	-145.906
417200000	-120.817
417200100	-134.951
417200200	-120.884
417200300	-142.836
417200400	-120.756
417200500	-140.151
417200600	-120.316
417200700	-144.42
417200800	-123.5
417200900	-138.772
417201000	-120.064
417201100	-144.535
417201200	-119.86
417201300	-146.135
417201400	-122.235
417201500	-146.494
417201600	-120.439
417201700	-134.827
417201800	-120.044
417201900	-143.806
417202000	-121.646
417202100	-142.139
417202200	-123.899
417202300	-151.829
417202400	-122.015
417202500	-147.671
417202600	-120.277
417202700	-132.947
417202800	-122.516
417202900	-145.933
417203000	-120.78
417203100	-140.121
417203200	-121.144
417203300	-140.774
417203400	-120.748
417203500	-135.865
417203600	-120.782
417203700	-134.712
417203800	-119.417
417203900	-139.848
417204000	-120.436
417204100	-143.651
417204200	-121.355
417204300	-141.273
417204400	-120.231
417204500	-146.463
417204600	-121.693
417204700	-147.313
417204800	-120.814
417204900	-136.19
417205000	-119.754
417205100	-149.195
417205200	-119.242
417205300	-153.202
417205400	-123.039
417205500	-144.248
417205600	-121.245
417205700	-150.12
417205800	-117.401
417205900	-135.622
417206000	-122.963
417206100	-143.365
417206200	-123.382
417206300	-163.152
417206400	-120.9
417206500	-143.472
417206600	-122.515
417206700	-138.345
417206800	-120.831
417206900	-141.112
417207000	-121.944
417207100	-134.165
417207200	-120.103
417207300	-148.143
417207400	-119.892
417207500	-144.529
417207600	-121.674
417207700	-144.51
417207800	-122.052
417207900	-151.431
417208000	-117.384
417208100	-142.232
417208200	-121.232
417208300	-150.654
417208400	-121.027
417208500	-152.835
417208600	-121.352
417208700	-150.258
417208800	-119.75
417208900	-136.362
417209000	-121.34
417209100	-138.817
417209200	-120.477
417209300	-143.469
417209400	-121.853
417209500	-144.321
417209600	-120.945
417209700	-151.437
417209800	-119.571
417209900	-140.825
417210000	-118.852
417210100	-150.927
417210200	-120.938
417210300	-146.837
417210400	-122.533
417210500	-148.826
417210600	-122.767
417210700	-139.706
417210800	-119.953
417210900	-149.996
417211000	-118.912
417211100	-146.67
417211200	-119.098
417211300	-136.474
417211400	-122.729
417211500	-144.408
417211600	-119.166
417211700	-143.915
417211800	-122.696
417211900	-144.353
417212000	-121.787
417212100	-146.585
417212200	-121.986
417212300	-135.217
417212400	-122.355
417212500	-143.065
417212600	-120.143
417212700	-138.432
417212800	-120.507
417212900	-139.739
417213000	-123.316
417213100	-138.349
417213200	-120.95
417213300	-141.574
417213400	-120.149
417213500	-146.212
417213600	-121.047
417213700	-137.361
417213800	-118.562
417213900	-141.299
417214000	-124.427
417214100	-142.082
417214200	-121.073
417214300	-139.247
417214400	-121.514
417214500	-129.799
417214600	-121.232
417214700	-144.697
417214800	-122.263
417214900	-141.926
417215000	-119.31
417215100	-147.131
417215200	-121.703
417215300	-133.568
417215400	-118.806
417215500	-145.563
417215600	-120.676
417215700	-147.186
417215800	-120.152
417215900	-142.051
417216000	-121.486
417216100	-134.428
417216200	-119.625
417216300	-142.577
417216400	-118.196
417216500	-138.865
417216600	-121.688
417216700	-143.465
417216800	-121.772
417216900	-136.408
417217000	-121.449
417217100	-144.038
417217200	-121.34
417217300	-141.942
417217400	-123.142
417217500	-140.109
417217600	-122.883
417217700	-137.178
417217800	-119.068
417217900	-140.855
417218000	-120.433
417218100	-135.922
417218200	-121.146
417218300	-139.071
417218400	-121.215
417218500	-143.692
417218600	-120.194
417218700	-139.626
417218800	-118.604
417218900	-142.993
417219000	-121.066
417219100	-138.943
417219200	-120.593
417219300	-145.164
417219400	-118.913
417219500	-147.674
417219600	-122.604
417219700	-143.25
417219800	-120.116
417219900	-141.202
417220000	-121.157
417220100	-144.036
417220200	-120.588
417220300	-137.704
417220400	-117.329
417220500	-146.906
417220600	-117.348
417220700	-143.772
417220800	-122.18
417220900	-134.119
417221000	-121.589
417221100	-143.61
417221200	-119.517
417221300	-158.087
417221400	-120.214
417221500	-136.052
417221600	-119.469
417221700	-142.139
417221800	-121.376
417221900	-156.439
417222000	-120.045
417222100	-145.025
417222200	-119.595
417222300	-140.072
417222400	-119.608
417222500	-139.771
417222600	-123.131
417222700	-145.649
417222800	-123.003
417222900	-144.712
417223000	-119.571
417223100	-138.155
417223200	-121.899
417223300	-131.918
417223400	-119.888
417223500	-135.903
417223600	-120.15
417223700	-147.33
417223800	-121.025
417223900	-147.424
417224000	-121.305
417224100	-144.572
417224200	-121.179
417224300	-137.563
417224400	-121.685
417224500	-156.274
417224600	-119.92
417224700	-147.387
417224800	-121.138
417224900	-133.606
417225000	-120.472
417225100	-136.392
417225200	-121.186
417225300	-134.227
417225400	-119.334
417225500	-138.479
417225600	-119.267
417225700	-143.723
417225800	-118.993
417225900	-138.7
417226000	-120.911
417226100	-144.734
417226200	-119.058
417226300	-143.194
417226400	-120.096
417226500	-142.554
417226600	-121.237
417226700	-137.292
417226800	-119.893
417226900	-146.763
417227000	-121.284
417227100	-141.124
417227200	-120.908
417227300	-141.312
417227400	-118.531
417227500	-132.803
417227600	-118.855
417227700	-149.847
417227800	-121.598
417227900	-141.186
417228000	-119.958
417228100	-152.019
417228200	-120.425
417228300	-145.237
417228400	-120.06
417228500	-136.672
417228600	-116.35
417228700	-141.551
417228800	-119.862
417228900	-142.644
417229000	-118.784
417229100	-159.718
417229200	-122.147
417229300	-145.586
417229400	-122.002
417229500	-140.563
417229600	-119.409
417229700	-147.451
417229800	-120.187
417229900	-145.734
417230000	-118.481
417230100	-138.955
417230200	-119.073
417230300	-149.938
417230400	-116.609
417230500	-136.185
417230600	-118.972
417230700	-138.414
417230800	-118.87
417230900	-132.531
417231000	-118.556
417231100	-141.181
417231200	-121.855
417231300	-137.145
417231400	-118.727
417231500	-139.934
417231600	-121.957
417231700	-149.665
417231800	-119.121
417231900	-135.196
417232000	-120.532
417232100	-144.079
417232200	-119.903
417232300	-148.277
417232400	-118.839
417232500	-151.033
417232600	-119.332
417232700	-139.901
417232800	-120.635
417232900	-136.202
417233000	-119.045
417233100	-139.715
417233200	-120.382
417233300	-139.502
417233400	-120.855
417233500	-144.936
417233600	-120.344
417233700	-142.23
417233800	-121.499
417233900	-147.96
417234000	-122.064
417234100	-145.938
417234200	-120.563
417234300	-142.16
417234400	-119.424
417234500	-143.555
417234600	-120.799
417234700	-136.597
417234800	-116.569
417234900	-140.321
417235000	-119.176
417235100	-145.675
417235200	-121.28
417235300	-130.422
417235400	-120.397
417235500	-144.505
417235600	-119.58
417235700	-139.012
417235800	-122.113
417235900	-156.129
417236000	-121.873
417236100	-140.281
417236200	-118.716
417236300	-146.516
417236400	-118.418
417236500	-150.062
417236600	-123.31
417236700	-150.568
417236800	-117.906
417236900	-147.691
417237000	-121.076
417237100	-155.055
417237200	-120.53
417237300	-132.651
417237400	-119.843
417237500	-135.463
417237600	-119.465
417237700	-143.242
417237800	-117.936
417237900	-136.585
417238000	-116.268
417238100	-140.716
417238200	-118.889
417238300	-145.359
417238400	-120.113
417238500	-145.618
417238600	-120.733
417238700	-139.901
417238800	-119.352
417238900	-136.847
417239000	-119.112
417239100	-139.049
417239200	-118.671
417239300	-138.293
417239400	-118.958
417239500	-130.387
417239600	-117.565
417239700	-141.75
417239800	-119.833
417239900	-154.786
417240000	-120.079
417240100	-147.655
417240200	-120.408
417240300	-143.425
417240400	-118.294
417240500	-134.772
417240600	-118.283
417240700	-145.413
417240800	-120.202
417240900	-132.94
417241000	-118.904
417241100	-152.759
417241200	-117.343
417241300	-143.828
417241400	-121.198
417241500	-148.871
417241600	-120.879
417241700	-139.962
417241800	-121.235
417241900	-147.299
417242000	-120.778
417242100	-134.605
417242200	-118.357
417242300	-146.51
417242400	-120.038
417242500	-142.104
417242600	-119.781
417242700	-153.337
417242800	-117.353
417242900	-134.598
417243000	-117.767
417243100	-138.891
417243200	-118.956
417243300	-138.273
417243400	-120.123
417243500	-149.365
417243600	-119.318
417243700	-136.073
417243800	-119.673
417243900	-137.591
417244000	-117.968
417244100	-150.31
417244200	-119.296
417244300	-133.82
417244400	-120.348
417244500	-143.138
417244600	-115.898
417244700	-138.382
417244800	-118.328
417244900	-142.579
417245000	-119.131
417245100	-144.142
417245200	-122.699
417245300	-145.052
417245400	-121.621
417245500	-131.871
417245600	-122.54
417245700	-137.857
417245800	-123.901
417245900	-147.68
417246000	-118.856
417246100	-135.881
417246200	-118.931
417246300	-134.358
417246400	-119.104
417246500	-139.952
417246600	-122.47
417246700	-137.853
417246800	-118.292
417246900	-138.787
417247000	-117.997
417247100	-135.134
417247200	-120.283
417247300	-139.26
417247400	-119.034
417247500	-143.242
417247600	-118.184
417247700	-143.189
417247800	-118.941
417247900	-143.243
417248000	-118.977
417248100	-150.926
417248200	-119.907
417248300	-142.535
417248400	-118.87
417248500	-134.513
417248600	-119.949
417248700	-137.236
417248800	-117.382
417248900	-150.358
417249000	-120.177
417249100	-133.966
417249200	-117.799
417249300	-136.555
417249400	-120.739
417249500	-142.498
417249600	-118.403
417249700	-134.336
417249800	-120.492
[truncated: 18,002 more rows]
