# Supplementary material for: Passive frequency comb generation at radiofrequency for ranging applications
Source: Nat Commun. 2024 Apr 2;15:2844. doi: 10.1038/s41467-024-46940-2 (PMC10987526; doi:10.1038/s41467-024-46940-2)
Supplement: Supplementary file 5 — Source Data [file 41467_2024_46940_MOESM5_ESM.zip › Figure3_Data/836_10MHz_-05_40dBm.xlsx]

## Sheet: Sheet1
frequency (Hz)	power (dBm)
417050000	-112.068
417050100	-130.648
417050200	-110.49
417050300	-130.677
417050400	-110.584
417050500	-135.381
417050600	-112.23
417050700	-131.601
417050800	-113.873
417050900	-133.85
417051000	-112.69
417051100	-129.573
417051200	-112.692
417051300	-123.695
417051400	-114.354
417051500	-129.923
417051600	-112.451
417051700	-141.901
417051800	-114.012
417051900	-133.798
417052000	-111.986
417052100	-129.917
417052200	-112.387
417052300	-127.605
417052400	-112.211
417052500	-128.329
417052600	-113.041
417052700	-129.806
417052800	-111.859
417052900	-132.984
417053000	-114.463
417053100	-124.084
417053200	-112.507
417053300	-140.723
417053400	-111.634
417053500	-125.894
417053600	-111.369
417053700	-130.833
417053800	-112.046
417053900	-129.745
417054000	-114.718
417054100	-141.48
417054200	-110.013
417054300	-129.431
417054400	-114.556
417054500	-135.675
417054600	-113.496
417054700	-130.173
417054800	-114.849
417054900	-131.805
417055000	-116.195
417055100	-131.219
417055200	-113.655
417055300	-130.575
417055400	-110.044
417055500	-137.364
417055600	-111.431
417055700	-134.374
417055800	-112.591
417055900	-131.755
417056000	-113.651
417056100	-138.23
417056200	-111.439
417056300	-133.11
417056400	-115.63
417056500	-140.867
417056600	-115.556
417056700	-129.755
417056800	-113.674
417056900	-132.515
417057000	-112.349
417057100	-133.705
417057200	-110.606
417057300	-133.314
417057400	-113.912
417057500	-135.466
417057600	-111.059
417057700	-136.274
417057800	-113.317
417057900	-126.114
417058000	-112.91
417058100	-130.756
417058200	-111.554
417058300	-134.291
417058400	-113.401
417058500	-151.015
417058600	-115.434
417058700	-134.943
417058800	-113.988
417058900	-139.719
417059000	-112.738
417059100	-132.876
417059200	-111.773
417059300	-138.428
417059400	-114.609
417059500	-133.948
417059600	-114.349
417059700	-134.718
417059800	-113.994
417059900	-149.398
417060000	-115.034
417060100	-133.984
417060200	-112.808
417060300	-147.531
417060400	-114.112
417060500	-127.627
417060600	-113.077
417060700	-132.898
417060800	-114.404
417060900	-134.885
417061000	-114.964
417061100	-134.875
417061200	-114.913
417061300	-132
417061400	-115.522
417061500	-130.384
417061600	-114.238
417061700	-140.018
417061800	-116.199
417061900	-133.22
417062000	-112.791
417062100	-134.135
417062200	-114.528
417062300	-134.437
417062400	-115.114
417062500	-129.077
417062600	-113.954
417062700	-138.646
417062800	-114.763
417062900	-137.429
417063000	-113.06
417063100	-129.326
417063200	-115.098
417063300	-147.62
417063400	-114.845
417063500	-133.873
417063600	-115.054
417063700	-133.424
417063800	-116.056
417063900	-137.518
417064000	-117.952
417064100	-150.211
417064200	-118.125
417064300	-139.515
417064400	-117.225
417064500	-135.933
417064600	-113.454
417064700	-137.892
417064800	-116.469
417064900	-142.691
417065000	-113.817
417065100	-137.449
417065200	-115.497
417065300	-138.308
417065400	-115.752
417065500	-134.304
417065600	-115.752
417065700	-134.703
417065800	-111.998
417065900	-137.125
417066000	-117.427
417066100	-138.701
417066200	-114.994
417066300	-136.048
417066400	-114.051
417066500	-129.569
417066600	-115.034
417066700	-146.921
417066800	-116.982
417066900	-129.844
417067000	-115.297
417067100	-135.185
417067200	-111.814
417067300	-139.649
417067400	-116.928
417067500	-148.045
417067600	-114.502
417067700	-138.679
417067800	-114.776
417067900	-138.641
417068000	-113.343
417068100	-131.441
417068200	-117.131
417068300	-135.958
417068400	-115.779
417068500	-138.884
417068600	-115.7
417068700	-128.832
417068800	-116.269
417068900	-131.403
417069000	-115.066
417069100	-131.71
417069200	-115.076
417069300	-133.112
417069400	-115.671
417069500	-136.093
417069600	-116.177
417069700	-134.546
417069800	-117.913
417069900	-131.017
417070000	-116.468
417070100	-137.019
417070200	-114.289
417070300	-134.771
417070400	-116.967
417070500	-135.83
417070600	-117.824
417070700	-135.381
417070800	-116.62
417070900	-133.4
417071000	-118.983
417071100	-131.9
417071200	-118.082
417071300	-136.233
417071400	-115.806
417071500	-137.868
417071600	-118.447
417071700	-134.709
417071800	-117.425
417071900	-142.048
417072000	-118.02
417072100	-141.491
417072200	-115.236
417072300	-141.846
417072400	-113.701
417072500	-147.946
417072600	-118.93
417072700	-134.315
417072800	-118.262
417072900	-144.751
417073000	-119.358
417073100	-147.035
417073200	-113.196
417073300	-128.089
417073400	-117.751
417073500	-137.555
417073600	-115.633
417073700	-132.941
417073800	-115.684
417073900	-136.394
417074000	-115.201
417074100	-139.527
417074200	-117.13
417074300	-140.07
417074400	-120.261
417074500	-137.277
417074600	-118.999
417074700	-143.001
417074800	-114.413
417074900	-143.467
417075000	-116.722
417075100	-151.874
417075200	-118.619
417075300	-141.858
417075400	-118.157
417075500	-144.656
417075600	-118.226
417075700	-137.622
417075800	-118.619
417075900	-129.958
417076000	-116.542
417076100	-138.007
417076200	-119.184
417076300	-141.989
417076400	-118.252
417076500	-133.899
417076600	-119.266
417076700	-139.123
417076800	-119.458
417076900	-133.524
417077000	-117.642
417077100	-138.397
417077200	-116.753
417077300	-127.297
417077400	-116.465
417077500	-136.198
417077600	-116.521
417077700	-139.049
417077800	-115.873
417077900	-143.622
417078000	-118.754
417078100	-131.339
417078200	-118.915
417078300	-141.277
417078400	-118.357
417078500	-134.298
417078600	-118.304
417078700	-133.034
417078800	-117.362
417078900	-141.396
417079000	-115.544
417079100	-132.729
417079200	-117.348
417079300	-142.377
417079400	-117.454
417079500	-142.675
417079600	-116.92
417079700	-137.003
417079800	-121.22
417079900	-156.681
417080000	-118.074
417080100	-144.47
417080200	-119.717
417080300	-130.306
417080400	-116.176
417080500	-144.314
417080600	-120.398
417080700	-141.323
417080800	-117.923
417080900	-140.294
417081000	-117.946
417081100	-137.657
417081200	-120.865
417081300	-144.741
417081400	-118.477
417081500	-141.747
417081600	-118.963
417081700	-132.415
417081800	-117.829
417081900	-134.537
417082000	-119.875
417082100	-129.75
417082200	-119.156
417082300	-132.914
417082400	-121.04
417082500	-134.726
417082600	-118.962
417082700	-140.384
417082800	-117.109
417082900	-143.521
417083000	-114.426
417083100	-134.709
417083200	-119.942
417083300	-136.811
417083400	-118.695
417083500	-144.033
417083600	-117.717
417083700	-142.847
417083800	-116.41
417083900	-132.471
417084000	-119.94
417084100	-138.737
417084200	-120.275
417084300	-133.725
417084400	-117.878
417084500	-136.55
417084600	-118.89
417084700	-150.816
417084800	-114.007
417084900	-137.248
417085000	-119.444
417085100	-147.809
417085200	-119.968
417085300	-144.54
417085400	-116.629
417085500	-138.841
417085600	-117.753
417085700	-140.237
417085800	-120.809
417085900	-135.202
417086000	-118.663
417086100	-137.036
417086200	-121.066
417086300	-145.181
417086400	-117.041
417086500	-138.962
417086600	-118.444
417086700	-150.149
417086800	-117.27
417086900	-154.984
417087000	-118.173
417087100	-148.194
417087200	-118.914
417087300	-132.616
417087400	-117.016
417087500	-132.457
417087600	-118.554
417087700	-146.239
417087800	-119.509
417087900	-139.006
417088000	-119.009
417088100	-137.631
417088200	-119.012
417088300	-151.83
417088400	-118.244
417088500	-142.823
417088600	-120.864
417088700	-138.616
417088800	-118.632
417088900	-141.142
417089000	-120.009
417089100	-130.871
417089200	-118.092
417089300	-137.245
417089400	-117.383
417089500	-135.826
417089600	-119.069
417089700	-137.479
417089800	-118.915
417089900	-142.477
417090000	-117.51
417090100	-145.081
417090200	-118.488
417090300	-140.447
417090400	-118.48
417090500	-147.731
417090600	-119.646
417090700	-134.444
417090800	-120.806
417090900	-140.351
417091000	-118.081
417091100	-144.334
417091200	-118.733
417091300	-129.747
417091400	-119.579
417091500	-145.011
417091600	-119.7
417091700	-138.896
417091800	-117.652
417091900	-132.456
417092000	-119.533
417092100	-146.205
417092200	-118.597
417092300	-146.098
417092400	-118.173
417092500	-159.053
417092600	-116.399
417092700	-147.045
417092800	-117.918
417092900	-142.656
417093000	-118.366
417093100	-144.735
417093200	-118.363
417093300	-136.865
417093400	-120.768
417093500	-129.996
417093600	-119.089
417093700	-131.789
417093800	-118.159
417093900	-137.938
417094000	-118.393
417094100	-142.269
417094200	-121.032
417094300	-148.68
417094400	-119.665
417094500	-136.531
417094600	-122.684
417094700	-159.904
417094800	-119.184
417094900	-140.12
417095000	-120.668
417095100	-132.838
417095200	-120.601
417095300	-144.484
417095400	-119.656
417095500	-136.975
417095600	-120.534
417095700	-149.802
417095800	-120.723
417095900	-139.337
417096000	-119.972
417096100	-137.596
417096200	-120.17
417096300	-145.258
417096400	-119.381
417096500	-141.141
417096600	-120.958
417096700	-139.784
417096800	-118.96
417096900	-136.777
417097000	-119.479
417097100	-141.987
417097200	-117.018
417097300	-149.731
417097400	-117.149
417097500	-142.74
417097600	-121.906
417097700	-133.851
417097800	-121.409
417097900	-144.765
417098000	-116.716
417098100	-139.19
417098200	-117.911
417098300	-150.056
417098400	-121.748
417098500	-129.483
417098600	-120.881
417098700	-136.777
417098800	-121.495
417098900	-142.026
417099000	-118.909
417099100	-149.049
417099200	-117.573
417099300	-140.167
417099400	-117.486
417099500	-142.063
417099600	-117.266
417099700	-134.838
417099800	-122.082
417099900	-136.902
417100000	-123.157
417100100	-136.928
417100200	-119.989
417100300	-137.09
417100400	-118.832
417100500	-142.266
417100600	-120.357
417100700	-133.549
417100800	-119.181
417100900	-143.332
417101000	-119.21
417101100	-141.648
417101200	-117.254
417101300	-135.941
417101400	-118.805
417101500	-139.726
417101600	-120.284
417101700	-143.784
417101800	-119.276
417101900	-142.138
417102000	-121.139
417102100	-146.977
417102200	-116.498
417102300	-140.762
417102400	-119.185
417102500	-134.633
417102600	-118.8
417102700	-138.556
417102800	-119.24
417102900	-138.723
417103000	-118.446
417103100	-150.212
417103200	-120.884
417103300	-142.492
417103400	-120.164
417103500	-145.618
417103600	-119.692
417103700	-134.209
417103800	-119.969
417103900	-142.745
417104000	-120.156
417104100	-132.714
417104200	-121.13
417104300	-150.16
417104400	-121.165
417104500	-138.876
417104600	-119.648
417104700	-157.431
417104800	-118.488
417104900	-146.332
417105000	-120.069
417105100	-151.246
417105200	-120.449
417105300	-140.075
417105400	-120.746
417105500	-158.347
417105600	-122.532
417105700	-149.7
417105800	-121.337
417105900	-139.216
417106000	-117.644
417106100	-137.667
417106200	-118.384
417106300	-144.304
417106400	-121.209
417106500	-147.027
417106600	-120.07
417106700	-139.135
417106800	-119.841
417106900	-142.579
417107000	-120.627
417107100	-140.206
417107200	-118.107
417107300	-144.327
417107400	-121.366
417107500	-136.227
417107600	-120.25
417107700	-137.329
417107800	-119.623
417107900	-136.608
417108000	-119.76
417108100	-141.632
417108200	-120.527
417108300	-138.893
417108400	-119.874
417108500	-137.773
417108600	-119.995
417108700	-143.233
417108800	-120.046
417108900	-140.516
417109000	-120.41
417109100	-144.428
417109200	-119.803
417109300	-146.299
417109400	-121.362
417109500	-140.328
417109600	-121.298
417109700	-144.956
417109800	-120.608
417109900	-139.117
417110000	-121.772
417110100	-143.143
417110200	-119.933
417110300	-147.064
417110400	-122.203
417110500	-146.387
417110600	-121.608
417110700	-141.552
417110800	-120.887
417110900	-138.814
417111000	-121.227
417111100	-151.541
417111200	-120.794
417111300	-156.917
417111400	-122.011
417111500	-146.974
417111600	-120.559
417111700	-159.75
417111800	-119.996
417111900	-140.452
417112000	-120.056
417112100	-143.131
417112200	-120.059
417112300	-137.509
417112400	-119.292
417112500	-134.257
417112600	-119.75
417112700	-142.084
417112800	-121.089
417112900	-138.879
417113000	-119.655
417113100	-145.623
417113200	-119.517
417113300	-142.367
417113400	-120.526
417113500	-140.322
417113600	-122.353
417113700	-135.007
417113800	-120.811
417113900	-137.907
417114000	-120.065
417114100	-148.885
417114200	-121.35
417114300	-140.896
417114400	-120.84
417114500	-147.291
417114600	-122.346
417114700	-135.923
417114800	-116.591
417114900	-140.635
417115000	-119.571
417115100	-142.164
417115200	-118.91
417115300	-146.494
417115400	-122.231
417115500	-141.378
417115600	-120.219
417115700	-136.54
417115800	-120.91
417115900	-143.398
417116000	-119.782
417116100	-144.285
417116200	-120.423
417116300	-161.27
417116400	-121.44
417116500	-146.628
417116600	-120.558
417116700	-133.76
417116800	-121.792
417116900	-139.863
417117000	-120.818
417117100	-144.116
417117200	-118.016
417117300	-143.706
417117400	-119.959
417117500	-156.382
417117600	-122.975
417117700	-137.296
417117800	-117.948
417117900	-145.472
417118000	-122.849
417118100	-152.722
417118200	-123.789
417118300	-137.992
417118400	-119.721
417118500	-142.653
417118600	-121.61
417118700	-143.85
417118800	-121.408
417118900	-146.945
417119000	-121.298
417119100	-138.527
417119200	-122.594
417119300	-158.704
417119400	-119.624
417119500	-139.505
417119600	-123.94
417119700	-162.093
417119800	-121.846
417119900	-139.695
417120000	-121.887
417120100	-141.577
417120200	-120.769
417120300	-141.561
417120400	-120.963
417120500	-135.988
417120600	-121.72
417120700	-140.534
417120800	-122.035
417120900	-141.06
417121000	-122.437
417121100	-145.173
417121200	-119.774
417121300	-157.304
417121400	-119.8
417121500	-138.588
417121600	-121.391
417121700	-142.303
417121800	-121.608
417121900	-140.545
417122000	-123.849
417122100	-152.902
417122200	-122.198
417122300	-138.952
417122400	-123.881
417122500	-141.376
417122600	-120.692
417122700	-141.004
417122800	-120.754
417122900	-148.1
417123000	-121.118
417123100	-139.418
417123200	-122.345
417123300	-142.401
417123400	-122.867
417123500	-143.042
417123600	-121.626
417123700	-139.7
417123800	-120.568
417123900	-136.815
417124000	-120.537
417124100	-142.49
417124200	-122.3
417124300	-144.297
417124400	-120.83
417124500	-136.242
417124600	-121.957
417124700	-144.395
417124800	-118.687
417124900	-145.441
417125000	-121.318
417125100	-134.024
417125200	-120.79
417125300	-137.866
417125400	-120.683
417125500	-136.846
417125600	-121.093
417125700	-161.407
417125800	-123.091
417125900	-145.687
417126000	-121.431
417126100	-149.175
417126200	-123.722
417126300	-135.184
417126400	-120.803
417126500	-140.657
417126600	-123.135
417126700	-141.872
417126800	-117.821
417126900	-133.092
417127000	-121.646
417127100	-141.618
417127200	-119.507
417127300	-149.331
417127400	-121.244
417127500	-150.414
417127600	-119.43
417127700	-145.622
417127800	-120.128
417127900	-137.741
417128000	-120.248
417128100	-141.758
417128200	-120.822
417128300	-134.17
417128400	-120.337
417128500	-139.558
417128600	-122.897
417128700	-149.913
417128800	-122.101
417128900	-142.393
417129000	-121.105
417129100	-144.454
417129200	-119.856
417129300	-143.518
417129400	-120.884
417129500	-142.869
417129600	-119.888
417129700	-134.264
417129800	-119.407
417129900	-143.874
417130000	-121.586
417130100	-143.211
417130200	-122.301
417130300	-142.4
417130400	-122.408
417130500	-144.894
417130600	-122.096
417130700	-162.034
417130800	-121.884
417130900	-156.374
417131000	-122.588
417131100	-143.109
417131200	-122.622
417131300	-142.059
417131400	-121.925
417131500	-145.807
417131600	-120.742
417131700	-154.516
417131800	-122.453
417131900	-135.454
417132000	-121.053
417132100	-140.814
417132200	-122.574
417132300	-140.432
417132400	-122.164
417132500	-140.553
417132600	-124.17
417132700	-140.149
417132800	-120.533
417132900	-143.887
417133000	-119.501
417133100	-139.776
417133200	-121.097
417133300	-141.004
417133400	-118.236
417133500	-140.251
417133600	-119.838
417133700	-147.905
417133800	-118.262
417133900	-137.02
417134000	-120.949
417134100	-138.797
417134200	-121.372
417134300	-153.07
417134400	-118.816
417134500	-144.14
417134600	-122.487
417134700	-135.191
417134800	-121.127
417134900	-141.112
417135000	-124.347
417135100	-163.815
417135200	-121.253
417135300	-145.993
417135400	-120.294
417135500	-146.561
417135600	-120.283
417135700	-142.932
417135800	-120.326
417135900	-139.32
417136000	-122.258
417136100	-137.345
417136200	-120.881
417136300	-139.69
417136400	-121.424
417136500	-144.001
417136600	-125.069
417136700	-136.677
417136800	-121.676
417136900	-149.806
417137000	-122.172
417137100	-149.666
417137200	-120.458
417137300	-142.349
417137400	-123.112
417137500	-142.098
417137600	-124.025
417137700	-142.07
417137800	-118.774
417137900	-145.069
417138000	-122.189
417138100	-141.607
417138200	-119.869
417138300	-133.766
417138400	-122.187
417138500	-133.609
417138600	-119.954
417138700	-158.084
417138800	-121.752
417138900	-137.953
417139000	-121.357
417139100	-150.4
417139200	-118.872
417139300	-141.017
417139400	-120.291
417139500	-145.765
417139600	-123.772
417139700	-141.052
417139800	-120.19
417139900	-143.271
417140000	-123.191
417140100	-151.564
417140200	-123.528
417140300	-149.03
417140400	-122.755
417140500	-137.046
417140600	-122.743
417140700	-144.258
417140800	-119.268
417140900	-136.961
417141000	-122.571
417141100	-141.285
417141200	-122.261
417141300	-138.341
417141400	-121.92
417141500	-137.448
417141600	-117.73
417141700	-140.53
417141800	-120.674
417141900	-157.789
417142000	-124.775
417142100	-165.762
417142200	-119.487
417142300	-140.126
417142400	-119.883
417142500	-144.507
417142600	-120.443
417142700	-148.787
417142800	-119.475
417142900	-147.714
417143000	-123.415
417143100	-140.69
417143200	-122.221
417143300	-136.738
417143400	-124.094
417143500	-145.039
417143600	-123.15
417143700	-146.358
417143800	-121.868
417143900	-139.477
417144000	-121.86
417144100	-146.848
417144200	-121.63
417144300	-136.437
417144400	-122.435
417144500	-147.816
417144600	-121.764
417144700	-142.783
417144800	-119.884
417144900	-139.14
417145000	-122.507
417145100	-145.349
417145200	-120.172
417145300	-135.164
417145400	-119.942
417145500	-132.275
417145600	-121.023
417145700	-143.17
417145800	-120.647
417145900	-135.145
417146000	-123.101
417146100	-138.563
417146200	-124.021
417146300	-153.909
417146400	-120.612
417146500	-141.919
417146600	-122.554
417146700	-136.602
417146800	-121.671
417146900	-146.269
417147000	-121.508
417147100	-144.061
417147200	-120.991
417147300	-142.425
417147400	-121.121
417147500	-137.566
417147600	-119.899
417147700	-133.204
417147800	-119.154
417147900	-142.935
417148000	-120.844
417148100	-137.423
417148200	-122.83
417148300	-135.329
417148400	-120.882
417148500	-141.4
417148600	-122.341
417148700	-139.216
417148800	-121.41
417148900	-148.064
417149000	-122.425
417149100	-144.21
417149200	-120.3
417149300	-138.711
417149400	-120.426
417149500	-151.343
417149600	-117.456
417149700	-132.736
417149800	-122.23
417149900	-139.683
417150000	-121.093
417150100	-152.217
417150200	-122.769
417150300	-144.842
417150400	-119.865
417150500	-144.177
417150600	-123.208
417150700	-151.529
417150800	-122.421
417150900	-153.077
417151000	-122.609
417151100	-143.935
417151200	-119.847
417151300	-142.444
417151400	-121.655
417151500	-152.208
417151600	-117.19
417151700	-141.867
417151800	-120.668
417151900	-151.828
417152000	-122.93
417152100	-149.533
417152200	-120.66
417152300	-140.408
417152400	-123.158
417152500	-139.002
417152600	-122.567
417152700	-146.173
417152800	-121.477
417152900	-144.735
417153000	-124.076
417153100	-156.061
417153200	-120.327
417153300	-139.916
417153400	-121.005
417153500	-141.179
417153600	-123.353
417153700	-148.988
417153800	-122.269
417153900	-141.56
417154000	-122.314
417154100	-141.1
417154200	-122.092
417154300	-132.727
417154400	-120.188
417154500	-143.438
417154600	-120.948
417154700	-137.985
417154800	-121.578
417154900	-142.646
417155000	-120.835
417155100	-136.711
417155200	-122.948
417155300	-146.744
417155400	-120.662
417155500	-141.308
417155600	-120.538
417155700	-139.72
417155800	-119.616
417155900	-143.841
417156000	-119.306
417156100	-137.879
417156200	-121.437
417156300	-145.305
417156400	-121.444
417156500	-140.905
417156600	-121.175
417156700	-138.194
417156800	-122.931
417156900	-139.376
417157000	-123.504
417157100	-141.163
417157200	-119.631
417157300	-144.799
417157400	-121.816
417157500	-143.359
417157600	-121.972
417157700	-140.058
417157800	-118.54
417157900	-150.289
417158000	-120.19
417158100	-143.106
417158200	-119.389
417158300	-144.105
417158400	-121.653
417158500	-141.418
417158600	-121.219
417158700	-143.889
417158800	-120.338
417158900	-139.143
417159000	-121.329
417159100	-140.712
417159200	-121.206
417159300	-138.95
417159400	-122.221
417159500	-145.394
417159600	-123.176
417159700	-144.514
417159800	-123.27
417159900	-143.54
417160000	-122.642
417160100	-136.594
417160200	-119.637
417160300	-138.789
417160400	-121.679
417160500	-137.867
417160600	-120.846
417160700	-146.324
417160800	-123.506
417160900	-138.934
417161000	-120.459
417161100	-133.748
417161200	-121.989
417161300	-133.979
417161400	-121.489
417161500	-137.961
417161600	-120.029
417161700	-141.7
417161800	-123.849
417161900	-137.025
417162000	-120.124
417162100	-156.152
417162200	-120.508
417162300	-140.839
417162400	-121.251
417162500	-144.241
417162600	-121.139
417162700	-136.023
417162800	-122.251
417162900	-140.519
417163000	-119.274
417163100	-147.554
417163200	-118.662
417163300	-138.854
417163400	-122.181
417163500	-137.593
417163600	-120.577
417163700	-140.812
417163800	-121.724
417163900	-135.907
417164000	-120.147
417164100	-140.682
417164200	-121.779
417164300	-137.482
417164400	-121.365
417164500	-151.188
417164600	-121.306
417164700	-144.293
417164800	-120.13
417164900	-139.683
417165000	-122.22
417165100	-144.532
417165200	-121.911
417165300	-139.296
417165400	-123.42
417165500	-141.767
417165600	-121.73
417165700	-145.906
417165800	-118.038
417165900	-141.564
417166000	-121.487
417166100	-146.016
417166200	-120.45
417166300	-153.458
417166400	-123.647
417166500	-144.001
417166600	-121.364
417166700	-143.164
417166800	-123.745
417166900	-137.929
417167000	-122.377
417167100	-136.228
417167200	-123.627
417167300	-143.622
417167400	-123.027
417167500	-139.291
417167600	-121.54
417167700	-138.545
417167800	-119.684
417167900	-137.673
417168000	-121.502
417168100	-143.001
417168200	-122.946
417168300	-147.705
417168400	-119.657
417168500	-143.931
417168600	-120.583
417168700	-146.027
417168800	-121.186
417168900	-141.533
417169000	-122.113
417169100	-141.761
417169200	-121.557
417169300	-143.412
417169400	-123.276
417169500	-142.378
417169600	-121.398
417169700	-147.3
417169800	-121.465
417169900	-134.562
417170000	-121.436
417170100	-145.695
417170200	-120.997
417170300	-148.714
417170400	-122.16
417170500	-143.842
417170600	-120.584
417170700	-143.705
417170800	-121.727
417170900	-140.353
417171000	-122.205
417171100	-142.696
417171200	-122.101
417171300	-148.186
417171400	-123.151
417171500	-143.893
417171600	-120.253
417171700	-153.118
417171800	-121.105
417171900	-141.469
417172000	-123.623
417172100	-137.849
417172200	-121.942
417172300	-143.191
417172400	-121.19
417172500	-138.64
417172600	-121.268
417172700	-140.453
417172800	-120.617
417172900	-144.306
417173000	-120.514
417173100	-144.106
417173200	-120.197
417173300	-142.338
417173400	-123.339
417173500	-152.92
417173600	-121.326
417173700	-135.964
417173800	-118.788
417173900	-144.465
417174000	-124.966
417174100	-141.186
417174200	-122.522
417174300	-149.105
417174400	-122.503
417174500	-143.513
417174600	-123.862
417174700	-143.288
417174800	-121.091
417174900	-142.778
417175000	-119.406
417175100	-139.225
417175200	-120.125
417175300	-149.763
417175400	-123.809
417175500	-142.405
417175600	-121.69
417175700	-147.434
417175800	-122.534
417175900	-140.699
417176000	-119.758
417176100	-137.59
417176200	-122.993
417176300	-137.636
417176400	-122.053
417176500	-139.691
417176600	-123.371
417176700	-150.339
417176800	-122.481
417176900	-137.462
417177000	-121.177
417177100	-137.771
417177200	-118.94
417177300	-146.961
417177400	-121.391
417177500	-136.63
417177600	-120.366
417177700	-149.967
417177800	-119.614
417177900	-162.214
417178000	-120.841
417178100	-139.591
417178200	-120.277
417178300	-136.036
417178400	-122.302
417178500	-141.589
417178600	-122.298
417178700	-134.107
417178800	-121.687
417178900	-146.332
417179000	-120.172
417179100	-146.519
417179200	-118.53
417179300	-143.657
417179400	-121.86
417179500	-155.055
417179600	-122.134
417179700	-140.793
417179800	-121.228
417179900	-143.804
417180000	-121.189
417180100	-144.35
417180200	-123.278
417180300	-141.018
417180400	-121.359
417180500	-160.355
417180600	-119.546
417180700	-147.381
417180800	-125.23
417180900	-139.08
417181000	-120.683
417181100	-143.924
417181200	-122.865
417181300	-166.569
417181400	-123.923
417181500	-141.522
417181600	-119.27
417181700	-149.531
417181800	-123.181
417181900	-141.248
417182000	-119.02
417182100	-138.03
417182200	-121.374
417182300	-150.447
417182400	-119.489
417182500	-151.123
417182600	-120.401
417182700	-147.113
417182800	-119.745
417182900	-153.052
417183000	-122.456
417183100	-141.119
417183200	-120.883
417183300	-138.278
417183400	-120.325
417183500	-150.532
417183600	-121.545
417183700	-140.943
417183800	-123.96
417183900	-150.969
417184000	-123.037
417184100	-152.43
417184200	-121.078
417184300	-142.939
417184400	-119.688
417184500	-137.524
417184600	-119.712
417184700	-161.305
417184800	-119.711
417184900	-137.837
417185000	-124.24
417185100	-144.812
417185200	-119.891
417185300	-143.737
417185400	-125.266
417185500	-154.328
417185600	-123.157
417185700	-149.033
417185800	-124.17
417185900	-150.935
417186000	-121.323
417186100	-148.329
417186200	-120.914
417186300	-141.2
417186400	-124.04
417186500	-137.121
417186600	-122.989
417186700	-144.356
417186800	-122.355
417186900	-139.131
417187000	-120.47
417187100	-146.251
417187200	-120.248
417187300	-156.715
417187400	-122.328
417187500	-159.989
417187600	-121.595
417187700	-159.356
417187800	-122.535
417187900	-147.075
417188000	-122.155
417188100	-149.042
417188200	-123.039
417188300	-145.082
417188400	-122.047
417188500	-136.526
417188600	-121.09
417188700	-145.774
417188800	-122.627
417188900	-149.167
417189000	-119.075
417189100	-139.019
417189200	-122.076
417189300	-162.316
417189400	-119.431
417189500	-142.713
417189600	-122.125
417189700	-139.976
417189800	-120.661
417189900	-139.731
417190000	-122.908
417190100	-144.817
417190200	-122.14
417190300	-144.311
417190400	-122.463
417190500	-151.881
417190600	-122.941
417190700	-136.708
417190800	-123.715
417190900	-136.848
417191000	-122.431
417191100	-138.783
417191200	-120
417191300	-151.25
417191400	-120.489
417191500	-143.525
417191600	-120.51
417191700	-146.678
417191800	-120.527
417191900	-144
417192000	-120.921
417192100	-151.889
417192200	-120.923
417192300	-142.931
417192400	-120.281
417192500	-146.603
417192600	-119.48
417192700	-155.507
417192800	-124.044
417192900	-151.649
417193000	-119.384
417193100	-138.776
417193200	-119.883
417193300	-142.285
417193400	-117.018
417193500	-137.71
417193600	-122.27
417193700	-155.405
417193800	-120.053
417193900	-140.094
417194000	-120.781
417194100	-139.052
417194200	-122.026
417194300	-150.531
417194400	-122.304
417194500	-133.425
417194600	-121.202
417194700	-140.988
417194800	-121.16
417194900	-144.886
417195000	-121.988
417195100	-136.892
417195200	-118.794
417195300	-141.612
417195400	-121.466
417195500	-149.983
417195600	-122.362
417195700	-147.931
417195800	-121.451
417195900	-136.42
417196000	-121.43
417196100	-162.446
417196200	-123.833
417196300	-137.029
417196400	-121.944
417196500	-141.545
417196600	-118.871
417196700	-147.948
417196800	-119.619
417196900	-135.812
417197000	-122.372
417197100	-137.049
417197200	-121.743
417197300	-172.185
417197400	-120.884
417197500	-145.485
417197600	-122.607
417197700	-149.883
417197800	-120.909
417197900	-134.456
417198000	-118.077
417198100	-137.245
417198200	-122.581
417198300	-147.33
417198400	-121.048
417198500	-149.294
417198600	-119.709
417198700	-136.718
417198800	-117.391
417198900	-139.19
417199000	-121.396
417199100	-141.438
417199200	-121.139
417199300	-145.191
417199400	-122.988
417199500	-152.209
417199600	-121.464
417199700	-138.866
417199800	-121.457
417199900	-139.202
417200000	-120.812
417200100	-143.03
417200200	-119.321
417200300	-144.724
417200400	-121.583
417200500	-137.339
417200600	-122.052
417200700	-141.734
417200800	-122.052
417200900	-151.189
417201000	-123.803
417201100	-138.423
417201200	-119.837
417201300	-138.927
417201400	-123.126
417201500	-135.012
417201600	-121.18
417201700	-159.243
417201800	-122.748
417201900	-143.909
417202000	-123.219
417202100	-150.392
417202200	-118.838
417202300	-139.217
417202400	-119.448
417202500	-145.032
417202600	-118.659
417202700	-138.961
417202800	-120.828
417202900	-144.876
417203000	-119.751
417203100	-141.096
417203200	-119.157
417203300	-141.474
417203400	-118.034
417203500	-138.602
417203600	-121.742
417203700	-140.208
417203800	-121.224
417203900	-135.942
417204000	-120.861
417204100	-139.089
417204200	-119.985
417204300	-139.615
417204400	-121.799
417204500	-146.694
417204600	-123.686
417204700	-144.522
417204800	-119.575
417204900	-140.112
417205000	-119.23
417205100	-141.166
417205200	-120.988
417205300	-138.522
417205400	-120.467
417205500	-140.829
417205600	-122.476
417205700	-138.916
417205800	-118.357
417205900	-140.42
417206000	-124.293
417206100	-146.785
417206200	-122.051
417206300	-142.514
417206400	-121.012
417206500	-133.604
417206600	-126.566
417206700	-143.568
417206800	-122.049
417206900	-133.543
417207000	-122.556
417207100	-141.755
417207200	-121.612
417207300	-143.692
417207400	-121.45
417207500	-139.518
417207600	-119.901
417207700	-144.564
417207800	-123.666
417207900	-134.768
417208000	-119.397
417208100	-148.588
417208200	-123.372
417208300	-145.383
417208400	-120.861
417208500	-143.56
417208600	-120.629
417208700	-143.54
417208800	-122.958
417208900	-153.747
417209000	-120.114
417209100	-140.894
417209200	-125.753
417209300	-147.145
417209400	-119.168
417209500	-142.737
417209600	-121.398
417209700	-140.985
417209800	-123.246
417209900	-134.457
417210000	-120.293
417210100	-132.079
417210200	-122.531
417210300	-138.821
417210400	-121.085
417210500	-142.682
417210600	-125.146
417210700	-153.599
417210800	-119.463
417210900	-146.079
417211000	-121.2
417211100	-134.705
417211200	-121.576
417211300	-151.93
417211400	-121.287
417211500	-148.071
417211600	-121.437
417211700	-150.259
417211800	-120.372
417211900	-147.985
417212000	-122.505
417212100	-145.885
417212200	-122.861
417212300	-138.693
417212400	-120.267
417212500	-136.944
417212600	-120.941
417212700	-150.926
417212800	-118.122
417212900	-140.533
417213000	-120.354
417213100	-136.669
417213200	-118.5
417213300	-136.683
417213400	-122.52
417213500	-139.707
417213600	-117.544
417213700	-146.78
417213800	-120.349
417213900	-135.529
417214000	-118.694
417214100	-146.637
417214200	-118.867
417214300	-138.237
417214400	-120.852
417214500	-145.278
417214600	-117.468
417214700	-133.199
417214800	-118.142
417214900	-136.367
417215000	-121.172
417215100	-133.183
417215200	-120.083
417215300	-138.665
417215400	-121.881
417215500	-149.213
417215600	-121.034
417215700	-141.55
417215800	-121.268
417215900	-147.884
417216000	-122.314
417216100	-138.675
417216200	-120.367
417216300	-152.938
417216400	-119.426
417216500	-143.797
417216600	-122.099
417216700	-146.346
417216800	-119.279
417216900	-136.151
417217000	-122.348
417217100	-132.653
417217200	-120.97
417217300	-142.247
417217400	-120.645
417217500	-156.828
417217600	-119.397
417217700	-154.618
417217800	-120.564
417217900	-133.176
417218000	-119.529
417218100	-154.207
417218200	-121.289
417218300	-144.403
417218400	-117.836
417218500	-154.235
417218600	-120.528
417218700	-137.486
417218800	-120.762
417218900	-142.001
417219000	-120.992
417219100	-139.668
417219200	-119.598
417219300	-140.999
417219400	-120.405
417219500	-142.379
417219600	-120.859
417219700	-152.633
417219800	-121.971
417219900	-150.801
417220000	-121.473
417220100	-131.374
417220200	-120.412
417220300	-140.228
417220400	-122.863
417220500	-140.79
417220600	-122.482
417220700	-144.315
417220800	-119.464
417220900	-136.927
417221000	-119.968
417221100	-139.782
417221200	-120.949
417221300	-143.259
417221400	-121.535
417221500	-140.364
417221600	-121.538
417221700	-145.132
417221800	-117.127
417221900	-149.478
417222000	-119.734
417222100	-146.361
417222200	-117.883
417222300	-143.411
417222400	-117.884
417222500	-141.1
417222600	-121.998
417222700	-134.215
417222800	-120.967
417222900	-146.464
417223000	-119.972
417223100	-142.224
417223200	-118.901
417223300	-146.303
417223400	-117.926
417223500	-138.785
417223600	-121.307
417223700	-141.981
417223800	-122.474
417223900	-141.376
417224000	-119.897
417224100	-140.824
417224200	-121.348
417224300	-132.578
417224400	-119.333
417224500	-146.71
417224600	-119.002
417224700	-147.133
417224800	-122.452
417224900	-133.956
417225000	-119.863
417225100	-143.378
417225200	-121.068
417225300	-153.711
417225400	-120.9
417225500	-134.871
417225600	-120.233
417225700	-151.187
417225800	-121.124
417225900	-144.442
417226000	-119.776
417226100	-145.298
417226200	-118.83
417226300	-157.98
417226400	-121.973
417226500	-134.459
417226600	-121.254
417226700	-140.497
417226800	-118.659
417226900	-143.063
417227000	-120.539
417227100	-133.441
417227200	-120.528
417227300	-150.627
417227400	-120.107
417227500	-135.048
417227600	-119.696
417227700	-135.299
417227800	-120.377
417227900	-141.342
417228000	-122.345
417228100	-139.785
417228200	-116.752
417228300	-137.729
417228400	-120.369
417228500	-135.807
417228600	-117.735
417228700	-145.001
417228800	-122.314
417228900	-135.382
417229000	-118.368
417229100	-142.532
417229200	-117.54
417229300	-138.797
417229400	-118.061
417229500	-143.411
417229600	-119.375
417229700	-148.153
417229800	-117.645
417229900	-135.143
417230000	-118.959
417230100	-137.975
417230200	-120.385
417230300	-139.103
417230400	-120.797
417230500	-153.872
417230600	-121.753
417230700	-141.266
417230800	-121.414
417230900	-139.045
417231000	-120.757
417231100	-138.151
417231200	-119.619
417231300	-156.727
417231400	-122.467
417231500	-148.241
417231600	-119.636
417231700	-134.89
417231800	-119.791
417231900	-132.675
417232000	-121.665
417232100	-152.38
417232200	-118.06
417232300	-143.805
417232400	-119.441
417232500	-141.618
417232600	-120.481
417232700	-139.954
417232800	-117.501
417232900	-136.817
417233000	-120.902
417233100	-136.138
417233200	-119.528
417233300	-150.363
417233400	-119.028
417233500	-147.816
417233600	-120.476
417233700	-145.002
417233800	-121.17
417233900	-138.51
417234000	-120.927
417234100	-142.23
417234200	-118.47
417234300	-134.194
417234400	-119.269
417234500	-138.771
417234600	-121.533
417234700	-140.077
417234800	-121.31
417234900	-138.408
417235000	-117.648
417235100	-140.54
417235200	-120.502
417235300	-143.447
417235400	-121.033
417235500	-142.83
417235600	-119.953
417235700	-135.558
417235800	-121.169
417235900	-142.167
417236000	-123.486
417236100	-136.669
417236200	-120.14
417236300	-132.832
417236400	-118.352
417236500	-141.291
417236600	-119.736
417236700	-141.003
417236800	-123.296
417236900	-136.011
417237000	-119.338
417237100	-146.617
417237200	-120.429
417237300	-131.953
417237400	-121.561
417237500	-136.276
417237600	-120.91
417237700	-138.785
417237800	-119.604
417237900	-146.32
417238000	-119.734
417238100	-134.508
417238200	-121.568
417238300	-150.629
417238400	-119.515
417238500	-134.586
417238600	-120.624
417238700	-137.832
417238800	-118.594
417238900	-144.482
417239000	-119.328
417239100	-151.118
417239200	-119.116
417239300	-141.115
417239400	-121.6
417239500	-146.069
417239600	-122.399
417239700	-145.193
417239800	-120.23
417239900	-134.669
417240000	-121.426
417240100	-140.169
417240200	-118.887
417240300	-137.429
417240400	-116.941
417240500	-144.508
417240600	-118.102
417240700	-142.416
417240800	-120.757
417240900	-143.601
417241000	-120.596
417241100	-143.159
417241200	-119.391
417241300	-147.185
417241400	-122.643
417241500	-148.227
417241600	-117.428
417241700	-142.008
417241800	-119.407
417241900	-133.804
417242000	-119.39
417242100	-140.395
417242200	-121.263
417242300	-137.812
417242400	-119.974
417242500	-141.103
417242600	-120.636
417242700	-145.1
417242800	-118.93
417242900	-144.301
417243000	-120.648
417243100	-156.42
417243200	-118.974
417243300	-141.473
417243400	-120.284
417243500	-132.353
417243600	-118.168
417243700	-142.452
417243800	-118.495
417243900	-145.955
417244000	-118.768
417244100	-138.721
417244200	-118.773
417244300	-131.491
417244400	-121.748
417244500	-136.187
417244600	-120.765
417244700	-135.798
417244800	-121.174
417244900	-143.281
417245000	-122.235
417245100	-141.472
417245200	-119.881
417245300	-146.562
417245400	-120.847
417245500	-142.511
417245600	-117.806
417245700	-143.822
417245800	-121.309
417245900	-142.613
417246000	-123.046
417246100	-141.713
417246200	-121.969
417246300	-159.416
417246400	-119.914
417246500	-138.979
417246600	-121.069
417246700	-145.787
417246800	-122.184
417246900	-148.747
417247000	-120.151
417247100	-136.698
417247200	-119.241
417247300	-141.212
417247400	-123.211
417247500	-132.036
417247600	-120.879
417247700	-141.906
417247800	-122.789
417247900	-136.93
417248000	-117.108
417248100	-138.54
417248200	-117.215
417248300	-140.009
417248400	-118.536
417248500	-134.528
417248600	-120.658
417248700	-136.909
417248800	-120.718
417248900	-145.867
417249000	-117.923
417249100	-146.656
417249200	-119.367
417249300	-132.675
417249400	-120.968
417249500	-140.953
417249600	-120.756
417249700	-141.636
417249800	-120.577
[truncated: 18,002 more rows]
