# Supplementary material for: Passive frequency comb generation at radiofrequency for ranging applications
Source: Nat Commun. 2024 Apr 2;15:2844. doi: 10.1038/s41467-024-46940-2 (PMC10987526; doi:10.1038/s41467-024-46940-2)
Supplement: Supplementary file 5 — Source Data [file 41467_2024_46940_MOESM5_ESM.zip › Figure3_Data/836_10MHz_-05_50dBm.xlsx]

## Sheet: Sheet1
frequency (Hz)	power (dBm)
417050000	-117.684
417050100	-138.859
417050200	-116.433
417050300	-136.718
417050400	-114.397
417050500	-130.955
417050600	-114.784
417050700	-137.876
417050800	-113.616
417050900	-141.063
417051000	-115.101
417051100	-149.209
417051200	-111.819
417051300	-140.996
417051400	-113.14
417051500	-133.034
417051600	-114.47
417051700	-141.457
417051800	-115.044
417051900	-130.391
417052000	-116.153
417052100	-137.78
417052200	-113.763
417052300	-134.042
417052400	-117.003
417052500	-140.667
417052600	-114.545
417052700	-133.354
417052800	-114.981
417052900	-137.294
417053000	-115.719
417053100	-143.495
417053200	-115.608
417053300	-143.455
417053400	-116.767
417053500	-131.955
417053600	-116.621
417053700	-131.187
417053800	-115.675
417053900	-132.017
417054000	-116.237
417054100	-134.844
417054200	-116.539
417054300	-135.965
417054400	-115.508
417054500	-139.676
417054600	-117.866
417054700	-137.671
417054800	-115.702
417054900	-142.406
417055000	-115.839
417055100	-139.826
417055200	-116.722
417055300	-141.151
417055400	-116.736
417055500	-130.918
417055600	-117.976
417055700	-142.842
417055800	-118.481
417055900	-134.526
417056000	-116.545
417056100	-134.682
417056200	-119.572
417056300	-139.534
417056400	-116.283
417056500	-148.675
417056600	-115.163
417056700	-133.61
417056800	-117.101
417056900	-135.103
417057000	-119.017
417057100	-132.605
417057200	-116.131
417057300	-145.544
417057400	-116.514
417057500	-141.257
417057600	-116.453
417057700	-130.753
417057800	-117.04
417057900	-133.048
417058000	-119.1
417058100	-136.305
417058200	-115.278
417058300	-134.394
417058400	-120.436
417058500	-142.972
417058600	-117.2
417058700	-134.007
417058800	-116.667
417058900	-131.197
417059000	-117.685
417059100	-143.948
417059200	-119.289
417059300	-138.824
417059400	-115.751
417059500	-134.325
417059600	-116.518
417059700	-129.437
417059800	-116.559
417059900	-136.521
417060000	-115.888
417060100	-131.881
417060200	-118.369
417060300	-137.056
417060400	-118.374
417060500	-133.079
417060600	-116.299
417060700	-141.198
417060800	-119.578
417060900	-142.133
417061000	-117.802
417061100	-138.627
417061200	-118.46
417061300	-145.419
417061400	-119.919
417061500	-153.03
417061600	-115.316
417061700	-132.292
417061800	-117.038
417061900	-141.387
417062000	-114.699
417062100	-136.351
417062200	-114.702
417062300	-134.452
417062400	-120.791
417062500	-129.316
417062600	-118.494
417062700	-131.423
417062800	-118.266
417062900	-141.841
417063000	-118.4
417063100	-138.502
417063200	-116.742
417063300	-143.563
417063400	-117.157
417063500	-136.063
417063600	-116.684
417063700	-135.203
417063800	-117.94
417063900	-160.143
417064000	-118.308
417064100	-147.108
417064200	-116.939
417064300	-137.137
417064400	-117.91
417064500	-141.045
417064600	-118.229
417064700	-133.429
417064800	-119.08
417064900	-144.492
417065000	-118.665
417065100	-133.468
417065200	-116.752
417065300	-152.459
417065400	-118.13
417065500	-143.16
417065600	-116.041
417065700	-132.336
417065800	-120.561
417065900	-138.563
417066000	-115.757
417066100	-155.625
417066200	-117.807
417066300	-146.175
417066400	-118.671
417066500	-145.397
417066600	-117.615
417066700	-148.593
417066800	-119.167
417066900	-135.999
417067000	-121.431
417067100	-145.166
417067200	-119.97
417067300	-141.283
417067400	-118.593
417067500	-135.663
417067600	-119.603
417067700	-137.624
417067800	-118.848
417067900	-136.019
417068000	-116.635
417068100	-139.974
417068200	-118.124
417068300	-141.716
417068400	-119.082
417068500	-138.501
417068600	-118.193
417068700	-141.009
417068800	-119.062
417068900	-138.683
417069000	-118.571
417069100	-144.417
417069200	-117.599
417069300	-149.149
417069400	-119.917
417069500	-142.29
417069600	-115.696
417069700	-147.949
417069800	-117.691
417069900	-134.78
417070000	-116.934
417070100	-139.955
417070200	-117.56
417070300	-131.481
417070400	-120.401
417070500	-141.895
417070600	-117.936
417070700	-134.513
417070800	-117.546
417070900	-140.116
417071000	-121.324
417071100	-138.549
417071200	-115.558
417071300	-145.298
417071400	-120.747
417071500	-140.031
417071600	-117.849
417071700	-135.29
417071800	-116.33
417071900	-138.805
417072000	-119.08
417072100	-154.425
417072200	-118.525
417072300	-147.049
417072400	-120.863
417072500	-147.765
417072600	-117.866
417072700	-139.286
417072800	-119.047
417072900	-148.845
417073000	-118.045
417073100	-136.178
417073200	-118.35
417073300	-157.11
417073400	-116.388
417073500	-134.084
417073600	-118.697
417073700	-139.198
417073800	-119.735
417073900	-134.207
417074000	-120.349
417074100	-148.843
417074200	-117.298
417074300	-131.084
417074400	-118.944
417074500	-155.727
417074600	-118.825
417074700	-143.826
417074800	-118.014
417074900	-140.346
417075000	-123.177
417075100	-142.296
417075200	-117.583
417075300	-136.963
417075400	-118.209
417075500	-137.802
417075600	-118.881
417075700	-140.452
417075800	-121.211
417075900	-145.717
417076000	-117.191
417076100	-125.872
417076200	-117.788
417076300	-138.895
417076400	-119.962
417076500	-143.541
417076600	-119.237
417076700	-137.765
417076800	-118.17
417076900	-139.949
417077000	-119.221
417077100	-132.742
417077200	-118.58
417077300	-136.476
417077400	-120.493
417077500	-140.729
417077600	-122.651
417077700	-155.679
417077800	-118.987
417077900	-147.214
417078000	-117.144
417078100	-142.908
417078200	-120.162
417078300	-137.585
417078400	-119.211
417078500	-140.495
417078600	-118.483
417078700	-136.936
417078800	-120.537
417078900	-143.95
417079000	-122.155
417079100	-137.604
417079200	-118.939
417079300	-142.743
417079400	-118.179
417079500	-142.573
417079600	-120.413
417079700	-140.117
417079800	-121.87
417079900	-139.556
417080000	-116.95
417080100	-137.094
417080200	-117.863
417080300	-139.082
417080400	-119.855
417080500	-134.514
417080600	-119.792
417080700	-141.657
417080800	-121.295
417080900	-152.68
417081000	-119.702
417081100	-135.378
417081200	-123.079
417081300	-141.527
417081400	-119.862
417081500	-140.918
417081600	-120.719
417081700	-140.646
417081800	-119.887
417081900	-136.232
417082000	-118.816
417082100	-136.023
417082200	-121.752
417082300	-147.209
417082400	-119.675
417082500	-139.216
417082600	-117.872
417082700	-132.223
417082800	-117.718
417082900	-140.411
417083000	-121.696
417083100	-140.829
417083200	-119.199
417083300	-137.384
417083400	-120.026
417083500	-153.936
417083600	-120.458
417083700	-138.628
417083800	-118.24
417083900	-144.982
417084000	-119.821
417084100	-138.018
417084200	-117.963
417084300	-161.337
417084400	-120.48
417084500	-143.78
417084600	-119.779
417084700	-141.745
417084800	-117.361
417084900	-139.098
417085000	-120.444
417085100	-143.86
417085200	-118.607
417085300	-142.124
417085400	-119.26
417085500	-143.113
417085600	-119.767
417085700	-139.599
417085800	-118.637
417085900	-141.958
417086000	-118.677
417086100	-135.645
417086200	-118.688
417086300	-137.573
417086400	-119.564
417086500	-150.767
417086600	-120.181
417086700	-141.241
417086800	-120.669
417086900	-139.181
417087000	-120.143
417087100	-136.107
417087200	-120.233
417087300	-138.134
417087400	-117.522
417087500	-142.22
417087600	-121.29
417087700	-141.747
417087800	-123.468
417087900	-134.742
417088000	-118.475
417088100	-139.209
417088200	-119.24
417088300	-141.736
417088400	-118.485
417088500	-140.516
417088600	-118.622
417088700	-135.718
417088800	-120.946
417088900	-139.425
417089000	-122.176
417089100	-145.829
417089200	-121.77
417089300	-148.017
417089400	-120.044
417089500	-135.677
417089600	-119.512
417089700	-140.278
417089800	-121.939
417089900	-138.008
417090000	-120.423
417090100	-130.513
417090200	-120.076
417090300	-133.557
417090400	-117.784
417090500	-131.999
417090600	-118.806
417090700	-140.499
417090800	-120.175
417090900	-138.295
417091000	-121.877
417091100	-145.884
417091200	-122.137
417091300	-137.792
417091400	-120.339
417091500	-144.741
417091600	-117.563
417091700	-137.177
417091800	-119
417091900	-146.988
417092000	-120.229
417092100	-143.404
417092200	-120.515
417092300	-137.599
417092400	-119.566
417092500	-155.422
417092600	-118.169
417092700	-139.87
417092800	-121.617
417092900	-149.674
417093000	-118.25
417093100	-155.334
417093200	-119.195
417093300	-133.407
417093400	-117.222
417093500	-137.809
417093600	-121.036
417093700	-133.021
417093800	-121.6
417093900	-137.722
417094000	-119.586
417094100	-134.29
417094200	-121.543
417094300	-139.771
417094400	-118.336
417094500	-139.936
417094600	-121.761
417094700	-146.34
417094800	-121.707
417094900	-135.247
417095000	-119.977
417095100	-148.668
417095200	-120.933
417095300	-143.917
417095400	-122.653
417095500	-143.335
417095600	-121.216
417095700	-145.446
417095800	-119.063
417095900	-136.422
417096000	-120.771
417096100	-140.284
417096200	-119.847
417096300	-147.042
417096400	-120.415
417096500	-154.197
417096600	-119.582
417096700	-140.413
417096800	-119.637
417096900	-136.172
417097000	-118.972
417097100	-134.797
417097200	-117.825
417097300	-140.424
417097400	-121.112
417097500	-136.27
417097600	-120.977
417097700	-149.102
417097800	-120.631
417097900	-139.561
417098000	-118.359
417098100	-147.377
417098200	-119.479
417098300	-142.951
417098400	-119.813
417098500	-141.173
417098600	-120.019
417098700	-133.754
417098800	-119.802
417098900	-140.158
417099000	-121.134
417099100	-138.338
417099200	-119.784
417099300	-142.491
417099400	-123.053
417099500	-140.315
417099600	-123.051
417099700	-144.135
417099800	-120.203
417099900	-149.285
417100000	-118.922
417100100	-149.697
417100200	-122.241
417100300	-142.194
417100400	-121.374
417100500	-138.739
417100600	-121.506
417100700	-134.312
417100800	-120.504
417100900	-148.932
417101000	-120.246
417101100	-148.711
417101200	-119.915
417101300	-140.345
417101400	-121.992
417101500	-131.349
417101600	-122.168
417101700	-138.262
417101800	-121.662
417101900	-140.601
417102000	-117.19
417102100	-139.279
417102200	-121.918
417102300	-144.112
417102400	-119.418
417102500	-148.285
417102600	-119.26
417102700	-159.284
417102800	-120.228
417102900	-129.455
417103000	-117.129
417103100	-138.76
417103200	-123.432
417103300	-144.578
417103400	-120.891
417103500	-139.895
417103600	-120.424
417103700	-136.335
417103800	-119.533
417103900	-141.43
417104000	-118.468
417104100	-141.76
417104200	-116.092
417104300	-134.895
417104400	-116.524
417104500	-142.184
417104600	-123.135
417104700	-140.341
417104800	-119.26
417104900	-133.639
417105000	-119.593
417105100	-140.94
417105200	-119.595
417105300	-141.922
417105400	-120.505
417105500	-143.104
417105600	-120.375
417105700	-137.177
417105800	-120.546
417105900	-136.106
417106000	-120.466
417106100	-155.788
417106200	-120.49
417106300	-145.877
417106400	-121.912
417106500	-146.424
417106600	-118.735
417106700	-136.435
417106800	-118.48
417106900	-133.313
417107000	-119.537
417107100	-136.312
417107200	-119.552
417107300	-148.563
417107400	-121.941
417107500	-147.154
417107600	-120.37
417107700	-145.547
417107800	-120.28
417107900	-141.457
417108000	-119.931
417108100	-138.322
417108200	-119.935
417108300	-145.498
417108400	-122.58
417108500	-142.529
417108600	-118.447
417108700	-143.774
417108800	-119.749
417108900	-146.036
417109000	-121.603
417109100	-142.905
417109200	-121.576
417109300	-145.536
417109400	-121.237
417109500	-142.203
417109600	-119.339
417109700	-139.912
417109800	-121.607
417109900	-147.217
417110000	-121.607
417110100	-140.356
417110200	-124.345
417110300	-138.832
417110400	-117.143
417110500	-141.818
417110600	-121.363
417110700	-138.243
417110800	-121.614
417110900	-140.278
417111000	-120.773
417111100	-141.655
417111200	-117.386
417111300	-140.443
417111400	-119.411
417111500	-140.038
417111600	-124.726
417111700	-147.467
417111800	-119.539
417111900	-146.242
417112000	-124.505
417112100	-132.261
417112200	-119.917
417112300	-145.511
417112400	-121.505
417112500	-143.967
417112600	-120.287
417112700	-148.064
417112800	-120.73
417112900	-143.979
417113000	-117.186
417113100	-149.929
417113200	-119.773
417113300	-144.618
417113400	-119.629
417113500	-145.046
417113600	-123.397
417113700	-157.824
417113800	-120.262
417113900	-141.762
417114000	-124.188
417114100	-142.78
417114200	-121.331
417114300	-137.43
417114400	-122.451
417114500	-155.113
417114600	-122.451
417114700	-145.6
417114800	-118.674
417114900	-148.411
417115000	-118.679
417115100	-138.981
417115200	-118.944
417115300	-137.575
417115400	-120.714
417115500	-140.856
417115600	-122.597
417115700	-140.832
417115800	-121.608
417115900	-138.225
417116000	-120.655
417116100	-133.797
417116200	-121.003
417116300	-142.182
417116400	-119.534
417116500	-142.685
417116600	-123.117
417116700	-145.461
417116800	-121.095
417116900	-141.417
417117000	-122.359
417117100	-139.73
417117200	-119.987
417117300	-141.945
417117400	-118.927
417117500	-145.73
417117600	-121.281
417117700	-133.445
417117800	-122.802
417117900	-147.879
417118000	-120.212
417118100	-137.107
417118200	-123.05
417118300	-140.639
417118400	-122.535
417118500	-143.446
417118600	-119.53
417118700	-135.48
417118800	-123.623
417118900	-141.965
417119000	-120.738
417119100	-146.082
417119200	-122.093
417119300	-140.697
417119400	-119.259
417119500	-149.396
417119600	-120.308
417119700	-139.702
417119800	-121.574
417119900	-144.786
417120000	-121.631
417120100	-134.301
417120200	-122.642
417120300	-135.308
417120400	-119.912
417120500	-151.575
417120600	-123.388
417120700	-140.465
417120800	-119.484
417120900	-155.769
417121000	-122.202
417121100	-136.953
417121200	-119.169
417121300	-138.104
417121400	-120.651
417121500	-141.674
417121600	-119.726
417121700	-135.85
417121800	-122.89
417121900	-138.591
417122000	-123.105
417122100	-145.46
417122200	-123.708
417122300	-140.547
417122400	-124.99
417122500	-152.397
417122600	-120.16
417122700	-144.148
417122800	-120.923
417122900	-138.162
417123000	-121.729
417123100	-147.102
417123200	-120.885
417123300	-142.1
417123400	-121.862
417123500	-150.184
417123600	-120.96
417123700	-144.517
417123800	-121.964
417123900	-137.931
417124000	-119.768
417124100	-137.227
417124200	-118.656
417124300	-137.056
417124400	-120.403
417124500	-145.151
417124600	-119.91
417124700	-137.941
417124800	-117.254
417124900	-139.185
417125000	-122.243
417125100	-148.774
417125200	-118.226
417125300	-138.498
417125400	-121.493
417125500	-135.474
417125600	-120.701
417125700	-142.993
417125800	-121.502
417125900	-141.43
417126000	-121.489
417126100	-141.35
417126200	-124.294
417126300	-144.594
417126400	-119.078
417126500	-134.696
417126600	-119.943
417126700	-141.163
417126800	-120.023
417126900	-136.31
417127000	-118.869
417127100	-153.369
417127200	-121.718
417127300	-139.402
417127400	-122.756
417127500	-136.894
417127600	-118.772
417127700	-146.762
417127800	-120.939
417127900	-147.005
417128000	-117.966
417128100	-145.163
417128200	-121.46
417128300	-143.528
417128400	-121.198
417128500	-137.81
417128600	-119.363
417128700	-139.617
417128800	-123.04
417128900	-143.491
417129000	-120.205
417129100	-137.05
417129200	-123.025
417129300	-141.596
417129400	-121.051
417129500	-136.767
417129600	-122.474
417129700	-143.817
417129800	-120.99
417129900	-134.634
417130000	-120.162
417130100	-142.12
417130200	-119.472
417130300	-145.498
417130400	-119.817
417130500	-159.679
417130600	-120.134
417130700	-137.63
417130800	-118.585
417130900	-140.301
417131000	-119.904
417131100	-143.431
417131200	-121.932
417131300	-137.53
417131400	-120.306
417131500	-143.583
417131600	-120.706
417131700	-137.468
417131800	-119.298
417131900	-140.244
417132000	-124.488
417132100	-151.054
417132200	-119.004
417132300	-147.546
417132400	-118.367
417132500	-145.222
417132600	-118.751
417132700	-140.826
417132800	-121.79
417132900	-145.147
417133000	-122.217
417133100	-142.663
417133200	-120.312
417133300	-134.984
417133400	-123.357
417133500	-151.778
417133600	-120.82
417133700	-149.368
417133800	-119.873
417133900	-146.847
417134000	-119.874
417134100	-134.381
417134200	-119.606
417134300	-142.083
417134400	-121.97
417134500	-135.674
417134600	-120.24
417134700	-140.59
417134800	-118.429
417134900	-141.321
417135000	-121.095
417135100	-144.474
417135200	-123.128
417135300	-153.338
417135400	-123.337
417135500	-139.424
417135600	-121.679
417135700	-169.092
417135800	-123.338
417135900	-143.946
417136000	-119.176
417136100	-148.587
417136200	-123.032
417136300	-138.621
417136400	-120.337
417136500	-139.985
417136600	-123.622
417136700	-138.053
417136800	-121.945
417136900	-153.516
417137000	-121.853
417137100	-144.527
417137200	-122.187
417137300	-142.715
417137400	-120.086
417137500	-155.371
417137600	-119.369
417137700	-141.773
417137800	-121.103
417137900	-145.092
417138000	-121.301
417138100	-136.883
417138200	-122.824
417138300	-154.37
417138400	-122.466
417138500	-146.32
417138600	-120.9
417138700	-136.162
417138800	-123.017
417138900	-135.032
417139000	-120.763
417139100	-141.031
417139200	-123.106
417139300	-137.231
417139400	-120.329
417139500	-136.176
417139600	-121.877
417139700	-138.621
417139800	-121.182
417139900	-138.05
417140000	-119.748
417140100	-144.52
417140200	-123.421
417140300	-146.721
417140400	-122.018
417140500	-138.804
417140600	-119.795
417140700	-145.439
417140800	-122.013
417140900	-135.015
417141000	-124.828
417141100	-146.865
417141200	-119.692
417141300	-138.954
417141400	-119.694
417141500	-143.071
417141600	-122.017
417141700	-148.913
417141800	-119.359
417141900	-137.456
417142000	-119.763
417142100	-152.406
417142200	-122.505
417142300	-136.174
417142400	-123.015
417142500	-140.707
417142600	-121.167
417142700	-144.485
417142800	-123.618
417142900	-143.427
417143000	-120.081
417143100	-145.725
417143200	-124.157
417143300	-147.424
417143400	-121.855
417143500	-149.029
417143600	-119.494
417143700	-140.68
417143800	-122.683
417143900	-146.7
417144000	-119.141
417144100	-146.403
417144200	-122.305
417144300	-139.11
417144400	-120.304
417144500	-139.907
417144600	-122.483
417144700	-145.39
417144800	-121.009
417144900	-135.731
417145000	-118.633
417145100	-142.31
417145200	-122.906
417145300	-138.444
417145400	-120.257
417145500	-151.061
417145600	-124.166
417145700	-137.415
417145800	-118.097
417145900	-148.817
417146000	-122.785
417146100	-142.775
417146200	-122.489
417146300	-150.918
417146400	-122.842
417146500	-137.729
417146600	-122.299
417146700	-137.777
417146800	-121.659
417146900	-149.107
417147000	-123.313
417147100	-140.988
417147200	-120.303
417147300	-132.443
417147400	-122.273
417147500	-146.445
417147600	-121.971
417147700	-140.388
417147800	-119.109
417147900	-144.436
417148000	-121.311
417148100	-142.427
417148200	-119.63
417148300	-137.512
417148400	-121.793
417148500	-142.124
417148600	-118.934
417148700	-147.972
417148800	-121.589
417148900	-142.982
417149000	-123.765
417149100	-138.806
417149200	-122.333
417149300	-139.438
417149400	-120.676
417149500	-149.697
417149600	-120.461
417149700	-136.261
417149800	-123.415
417149900	-152.335
417150000	-120.353
417150100	-146.372
417150200	-122.132
417150300	-140.792
417150400	-121.85
417150500	-155.769
417150600	-122.812
417150700	-142.636
417150800	-121.324
417150900	-142.838
417151000	-121.764
417151100	-140.003
417151200	-124.128
417151300	-136.505
417151400	-119.498
417151500	-136.762
417151600	-121.832
417151700	-138.868
417151800	-122.659
417151900	-140.322
417152000	-123.979
417152100	-139.449
417152200	-120.045
417152300	-133.802
417152400	-119.191
417152500	-137.626
417152600	-121.607
417152700	-133.104
417152800	-122.162
417152900	-147.432
417153000	-120.504
417153100	-151.03
417153200	-123.331
417153300	-149.684
417153400	-121.039
417153500	-142.115
417153600	-120.223
417153700	-139.643
417153800	-121.325
417153900	-139.782
417154000	-119.635
417154100	-146.966
417154200	-121.386
417154300	-133.484
417154400	-121.753
417154500	-141.871
417154600	-120.864
417154700	-150.282
417154800	-122.02
417154900	-138.658
417155000	-121.436
417155100	-136.1
417155200	-119.82
417155300	-144.401
417155400	-124.666
417155500	-142.172
417155600	-121.511
417155700	-131.763
417155800	-119.606
417155900	-141.428
417156000	-123.093
417156100	-134.868
417156200	-119.82
417156300	-146.937
417156400	-122.146
417156500	-143.213
417156600	-120.554
417156700	-143.494
417156800	-120.152
417156900	-137.1
417157000	-119.712
417157100	-147.088
417157200	-121.874
417157300	-148.372
417157400	-118.511
417157500	-135.712
417157600	-121.498
417157700	-137.022
417157800	-119.11
417157900	-143.402
417158000	-122.618
417158100	-161.559
417158200	-122.877
417158300	-137.28
417158400	-121.335
417158500	-140.018
417158600	-122.77
417158700	-152.999
417158800	-121.198
417158900	-140.255
417159000	-123.12
417159100	-154.808
417159200	-120.573
417159300	-151.217
417159400	-123.168
417159500	-145.497
417159600	-121.526
417159700	-136.377
417159800	-122.487
417159900	-143.493
417160000	-121.76
417160100	-150.476
417160200	-122.652
417160300	-143.853
417160400	-121.568
417160500	-137.982
417160600	-121.629
417160700	-141.138
417160800	-123.191
417160900	-144.431
417161000	-121.384
417161100	-139.593
417161200	-122.848
417161300	-146.398
417161400	-120.538
417161500	-136.916
417161600	-122.882
417161700	-139.859
417161800	-121.002
417161900	-149.996
417162000	-122.887
417162100	-143.512
417162200	-123.387
417162300	-143.083
417162400	-124.405
417162500	-138.994
417162600	-120.583
417162700	-136.1
417162800	-121.537
417162900	-158.294
417163000	-121.218
417163100	-138.446
417163200	-121.219
417163300	-149.848
417163400	-124.43
417163500	-141.144
417163600	-122.084
417163700	-154.328
417163800	-122.279
417163900	-135.852
417164000	-121.386
417164100	-147.386
417164200	-122.916
417164300	-146.92
417164400	-121.052
417164500	-140.503
417164600	-122.168
417164700	-144.034
417164800	-121.192
417164900	-138.084
417165000	-121.643
417165100	-143.904
417165200	-121.476
417165300	-139.302
417165400	-122.513
417165500	-147.104
417165600	-121.234
417165700	-143.228
417165800	-122.7
417165900	-138.939
417166000	-124.27
417166100	-134.739
417166200	-122.027
417166300	-152.095
417166400	-124.358
417166500	-146.341
417166600	-121.144
417166700	-142.137
417166800	-122.55
417166900	-141.495
417167000	-119.02
417167100	-140.645
417167200	-121.485
417167300	-146.17
417167400	-121.104
417167500	-137.915
417167600	-118.934
417167700	-155.674
417167800	-120.697
417167900	-145.591
417168000	-120.016
417168100	-139.645
417168200	-120.357
417168300	-136.789
417168400	-121.106
417168500	-147.437
417168600	-122.016
417168700	-144.401
417168800	-120.701
417168900	-139.641
417169000	-123.369
417169100	-155.099
417169200	-121.542
417169300	-141.195
417169400	-123.091
417169500	-145.856
417169600	-119.164
417169700	-144.172
417169800	-119.426
417169900	-143.208
417170000	-121.369
417170100	-143.572
417170200	-120.881
417170300	-146.771
417170400	-122.367
417170500	-144.405
417170600	-123.909
417170700	-143.194
417170800	-121.973
417170900	-146.249
417171000	-122.908
417171100	-144.637
417171200	-122.616
417171300	-147.535
417171400	-121.966
417171500	-157.207
417171600	-123.194
417171700	-143.228
417171800	-121.808
417171900	-150.842
417172000	-122.111
417172100	-142.735
417172200	-125.488
417172300	-152.158
417172400	-122.998
417172500	-139.962
417172600	-123.865
417172700	-133.16
417172800	-121.982
417172900	-140.927
417173000	-123.771
417173100	-142.16
417173200	-121.21
417173300	-147.245
417173400	-121.81
417173500	-141.766
417173600	-119.899
417173700	-143.764
417173800	-123.096
417173900	-162.229
417174000	-119.929
417174100	-146.456
417174200	-121.867
417174300	-141.876
417174400	-118.338
417174500	-134.702
417174600	-120.049
417174700	-144.181
417174800	-123.179
417174900	-143.768
417175000	-120.559
417175100	-140.507
417175200	-120.223
417175300	-148.603
417175400	-120.1
417175500	-143.092
417175600	-121.599
417175700	-141.099
417175800	-122.614
417175900	-149.025
417176000	-121.655
417176100	-142.259
417176200	-120.434
417176300	-141.637
417176400	-122.824
417176500	-151.828
417176600	-120.435
417176700	-136.294
417176800	-121.019
417176900	-145.095
417177000	-120.219
417177100	-145.218
417177200	-121.975
417177300	-139.54
417177400	-121.461
417177500	-136.455
417177600	-122.262
417177700	-137.516
417177800	-121.701
417177900	-151.086
417178000	-120.239
417178100	-143.425
417178200	-121.723
417178300	-145.172
417178400	-119.257
417178500	-137.309
417178600	-120.187
417178700	-135.219
417178800	-121.815
417178900	-147.731
417179000	-121.98
417179100	-137.942
417179200	-121.699
417179300	-136.098
417179400	-123.694
417179500	-156.97
417179600	-121.799
417179700	-144.185
417179800	-122.241
417179900	-139.76
417180000	-122.234
417180100	-145.024
417180200	-120.129
417180300	-138.517
417180400	-121.789
417180500	-143.386
417180600	-123.286
417180700	-138.468
417180800	-123.578
417180900	-151.805
417181000	-119.697
417181100	-137.342
417181200	-122.074
417181300	-133.461
417181400	-121.708
417181500	-147.767
417181600	-121.265
417181700	-143.212
417181800	-120.969
417181900	-143.061
417182000	-121.842
417182100	-146.164
417182200	-121.894
417182300	-154.226
417182400	-121.609
417182500	-138.231
417182600	-123.815
417182700	-147.779
417182800	-121.097
417182900	-144.641
417183000	-121.115
417183100	-143.509
417183200	-120.673
417183300	-150.197
417183400	-120.931
417183500	-147.276
417183600	-121.439
417183700	-140.499
417183800	-121.77
417183900	-134.586
417184000	-121.059
417184100	-140.262
417184200	-121.242
417184300	-141.934
417184400	-123.046
417184500	-145.216
417184600	-123.195
417184700	-139.022
417184800	-117.743
417184900	-149.715
417185000	-120.654
417185100	-147.189
417185200	-122.818
417185300	-140.622
417185400	-123.494
417185500	-142.811
417185600	-118.733
417185700	-142.34
417185800	-123.035
417185900	-146.307
417186000	-124.746
417186100	-144.544
417186200	-117.817
417186300	-135.752
417186400	-121.081
417186500	-152.723
417186600	-119.535
417186700	-133.541
417186800	-119.717
417186900	-147.844
417187000	-120.232
417187100	-148.396
417187200	-120.232
417187300	-147.501
417187400	-123.375
417187500	-155.57
417187600	-123.85
417187700	-141.167
417187800	-123.303
417187900	-144.251
417188000	-119.308
417188100	-137.792
417188200	-124.036
417188300	-148.892
417188400	-122.236
417188500	-139.333
417188600	-123.497
417188700	-142.69
417188800	-121.397
417188900	-135.506
417189000	-120.511
417189100	-138.534
417189200	-122.531
417189300	-138.238
417189400	-120.645
417189500	-137.239
417189600	-119.208
417189700	-146.524
417189800	-119.913
417189900	-132.482
417190000	-119.943
417190100	-142.538
417190200	-118.808
417190300	-136.785
417190400	-120.696
417190500	-134.715
417190600	-119.926
417190700	-138.98
417190800	-119.687
417190900	-141.824
417191000	-121.258
417191100	-147.674
417191200	-122.142
417191300	-143.81
417191400	-120.45
417191500	-141.703
417191600	-121.225
417191700	-148.67
417191800	-122.176
417191900	-137.06
417192000	-119.135
417192100	-160.379
417192200	-119.86
417192300	-142.529
417192400	-119.576
417192500	-143.696
417192600	-120.71
417192700	-154.283
417192800	-120.602
417192900	-139.463
417193000	-116.85
417193100	-139.617
417193200	-123.328
417193300	-132.825
417193400	-122.221
417193500	-143.462
417193600	-118.663
417193700	-135.522
417193800	-119.633
417193900	-156.402
417194000	-121.094
417194100	-151.752
417194200	-119.389
417194300	-140.152
417194400	-122.814
417194500	-147.412
417194600	-121.11
417194700	-145.729
417194800	-122.822
417194900	-142.617
417195000	-121.968
417195100	-143.556
417195200	-122.149
417195300	-142.937
417195400	-121.173
417195500	-149.403
417195600	-122.88
417195700	-144.885
417195800	-121.947
417195900	-138.215
417196000	-118.714
417196100	-137.429
417196200	-120.794
417196300	-138.786
417196400	-120.835
417196500	-151.791
417196600	-122.105
417196700	-147.891
417196800	-120.464
417196900	-135.535
417197000	-121.356
417197100	-148.418
417197200	-118.237
417197300	-144.894
417197400	-120.177
417197500	-151.439
417197600	-120.99
417197700	-145.709
417197800	-125.25
417197900	-141.785
417198000	-122.888
417198100	-136.392
417198200	-121.204
417198300	-143.474
417198400	-121.873
417198500	-147.317
417198600	-119.779
417198700	-138.421
417198800	-118.727
417198900	-145.968
417199000	-119.444
417199100	-139.563
417199200	-121.187
417199300	-138.787
417199400	-119.922
417199500	-140.471
417199600	-120.123
417199700	-158.222
417199800	-122.335
417199900	-147.723
417200000	-119.901
417200100	-141.233
417200200	-123.039
417200300	-134.798
417200400	-120.563
417200500	-135.412
417200600	-122.192
417200700	-150.485
417200800	-122.191
417200900	-161.291
417201000	-119.725
417201100	-150.378
417201200	-121.392
417201300	-145.25
417201400	-118.883
417201500	-139.208
417201600	-119.253
417201700	-143.383
417201800	-122.105
417201900	-144.213
417202000	-122.502
417202100	-155.893
417202200	-119.506
417202300	-142.212
417202400	-120.978
417202500	-139.097
417202600	-122.354
417202700	-132.782
417202800	-117.102
417202900	-156.394
417203000	-119.962
417203100	-147.06
417203200	-121.071
417203300	-139.71
417203400	-119.334
417203500	-135.741
417203600	-118.619
417203700	-140.736
417203800	-122.035
417203900	-140.062
417204000	-120.536
417204100	-141.999
417204200	-122.152
417204300	-137.441
417204400	-120.361
417204500	-141.191
417204600	-121.988
417204700	-151.835
417204800	-119.825
417204900	-141.934
417205000	-120.299
417205100	-138.695
417205200	-120.271
417205300	-137.989
417205400	-118.738
417205500	-145.769
417205600	-118.777
417205700	-147.046
417205800	-122.374
417205900	-136.672
417206000	-121.117
417206100	-143.147
417206200	-120.327
417206300	-146.554
417206400	-120.186
417206500	-139.127
417206600	-120.658
417206700	-149.495
417206800	-121.835
417206900	-149.118
417207000	-118.735
417207100	-150.752
417207200	-121.523
417207300	-136.301
417207400	-119.756
417207500	-138.704
417207600	-121.145
417207700	-138.107
417207800	-120.199
417207900	-137.801
417208000	-122.009
417208100	-139.274
417208200	-120.517
417208300	-140.838
417208400	-118.382
417208500	-149.441
417208600	-119.451
417208700	-133.872
417208800	-121.02
417208900	-138.402
417209000	-121.019
417209100	-140.241
417209200	-117.317
417209300	-137.347
417209400	-122.077
417209500	-133.346
417209600	-121.451
417209700	-148.553
417209800	-122.077
417209900	-163.538
417210000	-120.598
417210100	-141.857
417210200	-122.108
417210300	-142.168
417210400	-119.477
417210500	-139.451
417210600	-118.384
417210700	-141.273
417210800	-119.509
417210900	-138.004
417211000	-120.968
417211100	-141.651
417211200	-122.678
417211300	-143.095
417211400	-122.08
417211500	-137.512
417211600	-120.743
417211700	-142.717
417211800	-120.226
417211900	-150.049
417212000	-119.994
417212100	-141.489
417212200	-118.548
417212300	-142.12
417212400	-118.549
417212500	-143.844
417212600	-121.681
417212700	-143.889
417212800	-119.922
417212900	-143.674
417213000	-120.391
417213100	-157.911
417213200	-120.174
417213300	-139.305
417213400	-119.615
417213500	-162.18
417213600	-122.205
417213700	-143.37
417213800	-119.095
417213900	-148.225
417214000	-121.797
417214100	-149.975
417214200	-119.617
417214300	-140.674
417214400	-120.03
417214500	-133.521
417214600	-119.609
417214700	-148.41
417214800	-122.295
417214900	-143.837
417215000	-120.749
417215100	-148.248
417215200	-118.658
417215300	-140.978
417215400	-118.672
417215500	-135.693
417215600	-118.451
417215700	-145.98
417215800	-119.608
417215900	-136.879
417216000	-121.643
417216100	-146.172
417216200	-121.751
417216300	-144.709
417216400	-120.36
417216500	-142.248
417216600	-120.82
417216700	-136.881
417216800	-118.397
417216900	-146.095
417217000	-119.265
417217100	-135.219
417217200	-120.96
417217300	-142.666
417217400	-122.605
417217500	-144.357
417217600	-120.901
417217700	-136.592
417217800	-117.518
417217900	-141.699
417218000	-121.782
417218100	-142.752
417218200	-119.635
417218300	-150.763
417218400	-118.881
417218500	-148.796
417218600	-120.33
417218700	-137.258
417218800	-120.008
417218900	-140.521
417219000	-117.37
417219100	-134.342
417219200	-119.442
417219300	-144.402
417219400	-120.466
417219500	-132.892
417219600	-118.897
417219700	-141.944
417219800	-120.143
417219900	-142.768
417220000	-123.781
417220100	-144.121
417220200	-120.495
417220300	-143.654
417220400	-120.458
417220500	-137.729
417220600	-120.474
417220700	-136.642
417220800	-121.099
417220900	-141.152
417221000	-122.18
417221100	-133.793
417221200	-116.847
417221300	-139.77
417221400	-120.56
417221500	-143.578
417221600	-119.017
417221700	-146.531
417221800	-121.502
417221900	-145.418
417222000	-116.282
417222100	-135.802
417222200	-119.926
417222300	-133.906
417222400	-120.296
417222500	-142.731
417222600	-121.24
417222700	-148.902
417222800	-116.18
417222900	-132.283
417223000	-118.902
417223100	-140.075
417223200	-120.965
417223300	-137.382
417223400	-118.9
417223500	-146.639
417223600	-122.23
417223700	-139.181
417223800	-122.415
417223900	-142.366
417224000	-119.76
417224100	-147.379
417224200	-122.589
417224300	-135.718
417224400	-119.891
417224500	-130.46
417224600	-119.896
417224700	-147.546
417224800	-122.286
417224900	-140.244
417225000	-121.041
417225100	-139.148
417225200	-119.895
417225300	-133.052
417225400	-119.527
417225500	-145.645
417225600	-120.991
417225700	-139.9
417225800	-121.408
417225900	-142.328
417226000	-121.064
417226100	-142.607
417226200	-120.83
417226300	-139.469
417226400	-122.567
417226500	-148.006
417226600	-118.588
417226700	-138.996
417226800	-121.42
417226900	-141.247
417227000	-120.35
417227100	-142.851
417227200	-121.651
417227300	-139.689
417227400	-120.626
417227500	-141.306
417227600	-121.072
417227700	-140.303
417227800	-121.271
417227900	-152.76
417228000	-120.025
417228100	-142.616
417228200	-122.715
417228300	-136.009
417228400	-118.575
417228500	-147.113
417228600	-120.095
417228700	-132.568
417228800	-118.011
417228900	-144.322
417229000	-121.421
417229100	-147.469
417229200	-120.609
417229300	-141.763
417229400	-119.995
417229500	-137.483
417229600	-121.327
417229700	-137.95
417229800	-121.66
417229900	-139.886
417230000	-120.177
417230100	-145.251
417230200	-120.927
417230300	-138.587
417230400	-118.606
417230500	-140.289
417230600	-119.939
417230700	-133.797
417230800	-123.043
417230900	-136.524
417231000	-122.252
417231100	-138.491
417231200	-120.236
417231300	-134.324
417231400	-117.697
417231500	-131.575
417231600	-118.766
417231700	-133.907
417231800	-118.796
417231900	-131.381
417232000	-122.499
417232100	-142.702
417232200	-120.78
417232300	-137.806
417232400	-121.046
417232500	-138.122
417232600	-119.428
417232700	-133.541
417232800	-120.383
417232900	-140.019
417233000	-120.884
417233100	-147.111
417233200	-120.726
417233300	-140.533
417233400	-121.34
417233500	-143.606
417233600	-119.422
417233700	-130.463
417233800	-120.047
417233900	-153.955
417234000	-118.77
417234100	-131.056
417234200	-119.934
417234300	-144.867
417234400	-120.83
417234500	-142.269
417234600	-121.735
417234700	-134.353
417234800	-120.912
417234900	-135.622
417235000	-116.679
417235100	-147.679
417235200	-122.157
417235300	-136.195
417235400	-121.337
417235500	-146.007
417235600	-120.298
417235700	-144.378
417235800	-121.157
417235900	-140.023
417236000	-120.883
417236100	-141.604
417236200	-120.575
417236300	-143.5
417236400	-120.756
417236500	-139.174
417236600	-118.317
417236700	-136.347
417236800	-121.073
417236900	-138.469
417237000	-120.998
417237100	-146.3
417237200	-121.911
417237300	-143.139
417237400	-120.696
417237500	-143.292
417237600	-121.043
417237700	-139.798
417237800	-120.133
417237900	-139.278
417238000	-120.328
417238100	-138.455
417238200	-119.033
417238300	-138.802
417238400	-119.233
417238500	-136.258
417238600	-119.064
417238700	-141.636
417238800	-120.627
417238900	-141.297
417239000	-121.381
417239100	-140.516
417239200	-119.062
417239300	-140.534
417239400	-118.124
417239500	-142.066
417239600	-121.106
417239700	-143.617
417239800	-118.053
417239900	-142.829
417240000	-118.668
417240100	-138.936
417240200	-121.706
417240300	-132.97
417240400	-120.766
417240500	-138.788
417240600	-119.64
417240700	-141.65
417240800	-118.862
417240900	-141.47
417241000	-122.569
417241100	-134.356
417241200	-118.03
417241300	-140.106
417241400	-120.357
417241500	-150.3
417241600	-119.228
417241700	-139.647
417241800	-119.817
417241900	-141.219
417242000	-119.697
417242100	-146.366
417242200	-121.218
417242300	-139.993
417242400	-118.418
417242500	-139.045
417242600	-120.358
417242700	-134.215
417242800	-121.194
417242900	-139.572
417243000	-120.135
417243100	-140.302
417243200	-119.295
417243300	-132.247
417243400	-119.896
417243500	-149.726
417243600	-119.897
417243700	-142.674
417243800	-120.764
417243900	-142.286
417244000	-119.385
417244100	-139.265
417244200	-118.593
417244300	-151.629
417244400	-116.809
417244500	-139.488
417244600	-120.2
417244700	-149.063
417244800	-120.666
417244900	-147.206
417245000	-120.08
417245100	-137.622
417245200	-121.006
417245300	-137.872
417245400	-121.486
417245500	-142.181
417245600	-122.576
417245700	-134.523
417245800	-122.662
417245900	-141.168
417246000	-122.157
417246100	-150.383
417246200	-121.461
417246300	-138.515
417246400	-120.527
417246500	-143.589
417246600	-121.152
417246700	-150.65
417246800	-121.35
417246900	-146.536
417247000	-118.782
417247100	-145.182
417247200	-122.12
417247300	-147.135
417247400	-121.542
417247500	-136.697
417247600	-121.525
417247700	-137.709
417247800	-121.937
417247900	-144.779
417248000	-121.32
417248100	-140.941
417248200	-120.252
417248300	-142.586
417248400	-121.146
417248500	-135.975
417248600	-120.896
417248700	-144.844
417248800	-118.98
417248900	-136.278
417249000	-120.861
417249100	-140.425
417249200	-119.559
417249300	-148.291
417249400	-122.054
417249500	-134.001
417249600	-121.352
417249700	-143.389
417249800	-121.674
[truncated: 18,002 more rows]
