# Supplementary material for: Passive frequency comb generation at radiofrequency for ranging applications
Source: Nat Commun. 2024 Apr 2;15:2844. doi: 10.1038/s41467-024-46940-2 (PMC10987526; doi:10.1038/s41467-024-46940-2)
Supplement: Supplementary file 5 — Source Data [file 41467_2024_46940_MOESM5_ESM.zip › Figure3_Data/836_10MHz_-05_60dBm.xlsx]

## Sheet: Sheet1
frequency (Hz)	power (dBm)
417050000	-117.402
417050100	-134.159
417050200	-115.678
417050300	-141.952
417050400	-116.087
417050500	-133.718
417050600	-115.715
417050700	-143.196
417050800	-118.176
417050900	-137.816
417051000	-115.661
417051100	-146.865
417051200	-114.541
417051300	-148.77
417051400	-116.96
417051500	-138.747
417051600	-115.169
417051700	-141.936
417051800	-115.71
417051900	-135.23
417052000	-117.245
417052100	-139.771
417052200	-116.649
417052300	-136.696
417052400	-115.657
417052500	-135.303
417052600	-116.973
417052700	-136.468
417052800	-115.829
417052900	-137.701
417053000	-118.115
417053100	-140.667
417053200	-117.027
417053300	-139.846
417053400	-117.824
417053500	-134.78
417053600	-114.814
417053700	-128.297
417053800	-119.433
417053900	-149.979
417054000	-117.516
417054100	-135.631
417054200	-117.056
417054300	-133.087
417054400	-116.9
417054500	-138.834
417054600	-116.083
417054700	-138.004
417054800	-119.651
417054900	-138.605
417055000	-116.924
417055100	-136.961
417055200	-118.244
417055300	-132.996
417055400	-119.134
417055500	-140.97
417055600	-118.261
417055700	-131.536
417055800	-117.329
417055900	-137.869
417056000	-117.12
417056100	-151.081
417056200	-117.928
417056300	-134.625
417056400	-118.608
417056500	-142.406
417056600	-116.808
417056700	-133.485
417056800	-116.083
417056900	-159.829
417057000	-114.601
417057100	-140.717
417057200	-116.741
417057300	-137.161
417057400	-116.654
417057500	-135.179
417057600	-119.32
417057700	-140.49
417057800	-118.583
417057900	-141.22
417058000	-117.596
417058100	-134.347
417058200	-115.385
417058300	-136.785
417058400	-115.393
417058500	-143.946
417058600	-119.508
417058700	-141.086
417058800	-116.708
417058900	-134.196
417059000	-117.782
417059100	-155.744
417059200	-119.486
417059300	-142.977
417059400	-117.191
417059500	-135.648
417059600	-120.153
417059700	-139.167
417059800	-117.433
417059900	-136.303
417060000	-119.61
417060100	-130.485
417060200	-120.273
417060300	-141.19
417060400	-119.215
417060500	-137.975
417060600	-117.533
417060700	-139.111
417060800	-119.501
417060900	-139.939
417061000	-117.805
417061100	-132.057
417061200	-117.153
417061300	-144.995
417061400	-119.193
417061500	-140.761
417061600	-119.061
417061700	-146.332
417061800	-120.058
417061900	-135.847
417062000	-118.222
417062100	-133.683
417062200	-115.122
417062300	-154.107
417062400	-118.026
417062500	-147.642
417062600	-116.091
417062700	-144.575
417062800	-121.596
417062900	-149.633
417063000	-119.696
417063100	-132.372
417063200	-117.008
417063300	-142.796
417063400	-117.538
417063500	-134.096
417063600	-119.795
417063700	-137.332
417063800	-117.024
417063900	-140.21
417064000	-118.16
417064100	-140.581
417064200	-119.07
417064300	-137.866
417064400	-118.294
417064500	-143.402
417064600	-121.063
417064700	-158.925
417064800	-116.869
417064900	-138.017
417065000	-118.845
417065100	-140.303
417065200	-119.352
417065300	-139.52
417065400	-122.702
417065500	-140.451
417065600	-117.555
417065700	-139.757
417065800	-118.123
417065900	-132.275
417066000	-116.995
417066100	-140.635
417066200	-119.683
417066300	-139.855
417066400	-117.368
417066500	-137.627
417066600	-120.308
417066700	-161.796
417066800	-117.592
417066900	-132.779
417067000	-119.765
417067100	-145.248
417067200	-119.955
417067300	-162.839
417067400	-121
417067500	-139.57
417067600	-119.665
417067700	-147.73
417067800	-117.229
417067900	-139.894
417068000	-120.627
417068100	-145.46
417068200	-117.774
417068300	-142.714
417068400	-121.411
417068500	-145.23
417068600	-118.666
417068700	-135.116
417068800	-118.818
417068900	-148.41
417069000	-116.672
417069100	-130.368
417069200	-122.741
417069300	-140.444
417069400	-118.907
417069500	-139.651
417069600	-119.706
417069700	-136.067
417069800	-116.225
417069900	-144.125
417070000	-119.148
417070100	-145.305
417070200	-119.518
417070300	-140.53
417070400	-118.242
417070500	-139.27
417070600	-116.767
417070700	-136.589
417070800	-115.819
417070900	-141.298
417071000	-117.785
417071100	-143.815
417071200	-118.562
417071300	-137.145
417071400	-120.331
417071500	-150.71
417071600	-117.666
417071700	-136.155
417071800	-120.673
417071900	-139.719
417072000	-120.664
417072100	-134.879
417072200	-122.082
417072300	-132.402
417072400	-119.498
417072500	-136.516
417072600	-117.261
417072700	-136.259
417072800	-120.412
417072900	-150.744
417073000	-117.84
417073100	-139.333
417073200	-118.092
417073300	-149.044
417073400	-120.887
417073500	-137.318
417073600	-116.58
417073700	-143.666
417073800	-122.426
417073900	-139.151
417074000	-119.122
417074100	-135.6
417074200	-120.754
417074300	-135.571
417074400	-121.011
417074500	-142.411
417074600	-124.033
417074700	-148.422
417074800	-121.195
417074900	-150.191
417075000	-119.836
417075100	-138.19
417075200	-121.906
417075300	-149.456
417075400	-119.285
417075500	-142.459
417075600	-119.969
417075700	-135.406
417075800	-120.445
417075900	-156.863
417076000	-116.993
417076100	-147.94
417076200	-119.115
417076300	-142.617
417076400	-119.923
417076500	-140.432
417076600	-117.57
417076700	-132.503
417076800	-118.018
417076900	-139.224
417077000	-118.036
417077100	-152.73
417077200	-120.844
417077300	-136.134
417077400	-120.979
417077500	-137.15
417077600	-117.02
417077700	-140.658
417077800	-123.164
417077900	-149.383
417078000	-119.787
417078100	-148.708
417078200	-119.843
417078300	-141.767
417078400	-117.653
417078500	-141.526
417078600	-119.814
417078700	-145.427
417078800	-119.91
417078900	-145.104
417079000	-120.19
417079100	-142.228
417079200	-119.961
417079300	-144.716
417079400	-118.252
417079500	-137.69
417079600	-121.648
417079700	-140.107
417079800	-121.41
417079900	-138.989
417080000	-120.568
417080100	-153.845
417080200	-120.794
417080300	-141.942
417080400	-124.223
417080500	-141.021
417080600	-119.217
417080700	-140.736
417080800	-118.795
417080900	-135.601
417081000	-118.429
417081100	-139.006
417081200	-121.435
417081300	-132.49
417081400	-121.576
417081500	-149.605
417081600	-119.973
417081700	-134.715
417081800	-119.185
417081900	-135.291
417082000	-120.438
417082100	-151.402
417082200	-123.489
417082300	-156.874
417082400	-120.913
417082500	-137.85
417082600	-120.035
417082700	-144.931
417082800	-120.256
417082900	-144.052
417083000	-122.833
417083100	-138.613
417083200	-119.659
417083300	-155.231
417083400	-117.117
417083500	-139.785
417083600	-121.199
417083700	-143.204
417083800	-121.397
417083900	-145.749
417084000	-119.733
417084100	-144.855
417084200	-117.924
417084300	-149.514
417084400	-119.237
417084500	-147.688
417084600	-119.689
417084700	-141.456
417084800	-118.717
417084900	-145.749
417085000	-120.093
417085100	-145.108
417085200	-122.01
417085300	-142.794
417085400	-118.246
417085500	-142.809
417085600	-118.259
417085700	-138.173
417085800	-120.785
417085900	-139.837
417086000	-120.98
417086100	-149.532
417086200	-120.897
417086300	-142.686
417086400	-122.555
417086500	-138.863
417086600	-118.589
417086700	-137.767
417086800	-122.855
417086900	-142.283
417087000	-120.549
417087100	-140.813
417087200	-119.342
417087300	-135.69
417087400	-120.337
417087500	-145.518
417087600	-118.192
417087700	-147.075
417087800	-121.345
417087900	-147.894
417088000	-120.354
417088100	-151.183
417088200	-122.41
417088300	-137.54
417088400	-122.398
417088500	-153.415
417088600	-120.541
417088700	-145.462
417088800	-121.289
417088900	-136.463
417089000	-121.052
417089100	-135.867
417089200	-120.414
417089300	-142.458
417089400	-121.313
417089500	-142.922
417089600	-121.773
417089700	-136.024
417089800	-119.288
417089900	-137.082
417090000	-120.471
417090100	-139.732
417090200	-121.457
417090300	-143.983
417090400	-119.451
417090500	-149.574
417090600	-122.267
417090700	-136.972
417090800	-119.141
417090900	-142.579
417091000	-121.947
417091100	-157.951
417091200	-122.567
417091300	-141.903
417091400	-118.387
417091500	-135.511
417091600	-122.883
417091700	-145.789
417091800	-118.321
417091900	-140.785
417092000	-122.06
417092100	-134.855
417092200	-122.052
417092300	-140.617
417092400	-122.558
417092500	-140.544
417092600	-121.743
417092700	-142.569
417092800	-122.608
417092900	-159.375
417093000	-120.639
417093100	-132.474
417093200	-119.579
417093300	-153.605
417093400	-120.677
417093500	-136.545
417093600	-122.028
417093700	-139.865
417093800	-121.805
417093900	-135.102
417094000	-121.206
417094100	-139.748
417094200	-122.279
417094300	-146.435
417094400	-119.265
417094500	-143.84
417094600	-123.099
417094700	-139.214
417094800	-121.461
417094900	-141.113
417095000	-121.818
417095100	-145.351
417095200	-120.268
417095300	-138.064
417095400	-119.279
417095500	-147.674
417095600	-117.364
417095700	-137.146
417095800	-121.489
417095900	-138.976
417096000	-120.485
417096100	-147.818
417096200	-121.674
417096300	-142.182
417096400	-120.219
417096500	-141.165
417096600	-120.713
417096700	-137.465
417096800	-118.729
417096900	-137.128
417097000	-119.668
417097100	-136.732
417097200	-120.658
417097300	-146.965
417097400	-122.034
417097500	-142.965
417097600	-121.273
417097700	-140.031
417097800	-119.913
417097900	-146.526
417098000	-119.529
417098100	-130.563
417098200	-121.087
417098300	-139.753
417098400	-118.605
417098500	-151.169
417098600	-121.442
417098700	-140.607
417098800	-121.496
417098900	-149.73
417099000	-120.147
417099100	-140.703
417099200	-121.975
417099300	-133.316
417099400	-119.494
417099500	-149.709
417099600	-122.847
417099700	-153.501
417099800	-122.752
417099900	-150.321
417100000	-119.648
417100100	-155.849
417100200	-120.581
417100300	-134.692
417100400	-121.529
417100500	-142.948
417100600	-120.472
417100700	-154.103
417100800	-121.273
417100900	-152.799
417101000	-117.91
417101100	-142.721
417101200	-120.241
417101300	-139.81
417101400	-121.486
417101500	-134.259
417101600	-120.863
417101700	-151.869
417101800	-121.06
417101900	-139.89
417102000	-121.06
417102100	-138.12
417102200	-122.424
417102300	-140.624
417102400	-121.72
417102500	-143.613
417102600	-121.442
417102700	-140.904
417102800	-121.512
417102900	-143.943
417103000	-121.729
417103100	-138.373
417103200	-122.417
417103300	-137.888
417103400	-119.838
417103500	-135.696
417103600	-121.782
417103700	-139.343
417103800	-123.64
417103900	-153.483
417104000	-121.546
417104100	-135.757
417104200	-119.691
417104300	-149.145
417104400	-119.997
417104500	-138.37
417104600	-121.783
417104700	-142.361
417104800	-120.908
417104900	-142.792
417105000	-122.252
417105100	-139.305
417105200	-124.295
417105300	-143.331
417105400	-119.736
417105500	-139.668
417105600	-118.7
417105700	-140.156
417105800	-119.014
417105900	-136.321
417106000	-120.138
417106100	-139.509
417106200	-120.132
417106300	-138.066
417106400	-120.717
417106500	-142.647
417106600	-122.031
417106700	-138.076
417106800	-122.245
417106900	-139.523
417107000	-120.746
417107100	-148.625
417107200	-121.662
417107300	-136.644
417107400	-122.321
417107500	-147.378
417107600	-125.51
417107700	-142.766
417107800	-116.852
417107900	-134.589
417108000	-118.927
417108100	-139.828
417108200	-117.031
417108300	-142.788
417108400	-123.219
417108500	-145.911
417108600	-123.058
417108700	-141.813
417108800	-119.503
417108900	-142.855
417109000	-120.145
417109100	-141.296
417109200	-119.308
417109300	-144.37
417109400	-121.042
417109500	-139.262
417109600	-119.058
417109700	-144.282
417109800	-121.409
417109900	-151.371
417110000	-124.374
417110100	-147.726
417110200	-122.177
417110300	-137.827
417110400	-120.353
417110500	-176.464
417110600	-123.915
417110700	-139.658
417110800	-119.587
417110900	-138.495
417111000	-123.541
417111100	-140.221
417111200	-122.733
417111300	-145.195
417111400	-120.468
417111500	-140.545
417111600	-123.304
417111700	-141.765
417111800	-122.484
417111900	-148.854
417112000	-119.679
417112100	-138.702
417112200	-120.447
417112300	-141.599
417112400	-120.62
417112500	-151.883
417112600	-119.774
417112700	-146.518
417112800	-120.673
417112900	-149.52
417113000	-120.215
417113100	-149.706
417113200	-123.671
417113300	-140.825
417113400	-122.499
417113500	-141.571
417113600	-123.907
417113700	-137.087
417113800	-119.813
417113900	-147.137
417114000	-122.971
417114100	-143.091
417114200	-121.991
417114300	-136.412
417114400	-122.215
417114500	-147.917
417114600	-118.51
417114700	-139.979
417114800	-120.171
417114900	-140.353
417115000	-121.023
417115100	-144.705
417115200	-119.594
417115300	-141.218
417115400	-120.838
417115500	-143.516
417115600	-121.423
417115700	-143.974
417115800	-118.932
417115900	-139.686
417116000	-121.187
417116100	-139.271
417116200	-121.549
417116300	-140.472
417116400	-118.556
417116500	-147.355
417116600	-123.414
417116700	-159.637
417116800	-120.368
417116900	-145.628
417117000	-122.821
417117100	-143.233
417117200	-122.095
417117300	-142.901
417117400	-124.786
417117500	-142.452
417117600	-121.192
417117700	-137.833
417117800	-123.831
417117900	-137.095
417118000	-123.281
417118100	-146.451
417118200	-122.168
417118300	-144.014
417118400	-120.811
417118500	-140.45
417118600	-124.007
417118700	-148.396
417118800	-120.279
417118900	-140.685
417119000	-121.889
417119100	-137.91
417119200	-123.096
417119300	-135.328
417119400	-121.607
417119500	-141.67
417119600	-122.386
417119700	-140.187
417119800	-121.292
417119900	-144.892
417120000	-122.749
417120100	-149.146
417120200	-121.378
417120300	-141.378
417120400	-123.44
417120500	-143.812
417120600	-123.783
417120700	-154.052
417120800	-121.608
417120900	-136.116
417121000	-120.071
417121100	-136.381
417121200	-120.67
417121300	-141.098
417121400	-124.758
417121500	-140.359
417121600	-122.035
417121700	-146.984
417121800	-121.511
417121900	-140.767
417122000	-121.018
417122100	-167.05
417122200	-121.723
417122300	-144.454
417122400	-118.49
417122500	-145.591
417122600	-124.083
417122700	-143.687
417122800	-122.453
417122900	-141.566
417123000	-123.23
417123100	-145.092
417123200	-120.309
417123300	-137.521
417123400	-123.293
417123500	-133.276
417123600	-122.657
417123700	-155.249
417123800	-122.313
417123900	-150.525
417124000	-121.665
417124100	-140.841
417124200	-122.94
417124300	-139.637
417124400	-123.564
417124500	-154.081
417124600	-120.37
417124700	-135.328
417124800	-122.647
417124900	-149.505
417125000	-119.457
417125100	-132.116
417125200	-121.29
417125300	-148.579
417125400	-123.823
417125500	-135.295
417125600	-121.502
417125700	-148.552
417125800	-121.071
417125900	-139.703
417126000	-123.204
417126100	-143.507
417126200	-122.153
417126300	-147.346
417126400	-122.375
417126500	-139.474
417126600	-122.371
417126700	-140.073
417126800	-121.265
417126900	-140.257
417127000	-121.787
417127100	-143.027
417127200	-122.535
417127300	-142.361
417127400	-120.714
417127500	-148.257
417127600	-122.173
417127700	-136.004
417127800	-120.837
417127900	-144.634
417128000	-122.543
417128100	-138.022
417128200	-120.451
417128300	-156.221
417128400	-119.276
417128500	-136.869
417128600	-120.375
417128700	-147.435
417128800	-121.317
417128900	-142.462
417129000	-122.084
417129100	-141.969
417129200	-120.141
417129300	-137.744
417129400	-120.812
417129500	-140.342
417129600	-120.827
417129700	-150.456
417129800	-120.133
417129900	-142.928
417130000	-120.139
417130100	-133.015
417130200	-120.691
417130300	-139.87
417130400	-120.703
417130500	-144.083
417130600	-124.344
417130700	-138.78
417130800	-120.475
417130900	-144.507
417131000	-120.372
417131100	-148.263
417131200	-123.602
417131300	-135.684
417131400	-122.878
417131500	-138.077
417131600	-121.162
417131700	-144.656
417131800	-119.128
417131900	-147.771
417132000	-121.585
417132100	-151.016
417132200	-121.35
417132300	-152.549
417132400	-119.852
417132500	-136.35
417132600	-119.773
417132700	-143.415
417132800	-122.396
417132900	-148.815
417133000	-122.46
417133100	-139.724
417133200	-122.623
417133300	-147.934
417133400	-120.37
417133500	-143.717
417133600	-120.89
417133700	-157.158
417133800	-120.349
417133900	-140.192
417134000	-121.423
417134100	-142.622
417134200	-122.123
417134300	-143.409
417134400	-123.535
417134500	-137.699
417134600	-121.389
417134700	-142.225
417134800	-120.695
417134900	-142.028
417135000	-122.756
417135100	-139.6
417135200	-123.506
417135300	-146.911
417135400	-121.757
417135500	-147.227
417135600	-124.161
417135700	-148.303
417135800	-118.971
417135900	-145.763
417136000	-121.339
417136100	-140.749
417136200	-123.185
417136300	-144.553
417136400	-123.025
417136500	-158.059
417136600	-121.835
417136700	-143.118
417136800	-120.88
417136900	-152.775
417137000	-122.956
417137100	-151.78
417137200	-123.775
417137300	-142.946
417137400	-122.168
417137500	-144.395
417137600	-121.006
417137700	-136.325
417137800	-121.908
417137900	-143.321
417138000	-122.081
417138100	-138.514
417138200	-123.142
417138300	-144.149
417138400	-123.974
417138500	-144.026
417138600	-120.858
417138700	-139.183
417138800	-120.49
417138900	-141.527
417139000	-120.83
417139100	-138.209
417139200	-121.635
417139300	-145.277
417139400	-120.632
417139500	-145.616
417139600	-122.748
417139700	-152.373
417139800	-119.771
417139900	-146.423
417140000	-122.749
417140100	-137.847
417140200	-123.332
417140300	-135.395
417140400	-122.818
417140500	-137.146
417140600	-122.363
417140700	-144.824
417140800	-117.517
417140900	-136.514
417141000	-119.939
417141100	-136.541
417141200	-120.168
417141300	-141.654
417141400	-122.634
417141500	-150.238
417141600	-120.357
417141700	-147.893
417141800	-121.76
417141900	-150.28
417142000	-120.99
417142100	-148.589
417142200	-120.669
417142300	-139.129
417142400	-122.694
417142500	-150.973
417142600	-123.709
417142700	-137.739
417142800	-122.972
417142900	-144.606
417143000	-120.869
417143100	-139.877
417143200	-124.355
417143300	-138.053
417143400	-123.961
417143500	-138.263
417143600	-123.233
417143700	-149.118
417143800	-119.782
417143900	-146.127
417144000	-120.451
417144100	-167.853
417144200	-120.492
417144300	-138.072
417144400	-121.867
417144500	-142.36
417144600	-120.421
417144700	-142.039
417144800	-121.147
417144900	-132.589
417145000	-121.966
417145100	-137.997
417145200	-120.08
417145300	-145.596
417145400	-121.183
417145500	-140.976
417145600	-119.984
417145700	-142.18
417145800	-121.776
417145900	-142.52
417146000	-119.779
417146100	-156.989
417146200	-123.259
417146300	-143.56
417146400	-120.18
417146500	-142.216
417146600	-123.657
417146700	-136.555
417146800	-124.176
417146900	-143.051
417147000	-121.292
417147100	-143.655
417147200	-120.624
417147300	-140.959
417147400	-120.555
417147500	-151.214
417147600	-121.139
417147700	-151.425
417147800	-123.82
417147900	-148.99
417148000	-122.489
417148100	-155.783
417148200	-120.338
417148300	-143.921
417148400	-121.439
417148500	-143.329
417148600	-120.667
417148700	-137.187
417148800	-123.129
417148900	-140.494
417149000	-121.443
417149100	-147.551
417149200	-121.361
417149300	-143.005
417149400	-121.31
417149500	-151.584
417149600	-122.336
417149700	-145.142
417149800	-124.069
417149900	-136.75
417150000	-123.197
417150100	-144.07
417150200	-124.279
417150300	-138.47
417150400	-118.878
417150500	-141.353
417150600	-121.476
417150700	-141.795
417150800	-121.365
417150900	-155.435
417151000	-121.198
417151100	-136.775
417151200	-121.198
417151300	-144.047
417151400	-122.451
417151500	-144.908
417151600	-121.447
417151700	-131.784
417151800	-120.633
417151900	-147.953
417152000	-122.366
417152100	-139.084
417152200	-122.617
417152300	-144.561
417152400	-119.054
417152500	-134.274
417152600	-121.982
417152700	-138.902
417152800	-123.353
417152900	-139.942
417153000	-120.817
417153100	-139.542
417153200	-123.007
417153300	-143.195
417153400	-123.411
417153500	-135.849
417153600	-122.915
417153700	-134.74
417153800	-118.654
417153900	-140.693
417154000	-126.383
417154100	-137.84
417154200	-118.398
417154300	-141.317
417154400	-121.514
417154500	-146.092
417154600	-120.576
417154700	-145.475
417154800	-122.755
417154900	-138.669
417155000	-123.663
417155100	-143.554
417155200	-121.396
417155300	-144.294
417155400	-121.064
417155500	-136.731
417155600	-119.37
417155700	-135.403
417155800	-123.797
417155900	-149.407
417156000	-122.716
417156100	-135.059
417156200	-121.239
417156300	-147.889
417156400	-122.757
417156500	-142.524
417156600	-122.742
417156700	-144.656
417156800	-122.08
417156900	-136.66
417157000	-121.156
417157100	-136.379
417157200	-122.202
417157300	-153.129
417157400	-122.984
417157500	-140.675
417157600	-122.303
417157700	-137.554
417157800	-121.377
417157900	-139.853
417158000	-122.316
417158100	-145.104
417158200	-121.195
417158300	-139.261
417158400	-122.79
417158500	-139.849
417158600	-120.826
417158700	-139.345
417158800	-123.027
417158900	-147.214
417159000	-120.629
417159100	-140.122
417159200	-122.944
417159300	-137.543
417159400	-122.654
417159500	-148.275
417159600	-122.311
417159700	-148.786
417159800	-122.756
417159900	-135.546
417160000	-122.505
417160100	-141.372
417160200	-120.111
417160300	-158.83
417160400	-120.111
417160500	-146.197
417160600	-119.442
417160700	-150.126
417160800	-122.548
417160900	-147.482
417161000	-124.285
417161100	-139.728
417161200	-121.992
417161300	-147.289
417161400	-121.589
417161500	-142.992
417161600	-121.298
417161700	-149.988
417161800	-120.934
417161900	-147.114
417162000	-121.164
417162100	-138.027
417162200	-121.599
417162300	-141.088
417162400	-120.695
417162500	-146.924
417162600	-121.742
417162700	-145.627
417162800	-120.955
417162900	-144.73
417163000	-123.048
417163100	-135.398
417163200	-121.177
417163300	-138.152
417163400	-123.791
417163500	-136.922
417163600	-123.199
417163700	-132.942
417163800	-119.624
417163900	-137.461
417164000	-121.375
417164100	-137.759
417164200	-120.152
417164300	-142.172
417164400	-122.565
417164500	-153.835
417164600	-124.505
417164700	-141.739
417164800	-122.657
417164900	-142.155
417165000	-123.504
417165100	-138.5
417165200	-122.711
417165300	-139.728
417165400	-119.486
417165500	-147.669
417165600	-121.992
417165700	-134.668
417165800	-122.68
417165900	-145.219
417166000	-124.906
417166100	-145.585
417166200	-120.364
417166300	-142.452
417166400	-120.364
417166500	-141.109
417166600	-121.455
417166700	-140.552
417166800	-121.574
417166900	-142.588
417167000	-124.345
417167100	-140.488
417167200	-123.708
417167300	-150.316
417167400	-122.951
417167500	-147.219
417167600	-122.938
417167700	-141.877
417167800	-120.837
417167900	-137.929
417168000	-120.842
417168100	-139.411
417168200	-121.112
417168300	-140.383
417168400	-119.266
417168500	-155.239
417168600	-120.316
417168700	-140.799
417168800	-121.536
417168900	-140.623
417169000	-121.029
417169100	-150.183
417169200	-120.669
417169300	-151.05
417169400	-122.065
417169500	-141.599
417169600	-124.597
417169700	-145.599
417169800	-121.367
417169900	-133.25
417170000	-121.29
417170100	-144.482
417170200	-124.299
417170300	-145.615
417170400	-123.412
417170500	-140.921
417170600	-122.611
417170700	-150.115
417170800	-120.475
417170900	-146.998
417171000	-121.307
417171100	-137.969
417171200	-120.999
417171300	-143.353
417171400	-121.485
417171500	-143.458
417171600	-123.818
417171700	-143.895
417171800	-120.853
417171900	-146.213
417172000	-120.006
417172100	-139.975
417172200	-118.801
417172300	-138.193
417172400	-121.363
417172500	-144.486
417172600	-122.202
417172700	-150.302
417172800	-121.387
417172900	-138.528
417173000	-123.522
417173100	-135.989
417173200	-122.617
417173300	-144.954
417173400	-120.309
417173500	-154.53
417173600	-118.425
417173700	-153.607
417173800	-118.371
417173900	-141.661
417174000	-121.87
417174100	-160.642
417174200	-120.366
417174300	-140.56
417174400	-122.319
417174500	-145.226
417174600	-120.297
417174700	-151.274
417174800	-118.913
417174900	-145.171
417175000	-124.599
417175100	-143.479
417175200	-122.51
417175300	-140.603
417175400	-123.365
417175500	-154.716
417175600	-120.404
417175700	-141.412
417175800	-121.637
417175900	-142.413
417176000	-122.535
417176100	-151.517
417176200	-120.577
417176300	-145.759
417176400	-118.188
417176500	-145.462
417176600	-120.104
417176700	-150.859
417176800	-123.459
417176900	-140.109
417177000	-121.99
417177100	-141.743
417177200	-120.203
417177300	-143.189
417177400	-120.228
417177500	-143.408
417177600	-123.904
417177700	-133.439
417177800	-121.437
417177900	-143.773
417178000	-121.776
417178100	-142.87
417178200	-122.7
417178300	-137.127
417178400	-120.909
417178500	-137.149
417178600	-123.485
417178700	-142.775
417178800	-120.855
417178900	-140.473
417179000	-121.247
417179100	-138.998
417179200	-122.264
417179300	-131.72
417179400	-122.991
417179500	-152.094
417179600	-120.595
417179700	-143.097
417179800	-120.844
417179900	-134.611
417180000	-118.648
417180100	-134.832
417180200	-118.284
417180300	-140.143
417180400	-123.281
417180500	-136.062
417180600	-122.288
417180700	-142.418
417180800	-122.956
417180900	-149.838
417181000	-122.888
417181100	-142.128
417181200	-118.746
417181300	-131.945
417181400	-121.195
417181500	-139.684
417181600	-123.002
417181700	-137.431
417181800	-121.053
417181900	-151.436
417182000	-122.35
417182100	-137.327
417182200	-121.31
417182300	-139.752
417182400	-123.026
417182500	-142.973
417182600	-122.975
417182700	-146.741
417182800	-123.764
417182900	-140.023
417183000	-120.443
417183100	-145.142
417183200	-120.021
417183300	-137.559
417183400	-121.439
417183500	-139.738
417183600	-118.825
417183700	-142.267
417183800	-119.532
417183900	-140.55
417184000	-122.139
417184100	-142.358
417184200	-125.24
417184300	-152.647
417184400	-121.327
417184500	-141.93
417184600	-124.012
417184700	-141.044
417184800	-124.418
417184900	-142.297
417185000	-121.08
417185100	-138.389
417185200	-121.833
417185300	-146.426
417185400	-119.182
417185500	-132.337
417185600	-121.814
417185700	-136.026
417185800	-123.101
417185900	-143.266
417186000	-123.512
417186100	-141.396
417186200	-120.18
417186300	-152.351
417186400	-122.024
417186500	-147.164
417186600	-118.758
417186700	-152.263
417186800	-122.015
417186900	-144.944
417187000	-122.062
417187100	-156.795
417187200	-120.712
417187300	-132.736
417187400	-120.763
417187500	-137.161
417187600	-122.121
417187700	-140.182
417187800	-122.617
417187900	-148.146
417188000	-121.539
417188100	-147.746
417188200	-123.787
417188300	-146.406
417188400	-121.608
417188500	-141.303
417188600	-118.428
417188700	-135.494
417188800	-121.614
417188900	-140.271
417189000	-119.723
417189100	-145.914
417189200	-121.91
417189300	-141.625
417189400	-120.644
417189500	-133.742
417189600	-123.088
417189700	-144.007
417189800	-120.023
417189900	-138.689
417190000	-122.29
417190100	-149.052
417190200	-122.653
417190300	-142.085
417190400	-122.856
417190500	-142.769
417190600	-120.921
417190700	-136.049
417190800	-121.205
417190900	-137.123
417191000	-120.152
417191100	-154.953
417191200	-124.243
417191300	-136.867
417191400	-121.972
417191500	-142.734
417191600	-120.515
417191700	-139.973
417191800	-119.872
417191900	-141.666
417192000	-119.741
417192100	-139.423
417192200	-119.752
417192300	-146.654
417192400	-117.912
417192500	-134.403
417192600	-118.579
417192700	-138.733
417192800	-123.664
417192900	-138.074
417193000	-122.051
417193100	-146.671
417193200	-118.821
417193300	-151.386
417193400	-122.127
417193500	-134.04
417193600	-122.434
417193700	-143.484
417193800	-120.521
417193900	-137.815
417194000	-120.986
417194100	-137.814
417194200	-119.002
417194300	-144.276
417194400	-121.551
417194500	-135.984
417194600	-118.107
417194700	-140.592
417194800	-120.586
417194900	-155
417195000	-119.286
417195100	-139.151
417195200	-118.31
417195300	-148.16
417195400	-120.312
417195500	-137.236
417195600	-119.652
417195700	-147.242
417195800	-121.903
417195900	-146.926
417196000	-119.809
417196100	-135.435
417196200	-120.087
417196300	-143.362
417196400	-120.177
417196500	-162.084
417196600	-121.151
417196700	-142.697
417196800	-123.623
417196900	-141.653
417197000	-121.645
417197100	-141.122
417197200	-120.796
417197300	-142.976
417197400	-120.213
417197500	-151.183
417197600	-121.344
417197700	-146.516
417197800	-118.49
417197900	-152.023
417198000	-122.952
417198100	-139.848
417198200	-117.946
417198300	-143.193
417198400	-120.131
417198500	-156.408
417198600	-121.54
417198700	-138.446
417198800	-120.907
417198900	-135.904
417199000	-118.411
417199100	-138.166
417199200	-119.514
417199300	-149.936
417199400	-118.381
417199500	-149.893
417199600	-120.014
417199700	-140.604
417199800	-120.793
417199900	-151.05
417200000	-124.272
417200100	-150.487
417200200	-119.407
417200300	-137.66
417200400	-121.037
417200500	-142.976
417200600	-119.967
417200700	-142.443
417200800	-119.958
417200900	-145.419
417201000	-119.951
417201100	-144.382
417201200	-119.492
417201300	-141.929
417201400	-121.076
417201500	-138.003
417201600	-120.344
417201700	-137.526
417201800	-118.664
417201900	-137.785
417202000	-119.389
417202100	-144.62
417202200	-122.499
417202300	-137.943
417202400	-122.181
417202500	-136.956
417202600	-119.532
417202700	-141.859
417202800	-122.585
417202900	-148.065
417203000	-117.898
417203100	-144.656
417203200	-120.328
417203300	-136.617
417203400	-119.713
417203500	-132.21
417203600	-120.651
417203700	-136.345
417203800	-119.904
417203900	-142.209
417204000	-118.436
417204100	-148.183
417204200	-120.422
417204300	-139.582
417204400	-117.716
417204500	-146.941
417204600	-121.443
417204700	-157.455
417204800	-121.297
417204900	-136.918
417205000	-121.17
417205100	-146.699
417205200	-118.418
417205300	-150.05
417205400	-121.405
417205500	-145.205
417205600	-120.201
417205700	-147.968
417205800	-117.732
417205900	-142.223
417206000	-120.33
417206100	-134.358
417206200	-119.452
417206300	-135.962
417206400	-118.599
417206500	-132.475
417206600	-118.06
417206700	-136.885
417206800	-120.472
417206900	-140.618
417207000	-120.369
417207100	-146.153
417207200	-121.156
417207300	-147.876
417207400	-121.156
417207500	-139.341
417207600	-119.427
417207700	-135.362
417207800	-120.933
417207900	-137.944
417208000	-121.51
417208100	-137.149
417208200	-116.834
417208300	-144.266
417208400	-122.46
417208500	-135.13
417208600	-118.989
417208700	-145.783
417208800	-121.604
417208900	-139.378
417209000	-123.221
417209100	-140.61
417209200	-120.281
417209300	-134.443
417209400	-118.581
417209500	-141.237
417209600	-119.273
417209700	-140.846
417209800	-121.645
417209900	-151.319
417210000	-121.201
417210100	-145.465
417210200	-120.174
417210300	-149.776
417210400	-119.924
417210500	-150.361
417210600	-124.803
417210700	-146.274
417210800	-118.472
417210900	-134.142
417211000	-120.184
417211100	-136.753
417211200	-120.104
417211300	-146.817
417211400	-121.86
417211500	-142.76
417211600	-120.308
417211700	-141.816
417211800	-120.248
417211900	-145.078
417212000	-120.084
417212100	-137.881
417212200	-121.808
417212300	-135.848
417212400	-117.134
417212500	-143.575
417212600	-120.396
417212700	-133.837
417212800	-118.281
417212900	-133.929
417213000	-121.629
417213100	-137.001
417213200	-121.146
417213300	-141.53
417213400	-119.877
417213500	-147.193
417213600	-120.481
417213700	-143.629
417213800	-119.115
417213900	-135.195
417214000	-120.121
417214100	-136.614
417214200	-120.827
417214300	-150.852
417214400	-119.719
417214500	-138.501
417214600	-119.382
417214700	-141.259
417214800	-120.489
417214900	-142.358
417215000	-119.194
417215100	-144.534
417215200	-120.313
417215300	-136.945
417215400	-118.891
417215500	-139.896
417215600	-121.664
417215700	-137.695
417215800	-119.717
417215900	-166.717
417216000	-119.218
417216100	-147.454
417216200	-121.496
417216300	-140.27
417216400	-118.159
417216500	-141.248
417216600	-120.509
417216700	-146.251
417216800	-118.986
417216900	-138.015
417217000	-119.521
417217100	-140.619
417217200	-119.24
417217300	-146.891
417217400	-119.25
417217500	-149.916
417217600	-121.166
417217700	-147.582
417217800	-119.042
417217900	-142.234
417218000	-122.379
417218100	-140.223
417218200	-120.619
417218300	-139.212
417218400	-120.386
417218500	-137.99
417218600	-123.444
417218700	-145.561
417218800	-119.569
417218900	-144.251
417219000	-118.106
417219100	-146.01
417219200	-118.11
417219300	-133.454
417219400	-119.685
417219500	-137.739
417219600	-120.333
417219700	-151.298
417219800	-119.928
417219900	-139.633
417220000	-118.95
417220100	-133.477
417220200	-117.205
417220300	-146.886
417220400	-118.544
417220500	-135.62
417220600	-119.269
417220700	-139.08
417220800	-122.109
417220900	-138.525
417221000	-122.316
417221100	-138.54
417221200	-116.699
417221300	-134.416
417221400	-120.469
417221500	-141.34
417221600	-122.675
417221700	-138.193
417221800	-120.074
417221900	-142.487
417222000	-119.748
417222100	-145.603
417222200	-122.364
417222300	-134.89
417222400	-119.718
417222500	-137.03
417222600	-119.769
417222700	-133.578
417222800	-119.841
417222900	-137.735
417223000	-120.698
417223100	-138.491
417223200	-122.431
417223300	-151.498
417223400	-119.666
417223500	-145.086
417223600	-121.938
417223700	-137.325
417223800	-119.64
417223900	-136.517
417224000	-119.398
417224100	-151.171
417224200	-121.665
417224300	-136.898
417224400	-118.503
417224500	-141.286
417224600	-117.372
417224700	-135.218
417224800	-117.392
417224900	-133.299
417225000	-120.509
417225100	-138.468
417225200	-118.78
417225300	-150.616
417225400	-121.115
417225500	-141.661
417225600	-118.893
417225700	-141.622
417225800	-122.578
417225900	-145.497
417226000	-117.944
417226100	-142.141
417226200	-121.307
417226300	-140.231
417226400	-121.282
417226500	-137.258
417226600	-121.076
417226700	-135.971
417226800	-120.957
417226900	-138.453
417227000	-118.351
417227100	-142.044
417227200	-119.27
417227300	-151.085
417227400	-119.657
417227500	-133.418
417227600	-121.478
417227700	-137.739
417227800	-119.205
417227900	-136.905
417228000	-119.751
417228100	-143.606
417228200	-122.016
417228300	-169.432
417228400	-120.015
417228500	-140.624
417228600	-123.941
417228700	-140.743
417228800	-118.829
417228900	-151.811
417229000	-120.121
417229100	-138.305
417229200	-118.598
417229300	-135.955
417229400	-119.41
417229500	-144.13
417229600	-119.307
417229700	-149.25
417229800	-121.792
417229900	-149.368
417230000	-120.703
417230100	-139.139
417230200	-123.697
417230300	-141.795
417230400	-118.893
417230500	-147.949
417230600	-120.024
417230700	-145.379
417230800	-120.364
417230900	-143.075
417231000	-123.218
417231100	-137.906
417231200	-122.098
417231300	-154.393
417231400	-120.767
417231500	-134.506
417231600	-120.468
417231700	-138.947
417231800	-120.584
417231900	-138.284
417232000	-117.645
417232100	-137.863
417232200	-120.343
417232300	-159.329
417232400	-119.446
417232500	-150.911
417232600	-122.177
417232700	-148.679
417232800	-121.013
417232900	-135.584
417233000	-121.944
417233100	-141.799
417233200	-118.724
417233300	-151.234
417233400	-120.748
417233500	-139.732
417233600	-118.705
417233700	-150.71
417233800	-120.174
417233900	-141.392
417234000	-120.996
417234100	-136.114
417234200	-120.12
417234300	-144.552
417234400	-121.517
417234500	-141.878
417234600	-118.973
417234700	-150.597
417234800	-117.21
417234900	-139.615
417235000	-119.03
417235100	-151.614
417235200	-120.322
417235300	-135.796
417235400	-122.647
417235500	-136.952
417235600	-124.53
417235700	-136.315
417235800	-119.901
417235900	-136.908
417236000	-120.916
417236100	-142.152
417236200	-121.247
417236300	-142.609
417236400	-119.515
417236500	-158.663
417236600	-119.372
417236700	-136.518
417236800	-121.976
417236900	-149.108
417237000	-120.751
417237100	-136.783
417237200	-120.764
417237300	-149.467
417237400	-116.729
417237500	-139.312
417237600	-122.334
417237700	-143.9
417237800	-120.387
417237900	-138.648
417238000	-120.571
417238100	-147.193
417238200	-120.069
417238300	-142.061
417238400	-120.073
417238500	-140.073
417238600	-123.718
417238700	-137.923
417238800	-117.233
417238900	-141.482
417239000	-119.954
417239100	-146.051
417239200	-122.246
417239300	-137.453
417239400	-120.192
417239500	-148.595
417239600	-121.478
417239700	-147.091
417239800	-121.435
417239900	-143.544
417240000	-121.435
417240100	-148.564
417240200	-118.685
417240300	-150.111
417240400	-122.602
417240500	-137.642
417240600	-120.896
417240700	-146.705
417240800	-121.201
417240900	-145.447
417241000	-119.931
417241100	-143.273
417241200	-121.178
417241300	-144.25
417241400	-122.159
417241500	-149.022
417241600	-120.027
417241700	-144.23
417241800	-118.191
417241900	-148.439
417242000	-118.191
417242100	-139.476
417242200	-118.133
417242300	-133.521
417242400	-119.545
417242500	-156.701
417242600	-120.134
417242700	-139.69
417242800	-118.643
417242900	-139.818
417243000	-121.775
417243100	-145.968
417243200	-121.386
417243300	-146.698
417243400	-120.445
417243500	-143.384
417243600	-117.995
417243700	-135.266
417243800	-118.358
417243900	-143.572
417244000	-119.726
417244100	-143.235
417244200	-120.521
417244300	-144.966
417244400	-119.679
417244500	-140.941
417244600	-121.431
417244700	-138.179
417244800	-122.99
417244900	-146.514
417245000	-120.375
417245100	-136.22
417245200	-119.737
417245300	-139.601
417245400	-120.386
417245500	-142.288
417245600	-119.337
417245700	-143.267
417245800	-118.838
417245900	-143.986
417246000	-119.302
417246100	-133.853
417246200	-122.756
417246300	-147.104
417246400	-123.877
417246500	-142.814
417246600	-121.429
417246700	-143.487
417246800	-121.079
417246900	-142.721
417247000	-121.046
417247100	-153.926
417247200	-119.777
417247300	-135.903
417247400	-120.927
417247500	-144.339
417247600	-120.203
417247700	-152.201
417247800	-120.832
417247900	-142.791
417248000	-121.396
417248100	-140.107
417248200	-119.923
417248300	-141.823
417248400	-125.451
417248500	-143.186
417248600	-121.285
417248700	-135.69
417248800	-120.344
417248900	-145.042
417249000	-120.344
417249100	-147.612
417249200	-120.601
417249300	-141.814
417249400	-120.339
417249500	-137.82
417249600	-121.768
417249700	-137.474
417249800	-118.779
[truncated: 18,002 more rows]
