# Supplementary material for: Passive frequency comb generation at radiofrequency for ranging applications
Source: Nat Commun. 2024 Apr 2;15:2844. doi: 10.1038/s41467-024-46940-2 (PMC10987526; doi:10.1038/s41467-024-46940-2)
Supplement: Supplementary file 5 — Source Data [file 41467_2024_46940_MOESM5_ESM.zip › Figure3_Data/836_10MHz_-05_70dBm.xlsx]

## Sheet: Sheet1
frequency (Hz)	power (dBm)
417050000	-121.657
417050100	-139.8
417050200	-116.881
417050300	-142.061
417050400	-117.46
417050500	-136.777
417050600	-122.351
417050700	-140.515
417050800	-119.936
417050900	-148.089
417051000	-118.602
417051100	-134.99
417051200	-120.867
417051300	-133.379
417051400	-117.446
417051500	-141.62
417051600	-119.954
417051700	-134.575
417051800	-119.638
417051900	-133.228
417052000	-119.927
417052100	-141.885
417052200	-119.357
417052300	-141.802
417052400	-121.643
417052500	-140.513
417052600	-119.545
417052700	-151.03
417052800	-116.509
417052900	-143.59
417053000	-120.786
417053100	-137.674
417053200	-118.659
417053300	-136.738
417053400	-120.939
417053500	-141.344
417053600	-117.792
417053700	-140.144
417053800	-115.737
417053900	-144.046
417054000	-119.597
417054100	-139.549
417054200	-118.322
417054300	-152.422
417054400	-117.498
417054500	-133.424
417054600	-119.583
417054700	-143.296
417054800	-120.002
417054900	-137.305
417055000	-118.429
417055100	-148.161
417055200	-120.683
417055300	-141.02
417055400	-118.826
417055500	-128.356
417055600	-118.25
417055700	-136.814
417055800	-118.587
417055900	-130.779
417056000	-114.993
417056100	-143.551
417056200	-117.976
417056300	-140.547
417056400	-117.832
417056500	-142.391
417056600	-117.197
417056700	-133.573
417056800	-119.258
417056900	-148.784
417057000	-117.984
417057100	-139.019
417057200	-117.9
417057300	-147.611
417057400	-117.701
417057500	-140.968
417057600	-118.959
417057700	-143.025
417057800	-119.19
417057900	-142.804
417058000	-121.532
417058100	-138.054
417058200	-118.991
417058300	-141.125
417058400	-117.855
417058500	-141.154
417058600	-119.176
417058700	-137.01
417058800	-117.962
417058900	-139.984
417059000	-120.252
417059100	-140.204
417059200	-120.961
417059300	-142.032
417059400	-118.322
417059500	-147.07
417059600	-118.522
417059700	-130.982
417059800	-119.758
417059900	-142.667
417060000	-118.223
417060100	-138.987
417060200	-115.717
417060300	-132.149
417060400	-115.714
417060500	-166.745
417060600	-120.565
417060700	-144.678
417060800	-122.253
417060900	-151.521
417061000	-120.107
417061100	-143.343
417061200	-119.589
417061300	-144.086
417061400	-119.316
417061500	-142.523
417061600	-118.42
417061700	-150.528
417061800	-117.541
417061900	-134.928
417062000	-116.992
417062100	-135.892
417062200	-119.79
417062300	-137.295
417062400	-118.413
417062500	-147.462
417062600	-117.889
417062700	-142.922
417062800	-119.865
417062900	-137.789
417063000	-117.138
417063100	-135.038
417063200	-121.44
417063300	-140.402
417063400	-117.537
417063500	-137.719
417063600	-119.23
417063700	-143.866
417063800	-118.329
417063900	-133.012
417064000	-117.477
417064100	-135.913
417064200	-120.458
417064300	-142.667
417064400	-118.267
417064500	-134.878
417064600	-122.052
417064700	-146.892
417064800	-118.575
417064900	-138.914
417065000	-121.166
417065100	-135.089
417065200	-117.756
417065300	-133.524
417065400	-118.402
417065500	-133.899
417065600	-117.456
417065700	-143.984
417065800	-120.19
417065900	-154.372
417066000	-119.338
417066100	-138.044
417066200	-121.027
417066300	-158.324
417066400	-120.236
417066500	-132.296
417066600	-120.151
417066700	-142.539
417066800	-117.873
417066900	-150.519
417067000	-121.817
417067100	-145.425
417067200	-119.496
417067300	-133.84
417067400	-120.492
417067500	-138.696
417067600	-118.664
417067700	-139.189
417067800	-122.504
417067900	-141.246
417068000	-120.861
417068100	-143.729
417068200	-120.755
417068300	-153.026
417068400	-119.826
417068500	-145.487
417068600	-120.863
417068700	-144.828
417068800	-118.725
417068900	-148.21
417069000	-122.158
417069100	-141.156
417069200	-119.833
417069300	-137.878
417069400	-120.247
417069500	-139.437
417069600	-117.949
417069700	-134.658
417069800	-119.045
417069900	-149.685
417070000	-119.014
417070100	-137.152
417070200	-119.601
417070300	-128.956
417070400	-119.855
417070500	-148.674
417070600	-120.088
417070700	-139.967
417070800	-122.175
417070900	-135.495
417071000	-119.805
417071100	-141.246
417071200	-120.248
417071300	-138.01
417071400	-119.928
417071500	-136.484
417071600	-119.91
417071700	-140.339
417071800	-121.014
417071900	-138.567
417072000	-121.29
417072100	-137.606
417072200	-121.233
417072300	-142.225
417072400	-117.81
417072500	-149.464
417072600	-118.72
417072700	-141.51
417072800	-118.233
417072900	-152.926
417073000	-120.207
417073100	-142.08
417073200	-119.43
417073300	-149.753
417073400	-118.857
417073500	-156.853
417073600	-121.395
417073700	-145.041
417073800	-122.187
417073900	-134.235
417074000	-118.283
417074100	-134.733
417074200	-119.812
417074300	-139.275
417074400	-116.707
417074500	-148.005
417074600	-122.746
417074700	-138.679
417074800	-121.026
417074900	-139.758
417075000	-119.545
417075100	-136.375
417075200	-119.674
417075300	-143.97
417075400	-118.058
417075500	-137.443
417075600	-121.58
417075700	-140.143
417075800	-120.649
417075900	-136.653
417076000	-119.788
417076100	-141.839
417076200	-119.688
417076300	-135.862
417076400	-121.303
417076500	-149.191
417076600	-122.292
417076700	-145.202
417076800	-120.138
417076900	-134.181
417077000	-119.271
417077100	-139.199
417077200	-122.33
417077300	-133.092
417077400	-118.953
417077500	-146.805
417077600	-119.067
417077700	-133.297
417077800	-120.967
417077900	-144.05
417078000	-119.527
417078100	-151.087
417078200	-119.856
417078300	-134.711
417078400	-121.477
417078500	-138.015
417078600	-117.169
417078700	-144.913
417078800	-118.423
417078900	-139.006
417079000	-119.627
417079100	-147.111
417079200	-121.793
417079300	-138.139
417079400	-122.297
417079500	-149.809
417079600	-120.676
417079700	-133.699
417079800	-123.335
417079900	-132.775
417080000	-118.81
417080100	-147.399
417080200	-119.386
417080300	-139.343
417080400	-118.179
417080500	-142.158
417080600	-118.081
417080700	-148.623
417080800	-121.159
417080900	-146.51
417081000	-120.38
417081100	-148.332
417081200	-122.396
417081300	-141.028
417081400	-122.817
417081500	-133.227
417081600	-121.194
417081700	-144.049
417081800	-120.022
417081900	-134.832
417082000	-119.111
417082100	-138.441
417082200	-123.478
417082300	-138.523
417082400	-119.399
417082500	-139.666
417082600	-120.263
417082700	-133.615
417082800	-120.856
417082900	-142.858
417083000	-120.294
417083100	-139.234
417083200	-119.542
417083300	-150.842
417083400	-119.833
417083500	-141.667
417083600	-119.532
417083700	-138.671
417083800	-118.779
417083900	-143.96
417084000	-119.657
417084100	-137.869
417084200	-119.937
417084300	-147.816
417084400	-121.227
417084500	-144.211
417084600	-119.917
417084700	-151.551
417084800	-120.584
417084900	-143.624
417085000	-121.011
417085100	-142.808
417085200	-119.41
417085300	-137.707
417085400	-119.399
417085500	-137.785
417085600	-120.148
417085700	-143.421
417085800	-119.713
417085900	-144.323
417086000	-118.367
417086100	-136.962
417086200	-117.768
417086300	-139.489
417086400	-121.848
417086500	-137.594
417086600	-122.171
417086700	-147.91
417086800	-120.86
417086900	-135.018
417087000	-121.867
417087100	-136.743
417087200	-124.36
417087300	-167.313
417087400	-124.21
417087500	-140.364
417087600	-118.865
417087700	-136.957
417087800	-118.872
417087900	-148.923
417088000	-121.483
417088100	-138.653
417088200	-123.578
417088300	-135.837
417088400	-122.239
417088500	-143.045
417088600	-119.369
417088700	-137.258
417088800	-120.732
417088900	-134.848
417089000	-121.127
417089100	-139.694
417089200	-119.733
417089300	-141.955
417089400	-121.955
417089500	-138.735
417089600	-120.217
417089700	-147.863
417089800	-121.684
417089900	-170.869
417090000	-120.484
417090100	-145.605
417090200	-118.785
417090300	-139.91
417090400	-121.266
417090500	-144.671
417090600	-117.966
417090700	-141.107
417090800	-118.998
417090900	-148.254
417091000	-122.167
417091100	-148.571
417091200	-120.815
417091300	-154.714
417091400	-123.165
417091500	-138.246
417091600	-120.47
417091700	-139.178
417091800	-122.185
417091900	-150.041
417092000	-120.509
417092100	-144.155
417092200	-119.72
417092300	-148.955
417092400	-120.543
417092500	-140.888
417092600	-120.3
417092700	-148.973
417092800	-121.194
417092900	-146.388
417093000	-122.025
417093100	-142.383
417093200	-121.925
417093300	-139.25
417093400	-121.81
417093500	-133.713
417093600	-119.526
417093700	-141.722
417093800	-119.911
417093900	-137.616
417094000	-121.256
417094100	-139.91
417094200	-119.407
417094300	-135.451
417094400	-120.225
417094500	-150.181
417094600	-120.135
417094700	-151.185
417094800	-122.161
417094900	-144.365
417095000	-122.264
417095100	-134.606
417095200	-123.507
417095300	-148.231
417095400	-120.57
417095500	-160.506
417095600	-119.57
417095700	-157.394
417095800	-120.781
417095900	-137.709
417096000	-122.429
417096100	-143.464
417096200	-122.942
417096300	-137.312
417096400	-122.685
417096500	-135.991
417096600	-122.732
417096700	-139.499
417096800	-121.957
417096900	-151.575
417097000	-120.803
417097100	-140.941
417097200	-119.706
417097300	-138.506
417097400	-123.435
417097500	-155.49
417097600	-121.509
417097700	-140.593
417097800	-122.222
417097900	-138.619
417098000	-120.468
417098100	-139.992
417098200	-119.224
417098300	-140.453
417098400	-120.998
417098500	-149.331
417098600	-119.457
417098700	-146.392
417098800	-120.689
417098900	-144.087
417099000	-119.559
417099100	-140.573
417099200	-120.841
417099300	-140.764
417099400	-120.116
417099500	-140.773
417099600	-119.379
417099700	-143.416
417099800	-121.545
417099900	-136.087
417100000	-121.825
417100100	-167.166
417100200	-119.009
417100300	-150.647
417100400	-120.432
417100500	-153.45
417100600	-120.544
417100700	-137.165
417100800	-121.419
417100900	-144.919
417101000	-122.151
417101100	-145.424
417101200	-123.59
417101300	-154.063
417101400	-121.505
417101500	-142.804
417101600	-120.315
417101700	-139.264
417101800	-121.504
417101900	-145.167
417102000	-120.248
417102100	-145.248
417102200	-121.81
417102300	-150.862
417102400	-121.181
417102500	-142.248
417102600	-121.332
417102700	-140.642
417102800	-124.659
417102900	-148.787
417103000	-118.85
417103100	-155.41
417103200	-123.202
417103300	-133.046
417103400	-117.801
417103500	-145.97
417103600	-125.13
417103700	-146.214
417103800	-120.501
417103900	-162.841
417104000	-121.636
417104100	-138.129
417104200	-119.012
417104300	-153.458
417104400	-119.217
417104500	-147.72
417104600	-121.598
417104700	-142.163
417104800	-120.813
417104900	-144.1
417105000	-122.742
417105100	-140.961
417105200	-122.298
417105300	-137.824
417105400	-121.985
417105500	-142.419
417105600	-122.968
417105700	-136.651
417105800	-123.084
417105900	-148.826
417106000	-121.428
417106100	-141.207
417106200	-121.896
417106300	-148.648
417106400	-122.497
417106500	-138.794
417106600	-119.409
417106700	-141.086
417106800	-124.026
417106900	-153.82
417107000	-123.11
417107100	-146.079
417107200	-123.282
417107300	-145.569
417107400	-122.982
417107500	-142.55
417107600	-123.366
417107700	-141.527
417107800	-122.962
417107900	-140.605
417108000	-121.588
417108100	-140.396
417108200	-122.781
417108300	-145.295
417108400	-121.084
417108500	-140.435
417108600	-120.852
417108700	-138.244
417108800	-122.615
417108900	-147.72
417109000	-123.155
417109100	-138.734
417109200	-121.592
417109300	-146.68
417109400	-119.623
417109500	-140.516
417109600	-119.639
417109700	-137.769
417109800	-123.882
417109900	-154.139
417110000	-119.506
417110100	-137.486
417110200	-120.693
417110300	-143.49
417110400	-120.58
417110500	-153.981
417110600	-119.872
417110700	-141.477
417110800	-126.791
417110900	-141.603
417111000	-120.348
417111100	-139.034
417111200	-122.975
417111300	-148.163
417111400	-119.18
417111500	-138.011
417111600	-122.565
417111700	-141.514
417111800	-122.896
417111900	-136.93
417112000	-121.766
417112100	-143.75
417112200	-118.796
417112300	-138.715
417112400	-120.813
417112500	-142.732
417112600	-121.56
417112700	-144.272
417112800	-119.911
417112900	-141.11
417113000	-121.215
417113100	-138.961
417113200	-120.823
417113300	-150.351
417113400	-121.998
417113500	-138.545
417113600	-122.196
417113700	-136.156
417113800	-120.792
417113900	-135.629
417114000	-121.636
417114100	-143.781
417114200	-122.324
417114300	-149.006
417114400	-122.199
417114500	-140.066
417114600	-120.378
417114700	-143.15
417114800	-120.405
417114900	-137.933
417115000	-119.516
417115100	-132.957
417115200	-119.794
417115300	-148.332
417115400	-119.34
417115500	-132.409
417115600	-119.026
417115700	-144.246
417115800	-121.672
417115900	-151.122
417116000	-124.097
417116100	-152.528
417116200	-121.5
417116300	-145.404
417116400	-120.657
417116500	-146.983
417116600	-122.24
417116700	-139.223
417116800	-118.186
417116900	-144.113
417117000	-121.046
417117100	-146.454
417117200	-120.073
417117300	-142.483
417117400	-121.997
417117500	-137.306
417117600	-120.312
417117700	-134.672
417117800	-123.109
417117900	-141.434
417118000	-124.225
417118100	-145.803
417118200	-122.321
417118300	-147.246
417118400	-121.71
417118500	-140.498
417118600	-120.035
417118700	-144.544
417118800	-120.696
417118900	-138.251
417119000	-122.252
417119100	-141.685
417119200	-122.288
417119300	-137.258
417119400	-121.94
417119500	-138.472
417119600	-120.542
417119700	-148.974
417119800	-120.8
417119900	-139.029
417120000	-122.285
417120100	-137.017
417120200	-126.03
417120300	-145.217
417120400	-121.635
417120500	-144.963
417120600	-122.635
417120700	-143.979
417120800	-120.795
417120900	-140.699
417121000	-123.065
417121100	-138.302
417121200	-121.35
417121300	-141.779
417121400	-121.107
417121500	-144.316
417121600	-121.493
417121700	-151.506
417121800	-120.558
417121900	-145.904
417122000	-122.682
417122100	-137.362
417122200	-122.88
417122300	-145.941
417122400	-122.034
417122500	-137.28
417122600	-121.66
417122700	-132.391
417122800	-122.34
417122900	-144.822
417123000	-123.168
417123100	-141.767
417123200	-120.965
417123300	-136.897
417123400	-118.474
417123500	-154.207
417123600	-120.428
417123700	-142.814
417123800	-122.146
417123900	-146.831
417124000	-122.744
417124100	-139.433
417124200	-122.484
417124300	-141.23
417124400	-122.109
417124500	-140.743
417124600	-121.496
417124700	-146.3
417124800	-123.225
417124900	-152.104
417125000	-119.989
417125100	-141.492
417125200	-118.872
417125300	-136.191
417125400	-122.934
417125500	-140.408
417125600	-119.747
417125700	-142.14
417125800	-123.459
417125900	-142.557
417126000	-122.496
417126100	-135.615
417126200	-124.214
417126300	-145.57
417126400	-123.846
417126500	-147.032
417126600	-121.193
417126700	-147.071
417126800	-119.919
417126900	-134.825
417127000	-122.114
417127100	-147.838
417127200	-122.068
417127300	-139.278
417127400	-121.02
417127500	-139.005
417127600	-121.136
417127700	-149.916
417127800	-121.538
417127900	-137.78
417128000	-119.887
417128100	-153.118
417128200	-123.848
417128300	-149.088
417128400	-119.466
417128500	-137.267
417128600	-123.501
417128700	-137.207
417128800	-120.864
417128900	-143.52
417129000	-118.436
417129100	-143.796
417129200	-120.026
417129300	-141.205
417129400	-120.026
417129500	-139.041
417129600	-118.415
417129700	-140.856
417129800	-120.361
417129900	-135.092
417130000	-123.452
417130100	-152.794
417130200	-122.766
417130300	-135.466
417130400	-121.635
417130500	-139.662
417130600	-121.02
417130700	-144.208
417130800	-123.507
417130900	-135.691
417131000	-120.896
417131100	-137.245
417131200	-121.237
417131300	-151.036
417131400	-120.155
417131500	-142.182
417131600	-120.474
417131700	-134.224
417131800	-121.128
417131900	-147.889
417132000	-120.768
417132100	-146.797
417132200	-121.966
417132300	-144.975
417132400	-127.344
417132500	-141.739
417132600	-120.95
417132700	-150.62
417132800	-121.607
417132900	-144.239
417133000	-124.013
417133100	-147.677
417133200	-122.107
417133300	-141.916
417133400	-122.449
417133500	-154.034
417133600	-122.051
417133700	-140.163
417133800	-120.841
417133900	-144.429
417134000	-120.464
417134100	-149.023
417134200	-120.513
417134300	-149.042
417134400	-122.671
417134500	-148.803
417134600	-119.82
417134700	-148.692
417134800	-122.368
417134900	-145.046
417135000	-121.69
417135100	-151.837
417135200	-120.654
417135300	-138.362
417135400	-121.398
417135500	-148.77
417135600	-120.522
417135700	-146.892
417135800	-121.756
417135900	-136.427
417136000	-121.669
417136100	-150.366
417136200	-120.904
417136300	-147.96
417136400	-122.783
417136500	-142.452
417136600	-123.651
417136700	-148.03
417136800	-123.467
417136900	-148.609
417137000	-119.723
417137100	-139.219
417137200	-123.867
417137300	-147.182
417137400	-117.972
417137500	-138.638
417137600	-123.163
417137700	-139.945
417137800	-122.542
417137900	-143.443
417138000	-121.48
417138100	-140.966
417138200	-122.291
417138300	-134.74
417138400	-123.067
417138500	-151.383
417138600	-123.058
417138700	-139.33
417138800	-122.572
417138900	-142.607
417139000	-119.552
417139100	-142.249
417139200	-120.085
417139300	-148.598
417139400	-124.597
417139500	-147.511
417139600	-125.12
417139700	-150.741
417139800	-119.908
417139900	-142.007
417140000	-121.978
417140100	-142.144
417140200	-123.982
417140300	-148.544
417140400	-120.72
417140500	-142.493
417140600	-122.433
417140700	-140.854
417140800	-121.156
417140900	-159.994
417141000	-120.769
417141100	-146.276
417141200	-124.3
417141300	-149.751
417141400	-121.481
417141500	-135.909
417141600	-121.849
417141700	-146.477
417141800	-121.748
417141900	-136.325
417142000	-121.511
417142100	-140.369
417142200	-122.493
417142300	-138.829
417142400	-122.016
417142500	-138.699
417142600	-123.456
417142700	-149.65
417142800	-125.511
417142900	-143.559
417143000	-121.757
417143100	-140.097
417143200	-122.453
417143300	-138.528
417143400	-124.54
417143500	-137.584
417143600	-120.981
417143700	-141.562
417143800	-122.084
417143900	-146.028
417144000	-123.388
417144100	-145.643
417144200	-123.375
417144300	-143.169
417144400	-121.595
417144500	-136.822
417144600	-124.624
417144700	-140.76
417144800	-123.516
417144900	-138.807
417145000	-120.37
417145100	-139.312
417145200	-120.5
417145300	-136.669
417145400	-121.371
417145500	-132.245
417145600	-122.383
417145700	-151.579
417145800	-121.091
417145900	-144.606
417146000	-121.807
417146100	-145.857
417146200	-121.38
417146300	-144.067
417146400	-120.112
417146500	-135.982
417146600	-121.648
417146700	-141.943
417146800	-122.558
417146900	-139.334
417147000	-123.705
417147100	-140.331
417147200	-122.24
417147300	-135.299
417147400	-119.947
417147500	-148.446
417147600	-124.98
417147700	-148.592
417147800	-122.76
417147900	-144.102
417148000	-123.637
417148100	-139.298
417148200	-121.205
417148300	-142.374
417148400	-120.929
417148500	-149.203
417148600	-122.49
417148700	-137.954
417148800	-123.367
417148900	-142.951
417149000	-125.244
417149100	-142.67
417149200	-122.334
417149300	-142.164
417149400	-121.256
417149500	-146.67
417149600	-123.837
417149700	-142.433
417149800	-123.317
417149900	-139.405
417150000	-122.057
417150100	-148.526
417150200	-120.577
417150300	-137.79
417150400	-120.033
417150500	-136.323
417150600	-121.859
417150700	-148.578
417150800	-123.217
417150900	-143.539
417151000	-120.515
417151100	-155.771
417151200	-121.953
417151300	-148.673
417151400	-122.32
417151500	-149.287
417151600	-120.468
417151700	-145.745
417151800	-121.133
417151900	-143.902
417152000	-121.927
417152100	-151.975
417152200	-120.609
417152300	-147.552
417152400	-120.94
417152500	-136.362
417152600	-123.458
417152700	-140.612
417152800	-119.339
417152900	-141.345
417153000	-119.524
417153100	-149.083
417153200	-116.461
417153300	-140.385
417153400	-121.624
417153500	-157.55
417153600	-121.854
417153700	-134.774
417153800	-121.65
417153900	-137.769
417154000	-121.308
417154100	-140.871
417154200	-119.696
417154300	-153.848
417154400	-123.398
417154500	-151.419
417154600	-121.384
417154700	-141.78
417154800	-123.351
417154900	-137.427
417155000	-122.459
417155100	-138.468
417155200	-118.959
417155300	-145.636
417155400	-123.02
417155500	-132.622
417155600	-124.828
417155700	-142.442
417155800	-121.531
417155900	-143.068
417156000	-122.903
417156100	-141.057
417156200	-118.909
417156300	-141.522
417156400	-123.864
417156500	-153.963
417156600	-123.899
417156700	-146.837
417156800	-120.227
417156900	-147.273
417157000	-120.285
417157100	-144.74
417157200	-122.871
417157300	-158.331
417157400	-125.633
417157500	-144.69
417157600	-119.756
417157700	-138.3
417157800	-120.692
417157900	-142.456
417158000	-124.034
417158100	-139.696
417158200	-120.235
417158300	-139.447
417158400	-122.264
417158500	-146.466
417158600	-121.911
417158700	-141.186
417158800	-123.445
417158900	-143.105
417159000	-122.352
417159100	-150.161
417159200	-123.201
417159300	-151.672
417159400	-120.02
417159500	-136.799
417159600	-124.213
417159700	-143.333
417159800	-121.341
417159900	-142.151
417160000	-121.531
417160100	-138.749
417160200	-119.882
417160300	-145.377
417160400	-121.164
417160500	-143.617
417160600	-119.784
417160700	-139.522
417160800	-119.838
417160900	-141.934
417161000	-123.059
417161100	-133.027
417161200	-120.499
417161300	-137.362
417161400	-122.059
417161500	-152.594
417161600	-120.159
417161700	-143.632
417161800	-122.848
417161900	-142.157
417162000	-123.04
417162100	-155.971
417162200	-124.013
417162300	-141.684
417162400	-124.704
417162500	-142.426
417162600	-122.676
417162700	-158.278
417162800	-120.537
417162900	-140.953
417163000	-119.778
417163100	-140.258
417163200	-121.539
417163300	-146.478
417163400	-122.284
417163500	-137.784
417163600	-118.465
417163700	-146.095
417163800	-121.88
417163900	-141.553
417164000	-121.775
417164100	-154.386
417164200	-118.472
417164300	-157.877
417164400	-120.377
417164500	-141.36
417164600	-120.658
417164700	-149.17
417164800	-120.535
417164900	-147.308
417165000	-123.102
417165100	-137.324
417165200	-120.763
417165300	-147.177
417165400	-123.622
417165500	-143.216
417165600	-121.017
417165700	-152.97
417165800	-121.169
417165900	-137.088
417166000	-122.8
417166100	-135.361
417166200	-122.448
417166300	-139.918
417166400	-122.538
417166500	-134.431
417166600	-121.299
417166700	-138.283
417166800	-121.664
417166900	-147.908
417167000	-119.98
417167100	-150.269
417167200	-118.254
417167300	-135.645
417167400	-120.779
417167500	-138.184
417167600	-121.726
417167700	-142.328
417167800	-122.554
417167900	-145.077
417168000	-123.462
417168100	-136.884
417168200	-123.199
417168300	-141.48
417168400	-123.968
417168500	-140.617
417168600	-123.413
417168700	-148.645
417168800	-122.058
417168900	-141.564
417169000	-122.093
417169100	-141
417169200	-120.189
417169300	-142.638
417169400	-122.868
417169500	-137.841
417169600	-122.329
417169700	-133.73
417169800	-121.123
417169900	-143.866
417170000	-121.82
417170100	-137.929
417170200	-122.153
417170300	-133.248
417170400	-120.919
417170500	-141.686
417170600	-121.609
417170700	-136.19
417170800	-121.978
417170900	-137.621
417171000	-122.594
417171100	-138.759
417171200	-120.145
417171300	-137.604
417171400	-122.541
417171500	-145.372
417171600	-122.259
417171700	-148.597
417171800	-120.937
417171900	-144.916
417172000	-120.886
417172100	-155.935
417172200	-122.323
417172300	-140.584
417172400	-122.6
417172500	-153.072
417172600	-121.448
417172700	-148.536
417172800	-121.058
417172900	-145.721
417173000	-118.791
417173100	-143.207
417173200	-124.155
417173300	-135.932
417173400	-120.319
417173500	-147.579
417173600	-121.691
417173700	-142.301
417173800	-120.16
417173900	-142.423
417174000	-119.739
417174100	-145.431
417174200	-120.712
417174300	-140.39
417174400	-122.157
417174500	-143.015
417174600	-121.096
417174700	-147.249
417174800	-117.045
417174900	-140.485
417175000	-122.945
417175100	-136.84
417175200	-121.617
417175300	-147.489
417175400	-121.689
417175500	-153.524
417175600	-119.935
417175700	-142.439
417175800	-120.073
417175900	-139.832
417176000	-121.78
417176100	-140.552
417176200	-122.112
417176300	-143.706
417176400	-121.447
417176500	-151.809
417176600	-123.434
417176700	-152.63
417176800	-120.225
417176900	-135.151
417177000	-124.808
417177100	-144.422
417177200	-122.02
417177300	-145.12
417177400	-122.166
417177500	-139.217
417177600	-121.048
417177700	-143.331
417177800	-122.027
417177900	-139.744
417178000	-120.546
417178100	-130.73
417178200	-121.864
417178300	-139.396
417178400	-122.15
417178500	-141.882
417178600	-122.364
417178700	-141.442
417178800	-123.769
417178900	-138.111
417179000	-121.215
417179100	-145.341
417179200	-119.633
417179300	-142.072
417179400	-120.423
417179500	-142.829
417179600	-121.07
417179700	-134.734
417179800	-121.401
417179900	-147.522
417180000	-123.838
417180100	-158.079
417180200	-122.404
417180300	-133.029
417180400	-120.869
417180500	-141.253
417180600	-121.532
417180700	-143.182
417180800	-121.921
417180900	-143.412
417181000	-122.508
417181100	-141.959
417181200	-125.766
417181300	-143.077
417181400	-121.514
417181500	-138.001
417181600	-120.944
417181700	-139.607
417181800	-122.657
417181900	-141.533
417182000	-121.812
417182100	-147.658
417182200	-120.969
417182300	-141.753
417182400	-120.187
417182500	-141.699
417182600	-119.202
417182700	-139.917
417182800	-123.675
417182900	-148.417
417183000	-119.726
417183100	-160.842
417183200	-120.013
417183300	-141.763
417183400	-123.178
417183500	-140.33
417183600	-124.859
417183700	-146.749
417183800	-121.252
417183900	-138.75
417184000	-120.028
417184100	-136.192
417184200	-120.751
417184300	-136.793
417184400	-122.112
417184500	-135.171
417184600	-119.502
417184700	-135.183
417184800	-119.052
417184900	-140.132
417185000	-119.746
417185100	-133.685
417185200	-123.309
417185300	-154.962
417185400	-119.557
417185500	-149.067
417185600	-119.777
417185700	-146.905
417185800	-122.738
417185900	-136.821
417186000	-123.031
417186100	-133.966
417186200	-118.601
417186300	-136.278
417186400	-122.27
417186500	-137.883
417186600	-120.746
417186700	-145.049
417186800	-119.702
417186900	-151.521
417187000	-123.332
417187100	-134.385
417187200	-121.658
417187300	-136.604
417187400	-118.679
417187500	-147.148
417187600	-122.675
417187700	-133.779
417187800	-120.717
417187900	-139.933
417188000	-123.357
417188100	-139.827
417188200	-120.582
417188300	-151.852
417188400	-123.108
417188500	-137.185
417188600	-118.396
417188700	-133.957
417188800	-121.455
417188900	-141.695
417189000	-121.529
417189100	-149.371
417189200	-121.31
417189300	-144.13
417189400	-119.094
417189500	-137.113
417189600	-119.994
417189700	-138.718
417189800	-122.382
417189900	-150.673
417190000	-120.544
417190100	-149.96
417190200	-119.421
417190300	-138.055
417190400	-122.526
417190500	-136.735
417190600	-121.489
417190700	-145.287
417190800	-120.07
417190900	-139.571
417191000	-121.124
417191100	-146.222
417191200	-121.07
417191300	-144.462
417191400	-121.541
417191500	-145.613
417191600	-123.947
417191700	-137.868
417191800	-122.57
417191900	-135.894
417192000	-119.723
417192100	-134.495
417192200	-121.624
417192300	-146.038
417192400	-119.846
417192500	-146.406
417192600	-120.183
417192700	-149.13
417192800	-121.835
417192900	-142.641
417193000	-120.842
417193100	-132.51
417193200	-121.227
417193300	-137.091
417193400	-120.147
417193500	-130.758
417193600	-120.536
417193700	-146.561
417193800	-119.087
417193900	-143.343
417194000	-121.691
417194100	-154.709
417194200	-120.293
417194300	-142.169
417194400	-120.459
417194500	-136.284
417194600	-118.766
417194700	-132.356
417194800	-120.559
417194900	-133.291
417195000	-120.588
417195100	-135.214
417195200	-118.986
417195300	-144.982
417195400	-120.033
417195500	-139.133
417195600	-120.836
417195700	-136.786
417195800	-122.012
417195900	-145.959
417196000	-123.591
417196100	-138.839
417196200	-121.456
417196300	-145.725
417196400	-120.182
417196500	-150.503
417196600	-118.372
417196700	-144.96
417196800	-122.239
417196900	-144.613
417197000	-120.798
417197100	-133.144
417197200	-119.696
417197300	-149.832
417197400	-119.527
417197500	-140.348
417197600	-120.105
417197700	-141.089
417197800	-119.713
417197900	-145.788
417198000	-120.205
417198100	-152.555
417198200	-118.464
417198300	-139.428
417198400	-120.821
417198500	-150.82
417198600	-118.448
417198700	-134.225
417198800	-118.45
417198900	-141.651
417199000	-119.168
417199100	-136.554
417199200	-121.488
417199300	-141.392
417199400	-118.722
417199500	-140.455
417199600	-121.652
417199700	-142.719
417199800	-119.439
417199900	-150.867
417200000	-121.194
417200100	-138.891
417200200	-118.742
417200300	-139.566
417200400	-119.025
417200500	-144.131
417200600	-120.494
417200700	-145.681
417200800	-119.7
417200900	-142.354
417201000	-118.025
417201100	-144.234
417201200	-121.821
417201300	-134.763
417201400	-118.451
417201500	-136.244
417201600	-119.013
417201700	-138.572
417201800	-121.73
417201900	-143.835
417202000	-119.627
417202100	-142.22
417202200	-118.939
417202300	-147.087
417202400	-122.857
417202500	-135.894
417202600	-119.031
417202700	-140.835
417202800	-119.372
417202900	-143.523
417203000	-117.629
417203100	-142.699
417203200	-121.53
417203300	-144.744
417203400	-120.064
417203500	-142.495
417203600	-120.079
417203700	-144.094
417203800	-118.126
417203900	-145.213
417204000	-119.357
417204100	-141.147
417204200	-121.156
417204300	-132.868
417204400	-121.568
417204500	-140.472
417204600	-118.548
417204700	-137.005
417204800	-120.134
417204900	-142.228
417205000	-120.033
417205100	-137.69
417205200	-121.354
417205300	-144.39
417205400	-120.731
417205500	-142.473
417205600	-120.415
417205700	-136.561
417205800	-121.138
417205900	-146.691
417206000	-119.341
417206100	-147.809
417206200	-122.199
417206300	-138.948
417206400	-121.958
417206500	-141.085
417206600	-120.03
417206700	-140.821
417206800	-118.191
417206900	-140.229
417207000	-121.994
417207100	-144.941
417207200	-120.336
417207300	-143.592
417207400	-119.382
417207500	-137.136
417207600	-121.615
417207700	-139.643
417207800	-121.882
417207900	-144.612
417208000	-120.176
417208100	-138.232
417208200	-119.171
417208300	-142.699
417208400	-118.571
417208500	-135.556
417208600	-119.973
417208700	-147.937
417208800	-119.973
417208900	-142.807
417209000	-120.258
417209100	-142.679
417209200	-120.938
417209300	-145.523
417209400	-119.993
417209500	-133.434
417209600	-122.054
417209700	-136.2
417209800	-121.17
417209900	-132.239
417210000	-119.291
417210100	-138.62
417210200	-118.71
417210300	-136.261
417210400	-118.669
417210500	-138.64
417210600	-121.758
417210700	-133.413
417210800	-118.014
417210900	-143.54
417211000	-121.356
417211100	-138.085
417211200	-118.931
417211300	-139.451
417211400	-117.36
417211500	-145.674
417211600	-117.362
417211700	-145.528
417211800	-117.965
417211900	-146.803
417212000	-118.026
417212100	-146.315
417212200	-120.397
417212300	-138.466
417212400	-120.227
417212500	-141.174
417212600	-119.722
417212700	-134.77
417212800	-119.654
417212900	-147.007
417213000	-120.612
417213100	-142.653
417213200	-121.871
417213300	-135.238
417213400	-118.272
417213500	-137.3
417213600	-121.533
417213700	-140.24
417213800	-123.469
417213900	-146.125
417214000	-118.178
417214100	-142.781
417214200	-118.427
417214300	-147.028
417214400	-121.734
417214500	-136.377
417214600	-120.107
417214700	-144.871
417214800	-121.919
417214900	-142.384
417215000	-121.368
417215100	-142.76
417215200	-118.968
417215300	-139.853
417215400	-121.46
417215500	-135.856
417215600	-122.474
417215700	-141.03
417215800	-121.763
417215900	-136.463
417216000	-119.872
417216100	-141.568
417216200	-118.161
417216300	-138.25
417216400	-117.252
417216500	-138.263
417216600	-118.951
417216700	-142.865
417216800	-121.341
417216900	-139.213
417217000	-120.896
417217100	-145.81
417217200	-118.944
417217300	-142.142
417217400	-119.074
417217500	-134.018
417217600	-119.315
417217700	-135.259
417217800	-119.763
417217900	-138.11
417218000	-117.061
417218100	-140.942
417218200	-120.947
417218300	-139.781
417218400	-121.097
417218500	-149.64
417218600	-118.955
417218700	-134.099
417218800	-122.019
417218900	-136.144
417219000	-119.823
417219100	-138.407
417219200	-121.984
417219300	-136.478
417219400	-117.957
417219500	-142.499
417219600	-119.746
417219700	-135.342
417219800	-121.16
417219900	-145.808
417220000	-119.658
417220100	-150.842
417220200	-121.366
417220300	-141.275
417220400	-120.616
417220500	-137.961
417220600	-120.495
417220700	-145.053
417220800	-120.154
417220900	-135.347
417221000	-118.069
417221100	-147.46
417221200	-120.627
417221300	-132.716
417221400	-122.826
417221500	-140.11
417221600	-118.401
417221700	-134.111
417221800	-120.391
417221900	-147.961
417222000	-122.017
417222100	-141.084
417222200	-119.534
417222300	-155.102
417222400	-119.696
417222500	-141.966
417222600	-123.169
417222700	-154.355
417222800	-119.512
417222900	-143.568
417223000	-119.805
417223100	-143.72
417223200	-121.611
417223300	-142.879
417223400	-119.333
417223500	-139.337
417223600	-122.093
417223700	-147.001
417223800	-119.946
417223900	-136.93
417224000	-119.6
417224100	-142.299
417224200	-120.897
417224300	-151.069
417224400	-121.793
417224500	-138.318
417224600	-119.769
417224700	-143.041
417224800	-121.1
417224900	-139.642
417225000	-120.346
417225100	-140.277
417225200	-118.612
417225300	-147.224
417225400	-119.705
417225500	-139.364
417225600	-121.309
417225700	-144.93
417225800	-121.169
417225900	-143.19
417226000	-120.059
417226100	-135.385
417226200	-122.802
417226300	-142.217
417226400	-120.04
417226500	-136.14
417226600	-122.772
417226700	-151.624
417226800	-119.373
417226900	-154.618
417227000	-120.45
417227100	-136.288
417227200	-121.04
417227300	-145.552
417227400	-122.849
417227500	-136.662
417227600	-120.932
417227700	-142.451
417227800	-121.534
417227900	-143.506
417228000	-120.198
417228100	-143.075
417228200	-120.391
417228300	-141.853
417228400	-120.959
417228500	-142.842
417228600	-119.77
417228700	-137.589
417228800	-119.805
417228900	-133.841
417229000	-118.454
417229100	-157.945
417229200	-119.942
417229300	-140.386
417229400	-121.803
417229500	-139.896
417229600	-122.393
417229700	-140.687
417229800	-123.265
417229900	-135.146
417230000	-118.461
417230100	-144.687
417230200	-119.345
417230300	-134.906
417230400	-119.98
417230500	-147.171
417230600	-119.537
417230700	-146.335
417230800	-120.018
417230900	-137.007
417231000	-122.893
417231100	-140.867
417231200	-121.926
417231300	-139.49
417231400	-120.405
417231500	-141.832
417231600	-121.16
417231700	-132.763
417231800	-120.338
417231900	-140.769
417232000	-117.944
417232100	-143.87
417232200	-119.23
417232300	-142.26
417232400	-120.966
417232500	-143.815
417232600	-121.487
417232700	-140.121
417232800	-121.566
417232900	-136.71
417233000	-121.143
417233100	-136.461
417233200	-122.152
417233300	-143.401
417233400	-119.712
417233500	-146.317
417233600	-122.881
417233700	-139.699
417233800	-121.564
417233900	-139.608
417234000	-119.97
417234100	-135.297
417234200	-120.641
417234300	-140.914
417234400	-121.246
417234500	-145.034
417234600	-119.394
417234700	-135.04
417234800	-119.405
417234900	-139.209
417235000	-119.499
417235100	-135.35
417235200	-120.342
417235300	-137.434
417235400	-119.556
417235500	-136.231
417235600	-119.579
417235700	-143.136
417235800	-123.188
417235900	-149.282
417236000	-122.063
417236100	-147.814
417236200	-122.14
417236300	-144.333
417236400	-121.161
417236500	-140.712
417236600	-120.483
417236700	-141.072
417236800	-119.244
417236900	-137.959
417237000	-123.438
417237100	-152.49
417237200	-120.877
417237300	-146.899
417237400	-120.586
417237500	-140.238
417237600	-122.244
417237700	-145.666
417237800	-120.363
417237900	-139.344
417238000	-123.497
417238100	-137.474
417238200	-122.233
417238300	-140.006
417238400	-123.145
417238500	-144.2
417238600	-121.787
417238700	-138.944
417238800	-118.063
417238900	-155.465
417239000	-119.522
417239100	-139.542
417239200	-122.011
417239300	-147.34
417239400	-120.196
417239500	-140.687
417239600	-119.997
417239700	-138.587
417239800	-120.665
417239900	-137.189
417240000	-122.127
417240100	-140.783
417240200	-122.075
417240300	-135.199
417240400	-120.632
417240500	-136.13
417240600	-120.704
417240700	-136.709
417240800	-117.184
417240900	-138.988
417241000	-122.91
417241100	-147.039
417241200	-121.808
417241300	-143.912
417241400	-120.721
417241500	-149.744
417241600	-122.548
417241700	-154.771
417241800	-122.214
417241900	-139.884
417242000	-120.781
417242100	-139.527
417242200	-121.524
417242300	-152.133
417242400	-119.029
417242500	-134.087
417242600	-120.002
417242700	-138.357
417242800	-120.895
417242900	-155.3
417243000	-122.331
417243100	-148.496
417243200	-121.937
417243300	-135.95
417243400	-119.699
417243500	-148.366
417243600	-120.102
417243700	-134.005
417243800	-120.872
417243900	-135.439
417244000	-121.387
417244100	-147.152
417244200	-121.633
417244300	-149.526
417244400	-120.058
417244500	-139.144
417244600	-123.003
417244700	-141.399
417244800	-123.664
417244900	-140.75
417245000	-123.5
417245100	-146.216
417245200	-122.218
417245300	-137.869
417245400	-121.38
417245500	-130.134
417245600	-123.685
417245700	-133.073
417245800	-122.714
417245900	-136.358
417246000	-119.552
417246100	-147.859
417246200	-121.722
417246300	-140.506
417246400	-125.9
417246500	-139.276
417246600	-122.239
417246700	-145.424
417246800	-120.662
417246900	-141.02
417247000	-120.113
417247100	-138.28
417247200	-122.221
417247300	-147.933
417247400	-122.663
417247500	-143.569
417247600	-121.323
417247700	-140.23
417247800	-121.583
417247900	-138.855
417248000	-121.172
417248100	-145.774
417248200	-118.994
417248300	-143.838
417248400	-120.234
417248500	-144.852
417248600	-122.354
417248700	-141.904
417248800	-117.986
417248900	-142.778
417249000	-120.377
417249100	-141.392
417249200	-121.998
417249300	-138.235
417249400	-119.75
417249500	-141.223
417249600	-119.019
417249700	-139.903
417249800	-121.663
[truncated: 18,002 more rows]
