# Supplementary material for: Passive frequency comb generation at radiofrequency for ranging applications
Source: Nat Commun. 2024 Apr 2;15:2844. doi: 10.1038/s41467-024-46940-2 (PMC10987526; doi:10.1038/s41467-024-46940-2)
Supplement: Supplementary file 5 — Source Data [file 41467_2024_46940_MOESM5_ESM.zip › Figure3_Data/836_10MHz_-05_80dBm.xlsx]

## Sheet: Sheet1
frequency (Hz)	power (dBm)
417050000	-118.551
417050100	-131.54
417050200	-117.928
417050300	-136.114
417050400	-119.213
417050500	-130.873
417050600	-118.394
417050700	-137.33
417050800	-118.464
417050900	-141.61
417051000	-119.068
417051100	-133.994
417051200	-118.5
417051300	-133.671
417051400	-119.014
417051500	-143.378
417051600	-120.374
417051700	-140.295
417051800	-117.401
417051900	-136.574
417052000	-119.578
417052100	-137.35
417052200	-118.506
417052300	-142.483
417052400	-119.359
417052500	-142.981
417052600	-116.673
417052700	-132.288
417052800	-119.166
417052900	-142.388
417053000	-119.215
417053100	-139.041
417053200	-117.343
417053300	-143.632
417053400	-119.33
417053500	-133.421
417053600	-119.674
417053700	-137.152
417053800	-119.663
417053900	-137.551
417054000	-117.28
417054100	-141.513
417054200	-119.645
417054300	-133.024
417054400	-117.648
417054500	-133.186
417054600	-123.562
417054700	-144.524
417054800	-121.96
417054900	-139.721
417055000	-119.228
417055100	-140.682
417055200	-117.339
417055300	-137.206
417055400	-118.613
417055500	-134.832
417055600	-120.586
417055700	-127.777
417055800	-119.359
417055900	-136.585
417056000	-119.022
417056100	-137.862
417056200	-119.428
417056300	-136.484
417056400	-120.395
417056500	-143.618
417056600	-121.428
417056700	-138.388
417056800	-121.716
417056900	-139.341
417057000	-117.786
417057100	-138.029
417057200	-119.302
417057300	-136.149
417057400	-119.786
417057500	-147.198
417057600	-122.595
417057700	-139.592
417057800	-116.996
417057900	-141.912
417058000	-117.407
417058100	-136.687
417058200	-118.447
417058300	-138.263
417058400	-118.138
417058500	-152.577
417058600	-117.617
417058700	-136.921
417058800	-117.705
417058900	-138.907
417059000	-122.493
417059100	-141.614
417059200	-119.251
417059300	-142.098
417059400	-119.005
417059500	-138.344
417059600	-122.71
417059700	-143.99
417059800	-119.938
417059900	-138.884
417060000	-117.341
417060100	-148.278
417060200	-119.712
417060300	-133.231
417060400	-118.992
417060500	-135.119
417060600	-118.082
417060700	-141.254
417060800	-120.123
417060900	-145.256
417061000	-119.294
417061100	-148.832
417061200	-121.172
417061300	-143.19
417061400	-121.317
417061500	-143.196
417061600	-119.463
417061700	-135.162
417061800	-118.82
417061900	-138.496
417062000	-117.936
417062100	-135.824
417062200	-119.255
417062300	-137.64
417062400	-118.31
417062500	-145.554
417062600	-119.29
417062700	-133.565
417062800	-121.229
417062900	-155.083
417063000	-119.949
417063100	-146.182
417063200	-120.868
417063300	-156.5
417063400	-120.367
417063500	-137.014
417063600	-116.714
417063700	-148.398
417063800	-118.42
417063900	-135.398
417064000	-118.343
417064100	-142.657
417064200	-121.439
417064300	-146.58
417064400	-118.862
417064500	-153.174
417064600	-120.087
417064700	-140.436
417064800	-116.807
417064900	-142.884
417065000	-123.51
417065100	-139.847
417065200	-119.914
417065300	-153.418
417065400	-119.984
417065500	-139.399
417065600	-118.765
417065700	-139.312
417065800	-123.285
417065900	-136.396
417066000	-119.828
417066100	-141.028
417066200	-119.148
417066300	-145.739
417066400	-118.7
417066500	-139.01
417066600	-118.224
417066700	-135.964
417066800	-118.657
417066900	-137.936
417067000	-118.847
417067100	-138.124
417067200	-119.38
417067300	-151.49
417067400	-120.309
417067500	-144.119
417067600	-120.116
417067700	-141.928
417067800	-119.364
417067900	-139.815
417068000	-119.666
417068100	-151.319
417068200	-120.931
417068300	-146.129
417068400	-119.294
417068500	-144.714
417068600	-119.371
417068700	-144.11
417068800	-120.801
417068900	-140.283
417069000	-120.186
417069100	-137.463
417069200	-121.267
417069300	-135.955
417069400	-122.283
417069500	-145.49
417069600	-119.254
417069700	-139.072
417069800	-116.936
417069900	-140.661
417070000	-120.638
417070100	-146.527
417070200	-119.708
417070300	-133.245
417070400	-120.895
417070500	-137.908
417070600	-120.655
417070700	-145.753
417070800	-119.667
417070900	-133.372
417071000	-122.066
417071100	-148.249
417071200	-120.461
417071300	-147.894
417071400	-120.997
417071500	-147.634
417071600	-118.94
417071700	-148.977
417071800	-118.948
417071900	-144.869
417072000	-120.066
417072100	-150.301
417072200	-119.699
417072300	-133.417
417072400	-120.033
417072500	-148.59
417072600	-119.286
417072700	-129.358
417072800	-119.918
417072900	-142.754
417073000	-118.872
417073100	-143.287
417073200	-120.942
417073300	-145.378
417073400	-119.274
417073500	-137.753
417073600	-122.623
417073700	-143.973
417073800	-117.234
417073900	-137.523
417074000	-122.365
417074100	-142.381
417074200	-120.654
417074300	-145.664
417074400	-120.378
417074500	-154.663
417074600	-122.316
417074700	-140.877
417074800	-120.675
417074900	-140.095
417075000	-121.307
417075100	-145.143
417075200	-118.958
417075300	-142.134
417075400	-120.592
417075500	-130.899
417075600	-118.691
417075700	-139.938
417075800	-122.133
417075900	-155.552
417076000	-121.598
417076100	-153.007
417076200	-121.681
417076300	-143.924
417076400	-119.836
417076500	-136.238
417076600	-119.384
417076700	-143.663
417076800	-120.07
417076900	-144.872
417077000	-121.077
417077100	-136.909
417077200	-121.907
417077300	-141.562
417077400	-120.253
417077500	-134.674
417077600	-120.202
417077700	-149.186
417077800	-120.977
417077900	-138.436
417078000	-120.333
417078100	-146.63
417078200	-119.449
417078300	-135.716
417078400	-121.268
417078500	-136.797
417078600	-119.384
417078700	-144.384
417078800	-121.232
417078900	-156.549
417079000	-119.789
417079100	-147.829
417079200	-121.245
417079300	-141.912
417079400	-122.831
417079500	-141.672
417079600	-121.169
417079700	-139.343
417079800	-122.035
417079900	-137.424
417080000	-117.81
417080100	-140.37
417080200	-121.44
417080300	-133.649
417080400	-118.737
417080500	-146.499
417080600	-120.91
417080700	-142.777
417080800	-119.817
417080900	-141.46
417081000	-117.59
417081100	-165.762
417081200	-122.016
417081300	-137.357
417081400	-118.539
417081500	-145.39
417081600	-123.24
417081700	-136.76
417081800	-121.091
417081900	-147.722
417082000	-123.376
417082100	-155.112
417082200	-119.665
417082300	-143.192
417082400	-121.47
417082500	-137.675
417082600	-119.547
417082700	-143.291
417082800	-120.3
417082900	-140.561
417083000	-118.603
417083100	-129.329
417083200	-120.658
417083300	-150.042
417083400	-119.402
417083500	-144.606
417083600	-119.026
417083700	-137.065
417083800	-121.702
417083900	-143.456
417084000	-123.018
417084100	-140.35
417084200	-119.455
417084300	-142.527
417084400	-120.816
417084500	-151.013
417084600	-120.104
417084700	-134.446
417084800	-121.415
417084900	-142.195
417085000	-121.323
417085100	-140.331
417085200	-120.911
417085300	-140.923
417085400	-123.26
417085500	-135.107
417085600	-123.122
417085700	-139.139
417085800	-118.659
417085900	-143.708
417086000	-121.883
417086100	-135.84
417086200	-120.949
417086300	-141.655
417086400	-121.796
417086500	-134.225
417086600	-121.135
417086700	-138.355
417086800	-120.966
417086900	-142.411
417087000	-121.611
417087100	-157.185
417087200	-120.377
417087300	-140.279
417087400	-121.157
417087500	-161.788
417087600	-123.272
417087700	-135.374
417087800	-120.769
417087900	-142.565
417088000	-122.044
417088100	-155.478
417088200	-123.757
417088300	-149.936
417088400	-120.645
417088500	-140.162
417088600	-119.544
417088700	-146.784
417088800	-121.715
417088900	-154.139
417089000	-120.285
417089100	-134.693
417089200	-121.934
417089300	-137.152
417089400	-121.895
417089500	-135.43
417089600	-121.537
417089700	-151.307
417089800	-119.684
417089900	-146.205
417090000	-120.442
417090100	-137.198
417090200	-119.162
417090300	-147.876
417090400	-121.003
417090500	-136.575
417090600	-120.407
417090700	-146.364
417090800	-121.103
417090900	-143.642
417091000	-121.102
417091100	-145.277
417091200	-122.161
417091300	-145.027
417091400	-121.671
417091500	-142.321
417091600	-122.602
417091700	-144.603
417091800	-120.246
417091900	-145.744
417092000	-123.568
417092100	-144.139
417092200	-122.171
417092300	-150.623
417092400	-118.734
417092500	-144.392
417092600	-119.954
417092700	-147.623
417092800	-123.084
417092900	-133.488
417093000	-118.944
417093100	-139.836
417093200	-122.22
417093300	-143.671
417093400	-120.889
417093500	-144.958
417093600	-120.315
417093700	-137.651
417093800	-119.483
417093900	-139.12
417094000	-117.935
417094100	-140.602
417094200	-119.738
417094300	-143.074
417094400	-120.975
417094500	-142.345
417094600	-121.512
417094700	-138.037
417094800	-121.504
417094900	-144.097
417095000	-122.454
417095100	-143.812
417095200	-121.009
417095300	-139.043
417095400	-120.059
417095500	-144.73
417095600	-122.722
417095700	-138.941
417095800	-120.4
417095900	-148.633
417096000	-121.5
417096100	-142.151
417096200	-119.776
417096300	-136.746
417096400	-120.338
417096500	-145.342
417096600	-121.677
417096700	-144.825
417096800	-120.334
417096900	-148.077
417097000	-118.544
417097100	-144.982
417097200	-123.006
417097300	-152.443
417097400	-121.337
417097500	-141.651
417097600	-121.385
417097700	-143.909
417097800	-124.175
417097900	-143.198
417098000	-122.223
417098100	-156.606
417098200	-119.25
417098300	-138.237
417098400	-122.041
417098500	-150.093
417098600	-123.424
417098700	-136.274
417098800	-121.827
417098900	-143.78
417099000	-121.124
417099100	-145.276
417099200	-123.833
417099300	-151.106
417099400	-123.593
417099500	-144.415
417099600	-122.327
417099700	-140.879
417099800	-120.785
417099900	-147.631
417100000	-121.344
417100100	-146.736
417100200	-122.657
417100300	-136.481
417100400	-121.275
417100500	-147.489
417100600	-120.387
417100700	-142.331
417100800	-123.905
417100900	-147.091
417101000	-122.919
417101100	-137.522
417101200	-121.317
417101300	-148.417
417101400	-119.566
417101500	-141.266
417101600	-122.24
417101700	-144.104
417101800	-121.83
417101900	-143.685
417102000	-120.622
417102100	-135.368
417102200	-121.554
417102300	-141.124
417102400	-122.883
417102500	-139.03
417102600	-122.426
417102700	-146.744
417102800	-124.524
417102900	-137.486
417103000	-118.27
417103100	-142.305
417103200	-121.233
417103300	-138.782
417103400	-121.827
417103500	-146.733
417103600	-123.43
417103700	-148.882
417103800	-123.472
417103900	-138.932
417104000	-121.624
417104100	-137.759
417104200	-121.647
417104300	-143.415
417104400	-121.381
417104500	-146.367
417104600	-121.094
417104700	-155.243
417104800	-123.51
417104900	-142.893
417105000	-122.726
417105100	-144.007
417105200	-122.377
417105300	-148.782
417105400	-121.38
417105500	-161.373
417105600	-124.309
417105700	-137.23
417105800	-122.081
417105900	-160.161
417106000	-121.688
417106100	-139.736
417106200	-118.241
417106300	-142.488
417106400	-118.241
417106500	-141.38
417106600	-122.97
417106700	-139.816
417106800	-123.564
417106900	-138.831
417107000	-122.853
417107100	-134.245
417107200	-122.496
417107300	-147.537
417107400	-121.585
417107500	-152.143
417107600	-120.812
417107700	-138.16
417107800	-121.175
417107900	-147.821
417108000	-123.338
417108100	-141.905
417108200	-123.117
417108300	-134.467
417108400	-123.122
417108500	-142.135
417108600	-121.408
417108700	-145.245
417108800	-121.632
417108900	-135.951
417109000	-123.57
417109100	-157.016
417109200	-119.087
417109300	-141.153
417109400	-119.707
417109500	-159.841
417109600	-119.726
417109700	-153.92
417109800	-122.085
417109900	-146.389
417110000	-124.229
417110100	-141.554
417110200	-121.149
417110300	-141.231
417110400	-120.963
417110500	-140.68
417110600	-122.979
417110700	-140.004
417110800	-121.162
417110900	-145.843
417111000	-121.454
417111100	-140.303
417111200	-121.716
417111300	-140.795
417111400	-121.39
417111500	-143.55
417111600	-122.753
417111700	-143.504
417111800	-120.464
417111900	-149.879
417112000	-119.182
417112100	-141.551
417112200	-123.267
417112300	-137.205
417112400	-120.356
417112500	-154.203
417112600	-123.267
417112700	-143.637
417112800	-121.109
417112900	-129.958
417113000	-120.368
417113100	-157.613
417113200	-119.984
417113300	-146.044
417113400	-119.349
417113500	-131.961
417113600	-121.293
417113700	-141.502
417113800	-120.978
417113900	-140.459
417114000	-123.92
417114100	-138.864
417114200	-121.934
417114300	-147.856
417114400	-120.736
417114500	-151.757
417114600	-121.887
417114700	-143.331
417114800	-123.157
417114900	-143.681
417115000	-124.368
417115100	-148.722
417115200	-120.863
417115300	-140.275
417115400	-119.237
417115500	-154.03
417115600	-120.959
417115700	-136.115
417115800	-121.186
417115900	-140.923
417116000	-121.566
417116100	-149.276
417116200	-121.72
417116300	-141.834
417116400	-120.68
417116500	-138.929
417116600	-121.238
417116700	-142.395
417116800	-120.733
417116900	-141.315
417117000	-120.743
417117100	-151.433
417117200	-123.575
417117300	-147.45
417117400	-119.28
417117500	-144.726
417117600	-122.834
417117700	-149.093
417117800	-122.404
417117900	-141.558
417118000	-121.106
417118100	-139.49
417118200	-126.113
417118300	-147.722
417118400	-122.763
417118500	-157.808
417118600	-126.865
417118700	-137.994
417118800	-122.289
417118900	-156.503
417119000	-118.927
417119100	-147.698
417119200	-122.7
417119300	-144.467
417119400	-124.714
417119500	-141.702
417119600	-120.189
417119700	-153.085
417119800	-120.025
417119900	-136.863
417120000	-123.603
417120100	-144.903
417120200	-121.717
417120300	-141.859
417120400	-122.657
417120500	-145.934
417120600	-120.545
417120700	-142.748
417120800	-122.895
417120900	-139.078
417121000	-124.416
417121100	-133.808
417121200	-121.349
417121300	-145.71
417121400	-124.111
417121500	-139.638
417121600	-120.909
417121700	-137.55
417121800	-120.456
417121900	-143.057
417122000	-124.678
417122100	-137.43
417122200	-123.205
417122300	-138.247
417122400	-124.001
417122500	-139.996
417122600	-123.893
417122700	-139.141
417122800	-120.801
417122900	-144.137
417123000	-121.055
417123100	-143.399
417123200	-121.159
417123300	-139.542
417123400	-121.745
417123500	-142.084
417123600	-124.055
417123700	-161.043
417123800	-122.25
417123900	-140.082
417124000	-120.003
417124100	-141.517
417124200	-121.372
417124300	-137.863
417124400	-122.813
417124500	-144.584
417124600	-119.574
417124700	-137.737
417124800	-123.005
417124900	-139.344
417125000	-121.625
417125100	-140.984
417125200	-120.943
417125300	-136.675
417125400	-123.15
417125500	-132.113
417125600	-121.286
417125700	-137.196
417125800	-120.502
417125900	-132.839
417126000	-122.669
417126100	-137.365
417126200	-121.282
417126300	-140.268
417126400	-122.247
417126500	-143.074
417126600	-122.894
417126700	-140.673
417126800	-119.851
417126900	-141.54
417127000	-121.414
417127100	-137.027
417127200	-123.082
417127300	-139.527
417127400	-121.641
417127500	-149.897
417127600	-122.815
417127700	-130.411
417127800	-122.26
417127900	-139.484
417128000	-121.929
417128100	-140.515
417128200	-122.96
417128300	-137.235
417128400	-121.745
417128500	-141.803
417128600	-122.101
417128700	-140.765
417128800	-122.925
417128900	-139.155
417129000	-121.273
417129100	-147.498
417129200	-122.155
417129300	-141.683
417129400	-119.356
417129500	-139.73
417129600	-122.986
417129700	-146.024
417129800	-120.763
417129900	-131.829
417130000	-123.517
417130100	-137.283
417130200	-122.317
417130300	-152.251
417130400	-121.693
417130500	-150.522
417130600	-120.601
417130700	-143.249
417130800	-119.093
417130900	-140.1
417131000	-120.791
417131100	-140.424
417131200	-121.37
417131300	-141.441
417131400	-120.704
417131500	-143.988
417131600	-121.246
417131700	-137.993
417131800	-121.76
417131900	-151.137
417132000	-121.248
417132100	-143.884
417132200	-121.13
417132300	-144.953
417132400	-123.479
417132500	-143.319
417132600	-123.32
417132700	-147.214
417132800	-120.337
417132900	-142.424
417133000	-121.298
417133100	-142.757
417133200	-122.298
417133300	-145.89
417133400	-122.604
417133500	-143.444
417133600	-121.902
417133700	-140.956
417133800	-120.69
417133900	-160.971
417134000	-123.747
417134100	-155.618
417134200	-124.262
417134300	-145.053
417134400	-122.648
417134500	-149.258
417134600	-122.037
417134700	-149.766
417134800	-121.625
417134900	-150.479
417135000	-122.378
417135100	-144.165
417135200	-125.688
417135300	-138.74
417135400	-123.491
417135500	-142.32
417135600	-122.653
417135700	-134.241
417135800	-121.994
417135900	-138.353
417136000	-123.673
417136100	-143.667
417136200	-121.061
417136300	-142.67
417136400	-123.609
417136500	-139.098
417136600	-123.089
417136700	-139.571
417136800	-121.336
417136900	-142.753
417137000	-118.57
417137100	-152.398
417137200	-122.611
417137300	-144.312
417137400	-122.712
417137500	-146.568
417137600	-121.244
417137700	-147.821
417137800	-121.41
417137900	-146.524
417138000	-119.705
417138100	-150.99
417138200	-121.482
417138300	-142.255
417138400	-121.184
417138500	-154.248
417138600	-122.208
417138700	-142.009
417138800	-118.931
417138900	-138.069
417139000	-120.866
417139100	-134.243
417139200	-119.249
417139300	-142.04
417139400	-118.126
417139500	-137.236
417139600	-121.053
417139700	-141.949
417139800	-122.982
417139900	-154.728
417140000	-121.021
417140100	-148.441
417140200	-119.782
417140300	-137.712
417140400	-121.387
417140500	-133.323
417140600	-124.701
417140700	-149.661
417140800	-120.962
417140900	-139.767
417141000	-122.458
417141100	-155.319
417141200	-118.283
417141300	-141.172
417141400	-123.315
417141500	-135.323
417141600	-121.819
417141700	-148.53
417141800	-121.425
417141900	-137.161
417142000	-123.333
417142100	-156.97
417142200	-122.704
417142300	-140.007
417142400	-123.518
417142500	-142.033
417142600	-122.186
417142700	-159.71
417142800	-122.02
417142900	-139.581
417143000	-122.011
417143100	-149.992
417143200	-126.739
417143300	-141.982
417143400	-122.483
417143500	-143.389
417143600	-120.901
417143700	-149.968
417143800	-122.435
417143900	-136.671
417144000	-122.753
417144100	-142.15
417144200	-122.46
417144300	-145.056
417144400	-122.197
417144500	-157.033
417144600	-124.777
417144700	-142.69
417144800	-123.73
417144900	-138.591
417145000	-120.333
417145100	-139.579
417145200	-122.763
417145300	-151.149
417145400	-122.763
417145500	-145.043
417145600	-123.353
417145700	-136.169
417145800	-124.024
417145900	-141.499
417146000	-119.468
417146100	-138.699
417146200	-120.703
417146300	-149.158
417146400	-121.507
417146500	-145.05
417146600	-119.904
417146700	-140.127
417146800	-122.213
417146900	-142.58
417147000	-121.78
417147100	-134.369
417147200	-121.532
417147300	-137.376
417147400	-119.863
417147500	-133.365
417147600	-120.266
417147700	-149.792
417147800	-121.436
417147900	-144.067
417148000	-121.25
417148100	-139.995
417148200	-122.285
417148300	-148.232
417148400	-122.044
417148500	-143.112
417148600	-120.901
417148700	-142.665
417148800	-119.941
417148900	-142.251
417149000	-122.556
417149100	-149.849
417149200	-122.793
417149300	-143.235
417149400	-120.464
417149500	-141.106
417149600	-121.314
417149700	-136.42
417149800	-122.357
417149900	-137.565
417150000	-123.087
417150100	-146.441
417150200	-123.652
417150300	-147.452
417150400	-120.853
417150500	-148.096
417150600	-119.787
417150700	-137.859
417150800	-120.881
417150900	-133.618
417151000	-122.526
417151100	-143.26
417151200	-122.959
417151300	-137.923
417151400	-121.08
417151500	-148.123
417151600	-123.441
417151700	-145.566
417151800	-122.253
417151900	-141.006
417152000	-121.703
417152100	-139.912
417152200	-121.429
417152300	-141.006
417152400	-122.509
417152500	-146.799
417152600	-122.583
417152700	-135.906
417152800	-121.757
417152900	-147.491
417153000	-121.357
417153100	-141.45
417153200	-119.671
417153300	-133.372
417153400	-120.882
417153500	-138.423
417153600	-123.252
417153700	-151.836
417153800	-121.374
417153900	-141.492
417154000	-123.297
417154100	-150.246
417154200	-122.393
417154300	-138.423
417154400	-119.437
417154500	-143.268
417154600	-121.776
417154700	-141.034
417154800	-119.627
417154900	-147.011
417155000	-122.396
417155100	-142.933
417155200	-124.303
417155300	-136.507
417155400	-120.654
417155500	-140.2
417155600	-123.188
417155700	-138.71
417155800	-121.073
417155900	-135.99
417156000	-124.769
417156100	-147.988
417156200	-123.369
417156300	-134.951
417156400	-121.75
417156500	-138.889
417156600	-124.474
417156700	-142.399
417156800	-125.391
417156900	-145.611
417157000	-122.925
417157100	-145.544
417157200	-121.931
417157300	-151.831
417157400	-125.902
417157500	-144.599
417157600	-122.202
417157700	-142.84
417157800	-120.601
417157900	-137.47
417158000	-121.154
417158100	-138.662
417158200	-123.933
417158300	-138.414
417158400	-122.413
417158500	-150.126
417158600	-123.046
417158700	-155.971
417158800	-122.152
417158900	-136.112
417159000	-120.575
417159100	-141.517
417159200	-120.58
417159300	-145.935
417159400	-120.23
417159500	-141.216
417159600	-123.83
417159700	-141.257
417159800	-123.586
417159900	-138.093
417160000	-118.908
417160100	-143.719
417160200	-122.247
417160300	-135.941
417160400	-123.262
417160500	-139.387
417160600	-120.758
417160700	-143.21
417160800	-118.821
417160900	-135.977
417161000	-120.158
417161100	-144.066
417161200	-121.281
417161300	-140.59
417161400	-122.144
417161500	-144.385
417161600	-122.212
417161700	-140.41
417161800	-122.076
417161900	-133.365
417162000	-120.197
417162100	-140.928
417162200	-119.49
417162300	-143.723
417162400	-119.497
417162500	-144.175
417162600	-123.832
417162700	-145.079
417162800	-120.187
417162900	-135.549
417163000	-121.743
417163100	-136.129
417163200	-123.98
417163300	-164.823
417163400	-122.318
417163500	-153.069
417163600	-122.878
417163700	-139.916
417163800	-122.27
417163900	-133.714
417164000	-122.036
417164100	-135.414
417164200	-120.043
417164300	-135.665
417164400	-121.868
417164500	-143.471
417164600	-122.455
417164700	-153.399
417164800	-118.897
417164900	-149.662
417165000	-123.519
417165100	-140.107
417165200	-121.727
417165300	-142.504
417165400	-120.613
417165500	-137.624
417165600	-122.144
417165700	-146.681
417165800	-122.028
417165900	-132.087
417166000	-121.786
417166100	-144.465
417166200	-124.405
417166300	-157.861
417166400	-120.117
417166500	-141.093
417166600	-123.002
417166700	-137.718
417166800	-119.877
417166900	-155.746
417167000	-119.876
417167100	-140.909
417167200	-122.413
417167300	-136.43
417167400	-123.601
417167500	-145.759
417167600	-120.34
417167700	-148.301
417167800	-120.904
417167900	-141.531
417168000	-121.332
417168100	-142.477
417168200	-121.722
417168300	-135.609
417168400	-121.895
417168500	-143.023
417168600	-121.06
417168700	-146.253
417168800	-121.903
417168900	-143.554
417169000	-119.371
417169100	-157.657
417169200	-120.678
417169300	-144.623
417169400	-122.421
417169500	-143.337
417169600	-121.345
417169700	-139.709
417169800	-121.86
417169900	-138.791
417170000	-118.968
417170100	-136.68
417170200	-120.416
417170300	-148.909
417170400	-122.081
417170500	-143.159
417170600	-123.191
417170700	-147.183
417170800	-120.594
417170900	-150.871
417171000	-123.721
417171100	-142.219
417171200	-121.822
417171300	-146.551
417171400	-120.3
417171500	-140.983
417171600	-121.546
417171700	-134.045
417171800	-119.189
417171900	-144.65
417172000	-120.683
417172100	-148.701
417172200	-123.624
417172300	-138.647
417172400	-120.728
417172500	-141.332
417172600	-118.54
417172700	-142.063
417172800	-120.604
417172900	-136.659
417173000	-120.607
417173100	-140.443
417173200	-120.353
417173300	-149.635
417173400	-121.57
417173500	-143.728
417173600	-121.601
417173700	-140.087
417173800	-118.746
417173900	-143.526
417174000	-123.052
417174100	-155.252
417174200	-120.765
417174300	-140.341
417174400	-120.397
417174500	-133.31
417174600	-123.768
417174700	-160.268
417174800	-120.367
417174900	-146.353
417175000	-122.244
417175100	-143.543
417175200	-121.703
417175300	-139.298
417175400	-123.39
417175500	-140.227
417175600	-119.285
417175700	-138.866
417175800	-121.116
417175900	-140.131
417176000	-121.592
417176100	-146.456
417176200	-121.584
417176300	-144.498
417176400	-119.031
417176500	-137.288
417176600	-122.154
417176700	-141.902
417176800	-121.258
417176900	-138.316
417177000	-119.663
417177100	-145.198
417177200	-122.106
417177300	-134.633
417177400	-118.233
417177500	-137.311
417177600	-120.018
417177700	-143.438
417177800	-123.09
417177900	-145.868
417178000	-121.151
417178100	-140.367
417178200	-120.771
417178300	-145.848
417178400	-120.008
417178500	-133.755
417178600	-120.465
417178700	-143.839
417178800	-122.393
417178900	-136.746
417179000	-119.95
417179100	-144.937
417179200	-123.106
417179300	-145.896
417179400	-120.621
417179500	-138.319
417179600	-121.617
417179700	-144.418
417179800	-123.664
417179900	-142.828
417180000	-122.272
417180100	-131.707
417180200	-123.027
417180300	-135.052
417180400	-122.011
417180500	-140.901
417180600	-120.069
417180700	-144.921
417180800	-119.855
417180900	-136.492
417181000	-120.643
417181100	-142.418
417181200	-120.481
417181300	-147.902
417181400	-119.174
417181500	-138.844
417181600	-120.771
417181700	-144.235
417181800	-122.008
417181900	-143.752
417182000	-120.506
417182100	-136.912
417182200	-120.866
417182300	-148.464
417182400	-119.239
417182500	-135.534
417182600	-120.877
417182700	-135.868
417182800	-122.816
417182900	-146.997
417183000	-121.179
417183100	-141.761
417183200	-120.152
417183300	-141.2
417183400	-122.049
417183500	-136.586
417183600	-119.601
417183700	-137.684
417183800	-120.637
417183900	-144.198
417184000	-121.317
417184100	-140.045
417184200	-119.371
417184300	-152.091
417184400	-121.896
417184500	-136.365
417184600	-118.828
417184700	-134.486
417184800	-119.764
417184900	-142.343
417185000	-119.518
417185100	-137.525
417185200	-120.557
417185300	-140.893
417185400	-119.361
417185500	-144.131
417185600	-119.425
417185700	-132.748
417185800	-120.935
417185900	-130.267
417186000	-121.289
417186100	-153.959
417186200	-120.787
417186300	-150.392
417186400	-119.469
417186500	-146.526
417186600	-120.784
417186700	-146.332
417186800	-121.786
417186900	-140.157
417187000	-118.76
417187100	-146.736
417187200	-122.213
417187300	-143.315
417187400	-122.373
417187500	-144.786
417187600	-120.021
417187700	-138.087
417187800	-122.336
417187900	-145.444
417188000	-117.858
417188100	-145.427
417188200	-121.446
417188300	-142.902
417188400	-122.643
417188500	-150.26
417188600	-121.906
417188700	-152.575
417188800	-120.44
417188900	-142.773
417189000	-121.7
417189100	-139.486
417189200	-119.358
417189300	-143.874
417189400	-121.351
417189500	-149.592
417189600	-121.561
417189700	-134.957
417189800	-118.798
417189900	-139.449
417190000	-119.707
417190100	-140.19
417190200	-118.989
417190300	-139.147
417190400	-119.152
417190500	-152.018
417190600	-119.044
417190700	-139.451
417190800	-119.578
417190900	-147.652
417191000	-118.066
417191100	-143.972
417191200	-117.732
417191300	-141.241
417191400	-120.373
417191500	-138.646
417191600	-120.433
417191700	-137.268
417191800	-122.273
417191900	-137.371
417192000	-122.271
417192100	-147.639
417192200	-123.264
417192300	-137.676
417192400	-121.151
417192500	-144.339
417192600	-118.207
417192700	-133.415
417192800	-119.643
417192900	-146.879
417193000	-120.165
417193100	-140.213
417193200	-120.165
417193300	-136.628
417193400	-120.192
417193500	-140.451
417193600	-121.192
417193700	-138.346
417193800	-121.397
417193900	-140.918
417194000	-119.75
417194100	-132.861
417194200	-118.717
417194300	-135.752
417194400	-123.549
417194500	-138.053
417194600	-120.916
417194700	-138.289
417194800	-119.219
417194900	-150.318
417195000	-121.449
417195100	-145.815
417195200	-118.235
417195300	-133.468
417195400	-120.687
417195500	-135.238
417195600	-119.387
417195700	-142.528
417195800	-121.735
417195900	-140.517
417196000	-121.679
417196100	-137.481
417196200	-119.882
417196300	-142.455
417196400	-118.563
417196500	-142.691
417196600	-118.483
417196700	-141.037
417196800	-120.774
417196900	-145.747
417197000	-120.882
417197100	-139.435
417197200	-118.028
417197300	-147.633
417197400	-119.386
417197500	-155.239
417197600	-120.786
417197700	-149.92
417197800	-119.07
417197900	-142.834
417198000	-120.316
417198100	-163.727
417198200	-119.872
417198300	-138.005
417198400	-119.183
417198500	-141.275
417198600	-117.997
417198700	-136.119
417198800	-122.878
417198900	-141.3
417199000	-118.47
417199100	-144.171
417199200	-123.42
417199300	-152.373
417199400	-120.619
417199500	-140.076
417199600	-120.452
417199700	-138.767
417199800	-120.881
417199900	-144.083
417200000	-119.192
417200100	-142.177
417200200	-122.206
417200300	-141.904
417200400	-119.047
417200500	-139.269
417200600	-121.591
417200700	-138.891
417200800	-118.97
417200900	-147.507
417201000	-120.116
417201100	-146.05
417201200	-119.591
417201300	-135.163
417201400	-118.191
417201500	-146.748
417201600	-121.822
417201700	-142.766
417201800	-122.294
417201900	-136.109
417202000	-120.683
417202100	-138.72
417202200	-120.937
417202300	-155.582
417202400	-119.231
417202500	-134.081
417202600	-123.526
417202700	-137.136
417202800	-120.18
417202900	-136.281
417203000	-118.367
417203100	-154.218
417203200	-119.631
417203300	-139.811
417203400	-120.986
417203500	-139.793
417203600	-119.584
417203700	-141.686
417203800	-121.174
417203900	-140.333
417204000	-119.176
417204100	-138.457
417204200	-121.632
417204300	-141.699
417204400	-122.457
417204500	-137.637
417204600	-119.544
417204700	-149.392
417204800	-120.087
417204900	-142.409
417205000	-121.812
417205100	-137.433
417205200	-119.151
417205300	-130.351
417205400	-119.745
417205500	-135.86
417205600	-120.215
417205700	-149.583
417205800	-119.559
417205900	-138.479
417206000	-120.838
417206100	-140.167
417206200	-120.614
417206300	-143.707
417206400	-120.642
417206500	-141.233
417206600	-121.553
417206700	-145.022
417206800	-120.589
417206900	-137.195
417207000	-123.091
417207100	-133.532
417207200	-120.46
417207300	-147.565
417207400	-118.3
417207500	-139.364
417207600	-120.316
417207700	-145.829
417207800	-122.317
417207900	-138.645
417208000	-118.269
417208100	-136.513
417208200	-120.58
417208300	-140.606
417208400	-119.797
417208500	-138.845
417208600	-121.128
417208700	-143.781
417208800	-118.387
417208900	-137.379
417209000	-118.083
417209100	-137.83
417209200	-119.45
417209300	-147.864
417209400	-120.68
417209500	-130.966
417209600	-120.356
417209700	-141.197
417209800	-120.33
417209900	-140.086
417210000	-120.857
417210100	-144.648
417210200	-120.138
417210300	-138.172
417210400	-119.067
417210500	-136.348
417210600	-118.163
417210700	-135.654
417210800	-122.059
417210900	-135.895
417211000	-120.469
417211100	-133.022
417211200	-117.522
417211300	-137.337
417211400	-117.523
417211500	-145.616
417211600	-123.364
417211700	-139.611
417211800	-117.914
417211900	-138.365
417212000	-121.793
417212100	-139.757
417212200	-122.561
417212300	-152.462
417212400	-119.156
417212500	-147.801
417212600	-118.381
417212700	-148.821
417212800	-121.247
417212900	-143.914
417213000	-121.075
417213100	-140.953
417213200	-119.148
417213300	-131.798
417213400	-120.497
417213500	-136.278
417213600	-117.811
417213700	-136.432
417213800	-121.549
417213900	-140.407
417214000	-118.863
417214100	-142.325
417214200	-123.109
417214300	-137.406
417214400	-122.319
417214500	-147.298
417214600	-119.5
417214700	-141.786
417214800	-121.283
417214900	-144.738
417215000	-121.101
417215100	-136.123
417215200	-121.984
417215300	-144.689
417215400	-122.806
417215500	-143.418
417215600	-119.56
417215700	-150.786
417215800	-116.016
417215900	-143.585
417216000	-119.405
417216100	-146.776
417216200	-119.857
417216300	-139.552
417216400	-121.204
417216500	-139.789
417216600	-119.81
417216700	-137.79
417216800	-120.824
417216900	-140.663
417217000	-121.758
417217100	-145.465
417217200	-120.624
417217300	-142.191
417217400	-122.783
417217500	-137.255
417217600	-122.657
417217700	-142.637
417217800	-121.519
417217900	-148.723
417218000	-116.615
417218100	-135.699
417218200	-120.745
417218300	-139.109
417218400	-120.149
417218500	-143.841
417218600	-120.736
417218700	-147.857
417218800	-120.391
417218900	-139.851
417219000	-121.341
417219100	-144.279
417219200	-120.557
417219300	-140.348
417219400	-120.371
417219500	-138.968
417219600	-121.727
417219700	-145.755
417219800	-118.977
417219900	-136.395
417220000	-118.367
417220100	-141.757
417220200	-121.228
417220300	-142.147
417220400	-119.323
417220500	-141.449
417220600	-120.067
417220700	-145.11
417220800	-122.188
417220900	-142.478
417221000	-121.357
417221100	-138.843
417221200	-121.519
417221300	-139.805
417221400	-117.005
417221500	-138.521
417221600	-121.08
417221700	-142.49
417221800	-122.537
417221900	-133.236
417222000	-123.333
417222100	-143.779
417222200	-118.681
417222300	-140.022
417222400	-122.724
417222500	-146.174
417222600	-122.05
417222700	-140.382
417222800	-121.297
417222900	-143.446
417223000	-120.077
417223100	-141.961
417223200	-120.443
417223300	-145.765
417223400	-120.443
417223500	-143.721
417223600	-121.406
417223700	-142.522
417223800	-121.18
417223900	-134.746
417224000	-120.973
417224100	-143.304
417224200	-123.454
417224300	-140.332
417224400	-119.664
417224500	-140.553
417224600	-119.408
417224700	-135.029
417224800	-119.441
417224900	-138.884
417225000	-120.635
417225100	-152.537
417225200	-121.15
417225300	-137.132
417225400	-117.996
417225500	-145.592
417225600	-121.846
417225700	-134.989
417225800	-122.01
417225900	-133.086
417226000	-120.687
417226100	-136.78
417226200	-118.538
417226300	-140.018
417226400	-121.326
417226500	-137.156
417226600	-120.812
417226700	-138.082
417226800	-123.736
417226900	-147.367
417227000	-121.236
417227100	-143.692
417227200	-121.953
417227300	-144.186
417227400	-121.458
417227500	-150.644
417227600	-121.804
417227700	-132.835
417227800	-121.9
417227900	-133.519
417228000	-123.417
417228100	-143.46
417228200	-121.315
417228300	-151.155
417228400	-121.223
417228500	-137.263
417228600	-118.404
417228700	-136.355
417228800	-121.429
417228900	-139.843
417229000	-123.297
417229100	-138.825
417229200	-121.557
417229300	-140.535
417229400	-121.256
417229500	-136.167
417229600	-118.406
417229700	-140.764
417229800	-122.96
417229900	-145.748
417230000	-122.354
417230100	-148.267
417230200	-122.238
417230300	-141.211
417230400	-121.186
417230500	-135.351
417230600	-119.888
417230700	-144.675
417230800	-118.81
417230900	-145.275
417231000	-121.161
417231100	-137.218
417231200	-121.773
417231300	-139.8
417231400	-120.721
417231500	-144.291
417231600	-120.816
417231700	-140.366
417231800	-118.225
417231900	-157.146
417232000	-119.963
417232100	-152.016
417232200	-123.124
417232300	-155.177
417232400	-120.873
417232500	-148.316
417232600	-122.495
417232700	-149.735
417232800	-121.536
417232900	-145.231
417233000	-123.256
417233100	-143.123
417233200	-124.206
417233300	-150.669
417233400	-121.679
417233500	-140.184
417233600	-119.332
417233700	-142.39
417233800	-123.399
417233900	-139.979
417234000	-120.624
417234100	-147.671
417234200	-121.533
417234300	-142.92
417234400	-122.589
417234500	-137.009
417234600	-117.487
417234700	-145.063
417234800	-123.955
417234900	-143.328
417235000	-122.127
417235100	-136.163
417235200	-122.372
417235300	-141.196
417235400	-120.769
417235500	-135.318
417235600	-120.112
417235700	-150.138
417235800	-122.23
417235900	-146.893
417236000	-118.666
417236100	-151.185
417236200	-120.065
417236300	-150.09
417236400	-122.482
417236500	-140.159
417236600	-121.067
417236700	-137.195
417236800	-119.613
417236900	-139.862
417237000	-119.637
417237100	-146.798
417237200	-121.042
417237300	-146.653
417237400	-122.1
417237500	-147.47
417237600	-122.047
417237700	-159.446
417237800	-118.709
417237900	-141.097
417238000	-120.884
417238100	-139.584
417238200	-120.001
417238300	-133.913
417238400	-120.75
417238500	-132.692
417238600	-122.684
417238700	-141.962
417238800	-121.56
417238900	-144.318
417239000	-122.855
417239100	-136.876
417239200	-120.692
417239300	-143.95
417239400	-122.376
417239500	-146.2
417239600	-121.563
417239700	-137.71
417239800	-120.248
417239900	-139.521
417240000	-124.798
417240100	-148.624
417240200	-119.756
417240300	-139.16
417240400	-120.441
417240500	-143.455
417240600	-121.802
417240700	-137.339
417240800	-122.005
417240900	-141.967
417241000	-121.089
417241100	-157.274
417241200	-119.076
417241300	-147.579
417241400	-124.135
417241500	-149.029
417241600	-119.942
417241700	-147.562
417241800	-121.747
417241900	-145.276
417242000	-124.632
417242100	-136.508
417242200	-123.954
417242300	-147.311
417242400	-120.99
417242500	-144.895
417242600	-122.995
417242700	-153.132
417242800	-119.504
417242900	-145.103
417243000	-123.697
417243100	-137.987
417243200	-122.995
417243300	-142.603
417243400	-119.168
417243500	-146.972
417243600	-121.233
417243700	-133.283
417243800	-121.629
417243900	-145.063
417244000	-125.398
417244100	-145.835
417244200	-123.238
417244300	-146.418
417244400	-122.267
417244500	-142.622
417244600	-121.304
417244700	-141.221
417244800	-122.039
417244900	-145.832
417245000	-122.507
417245100	-147.098
417245200	-123.44
417245300	-144.782
417245400	-121.728
417245500	-139.927
417245600	-121.374
417245700	-144.379
417245800	-121.872
417245900	-141.983
417246000	-121.967
417246100	-143.375
417246200	-120.81
417246300	-138.44
417246400	-120.912
417246500	-142.782
417246600	-121.761
417246700	-142.564
417246800	-121.623
417246900	-138.052
417247000	-122.563
417247100	-149.273
417247200	-121.696
417247300	-152.769
417247400	-119.089
417247500	-141.361
417247600	-121.721
417247700	-138.172
417247800	-124.097
417247900	-143.596
417248000	-121.522
417248100	-142.391
417248200	-120.751
417248300	-139.729
417248400	-122.542
417248500	-145.064
417248600	-123.465
417248700	-151.242
417248800	-120.933
417248900	-149.957
417249000	-122.23
417249100	-147.22
417249200	-121.316
417249300	-139.416
417249400	-120.721
417249500	-142.033
417249600	-117.513
417249700	-145.802
417249800	-117.513
[truncated: 18,002 more rows]
