# Supplementary material for: Passive frequency comb generation at radiofrequency for ranging applications
Source: Nat Commun. 2024 Apr 2;15:2844. doi: 10.1038/s41467-024-46940-2 (PMC10987526; doi:10.1038/s41467-024-46940-2)
Supplement: Supplementary file 5 — Source Data [file 41467_2024_46940_MOESM5_ESM.zip › Figure3_Data/836_10MHz_-05_90dBm.xlsx]

## Sheet: Sheet1
frequency (Hz)	power (dBm)
417050000	-120.762
417050100	-148.717
417050200	-121.539
417050300	-136.475
417050400	-117.956
417050500	-138.392
417050600	-120.284
417050700	-141.569
417050800	-118.318
417050900	-149.079
417051000	-118.346
417051100	-142.68
417051200	-120.263
417051300	-139.164
417051400	-118.496
417051500	-141.499
417051600	-120.307
417051700	-139.16
417051800	-117.346
417051900	-157.932
417052000	-120.368
417052100	-152.048
417052200	-120.185
417052300	-143.84
417052400	-122.396
417052500	-129.881
417052600	-118.474
417052700	-151.766
417052800	-118.562
417052900	-138.917
417053000	-121.258
417053100	-136.13
417053200	-118.996
417053300	-137.811
417053400	-121.326
417053500	-144.66
417053600	-119.755
417053700	-131.491
417053800	-121.816
417053900	-142.633
417054000	-117.354
417054100	-132.727
417054200	-119.719
417054300	-133.627
417054400	-118.311
417054500	-138.986
417054600	-119.659
417054700	-144.753
417054800	-120.763
417054900	-137.767
417055000	-121.01
417055100	-141.992
417055200	-117.8
417055300	-143.331
417055400	-121.119
417055500	-140.87
417055600	-119.719
417055700	-135.279
417055800	-118.71
417055900	-145.727
417056000	-120.645
417056100	-148.85
417056200	-117.829
417056300	-132.492
417056400	-116.788
417056500	-143.567
417056600	-120.057
417056700	-141.575
417056800	-118.246
417056900	-140.69
417057000	-118.869
417057100	-133.751
417057200	-120.138
417057300	-136.687
417057400	-121.609
417057500	-144.447
417057600	-121.145
417057700	-143.386
417057800	-121.391
417057900	-131.989
417058000	-121.717
417058100	-141.378
417058200	-121.67
417058300	-141.292
417058400	-121.312
417058500	-131.119
417058600	-118.269
417058700	-141.761
417058800	-120.026
417058900	-137.917
417059000	-119.896
417059100	-134.732
417059200	-121.206
417059300	-140.996
417059400	-119.599
417059500	-136.367
417059600	-118.904
417059700	-139.941
417059800	-120.775
417059900	-146.176
417060000	-118.92
417060100	-137.844
417060200	-122.58
417060300	-141.072
417060400	-120.344
417060500	-136.421
417060600	-121.732
417060700	-147.849
417060800	-119.238
417060900	-131.518
417061000	-120.26
417061100	-152.172
417061200	-120.141
417061300	-143.269
417061400	-120.332
417061500	-143.189
417061600	-120.111
417061700	-144.043
417061800	-120.351
417061900	-141.569
417062000	-121.105
417062100	-131.797
417062200	-119.792
417062300	-143.664
417062400	-121.108
417062500	-140.603
417062600	-117.848
417062700	-139.147
417062800	-118.459
417062900	-159.493
417063000	-121.251
417063100	-148.638
417063200	-119.677
417063300	-138.366
417063400	-120.529
417063500	-145.771
417063600	-120.515
417063700	-139.645
417063800	-122.805
417063900	-141.084
417064000	-120.532
417064100	-138.446
417064200	-120.577
417064300	-145.929
417064400	-120.492
417064500	-147.054
417064600	-120.262
417064700	-130.248
417064800	-120.301
417064900	-139.073
417065000	-122.293
417065100	-140.978
417065200	-119.539
417065300	-132.052
417065400	-120.695
417065500	-142.419
417065600	-119.603
417065700	-133.194
417065800	-121.503
417065900	-139.755
417066000	-119.699
417066100	-137.736
417066200	-121.116
417066300	-144.967
417066400	-118.654
417066500	-146.396
417066600	-120.908
417066700	-136.821
417066800	-120.275
417066900	-146.552
417067000	-120.996
417067100	-150.746
417067200	-121.558
417067300	-148.44
417067400	-124.236
417067500	-143.36
417067600	-117.392
417067700	-151.692
417067800	-119.615
417067900	-137.507
417068000	-121.727
417068100	-138.118
417068200	-122.019
417068300	-139.597
417068400	-120.131
417068500	-138.536
417068600	-121.557
417068700	-139.026
417068800	-120.408
417068900	-155.446
417069000	-119.76
417069100	-134.651
417069200	-120.288
417069300	-137.081
417069400	-124.056
417069500	-150.49
417069600	-125.078
417069700	-142.519
417069800	-121.118
417069900	-141.961
417070000	-118.631
417070100	-140.536
417070200	-118.757
417070300	-146.097
417070400	-122.478
417070500	-145.789
417070600	-119.509
417070700	-137.569
417070800	-119.498
417070900	-148.71
417071000	-121.013
417071100	-139.285
417071200	-118.926
417071300	-138.081
417071400	-121.836
417071500	-147.901
417071600	-118.722
417071700	-136.892
417071800	-120.033
417071900	-142.316
417072000	-120.216
417072100	-145.393
417072200	-120.216
417072300	-144.43
417072400	-121.958
417072500	-148.711
417072600	-121.666
417072700	-145.556
417072800	-119.201
417072900	-145.88
417073000	-122.855
417073100	-141.92
417073200	-120.291
417073300	-148.219
417073400	-121.619
417073500	-136.592
417073600	-119.797
417073700	-147.025
417073800	-124.549
417073900	-141.082
417074000	-122.584
417074100	-134.681
417074200	-120.344
417074300	-138.542
417074400	-124.073
417074500	-149.21
417074600	-120.317
417074700	-154.734
417074800	-121.205
417074900	-140.779
417075000	-122.01
417075100	-132.963
417075200	-121.455
417075300	-143.668
417075400	-119.825
417075500	-146.137
417075600	-122.314
417075700	-135.879
417075800	-119.172
417075900	-149.691
417076000	-119.326
417076100	-143.344
417076200	-119.615
417076300	-138.9
417076400	-120.904
417076500	-143.95
417076600	-124.367
417076700	-148.901
417076800	-121
417076900	-146.556
417077000	-119.959
417077100	-147.464
417077200	-120.601
417077300	-137.965
417077400	-120.383
417077500	-145.373
417077600	-120.916
417077700	-137.886
417077800	-119.977
417077900	-136.94
417078000	-121.302
417078100	-142.403
417078200	-121.992
417078300	-138.869
417078400	-119.161
417078500	-147.735
417078600	-122.061
417078700	-142.226
417078800	-119.897
417078900	-139.859
417079000	-123.086
417079100	-142.906
417079200	-122.996
417079300	-140.892
417079400	-119.513
417079500	-142.457
417079600	-121.303
417079700	-135.826
417079800	-120.058
417079900	-137.396
417080000	-118.237
417080100	-141.93
417080200	-120.464
417080300	-146.984
417080400	-123.491
417080500	-148.469
417080600	-123.124
417080700	-143.131
417080800	-122.239
417080900	-148.411
417081000	-118.792
417081100	-139.019
417081200	-121.853
417081300	-143.434
417081400	-122.747
417081500	-143.452
417081600	-123.044
417081700	-151.682
417081800	-122.904
417081900	-137.279
417082000	-120.02
417082100	-133.328
417082200	-121.098
417082300	-137.241
417082400	-119.73
417082500	-150.745
417082600	-120.945
417082700	-144.665
417082800	-121.254
417082900	-142.911
417083000	-120.925
417083100	-130.515
417083200	-122.37
417083300	-134.379
417083400	-119.114
417083500	-138.507
417083600	-121.179
417083700	-136.731
417083800	-120.406
417083900	-140.606
417084000	-119.87
417084100	-141.344
417084200	-119.469
417084300	-143.996
417084400	-121.376
417084500	-138.065
417084600	-121.593
417084700	-147.816
417084800	-120.417
417084900	-136.568
417085000	-121.687
417085100	-141.389
417085200	-123.073
417085300	-145.237
417085400	-121.677
417085500	-144.206
417085600	-119.781
417085700	-145.316
417085800	-121.043
417085900	-139.87
417086000	-121.237
417086100	-147.26
417086200	-118.295
417086300	-141.028
417086400	-117.912
417086500	-139.438
417086600	-121.382
417086700	-140.872
417086800	-120.41
417086900	-139.039
417087000	-120.232
417087100	-137.216
417087200	-121.949
417087300	-141.089
417087400	-122.687
417087500	-146.536
417087600	-120.371
417087700	-140.618
417087800	-120.956
417087900	-144.917
417088000	-121.761
417088100	-144.105
417088200	-121.764
417088300	-142.673
417088400	-122.551
417088500	-135.618
417088600	-120.932
417088700	-144.742
417088800	-121.7
417088900	-154.588
417089000	-121.815
417089100	-137.743
417089200	-120.508
417089300	-149.323
417089400	-121.581
417089500	-145.382
417089600	-123.71
417089700	-142.155
417089800	-122.026
417089900	-151.867
417090000	-122.747
417090100	-145.71
417090200	-121.553
417090300	-132.475
417090400	-122.108
417090500	-148.775
417090600	-121.973
417090700	-152.514
417090800	-123.411
417090900	-142.768
417091000	-120.458
417091100	-138.497
417091200	-122.552
417091300	-143.402
417091400	-124.63
417091500	-146.21
417091600	-122.093
417091700	-144.448
417091800	-122.274
417091900	-157.302
417092000	-120.833
417092100	-154.256
417092200	-120.909
417092300	-147.665
417092400	-122.393
417092500	-142.222
417092600	-120.685
417092700	-142.496
417092800	-121.662
417092900	-145.93
417093000	-123.142
417093100	-155.408
417093200	-122.339
417093300	-149.129
417093400	-120.89
417093500	-145.2
417093600	-122.618
417093700	-136.513
417093800	-122.042
417093900	-150.004
417094000	-120.59
417094100	-138.4
417094200	-121.693
417094300	-146.499
417094400	-121.174
417094500	-139.447
417094600	-121.394
417094700	-143.786
417094800	-121.963
417094900	-140.748
417095000	-121.314
417095100	-136.558
417095200	-119.039
417095300	-140.702
417095400	-119.19
417095500	-144.579
417095600	-123.584
417095700	-147.952
417095800	-120.695
417095900	-144.237
417096000	-123.072
417096100	-148.916
417096200	-122.247
417096300	-136.198
417096400	-121.274
417096500	-138.988
417096600	-120.985
417096700	-142.241
417096800	-120.378
417096900	-137.513
417097000	-121.273
417097100	-163.664
417097200	-125.45
417097300	-142.697
417097400	-123.087
417097500	-154.186
417097600	-122.628
417097700	-140.639
417097800	-122.971
417097900	-134.099
417098000	-121.89
417098100	-139.905
417098200	-119.144
417098300	-141.25
417098400	-123.044
417098500	-141.424
417098600	-122.612
417098700	-139.707
417098800	-123.018
417098900	-140.541
417099000	-121.322
417099100	-141.882
417099200	-120.972
417099300	-147.152
417099400	-122.563
417099500	-142.62
417099600	-121.396
417099700	-141.914
417099800	-121.533
417099900	-148.39
417100000	-122.461
417100100	-137.27
417100200	-122.212
417100300	-150.646
417100400	-124.928
417100500	-139.393
417100600	-120.415
417100700	-138.896
417100800	-121.789
417100900	-145.439
417101000	-120.978
417101100	-137.524
417101200	-122.038
417101300	-160.607
417101400	-122.188
417101500	-140.957
417101600	-121.219
417101700	-142.971
417101800	-122.927
417101900	-144.466
417102000	-122.97
417102100	-140.868
417102200	-121.601
417102300	-151.878
417102400	-121.802
417102500	-137.668
417102600	-120.91
417102700	-138.173
417102800	-123.855
417102900	-145.586
417103000	-121.755
417103100	-137.114
417103200	-120.321
417103300	-159.974
417103400	-122.738
417103500	-142.488
417103600	-123.475
417103700	-136.648
417103800	-121.105
417103900	-139.236
417104000	-120.499
417104100	-148.985
417104200	-119.136
417104300	-141.92
417104400	-119.151
417104500	-148.166
417104600	-120.623
417104700	-140.739
417104800	-117.838
417104900	-156.609
417105000	-122.708
417105100	-137.579
417105200	-124.089
417105300	-142.161
417105400	-120.352
417105500	-134.24
417105600	-123.082
417105700	-142.829
417105800	-120.754
417105900	-150.187
417106000	-120.512
417106100	-145.177
417106200	-120.154
417106300	-139.533
417106400	-123.061
417106500	-138.232
417106600	-120.93
417106700	-143.015
417106800	-121.527
417106900	-133.602
417107000	-121.595
417107100	-139.786
417107200	-121.368
417107300	-137.143
417107400	-121.533
417107500	-144.935
417107600	-123.621
417107700	-142.83
417107800	-121.247
417107900	-142.435
417108000	-125.495
417108100	-140.66
417108200	-119.81
417108300	-138.52
417108400	-121.359
417108500	-139.12
417108600	-121.396
417108700	-145.446
417108800	-120.797
417108900	-145.69
417109000	-118.244
417109100	-139.6
417109200	-118.232
417109300	-144.236
417109400	-117.304
417109500	-139.853
417109600	-123.385
417109700	-139.908
417109800	-121.229
417109900	-139.866
417110000	-122.022
417110100	-139.843
417110200	-122.394
417110300	-142.17
417110400	-121.374
417110500	-151.774
417110600	-122.998
417110700	-139.558
417110800	-121.257
417110900	-133.637
417111000	-122.656
417111100	-149.815
417111200	-121.256
417111300	-152.892
417111400	-122.217
417111500	-138.136
417111600	-120.857
417111700	-140.174
417111800	-123.183
417111900	-145.932
417112000	-120.424
417112100	-139.929
417112200	-121.285
417112300	-145.464
417112400	-120.161
417112500	-145.805
417112600	-121.746
417112700	-148.711
417112800	-119.077
417112900	-143.524
417113000	-120.399
417113100	-148.054
417113200	-121.13
417113300	-142.8
417113400	-121.627
417113500	-138.748
417113600	-122.709
417113700	-162.209
417113800	-120.929
417113900	-147.21
417114000	-120.074
417114100	-133.432
417114200	-122.514
417114300	-148.19
417114400	-122.139
417114500	-141.765
417114600	-123.424
417114700	-143.265
417114800	-122.622
417114900	-147.437
417115000	-120.302
417115100	-145.502
417115200	-121.375
417115300	-143.869
417115400	-120.35
417115500	-146.935
417115600	-119.762
417115700	-136.979
417115800	-120.344
417115900	-148.585
417116000	-119.458
417116100	-140.191
417116200	-119.46
417116300	-141.727
417116400	-124.807
417116500	-141.931
417116600	-122.272
417116700	-142.284
417116800	-120.348
417116900	-146.832
417117000	-121.489
417117100	-134.703
417117200	-121.201
417117300	-146.064
417117400	-122.007
417117500	-147.717
417117600	-120.988
417117700	-145.948
417117800	-120.557
417117900	-143.959
417118000	-119.115
417118100	-142.004
417118200	-124.155
417118300	-138.71
417118400	-119.255
417118500	-159.723
417118600	-120.128
417118700	-133.9
417118800	-123.154
417118900	-139.096
417119000	-123.032
417119100	-142.162
417119200	-119.653
417119300	-148.432
417119400	-119.87
417119500	-143.021
417119600	-120.768
417119700	-134.49
417119800	-120.852
417119900	-137.614
417120000	-123.974
417120100	-146.945
417120200	-124.042
417120300	-144.133
417120400	-124.6
417120500	-139.507
417120600	-120.191
417120700	-150.931
417120800	-122.194
417120900	-141.212
417121000	-120.785
417121100	-143.357
417121200	-122.011
417121300	-142.649
417121400	-121.971
417121500	-137.68
417121600	-120.966
417121700	-134.095
417121800	-123.6
417121900	-143.983
417122000	-122.242
417122100	-137.195
417122200	-122.511
417122300	-145.815
417122400	-123.19
417122500	-149.86
417122600	-123.193
417122700	-141.285
417122800	-122.28
417122900	-135.059
417123000	-121.57
417123100	-138.371
417123200	-123.211
417123300	-141.068
417123400	-119.77
417123500	-136.826
417123600	-123.152
417123700	-146.087
417123800	-120.45
417123900	-142.281
417124000	-121.07
417124100	-139.782
417124200	-120.334
417124300	-149.956
417124400	-124.319
417124500	-139.138
417124600	-122.408
417124700	-143.1
417124800	-121.937
417124900	-140.9
417125000	-121.937
417125100	-137.561
417125200	-119.789
417125300	-144.781
417125400	-119.392
417125500	-142.627
417125600	-123.989
417125700	-158.787
417125800	-121.369
417125900	-131.697
417126000	-122.891
417126100	-148.706
417126200	-120.894
417126300	-154.243
417126400	-120.474
417126500	-134.962
417126600	-122.362
417126700	-143.592
417126800	-121.369
417126900	-143.671
417127000	-123.163
417127100	-147.005
417127200	-123.1
417127300	-141.039
417127400	-120.742
417127500	-140.527
417127600	-122.484
417127700	-140.338
417127800	-122.202
417127900	-137.643
417128000	-122.304
417128100	-145.865
417128200	-120.716
417128300	-158.821
417128400	-122.04
417128500	-134.33
417128600	-121.423
417128700	-144.767
417128800	-119.829
417128900	-144.219
417129000	-122.097
417129100	-144.228
417129200	-122.679
417129300	-143.492
417129400	-119.563
417129500	-135.735
417129600	-122.758
417129700	-135.724
417129800	-120.862
417129900	-152.836
417130000	-120.002
417130100	-137.22
417130200	-120.249
417130300	-139.759
417130400	-121.822
417130500	-149.294
417130600	-119.934
417130700	-146.967
417130800	-122.936
417130900	-139.898
417131000	-120.811
417131100	-145.419
417131200	-122.584
417131300	-154.995
417131400	-121.652
417131500	-141.276
417131600	-118.171
417131700	-156.781
417131800	-121.817
417131900	-139.763
417132000	-122.674
417132100	-137.929
417132200	-120.157
417132300	-137.327
417132400	-122.479
417132500	-144.642
417132600	-121.354
417132700	-142.745
417132800	-121.688
417132900	-141.877
417133000	-120.889
417133100	-143.35
417133200	-123.268
417133300	-139.227
417133400	-122.943
417133500	-141.147
417133600	-125.247
417133700	-144.507
417133800	-124.613
417133900	-143.746
417134000	-123.388
417134100	-144.248
417134200	-117.674
417134300	-137.995
417134400	-120.222
417134500	-145.342
417134600	-120.398
417134700	-141.339
417134800	-119.345
417134900	-143.98
417135000	-124.383
417135100	-146.236
417135200	-122.574
417135300	-139.788
417135400	-123.07
417135500	-143.154
417135600	-120.915
417135700	-138.381
417135800	-119.13
417135900	-152.033
417136000	-122.536
417136100	-145.684
417136200	-124.879
417136300	-140.799
417136400	-123.406
417136500	-136.854
417136600	-119.603
417136700	-136.19
417136800	-121.062
417136900	-138.469
417137000	-122.613
417137100	-142.057
417137200	-121.777
417137300	-144.467
417137400	-120.874
417137500	-138.746
417137600	-121.767
417137700	-145.989
417137800	-120.256
417137900	-137.694
417138000	-120.915
417138100	-139.418
417138200	-121.691
417138300	-141.979
417138400	-125.225
417138500	-148.589
417138600	-119.921
417138700	-138.366
417138800	-121.754
417138900	-147.689
417139000	-120.354
417139100	-141.267
417139200	-121.674
417139300	-155.973
417139400	-124.51
417139500	-146.736
417139600	-123.135
417139700	-139.111
417139800	-121.258
417139900	-146.539
417140000	-121.014
417140100	-148.682
417140200	-122.622
417140300	-143.527
417140400	-124.605
417140500	-148.239
417140600	-121.514
417140700	-137.865
417140800	-121.85
417140900	-132.57
417141000	-122.707
417141100	-141.852
417141200	-118.053
417141300	-141.563
417141400	-122.843
417141500	-138.098
417141600	-120.683
417141700	-139.328
417141800	-120.751
417141900	-139.59
417142000	-122.901
417142100	-141.895
417142200	-123.123
417142300	-135.892
417142400	-124.057
417142500	-157.119
417142600	-122.369
417142700	-143.252
417142800	-123.612
417142900	-140.016
417143000	-123.033
417143100	-138.912
417143200	-121.815
417143300	-146.718
417143400	-121.903
417143500	-154.157
417143600	-122.298
417143700	-145.369
417143800	-121.163
417143900	-149.82
417144000	-120.464
417144100	-142.971
417144200	-121.754
417144300	-145.48
417144400	-124.161
417144500	-152.661
417144600	-125.016
417144700	-143.042
417144800	-124.343
417144900	-141.498
417145000	-121.174
417145100	-145.286
417145200	-122.907
417145300	-146.826
417145400	-122.042
417145500	-145.949
417145600	-124.825
417145700	-136.429
417145800	-119.265
417145900	-137.75
417146000	-119.585
417146100	-136.71
417146200	-121.779
417146300	-144.061
417146400	-123.284
417146500	-138.412
417146600	-119.896
417146700	-142.078
417146800	-122.702
417146900	-138.135
417147000	-123.464
417147100	-132.212
417147200	-121.27
417147300	-143.633
417147400	-123.738
417147500	-142.411
417147600	-120.485
417147700	-151.416
417147800	-124.04
417147900	-139.099
417148000	-121.054
417148100	-170.26
417148200	-123.81
417148300	-145.952
417148400	-122.87
417148500	-143.889
417148600	-120.672
417148700	-144.903
417148800	-122.506
417148900	-138.244
417149000	-117.701
417149100	-141.173
417149200	-121.029
417149300	-160.881
417149400	-122.874
417149500	-139.011
417149600	-120.971
417149700	-140.162
417149800	-119.98
417149900	-146.018
417150000	-121.614
417150100	-143.282
417150200	-120.887
417150300	-144.453
417150400	-122.619
417150500	-135.591
417150600	-121.883
417150700	-135.076
417150800	-121.197
417150900	-135.845
417151000	-118.404
417151100	-147.081
417151200	-120.721
417151300	-142.623
417151400	-122.104
417151500	-134.388
417151600	-121.167
417151700	-141.666
417151800	-119.491
417151900	-141.433
417152000	-122.135
417152100	-164.324
417152200	-121.791
417152300	-138.774
417152400	-120.767
417152500	-137.539
417152600	-119.71
417152700	-143.447
417152800	-120.028
417152900	-150.463
417153000	-119.228
417153100	-145.274
417153200	-120.876
417153300	-137.779
417153400	-120.638
417153500	-142.924
417153600	-123.661
417153700	-139.649
417153800	-121.456
417153900	-137.861
417154000	-119.91
417154100	-146.035
417154200	-122.06
417154300	-144.353
417154400	-122.136
417154500	-149.301
417154600	-123.098
417154700	-155.258
417154800	-120.696
417154900	-145.648
417155000	-122.435
417155100	-151.25
417155200	-120.029
417155300	-138.454
417155400	-121.646
417155500	-142.349
417155600	-118.219
417155700	-146.365
417155800	-119.905
417155900	-144.637
417156000	-119.953
417156100	-146.849
417156200	-121.68
417156300	-135.82
417156400	-121.286
417156500	-146.825
417156600	-120.179
417156700	-133.344
417156800	-122.838
417156900	-137.906
417157000	-121.279
417157100	-145.297
417157200	-120.083
417157300	-137.051
417157400	-122.231
417157500	-144.587
417157600	-121.104
417157700	-145.819
417157800	-121.029
417157900	-138.715
417158000	-123.944
417158100	-147.734
417158200	-120.862
417158300	-135.657
417158400	-120.544
417158500	-132.029
417158600	-122.503
417158700	-142.531
417158800	-120.595
417158900	-136.362
417159000	-121.419
417159100	-139.581
417159200	-119.769
417159300	-145.904
417159400	-120.351
417159500	-148.772
417159600	-120.541
417159700	-145.3
417159800	-124.392
417159900	-139.958
417160000	-120.206
417160100	-146.145
417160200	-120.21
417160300	-146.412
417160400	-120.377
417160500	-146.076
417160600	-121.496
417160700	-137.486
417160800	-121.36
417160900	-147.253
417161000	-121.188
417161100	-142.194
417161200	-120.041
417161300	-139.185
417161400	-121.957
417161500	-153.661
417161600	-119.995
417161700	-135.966
417161800	-120.496
417161900	-149.12
417162000	-121.268
417162100	-140.466
417162200	-121.614
417162300	-139.92
417162400	-122.576
417162500	-150.567
417162600	-122.127
417162700	-149.217
417162800	-120.838
417162900	-142.531
417163000	-120.703
417163100	-139.451
417163200	-122.186
417163300	-147.977
417163400	-121.404
417163500	-154.962
417163600	-120.496
417163700	-142.323
417163800	-119.48
417163900	-131.98
417164000	-120.909
417164100	-141.885
417164200	-123.194
417164300	-157.378
417164400	-123.201
417164500	-143.39
417164600	-121.174
417164700	-146.453
417164800	-121.652
417164900	-146.077
417165000	-121.135
417165100	-143.689
417165200	-121.151
417165300	-137.639
417165400	-120.916
417165500	-148.782
417165600	-119.097
417165700	-136.833
417165800	-122.058
417165900	-133.211
417166000	-120.757
417166100	-138.562
417166200	-122.974
417166300	-137.434
417166400	-121.142
417166500	-154.863
417166600	-122.048
417166700	-143.493
417166800	-122.149
417166900	-143.536
417167000	-123.912
417167100	-137.826
417167200	-119.152
417167300	-144.715
417167400	-121.243
417167500	-138.2
417167600	-118.784
417167700	-137.341
417167800	-121.659
417167900	-142.004
417168000	-118.458
417168100	-145.791
417168200	-119.985
417168300	-136.395
417168400	-121.434
417168500	-147.409
417168600	-120.635
417168700	-142.672
417168800	-119.577
417168900	-146.354
417169000	-120.97
417169100	-141.32
417169200	-120.947
417169300	-151.594
417169400	-121.14
417169500	-142.841
417169600	-122.411
417169700	-142.156
417169800	-118.914
417169900	-140.764
417170000	-122.999
417170100	-136.629
417170200	-121.654
417170300	-140.005
417170400	-118.48
417170500	-147.089
417170600	-119.522
417170700	-141.484
417170800	-122.582
417170900	-136.516
417171000	-121.487
417171100	-151.006
417171200	-118.165
417171300	-135.452
417171400	-121.935
417171500	-136.168
417171600	-117.635
417171700	-139.745
417171800	-122.393
417171900	-136.967
417172000	-120.625
417172100	-142.259
417172200	-121.982
417172300	-139.809
417172400	-121.494
417172500	-140.517
417172600	-121.552
417172700	-138.297
417172800	-120.642
417172900	-137.009
417173000	-121.352
417173100	-140.7
417173200	-120.342
417173300	-156.243
417173400	-118.402
417173500	-133.836
417173600	-121.586
417173700	-139.213
417173800	-122.3
417173900	-142.299
417174000	-118.514
417174100	-151.183
417174200	-122.598
417174300	-158.228
417174400	-117.882
417174500	-140.043
417174600	-120.075
417174700	-131.619
417174800	-121.892
417174900	-146.46
417175000	-119.856
417175100	-140.847
417175200	-121.746
417175300	-161.231
417175400	-123.325
417175500	-156.816
417175600	-123.831
417175700	-148.5
417175800	-120.542
417175900	-132.174
417176000	-118.834
417176100	-147.02
417176200	-120.756
417176300	-133.556
417176400	-120.104
417176500	-147.829
417176600	-119.77
417176700	-145.31
417176800	-118.924
417176900	-133.927
417177000	-118.96
417177100	-139.496
417177200	-122.662
417177300	-148.171
417177400	-119.266
417177500	-147.718
417177600	-119.407
417177700	-133.674
417177800	-122.139
417177900	-146.201
417178000	-122.013
417178100	-141.922
417178200	-123.098
417178300	-146.169
417178400	-120.542
417178500	-150.094
417178600	-120.023
417178700	-145.218
417178800	-117.888
417178900	-141.642
417179000	-119.978
417179100	-136.404
417179200	-119.066
417179300	-138.576
417179400	-119.421
417179500	-139.467
417179600	-118.347
417179700	-139.316
417179800	-120.062
417179900	-135.886
417180000	-119.958
417180100	-142.327
417180200	-119.601
417180300	-142.299
417180400	-121.644
417180500	-140.84
417180600	-120.487
417180700	-152.044
417180800	-120.574
417180900	-151.64
417181000	-122.512
417181100	-142.539
417181200	-119.686
417181300	-144.046
417181400	-119.019
417181500	-157.585
417181600	-123.207
417181700	-142.905
417181800	-120.955
417181900	-141.025
417182000	-119.318
417182100	-147.991
417182200	-124.803
417182300	-140.556
417182400	-121.883
417182500	-149.167
417182600	-118.407
417182700	-137.207
417182800	-122.205
417182900	-135.546
417183000	-121.349
417183100	-138.388
417183200	-120.071
417183300	-135.231
417183400	-122.349
417183500	-139.791
417183600	-122.134
417183700	-130.185
417183800	-118.142
417183900	-144.733
417184000	-121.819
417184100	-135.893
417184200	-122.297
417184300	-142.336
417184400	-117.631
417184500	-142.502
417184600	-121.486
417184700	-150.316
417184800	-117.835
417184900	-134.174
417185000	-121.523
417185100	-140.008
417185200	-121.183
417185300	-135.79
417185400	-121.712
417185500	-135.222
417185600	-119.682
417185700	-142.917
417185800	-119.184
417185900	-135.629
417186000	-118.913
417186100	-132.118
417186200	-120.347
417186300	-144.209
417186400	-120.189
417186500	-141.091
417186600	-122.023
417186700	-141.635
417186800	-119.193
417186900	-140.342
417187000	-123.032
417187100	-145.12
417187200	-119.554
417187300	-138.321
417187400	-120.473
417187500	-140.014
417187600	-120.633
417187700	-135.302
417187800	-120.157
417187900	-145.755
417188000	-119.29
417188100	-136.182
417188200	-119.704
417188300	-142.795
417188400	-117.635
417188500	-142.926
417188600	-118.649
417188700	-139.019
417188800	-117.801
417188900	-138.018
417189000	-121.486
417189100	-141.638
417189200	-117.581
417189300	-152.969
417189400	-120.523
417189500	-138.266
417189600	-119.97
417189700	-137.9
417189800	-121.701
417189900	-138.189
417190000	-120.674
417190100	-143.773
417190200	-119.27
417190300	-132.897
417190400	-120.497
417190500	-142.874
417190600	-121.324
417190700	-142.217
417190800	-122.971
417190900	-142.401
417191000	-119.531
417191100	-151.3
417191200	-118.271
417191300	-137.1
417191400	-120.141
417191500	-137.72
417191600	-118.778
417191700	-139.925
417191800	-120.143
417191900	-134.272
417192000	-120.892
417192100	-145.26
417192200	-121.028
417192300	-140.996
417192400	-120.081
417192500	-138.777
417192600	-123.104
417192700	-137.012
417192800	-119.631
417192900	-139.261
417193000	-118.746
417193100	-143.082
417193200	-120.961
417193300	-153.398
417193400	-120.621
417193500	-144.724
417193600	-121.672
417193700	-146.987
417193800	-121.493
417193900	-142.051
417194000	-120.415
417194100	-140.894
417194200	-119.723
417194300	-134.377
417194400	-120.82
417194500	-143
417194600	-119.498
417194700	-137.402
417194800	-120.183
417194900	-139.521
417195000	-119.44
417195100	-146.654
417195200	-118.259
417195300	-149.462
417195400	-121.737
417195500	-148.397
417195600	-121.278
417195700	-145.196
417195800	-118.647
417195900	-147.358
417196000	-120.493
417196100	-142.983
417196200	-119.548
417196300	-150.119
417196400	-119.009
417196500	-134.96
417196600	-121.842
417196700	-137.148
417196800	-121.658
417196900	-138.899
417197000	-118.696
417197100	-147.413
417197200	-119.729
417197300	-144.329
417197400	-118.319
417197500	-140.425
417197600	-120.71
417197700	-136.544
417197800	-115.936
417197900	-137.198
417198000	-119.174
417198100	-136.109
417198200	-120.418
417198300	-145.196
417198400	-121.977
417198500	-141.623
417198600	-119.325
417198700	-133.911
417198800	-121.789
417198900	-135.939
417199000	-119.848
417199100	-135.69
417199200	-120.036
417199300	-141.054
417199400	-118.724
417199500	-144.694
417199600	-118.981
417199700	-138.077
417199800	-118.492
417199900	-138.111
417200000	-121.586
417200100	-153.697
417200200	-118.361
417200300	-140.297
417200400	-119.874
417200500	-141.124
417200600	-120.089
417200700	-143.014
417200800	-117.423
417200900	-131.698
417201000	-119.797
417201100	-134.266
417201200	-121.263
417201300	-135.931
417201400	-122.127
417201500	-142.549
417201600	-118.072
417201700	-136.185
417201800	-118.942
417201900	-151.292
417202000	-121.64
417202100	-137.453
417202200	-118.222
417202300	-137.367
417202400	-121.534
417202500	-142.989
417202600	-122.514
417202700	-138.193
417202800	-123.542
417202900	-139.862
417203000	-121.734
417203100	-143.99
417203200	-122.252
417203300	-138.75
417203400	-117.698
417203500	-129.427
417203600	-117.98
417203700	-145.026
417203800	-120.438
417203900	-141.725
417204000	-120.026
417204100	-147.47
417204200	-119.161
417204300	-144.18
417204400	-120.407
417204500	-147.119
417204600	-120.29
417204700	-139.843
417204800	-122.102
417204900	-137.981
417205000	-121.556
417205100	-156.338
417205200	-119.74
417205300	-139.725
417205400	-121.813
417205500	-145.925
417205600	-121.972
417205700	-140.392
417205800	-119.364
417205900	-141.084
417206000	-118.492
417206100	-141.878
417206200	-119.465
417206300	-139.178
417206400	-121.944
417206500	-142.11
417206600	-121.031
417206700	-138.224
417206800	-120.084
417206900	-134.586
417207000	-121.858
417207100	-138.791
417207200	-121.96
417207300	-144.595
417207400	-119.702
417207500	-133.423
417207600	-121.59
417207700	-155.102
417207800	-121.328
417207900	-138.713
417208000	-120.136
417208100	-139.303
417208200	-120.853
417208300	-143.354
417208400	-120.34
417208500	-132.108
417208600	-122.312
417208700	-138.692
417208800	-120.337
417208900	-137.062
417209000	-119.864
417209100	-137.004
417209200	-121.777
417209300	-149.33
417209400	-122.587
417209500	-145.388
417209600	-121.35
417209700	-135.559
417209800	-121.93
417209900	-138.582
417210000	-122.063
417210100	-146.75
417210200	-119.272
417210300	-140.156
417210400	-119.584
417210500	-137.95
417210600	-119.709
417210700	-143.404
417210800	-118.324
417210900	-136.266
417211000	-121.094
417211100	-141.108
417211200	-118.997
417211300	-153.433
417211400	-122.762
417211500	-137.679
417211600	-120.98
417211700	-139.724
417211800	-121.279
417211900	-150.323
417212000	-121.902
417212100	-143.491
417212200	-121.308
417212300	-149.295
417212400	-120.529
417212500	-151.118
417212600	-118.099
417212700	-145.774
417212800	-119.486
417212900	-145.812
417213000	-123.899
417213100	-136.825
417213200	-123.653
417213300	-135.621
417213400	-120.305
417213500	-140.686
417213600	-120.895
417213700	-138.31
417213800	-122.283
417213900	-142.331
417214000	-121.17
417214100	-150.297
417214200	-120.909
417214300	-141.289
417214400	-120.243
417214500	-139.516
417214600	-122.372
417214700	-146.216
417214800	-117.65
417214900	-141.432
417215000	-119.562
417215100	-147.215
417215200	-120.594
417215300	-145.377
417215400	-122.114
417215500	-139.228
417215600	-121.08
417215700	-145.77
417215800	-120.961
417215900	-141.417
417216000	-123.038
417216100	-137.145
417216200	-122.077
417216300	-147.885
417216400	-122.937
417216500	-144.131
417216600	-122.073
417216700	-144.572
417216800	-122.001
417216900	-140.307
417217000	-120.009
417217100	-142.051
417217200	-120.011
417217300	-147.253
417217400	-121.29
417217500	-142.341
417217600	-117.909
417217700	-142.786
417217800	-122.436
417217900	-140.497
417218000	-124.955
417218100	-153.157
417218200	-121.094
417218300	-141.157
417218400	-120.269
417218500	-141.188
417218600	-119.756
417218700	-147.422
417218800	-123.087
417218900	-140.346
417219000	-121.168
417219100	-143.709
417219200	-122.995
417219300	-148.979
417219400	-122.523
417219500	-144.498
417219600	-119.725
417219700	-143.261
417219800	-122.233
417219900	-141.697
417220000	-118.905
417220100	-137.773
417220200	-120.646
417220300	-133.535
417220400	-121.246
417220500	-147.855
417220600	-121.691
417220700	-142.449
417220800	-123.969
417220900	-142.202
417221000	-121.319
417221100	-143.947
417221200	-119.609
417221300	-145.441
417221400	-120.362
417221500	-153.416
417221600	-121.589
417221700	-138.609
417221800	-121.059
417221900	-136.48
417222000	-119.809
417222100	-136.554
417222200	-119.489
417222300	-138.147
417222400	-121.927
417222500	-153.87
417222600	-121.311
417222700	-144.066
417222800	-121.357
417222900	-136.654
417223000	-121.038
417223100	-138.191
417223200	-121.042
417223300	-140.556
417223400	-119.448
417223500	-143.846
417223600	-119.464
417223700	-147.215
417223800	-119.782
417223900	-143.309
417224000	-123.064
417224100	-139.793
417224200	-121.765
417224300	-135.26
417224400	-120.817
417224500	-136.417
417224600	-121.688
417224700	-143.355
417224800	-123.032
417224900	-145.886
417225000	-122.029
417225100	-139.385
417225200	-121.481
417225300	-138.46
417225400	-118.97
417225500	-140.7
417225600	-119.156
417225700	-134.113
417225800	-118.373
417225900	-143.126
417226000	-118.808
417226100	-143.45
417226200	-120.792
417226300	-149.493
417226400	-121.296
417226500	-138.229
417226600	-122.549
417226700	-149.505
417226800	-122.497
417226900	-137.88
417227000	-123.296
417227100	-149.626
417227200	-118.535
417227300	-144.302
417227400	-121.716
417227500	-136.78
417227600	-120.538
417227700	-142.074
417227800	-120.89
417227900	-141.882
417228000	-121.316
417228100	-139.77
417228200	-121.327
417228300	-138.085
417228400	-120.883
417228500	-138.439
417228600	-119.894
417228700	-144.45
417228800	-119.046
417228900	-142.108
417229000	-120.94
417229100	-148.343
417229200	-120.781
417229300	-141.622
417229400	-118.546
417229500	-140.214
417229600	-123.001
417229700	-148.75
417229800	-122.566
417229900	-135.321
417230000	-123.521
417230100	-138.279
417230200	-118.72
417230300	-140.439
417230400	-120.304
417230500	-145.605
417230600	-120.112
417230700	-140.91
417230800	-120.409
417230900	-143.904
417231000	-122.542
417231100	-140.377
417231200	-120.159
417231300	-135.188
417231400	-118.967
417231500	-143.751
417231600	-122.149
417231700	-146.234
417231800	-121.958
417231900	-141.03
417232000	-122.74
417232100	-137.85
417232200	-122.003
417232300	-142.29
417232400	-122.583
417232500	-143.319
417232600	-123.272
417232700	-145.54
417232800	-122.814
417232900	-147.17
417233000	-121.179
417233100	-143.109
417233200	-121.136
417233300	-147.48
417233400	-122.824
417233500	-135.696
417233600	-121.723
417233700	-153.915
417233800	-120.947
417233900	-129.173
417234000	-121.373
417234100	-137.535
417234200	-123.271
417234300	-138.263
417234400	-123.012
417234500	-138.963
417234600	-121.249
417234700	-134.897
417234800	-122.354
417234900	-141.356
417235000	-121.153
417235100	-145.254
417235200	-120.279
417235300	-131.791
417235400	-122.381
417235500	-147.479
417235600	-120.37
417235700	-138.338
417235800	-119.236
417235900	-142.497
417236000	-120.89
417236100	-149.354
417236200	-123.518
417236300	-151.862
417236400	-123.288
417236500	-141.484
417236600	-123.932
417236700	-153.303
417236800	-121.433
417236900	-141.226
417237000	-122.458
417237100	-144.963
417237200	-121.556
417237300	-159.648
417237400	-121.361
417237500	-141.566
417237600	-121.661
417237700	-145.66
417237800	-122.103
417237900	-150.388
417238000	-123.744
417238100	-157.695
417238200	-122.181
417238300	-149.9
417238400	-123.312
417238500	-141.854
417238600	-120.493
417238700	-138.644
417238800	-120.767
417238900	-146.902
417239000	-120.938
417239100	-141.084
417239200	-122.795
417239300	-144.499
417239400	-122.168
417239500	-149.626
417239600	-125.607
417239700	-144.829
417239800	-119.092
417239900	-140.365
417240000	-121.935
417240100	-140.897
417240200	-122.894
417240300	-147.771
417240400	-121.062
417240500	-148.354
417240600	-121.737
417240700	-153.791
417240800	-120.59
417240900	-145.731
417241000	-120.017
417241100	-143.081
417241200	-122.551
417241300	-139.736
417241400	-119.962
417241500	-139.789
417241600	-121.826
417241700	-147.318
417241800	-121.837
417241900	-137.392
417242000	-122.677
417242100	-139.767
417242200	-122.209
417242300	-140.649
417242400	-122.82
417242500	-141.543
417242600	-123.351
417242700	-157.24
417242800	-120.218
417242900	-140.301
417243000	-119.654
417243100	-133.361
417243200	-120.777
417243300	-137.249
417243400	-122.044
417243500	-142.364
417243600	-123.193
417243700	-135.857
417243800	-121.628
417243900	-148.381
417244000	-121.47
417244100	-149.986
417244200	-122.808
417244300	-154.825
417244400	-122.185
417244500	-135.106
417244600	-123.048
417244700	-141.23
417244800	-122.323
417244900	-148.514
417245000	-120.009
417245100	-134.52
417245200	-121.108
417245300	-149.073
417245400	-122.696
417245500	-141.669
417245600	-122.233
417245700	-138.9
417245800	-122.605
417245900	-138.795
417246000	-120.534
417246100	-138.344
417246200	-119.572
417246300	-142.225
417246400	-123.78
417246500	-144.807
417246600	-123.048
417246700	-136.207
417246800	-121.159
417246900	-151.036
417247000	-120.485
417247100	-140.156
417247200	-124.245
417247300	-135.769
417247400	-121.909
417247500	-147.961
417247600	-122.608
417247700	-154.609
417247800	-122.414
417247900	-154.344
417248000	-121.942
417248100	-137.167
417248200	-120.271
417248300	-147.54
417248400	-120.336
417248500	-149.169
417248600	-123.409
417248700	-138.847
417248800	-122.901
417248900	-139.735
417249000	-123.768
417249100	-140.092
417249200	-123.095
417249300	-173.056
417249400	-119.781
417249500	-139.961
417249600	-123.28
417249700	-137.051
417249800	-120.785
[truncated: 18,002 more rows]
