# Supplementary material for: Passive frequency comb generation at radiofrequency for ranging applications
Source: Nat Commun. 2024 Apr 2;15:2844. doi: 10.1038/s41467-024-46940-2 (PMC10987526; doi:10.1038/s41467-024-46940-2)
Supplement: Supplementary file 5 — Source Data [file 41467_2024_46940_MOESM5_ESM.zip › Figure3_Data/836_10MHz_-06_00dBm.xlsx]

## Sheet: Sheet1
frequency (Hz)	power (dBm)
417050000	-121.34
417050100	-134.669
417050200	-123.314
417050300	-137.209
417050400	-120.403
417050500	-134.516
417050600	-121.323
417050700	-139.557
417050800	-122.301
417050900	-136.473
417051000	-121.085
417051100	-144.838
417051200	-121.105
417051300	-142.156
417051400	-118.888
417051500	-133.773
417051600	-119.347
417051700	-140.69
417051800	-122.229
417051900	-153.396
417052000	-124.033
417052100	-140.676
417052200	-119.958
417052300	-148.473
417052400	-119.787
417052500	-133.598
417052600	-122.529
417052700	-139.659
417052800	-121.206
417052900	-146.63
417053000	-124.858
417053100	-139.653
417053200	-123.102
417053300	-134.51
417053400	-120.051
417053500	-135.137
417053600	-121.575
417053700	-139.399
417053800	-118.808
417053900	-140.482
417054000	-119.889
417054100	-134.871
417054200	-120.94
417054300	-136.852
417054400	-118.978
417054500	-134.481
417054600	-120.221
417054700	-134.668
417054800	-120.889
417054900	-140.251
417055000	-117.743
417055100	-139.693
417055200	-120.039
417055300	-140.324
417055400	-122.202
417055500	-139.419
417055600	-122.051
417055700	-137.482
417055800	-119.544
417055900	-149.686
417056000	-120.149
417056100	-144.222
417056200	-122.052
417056300	-137.407
417056400	-119.786
417056500	-143.778
417056600	-119.905
417056700	-146.165
417056800	-119.897
417056900	-137.479
417057000	-119.209
417057100	-149.718
417057200	-119.376
417057300	-145.53
417057400	-121.925
417057500	-150.035
417057600	-121.968
417057700	-140.762
417057800	-120.258
417057900	-139.379
417058000	-120.334
417058100	-135.053
417058200	-120.16
417058300	-141.126
417058400	-123.407
417058500	-145.254
417058600	-119.62
417058700	-144.536
417058800	-121.82
417058900	-147.73
417059000	-119.033
417059100	-144.953
417059200	-123.085
417059300	-138.168
417059400	-123.402
417059500	-145.79
417059600	-119.476
417059700	-142.85
417059800	-123.592
417059900	-147.079
417060000	-116.056
417060100	-141.788
417060200	-121.986
417060300	-142.066
417060400	-118.215
417060500	-149.322
417060600	-120.743
417060700	-152.791
417060800	-123.62
417060900	-147.349
417061000	-123.992
417061100	-141.424
417061200	-121.885
417061300	-150.129
417061400	-123.379
417061500	-152.086
417061600	-122.436
417061700	-153.396
417061800	-120.709
417061900	-141.583
417062000	-119.721
417062100	-149.574
417062200	-122.407
417062300	-158.936
417062400	-121.414
417062500	-138.629
417062600	-120.865
417062700	-146.672
417062800	-119.952
417062900	-139.002
417063000	-120.916
417063100	-144.899
417063200	-121.578
417063300	-144.219
417063400	-122.014
417063500	-149.415
417063600	-123.741
417063700	-148.193
417063800	-121.885
417063900	-147.796
417064000	-121.503
417064100	-144.35
417064200	-123.79
417064300	-142.554
417064400	-121.931
417064500	-146.206
417064600	-121.209
417064700	-139.807
417064800	-124.435
417064900	-140.57
417065000	-122.884
417065100	-139.597
417065200	-120.849
417065300	-144.659
417065400	-120.269
417065500	-153.749
417065600	-122.11
417065700	-135.361
417065800	-119.471
417065900	-137.168
417066000	-122.131
417066100	-157.437
417066200	-120.061
417066300	-148.805
417066400	-120.537
417066500	-154.974
417066600	-123.804
417066700	-145.877
417066800	-124.501
417066900	-143.23
417067000	-119.38
417067100	-145.028
417067200	-123.381
417067300	-143.465
417067400	-121.177
417067500	-154.16
417067600	-121.947
417067700	-137.816
417067800	-119.867
417067900	-140.454
417068000	-120.983
417068100	-148.978
417068200	-120.495
417068300	-154.166
417068400	-120.498
417068500	-146.845
417068600	-119.616
417068700	-144.838
417068800	-123.537
417068900	-146.539
417069000	-120.444
417069100	-140.591
417069200	-122.445
417069300	-140.793
417069400	-117.719
417069500	-132.148
417069600	-121.292
417069700	-141.678
417069800	-119.151
417069900	-140.351
417070000	-119.17
417070100	-155.753
417070200	-121.36
417070300	-137.911
417070400	-121.117
417070500	-133.268
417070600	-121.117
417070700	-141.81
417070800	-121.154
417070900	-144.856
417071000	-118.658
417071100	-138.409
417071200	-123.65
417071300	-149.699
417071400	-122.157
417071500	-143.343
417071600	-120.947
417071700	-139.681
417071800	-122.72
417071900	-132.778
417072000	-121.557
417072100	-137.724
417072200	-120.059
417072300	-150.498
417072400	-124.518
417072500	-139.619
417072600	-122.199
417072700	-150.717
417072800	-119.943
417072900	-142.149
417073000	-118.842
417073100	-138.794
417073200	-122.755
417073300	-141.968
417073400	-119.957
417073500	-142.694
417073600	-123.085
417073700	-143.36
417073800	-117.375
417073900	-162.287
417074000	-121.244
417074100	-147.174
417074200	-120.068
417074300	-149.606
417074400	-119.692
417074500	-151.143
417074600	-122.742
417074700	-137.044
417074800	-121.092
417074900	-146.859
417075000	-120.511
417075100	-135.121
417075200	-122.46
417075300	-148.914
417075400	-123.177
417075500	-134.546
417075600	-121.8
417075700	-137.33
417075800	-122.494
417075900	-136.591
417076000	-125.109
417076100	-145.961
417076200	-122.168
417076300	-140.083
417076400	-120.545
417076500	-150.084
417076600	-121.156
417076700	-145.778
417076800	-120.052
417076900	-147.974
417077000	-124.405
417077100	-136.293
417077200	-118.226
417077300	-140.933
417077400	-122.013
417077500	-150.283
417077600	-124.024
417077700	-135.694
417077800	-121.468
417077900	-135.694
417078000	-120.306
417078100	-137.743
417078200	-119.475
417078300	-144.377
417078400	-120.4
417078500	-144.846
417078600	-123.25
417078700	-149.757
417078800	-122.821
417078900	-142.669
417079000	-124.323
417079100	-144.223
417079200	-119.84
417079300	-136.787
417079400	-122.533
417079500	-142.921
417079600	-122.515
417079700	-148.989
417079800	-121.845
417079900	-148.298
417080000	-122.151
417080100	-147.202
417080200	-118.228
417080300	-138.656
417080400	-123.771
417080500	-151.234
417080600	-121.459
417080700	-154.247
417080800	-122.087
417080900	-145.921
417081000	-123.248
417081100	-160.371
417081200	-119.182
417081300	-135.706
417081400	-121.9
417081500	-145.678
417081600	-120.233
417081700	-146.254
417081800	-119.879
417081900	-142.554
417082000	-118.796
417082100	-138.628
417082200	-122.47
417082300	-141.488
417082400	-121.61
417082500	-145.459
417082600	-121.401
417082700	-143.544
417082800	-123.338
417082900	-143.314
417083000	-121.416
417083100	-144.845
417083200	-124.406
417083300	-144.467
417083400	-122.024
417083500	-139.191
417083600	-121.696
417083700	-148.439
417083800	-123.987
417083900	-149.286
417084000	-122.077
417084100	-143.89
417084200	-123.979
417084300	-151.392
417084400	-122.539
417084500	-137.512
417084600	-121.998
417084700	-139.869
417084800	-123.76
417084900	-137.479
417085000	-123.418
417085100	-143.584
417085200	-121.181
417085300	-146.443
417085400	-121.444
417085500	-141.636
417085600	-119.337
417085700	-138.812
417085800	-121.554
417085900	-142.429
417086000	-120.231
417086100	-144.27
417086200	-122.091
417086300	-144.497
417086400	-123.069
417086500	-137.689
417086600	-122.249
417086700	-144.639
417086800	-120.746
417086900	-138.413
417087000	-120.764
417087100	-148.483
417087200	-120.844
417087300	-137.076
417087400	-123.572
417087500	-140.699
417087600	-123.475
417087700	-139.656
417087800	-120.097
417087900	-136.294
417088000	-120.105
417088100	-146.02
417088200	-120.708
417088300	-145.599
417088400	-123.372
417088500	-134.998
417088600	-121.74
417088700	-144
417088800	-123.53
417088900	-148.551
417089000	-121.418
417089100	-144.211
417089200	-118.27
417089300	-137.142
417089400	-122.301
417089500	-141.007
417089600	-122.108
417089700	-136.629
417089800	-122.291
417089900	-141.533
417090000	-122.092
417090100	-141.283
417090200	-117.983
417090300	-137.794
417090400	-121.489
417090500	-153.463
417090600	-123.497
417090700	-150.14
417090800	-122.012
417090900	-140.27
417091000	-119.103
417091100	-143.652
417091200	-121.447
417091300	-147.423
417091400	-119.027
417091500	-148.892
417091600	-123.65
417091700	-153.821
417091800	-122.937
417091900	-142.399
417092000	-121.613
417092100	-140.77
417092200	-121.451
417092300	-142.335
417092400	-123.456
417092500	-158.172
417092600	-123.929
417092700	-147.056
417092800	-120.948
417092900	-147.539
417093000	-123.057
417093100	-148.989
417093200	-123.57
417093300	-154.207
417093400	-122.46
417093500	-141.671
417093600	-122.958
417093700	-149.206
417093800	-123.621
417093900	-149.37
417094000	-123.08
417094100	-155.572
417094200	-122.676
417094300	-143.914
417094400	-120.831
417094500	-141.532
417094600	-122.109
417094700	-141.265
417094800	-122.974
417094900	-146.888
417095000	-120.722
417095100	-137.724
417095200	-123.245
417095300	-145.798
417095400	-118.474
417095500	-145.507
417095600	-122.536
417095700	-155.425
417095800	-121.943
417095900	-136.042
417096000	-119.86
417096100	-141.497
417096200	-121.816
417096300	-146.411
417096400	-120.167
417096500	-145.514
417096600	-122.914
417096700	-146.79
417096800	-122.958
417096900	-145.684
417097000	-120.031
417097100	-149.91
417097200	-122.745
417097300	-142.946
417097400	-122.546
417097500	-144.185
417097600	-119.888
417097700	-178.459
417097800	-123.108
417097900	-136.484
417098000	-123.253
417098100	-140.52
417098200	-119.85
417098300	-134.51
417098400	-118.799
417098500	-147.05
417098600	-118.799
417098700	-145.335
417098800	-124.049
417098900	-142.73
417099000	-121.898
417099100	-138.746
417099200	-121.97
417099300	-140.455
417099400	-123.013
417099500	-145.659
417099600	-121.245
417099700	-139.602
417099800	-120.598
417099900	-136.889
417100000	-121.302
417100100	-140.857
417100200	-120.36
417100300	-141.716
417100400	-122.18
417100500	-149.814
417100600	-121.535
417100700	-144.304
417100800	-124.112
417100900	-136.391
417101000	-121.85
417101100	-150.348
417101200	-119.839
417101300	-137.948
417101400	-121.98
417101500	-144.289
417101600	-120.913
417101700	-138.586
417101800	-120.742
417101900	-152.018
417102000	-120.327
417102100	-146.442
417102200	-122.436
417102300	-150.263
417102400	-122.685
417102500	-151.471
417102600	-121.024
417102700	-137.488
417102800	-121.925
417102900	-137.242
417103000	-123.555
417103100	-139.242
417103200	-123.214
417103300	-145.903
417103400	-121.416
417103500	-139.898
417103600	-120.765
417103700	-145.15
417103800	-121.438
417103900	-136.714
417104000	-122.104
417104100	-147.511
417104200	-121.644
417104300	-136.267
417104400	-119.807
417104500	-144.482
417104600	-123.265
417104700	-135.967
417104800	-123.198
417104900	-153.852
417105000	-121.493
417105100	-154.489
417105200	-119.878
417105300	-136.981
417105400	-120.659
417105500	-149.759
417105600	-122.263
417105700	-151.079
417105800	-124.229
417105900	-140.068
417106000	-122.3
417106100	-146.562
417106200	-120.527
417106300	-154.053
417106400	-121.584
417106500	-143.588
417106600	-122.423
417106700	-148.353
417106800	-120.458
417106900	-146.879
417107000	-122.05
417107100	-148.35
417107200	-119.812
417107300	-150.167
417107400	-122.932
417107500	-140.446
417107600	-121.943
417107700	-150.388
417107800	-122.477
417107900	-140.713
417108000	-121.472
417108100	-132.284
417108200	-120.707
417108300	-143.511
417108400	-121.925
417108500	-139.58
417108600	-123.303
417108700	-151.253
417108800	-120.92
417108900	-145.817
417109000	-121.877
417109100	-139.258
417109200	-120.733
417109300	-139.19
417109400	-120.358
417109500	-143.793
417109600	-122.151
417109700	-137.736
417109800	-122.641
417109900	-144.403
417110000	-123.979
417110100	-154.922
417110200	-123.118
417110300	-140.823
417110400	-122.761
417110500	-148.715
417110600	-123.078
417110700	-136.009
417110800	-125.313
417110900	-146.565
417111000	-120.651
417111100	-140.795
417111200	-122.585
417111300	-148.435
417111400	-122.539
417111500	-154.446
417111600	-121.542
417111700	-139.542
417111800	-122.144
417111900	-152.941
417112000	-122.436
417112100	-136.986
417112200	-121.353
417112300	-139.593
417112400	-124.322
417112500	-143.275
417112600	-120.48
417112700	-139.988
417112800	-121.738
417112900	-149.548
417113000	-122.485
417113100	-153.965
417113200	-120.792
417113300	-150.152
417113400	-120.81
417113500	-141.565
417113600	-123.101
417113700	-135.985
417113800	-121.552
417113900	-136.182
417114000	-124.124
417114100	-150.733
417114200	-120.733
417114300	-133.736
417114400	-121.431
417114500	-135.915
417114600	-125.034
417114700	-144.198
417114800	-123.951
417114900	-142.838
417115000	-119.628
417115100	-156.452
417115200	-121.965
417115300	-146.614
417115400	-123.111
417115500	-157.595
417115600	-123.634
417115700	-142.566
417115800	-118.515
417115900	-146.976
417116000	-123.095
417116100	-139.034
417116200	-123.143
417116300	-136.667
417116400	-121.632
417116500	-140.099
417116600	-121.396
417116700	-169.133
417116800	-121.832
417116900	-132.092
417117000	-122.806
417117100	-145.092
417117200	-123.334
417117300	-142.778
417117400	-121.291
417117500	-150.582
417117600	-120.853
417117700	-143.739
417117800	-122.392
417117900	-144.919
417118000	-123.433
417118100	-142.771
417118200	-119.788
417118300	-147.995
417118400	-121.213
417118500	-150.982
417118600	-119.839
417118700	-147.695
417118800	-124.779
417118900	-144.401
417119000	-120.195
417119100	-150.007
417119200	-123.746
417119300	-139.378
417119400	-121.784
417119500	-137.92
417119600	-120.777
417119700	-142.722
417119800	-119.389
417119900	-154.088
417120000	-119.678
417120100	-139.578
417120200	-122.778
417120300	-142.292
417120400	-124.231
417120500	-157.65
417120600	-120.14
417120700	-136.787
417120800	-120.15
417120900	-150.839
417121000	-123.481
417121100	-136.935
417121200	-121.354
417121300	-142.079
417121400	-122.844
417121500	-131.645
417121600	-124.724
417121700	-141.159
417121800	-120.28
417121900	-136.44
417122000	-120.72
417122100	-138.809
417122200	-120.188
417122300	-134.502
417122400	-121.208
417122500	-142.76
417122600	-122.468
417122700	-153.115
417122800	-117.727
417122900	-146.149
417123000	-120.81
417123100	-137.283
417123200	-121.665
417123300	-137.099
417123400	-124.495
417123500	-141.871
417123600	-120.388
417123700	-155.635
417123800	-120.276
417123900	-141.811
417124000	-122.094
417124100	-136.887
417124200	-121.761
417124300	-133.399
417124400	-119.191
417124500	-145.623
417124600	-121.778
417124700	-135.08
417124800	-124.363
417124900	-141.283
417125000	-121.904
417125100	-145.893
417125200	-121.594
417125300	-138.524
417125400	-122.098
417125500	-143.177
417125600	-121.616
417125700	-134.714
417125800	-122.119
417125900	-139.237
417126000	-121.623
417126100	-147.178
417126200	-120.349
417126300	-136.973
417126400	-122.348
417126500	-140.148
417126600	-121.631
417126700	-141.469
417126800	-122.356
417126900	-147.869
417127000	-122.009
417127100	-139.358
417127200	-124.565
417127300	-141.489
417127400	-120.599
417127500	-143.371
417127600	-120.573
417127700	-144.384
417127800	-120.416
417127900	-145.576
417128000	-120.324
417128100	-143.562
417128200	-120.417
417128300	-139.429
417128400	-121.384
417128500	-144.743
417128600	-122.441
417128700	-130.924
417128800	-118.326
417128900	-141.441
417129000	-120.958
417129100	-135.283
417129200	-120.518
417129300	-134.511
417129400	-121.919
417129500	-141.05
417129600	-120.308
417129700	-140.115
417129800	-119.372
417129900	-137.455
417130000	-118.192
417130100	-145.727
417130200	-121.253
417130300	-141.178
417130400	-116.51
417130500	-140.688
417130600	-123.249
417130700	-140.631
417130800	-122.188
417130900	-137.579
417131000	-121.425
417131100	-148.753
417131200	-122.013
417131300	-140.034
417131400	-119.547
417131500	-138.932
417131600	-121.019
417131700	-144.116
417131800	-120.096
417131900	-138.94
417132000	-119.056
417132100	-138.603
417132200	-122.337
417132300	-146.732
417132400	-119.36
417132500	-141.261
417132600	-121.645
417132700	-156.183
417132800	-120.343
417132900	-142.654
417133000	-122.173
417133100	-134.025
417133200	-120.423
417133300	-135.358
417133400	-120.446
417133500	-165.18
417133600	-121.201
417133700	-142.886
417133800	-121.816
417133900	-147.407
417134000	-120.282
417134100	-144.889
417134200	-122.402
417134300	-143.555
417134400	-120.067
417134500	-143.13
417134600	-120.879
417134700	-142.96
417134800	-120.884
417134900	-142.783
417135000	-123.922
417135100	-141.314
417135200	-122.165
417135300	-145.266
417135400	-121.372
417135500	-144.385
417135600	-121.072
417135700	-134.439
417135800	-120.161
417135900	-142.628
417136000	-119.885
417136100	-145.611
417136200	-120.807
417136300	-153.213
417136400	-123.784
417136500	-143.216
417136600	-124.556
417136700	-144.093
417136800	-120.19
417136900	-144.744
417137000	-123.952
417137100	-153.296
417137200	-121.295
417137300	-146.021
417137400	-120.78
417137500	-144.01
417137600	-121.753
417137700	-140.247
417137800	-123.629
417137900	-148.134
417138000	-121.181
417138100	-136.011
417138200	-119.529
417138300	-145.222
417138400	-118.754
417138500	-143.341
417138600	-120.857
417138700	-163.493
417138800	-118.605
417138900	-147.445
417139000	-120.519
417139100	-140.475
417139200	-120.593
417139300	-140.172
417139400	-122.95
417139500	-148.33
417139600	-120.343
417139700	-134.54
417139800	-121.359
417139900	-136.752
417140000	-119.874
417140100	-154.14
417140200	-122.962
417140300	-137.677
417140400	-122.403
417140500	-131.323
417140600	-122.088
417140700	-131.312
417140800	-123.438
417140900	-142.559
417141000	-118.905
417141100	-149.943
417141200	-122.198
417141300	-143.476
417141400	-120.895
417141500	-134.151
417141600	-120.993
417141700	-149.823
417141800	-120.593
417141900	-143.921
417142000	-122.326
417142100	-148.33
417142200	-121.188
417142300	-148.534
417142400	-122.685
417142500	-141.886
417142600	-119.974
417142700	-142.961
417142800	-121.369
417142900	-147.432
417143000	-119.961
417143100	-138.101
417143200	-119.816
417143300	-140.476
417143400	-119.536
417143500	-154.734
417143600	-122.702
417143700	-138.983
417143800	-122.694
417143900	-135.493
417144000	-121.425
417144100	-132.374
417144200	-123.808
417144300	-141.745
417144400	-121.735
417144500	-143.167
417144600	-123.508
417144700	-140.347
417144800	-119.761
417144900	-150.256
417145000	-119.644
417145100	-143.359
417145200	-120.612
417145300	-134.947
417145400	-119.261
417145500	-141.274
417145600	-122.108
417145700	-149.315
417145800	-122.424
417145900	-141.062
417146000	-119.392
417146100	-140.63
417146200	-121.928
417146300	-136.341
417146400	-121.986
417146500	-142.59
417146600	-119.768
417146700	-138.299
417146800	-121.102
417146900	-140.058
417147000	-124.338
417147100	-145.693
417147200	-123.072
417147300	-146.213
417147400	-120.173
417147500	-140.597
417147600	-120.327
417147700	-137.564
417147800	-121.713
417147900	-137.858
417148000	-122.497
417148100	-134.343
417148200	-121.562
417148300	-140.454
417148400	-118.825
417148500	-153.368
417148600	-122.89
417148700	-142.523
417148800	-120.778
417148900	-144.549
417149000	-120.462
417149100	-151.231
417149200	-122.84
417149300	-142.401
417149400	-122.057
417149500	-147.81
417149600	-122.97
417149700	-141.498
417149800	-122.318
417149900	-140.97
417150000	-119.759
417150100	-137.388
417150200	-120.024
417150300	-141.702
417150400	-121.338
417150500	-150.018
417150600	-123.045
417150700	-138.686
417150800	-119.922
417150900	-140.281
417151000	-121.558
417151100	-141.364
417151200	-124.423
417151300	-139.832
417151400	-120.693
417151500	-135.142
417151600	-122.313
417151700	-142.259
417151800	-123.205
417151900	-142.975
417152000	-122.662
417152100	-152.946
417152200	-121.059
417152300	-136.879
417152400	-123.575
417152500	-137.593
417152600	-120.598
417152700	-158.19
417152800	-120.912
417152900	-155.607
417153000	-123.696
417153100	-139.277
417153200	-119.672
417153300	-139.375
417153400	-121.82
417153500	-140.349
417153600	-121.274
417153700	-136.313
417153800	-123.066
417153900	-148.038
417154000	-119.308
417154100	-143.329
417154200	-120.594
417154300	-138.455
417154400	-121.396
417154500	-138.087
417154600	-121.627
417154700	-142.08
417154800	-120.072
417154900	-143.447
417155000	-122.755
417155100	-159.288
417155200	-121.597
417155300	-147.916
417155400	-121.271
417155500	-141.535
417155600	-120.208
417155700	-142.594
417155800	-121.674
417155900	-146.94
417156000	-116.349
417156100	-141.749
417156200	-124.359
417156300	-139.651
417156400	-121.112
417156500	-147.242
417156600	-120.6
417156700	-137.349
417156800	-119.281
417156900	-159.688
417157000	-120.031
417157100	-135.246
417157200	-121.61
417157300	-156.911
417157400	-119.371
417157500	-137.959
417157600	-123.259
417157700	-143.788
417157800	-119.898
417157900	-142.396
417158000	-121.307
417158100	-142.993
417158200	-120.71
417158300	-135.568
417158400	-119.308
417158500	-149.064
417158600	-119.359
417158700	-144.343
417158800	-119.369
417158900	-144.974
417159000	-118.624
417159100	-152.431
417159200	-119.345
417159300	-138.287
417159400	-120.301
417159500	-142.633
417159600	-120.3
417159700	-147.709
417159800	-119.494
417159900	-138.907
417160000	-122.005
417160100	-138.087
417160200	-120.276
417160300	-145.833
417160400	-120.927
417160500	-138.826
417160600	-120.658
417160700	-143.115
417160800	-121.604
417160900	-139.016
417161000	-122.196
417161100	-133.679
417161200	-122.222
417161300	-146.024
417161400	-118.348
417161500	-139.479
417161600	-120.269
417161700	-150.441
417161800	-122.819
417161900	-131.868
417162000	-118.196
417162100	-137.307
417162200	-121.407
417162300	-144
417162400	-123.151
417162500	-151.534
417162600	-118.435
417162700	-140.081
417162800	-121.926
417162900	-142.01
417163000	-120.399
417163100	-135.759
417163200	-117.759
417163300	-144.711
417163400	-121.004
417163500	-153.16
417163600	-118.282
417163700	-134.399
417163800	-120.684
417163900	-131.648
417164000	-117.379
417164100	-158.394
417164200	-118.42
417164300	-134.19
417164400	-120.797
417164500	-138.635
417164600	-121.633
417164700	-131.511
417164800	-119.504
417164900	-140.08
417165000	-121.623
417165100	-140.524
417165200	-120.558
417165300	-135.422
417165400	-121.261
417165500	-136.528
417165600	-119.933
417165700	-148.353
417165800	-123.102
417165900	-147.479
417166000	-119.609
417166100	-139.108
417166200	-121
417166300	-137.809
417166400	-122.114
417166500	-161.276
417166600	-123.201
417166700	-139.131
417166800	-119.78
417166900	-151.631
417167000	-123.576
417167100	-147.28
417167200	-119.895
417167300	-140.525
417167400	-122.469
417167500	-138.399
417167600	-118.96
417167700	-140.56
417167800	-120.778
417167900	-138.709
417168000	-121.392
417168100	-144.377
417168200	-121.009
417168300	-132.13
417168400	-119.168
417168500	-139.098
417168600	-120.731
417168700	-141.456
417168800	-121.407
417168900	-141.736
417169000	-120.139
417169100	-151.745
417169200	-117.493
417169300	-138.212
417169400	-117.899
417169500	-135.13
417169600	-122.585
417169700	-140.076
417169800	-119.036
417169900	-135.344
417170000	-119.057
417170100	-139.481
417170200	-118.775
417170300	-141.027
417170400	-118.28
417170500	-142.651
417170600	-119.449
417170700	-137.093
417170800	-122.468
417170900	-143.241
417171000	-119.141
417171100	-135.925
417171200	-122.14
417171300	-155.614
417171400	-119.159
417171500	-134.153
417171600	-122.025
417171700	-137.102
417171800	-117.433
417171900	-142.02
417172000	-120.538
417172100	-142.332
417172200	-121.565
417172300	-147.592
417172400	-120.472
417172500	-152.334
417172600	-120.278
417172700	-140.606
417172800	-120.821
417172900	-132.52
417173000	-118.919
417173100	-147.635
417173200	-120.187
417173300	-136.5
417173400	-122.846
417173500	-149.394
417173600	-118.511
417173700	-142.033
417173800	-119.768
417173900	-141.63
417174000	-121.037
417174100	-152.05
417174200	-118.5
417174300	-134.698
417174400	-121.923
417174500	-135.093
417174600	-123.725
417174700	-143.163
417174800	-118.301
417174900	-137.665
417175000	-118.765
417175100	-155.93
417175200	-119.151
417175300	-134.857
417175400	-120.159
417175500	-140.163
417175600	-120.685
417175700	-147.072
417175800	-118.869
417175900	-150.495
417176000	-121.553
417176100	-144.375
417176200	-121.119
417176300	-142.636
417176400	-120.013
417176500	-139.962
417176600	-119.913
417176700	-138.513
417176800	-120.988
417176900	-132.89
417177000	-121.206
417177100	-140.301
417177200	-118.359
417177300	-137.874
417177400	-122.823
417177500	-139.033
417177600	-121.626
417177700	-140.368
417177800	-120.013
417177900	-144.235
417178000	-121.21
417178100	-150.058
417178200	-119.017
417178300	-139.63
417178400	-118.27
417178500	-138.884
417178600	-119.949
417178700	-145.313
417178800	-120.028
417178900	-137.309
417179000	-119.569
417179100	-142.427
417179200	-119.329
417179300	-148.342
417179400	-117.795
417179500	-146.869
417179600	-120.585
417179700	-140.781
417179800	-121.376
417179900	-140.734
417180000	-121.089
417180100	-151.083
417180200	-121.436
417180300	-141.491
417180400	-120.502
417180500	-139.117
417180600	-119.713
417180700	-143.301
417180800	-122.095
417180900	-140.101
417181000	-120.08
417181100	-140.292
417181200	-121.967
417181300	-139.502
417181400	-120.171
417181500	-137.882
417181600	-117.578
417181700	-141.84
417181800	-119.427
417181900	-149.563
417182000	-119.512
417182100	-146.254
417182200	-120.461
417182300	-152.548
417182400	-118.114
417182500	-139.049
417182600	-120.993
417182700	-142.852
417182800	-120.537
417182900	-150.323
417183000	-120.871
417183100	-136.736
417183200	-119.169
417183300	-138.666
417183400	-120.23
417183500	-140.259
417183600	-121.515
417183700	-141.52
417183800	-118.971
417183900	-136.508
417184000	-119.76
417184100	-142.902
417184200	-120.778
417184300	-130.808
417184400	-120.202
417184500	-136.808
417184600	-119.234
417184700	-137.683
417184800	-119.779
417184900	-140.603
417185000	-118.459
417185100	-143.74
417185200	-118.421
417185300	-135.614
417185400	-120.398
417185500	-137.54
417185600	-119.274
417185700	-131.296
417185800	-119.727
417185900	-134.486
417186000	-121.186
417186100	-141.814
417186200	-118.01
417186300	-142.621
417186400	-122.026
417186500	-141.896
417186600	-123.994
417186700	-139.509
417186800	-119.555
417186900	-139.656
417187000	-120.491
417187100	-138.825
417187200	-118.797
417187300	-144.432
417187400	-120.353
417187500	-141.32
417187600	-119.237
417187700	-143.442
417187800	-120.163
417187900	-145.342
417188000	-122.802
417188100	-145.384
417188200	-121.805
417188300	-154.228
417188400	-119.239
417188500	-136.032
417188600	-122.889
417188700	-142.028
417188800	-119.924
417188900	-136.255
417189000	-119.866
417189100	-141.104
417189200	-123.827
417189300	-144.189
417189400	-118.306
417189500	-139.28
417189600	-120.795
417189700	-138.708
417189800	-122.472
417189900	-138.643
417190000	-120.966
417190100	-145.185
417190200	-118.583
417190300	-136.239
417190400	-121.548
417190500	-139.87
417190600	-117.077
417190700	-141.433
417190800	-119.596
417190900	-143.232
417191000	-121.216
417191100	-140.938
417191200	-119.454
417191300	-148.144
417191400	-119.07
417191500	-138.607
417191600	-120.481
417191700	-139.143
417191800	-121.5
417191900	-138.685
417192000	-121.029
417192100	-143.423
417192200	-120.865
417192300	-140.399
417192400	-117.066
417192500	-141.845
417192600	-119.368
417192700	-135.456
417192800	-119.737
417192900	-136.46
417193000	-119.804
417193100	-135.823
417193200	-121.789
417193300	-141.387
417193400	-121.773
417193500	-140.421
417193600	-120.189
417193700	-137.359
417193800	-118.933
417193900	-142.337
417194000	-122.015
417194100	-136.77
417194200	-120.575
417194300	-138.174
417194400	-118.631
417194500	-142.695
417194600	-122
417194700	-142.995
417194800	-118.508
417194900	-136.052
417195000	-121.006
417195100	-139.879
417195200	-119.46
417195300	-146.828
417195400	-122.982
417195500	-139.972
417195600	-119.53
417195700	-144.607
417195800	-120.023
417195900	-137.57
417196000	-120.777
417196100	-143.208
417196200	-119.974
417196300	-141.656
417196400	-120.82
417196500	-138.824
417196600	-117.918
417196700	-139.103
417196800	-121.338
417196900	-133.718
417197000	-119.042
417197100	-147.288
417197200	-122.574
417197300	-132.8
417197400	-121.626
417197500	-140.184
417197600	-118.229
417197700	-145.896
417197800	-122.729
417197900	-157.37
417198000	-121.4
417198100	-150.709
417198200	-120.996
417198300	-141.785
417198400	-123.586
417198500	-135.883
417198600	-120.603
417198700	-149.249
417198800	-120.776
417198900	-150.928
417199000	-118.348
417199100	-142.518
417199200	-118.346
417199300	-142.275
417199400	-117.433
417199500	-136.034
417199600	-121.675
417199700	-141.135
417199800	-119.817
417199900	-154.657
417200000	-120.286
417200100	-141.669
417200200	-122.122
417200300	-145.403
417200400	-117.902
417200500	-141.584
417200600	-117.902
417200700	-139.153
417200800	-120.664
417200900	-142.524
417201000	-121.877
417201100	-132.392
417201200	-122.04
417201300	-149.38
417201400	-120.544
417201500	-138.141
417201600	-122.751
417201700	-139.439
417201800	-122.873
417201900	-135.749
417202000	-122.496
417202100	-144.011
417202200	-121.631
417202300	-133.543
417202400	-119.495
417202500	-137.21
417202600	-120.514
417202700	-137.449
417202800	-120.592
417202900	-150.967
417203000	-122.144
417203100	-140.258
417203200	-123.867
417203300	-141.44
417203400	-121.945
417203500	-145.364
417203600	-119.92
417203700	-136.971
417203800	-120.582
417203900	-141.338
417204000	-119.996
417204100	-135.869
417204200	-119.776
417204300	-142.9
417204400	-123.644
417204500	-138.952
417204600	-119.323
417204700	-135.01
417204800	-121.008
417204900	-165.177
417205000	-118.668
417205100	-142.012
417205200	-120.163
417205300	-141.739
417205400	-123.541
417205500	-145.058
417205600	-122.625
417205700	-143.314
417205800	-122.818
417205900	-145.064
417206000	-119.27
417206100	-132.675
417206200	-123.025
417206300	-147.325
417206400	-121.232
417206500	-156.238
417206600	-121.105
417206700	-153.554
417206800	-120.443
417206900	-148.876
417207000	-120.271
417207100	-140.383
417207200	-123.046
417207300	-144.205
417207400	-121.411
417207500	-138.609
417207600	-120.168
417207700	-139.969
417207800	-122.563
417207900	-144.91
417208000	-121.065
417208100	-142.588
417208200	-121.247
417208300	-143.635
417208400	-121.703
417208500	-132.675
417208600	-120.969
417208700	-151.922
417208800	-122.177
417208900	-147.032
417209000	-122.041
417209100	-140.702
417209200	-121.35
417209300	-138.327
417209400	-121.944
417209500	-147.313
417209600	-119.284
417209700	-136.202
417209800	-119.998
417209900	-141.111
417210000	-120.163
417210100	-142.574
417210200	-120.781
417210300	-138.148
417210400	-122.072
417210500	-146.297
417210600	-122.506
417210700	-156.205
417210800	-119.76
417210900	-135.341
417211000	-119.774
417211100	-149.415
417211200	-120.613
417211300	-149.49
417211400	-122.502
417211500	-140.502
417211600	-120.834
417211700	-135.946
417211800	-121.558
417211900	-135.984
417212000	-122.099
417212100	-141.894
417212200	-118.949
417212300	-149.863
417212400	-120.825
417212500	-143.007
417212600	-124.024
417212700	-148.652
417212800	-119.068
417212900	-140.152
417213000	-123.355
417213100	-138.255
417213200	-118.18
417213300	-140.37
417213400	-118.598
417213500	-143.199
417213600	-120.783
417213700	-148.134
417213800	-120.783
417213900	-143.864
417214000	-122.023
417214100	-139.243
417214200	-120.655
417214300	-150.074
417214400	-121.347
417214500	-143.888
417214600	-120.563
417214700	-139.919
417214800	-120.307
417214900	-136.284
417215000	-121.97
417215100	-142.914
417215200	-119.658
417215300	-149.158
417215400	-119.9
417215500	-164.171
417215600	-120.719
417215700	-138.365
417215800	-123.183
417215900	-136.055
417216000	-119.985
417216100	-155.899
417216200	-122.717
417216300	-148.29
417216400	-120.205
417216500	-138.621
417216600	-121.285
417216700	-135.863
417216800	-118.826
417216900	-142.954
417217000	-121.595
417217100	-145.354
417217200	-121.694
417217300	-142.081
417217400	-118.364
417217500	-137.631
417217600	-120.356
417217700	-142.962
417217800	-120.316
417217900	-141.641
417218000	-119.802
417218100	-143.066
417218200	-121.787
417218300	-136.198
417218400	-121.185
417218500	-132.704
417218600	-122.923
417218700	-137.345
417218800	-121.61
417218900	-140.866
417219000	-121.7
417219100	-154.61
417219200	-123.865
417219300	-147.688
417219400	-120.467
417219500	-152.281
417219600	-120.668
417219700	-136.314
417219800	-121.123
417219900	-146.076
417220000	-118.445
417220100	-138.977
417220200	-121.454
417220300	-148.076
417220400	-121.688
417220500	-141.253
417220600	-121.032
417220700	-155.315
417220800	-121.59
417220900	-138.566
417221000	-121.627
417221100	-141.334
417221200	-123.242
417221300	-140.022
417221400	-118.829
417221500	-144.126
417221600	-122.182
417221700	-138.272
417221800	-120.798
417221900	-135.687
417222000	-121.109
417222100	-139.946
417222200	-121.302
417222300	-143.12
417222400	-120.048
417222500	-137.517
417222600	-120.936
417222700	-148.285
417222800	-121.309
417222900	-154.649
417223000	-119.589
417223100	-139.549
417223200	-121.02
417223300	-163.513
417223400	-119.418
417223500	-147.103
417223600	-124.302
417223700	-138.427
417223800	-117.703
417223900	-145.579
417224000	-120.246
417224100	-138.175
417224200	-121.141
417224300	-143.177
417224400	-123.184
417224500	-142.735
417224600	-122.217
417224700	-134.129
417224800	-119.607
417224900	-142.449
417225000	-121.63
417225100	-141.268
417225200	-118.256
417225300	-162.282
417225400	-121.283
417225500	-142.14
417225600	-121.392
417225700	-137.828
417225800	-122.445
417225900	-141.24
417226000	-121.658
417226100	-143.128
417226200	-124.142
417226300	-136.703
417226400	-122.894
417226500	-149.519
417226600	-121.052
417226700	-141.311
417226800	-121.425
417226900	-156.869
417227000	-122.69
417227100	-142.591
417227200	-121.137
417227300	-142.683
417227400	-122.455
417227500	-143.753
417227600	-121.808
417227700	-145.776
417227800	-121.225
417227900	-145.052
417228000	-122.141
417228100	-143.265
417228200	-122.421
417228300	-146.241
417228400	-122.412
417228500	-153.615
417228600	-119.503
417228700	-142.566
417228800	-123.001
417228900	-143.173
417229000	-121.989
417229100	-133.41
417229200	-119.177
417229300	-139.487
417229400	-123.524
417229500	-145.536
417229600	-121.723
417229700	-143.182
417229800	-123.377
417229900	-151.934
417230000	-120.171
417230100	-147.384
417230200	-122.605
417230300	-137.34
417230400	-121.986
417230500	-139.792
417230600	-122.214
417230700	-143.62
417230800	-121.744
417230900	-152.018
417231000	-123.166
417231100	-156.114
417231200	-120.688
417231300	-144.695
417231400	-118.48
417231500	-137.266
417231600	-118.499
417231700	-135.382
417231800	-121.307
417231900	-148.376
417232000	-120.647
417232100	-143.924
417232200	-120.796
417232300	-140.797
417232400	-119.611
417232500	-137.649
417232600	-122.57
417232700	-140.15
417232800	-120.207
417232900	-135.766
417233000	-121.27
417233100	-147.472
417233200	-118.805
417233300	-138.968
417233400	-119.96
417233500	-144.974
417233600	-121.045
417233700	-141.123
417233800	-122.768
417233900	-147.545
417234000	-120.098
417234100	-137.652
417234200	-118.591
417234300	-155.086
417234400	-121.164
417234500	-148.974
417234600	-120.423
417234700	-143.707
417234800	-122.339
417234900	-139.903
417235000	-121.003
417235100	-149.387
417235200	-121.62
417235300	-138.354
417235400	-121.949
417235500	-137.337
417235600	-121.007
417235700	-140.927
417235800	-120.453
417235900	-138.483
417236000	-120.445
417236100	-142.344
417236200	-122.186
417236300	-143.068
417236400	-122.192
417236500	-140.411
417236600	-122.768
417236700	-137.839
417236800	-120.982
417236900	-157.554
417237000	-122.191
417237100	-152.814
417237200	-125.299
417237300	-137.87
417237400	-124.263
417237500	-139.855
417237600	-121.46
417237700	-146.26
417237800	-121.105
417237900	-140.787
417238000	-121.817
417238100	-139.623
417238200	-122.697
417238300	-144.094
417238400	-120.837
417238500	-144.307
417238600	-122.151
417238700	-142.306
417238800	-117.814
417238900	-137.406
417239000	-120.828
417239100	-147.031
417239200	-122.468
417239300	-148.395
417239400	-123.234
417239500	-143.892
417239600	-118.041
417239700	-147.042
417239800	-119.491
417239900	-135.521
417240000	-121.717
417240100	-143.713
417240200	-119.639
417240300	-142.437
417240400	-122.059
417240500	-140.17
417240600	-122.848
417240700	-150.455
417240800	-122.655
417240900	-138.03
417241000	-120.29
417241100	-135.53
417241200	-120.891
417241300	-155.713
417241400	-120.571
417241500	-134.844
417241600	-120.571
417241700	-138.011
417241800	-124.124
417241900	-140.629
417242000	-120.968
417242100	-139.619
417242200	-118.802
417242300	-156.238
417242400	-122.065
417242500	-146.73
417242600	-123.049
417242700	-140.715
417242800	-120.52
417242900	-146.032
417243000	-120.853
417243100	-135.397
417243200	-120.134
417243300	-144.099
417243400	-122.848
417243500	-137.448
417243600	-121.563
417243700	-151.918
417243800	-121.977
417243900	-147.887
417244000	-120.348
417244100	-160.497
417244200	-118.828
417244300	-141.093
417244400	-122.043
417244500	-153.963
417244600	-121.191
417244700	-154.716
417244800	-121.536
417244900	-153.645
417245000	-120.078
417245100	-135.598
417245200	-123.405
417245300	-147.181
417245400	-122.792
417245500	-145.765
417245600	-119.906
417245700	-139.502
417245800	-122.087
417245900	-138.324
417246000	-123.913
417246100	-136.88
417246200	-122.07
417246300	-139.792
417246400	-120.745
417246500	-139.273
417246600	-122.247
417246700	-147.887
417246800	-123.232
417246900	-145.637
417247000	-120.377
417247100	-136.631
417247200	-120.599
417247300	-139.899
417247400	-121.963
417247500	-142.905
417247600	-123.159
417247700	-155.469
417247800	-124.277
417247900	-137.94
417248000	-120.965
417248100	-139.295
417248200	-122.562
417248300	-143.783
417248400	-122.04
417248500	-142.664
417248600	-122.873
417248700	-161.389
417248800	-126.286
417248900	-136.398
417249000	-123.549
417249100	-139.173
417249200	-123.071
417249300	-144.407
417249400	-120.058
417249500	-138.584
417249600	-122.313
417249700	-141.365
417249800	-123.14
[truncated: 18,002 more rows]
