# Supplementary material for: Passive frequency comb generation at radiofrequency for ranging applications
Source: Nat Commun. 2024 Apr 2;15:2844. doi: 10.1038/s41467-024-46940-2 (PMC10987526; doi:10.1038/s41467-024-46940-2)
Supplement: Supplementary file 5 — Source Data [file 41467_2024_46940_MOESM5_ESM.zip › Figure3_Data/836_10MHz_-06_10dBm.xlsx]

## Sheet: Sheet1
frequency (Hz)	power (dBm)
417050000	-122.887
417050100	-144.76
417050200	-121.587
417050300	-137.188
417050400	-122.642
417050500	-142.488
417050600	-120.795
417050700	-135.99
417050800	-122.233
417050900	-138.251
417051000	-121.991
417051100	-141.391
417051200	-123.636
417051300	-141.786
417051400	-122.242
417051500	-141.501
417051600	-122.24
417051700	-144.365
417051800	-119.571
417051900	-145.001
417052000	-121.59
417052100	-142.472
417052200	-123.543
417052300	-141.903
417052400	-121.152
417052500	-143.965
417052600	-122.314
417052700	-148.571
417052800	-121.313
417052900	-145.486
417053000	-123.457
417053100	-135.503
417053200	-120.954
417053300	-143.222
417053400	-122.342
417053500	-146.975
417053600	-122.071
417053700	-140.819
417053800	-120.141
417053900	-131.288
417054000	-119.648
417054100	-143.704
417054200	-122.796
417054300	-134.947
417054400	-122.78
417054500	-152.32
417054600	-120.899
417054700	-139.012
417054800	-121.6
417054900	-140.107
417055000	-121.625
417055100	-145.984
417055200	-122.239
417055300	-136.906
417055400	-120.327
417055500	-133.159
417055600	-120.078
417055700	-136.07
417055800	-123.763
417055900	-145.6
417056000	-123.658
417056100	-147.4
417056200	-121.926
417056300	-151.058
417056400	-122.254
417056500	-140.741
417056600	-120.119
417056700	-136.742
417056800	-121.669
417056900	-137.845
417057000	-123.063
417057100	-135.401
417057200	-120.903
417057300	-149.282
417057400	-120.809
417057500	-145.764
417057600	-122.393
417057700	-144.412
417057800	-122.409
417057900	-154.309
417058000	-120.328
417058100	-143.672
417058200	-120.965
417058300	-138.764
417058400	-121.35
417058500	-141.795
417058600	-121.274
417058700	-142.804
417058800	-120.193
417058900	-142.797
417059000	-120.79
417059100	-138.639
417059200	-121.088
417059300	-145.06
417059400	-119.88
417059500	-152.89
417059600	-119.44
417059700	-138.769
417059800	-121.152
417059900	-136.846
417060000	-121.419
417060100	-145.47
417060200	-123.438
417060300	-137.431
417060400	-121.689
417060500	-137.682
417060600	-119.918
417060700	-143.161
417060800	-121.341
417060900	-150.495
417061000	-122.622
417061100	-152.192
417061200	-123.403
417061300	-138.476
417061400	-121.834
417061500	-160.966
417061600	-121.899
417061700	-153.359
417061800	-121.806
417061900	-138.597
417062000	-121.279
417062100	-139.26
417062200	-125.092
417062300	-150.338
417062400	-120.09
417062500	-139.792
417062600	-123.941
417062700	-136.078
417062800	-124.2
417062900	-146.746
417063000	-121.783
417063100	-143.152
417063200	-124.005
417063300	-144.961
417063400	-120.301
417063500	-139.674
417063600	-123.383
417063700	-140.372
417063800	-119.578
417063900	-141.715
417064000	-123.162
417064100	-148.552
417064200	-122.538
417064300	-140.591
417064400	-122.942
417064500	-135.415
417064600	-122.305
417064700	-149.135
417064800	-122.624
417064900	-143.911
417065000	-123.65
417065100	-129.83
417065200	-121.243
417065300	-150.233
417065400	-123.888
417065500	-142.881
417065600	-119.31
417065700	-140.257
417065800	-123.785
417065900	-149.36
417066000	-121.628
417066100	-143.974
417066200	-121.242
417066300	-141.91
417066400	-120.602
417066500	-137.481
417066600	-123.029
417066700	-138.678
417066800	-118.096
417066900	-146.74
417067000	-121.479
417067100	-148.601
417067200	-122.987
417067300	-142.235
417067400	-122.854
417067500	-139.283
417067600	-120.856
417067700	-138.484
417067800	-120.001
417067900	-144.62
417068000	-120.018
417068100	-141.68
417068200	-120.515
417068300	-142.49
417068400	-123.439
417068500	-139.395
417068600	-122.607
417068700	-150.764
417068800	-121.916
417068900	-140.394
417069000	-122.793
417069100	-140.208
417069200	-124.387
417069300	-145.892
417069400	-121.663
417069500	-133.914
417069600	-121.631
417069700	-140.106
417069800	-120.873
417069900	-148.955
417070000	-120.908
417070100	-141.297
417070200	-120.939
417070300	-142.265
417070400	-123.133
417070500	-149.261
417070600	-124.664
417070700	-138.07
417070800	-123.146
417070900	-136.366
417071000	-120.959
417071100	-149.384
417071200	-121.236
417071300	-144.668
417071400	-119.216
417071500	-148.746
417071600	-121.078
417071700	-136.908
417071800	-122.032
417071900	-141.849
417072000	-121.699
417072100	-141.436
417072200	-120.836
417072300	-150.027
417072400	-124.03
417072500	-145.513
417072600	-123.678
417072700	-143.074
417072800	-120.388
417072900	-141.002
417073000	-118.406
417073100	-139.277
417073200	-121.217
417073300	-143.45
417073400	-122.666
417073500	-141.813
417073600	-123.619
417073700	-150.012
417073800	-120.796
417073900	-138.007
417074000	-120.577
417074100	-135.64
417074200	-120.638
417074300	-146.009
417074400	-123.13
417074500	-131.677
417074600	-120.836
417074700	-141.381
417074800	-119.078
417074900	-136.825
417075000	-122.104
417075100	-139.865
417075200	-121.331
417075300	-142.305
417075400	-123.018
417075500	-142.093
417075600	-121.069
417075700	-137.068
417075800	-120.534
417075900	-147.64
417076000	-123.71
417076100	-155.129
417076200	-121.314
417076300	-137.071
417076400	-119.629
417076500	-139.197
417076600	-121.445
417076700	-138.251
417076800	-122.812
417076900	-143.922
417077000	-119.476
417077100	-144.91
417077200	-122.565
417077300	-138.237
417077400	-122.439
417077500	-139.289
417077600	-123.631
417077700	-138.001
417077800	-121.272
417077900	-148.853
417078000	-119.639
417078100	-149.103
417078200	-120.208
417078300	-132.745
417078400	-121.913
417078500	-139.57
417078600	-121.571
417078700	-139.556
417078800	-124.4
417078900	-148.983
417079000	-124.161
417079100	-132.528
417079200	-122.261
417079300	-157.251
417079400	-120.053
417079500	-144.262
417079600	-120.728
417079700	-142.478
417079800	-122.6
417079900	-140.25
417080000	-122.832
417080100	-143.464
417080200	-122.157
417080300	-150.33
417080400	-121.311
417080500	-140.771
417080600	-121.612
417080700	-140.438
417080800	-121.283
417080900	-143.065
417081000	-123.241
417081100	-143.693
417081200	-121.483
417081300	-143.39
417081400	-123.571
417081500	-144.037
417081600	-122.686
417081700	-143.432
417081800	-124.109
417081900	-145.088
417082000	-120.833
417082100	-140.203
417082200	-120.833
417082300	-139.463
417082400	-121.991
417082500	-142.465
417082600	-123.462
417082700	-144.401
417082800	-123.805
417082900	-142.026
417083000	-122.744
417083100	-142.756
417083200	-122.606
417083300	-142.48
417083400	-121.962
417083500	-140.772
417083600	-122.291
417083700	-139.238
417083800	-120.075
417083900	-150.715
417084000	-119.476
417084100	-138.185
417084200	-119.519
417084300	-150.09
417084400	-120.437
417084500	-147.311
417084600	-120.582
417084700	-142.859
417084800	-121.8
417084900	-146.101
417085000	-123.079
417085100	-150.938
417085200	-120.554
417085300	-140.927
417085400	-121.189
417085500	-142.561
417085600	-120.62
417085700	-145.205
417085800	-120.657
417085900	-137.995
417086000	-120.243
417086100	-157.115
417086200	-123.728
417086300	-140.253
417086400	-119.952
417086500	-142.502
417086600	-123.457
417086700	-140.865
417086800	-121.44
417086900	-141.297
417087000	-122.414
417087100	-135.368
417087200	-123.461
417087300	-148.322
417087400	-123.623
417087500	-151.111
417087600	-122.511
417087700	-155.586
417087800	-122.138
417087900	-141.882
417088000	-123.314
417088100	-146.993
417088200	-120.975
417088300	-146.324
417088400	-122.286
417088500	-141.978
417088600	-121.644
417088700	-147.275
417088800	-121.98
417088900	-151.637
417089000	-123.257
417089100	-147.417
417089200	-124.092
417089300	-139.459
417089400	-122.785
417089500	-148.454
417089600	-123.304
417089700	-146.39
417089800	-124.482
417089900	-146.587
417090000	-120.91
417090100	-138.269
417090200	-122.34
417090300	-144.747
417090400	-120.202
417090500	-145.297
417090600	-120.359
417090700	-147.881
417090800	-121.815
417090900	-142.119
417091000	-121.718
417091100	-136.194
417091200	-121.035
417091300	-142.85
417091400	-119.735
417091500	-144.942
417091600	-124.087
417091700	-153.684
417091800	-124.064
417091900	-144.738
417092000	-123.031
417092100	-144.381
417092200	-124.65
417092300	-140.578
417092400	-122.405
417092500	-149.476
417092600	-121.472
417092700	-135.444
417092800	-120.243
417092900	-147.684
417093000	-123.001
417093100	-140.733
417093200	-120.754
417093300	-143.695
417093400	-119.743
417093500	-152.767
417093600	-120.661
417093700	-153.573
417093800	-120.739
417093900	-145.462
417094000	-122.864
417094100	-138.649
417094200	-122.127
417094300	-139.653
417094400	-118.934
417094500	-139.685
417094600	-120.778
417094700	-142.786
417094800	-121.574
417094900	-144.551
417095000	-124.037
417095100	-144.143
417095200	-122.97
417095300	-140.5
417095400	-121.266
417095500	-138.83
417095600	-120.019
417095700	-138.613
417095800	-120.709
417095900	-147.921
417096000	-121.223
417096100	-142.98
417096200	-121.59
417096300	-139.638
417096400	-121.942
417096500	-138.813
417096600	-121.241
417096700	-142.13
417096800	-121.416
417096900	-143.017
417097000	-124.273
417097100	-142.71
417097200	-123.975
417097300	-140.803
417097400	-123.302
417097500	-149.551
417097600	-122.538
417097700	-145.681
417097800	-124.096
417097900	-138.114
417098000	-120.428
417098100	-135.796
417098200	-121.966
417098300	-139.385
417098400	-119.051
417098500	-140.473
417098600	-121.822
417098700	-138.251
417098800	-122.488
417098900	-152.225
417099000	-122.551
417099100	-145.138
417099200	-123.743
417099300	-145.569
417099400	-123.299
417099500	-132.752
417099600	-123.296
417099700	-134.819
417099800	-123.785
417099900	-139.534
417100000	-122.615
417100100	-149.527
417100200	-121.011
417100300	-142.24
417100400	-120.132
417100500	-139.882
417100600	-122.011
417100700	-137.91
417100800	-122.075
417100900	-141.503
417101000	-122.667
417101100	-140.657
417101200	-121.416
417101300	-155.305
417101400	-121.639
417101500	-138.318
417101600	-123.494
417101700	-141.78
417101800	-120.158
417101900	-139.153
417102000	-120.093
417102100	-146.825
417102200	-120.057
417102300	-139.586
417102400	-121.446
417102500	-141.996
417102600	-122.469
417102700	-141.158
417102800	-120.553
417102900	-151.916
417103000	-121.153
417103100	-151.849
417103200	-124.444
417103300	-135.484
417103400	-122.06
417103500	-142.76
417103600	-121.918
417103700	-151.999
417103800	-118.785
417103900	-144.318
417104000	-119.029
417104100	-135.001
417104200	-124.282
417104300	-139.45
417104400	-122.529
417104500	-140.219
417104600	-120.209
417104700	-137.738
417104800	-123.302
417104900	-144.222
417105000	-119.316
417105100	-143.706
417105200	-122.27
417105300	-142.087
417105400	-121.68
417105500	-143.694
417105600	-120.842
417105700	-146.629
417105800	-117.142
417105900	-133.469
417106000	-121.268
417106100	-146.344
417106200	-122.532
417106300	-148.199
417106400	-121.848
417106500	-146.707
417106600	-120.433
417106700	-140.523
417106800	-121.06
417106900	-136.56
417107000	-123.691
417107100	-148.395
417107200	-122.387
417107300	-144.912
417107400	-122.865
417107500	-138.728
417107600	-120.375
417107700	-134.336
417107800	-121.38
417107900	-153.632
417108000	-120.589
417108100	-145.782
417108200	-123.014
417108300	-141.235
417108400	-122.941
417108500	-140.853
417108600	-120.59
417108700	-152.964
417108800	-120.008
417108900	-148.887
417109000	-121.773
417109100	-141.099
417109200	-119.392
417109300	-147.034
417109400	-119.453
417109500	-142.425
417109600	-122.81
417109700	-140.009
417109800	-120.955
417109900	-137.296
417110000	-122.579
417110100	-173.847
417110200	-123.6
417110300	-146.644
417110400	-123.22
417110500	-143.75
417110600	-123.682
417110700	-149.301
417110800	-123.043
417110900	-145.347
417111000	-121.259
417111100	-150.522
417111200	-121.435
417111300	-136.215
417111400	-119.906
417111500	-152.906
417111600	-121.197
417111700	-151.301
417111800	-119.727
417111900	-145.711
417112000	-120.294
417112100	-149.272
417112200	-121.163
417112300	-151.484
417112400	-123.466
417112500	-141.853
417112600	-123.174
417112700	-141.737
417112800	-121.701
417112900	-140.842
417113000	-120.133
417113100	-153.858
417113200	-119.798
417113300	-140.367
417113400	-121.553
417113500	-141.744
417113600	-123.213
417113700	-139.041
417113800	-123.049
417113900	-138.283
417114000	-123.812
417114100	-145.6
417114200	-122.856
417114300	-146.477
417114400	-121.241
417114500	-135.899
417114600	-123.226
417114700	-139.027
417114800	-122.83
417114900	-147.755
417115000	-121.738
417115100	-144.648
417115200	-120.416
417115300	-134.35
417115400	-121.234
417115500	-162.187
417115600	-123.293
417115700	-147.888
417115800	-123.696
417115900	-140.098
417116000	-119.795
417116100	-145.454
417116200	-120.959
417116300	-147.885
417116400	-121.577
417116500	-140.265
417116600	-123.515
417116700	-141.858
417116800	-119.29
417116900	-148.453
417117000	-123.034
417117100	-140.704
417117200	-120.649
417117300	-140.494
417117400	-121.304
417117500	-144.872
417117600	-121.626
417117700	-139.889
417117800	-121.685
417117900	-139.564
417118000	-121.949
417118100	-145.883
417118200	-125.669
417118300	-140.45
417118400	-121.423
417118500	-137.339
417118600	-121.353
417118700	-139.844
417118800	-119.727
417118900	-136.868
417119000	-121.151
417119100	-138.906
417119200	-118.938
417119300	-154.63
417119400	-122.41
417119500	-144.348
417119600	-121.915
417119700	-149.302
417119800	-121.4
417119900	-142.344
417120000	-121.572
417120100	-142.849
417120200	-120.196
417120300	-140.454
417120400	-120.442
417120500	-145.952
417120600	-121.34
417120700	-141.242
417120800	-120.624
417120900	-144.586
417121000	-119.508
417121100	-146.017
417121200	-120.637
417121300	-143.186
417121400	-121.98
417121500	-147.826
417121600	-120.462
417121700	-139.943
417121800	-121.059
417121900	-144.773
417122000	-123.835
417122100	-148.887
417122200	-119.802
417122300	-155.833
417122400	-123.05
417122500	-143.484
417122600	-121.849
417122700	-142.479
417122800	-119.264
417122900	-138.082
417123000	-121.592
417123100	-145.656
417123200	-121.557
417123300	-140.284
417123400	-122.121
417123500	-136.112
417123600	-122.707
417123700	-136.634
417123800	-119.756
417123900	-158.13
417124000	-122.339
417124100	-136.494
417124200	-123.846
417124300	-153.507
417124400	-122.379
417124500	-139.791
417124600	-118.798
417124700	-141.229
417124800	-122.206
417124900	-141.74
417125000	-124.153
417125100	-148.017
417125200	-120.692
417125300	-156.727
417125400	-122.024
417125500	-146.072
417125600	-120.016
417125700	-144.285
417125800	-122.11
417125900	-142.806
417126000	-124.243
417126100	-155.831
417126200	-122.857
417126300	-138.522
417126400	-120.722
417126500	-137.937
417126600	-120.411
417126700	-145.301
417126800	-121.364
417126900	-141.387
417127000	-122.285
417127100	-143.788
417127200	-120.638
417127300	-148.06
417127400	-120.032
417127500	-144.247
417127600	-121.091
417127700	-138.482
417127800	-119.41
417127900	-142.887
417128000	-122.033
417128100	-141.963
417128200	-119.403
417128300	-143.902
417128400	-119.73
417128500	-147.325
417128600	-120.603
417128700	-137.596
417128800	-122.777
417128900	-146.692
417129000	-121.423
417129100	-147.534
417129200	-123.659
417129300	-142.28
417129400	-122.05
417129500	-148.919
417129600	-122.369
417129700	-142.532
417129800	-121.541
417129900	-147.882
417130000	-120.956
417130100	-144.544
417130200	-120.635
417130300	-134.45
417130400	-121.716
417130500	-138.201
417130600	-120.56
417130700	-146.222
417130800	-119.812
417130900	-142.228
417131000	-122.101
417131100	-148.485
417131200	-119.454
417131300	-141.824
417131400	-121.567
417131500	-139.153
417131600	-120.263
417131700	-143.491
417131800	-121.754
417131900	-152.768
417132000	-123.524
417132100	-142.899
417132200	-121.56
417132300	-142.613
417132400	-123.347
417132500	-139.487
417132600	-120.834
417132700	-148.52
417132800	-119.883
417132900	-132.948
417133000	-119.493
417133100	-139.403
417133200	-119.298
417133300	-135.522
417133400	-122.713
417133500	-143.692
417133600	-122.359
417133700	-145.749
417133800	-119.203
417133900	-139.988
417134000	-119.725
417134100	-137.852
417134200	-120.076
417134300	-145.152
417134400	-123.405
417134500	-147.899
417134600	-118.745
417134700	-147.296
417134800	-120.832
417134900	-140.644
417135000	-123.279
417135100	-136.13
417135200	-121.1
417135300	-138.659
417135400	-118.553
417135500	-150.294
417135600	-119.237
417135700	-136.89
417135800	-121.834
417135900	-141.685
417136000	-121.811
417136100	-137.533
417136200	-120.321
417136300	-148.717
417136400	-121.225
417136500	-135.415
417136600	-120.609
417136700	-132.358
417136800	-119.539
417136900	-136.942
417137000	-121.233
417137100	-144.46
417137200	-120.355
417137300	-143.023
417137400	-121.459
417137500	-159.364
417137600	-119.655
417137700	-148.518
417137800	-121.788
417137900	-147.019
417138000	-120.622
417138100	-143.384
417138200	-121.296
417138300	-144.802
417138400	-122.565
417138500	-142.455
417138600	-121.105
417138700	-141.438
417138800	-121.124
417138900	-134.157
417139000	-120.374
417139100	-137.511
417139200	-120.802
417139300	-137.863
417139400	-121.161
417139500	-137.721
417139600	-121.464
417139700	-140.204
417139800	-120.786
417139900	-147.337
417140000	-120.997
417140100	-141.27
417140200	-121.007
417140300	-141.118
417140400	-117.747
417140500	-143.623
417140600	-117.766
417140700	-147.256
417140800	-120.879
417140900	-156.803
417141000	-117.873
417141100	-138.409
417141200	-120.291
417141300	-154.208
417141400	-119.022
417141500	-141.78
417141600	-120.235
417141700	-144.524
417141800	-123.682
417141900	-146.837
417142000	-121.564
417142100	-143.344
417142200	-121.796
417142300	-146.475
417142400	-122.401
417142500	-139.174
417142600	-121.599
417142700	-150.736
417142800	-120.079
417142900	-135.516
417143000	-120.996
417143100	-140.938
417143200	-118.947
417143300	-140.505
417143400	-120.742
417143500	-156.854
417143600	-121.425
417143700	-139.55
417143800	-123.973
417143900	-144.269
417144000	-119.316
417144100	-147.199
417144200	-120.343
417144300	-162.967
417144400	-119.871
417144500	-135.011
417144600	-121.05
417144700	-151.42
417144800	-121.414
417144900	-148.1
417145000	-121.144
417145100	-139.558
417145200	-121.38
417145300	-142.856
417145400	-118.913
417145500	-134.789
417145600	-122.104
417145700	-139.923
417145800	-121.808
417145900	-145.504
417146000	-121.677
417146100	-137.249
417146200	-120.379
417146300	-140.336
417146400	-124.356
417146500	-149.33
417146600	-121.819
417146700	-156.821
417146800	-118.238
417146900	-141.116
417147000	-118.649
417147100	-145.094
417147200	-120.411
417147300	-146.645
417147400	-119.83
417147500	-145.543
417147600	-120.47
417147700	-141.113
417147800	-122.093
417147900	-141.616
417148000	-118.18
417148100	-140.999
417148200	-121.395
417148300	-135.976
417148400	-119.842
417148500	-144.877
417148600	-120.63
417148700	-143.267
417148800	-118.733
417148900	-150.569
417149000	-122.546
417149100	-135.536
417149200	-121.976
417149300	-136.476
417149400	-120.897
417149500	-137.393
417149600	-120.338
417149700	-141.341
417149800	-116.723
417149900	-145.792
417150000	-121.655
417150100	-159.507
417150200	-120.965
417150300	-136.193
417150400	-118.748
417150500	-140.312
417150600	-122.705
417150700	-141.365
417150800	-118.236
417150900	-150.471
417151000	-121.918
417151100	-149.837
417151200	-120.856
417151300	-134.998
417151400	-119.118
417151500	-133.702
417151600	-119.575
417151700	-141.275
417151800	-120.44
417151900	-143.256
417152000	-121.364
417152100	-145.689
417152200	-119.462
417152300	-132.592
417152400	-119.078
417152500	-136.841
417152600	-120.629
417152700	-135.914
417152800	-119.894
417152900	-145.477
417153000	-120.466
417153100	-141.422
417153200	-118.668
417153300	-139.492
417153400	-119.881
417153500	-134.579
417153600	-119.976
417153700	-140.289
417153800	-121.335
417153900	-145.595
417154000	-121.739
417154100	-145.629
417154200	-120.633
417154300	-146.988
417154400	-121.401
417154500	-144.388
417154600	-118.857
417154700	-141.568
417154800	-121.96
417154900	-145.784
417155000	-120.648
417155100	-147.459
417155200	-123.48
417155300	-134.063
417155400	-117.936
417155500	-136.16
417155600	-121.965
417155700	-136.422
417155800	-119.964
417155900	-137.451
417156000	-119.796
417156100	-137.105
417156200	-118.996
417156300	-140.002
417156400	-118.325
417156500	-150.047
417156600	-119.861
417156700	-151.008
417156800	-119.53
417156900	-145.451
417157000	-119.666
417157100	-138.138
417157200	-118.948
417157300	-142.867
417157400	-122.858
417157500	-138.439
417157600	-120.066
417157700	-137.812
417157800	-122.702
417157900	-140.853
417158000	-120.115
417158100	-137.007
417158200	-121.958
417158300	-140.193
417158400	-121.188
417158500	-140.329
417158600	-119.482
417158700	-145.334
417158800	-122.374
417158900	-140.099
417159000	-119.695
417159100	-142.724
417159200	-121.615
417159300	-144.29
417159400	-121.629
417159500	-137.35
417159600	-119.412
417159700	-144.314
417159800	-119.53
417159900	-145.436
417160000	-120.928
417160100	-143.322
417160200	-117.658
417160300	-137.289
417160400	-120.474
417160500	-139.037
417160600	-120.032
417160700	-151.157
417160800	-119.89
417160900	-138.692
417161000	-123.646
417161100	-140.401
417161200	-119.243
417161300	-149.353
417161400	-119.713
417161500	-143.275
417161600	-119.907
417161700	-144.015
417161800	-117.006
417161900	-145.199
417162000	-121.068
417162100	-141.671
417162200	-121.924
417162300	-148.054
417162400	-119.469
417162500	-135.359
417162600	-121.982
417162700	-135.724
417162800	-121.352
417162900	-140.011
417163000	-121.545
417163100	-148.715
417163200	-118.961
417163300	-133.882
417163400	-117.981
417163500	-141.658
417163600	-120.222
417163700	-132.186
417163800	-118.438
417163900	-158.545
417164000	-119.505
417164100	-146.522
417164200	-120.615
417164300	-141.939
417164400	-119.75
417164500	-137.877
417164600	-119.061
417164700	-147.821
417164800	-119.055
417164900	-146.562
417165000	-119.461
417165100	-143.53
417165200	-120.568
417165300	-140.478
417165400	-118.437
417165500	-136.312
417165600	-119.825
417165700	-140.066
417165800	-117.727
417165900	-149.794
417166000	-116.439
417166100	-135.512
417166200	-121.836
417166300	-137.906
417166400	-119.909
417166500	-151.068
417166600	-120.319
417166700	-132.301
417166800	-122.07
417166900	-134.916
417167000	-122.109
417167100	-132.802
417167200	-122
417167300	-148.888
417167400	-123.086
417167500	-144.514
417167600	-119.667
417167700	-142.552
417167800	-118.412
417167900	-135.356
417168000	-118.532
417168100	-140.459
417168200	-116.057
417168300	-146.383
417168400	-122.024
417168500	-147.208
417168600	-121.021
417168700	-144.058
417168800	-122.622
417168900	-139.384
417169000	-118.094
417169100	-131.781
417169200	-122.976
417169300	-148.827
417169400	-120.882
417169500	-139.947
417169600	-120.441
417169700	-132.263
417169800	-122.142
417169900	-151.11
417170000	-121.847
417170100	-145.625
417170200	-121.955
417170300	-146.068
417170400	-119.41
417170500	-146.402
417170600	-121.663
417170700	-151.663
417170800	-118.396
417170900	-137.835
417171000	-119.962
417171100	-142.944
417171200	-118.667
417171300	-138.89
417171400	-120.109
417171500	-145.376
417171600	-121.002
417171700	-139.552
417171800	-121.437
417171900	-136.184
417172000	-116.297
417172100	-144.393
417172200	-116.764
417172300	-145.111
417172400	-119.161
417172500	-140.291
417172600	-119.515
417172700	-139.837
417172800	-121.432
417172900	-140.157
417173000	-117.451
417173100	-143.547
417173200	-119.812
417173300	-134.569
417173400	-119.452
417173500	-139.329
417173600	-119.871
417173700	-142.25
417173800	-119.771
417173900	-154.349
417174000	-120.752
417174100	-142.149
417174200	-119.679
417174300	-148.533
417174400	-118.659
417174500	-145.91
417174600	-119.088
417174700	-139.732
417174800	-118.591
417174900	-137.896
417175000	-119.087
417175100	-136.529
417175200	-120.81
417175300	-146.669
417175400	-122.619
417175500	-145.232
417175600	-117.708
417175700	-148.179
417175800	-122.69
417175900	-140.258
417176000	-120.628
417176100	-138.636
417176200	-119.461
417176300	-137.585
417176400	-120.994
417176500	-140.153
417176600	-119.65
417176700	-145.047
417176800	-119.595
417176900	-149.957
417177000	-120.765
417177100	-129.43
417177200	-119.007
417177300	-137.259
417177400	-120.604
417177500	-152.988
417177600	-121.859
417177700	-146.247
417177800	-121.778
417177900	-146.988
417178000	-122.751
417178100	-139.426
417178200	-120.492
417178300	-158.892
417178400	-120.438
417178500	-132.297
417178600	-119.804
417178700	-131.835
417178800	-121.143
417178900	-139.564
417179000	-117.87
417179100	-140.138
417179200	-119.729
417179300	-142.818
417179400	-121.145
417179500	-143.017
417179600	-119.967
417179700	-139.827
417179800	-119.858
417179900	-160.639
417180000	-122.469
417180100	-148.055
417180200	-119.865
417180300	-136.575
417180400	-120.498
417180500	-149.828
417180600	-117.486
417180700	-154.68
417180800	-118.97
417180900	-144.263
417181000	-117.886
417181100	-137.447
417181200	-120.215
417181300	-137.83
417181400	-119.912
417181500	-134.74
417181600	-119.126
417181700	-142.874
417181800	-123.018
417181900	-165.448
417182000	-119.552
417182100	-144.21
417182200	-119.003
417182300	-138.749
417182400	-120.708
417182500	-134.652
417182600	-119.987
417182700	-142.835
417182800	-117.231
417182900	-143.848
417183000	-120.295
417183100	-146.34
417183200	-118.802
417183300	-152.008
417183400	-121.234
417183500	-138.741
417183600	-118.339
417183700	-140.074
417183800	-118.887
417183900	-147.209
417184000	-121.535
417184100	-140.146
417184200	-119.917
417184300	-135.663
417184400	-120.471
417184500	-139.143
417184600	-116.458
417184700	-143.791
417184800	-120.597
417184900	-145.727
417185000	-123.18
417185100	-129.429
417185200	-117.15
417185300	-135.613
417185400	-116.048
417185500	-141.697
417185600	-120.249
417185700	-137.026
417185800	-119.104
417185900	-151.232
417186000	-123.813
417186100	-145.595
417186200	-119.278
417186300	-137.735
417186400	-121.141
417186500	-140.329
417186600	-120.128
417186700	-143.274
417186800	-122.682
417186900	-152.31
417187000	-121.63
417187100	-140.857
417187200	-121.342
417187300	-138.271
417187400	-122.06
417187500	-135.812
417187600	-119.934
417187700	-146.056
417187800	-123.434
417187900	-140.208
417188000	-120.313
417188100	-140.96
417188200	-120.428
417188300	-134.71
417188400	-121.373
417188500	-147.642
417188600	-119.483
417188700	-146.253
417188800	-118.531
417188900	-148.109
417189000	-121.548
417189100	-144.76
417189200	-119.35
417189300	-142.879
417189400	-118.718
417189500	-141.027
417189600	-121.952
417189700	-139.886
417189800	-120.578
417189900	-149.797
417190000	-120.891
417190100	-145.892
417190200	-121.901
417190300	-131.853
417190400	-116.547
417190500	-140.986
417190600	-116.609
417190700	-144.635
417190800	-122.877
417190900	-146.057
417191000	-120.342
417191100	-146.576
417191200	-120.303
417191300	-138.523
417191400	-121.379
417191500	-147.082
417191600	-122.529
417191700	-146.329
417191800	-121.725
417191900	-143.617
417192000	-121.294
417192100	-136.866
417192200	-121.836
417192300	-140.159
417192400	-122.252
417192500	-151.224
417192600	-122.253
417192700	-141.35
417192800	-120.748
417192900	-144.016
417193000	-121.129
417193100	-143.043
417193200	-121.871
417193300	-146.858
417193400	-124.18
417193500	-138.885
417193600	-121.138
417193700	-132.057
417193800	-123.265
417193900	-143.074
417194000	-119.06
417194100	-141.129
417194200	-119.092
417194300	-140.794
417194400	-121.114
417194500	-133.657
417194600	-120.494
417194700	-148.222
417194800	-120.151
417194900	-144.923
417195000	-121.458
417195100	-160.178
417195200	-118.057
417195300	-143.426
417195400	-124.01
417195500	-132.456
417195600	-119.428
417195700	-144.975
417195800	-119.62
417195900	-152.424
417196000	-121.398
417196100	-143.302
417196200	-124.942
417196300	-140.402
417196400	-119.856
417196500	-143.62
417196600	-121.284
417196700	-141.328
417196800	-121.641
417196900	-138.629
417197000	-119.339
417197100	-138.508
417197200	-120.657
417197300	-134.543
417197400	-119.831
417197500	-134.505
417197600	-122.024
417197700	-140.091
417197800	-120.584
417197900	-146.532
417198000	-121.063
417198100	-146.873
417198200	-122.196
417198300	-158.773
417198400	-121.749
417198500	-140.409
417198600	-119.811
417198700	-142.594
417198800	-118.59
417198900	-139.998
417199000	-119.411
417199100	-150.883
417199200	-120.796
417199300	-145.824
417199400	-119.048
417199500	-150.49
417199600	-120.682
417199700	-150.187
417199800	-121.796
417199900	-144.53
417200000	-120.983
417200100	-140.447
417200200	-123.495
417200300	-140.094
417200400	-121.791
417200500	-153.703
417200600	-118.427
417200700	-144.757
417200800	-122.941
417200900	-142.325
417201000	-121.98
417201100	-144.146
417201200	-122.009
417201300	-151.287
417201400	-122.32
417201500	-140.527
417201600	-120.825
417201700	-141.995
417201800	-121.153
417201900	-146.318
417202000	-121.075
417202100	-139.207
417202200	-121.058
417202300	-140.888
417202400	-122.981
417202500	-144.795
417202600	-121.073
417202700	-139.769
417202800	-119.714
417202900	-140.908
417203000	-122.208
417203100	-138.149
417203200	-121.817
417203300	-144.496
417203400	-122.631
417203500	-140.53
417203600	-125.571
417203700	-150.572
417203800	-120.461
417203900	-133.087
417204000	-119.812
417204100	-138.333
417204200	-120.609
417204300	-138.746
417204400	-124.175
417204500	-144.909
417204600	-120.578
417204700	-134.544
417204800	-119.491
417204900	-139.295
417205000	-119.036
417205100	-136.533
417205200	-122.189
417205300	-147.115
417205400	-119.846
417205500	-144.401
417205600	-122.485
417205700	-164.62
417205800	-123.012
417205900	-136.915
417206000	-122.14
417206100	-143.935
417206200	-118.255
417206300	-154.124
417206400	-120.958
417206500	-149.73
417206600	-121.682
417206700	-134.294
417206800	-120.746
417206900	-136.102
417207000	-121.719
417207100	-132.675
417207200	-120.568
417207300	-139.542
417207400	-122.199
417207500	-134.401
417207600	-123.447
417207700	-142.311
417207800	-122.475
417207900	-142.249
417208000	-121.012
417208100	-152.287
417208200	-122.779
417208300	-146.432
417208400	-121.141
417208500	-149.129
417208600	-117.918
417208700	-142.834
417208800	-122.287
417208900	-140.59
417209000	-122.263
417209100	-136.756
417209200	-120.558
417209300	-149.508
417209400	-122.647
417209500	-145.824
417209600	-121.803
417209700	-145
417209800	-119.441
417209900	-144.94
417210000	-120.593
417210100	-157.029
417210200	-118.319
417210300	-138.387
417210400	-123.864
417210500	-147.865
417210600	-119.307
417210700	-136.964
417210800	-121.141
417210900	-144.551
417211000	-122.376
417211100	-139.443
417211200	-121.868
417211300	-138.572
417211400	-122.951
417211500	-139.257
417211600	-120.758
417211700	-139.784
417211800	-122.174
417211900	-136.814
417212000	-118.939
417212100	-137.792
417212200	-120.076
417212300	-139.72
417212400	-122.342
417212500	-143.922
417212600	-122.677
417212700	-141.146
417212800	-118.494
417212900	-138.021
417213000	-118.5
417213100	-145.899
417213200	-119.857
417213300	-143.502
417213400	-122.691
417213500	-138.916
417213600	-122.718
417213700	-138.308
417213800	-120.864
417213900	-141.221
417214000	-121.692
417214100	-140.3
417214200	-121.823
417214300	-151.753
417214400	-119.377
417214500	-143.222
417214600	-123.565
417214700	-134.698
417214800	-123.902
417214900	-143.739
417215000	-120.296
417215100	-141.906
417215200	-122.72
417215300	-146.193
417215400	-119.833
417215500	-142.935
417215600	-120.469
417215700	-163.446
417215800	-120.11
417215900	-151.136
417216000	-120.422
417216100	-142.255
417216200	-120.776
417216300	-131.737
417216400	-119.201
417216500	-150.425
417216600	-120.32
417216700	-138.829
417216800	-122.344
417216900	-139.998
417217000	-123.328
417217100	-143.474
417217200	-122.81
417217300	-142.578
417217400	-121.569
417217500	-141.02
417217600	-121.912
417217700	-157.98
417217800	-119.788
417217900	-133.022
417218000	-119.786
417218100	-148.499
417218200	-123.817
417218300	-138.021
417218400	-123.225
417218500	-137.947
417218600	-119.417
417218700	-148.338
417218800	-121.551
417218900	-143.181
417219000	-124.021
417219100	-141.74
417219200	-121.267
417219300	-140.727
417219400	-119.306
417219500	-144.297
417219600	-123.949
417219700	-147.412
417219800	-122.882
417219900	-140.051
417220000	-118.008
417220100	-133.915
417220200	-122.096
417220300	-133.737
417220400	-123.213
417220500	-145.527
417220600	-120.341
417220700	-143.315
417220800	-122.077
417220900	-151.718
417221000	-120.705
417221100	-137.879
417221200	-121.667
417221300	-152.712
417221400	-120.772
417221500	-147.033
417221600	-119.958
417221700	-143.845
417221800	-122.318
417221900	-137.639
417222000	-122.238
417222100	-142.52
417222200	-123.689
417222300	-144.204
417222400	-122.208
417222500	-141.953
417222600	-122.698
417222700	-151.628
417222800	-121.857
417222900	-149.56
417223000	-117.504
417223100	-140.566
417223200	-123.798
417223300	-146.881
417223400	-122.485
417223500	-136.695
417223600	-121.866
417223700	-145.322
417223800	-121.958
417223900	-149.755
417224000	-122.134
417224100	-146.547
417224200	-121.567
417224300	-142.311
417224400	-122.129
417224500	-139.36
417224600	-119.197
417224700	-139.586
417224800	-124.986
417224900	-149.561
417225000	-121.914
417225100	-136.091
417225200	-121.201
417225300	-147.237
417225400	-118.734
417225500	-153.852
417225600	-120.259
417225700	-140.86
417225800	-126.407
417225900	-154.924
417226000	-120.173
417226100	-147.927
417226200	-122.324
417226300	-152.718
417226400	-122.353
417226500	-144.753
417226600	-120.837
417226700	-139.399
417226800	-122.476
417226900	-143.599
417227000	-121.157
417227100	-131.184
417227200	-119.14
417227300	-136.504
417227400	-120.891
417227500	-144.674
417227600	-120.577
417227700	-144.788
417227800	-122.463
417227900	-141.4
417228000	-120.278
417228100	-158.721
417228200	-120.203
417228300	-152.317
417228400	-123.202
417228500	-141.956
417228600	-120.523
417228700	-149.369
417228800	-121.662
417228900	-139.589
417229000	-120.646
417229100	-155.598
417229200	-122.229
417229300	-144.964
417229400	-119.455
417229500	-137.332
417229600	-122.488
417229700	-133.996
417229800	-120.532
417229900	-136.672
417230000	-123.053
417230100	-140.849
417230200	-121.943
417230300	-140.951
417230400	-120.618
417230500	-142.567
417230600	-119.462
417230700	-142.611
417230800	-120.062
417230900	-143.522
417231000	-121.798
417231100	-142.063
417231200	-118.891
417231300	-138.141
417231400	-121.408
417231500	-137.646
417231600	-122.15
417231700	-168.509
417231800	-122.105
417231900	-146.811
417232000	-123.47
417232100	-145.076
417232200	-119.025
417232300	-141.195
417232400	-121.924
417232500	-141.024
417232600	-120.406
417232700	-150.346
417232800	-121.149
417232900	-140.217
417233000	-120.966
417233100	-143.309
417233200	-121.34
417233300	-149.361
417233400	-122.593
417233500	-139.797
417233600	-120.233
417233700	-136.064
417233800	-119.217
417233900	-132.787
417234000	-122.157
417234100	-139.86
417234200	-123.245
417234300	-137.648
417234400	-123.491
417234500	-142.635
417234600	-120.662
417234700	-142.355
417234800	-118.631
417234900	-146.553
417235000	-122.589
417235100	-149.876
417235200	-120.05
417235300	-138.63
417235400	-121.528
417235500	-136.83
417235600	-120.718
417235700	-146.272
417235800	-120.234
417235900	-139.577
417236000	-123.292
417236100	-151.956
417236200	-123.065
417236300	-141.815
417236400	-118.889
417236500	-147.487
417236600	-121.859
417236700	-139.159
417236800	-120.227
417236900	-136.961
417237000	-122.315
417237100	-141.858
417237200	-122.739
417237300	-145.765
417237400	-121.453
417237500	-142.567
417237600	-123.671
417237700	-149.894
417237800	-123.867
417237900	-139.871
417238000	-122.19
417238100	-140.811
417238200	-120.208
417238300	-146.415
417238400	-120.572
417238500	-149.087
417238600	-118.965
417238700	-142.735
417238800	-120.118
417238900	-148.949
417239000	-120.445
417239100	-146.478
417239200	-122.613
417239300	-140.187
417239400	-123.684
417239500	-143.671
417239600	-123.938
417239700	-138.388
417239800	-121.83
417239900	-136.338
417240000	-119.808
417240100	-137.532
417240200	-120.672
417240300	-140.295
417240400	-123.48
417240500	-138.918
417240600	-121.573
417240700	-147.377
417240800	-122.462
417240900	-138.769
417241000	-121.513
417241100	-135.54
417241200	-120.131
417241300	-140.434
417241400	-122.393
417241500	-148.649
417241600	-123.009
417241700	-152.273
417241800	-120.008
417241900	-140.524
417242000	-119.145
417242100	-144.249
417242200	-122.266
417242300	-149.25
417242400	-124.064
417242500	-139.503
417242600	-123.481
417242700	-162.185
417242800	-119.079
417242900	-143.382
417243000	-122.537
417243100	-139.646
417243200	-120.564
417243300	-154.589
417243400	-121.302
417243500	-143.385
417243600	-121.045
417243700	-147.722
417243800	-121.017
417243900	-142.896
417244000	-120.241
417244100	-134.193
417244200	-119.672
417244300	-135.996
417244400	-122.778
417244500	-162.741
417244600	-121.238
417244700	-137.035
417244800	-119.228
417244900	-142.904
417245000	-122.634
417245100	-135.336
417245200	-121.392
417245300	-144.101
417245400	-123.603
417245500	-144.952
417245600	-119.739
417245700	-159.544
417245800	-119.902
417245900	-138.753
417246000	-120.402
417246100	-139.942
417246200	-122.562
417246300	-141.043
417246400	-120.084
417246500	-146.008
417246600	-120.834
417246700	-143.251
417246800	-119.243
417246900	-138.407
417247000	-119.624
417247100	-142.286
417247200	-120.403
417247300	-150.365
417247400	-120.734
417247500	-142.357
417247600	-120.204
417247700	-138.696
417247800	-123.961
417247900	-144.293
417248000	-120.02
417248100	-133.365
417248200	-124.771
417248300	-147.533
417248400	-121.145
417248500	-147.545
417248600	-120.298
417248700	-144.672
417248800	-126.177
417248900	-144.174
417249000	-122.244
417249100	-137.644
417249200	-124.108
417249300	-144.512
417249400	-121.325
417249500	-152.726
417249600	-120.878
417249700	-142.925
417249800	-123.03
[truncated: 18,002 more rows]
