# Supplementary material for: Passive frequency comb generation at radiofrequency for ranging applications
Source: Nat Commun. 2024 Apr 2;15:2844. doi: 10.1038/s41467-024-46940-2 (PMC10987526; doi:10.1038/s41467-024-46940-2)
Supplement: Supplementary file 5 — Source Data [file 41467_2024_46940_MOESM5_ESM.zip › Figure3_Data/836_10MHz_-06_20dBm.xlsx]

## Sheet: Sheet1
frequency (Hz)	power (dBm)
417050000	-123.645
417050100	-141.147
417050200	-121.049
417050300	-145.39
417050400	-123.033
417050500	-136.971
417050600	-123.475
417050700	-140.519
417050800	-123.805
417050900	-143.234
417051000	-121.412
417051100	-133.572
417051200	-122.876
417051300	-139.224
417051400	-120.343
417051500	-142.119
417051600	-121.453
417051700	-139.883
417051800	-122.41
417051900	-153.694
417052000	-123.574
417052100	-137.083
417052200	-122.14
417052300	-147.173
417052400	-121.778
417052500	-143.45
417052600	-121.197
417052700	-141.357
417052800	-122.328
417052900	-144.103
417053000	-122.103
417053100	-145.328
417053200	-121.099
417053300	-142.117
417053400	-123.219
417053500	-146.827
417053600	-121.285
417053700	-147.224
417053800	-121.283
417053900	-153.588
417054000	-121.404
417054100	-142.904
417054200	-122.843
417054300	-148.243
417054400	-120.892
417054500	-143.596
417054600	-118.675
417054700	-140.665
417054800	-122.568
417054900	-134.91
417055000	-120.246
417055100	-144.196
417055200	-120.722
417055300	-147.208
417055400	-122.459
417055500	-146.759
417055600	-124.583
417055700	-143.07
417055800	-123.115
417055900	-146.843
417056000	-120.717
417056100	-147.987
417056200	-120.802
417056300	-136.858
417056400	-121.834
417056500	-144.519
417056600	-122.68
417056700	-140.801
417056800	-121.746
417056900	-137.633
417057000	-121.202
417057100	-153.593
417057200	-120.424
417057300	-148.583
417057400	-121.787
417057500	-154.517
417057600	-122.08
417057700	-139.154
417057800	-119.463
417057900	-146.812
417058000	-119.842
417058100	-150.722
417058200	-121.924
417058300	-136.817
417058400	-122.434
417058500	-152.538
417058600	-122.281
417058700	-139.766
417058800	-120.498
417058900	-138.949
417059000	-122.922
417059100	-134.966
417059200	-120.541
417059300	-137.89
417059400	-124.729
417059500	-137.035
417059600	-121.006
417059700	-145.813
417059800	-122.888
417059900	-137.99
417060000	-120.967
417060100	-134.365
417060200	-117.949
417060300	-147.715
417060400	-121.434
417060500	-150.757
417060600	-121.993
417060700	-147.353
417060800	-120.886
417060900	-139.635
417061000	-122.385
417061100	-145.563
417061200	-120.518
417061300	-147.53
417061400	-116.563
417061500	-144.924
417061600	-119.321
417061700	-135.496
417061800	-120.035
417061900	-141.889
417062000	-122.736
417062100	-142.054
417062200	-122.832
417062300	-139.88
417062400	-123.825
417062500	-141.858
417062600	-123.021
417062700	-137.165
417062800	-121.749
417062900	-135.022
417063000	-124.065
417063100	-142.1
417063200	-119.972
417063300	-158.025
417063400	-121.005
417063500	-171.765
417063600	-122.017
417063700	-141.476
417063800	-121.381
417063900	-151.471
417064000	-123.653
417064100	-155.293
417064200	-123.162
417064300	-142.275
417064400	-122.231
417064500	-143.618
417064600	-122.756
417064700	-138.656
417064800	-122.865
417064900	-140.721
417065000	-119.451
417065100	-149.364
417065200	-124.226
417065300	-147.374
417065400	-119.907
417065500	-144.802
417065600	-120.558
417065700	-141.068
417065800	-124.361
417065900	-139.143
417066000	-120.621
417066100	-136.17
417066200	-122.5
417066300	-148.169
417066400	-123.054
417066500	-147.361
417066600	-121.341
417066700	-137.572
417066800	-121.185
417066900	-145.558
417067000	-121.207
417067100	-145.651
417067200	-122.28
417067300	-144.086
417067400	-122.955
417067500	-139.12
417067600	-123.382
417067700	-142.496
417067800	-123.956
417067900	-151.856
417068000	-121.651
417068100	-141.495
417068200	-121.423
417068300	-138.987
417068400	-120.229
417068500	-138.731
417068600	-121.292
417068700	-136.621
417068800	-122.672
417068900	-144.669
417069000	-121.094
417069100	-151.395
417069200	-121.322
417069300	-137.848
417069400	-122.18
417069500	-138.599
417069600	-120.542
417069700	-138.252
417069800	-118.959
417069900	-141.563
417070000	-121.407
417070100	-141.452
417070200	-125.941
417070300	-149.27
417070400	-121.479
417070500	-147.151
417070600	-123.412
417070700	-140.52
417070800	-117.44
417070900	-139.741
417071000	-122.675
417071100	-138.969
417071200	-121.75
417071300	-139.593
417071400	-123.237
417071500	-141.272
417071600	-125.149
417071700	-141.118
417071800	-122.793
417071900	-152.951
417072000	-120.97
417072100	-144.346
417072200	-121.804
417072300	-135.227
417072400	-121.879
417072500	-139.091
417072600	-122.699
417072700	-142.788
417072800	-122.112
417072900	-151.232
417073000	-121.862
417073100	-138.871
417073200	-123.916
417073300	-139.15
417073400	-119.703
417073500	-146.859
417073600	-122.622
417073700	-150.104
417073800	-122.478
417073900	-143.596
417074000	-123.464
417074100	-138.751
417074200	-121.847
417074300	-142.858
417074400	-122.262
417074500	-140.561
417074600	-122.651
417074700	-137.265
417074800	-121.707
417074900	-141.923
417075000	-122.092
417075100	-136.384
417075200	-120.701
417075300	-143.449
417075400	-123.209
417075500	-136.187
417075600	-123.403
417075700	-138.89
417075800	-123.674
417075900	-146.875
417076000	-123.764
417076100	-143.724
417076200	-119.548
417076300	-137.838
417076400	-121.357
417076500	-142.762
417076600	-121.661
417076700	-141.117
417076800	-121.551
417076900	-156.005
417077000	-121.608
417077100	-143.782
417077200	-121.248
417077300	-149.524
417077400	-123.809
417077500	-145.383
417077600	-120.418
417077700	-136.423
417077800	-123.052
417077900	-146.255
417078000	-119.933
417078100	-146.076
417078200	-121.851
417078300	-132.902
417078400	-121.434
417078500	-135.58
417078600	-119.778
417078700	-149.614
417078800	-121.73
417078900	-142.331
417079000	-121.355
417079100	-145.636
417079200	-120.19
417079300	-147.325
417079400	-120.282
417079500	-140.834
417079600	-121.565
417079700	-140.252
417079800	-123.576
417079900	-151.729
417080000	-120.047
417080100	-141.534
417080200	-120.049
417080300	-141.766
417080400	-120.995
417080500	-142.518
417080600	-125.674
417080700	-138.162
417080800	-119.255
417080900	-141.673
417081000	-124.816
417081100	-147.395
417081200	-122.187
417081300	-140.366
417081400	-121.649
417081500	-144.538
417081600	-119.132
417081700	-143.141
417081800	-125.47
417081900	-144.446
417082000	-120.337
417082100	-135.306
417082200	-121.22
417082300	-132.761
417082400	-121.797
417082500	-143.889
417082600	-121.112
417082700	-145.99
417082800	-121.543
417082900	-138.225
417083000	-120.785
417083100	-142.702
417083200	-125.552
417083300	-141.681
417083400	-122.731
417083500	-149.981
417083600	-125.102
417083700	-146.043
417083800	-123.905
417083900	-138.332
417084000	-122.825
417084100	-144.866
417084200	-121.795
417084300	-140.025
417084400	-119.605
417084500	-139.075
417084600	-120.124
417084700	-144.13
417084800	-122.435
417084900	-133.672
417085000	-122.683
417085100	-148.251
417085200	-122.37
417085300	-138.908
417085400	-122.376
417085500	-145.248
417085600	-121.085
417085700	-136.038
417085800	-121.958
417085900	-141.391
417086000	-123.555
417086100	-139.442
417086200	-123.091
417086300	-143.436
417086400	-121.442
417086500	-143.389
417086600	-123.5
417086700	-147.727
417086800	-121.164
417086900	-146.797
417087000	-121.059
417087100	-141.081
417087200	-121.667
417087300	-136.031
417087400	-123.035
417087500	-134.57
417087600	-122.717
417087700	-143.373
417087800	-123.671
417087900	-136.121
417088000	-123.489
417088100	-136.605
417088200	-121.207
417088300	-138.52
417088400	-119.787
417088500	-141.064
417088600	-119.766
417088700	-136.434
417088800	-121.207
417088900	-146.604
417089000	-125.487
417089100	-134.569
417089200	-120.325
417089300	-141.355
417089400	-119.895
417089500	-155.934
417089600	-121.693
417089700	-144.072
417089800	-122.739
417089900	-138.406
417090000	-120.47
417090100	-135.379
417090200	-122.36
417090300	-140.058
417090400	-123.166
417090500	-142.04
417090600	-121.338
417090700	-137.268
417090800	-120.118
417090900	-142.848
417091000	-119.983
417091100	-138.836
417091200	-121.547
417091300	-143.343
417091400	-122.433
417091500	-144.264
417091600	-120.468
417091700	-140.254
417091800	-123.579
417091900	-144.048
417092000	-119.713
417092100	-140.288
417092200	-122.054
417092300	-144.299
417092400	-120.801
417092500	-140.987
417092600	-122.246
417092700	-140.84
417092800	-122.261
417092900	-138.755
417093000	-120.291
417093100	-139.823
417093200	-119.766
417093300	-145.508
417093400	-122.932
417093500	-143.553
417093600	-122.436
417093700	-138.201
417093800	-121.395
417093900	-142.405
417094000	-121.747
417094100	-142.15
417094200	-123.233
417094300	-146.054
417094400	-122.667
417094500	-148.346
417094600	-121.348
417094700	-146.648
417094800	-121.448
417094900	-146.653
417095000	-120.132
417095100	-134.559
417095200	-122.181
417095300	-138.897
417095400	-122.186
417095500	-157.1
417095600	-119.324
417095700	-149.568
417095800	-121.304
417095900	-144.387
417096000	-122.218
417096100	-142.819
417096200	-119.75
417096300	-143.315
417096400	-119.694
417096500	-132.577
417096600	-120.25
417096700	-138.945
417096800	-121.555
417096900	-139.675
417097000	-119.972
417097100	-138.442
417097200	-121.317
417097300	-137.41
417097400	-123.791
417097500	-158.654
417097600	-121.171
417097700	-143.817
417097800	-121.166
417097900	-144.899
417098000	-121.18
417098100	-148.38
417098200	-121.298
417098300	-147.641
417098400	-120.701
417098500	-145.944
417098600	-119.156
417098700	-146.431
417098800	-119.27
417098900	-133.503
417099000	-119.033
417099100	-140.033
417099200	-122.042
417099300	-139.425
417099400	-120.124
417099500	-155.851
417099600	-121.816
417099700	-146.973
417099800	-122.647
417099900	-136.588
417100000	-122.336
417100100	-141.865
417100200	-122.471
417100300	-139.087
417100400	-122.32
417100500	-139.539
417100600	-122.362
417100700	-145.481
417100800	-121.672
417100900	-134.074
417101000	-122.146
417101100	-149.518
417101200	-122.332
417101300	-135.635
417101400	-119.134
417101500	-141.013
417101600	-120.471
417101700	-139.384
417101800	-121.592
417101900	-131.783
417102000	-123.126
417102100	-136.526
417102200	-122.393
417102300	-140.374
417102400	-122.401
417102500	-142.956
417102600	-121.162
417102700	-148.814
417102800	-122.39
417102900	-140.308
417103000	-122.223
417103100	-136.778
417103200	-120.214
417103300	-147.437
417103400	-122.528
417103500	-141.41
417103600	-120.443
417103700	-141.724
417103800	-119.397
417103900	-149.806
417104000	-120.683
417104100	-145.294
417104200	-119.144
417104300	-140.562
417104400	-122.455
417104500	-138.683
417104600	-121.903
417104700	-145.274
417104800	-122.904
417104900	-147.141
417105000	-120.839
417105100	-151.4
417105200	-121.111
417105300	-152.822
417105400	-122.709
417105500	-134.432
417105600	-120.032
417105700	-145.533
417105800	-120.763
417105900	-146.229
417106000	-120.787
417106100	-141.138
417106200	-120.8
417106300	-145.904
417106400	-119.482
417106500	-141.554
417106600	-121.429
417106700	-142.788
417106800	-123.26
417106900	-148.508
417107000	-120.991
417107100	-149.453
417107200	-124.082
417107300	-140.448
417107400	-120.985
417107500	-140.569
417107600	-121.865
417107700	-141.649
417107800	-119.308
417107900	-139.473
417108000	-120.163
417108100	-153.466
417108200	-121.013
417108300	-137.033
417108400	-122.011
417108500	-141.174
417108600	-122.707
417108700	-136.796
417108800	-120.949
417108900	-139.475
417109000	-120.847
417109100	-155.548
417109200	-123.966
417109300	-144.514
417109400	-121.838
417109500	-136.723
417109600	-120.62
417109700	-149.693
417109800	-120.54
417109900	-146.864
417110000	-119.823
417110100	-139.049
417110200	-117.819
417110300	-141.09
417110400	-117.819
417110500	-144.892
417110600	-119.753
417110700	-147.783
417110800	-118.307
417110900	-139.188
417111000	-119.517
417111100	-158.368
417111200	-120.714
417111300	-147.819
417111400	-120.202
417111500	-140.698
417111600	-120.755
417111700	-146.679
417111800	-120.349
417111900	-141.636
417112000	-121.393
417112100	-144.295
417112200	-122.852
417112300	-135.009
417112400	-121.031
417112500	-138.338
417112600	-121.59
417112700	-138.58
417112800	-123.335
417112900	-147.086
417113000	-119.114
417113100	-131.311
417113200	-119.094
417113300	-139.083
417113400	-120.506
417113500	-147.182
417113600	-121.987
417113700	-137.708
417113800	-120.829
417113900	-138.761
417114000	-123.535
417114100	-137.793
417114200	-121.85
417114300	-143.908
417114400	-119.487
417114500	-146.269
417114600	-119.427
417114700	-136.2
417114800	-120.001
417114900	-140.67
417115000	-123.508
417115100	-135.214
417115200	-121.918
417115300	-132.958
417115400	-121.7
417115500	-142.961
417115600	-121.079
417115700	-132.979
417115800	-123.136
417115900	-133.926
417116000	-117.292
417116100	-142.384
417116200	-121.986
417116300	-140.292
417116400	-121.193
417116500	-139.862
417116600	-124.112
417116700	-148.845
417116800	-120.967
417116900	-141.172
417117000	-120.189
417117100	-143.367
417117200	-122.172
417117300	-136.901
417117400	-121.66
417117500	-142.339
417117600	-122.608
417117700	-139.259
417117800	-120.934
417117900	-139.529
417118000	-121.676
417118100	-138.915
417118200	-123.126
417118300	-144.935
417118400	-121.22
417118500	-147.703
417118600	-118.279
417118700	-135.639
417118800	-118.906
417118900	-132.307
417119000	-121.424
417119100	-139.318
417119200	-121.47
417119300	-144.582
417119400	-121.78
417119500	-152.191
417119600	-120.905
417119700	-144.694
417119800	-119.648
417119900	-144.254
417120000	-121.845
417120100	-138.383
417120200	-118.331
417120300	-147.49
417120400	-120.38
417120500	-147.052
417120600	-119.605
417120700	-136.07
417120800	-120.05
417120900	-149.787
417121000	-122.102
417121100	-145.249
417121200	-120.911
417121300	-143.762
417121400	-122.119
417121500	-147.038
417121600	-119.731
417121700	-140.886
417121800	-122.135
417121900	-150.832
417122000	-122.805
417122100	-151.706
417122200	-122.839
417122300	-137.652
417122400	-123.716
417122500	-134.858
417122600	-120.324
417122700	-143.653
417122800	-120.971
417122900	-142.655
417123000	-122.158
417123100	-144.643
417123200	-119.536
417123300	-147.643
417123400	-120.287
417123500	-152.073
417123600	-122.921
417123700	-145.604
417123800	-122.554
417123900	-149.774
417124000	-119.231
417124100	-147.71
417124200	-120.545
417124300	-141.913
417124400	-120.192
417124500	-140.627
417124600	-119.102
417124700	-139.122
417124800	-123.065
417124900	-140.276
417125000	-118.744
417125100	-143.244
417125200	-121.165
417125300	-149.536
417125400	-120.402
417125500	-143.404
417125600	-122.814
417125700	-145.242
417125800	-120.151
417125900	-149.824
417126000	-118.58
417126100	-139.586
417126200	-119.977
417126300	-141.988
417126400	-122.171
417126500	-142.347
417126600	-118.804
417126700	-140.742
417126800	-119.874
417126900	-142.917
417127000	-121.35
417127100	-141.264
417127200	-120.798
417127300	-141.298
417127400	-121.128
417127500	-145.718
417127600	-119.622
417127700	-148.919
417127800	-120.064
417127900	-136.247
417128000	-120.618
417128100	-146.066
417128200	-121.553
417128300	-141.163
417128400	-122.438
417128500	-137.027
417128600	-122.415
417128700	-151.118
417128800	-120.41
417128900	-142.547
417129000	-121.956
417129100	-140.507
417129200	-119.975
417129300	-137.301
417129400	-122.472
417129500	-132.859
417129600	-120.843
417129700	-154.031
417129800	-120.801
417129900	-153.603
417130000	-120.769
417130100	-130.998
417130200	-118.039
417130300	-132.049
417130400	-119.056
417130500	-141.304
417130600	-122.362
417130700	-130.221
417130800	-119.664
417130900	-134.492
417131000	-121.979
417131100	-151.455
417131200	-121.664
417131300	-143.834
417131400	-120.048
417131500	-146.802
417131600	-121.008
417131700	-138.598
417131800	-120.729
417131900	-144.509
417132000	-121.524
417132100	-143.16
417132200	-122.594
417132300	-137.651
417132400	-122.122
417132500	-140.46
417132600	-121.34
417132700	-140.498
417132800	-122.596
417132900	-142.367
417133000	-119.98
417133100	-145.599
417133200	-122.144
417133300	-148.25
417133400	-121.176
417133500	-142.014
417133600	-120.752
417133700	-141.311
417133800	-121.68
417133900	-138.877
417134000	-122.904
417134100	-138.673
417134200	-118.366
417134300	-144.083
417134400	-118.896
417134500	-135.149
417134600	-119.222
417134700	-142.312
417134800	-122.501
417134900	-138.128
417135000	-119.957
417135100	-144.459
417135200	-122.449
417135300	-142.866
417135400	-120.567
417135500	-142.966
417135600	-118.397
417135700	-139.417
417135800	-119.979
417135900	-146.434
417136000	-119.754
417136100	-149.321
417136200	-120.274
417136300	-140.183
417136400	-119.978
417136500	-150.457
417136600	-120.961
417136700	-136.35
417136800	-122.608
417136900	-141.233
417137000	-117.77
417137100	-145.995
417137200	-122.398
417137300	-141.259
417137400	-119.547
417137500	-151.737
417137600	-120.934
417137700	-142.711
417137800	-121.055
417137900	-145.234
417138000	-122.048
417138100	-138.359
417138200	-122.988
417138300	-139.915
417138400	-119.789
417138500	-138.786
417138600	-121.166
417138700	-143.449
417138800	-119.031
417138900	-138.462
417139000	-118.142
417139100	-149.339
417139200	-119.254
417139300	-133.651
417139400	-121.516
417139500	-138.85
417139600	-121.298
417139700	-149.518
417139800	-120.277
417139900	-141.531
417140000	-118.273
417140100	-136.914
417140200	-119.278
417140300	-142.638
417140400	-120.515
417140500	-144.445
417140600	-121.425
417140700	-136.731
417140800	-122.618
417140900	-140.41
417141000	-121.878
417141100	-140.272
417141200	-123.063
417141300	-142.383
417141400	-121.673
417141500	-149.029
417141600	-122.334
417141700	-139.669
417141800	-119.861
417141900	-151.491
417142000	-121.446
417142100	-142.634
417142200	-120.501
417142300	-133.21
417142400	-119.304
417142500	-142.235
417142600	-119.306
417142700	-138.346
417142800	-121.871
417142900	-140.914
417143000	-119.721
417143100	-140.395
417143200	-123.242
417143300	-150.061
417143400	-119.819
417143500	-143.91
417143600	-121.002
417143700	-133.569
417143800	-121.484
417143900	-140.569
417144000	-121.806
417144100	-138.96
417144200	-122.079
417144300	-139.431
417144400	-120.543
417144500	-136.757
417144600	-119.274
417144700	-145.388
417144800	-118.784
417144900	-138.325
417145000	-118.411
417145100	-138.142
417145200	-120.074
417145300	-145.022
417145400	-117.4
417145500	-141.108
417145600	-122.2
417145700	-132.323
417145800	-117.805
417145900	-138.285
417146000	-121.182
417146100	-141.279
417146200	-120.615
417146300	-139.314
417146400	-122.002
417146500	-132.961
417146600	-121.069
417146700	-143.364
417146800	-124.002
417146900	-148.352
417147000	-122.253
417147100	-139.53
417147200	-121.05
417147300	-136.753
417147400	-122.291
417147500	-141.413
417147600	-123.452
417147700	-139.58
417147800	-120.907
417147900	-146.415
417148000	-123.681
417148100	-138.81
417148200	-118.957
417148300	-143.883
417148400	-121.446
417148500	-138.021
417148600	-121.002
417148700	-149.975
417148800	-121.064
417148900	-141.238
417149000	-121.357
417149100	-135.877
417149200	-122.587
417149300	-141.3
417149400	-118.658
417149500	-153.164
417149600	-122.179
417149700	-140.124
417149800	-120.259
417149900	-146.606
417150000	-119.855
417150100	-144.603
417150200	-119.666
417150300	-144.101
417150400	-119.327
417150500	-140.09
417150600	-120.374
417150700	-137.438
417150800	-120.74
417150900	-133.028
417151000	-119.338
417151100	-132.27
417151200	-118.469
417151300	-136.123
417151400	-122.03
417151500	-135.08
417151600	-121.658
417151700	-150.003
417151800	-120.649
417151900	-139.145
417152000	-120.939
417152100	-151.927
417152200	-121.279
417152300	-136.738
417152400	-122.365
417152500	-138.143
417152600	-120.181
417152700	-149.66
417152800	-119.143
417152900	-144.194
417153000	-119.478
417153100	-142.182
417153200	-121.721
417153300	-145.742
417153400	-118.158
417153500	-140.192
417153600	-118.968
417153700	-155.111
417153800	-122.042
417153900	-142.269
417154000	-119.917
417154100	-144.055
417154200	-119.65
417154300	-140.926
417154400	-124.604
417154500	-144.809
417154600	-120.636
417154700	-147.353
417154800	-122.741
417154900	-138.765
417155000	-125.595
417155100	-140.133
417155200	-121.859
417155300	-146.307
417155400	-120.934
417155500	-140.801
417155600	-120.852
417155700	-135.583
417155800	-120.686
417155900	-155.674
417156000	-122.57
417156100	-146.373
417156200	-121.625
417156300	-135.73
417156400	-119.718
417156500	-139.321
417156600	-121.326
417156700	-148.184
417156800	-119.265
417156900	-143.407
417157000	-122.201
417157100	-140.11
417157200	-121.74
417157300	-140.39
417157400	-122.616
417157500	-151.057
417157600	-120.268
417157700	-133.761
417157800	-122.431
417157900	-151.384
417158000	-122.421
417158100	-143.63
417158200	-119.849
417158300	-141.027
417158400	-122.537
417158500	-147.84
417158600	-121.033
417158700	-135.664
417158800	-120.537
417158900	-143.383
417159000	-122.372
417159100	-139.313
417159200	-121.1
417159300	-146.795
417159400	-122.972
417159500	-142.611
417159600	-118.406
417159700	-143.871
417159800	-120.168
417159900	-143.894
417160000	-122.823
417160100	-142.421
417160200	-121.126
417160300	-139.016
417160400	-123.324
417160500	-133.902
417160600	-121.683
417160700	-152.151
417160800	-122.723
417160900	-151.833
417161000	-121.072
417161100	-131.149
417161200	-122.073
417161300	-144.539
417161400	-122.072
417161500	-151.369
417161600	-118.801
417161700	-158.946
417161800	-120.646
417161900	-136.318
417162000	-120.886
417162100	-145.676
417162200	-120.886
417162300	-145.149
417162400	-120.192
417162500	-135.799
417162600	-121.702
417162700	-137.899
417162800	-121.065
417162900	-151.243
417163000	-121.447
417163100	-147.228
417163200	-118.575
417163300	-140.104
417163400	-122.416
417163500	-141.77
417163600	-118.496
417163700	-146.02
417163800	-118.627
417163900	-143.098
417164000	-123.226
417164100	-143.741
417164200	-119.394
417164300	-146.786
417164400	-121.377
417164500	-152.867
417164600	-121.955
417164700	-148.185
417164800	-118.784
417164900	-133.531
417165000	-120.867
417165100	-153.674
417165200	-121.864
417165300	-139.008
417165400	-119.768
417165500	-148.048
417165600	-122.54
417165700	-138.389
417165800	-120.499
417165900	-140.982
417166000	-121.879
417166100	-140.631
417166200	-120.682
417166300	-140.251
417166400	-120.27
417166500	-137.667
417166600	-120.366
417166700	-137.381
417166800	-119.369
417166900	-147.201
417167000	-122.407
417167100	-143.121
417167200	-121.029
417167300	-141.694
417167400	-120.132
417167500	-142.429
417167600	-122.022
417167700	-133.932
417167800	-119.054
417167900	-141.069
417168000	-120.381
417168100	-142.508
417168200	-121.627
417168300	-143.259
417168400	-121.81
417168500	-148.077
417168600	-121.804
417168700	-134.989
417168800	-122.177
417168900	-150.049
417169000	-122.988
417169100	-136.72
417169200	-118.623
417169300	-145.039
417169400	-119.801
417169500	-138.603
417169600	-122.215
417169700	-142.568
417169800	-122.763
417169900	-166.44
417170000	-122.668
417170100	-148.86
417170200	-118.139
417170300	-143.385
417170400	-120.972
417170500	-147.95
417170600	-121.958
417170700	-139.065
417170800	-119.763
417170900	-139.73
417171000	-123.861
417171100	-135.423
417171200	-121.323
417171300	-136.608
417171400	-122.856
417171500	-141.422
417171600	-123.45
417171700	-153.307
417171800	-119.79
417171900	-136.408
417172000	-121.385
417172100	-148.151
417172200	-120.545
417172300	-139.814
417172400	-122.271
417172500	-140.737
417172600	-120.609
417172700	-139.243
417172800	-123.109
417172900	-144.142
417173000	-120.4
417173100	-140.603
417173200	-122.33
417173300	-146.081
417173400	-124.349
417173500	-137.25
417173600	-122.83
417173700	-153.474
417173800	-122.38
417173900	-140.963
417174000	-121.185
417174100	-140.725
417174200	-124.753
417174300	-135.463
417174400	-121.277
417174500	-142.763
417174600	-119.991
417174700	-136.844
417174800	-123.425
417174900	-147.137
417175000	-121.775
417175100	-143.976
417175200	-123.752
417175300	-147.134
417175400	-119.369
417175500	-158.474
417175600	-119.401
417175700	-137.15
417175800	-120.768
417175900	-139.73
417176000	-121.943
417176100	-141.284
417176200	-120.906
417176300	-139.271
417176400	-123.136
417176500	-140.499
417176600	-121.819
417176700	-146.194
417176800	-122.125
417176900	-146.909
417177000	-120.71
417177100	-142.852
417177200	-121.895
417177300	-141.586
417177400	-123.367
417177500	-137.742
417177600	-119.378
417177700	-140.673
417177800	-120.825
417177900	-145.925
417178000	-121.201
417178100	-150.42
417178200	-120.415
417178300	-148.493
417178400	-119.971
417178500	-134.712
417178600	-121.788
417178700	-137.852
417178800	-120.753
417178900	-140.266
417179000	-124.399
417179100	-144.393
417179200	-122.8
417179300	-162.467
417179400	-121.486
417179500	-142.31
417179600	-121.475
417179700	-149.495
417179800	-125.427
417179900	-136.184
417180000	-119.588
417180100	-153.396
417180200	-120.768
417180300	-158.2
417180400	-120.291
417180500	-137.56
417180600	-119.714
417180700	-146.919
417180800	-123.267
417180900	-146.31
417181000	-122.543
417181100	-144.014
417181200	-122.389
417181300	-152.165
417181400	-123.602
417181500	-137.502
417181600	-120.941
417181700	-143.502
417181800	-123.746
417181900	-136.152
417182000	-122.959
417182100	-148.956
417182200	-117.642
417182300	-143.571
417182400	-122.956
417182500	-166.78
417182600	-121.59
417182700	-144.797
417182800	-121.476
417182900	-139.768
417183000	-119.996
417183100	-153.319
417183200	-124.697
417183300	-142.341
417183400	-123.498
417183500	-142.327
417183600	-121.199
417183700	-149.908
417183800	-122.203
417183900	-141.266
417184000	-121.01
417184100	-152.09
417184200	-120.88
417184300	-145.007
417184400	-125.311
417184500	-139.346
417184600	-123.776
417184700	-143.614
417184800	-122.855
417184900	-149.429
417185000	-122.569
417185100	-139.499
417185200	-123.608
417185300	-149.071
417185400	-121.464
417185500	-150.048
417185600	-120.853
417185700	-154.762
417185800	-120.39
417185900	-143.089
417186000	-123.091
417186100	-139.89
417186200	-120.632
417186300	-139.552
417186400	-121.752
417186500	-145.987
417186600	-120.721
417186700	-134.733
417186800	-123.841
417186900	-139.571
417187000	-123.909
417187100	-141.852
417187200	-124.855
417187300	-142.075
417187400	-121.718
417187500	-141.013
417187600	-122.622
417187700	-136.519
417187800	-121.539
417187900	-157.075
417188000	-118.876
417188100	-151.932
417188200	-122.827
417188300	-139.947
417188400	-121.573
417188500	-144.958
417188600	-120.452
417188700	-140.866
417188800	-122.975
417188900	-147.115
417189000	-120.307
417189100	-138.029
417189200	-118.282
417189300	-141.921
417189400	-122.03
417189500	-143.406
417189600	-123.353
417189700	-139.69
417189800	-122.467
417189900	-144.807
417190000	-120.413
417190100	-147.407
417190200	-120.82
417190300	-145.746
417190400	-123.218
417190500	-153.319
417190600	-123.024
417190700	-163.249
417190800	-120.286
417190900	-147.659
417191000	-120.844
417191100	-144.652
417191200	-121.356
417191300	-149.446
417191400	-123.166
417191500	-139.636
417191600	-122.265
417191700	-162.955
417191800	-121.97
417191900	-152.625
417192000	-123.545
417192100	-135.585
417192200	-122.713
417192300	-146.501
417192400	-121.133
417192500	-150.532
417192600	-123.569
417192700	-134.431
417192800	-121.018
417192900	-139.011
417193000	-122.999
417193100	-138.954
417193200	-122.203
417193300	-147.02
417193400	-122.61
417193500	-148.874
417193600	-122.959
417193700	-139.403
417193800	-123.752
417193900	-139.884
417194000	-122.148
417194100	-147.177
417194200	-119.875
417194300	-140.868
417194400	-119.497
417194500	-146.596
417194600	-118.277
417194700	-139.407
417194800	-121.778
417194900	-142.799
417195000	-123.043
417195100	-137.528
417195200	-122.237
417195300	-138.888
417195400	-121.439
417195500	-142.637
417195600	-120.107
417195700	-154.416
417195800	-123.889
417195900	-149.171
417196000	-122.444
417196100	-142.798
417196200	-123.062
417196300	-143.241
417196400	-118.953
417196500	-146.802
417196600	-121.249
417196700	-133.816
417196800	-117.274
417196900	-144.365
417197000	-123.709
417197100	-143.019
417197200	-121.698
417197300	-132.39
417197400	-119.765
417197500	-152.759
417197600	-119.627
417197700	-150.524
417197800	-120.39
417197900	-144.089
417198000	-125.138
417198100	-141.301
417198200	-120.251
417198300	-142.928
417198400	-122.222
417198500	-141.198
417198600	-121.476
417198700	-139.239
417198800	-121.5
417198900	-132.672
417199000	-120.974
417199100	-139.495
417199200	-123.837
417199300	-136.57
417199400	-123.886
417199500	-138.548
417199600	-123.984
417199700	-151.522
417199800	-121.429
417199900	-139.735
417200000	-122.005
417200100	-140.013
417200200	-122.315
417200300	-140.344
417200400	-119.362
417200500	-136.318
417200600	-119.363
417200700	-147.203
417200800	-124.162
417200900	-133.661
417201000	-119.077
417201100	-153.104
417201200	-122.164
417201300	-130.888
417201400	-120.716
417201500	-140.281
417201600	-119.445
417201700	-139.36
417201800	-120.326
417201900	-140.843
417202000	-122.747
417202100	-135.182
417202200	-124.336
417202300	-138.583
417202400	-123.065
417202500	-147.528
417202600	-124.76
417202700	-142.09
417202800	-120.896
417202900	-149.523
417203000	-121.41
417203100	-132.832
417203200	-121.102
417203300	-142.176
417203400	-121.07
417203500	-149.779
417203600	-119.225
417203700	-146.029
417203800	-123.434
417203900	-142.314
417204000	-118.127
417204100	-145.673
417204200	-121.776
417204300	-138.888
417204400	-122.422
417204500	-141.559
417204600	-120.493
417204700	-140.115
417204800	-122.766
417204900	-144.495
417205000	-123.376
417205100	-145.819
417205200	-124.889
417205300	-137.894
417205400	-121.973
417205500	-152.438
417205600	-123.321
417205700	-132.639
417205800	-124.802
417205900	-147.46
417206000	-123.036
417206100	-140.154
417206200	-120.587
417206300	-143.349
417206400	-119.021
417206500	-138.847
417206600	-121.812
417206700	-153.637
417206800	-119.008
417206900	-145.852
417207000	-122.109
417207100	-142.72
417207200	-120.141
417207300	-146.285
417207400	-122.317
417207500	-148.29
417207600	-121.268
417207700	-143.597
417207800	-121.295
417207900	-135.013
417208000	-118.736
417208100	-138.282
417208200	-121.919
417208300	-151.379
417208400	-120.426
417208500	-138
417208600	-122.315
417208700	-145.542
417208800	-122.377
417208900	-146.502
417209000	-124.246
417209100	-149.378
417209200	-122.579
417209300	-139.213
417209400	-121.303
417209500	-137.204
417209600	-121.607
417209700	-142.228
417209800	-122.318
417209900	-144.836
417210000	-122.846
417210100	-147.851
417210200	-120.989
417210300	-142.852
417210400	-120.938
417210500	-135.334
417210600	-121.374
417210700	-147.89
417210800	-121.37
417210900	-141.648
417211000	-120.789
417211100	-153.518
417211200	-119.559
417211300	-151.426
417211400	-125.012
417211500	-149.123
417211600	-119.828
417211700	-139.499
417211800	-120.666
417211900	-153.774
417212000	-125.264
417212100	-141.934
417212200	-122.829
417212300	-148.252
417212400	-122.194
417212500	-141.141
417212600	-121.541
417212700	-143.009
417212800	-120.98
417212900	-149.253
417213000	-121.786
417213100	-140.492
417213200	-122.393
417213300	-146.294
417213400	-119.859
417213500	-139.697
417213600	-122.713
417213700	-136.765
417213800	-119.449
417213900	-150.262
417214000	-122.445
417214100	-138.924
417214200	-122.06
417214300	-143.563
417214400	-120.673
417214500	-147.568
417214600	-122.857
417214700	-145.402
417214800	-119.334
417214900	-146.852
417215000	-119.823
417215100	-156.648
417215200	-121.106
417215300	-139.6
417215400	-120.256
417215500	-142.412
417215600	-122.078
417215700	-131.549
417215800	-120.743
417215900	-141.714
417216000	-122.432
417216100	-139.307
417216200	-120.664
417216300	-147.429
417216400	-121.781
417216500	-140.256
417216600	-119.089
417216700	-144.702
417216800	-123.798
417216900	-142.201
417217000	-122.307
417217100	-150.965
417217200	-123.196
417217300	-148.812
417217400	-123.186
417217500	-141.491
417217600	-121.679
417217700	-143.27
417217800	-123.679
417217900	-134.196
417218000	-120.785
417218100	-140.766
417218200	-120.743
417218300	-148.786
417218400	-121.029
417218500	-153.013
417218600	-123.164
417218700	-142.966
417218800	-124.43
417218900	-152.694
417219000	-120.685
417219100	-162.19
417219200	-121.072
417219300	-138.235
417219400	-120.875
417219500	-150.519
417219600	-120.361
417219700	-145.587
417219800	-120.369
417219900	-147.178
417220000	-124.345
417220100	-138.308
417220200	-122.495
417220300	-148.133
417220400	-121.343
417220500	-137.026
417220600	-120.846
417220700	-137.986
417220800	-121.265
417220900	-142.858
417221000	-121.027
417221100	-152.079
417221200	-122.062
417221300	-153.25
417221400	-122.959
417221500	-137.403
417221600	-120.783
417221700	-144.022
417221800	-121.375
417221900	-146.148
417222000	-123.368
417222100	-145.053
417222200	-120.483
417222300	-146.988
417222400	-121.239
417222500	-138.236
417222600	-121.952
417222700	-151.402
417222800	-120.285
417222900	-141.57
417223000	-123.852
417223100	-137.54
417223200	-122.106
417223300	-144.554
417223400	-121.631
417223500	-139.818
417223600	-120.947
417223700	-142.076
417223800	-121.522
417223900	-140.874
417224000	-123.339
417224100	-154.655
417224200	-122.462
417224300	-142.832
417224400	-123.637
417224500	-140.833
417224600	-121.481
417224700	-140.583
417224800	-121.236
417224900	-148.021
417225000	-122.961
417225100	-145.671
417225200	-123.298
417225300	-145.85
417225400	-122.704
417225500	-145.636
417225600	-118.99
417225700	-142.903
417225800	-119.881
417225900	-140.723
417226000	-122.743
417226100	-139.876
417226200	-119.863
417226300	-146.34
417226400	-122.709
417226500	-135.304
417226600	-120.691
417226700	-146.779
417226800	-120.298
417226900	-144.26
417227000	-121.748
417227100	-147.215
417227200	-121.568
417227300	-138.994
417227400	-121.419
417227500	-138.365
417227600	-121.377
417227700	-138.073
417227800	-121.896
417227900	-136.658
417228000	-123.822
417228100	-157.545
417228200	-121.167
417228300	-150.476
417228400	-122.606
417228500	-143.219
417228600	-123.611
417228700	-144.775
417228800	-121.72
417228900	-149.252
417229000	-121.564
417229100	-141.124
417229200	-121.206
417229300	-141.714
417229400	-122.222
417229500	-153.251
417229600	-123.522
417229700	-139.497
417229800	-124.575
417229900	-151.506
417230000	-123.856
417230100	-134.515
417230200	-121.871
417230300	-146.386
417230400	-120.956
417230500	-143.951
417230600	-123.444
417230700	-139.773
417230800	-120.144
417230900	-140.255
417231000	-119.012
417231100	-138.613
417231200	-118.63
417231300	-140.995
417231400	-120.432
417231500	-147.285
417231600	-118.859
417231700	-139.515
417231800	-120.792
417231900	-143.183
417232000	-123.231
417232100	-153.798
417232200	-120.006
417232300	-138.81
417232400	-120.525
417232500	-140.391
417232600	-121.366
417232700	-137.974
417232800	-121.778
417232900	-140.564
417233000	-123.201
417233100	-142.867
417233200	-119.916
417233300	-143.822
417233400	-122.233
417233500	-138.663
417233600	-122.304
417233700	-143.327
417233800	-120.039
417233900	-146.047
417234000	-120.075
417234100	-135.668
417234200	-120.324
417234300	-144.432
417234400	-122.849
417234500	-144.472
417234600	-123.751
417234700	-136.206
417234800	-120.738
417234900	-129.177
417235000	-122.19
417235100	-142.357
417235200	-122.07
417235300	-139.63
417235400	-121.735
417235500	-149.661
417235600	-123.529
417235700	-150.417
417235800	-119.957
417235900	-139.059
417236000	-122.262
417236100	-133.302
417236200	-122.036
417236300	-147.908
417236400	-122.898
417236500	-160.302
417236600	-125.333
417236700	-144.232
417236800	-122.901
417236900	-148.115
417237000	-123.466
417237100	-135.95
417237200	-121.142
417237300	-137.673
417237400	-122.961
417237500	-145.511
417237600	-119.86
417237700	-149.863
417237800	-122.887
417237900	-146.409
417238000	-121.247
417238100	-138.939
417238200	-121.287
417238300	-148.419
417238400	-123.871
417238500	-139.359
417238600	-121.843
417238700	-139.155
417238800	-121.559
417238900	-144.635
417239000	-120.249
417239100	-135.615
417239200	-120.775
417239300	-140.89
417239400	-122.166
417239500	-140.474
417239600	-121.194
417239700	-154.733
417239800	-120.215
417239900	-139.243
417240000	-121.165
417240100	-146.684
417240200	-122.117
417240300	-145.248
417240400	-121.512
417240500	-141.568
417240600	-120.023
417240700	-136.083
417240800	-122.135
417240900	-142.34
417241000	-123.44
417241100	-136.2
417241200	-121.016
417241300	-141.913
417241400	-121.723
417241500	-150.899
417241600	-122.294
417241700	-144.098
417241800	-124.357
417241900	-151.322
417242000	-119.077
417242100	-129.622
417242200	-121.973
417242300	-144.525
417242400	-121.751
417242500	-155.72
417242600	-122.32
417242700	-147.116
417242800	-121.62
417242900	-134.347
417243000	-122.177
417243100	-150.774
417243200	-122.942
417243300	-139.018
417243400	-119.381
417243500	-141.944
417243600	-122.275
417243700	-141.969
417243800	-121.842
417243900	-141.603
417244000	-123.107
417244100	-142.556
417244200	-122.069
417244300	-147.165
417244400	-122.563
417244500	-139.741
417244600	-121.671
417244700	-139.832
417244800	-122.199
417244900	-142.729
417245000	-120.825
417245100	-139.826
417245200	-118.129
417245300	-142.225
417245400	-121.81
417245500	-134.734
417245600	-120.295
417245700	-148.513
417245800	-122.792
417245900	-148.982
417246000	-121.484
417246100	-140.877
417246200	-121.362
417246300	-145.559
417246400	-126.383
417246500	-141.975
417246600	-120.808
417246700	-144.927
417246800	-120.151
417246900	-139.484
417247000	-122.186
417247100	-142.988
417247200	-122.558
417247300	-148.448
417247400	-118.938
417247500	-138.52
417247600	-120.445
417247700	-139.102
417247800	-123.381
417247900	-139.671
417248000	-122.042
417248100	-147.114
417248200	-117.823
417248300	-151.861
417248400	-121.353
417248500	-142.414
417248600	-119.139
417248700	-149.639
417248800	-122.617
417248900	-140.67
417249000	-120.9
417249100	-147.508
417249200	-119.428
417249300	-147.421
417249400	-123.149
417249500	-137.358
417249600	-121.122
417249700	-139.335
417249800	-121.93
[truncated: 18,002 more rows]
