# Supplementary material for: Passive frequency comb generation at radiofrequency for ranging applications
Source: Nat Commun. 2024 Apr 2;15:2844. doi: 10.1038/s41467-024-46940-2 (PMC10987526; doi:10.1038/s41467-024-46940-2)
Supplement: Supplementary file 5 — Source Data [file 41467_2024_46940_MOESM5_ESM.zip › Figure3_Data/836_10MHz_-06_30dBm.xlsx]

## Sheet: Sheet1
frequency (Hz)	power (dBm)
417050000	-120.614
417050100	-137.343
417050200	-122.871
417050300	-146.379
417050400	-119.607
417050500	-134.005
417050600	-121.384
417050700	-133.044
417050800	-121.953
417050900	-149.92
417051000	-123.524
417051100	-141.685
417051200	-123.895
417051300	-150.92
417051400	-119.887
417051500	-141.691
417051600	-123.684
417051700	-159.799
417051800	-122.089
417051900	-140.579
417052000	-123.599
417052100	-139.588
417052200	-119.634
417052300	-154.196
417052400	-122.58
417052500	-144.05
417052600	-120.814
417052700	-136.56
417052800	-120.854
417052900	-147.479
417053000	-119.868
417053100	-152.094
417053200	-120.998
417053300	-141.394
417053400	-122.29
417053500	-149.35
417053600	-122.077
417053700	-140.153
417053800	-124.181
417053900	-146.694
417054000	-119.465
417054100	-133.76
417054200	-122.29
417054300	-139.845
417054400	-123.494
417054500	-141.175
417054600	-124.638
417054700	-139.618
417054800	-121.832
417054900	-140.391
417055000	-124.827
417055100	-137.409
417055200	-123.096
417055300	-149.816
417055400	-120.425
417055500	-135.321
417055600	-123.564
417055700	-129.85
417055800	-119.902
417055900	-144.316
417056000	-121.484
417056100	-142.111
417056200	-121.964
417056300	-143.585
417056400	-123.78
417056500	-138.772
417056600	-125.494
417056700	-149.186
417056800	-120.27
417056900	-147.794
417057000	-120.978
417057100	-133.288
417057200	-121.752
417057300	-145.34
417057400	-121.798
417057500	-146.622
417057600	-123.047
417057700	-147.056
417057800	-120.915
417057900	-154.785
417058000	-124.424
417058100	-140.42
417058200	-120.646
417058300	-140.171
417058400	-122.563
417058500	-141.151
417058600	-121.279
417058700	-141.111
417058800	-121.899
417058900	-159.829
417059000	-118.194
417059100	-140.936
417059200	-121.574
417059300	-132.005
417059400	-121.853
417059500	-141.159
417059600	-120.119
417059700	-149.329
417059800	-122.179
417059900	-141.585
417060000	-123.652
417060100	-150.35
417060200	-124.764
417060300	-140.171
417060400	-125.927
417060500	-144.793
417060600	-120.619
417060700	-149.38
417060800	-123.608
417060900	-143.258
417061000	-123.405
417061100	-138.203
417061200	-121.495
417061300	-148.684
417061400	-124.038
417061500	-149.461
417061600	-121.103
417061700	-140.068
417061800	-123.205
417061900	-143.955
417062000	-123.278
417062100	-137.12
417062200	-122.495
417062300	-149.952
417062400	-121.386
417062500	-139.232
417062600	-123.517
417062700	-144.881
417062800	-120.575
417062900	-147.822
417063000	-121.514
417063100	-140.389
417063200	-121.021
417063300	-135.071
417063400	-120.901
417063500	-148.61
417063600	-119.387
417063700	-135.101
417063800	-122.124
417063900	-142.406
417064000	-120.87
417064100	-139.349
417064200	-122.029
417064300	-142.316
417064400	-120.427
417064500	-149.381
417064600	-123.168
417064700	-141.69
417064800	-121.345
417064900	-149.237
417065000	-122.345
417065100	-143.87
417065200	-122.151
417065300	-144.057
417065400	-119.551
417065500	-145.296
417065600	-122.626
417065700	-137.78
417065800	-122.097
417065900	-145.509
417066000	-122.843
417066100	-143.81
417066200	-121.37
417066300	-139.81
417066400	-123.311
417066500	-142.454
417066600	-122.464
417066700	-142.878
417066800	-122.122
417066900	-137.311
417067000	-123.034
417067100	-143.441
417067200	-121.883
417067300	-142.287
417067400	-120.583
417067500	-138.726
417067600	-121.277
417067700	-134.178
417067800	-122.859
417067900	-141.465
417068000	-123.175
417068100	-141.366
417068200	-122.883
417068300	-146.889
417068400	-122.086
417068500	-140.403
417068600	-124.759
417068700	-139.648
417068800	-122.81
417068900	-145.756
417069000	-125.171
417069100	-136.931
417069200	-122.171
417069300	-143.449
417069400	-120.852
417069500	-138.152
417069600	-120.013
417069700	-140.367
417069800	-121.709
417069900	-143.098
417070000	-120.046
417070100	-135.317
417070200	-123.232
417070300	-141.651
417070400	-122.834
417070500	-132.908
417070600	-123.484
417070700	-138.15
417070800	-119.758
417070900	-142.815
417071000	-119.971
417071100	-151.08
417071200	-120.145
417071300	-142.084
417071400	-123.968
417071500	-140.162
417071600	-123.242
417071700	-150.431
417071800	-122.78
417071900	-139.21
417072000	-122.357
417072100	-142.091
417072200	-120.242
417072300	-135.375
417072400	-124.179
417072500	-140.528
417072600	-120.414
417072700	-135.963
417072800	-121.479
417072900	-143.889
417073000	-122.722
417073100	-140.213
417073200	-122.415
417073300	-145.35
417073400	-120.837
417073500	-145.442
417073600	-122.378
417073700	-139.808
417073800	-121.106
417073900	-138.721
417074000	-118.979
417074100	-135.573
417074200	-121.901
417074300	-147.981
417074400	-121.514
417074500	-144.519
417074600	-121.518
417074700	-139.025
417074800	-121.605
417074900	-139.597
417075000	-123.09
417075100	-142.717
417075200	-121.874
417075300	-144.402
417075400	-121.199
417075500	-145.523
417075600	-119.494
417075700	-133.22
417075800	-123.454
417075900	-150.374
417076000	-122.623
417076100	-142.363
417076200	-123.35
417076300	-144.242
417076400	-120.13
417076500	-138.753
417076600	-121.302
417076700	-140.664
417076800	-119.374
417076900	-142.942
417077000	-122.593
417077100	-142.727
417077200	-122.509
417077300	-138.845
417077400	-120.629
417077500	-144.19
417077600	-122.722
417077700	-167.026
417077800	-121.599
417077900	-138.44
417078000	-120.615
417078100	-144.604
417078200	-120.107
417078300	-138.991
417078400	-121.983
417078500	-138.724
417078600	-121.874
417078700	-152.636
417078800	-122.306
417078900	-147.763
417079000	-119.599
417079100	-150.883
417079200	-124.157
417079300	-146.658
417079400	-122.792
417079500	-136.923
417079600	-120.997
417079700	-137.762
417079800	-121.054
417079900	-155.341
417080000	-124.144
417080100	-142.374
417080200	-122.957
417080300	-141.845
417080400	-120.276
417080500	-150.473
417080600	-120.301
417080700	-138.598
417080800	-123.469
417080900	-147.473
417081000	-122.94
417081100	-150.214
417081200	-124.009
417081300	-149.507
417081400	-122.501
417081500	-139.794
417081600	-121.391
417081700	-141.126
417081800	-121.395
417081900	-148.623
417082000	-119.519
417082100	-139.526
417082200	-121.119
417082300	-145.172
417082400	-121.946
417082500	-153.485
417082600	-124.372
417082700	-145.656
417082800	-121.067
417082900	-138.175
417083000	-120.683
417083100	-142.332
417083200	-123.344
417083300	-139.335
417083400	-121.441
417083500	-140.002
417083600	-123.416
417083700	-137.455
417083800	-123.928
417083900	-143.003
417084000	-122.241
417084100	-151.359
417084200	-121.792
417084300	-138.226
417084400	-121.706
417084500	-144.404
417084600	-122.173
417084700	-145.614
417084800	-121.1
417084900	-133.893
417085000	-121.439
417085100	-140.756
417085200	-123.641
417085300	-139.031
417085400	-121.682
417085500	-144.063
417085600	-119.264
417085700	-141.11
417085800	-122.918
417085900	-153.526
417086000	-121.709
417086100	-141.546
417086200	-122.763
417086300	-145.243
417086400	-121.685
417086500	-153.066
417086600	-121.495
417086700	-135.014
417086800	-120.169
417086900	-132.854
417087000	-121.458
417087100	-151.504
417087200	-120.264
417087300	-147.343
417087400	-121.935
417087500	-139.033
417087600	-121.943
417087700	-146.365
417087800	-120.051
417087900	-134.51
417088000	-121.621
417088100	-143.166
417088200	-121.186
417088300	-144.053
417088400	-121.198
417088500	-129.646
417088600	-121.503
417088700	-148.2
417088800	-123.091
417088900	-137.295
417089000	-121.307
417089100	-147.965
417089200	-120.772
417089300	-144.856
417089400	-121.936
417089500	-132.013
417089600	-121.372
417089700	-135.215
417089800	-123.262
417089900	-142.006
417090000	-120.919
417090100	-142.136
417090200	-123.331
417090300	-138.552
417090400	-122.458
417090500	-143.085
417090600	-122.503
417090700	-139.09
417090800	-121.146
417090900	-142.408
417091000	-123.366
417091100	-141.205
417091200	-122.235
417091300	-144.687
417091400	-123.924
417091500	-145.671
417091600	-122.104
417091700	-144.321
417091800	-122.851
417091900	-147.928
417092000	-124.788
417092100	-140.095
417092200	-124.148
417092300	-142.737
417092400	-122.078
417092500	-145.106
417092600	-120.098
417092700	-134.991
417092800	-122.392
417092900	-156.76
417093000	-118.983
417093100	-141.631
417093200	-120.266
417093300	-137.713
417093400	-120.876
417093500	-139.23
417093600	-121.613
417093700	-147.986
417093800	-121.087
417093900	-144.055
417094000	-122.069
417094100	-138.555
417094200	-121.47
417094300	-141.807
417094400	-121.56
417094500	-138.92
417094600	-123.205
417094700	-143.259
417094800	-119.022
417094900	-142.298
417095000	-121.77
417095100	-142.875
417095200	-124.404
417095300	-145.258
417095400	-123.3
417095500	-150.757
417095600	-121.203
417095700	-150.049
417095800	-122.134
417095900	-145.524
417096000	-119.923
417096100	-138.62
417096200	-122.048
417096300	-141.536
417096400	-119.238
417096500	-137.556
417096600	-123.597
417096700	-149.206
417096800	-121.293
417096900	-140.199
417097000	-119.91
417097100	-156.163
417097200	-119.972
417097300	-132.355
417097400	-121.802
417097500	-140.774
417097600	-121.776
417097700	-160.691
417097800	-121.481
417097900	-143.465
417098000	-120.274
417098100	-138.954
417098200	-120.161
417098300	-148.695
417098400	-118.862
417098500	-132.244
417098600	-122.082
417098700	-140.455
417098800	-119.356
417098900	-144.879
417099000	-121.617
417099100	-148.281
417099200	-122.771
417099300	-148.472
417099400	-120.256
417099500	-142.795
417099600	-124.321
417099700	-141.573
417099800	-121.685
417099900	-152.329
417100000	-121.097
417100100	-141.053
417100200	-121.096
417100300	-149.484
417100400	-122.21
417100500	-141.819
417100600	-122.165
417100700	-135.757
417100800	-122.312
417100900	-143.257
417101000	-120.626
417101100	-149.326
417101200	-121.002
417101300	-139.492
417101400	-123.275
417101500	-147.186
417101600	-120.016
417101700	-147.325
417101800	-120.762
417101900	-146.386
417102000	-123.414
417102100	-146.604
417102200	-121.285
417102300	-140.443
417102400	-122.818
417102500	-142.724
417102600	-120.183
417102700	-154.051
417102800	-122.984
417102900	-142.088
417103000	-121.552
417103100	-170.302
417103200	-121.785
417103300	-139.106
417103400	-118.957
417103500	-140.794
417103600	-120.75
417103700	-135.055
417103800	-122.15
417103900	-142.284
417104000	-121.883
417104100	-137.087
417104200	-119
417104300	-142.511
417104400	-123.557
417104500	-139.648
417104600	-121.71
417104700	-137.489
417104800	-121.962
417104900	-139.189
417105000	-121.135
417105100	-145.211
417105200	-121.493
417105300	-144.244
417105400	-119.985
417105500	-146.623
417105600	-121.088
417105700	-143.351
417105800	-121.678
417105900	-141.886
417106000	-120.843
417106100	-145.207
417106200	-121.313
417106300	-145.064
417106400	-122.325
417106500	-136.702
417106600	-121.73
417106700	-136.602
417106800	-120.317
417106900	-139.381
417107000	-121.397
417107100	-137.713
417107200	-121.838
417107300	-139.599
417107400	-122.579
417107500	-143.544
417107600	-120.215
417107700	-143.792
417107800	-120.326
417107900	-143.91
417108000	-124.173
417108100	-150.806
417108200	-119.47
417108300	-149.411
417108400	-120.101
417108500	-143.783
417108600	-121.36
417108700	-136.682
417108800	-123.062
417108900	-142.412
417109000	-121.805
417109100	-145.336
417109200	-120.106
417109300	-136.681
417109400	-120.107
417109500	-135.63
417109600	-120.591
417109700	-136.287
417109800	-120.891
417109900	-143.636
417110000	-118.861
417110100	-144.136
417110200	-122.404
417110300	-141.079
417110400	-121.029
417110500	-142.253
417110600	-121.575
417110700	-140.972
417110800	-122.33
417110900	-147.775
417111000	-121.195
417111100	-137.44
417111200	-121.021
417111300	-149.951
417111400	-120.076
417111500	-157.031
417111600	-120.899
417111700	-140.986
417111800	-122.478
417111900	-153.587
417112000	-122.763
417112100	-136.737
417112200	-122.037
417112300	-143.938
417112400	-124.291
417112500	-140.241
417112600	-120.349
417112700	-147.304
417112800	-122.825
417112900	-141.202
417113000	-120.14
417113100	-141.412
417113200	-121.363
417113300	-153.005
417113400	-121.11
417113500	-145.117
417113600	-122.71
417113700	-133.91
417113800	-123.331
417113900	-139.85
417114000	-122.328
417114100	-149.306
417114200	-123.645
417114300	-163.101
417114400	-123.462
417114500	-134.69
417114600	-121.439
417114700	-142.674
417114800	-119.68
417114900	-149.627
417115000	-119.948
417115100	-137.696
417115200	-121.226
417115300	-138.033
417115400	-121.785
417115500	-134.465
417115600	-121.903
417115700	-135.303
417115800	-121.542
417115900	-147.359
417116000	-119.522
417116100	-142.733
417116200	-119.659
417116300	-155.23
417116400	-121.138
417116500	-140.233
417116600	-120.816
417116700	-144.304
417116800	-122.573
417116900	-137.193
417117000	-123.341
417117100	-148.783
417117200	-120.061
417117300	-135.312
417117400	-117.785
417117500	-145.005
417117600	-121.443
417117700	-148.652
417117800	-120.15
417117900	-140.341
417118000	-120.736
417118100	-141.534
417118200	-123.164
417118300	-146.686
417118400	-119.25
417118500	-141.834
417118600	-118.745
417118700	-135.953
417118800	-120.524
417118900	-153.298
417119000	-122.491
417119100	-138.737
417119200	-121.688
417119300	-151.985
417119400	-121.473
417119500	-135.918
417119600	-122.001
417119700	-142.538
417119800	-123.485
417119900	-141.688
417120000	-123.486
417120100	-144.88
417120200	-122.957
417120300	-139.33
417120400	-122.51
417120500	-141.581
417120600	-122.708
417120700	-144.135
417120800	-120.199
417120900	-139.198
417121000	-121.086
417121100	-142.018
417121200	-123.734
417121300	-141.697
417121400	-124.093
417121500	-142.087
417121600	-120.156
417121700	-151.985
417121800	-121.528
417121900	-144.652
417122000	-122.583
417122100	-138.405
417122200	-120.01
417122300	-140.67
417122400	-121.129
417122500	-134.127
417122600	-118.589
417122700	-156.994
417122800	-119.768
417122900	-146.015
417123000	-119.63
417123100	-149.405
417123200	-120.825
417123300	-143.739
417123400	-120.605
417123500	-145.916
417123600	-119.507
417123700	-154.949
417123800	-120.805
417123900	-140.676
417124000	-119.444
417124100	-139.49
417124200	-119.824
417124300	-139.434
417124400	-121.502
417124500	-140.643
417124600	-122.386
417124700	-135.133
417124800	-119.578
417124900	-139.235
417125000	-120.387
417125100	-144.849
417125200	-120.681
417125300	-143.585
417125400	-121.515
417125500	-144.827
417125600	-121.099
417125700	-132.299
417125800	-118.936
417125900	-153.08
417126000	-119.211
417126100	-153
417126200	-122.997
417126300	-148.972
417126400	-120.544
417126500	-144.112
417126600	-122.564
417126700	-138.499
417126800	-119.918
417126900	-140.832
417127000	-120.424
417127100	-144.918
417127200	-121.395
417127300	-140.444
417127400	-121.426
417127500	-137.82
417127600	-120.861
417127700	-144.168
417127800	-122.819
417127900	-140.822
417128000	-122.534
417128100	-141.502
417128200	-120.434
417128300	-141.107
417128400	-121.887
417128500	-134.823
417128600	-118.749
417128700	-141.05
417128800	-118.756
417128900	-144.687
417129000	-119.533
417129100	-141.912
417129200	-120.84
417129300	-140.54
417129400	-120.583
417129500	-141.58
417129600	-118.83
417129700	-136.386
417129800	-118.569
417129900	-142.894
417130000	-120.138
417130100	-137.133
417130200	-122.929
417130300	-160.044
417130400	-121.745
417130500	-144.655
417130600	-121.391
417130700	-137.927
417130800	-117.965
417130900	-139.083
417131000	-120.16
417131100	-141.7
417131200	-120.036
417131300	-133.891
417131400	-122.123
417131500	-134.489
417131600	-121.035
417131700	-140.618
417131800	-118.52
417131900	-143.894
417132000	-121.668
417132100	-135.453
417132200	-120.912
417132300	-139.537
417132400	-120.913
417132500	-143.784
417132600	-121.899
417132700	-142.994
417132800	-117.359
417132900	-141.175
417133000	-121.133
417133100	-142.069
417133200	-121.175
417133300	-134.766
417133400	-121.749
417133500	-150.473
417133600	-121.185
417133700	-144.001
417133800	-119.891
417133900	-135.055
417134000	-122.722
417134100	-135.925
417134200	-120.963
417134300	-149.008
417134400	-120.963
417134500	-142.586
417134600	-119.781
417134700	-142.453
417134800	-122.542
417134900	-137.225
417135000	-122.138
417135100	-149.33
417135200	-121.88
417135300	-140.197
417135400	-123.617
417135500	-140.414
417135600	-119.344
417135700	-146.25
417135800	-121.084
417135900	-148.07
417136000	-119.097
417136100	-145.978
417136200	-121.179
417136300	-137.755
417136400	-120.9
417136500	-140.228
417136600	-122.498
417136700	-140.744
417136800	-122.888
417136900	-142.929
417137000	-121.201
417137100	-148.429
417137200	-119.63
417137300	-136.777
417137400	-122.581
417137500	-135.831
417137600	-121.524
417137700	-143.213
417137800	-120.722
417137900	-140.218
417138000	-121.898
417138100	-137.513
417138200	-119.573
417138300	-142.384
417138400	-120.69
417138500	-132.793
417138600	-117.327
417138700	-137.097
417138800	-123.311
417138900	-146.147
417139000	-121.364
417139100	-144.858
417139200	-121.741
417139300	-142.03
417139400	-119.909
417139500	-146.754
417139600	-120.958
417139700	-137.227
417139800	-121.633
417139900	-146.193
417140000	-121.5
417140100	-146.102
417140200	-120.316
417140300	-140.511
417140400	-121.747
417140500	-144.42
417140600	-121.156
417140700	-142.031
417140800	-119.981
417140900	-144.592
417141000	-120.593
417141100	-139.399
417141200	-119.689
417141300	-142.688
417141400	-119.201
417141500	-139.396
417141600	-120.024
417141700	-138.409
417141800	-118.937
417141900	-142.085
417142000	-121.825
417142100	-144.041
417142200	-121.015
417142300	-139.116
417142400	-118.487
417142500	-146.567
417142600	-122.714
417142700	-152.245
417142800	-121.767
417142900	-143.126
417143000	-120.589
417143100	-153.77
417143200	-120.609
417143300	-147.65
417143400	-120.469
417143500	-157.808
417143600	-120.98
417143700	-135.388
417143800	-121.486
417143900	-147.258
417144000	-120.639
417144100	-139.172
417144200	-119.996
417144300	-141.738
417144400	-120.988
417144500	-139.446
417144600	-120.791
417144700	-143.795
417144800	-119.394
417144900	-141.964
417145000	-120.294
417145100	-146.697
417145200	-120.802
417145300	-142.027
417145400	-122.195
417145500	-137.262
417145600	-120.576
417145700	-144.516
417145800	-120.205
417145900	-136.893
417146000	-118.172
417146100	-140.729
417146200	-123.174
417146300	-138.593
417146400	-121.101
417146500	-140.561
417146600	-122.731
417146700	-139.235
417146800	-121.685
417146900	-147.637
417147000	-121.301
417147100	-138.643
417147200	-119.743
417147300	-139.28
417147400	-123.251
417147500	-134.21
417147600	-120.721
417147700	-150.523
417147800	-120.134
417147900	-155.477
417148000	-120.506
417148100	-144.758
417148200	-121.826
417148300	-137.206
417148400	-121.185
417148500	-143.164
417148600	-119.641
417148700	-144.087
417148800	-120.675
417148900	-144.128
417149000	-124.751
417149100	-150.685
417149200	-120.149
417149300	-150.12
417149400	-121.488
417149500	-153.576
417149600	-122.818
417149700	-138.074
417149800	-120.401
417149900	-145.924
417150000	-120.701
417150100	-139.615
417150200	-121.279
417150300	-139.276
417150400	-119.622
417150500	-140.844
417150600	-119.825
417150700	-140.541
417150800	-120.728
417150900	-141.898
417151000	-118.846
417151100	-143.808
417151200	-119.4
417151300	-137.23
417151400	-120.822
417151500	-143.675
417151600	-120.063
417151700	-135.25
417151800	-120.035
417151900	-154.464
417152000	-122.96
417152100	-146.629
417152200	-121.489
417152300	-143.857
417152400	-120.505
417152500	-154.533
417152600	-118.809
417152700	-137.607
417152800	-118.813
417152900	-140.099
417153000	-120.357
417153100	-134.135
417153200	-120.494
417153300	-146.713
417153400	-119.142
417153500	-156.481
417153600	-124.324
417153700	-142.804
417153800	-122.569
417153900	-151.764
417154000	-123.837
417154100	-140.455
417154200	-124.121
417154300	-143.842
417154400	-123.388
417154500	-154.683
417154600	-121.967
417154700	-138.22
417154800	-122.889
417154900	-133.683
417155000	-122.544
417155100	-137.078
417155200	-119.136
417155300	-147.418
417155400	-122.449
417155500	-138.367
417155600	-119.295
417155700	-139.905
417155800	-122.5
417155900	-148.665
417156000	-123.235
417156100	-139.973
417156200	-119.991
417156300	-145.859
417156400	-120.038
417156500	-153.44
417156600	-122.016
417156700	-132.755
417156800	-123.462
417156900	-145.731
417157000	-121.121
417157100	-141.098
417157200	-123.29
417157300	-146.148
417157400	-119.31
417157500	-138.61
417157600	-122.126
417157700	-144.8
417157800	-118.869
417157900	-137.244
417158000	-122.09
417158100	-141.746
417158200	-120.914
417158300	-139.007
417158400	-121.726
417158500	-140.556
417158600	-120.901
417158700	-145.042
417158800	-120.596
417158900	-155.143
417159000	-120.837
417159100	-150.34
417159200	-121.866
417159300	-138.579
417159400	-120.578
417159500	-137.861
417159600	-120.755
417159700	-148.176
417159800	-118.702
417159900	-135.708
417160000	-120.254
417160100	-139.277
417160200	-120.254
417160300	-150.22
417160400	-122.395
417160500	-147.379
417160600	-121.247
417160700	-138.962
417160800	-123.582
417160900	-137.693
417161000	-123.131
417161100	-143.283
417161200	-119.84
417161300	-143.169
417161400	-120.612
417161500	-138.016
417161600	-123.905
417161700	-134.658
417161800	-119.715
417161900	-150.605
417162000	-122.674
417162100	-133.005
417162200	-123.14
417162300	-139.048
417162400	-122.001
417162500	-159.449
417162600	-123.305
417162700	-141.582
417162800	-120.882
417162900	-144.78
417163000	-120.966
417163100	-145.274
417163200	-120.974
417163300	-136.009
417163400	-122.354
417163500	-140.802
417163600	-122.595
417163700	-164.083
417163800	-123.574
417163900	-146.935
417164000	-123.083
417164100	-139.591
417164200	-121.863
417164300	-147.167
417164400	-121.344
417164500	-139.528
417164600	-121.474
417164700	-137.904
417164800	-122.056
417164900	-147.118
417165000	-124.436
417165100	-143.65
417165200	-122.432
417165300	-142.843
417165400	-124.426
417165500	-142.773
417165600	-124.348
417165700	-145.363
417165800	-122.141
417165900	-145.087
417166000	-120.995
417166100	-140.104
417166200	-124.15
417166300	-134.355
417166400	-122.532
417166500	-136.065
417166600	-121.988
417166700	-140.473
417166800	-120.242
417166900	-144.102
417167000	-122.445
417167100	-146.69
417167200	-121.864
417167300	-135.802
417167400	-122.698
417167500	-143.148
417167600	-123.015
417167700	-139.477
417167800	-121.05
417167900	-145.394
417168000	-121.475
417168100	-146.88
417168200	-119.058
417168300	-144.226
417168400	-120.503
417168500	-153.276
417168600	-120.2
417168700	-138.476
417168800	-125.3
417168900	-144.399
417169000	-122.382
417169100	-151.62
417169200	-121.653
417169300	-151.868
417169400	-123.58
417169500	-139.686
417169600	-122.358
417169700	-146.311
417169800	-122.764
417169900	-151.193
417170000	-122.542
417170100	-141.538
417170200	-121.323
417170300	-140.219
417170400	-121.34
417170500	-151.259
417170600	-119.652
417170700	-139.907
417170800	-121.72
417170900	-140.228
417171000	-120.946
417171100	-132.782
417171200	-120.567
417171300	-139.15
417171400	-122.45
417171500	-144.751
417171600	-118.161
417171700	-138.175
417171800	-121.502
417171900	-144.488
417172000	-122.473
417172100	-144.775
417172200	-121.934
417172300	-138.923
417172400	-120.734
417172500	-144.712
417172600	-122.208
417172700	-139.049
417172800	-122.012
417172900	-142.181
417173000	-120.883
417173100	-142.604
417173200	-121.68
417173300	-139.048
417173400	-121.301
417173500	-136.629
417173600	-121.326
417173700	-134.926
417173800	-121.638
417173900	-138.664
417174000	-120.221
417174100	-139.998
417174200	-120.575
417174300	-136.945
417174400	-123.317
417174500	-139.606
417174600	-123.547
417174700	-141.15
417174800	-122.437
417174900	-141.717
417175000	-122.064
417175100	-142.876
417175200	-121.897
417175300	-137.572
417175400	-122.292
417175500	-143.309
417175600	-121.413
417175700	-143.85
417175800	-121.633
417175900	-138.934
417176000	-122.945
417176100	-147.653
417176200	-122.624
417176300	-145.245
417176400	-121.912
417176500	-141.289
417176600	-122.498
417176700	-145.655
417176800	-124.122
417176900	-137.275
417177000	-122.926
417177100	-143.365
417177200	-123.608
417177300	-152.039
417177400	-120.01
417177500	-143.643
417177600	-121.76
417177700	-137.224
417177800	-120.925
417177900	-137.525
417178000	-121.828
417178100	-141.547
417178200	-121.045
417178300	-140.331
417178400	-121.447
417178500	-152.407
417178600	-121.845
417178700	-140.595
417178800	-120.656
417178900	-139.045
417179000	-122.878
417179100	-138.309
417179200	-120.721
417179300	-152.107
417179400	-119.687
417179500	-140.038
417179600	-123.142
417179700	-139.304
417179800	-118.591
417179900	-140.249
417180000	-120.951
417180100	-149.037
417180200	-123.424
417180300	-146.984
417180400	-122.952
417180500	-147.743
417180600	-123.334
417180700	-142.341
417180800	-123.496
417180900	-147.339
417181000	-122.407
417181100	-145.042
417181200	-121.377
417181300	-142.224
417181400	-122.62
417181500	-149.05
417181600	-121.597
417181700	-143.903
417181800	-124.032
417181900	-137.687
417182000	-121.4
417182100	-152.761
417182200	-122.694
417182300	-154.062
417182400	-122.616
417182500	-145.472
417182600	-122.802
417182700	-137.438
417182800	-120.887
417182900	-146.999
417183000	-125.039
417183100	-133.875
417183200	-123.917
417183300	-138.322
417183400	-120.86
417183500	-141.945
417183600	-123.141
417183700	-153.021
417183800	-122.515
417183900	-142.793
417184000	-122.535
417184100	-136.619
417184200	-121.965
417184300	-145.23
417184400	-122.94
417184500	-139.042
417184600	-119.502
417184700	-156.78
417184800	-119.11
417184900	-137.968
417185000	-125.306
417185100	-139.534
417185200	-121.995
417185300	-147.436
417185400	-122.399
417185500	-135.026
417185600	-122.552
417185700	-144.4
417185800	-123.031
417185900	-146.621
417186000	-125.618
417186100	-141.531
417186200	-121.472
417186300	-132.612
417186400	-122.484
417186500	-141.275
417186600	-125.324
417186700	-140.983
417186800	-123.437
417186900	-139.375
417187000	-122.615
417187100	-150.224
417187200	-121.994
417187300	-146.163
417187400	-122.041
417187500	-143.761
417187600	-125.751
417187700	-145.173
417187800	-122.256
417187900	-143.467
417188000	-121.054
417188100	-135.743
417188200	-120.306
417188300	-150.99
417188400	-119.715
417188500	-138.363
417188600	-120.32
417188700	-151.678
417188800	-120.493
417188900	-141.203
417189000	-120.242
417189100	-151.221
417189200	-123.647
417189300	-140.887
417189400	-122.861
417189500	-141.701
417189600	-122.215
417189700	-146.527
417189800	-123.291
417189900	-145.756
417190000	-123.236
417190100	-144.741
417190200	-122.421
417190300	-140.393
417190400	-122.908
417190500	-141.856
417190600	-122.27
417190700	-155.358
417190800	-124.061
417190900	-134.68
417191000	-121.403
417191100	-138.56
417191200	-122.168
417191300	-148.342
417191400	-122.654
417191500	-142.834
417191600	-122.377
417191700	-138.166
417191800	-123.569
417191900	-140.832
417192000	-125.012
417192100	-144.78
417192200	-121.863
417192300	-144.683
417192400	-119.837
417192500	-152.879
417192600	-123.644
417192700	-133.787
417192800	-124.617
417192900	-163.795
417193000	-121.257
417193100	-152.727
417193200	-122.993
417193300	-141.819
417193400	-122.508
417193500	-140.514
417193600	-123.372
417193700	-139.461
417193800	-120.633
417193900	-148.403
417194000	-119.733
417194100	-139.455
417194200	-121.046
417194300	-146.324
417194400	-121.643
417194500	-142.895
417194600	-121.049
417194700	-157.553
417194800	-122.731
417194900	-145.692
417195000	-122.848
417195100	-140.089
417195200	-120.493
417195300	-146.934
417195400	-120.579
417195500	-139.883
417195600	-122.045
417195700	-140.09
417195800	-124.038
417195900	-140.619
417196000	-122.489
417196100	-139.238
417196200	-119.695
417196300	-133.99
417196400	-121.085
417196500	-154.19
417196600	-123.593
417196700	-149.439
417196800	-122.972
417196900	-140.178
417197000	-123.551
417197100	-142.13
417197200	-121.311
417197300	-145.977
417197400	-121.985
417197500	-146.423
417197600	-122.813
417197700	-139.277
417197800	-123.224
417197900	-147.772
417198000	-123.944
417198100	-141.954
417198200	-123.522
417198300	-157.849
417198400	-122.788
417198500	-139.654
417198600	-121.699
417198700	-150.612
417198800	-121.795
417198900	-142.722
417199000	-122.337
417199100	-154.847
417199200	-121.43
417199300	-145.2
417199400	-123.335
417199500	-147.8
417199600	-124.957
417199700	-147.808
417199800	-121.843
417199900	-151.69
417200000	-122.205
417200100	-143.315
417200200	-123.354
417200300	-139.071
417200400	-124.095
417200500	-149.906
417200600	-123.395
417200700	-147.469
417200800	-122.268
417200900	-137.11
417201000	-121.321
417201100	-135.082
417201200	-123.371
417201300	-142.527
417201400	-122.275
417201500	-140.622
417201600	-122.301
417201700	-136.64
417201800	-121.391
417201900	-159.845
417202000	-122.111
417202100	-146.697
417202200	-121.041
417202300	-135.203
417202400	-122.41
417202500	-149.019
417202600	-121.34
417202700	-144.231
417202800	-122.914
417202900	-141.042
417203000	-123.808
417203100	-142.053
417203200	-122.082
417203300	-149.054
417203400	-123.638
417203500	-138.959
417203600	-118.587
417203700	-136.783
417203800	-120.714
417203900	-139.914
417204000	-122.533
417204100	-144.271
417204200	-122.706
417204300	-143.466
417204400	-120.32
417204500	-138.676
417204600	-123.457
417204700	-139.274
417204800	-124.913
417204900	-144.324
417205000	-124.064
417205100	-145.192
417205200	-122.966
417205300	-139.423
417205400	-119.261
417205500	-137.569
417205600	-120.276
417205700	-145.361
417205800	-121.279
417205900	-151.234
417206000	-124.202
417206100	-158.209
417206200	-121.396
417206300	-137.296
417206400	-120.857
417206500	-142.473
417206600	-124.334
417206700	-143.678
417206800	-121.578
417206900	-144.278
417207000	-120.984
417207100	-146.441
417207200	-122.232
417207300	-147.171
417207400	-123.484
417207500	-137.253
417207600	-122.222
417207700	-139.033
417207800	-124.116
417207900	-151.797
417208000	-122.266
417208100	-144.542
417208200	-120.949
417208300	-140.619
417208400	-121.637
417208500	-149.458
417208600	-121.456
417208700	-139.206
417208800	-119.866
417208900	-150.273
417209000	-120.974
417209100	-143.78
417209200	-119.442
417209300	-138.595
417209400	-121.033
417209500	-168.664
417209600	-121.418
417209700	-139.699
417209800	-119.654
417209900	-140.086
417210000	-119.451
417210100	-143.587
417210200	-116.812
417210300	-139.234
417210400	-123.837
417210500	-142.764
417210600	-120.898
417210700	-149.786
417210800	-120.633
417210900	-137.819
417211000	-120.096
417211100	-138.809
417211200	-120.164
417211300	-133.565
417211400	-120.584
417211500	-134.026
417211600	-121.278
417211700	-134.596
417211800	-121.896
417211900	-140.126
417212000	-121.743
417212100	-147.087
417212200	-122.357
417212300	-144.037
417212400	-120.185
417212500	-149.177
417212600	-121.385
417212700	-161.497
417212800	-120.774
417212900	-145.363
417213000	-122.232
417213100	-142.926
417213200	-118.98
417213300	-152.134
417213400	-122.861
417213500	-136.331
417213600	-123.088
417213700	-145.569
417213800	-121.605
417213900	-143.39
417214000	-120.838
417214100	-143.645
417214200	-121.863
417214300	-142.036
417214400	-121.328
417214500	-149.587
417214600	-119.827
417214700	-143.093
417214800	-119.572
417214900	-143.364
417215000	-120.139
417215100	-132.792
417215200	-119.999
417215300	-141.829
417215400	-120.545
417215500	-147.616
417215600	-122.463
417215700	-141.464
417215800	-121.294
417215900	-138.026
417216000	-121.81
417216100	-138.805
417216200	-122.089
417216300	-143.257
417216400	-122.692
417216500	-144.169
417216600	-118.233
417216700	-137.172
417216800	-121.567
417216900	-143.237
417217000	-123.447
417217100	-140.751
417217200	-119.768
417217300	-140.901
417217400	-123.526
417217500	-138.327
417217600	-122.742
417217700	-141.126
417217800	-120.17
417217900	-137.289
417218000	-120.176
417218100	-148.959
417218200	-122.034
417218300	-156.653
417218400	-118.865
417218500	-139.905
417218600	-121.488
417218700	-145.151
417218800	-120.628
417218900	-133.587
417219000	-122.715
417219100	-149.452
417219200	-121.811
417219300	-142.036
417219400	-120.862
417219500	-143.235
417219600	-120.264
417219700	-142.423
417219800	-121.779
417219900	-141.241
417220000	-121.638
417220100	-143.544
417220200	-121.364
417220300	-139.326
417220400	-121.391
417220500	-142.052
417220600	-122.696
417220700	-142.07
417220800	-124.351
417220900	-146.118
417221000	-122.917
417221100	-147.04
417221200	-122.867
417221300	-134.986
417221400	-124.344
417221500	-141.665
417221600	-120.11
417221700	-141.441
417221800	-121.365
417221900	-141.138
417222000	-122.205
417222100	-138.887
417222200	-123.96
417222300	-141.824
417222400	-119.454
417222500	-145.576
417222600	-123.051
417222700	-143.213
417222800	-124.124
417222900	-143.882
417223000	-120.185
417223100	-146.307
417223200	-119.134
417223300	-138.402
417223400	-120.49
417223500	-157.506
417223600	-121.654
417223700	-137.308
417223800	-120.138
417223900	-153.02
417224000	-120.192
417224100	-143.569
417224200	-121.36
417224300	-141.636
417224400	-120.616
417224500	-137.141
417224600	-123.113
417224700	-141.256
417224800	-124.506
417224900	-158.4
417225000	-122.782
417225100	-140.231
417225200	-120.188
417225300	-148.927
417225400	-122.183
417225500	-141.474
417225600	-119.543
417225700	-155.569
417225800	-122.235
417225900	-139.551
417226000	-121.541
417226100	-141.671
417226200	-121.908
417226300	-139.853
417226400	-123.101
417226500	-135.13
417226600	-123.243
417226700	-151.638
417226800	-122.783
417226900	-136.344
417227000	-122.604
417227100	-143.875
417227200	-121.851
417227300	-143.568
417227400	-122.273
417227500	-140.199
417227600	-121.065
417227700	-140.318
417227800	-119.878
417227900	-153.285
417228000	-120.997
417228100	-139.587
417228200	-122.072
417228300	-141.894
417228400	-121.34
417228500	-139.568
417228600	-122.291
417228700	-144.811
417228800	-122.619
417228900	-147.407
417229000	-119.755
417229100	-141.562
417229200	-118.535
417229300	-141.466
417229400	-121.031
417229500	-141.436
417229600	-122.198
417229700	-139.599
417229800	-118.979
417229900	-153.546
417230000	-121.146
417230100	-140.774
417230200	-119.451
417230300	-148.554
417230400	-119.485
417230500	-147.483
417230600	-121.558
417230700	-142.434
417230800	-123.391
417230900	-154.426
417231000	-123.092
417231100	-143.795
417231200	-123.286
417231300	-142.054
417231400	-123.575
417231500	-136.076
417231600	-122.922
417231700	-157.069
417231800	-122.196
417231900	-144.189
417232000	-121.045
417232100	-140.125
417232200	-118.312
417232300	-139.331
417232400	-121.997
417232500	-146.216
417232600	-119.24
417232700	-131.631
417232800	-119.478
417232900	-149.048
417233000	-121.935
417233100	-138.87
417233200	-121.538
417233300	-145.805
417233400	-120.82
417233500	-145.243
417233600	-118.68
417233700	-140.534
417233800	-121.682
417233900	-138.019
417234000	-121.943
417234100	-140.861
417234200	-121.738
417234300	-146.123
417234400	-123.229
417234500	-139.575
417234600	-123.199
417234700	-142.249
417234800	-118.049
417234900	-143.739
417235000	-122.407
417235100	-140.824
417235200	-121.747
417235300	-165.476
417235400	-122.516
417235500	-150.684
417235600	-123.125
417235700	-148.004
417235800	-121.767
417235900	-141.671
417236000	-121.476
417236100	-146.916
417236200	-123.513
417236300	-136.825
417236400	-121.319
417236500	-148.598
417236600	-120.109
417236700	-137.161
417236800	-122.06
417236900	-139.118
417237000	-124.652
417237100	-140.016
417237200	-123.85
417237300	-143.942
417237400	-120.09
417237500	-149.405
417237600	-121.215
417237700	-140.352
417237800	-121.593
417237900	-138.995
417238000	-119.722
417238100	-137.86
417238200	-122.894
417238300	-136.168
417238400	-122.942
417238500	-134.663
417238600	-122.937
417238700	-152.625
417238800	-124.111
417238900	-143.019
417239000	-122.213
417239100	-135.949
417239200	-119.926
417239300	-134.921
417239400	-121.336
417239500	-138.946
417239600	-122.886
417239700	-140.408
417239800	-122.907
417239900	-149.004
417240000	-120.773
417240100	-142.599
417240200	-120.988
417240300	-158.521
417240400	-119.339
417240500	-145.317
417240600	-122.73
417240700	-134.316
417240800	-123.842
417240900	-143.259
417241000	-120.54
417241100	-140.092
417241200	-119.962
417241300	-144.447
417241400	-121.325
417241500	-136.249
417241600	-122.357
417241700	-142.172
417241800	-120.996
417241900	-158.601
417242000	-119.304
417242100	-142.216
417242200	-123.203
417242300	-149.14
417242400	-121.898
417242500	-140.93
417242600	-121.558
417242700	-136.914
417242800	-122.394
417242900	-142.128
417243000	-121.553
417243100	-141.055
417243200	-123.736
417243300	-133.815
417243400	-119.7
417243500	-136.503
417243600	-120.806
417243700	-146.849
417243800	-118.741
417243900	-144.631
417244000	-120.035
417244100	-141.62
417244200	-119.352
417244300	-137.708
417244400	-121.339
417244500	-143.273
417244600	-125.118
417244700	-140.503
417244800	-121.634
417244900	-145.819
417245000	-121.927
417245100	-139.867
417245200	-118.643
417245300	-135.656
417245400	-121.881
417245500	-136.915
417245600	-120.592
417245700	-147.847
417245800	-122.36
417245900	-141.554
417246000	-125.499
417246100	-147.249
417246200	-120.926
417246300	-141.101
417246400	-120.039
417246500	-146.32
417246600	-123.163
417246700	-156.669
417246800	-122.225
417246900	-142.504
417247000	-122.416
417247100	-149.619
417247200	-119.906
417247300	-141.516
417247400	-122.841
417247500	-135.719
417247600	-119.877
417247700	-146.897
417247800	-123.563
417247900	-140.054
417248000	-122.882
417248100	-143.271
417248200	-122.951
417248300	-140.037
417248400	-117.961
417248500	-147.454
417248600	-117.962
417248700	-136.857
417248800	-123.414
417248900	-143.327
417249000	-121.918
417249100	-166.797
417249200	-122.102
417249300	-146.255
417249400	-119.443
417249500	-140.458
417249600	-120.3
417249700	-136.528
417249800	-123.735
[truncated: 18,002 more rows]
