# Supplementary material for: Passive frequency comb generation at radiofrequency for ranging applications
Source: Nat Commun. 2024 Apr 2;15:2844. doi: 10.1038/s41467-024-46940-2 (PMC10987526; doi:10.1038/s41467-024-46940-2)
Supplement: Supplementary file 5 — Source Data [file 41467_2024_46940_MOESM5_ESM.zip › Figure3_Data/836_10MHz_-06_40dBm.xlsx]

## Sheet: Sheet1
frequency (Hz)	power (dBm)
417050000	-122.146
417050100	-145.777
417050200	-122.122
417050300	-144.785
417050400	-121.195
417050500	-165.499
417050600	-122.186
417050700	-154.415
417050800	-123.462
417050900	-150.739
417051000	-122.385
417051100	-150.805
417051200	-123.025
417051300	-143.053
417051400	-121.665
417051500	-139.379
417051600	-121.953
417051700	-146.653
417051800	-121.31
417051900	-144.708
417052000	-120.901
417052100	-141.967
417052200	-123.382
417052300	-150.312
417052400	-125.248
417052500	-139.177
417052600	-119.89
417052700	-148.341
417052800	-123.524
417052900	-145.99
417053000	-120.974
417053100	-142.482
417053200	-121.294
417053300	-140.573
417053400	-120.665
417053500	-140.934
417053600	-122.001
417053700	-142.496
417053800	-123.282
417053900	-154.318
417054000	-125.408
417054100	-153.483
417054200	-120.625
417054300	-139.842
417054400	-122.769
417054500	-138.367
417054600	-123.032
417054700	-143.289
417054800	-120.961
417054900	-139.69
417055000	-122.092
417055100	-161.197
417055200	-124.639
417055300	-138.617
417055400	-120.526
417055500	-136.739
417055600	-121.188
417055700	-138.135
417055800	-121.274
417055900	-139.637
417056000	-122.226
417056100	-138.505
417056200	-122.613
417056300	-143.855
417056400	-122.027
417056500	-143.048
417056600	-120.655
417056700	-148.139
417056800	-119.131
417056900	-141.82
417057000	-126.03
417057100	-141.901
417057200	-121.113
417057300	-137.503
417057400	-123.378
417057500	-138.95
417057600	-124.454
417057700	-153.965
417057800	-120.392
417057900	-139.296
417058000	-120.81
417058100	-141.067
417058200	-122.166
417058300	-137.757
417058400	-119.494
417058500	-139.733
417058600	-118.313
417058700	-140.635
417058800	-120.257
417058900	-135.127
417059000	-122.95
417059100	-142.077
417059200	-122.983
417059300	-149.332
417059400	-123.163
417059500	-140.245
417059600	-123.163
417059700	-141.715
417059800	-123.299
417059900	-133.152
417060000	-120.913
417060100	-154.593
417060200	-124.331
417060300	-165.62
417060400	-119.23
417060500	-135.326
417060600	-122.574
417060700	-144.868
417060800	-123.392
417060900	-152.807
417061000	-121.881
417061100	-142.827
417061200	-120.979
417061300	-148.775
417061400	-120.952
417061500	-143.246
417061600	-124.714
417061700	-147.351
417061800	-121.395
417061900	-138.492
417062000	-120.796
417062100	-141.109
417062200	-123.579
417062300	-137.967
417062400	-122.841
417062500	-140.621
417062600	-122.054
417062700	-142.136
417062800	-123.255
417062900	-151.189
417063000	-123.906
417063100	-145.07
417063200	-123.797
417063300	-149.96
417063400	-121.99
417063500	-134.411
417063600	-120.986
417063700	-139.54
417063800	-122.521
417063900	-135.779
417064000	-123.451
417064100	-140.236
417064200	-121.065
417064300	-143.161
417064400	-121.661
417064500	-149.835
417064600	-119.769
417064700	-149.389
417064800	-123.729
417064900	-145.106
417065000	-120.541
417065100	-140.632
417065200	-120.556
417065300	-140.586
417065400	-121.884
417065500	-141.889
417065600	-121.912
417065700	-145.49
417065800	-121.748
417065900	-145.071
417066000	-122.475
417066100	-144.031
417066200	-124.861
417066300	-140.015
417066400	-123.258
417066500	-140.503
417066600	-123.262
417066700	-147.065
417066800	-120.314
417066900	-143.736
417067000	-125.416
417067100	-152.869
417067200	-121.088
417067300	-156.171
417067400	-120.479
417067500	-138.488
417067600	-118.916
417067700	-135.944
417067800	-121.655
417067900	-143.543
417068000	-119.128
417068100	-147.994
417068200	-122.106
417068300	-143.405
417068400	-121.333
417068500	-148.065
417068600	-122.808
417068700	-148.228
417068800	-119.9
417068900	-144.907
417069000	-121.43
417069100	-139.251
417069200	-122.037
417069300	-143.588
417069400	-122.091
417069500	-136.305
417069600	-121.467
417069700	-149.976
417069800	-121.469
417069900	-139.641
417070000	-122.872
417070100	-146.006
417070200	-120.902
417070300	-150.392
417070400	-123.775
417070500	-146.958
417070600	-121.803
417070700	-149.897
417070800	-122.585
417070900	-139.4
417071000	-122.675
417071100	-145.735
417071200	-120.922
417071300	-139.497
417071400	-121.184
417071500	-144.789
417071600	-121.124
417071700	-139.728
417071800	-120.907
417071900	-148.946
417072000	-124.574
417072100	-144.442
417072200	-118.703
417072300	-156.432
417072400	-123.745
417072500	-134.366
417072600	-122.256
417072700	-145.079
417072800	-120.935
417072900	-141.97
417073000	-119.951
417073100	-142.617
417073200	-120.593
417073300	-141.127
417073400	-121.914
417073500	-139.879
417073600	-125.28
417073700	-142.254
417073800	-120.624
417073900	-148.384
417074000	-122.955
417074100	-142.273
417074200	-124.205
417074300	-140.216
417074400	-120.153
417074500	-142.632
417074600	-119.982
417074700	-145.852
417074800	-123.973
417074900	-143.445
417075000	-122.128
417075100	-148.101
417075200	-119.46
417075300	-140.245
417075400	-120.543
417075500	-139.672
417075600	-120.496
417075700	-128.997
417075800	-121.671
417075900	-144.231
417076000	-122.86
417076100	-141.973
417076200	-120.561
417076300	-150.163
417076400	-120.573
417076500	-148.274
417076600	-122.595
417076700	-134.92
417076800	-119.029
417076900	-160.039
417077000	-119.042
417077100	-134.449
417077200	-120.319
417077300	-151.425
417077400	-121.033
417077500	-144.628
417077600	-121.96
417077700	-147.925
417077800	-123.453
417077900	-138.05
417078000	-122.923
417078100	-149.637
417078200	-124.588
417078300	-141.895
417078400	-121.923
417078500	-148.858
417078600	-123.804
417078700	-139.552
417078800	-125.636
417078900	-142.011
417079000	-121.867
417079100	-146.843
417079200	-123.329
417079300	-144.896
417079400	-122.924
417079500	-145.379
417079600	-121.07
417079700	-143.218
417079800	-122.566
417079900	-141.778
417080000	-122.332
417080100	-144.83
417080200	-122.453
417080300	-143.694
417080400	-122.577
417080500	-142.549
417080600	-122.048
417080700	-151.58
417080800	-123.542
417080900	-133.043
417081000	-121.812
417081100	-147.882
417081200	-122.629
417081300	-138.169
417081400	-121.739
417081500	-151.274
417081600	-122.711
417081700	-143.407
417081800	-122.249
417081900	-144.493
417082000	-122.63
417082100	-140.141
417082200	-121.244
417082300	-145.131
417082400	-122.432
417082500	-147.179
417082600	-122.439
417082700	-137.435
417082800	-121.645
417082900	-142.786
417083000	-124.163
417083100	-138.701
417083200	-119.962
417083300	-143.09
417083400	-121.978
417083500	-135.442
417083600	-121.97
417083700	-144.561
417083800	-122.341
417083900	-136.597
417084000	-120.658
417084100	-144.769
417084200	-120.698
417084300	-131.748
417084400	-119.244
417084500	-144.075
417084600	-123.414
417084700	-138.225
417084800	-120.514
417084900	-138.598
417085000	-122.499
417085100	-148.125
417085200	-122.583
417085300	-141.496
417085400	-123.212
417085500	-141.09
417085600	-120.467
417085700	-138.596
417085800	-122.4
417085900	-151.046
417086000	-123.205
417086100	-147.962
417086200	-122.939
417086300	-148.382
417086400	-123.601
417086500	-135.667
417086600	-123.174
417086700	-143.772
417086800	-120.905
417086900	-135.477
417087000	-118.484
417087100	-148.134
417087200	-122.809
417087300	-140.378
417087400	-121.505
417087500	-138.743
417087600	-120.586
417087700	-138.956
417087800	-119.086
417087900	-133.949
417088000	-120.371
417088100	-146.362
417088200	-122.498
417088300	-143.791
417088400	-119.734
417088500	-149.302
417088600	-120.773
417088700	-142.273
417088800	-120.517
417088900	-143.707
417089000	-122.146
417089100	-144.835
417089200	-123.072
417089300	-151.262
417089400	-123.444
417089500	-138.229
417089600	-123.912
417089700	-141.308
417089800	-123.701
417089900	-137.869
417090000	-121.31
417090100	-146.546
417090200	-122.952
417090300	-144.239
417090400	-122.428
417090500	-145.976
417090600	-119.631
417090700	-139.815
417090800	-121.271
417090900	-147.017
417091000	-124.205
417091100	-149.38
417091200	-122.592
417091300	-140.605
417091400	-124.199
417091500	-135.431
417091600	-118.976
417091700	-141.603
417091800	-122.528
417091900	-137.661
417092000	-120.789
417092100	-139.838
417092200	-121.846
417092300	-141.084
417092400	-120.637
417092500	-147.894
417092600	-119.395
417092700	-142.587
417092800	-121.445
417092900	-144.277
417093000	-117.898
417093100	-136.628
417093200	-121.023
417093300	-140.267
417093400	-121.229
417093500	-145.27
417093600	-120.404
417093700	-139.981
417093800	-120.881
417093900	-143.793
417094000	-123.226
417094100	-139.338
417094200	-120.869
417094300	-140.468
417094400	-122.852
417094500	-136.397
417094600	-119.526
417094700	-139.118
417094800	-122.269
417094900	-145.68
417095000	-122.653
417095100	-147.415
417095200	-121.486
417095300	-145.568
417095400	-121.093
417095500	-144.884
417095600	-121.505
417095700	-130.393
417095800	-122.245
417095900	-137.513
417096000	-123.316
417096100	-139.426
417096200	-122.34
417096300	-139.322
417096400	-121.508
417096500	-138.151
417096600	-121.908
417096700	-144.744
417096800	-121.039
417096900	-139.384
417097000	-122.57
417097100	-148.914
417097200	-124.638
417097300	-150.415
417097400	-123.68
417097500	-143.696
417097600	-121.155
417097700	-138.877
417097800	-122.657
417097900	-135.575
417098000	-122.899
417098100	-149.154
417098200	-121.628
417098300	-136.052
417098400	-121.075
417098500	-141.222
417098600	-121.809
417098700	-141.429
417098800	-122.72
417098900	-145.919
417099000	-120.034
417099100	-139.051
417099200	-122.54
417099300	-144.813
417099400	-121.578
417099500	-151.753
417099600	-122.042
417099700	-154.71
417099800	-119.264
417099900	-156.524
417100000	-120.159
417100100	-137.49
417100200	-121.027
417100300	-144.678
417100400	-120.213
417100500	-141.431
417100600	-120.136
417100700	-137.066
417100800	-120.354
417100900	-141.167
417101000	-122.173
417101100	-143.471
417101200	-120.971
417101300	-135.604
417101400	-120.646
417101500	-141.094
417101600	-120.717
417101700	-143.076
417101800	-119.849
417101900	-157.9
417102000	-121.944
417102100	-147.409
417102200	-123.668
417102300	-144.344
417102400	-123.541
417102500	-137.74
417102600	-124.778
417102700	-146.553
417102800	-121.621
417102900	-137.542
417103000	-121.314
417103100	-148.721
417103200	-121.326
417103300	-134.969
417103400	-116.942
417103500	-136.882
417103600	-123.524
417103700	-138.912
417103800	-121.966
417103900	-152.598
417104000	-120.795
417104100	-138.327
417104200	-119.423
417104300	-145.201
417104400	-120.856
417104500	-145.403
417104600	-123.647
417104700	-152.438
417104800	-120.784
417104900	-161.361
417105000	-120.531
417105100	-144.718
417105200	-122.458
417105300	-145.027
417105400	-122.653
417105500	-140.676
417105600	-119.535
417105700	-149.115
417105800	-124.148
417105900	-147.241
417106000	-120.052
417106100	-141.75
417106200	-120.056
417106300	-147.066
417106400	-123.264
417106500	-143.254
417106600	-120.764
417106700	-141.053
417106800	-121.042
417106900	-149.295
417107000	-122.212
417107100	-146.791
417107200	-119.67
417107300	-145.273
417107400	-118.354
417107500	-146.533
417107600	-120.887
417107700	-150.101
417107800	-123.002
417107900	-145.411
417108000	-120.461
417108100	-147.654
417108200	-122.512
417108300	-149.153
417108400	-122.114
417108500	-143.482
417108600	-122.349
417108700	-147.939
417108800	-121.795
417108900	-136.709
417109000	-120.72
417109100	-139.179
417109200	-121.055
417109300	-152.961
417109400	-122.221
417109500	-141.999
417109600	-124.22
417109700	-145.703
417109800	-122.723
417109900	-148.018
417110000	-118.789
417110100	-141.978
417110200	-121.668
417110300	-152.326
417110400	-120.891
417110500	-147.103
417110600	-120.262
417110700	-141.415
417110800	-120.562
417110900	-134.936
417111000	-120.672
417111100	-138.697
417111200	-120.2
417111300	-136.784
417111400	-122.479
417111500	-143.419
417111600	-122.044
417111700	-155.925
417111800	-120.658
417111900	-141.006
417112000	-120.345
417112100	-145.411
417112200	-118.829
417112300	-141.048
417112400	-117
417112500	-139.248
417112600	-123.953
417112700	-137.642
417112800	-119.576
417112900	-145.606
417113000	-118.707
417113100	-140.719
417113200	-119.977
417113300	-147.166
417113400	-120.514
417113500	-143.768
417113600	-121.333
417113700	-144.447
417113800	-118.924
417113900	-146.755
417114000	-123.273
417114100	-161.238
417114200	-122.608
417114300	-137.33
417114400	-122.44
417114500	-137.002
417114600	-116.984
417114700	-144.374
417114800	-121.41
417114900	-133.856
417115000	-119.496
417115100	-145.464
417115200	-122.926
417115300	-137.878
417115400	-120.232
417115500	-138.125
417115600	-120.937
417115700	-142.327
417115800	-120.614
417115900	-137.876
417116000	-121.813
417116100	-135.78
417116200	-120.556
417116300	-138.865
417116400	-121.557
417116500	-159.945
417116600	-123.228
417116700	-153.29
417116800	-120.923
417116900	-137.96
417117000	-122.709
417117100	-145.282
417117200	-121.957
417117300	-157.749
417117400	-122.706
417117500	-141.681
417117600	-118.594
417117700	-142.03
417117800	-121.125
417117900	-135.688
417118000	-122.808
417118100	-171.535
417118200	-120.769
417118300	-141.997
417118400	-118.248
417118500	-134.358
417118600	-121.778
417118700	-138.916
417118800	-120.154
417118900	-152.341
417119000	-120.044
417119100	-138.606
417119200	-121.369
417119300	-145.707
417119400	-119.57
417119500	-139.575
417119600	-123.004
417119700	-146.429
417119800	-123.793
417119900	-150.83
417120000	-121.956
417120100	-146.751
417120200	-120.689
417120300	-137.742
417120400	-119.785
417120500	-142.756
417120600	-121.528
417120700	-142.312
417120800	-122.303
417120900	-139.756
417121000	-121.581
417121100	-139.875
417121200	-118.214
417121300	-146.52
417121400	-120.473
417121500	-136.642
417121600	-119.679
417121700	-141.964
417121800	-120.196
417121900	-132.853
417122000	-120.136
417122100	-140.305
417122200	-119.517
417122300	-143.268
417122400	-119.472
417122500	-145.007
417122600	-123.374
417122700	-142.964
417122800	-121.441
417122900	-149.82
417123000	-122.249
417123100	-147.268
417123200	-120.822
417123300	-144.107
417123400	-120.392
417123500	-143.779
417123600	-118.231
417123700	-153.785
417123800	-118.486
417123900	-151.042
417124000	-122.929
417124100	-146.257
417124200	-121.853
417124300	-147.915
417124400	-122.181
417124500	-136.634
417124600	-120.499
417124700	-140.24
417124800	-121.871
417124900	-144.803
417125000	-121.217
417125100	-144.961
417125200	-122.284
417125300	-142.464
417125400	-119.465
417125500	-147.948
417125600	-122.779
417125700	-150.13
417125800	-119.397
417125900	-136.758
417126000	-120.905
417126100	-145.033
417126200	-121.667
417126300	-142.353
417126400	-122.836
417126500	-141.125
417126600	-120.173
417126700	-150.114
417126800	-122.64
417126900	-135.157
417127000	-119.905
417127100	-144.466
417127200	-121.234
417127300	-153.891
417127400	-118.605
417127500	-137.571
417127600	-122.283
417127700	-139.234
417127800	-122.195
417127900	-139.925
417128000	-121.792
417128100	-133.159
417128200	-120.147
417128300	-141.665
417128400	-120.595
417128500	-148.088
417128600	-119.606
417128700	-138.823
417128800	-122.707
417128900	-142.126
417129000	-121.03
417129100	-139.488
417129200	-122.685
417129300	-145.348
417129400	-120.589
417129500	-142.644
417129600	-117.879
417129700	-148.477
417129800	-121.57
417129900	-137.775
417130000	-120.498
417130100	-139.638
417130200	-118.652
417130300	-151.149
417130400	-119.399
417130500	-144.845
417130600	-121.182
417130700	-141.704
417130800	-120.252
417130900	-151.808
417131000	-121.936
417131100	-139.568
417131200	-119.93
417131300	-149.183
417131400	-121.221
417131500	-139.667
417131600	-119.115
417131700	-149.872
417131800	-118.947
417131900	-152.096
417132000	-120.7
417132100	-140.284
417132200	-119.857
417132300	-139.676
417132400	-123.265
417132500	-156.405
417132600	-120.94
417132700	-150.407
417132800	-120.759
417132900	-139.68
417133000	-119.001
417133100	-151.466
417133200	-122.732
417133300	-140.912
417133400	-122.654
417133500	-143.097
417133600	-119.494
417133700	-133.501
417133800	-123.533
417133900	-139.174
417134000	-118.742
417134100	-138.736
417134200	-121.959
417134300	-143.035
417134400	-121.969
417134500	-138.711
417134600	-119.023
417134700	-143.561
417134800	-119.004
417134900	-133.045
417135000	-122.757
417135100	-136.671
417135200	-121.675
417135300	-138.795
417135400	-124.551
417135500	-138.478
417135600	-123.011
417135700	-143.418
417135800	-119.798
417135900	-147.788
417136000	-122.277
417136100	-140.97
417136200	-122.195
417136300	-148.081
417136400	-120.5
417136500	-140.77
417136600	-120.361
417136700	-140.749
417136800	-121.069
417136900	-142.383
417137000	-121.657
417137100	-141.895
417137200	-120.357
417137300	-134.763
417137400	-120.773
417137500	-156.645
417137600	-120.033
417137700	-134.683
417137800	-120.437
417137900	-152.287
417138000	-121.08
417138100	-129.18
417138200	-122.322
417138300	-142.067
417138400	-121.213
417138500	-149.532
417138600	-124.23
417138700	-136.378
417138800	-121.161
417138900	-146.842
417139000	-121.79
417139100	-138.041
417139200	-121.999
417139300	-150.895
417139400	-118.989
417139500	-132.918
417139600	-120.305
417139700	-134.236
417139800	-122.359
417139900	-139.189
417140000	-120.216
417140100	-138.882
417140200	-120.7
417140300	-136.474
417140400	-121.188
417140500	-143.307
417140600	-123.661
417140700	-145.806
417140800	-120.609
417140900	-149.311
417141000	-123.33
417141100	-144.925
417141200	-120.486
417141300	-150.005
417141400	-120.628
417141500	-140.063
417141600	-119.979
417141700	-142.685
417141800	-120.971
417141900	-133.037
417142000	-122.51
417142100	-136.955
417142200	-123.339
417142300	-154.289
417142400	-120.1
417142500	-140.083
417142600	-119.338
417142700	-145.806
417142800	-119.818
417142900	-133.456
417143000	-118.614
417143100	-141.6
417143200	-123.06
417143300	-141.122
417143400	-120.917
417143500	-147.108
417143600	-118.32
417143700	-141.73
417143800	-118.702
417143900	-138.068
417144000	-122.896
417144100	-138.256
417144200	-122.862
417144300	-144.668
417144400	-121.107
417144500	-140.872
417144600	-121.244
417144700	-146.754
417144800	-121.429
417144900	-140.046
417145000	-121.831
417145100	-145.104
417145200	-122.494
417145300	-140.284
417145400	-120.112
417145500	-134.836
417145600	-124.377
417145700	-135.689
417145800	-122.357
417145900	-138.601
417146000	-121.997
417146100	-136.732
417146200	-123.802
417146300	-149.124
417146400	-120.801
417146500	-141.854
417146600	-120.985
417146700	-145.965
417146800	-121.81
417146900	-135.116
417147000	-123.884
417147100	-149.61
417147200	-122.045
417147300	-140.038
417147400	-122.461
417147500	-139.61
417147600	-119.34
417147700	-149.194
417147800	-122.996
417147900	-140.946
417148000	-125.979
417148100	-142.797
417148200	-123.371
417148300	-138.776
417148400	-120.133
417148500	-143.118
417148600	-121.192
417148700	-144.004
417148800	-119.976
417148900	-136.406
417149000	-121.649
417149100	-154.285
417149200	-121.992
417149300	-140.618
417149400	-121.19
417149500	-140.231
417149600	-121.398
417149700	-149.179
417149800	-123.308
417149900	-151.652
417150000	-123.328
417150100	-151.207
417150200	-121.718
417150300	-138.633
417150400	-123.79
417150500	-145.393
417150600	-124.519
417150700	-143.128
417150800	-122.259
417150900	-140.361
417151000	-122.716
417151100	-140.749
417151200	-123.336
417151300	-143.158
417151400	-119.856
417151500	-145.882
417151600	-123.178
417151700	-152.947
417151800	-122.775
417151900	-146.626
417152000	-119.92
417152100	-135.232
417152200	-122.509
417152300	-150.3
417152400	-121.937
417152500	-159.927
417152600	-119.234
417152700	-139.907
417152800	-123.171
417152900	-151.637
417153000	-121.938
417153100	-146.245
417153200	-120.486
417153300	-141.822
417153400	-120.715
417153500	-140.676
417153600	-121.944
417153700	-143.515
417153800	-123.024
417153900	-145.561
417154000	-119.712
417154100	-137.779
417154200	-119.05
417154300	-145.501
417154400	-124.173
417154500	-142.191
417154600	-120.343
417154700	-165.83
417154800	-119.151
417154900	-141.152
417155000	-124.057
417155100	-153.851
417155200	-122.628
417155300	-138.506
417155400	-121.729
417155500	-147.013
417155600	-122.137
417155700	-140.355
417155800	-121.978
417155900	-142.59
417156000	-123.069
417156100	-143.32
417156200	-123.58
417156300	-140.098
417156400	-121.282
417156500	-136.308
417156600	-123.463
417156700	-149.608
417156800	-122.583
417156900	-152.263
417157000	-122.336
417157100	-136.282
417157200	-122.422
417157300	-143.47
417157400	-123.755
417157500	-142.468
417157600	-121.325
417157700	-138.387
417157800	-122.329
417157900	-141.719
417158000	-118.862
417158100	-142.743
417158200	-121.833
417158300	-144.455
417158400	-119.253
417158500	-139.914
417158600	-119.577
417158700	-141.928
417158800	-121.657
417158900	-142.46
417159000	-123.176
417159100	-143.752
417159200	-122.461
417159300	-147.723
417159400	-120.992
417159500	-138.088
417159600	-122.091
417159700	-136.534
417159800	-123.574
417159900	-142.982
417160000	-122.68
417160100	-143.344
417160200	-118.929
417160300	-145.097
417160400	-125.721
417160500	-145.909
417160600	-123.635
417160700	-145.022
417160800	-121.873
417160900	-148.622
417161000	-121.377
417161100	-154.753
417161200	-120.459
417161300	-138.728
417161400	-124.373
417161500	-140.325
417161600	-119.639
417161700	-138.779
417161800	-119.642
417161900	-142.098
417162000	-121.51
417162100	-150.444
417162200	-121.062
417162300	-137.891
417162400	-120.69
417162500	-140.743
417162600	-124.298
417162700	-137.626
417162800	-121.454
417162900	-139.534
417163000	-122.646
417163100	-157.06
417163200	-122.835
417163300	-146.206
417163400	-121.723
417163500	-144.09
417163600	-120.903
417163700	-140.346
417163800	-123.367
417163900	-133.486
417164000	-122.127
417164100	-144.627
417164200	-121.282
417164300	-142.014
417164400	-122.437
417164500	-139.343
417164600	-122.172
417164700	-144.88
417164800	-121.978
417164900	-141.943
417165000	-120.132
417165100	-162.932
417165200	-120.686
417165300	-151.715
417165400	-122.823
417165500	-141.483
417165600	-122.428
417165700	-138.262
417165800	-121.595
417165900	-152.251
417166000	-121.631
417166100	-137.342
417166200	-121.286
417166300	-153.557
417166400	-122.216
417166500	-149.601
417166600	-121.904
417166700	-138.114
417166800	-124.717
417166900	-144.801
417167000	-122.566
417167100	-140.473
417167200	-120.467
417167300	-138.953
417167400	-120.947
417167500	-151.123
417167600	-122.383
417167700	-145.455
417167800	-122.572
417167900	-142.331
417168000	-119.206
417168100	-157.027
417168200	-123.363
417168300	-156.687
417168400	-121.76
417168500	-143.816
417168600	-118.114
417168700	-142.793
417168800	-122.795
417168900	-142.297
417169000	-121.423
417169100	-138.809
417169200	-121.423
417169300	-143.293
417169400	-120.376
417169500	-140.614
417169600	-121.225
417169700	-142.957
417169800	-120.507
417169900	-142.174
417170000	-122.414
417170100	-142.876
417170200	-124.104
417170300	-137.096
417170400	-119.994
417170500	-140.927
417170600	-122.202
417170700	-146.889
417170800	-123.227
417170900	-140.823
417171000	-121.183
417171100	-142.528
417171200	-123.192
417171300	-146.061
417171400	-121.551
417171500	-146.224
417171600	-120.936
417171700	-142.746
417171800	-121.958
417171900	-138.394
417172000	-121.305
417172100	-143.687
417172200	-126.232
417172300	-150.498
417172400	-118.262
417172500	-147.628
417172600	-122.894
417172700	-150.625
417172800	-122.646
417172900	-142.883
417173000	-120.982
417173100	-146.314
417173200	-120.051
417173300	-138.887
417173400	-123.162
417173500	-132.792
417173600	-122.906
417173700	-147.299
417173800	-121.835
417173900	-137.911
417174000	-121.835
417174100	-139.736
417174200	-121.051
417174300	-143.484
417174400	-122.105
417174500	-136.59
417174600	-119.023
417174700	-150.983
417174800	-121.184
417174900	-152.975
417175000	-119.884
417175100	-145.462
417175200	-123.615
417175300	-160.111
417175400	-121.346
417175500	-151.333
417175600	-121.689
417175700	-138.127
417175800	-122.702
417175900	-145.673
417176000	-122.79
417176100	-143.173
417176200	-122.195
417176300	-143.814
417176400	-122.348
417176500	-140.261
417176600	-123.861
417176700	-144.694
417176800	-123.028
417176900	-140.861
417177000	-121.355
417177100	-142.678
417177200	-120.557
417177300	-142.107
417177400	-122.907
417177500	-141.645
417177600	-120.902
417177700	-149.612
417177800	-122.451
417177900	-145.497
417178000	-120.976
417178100	-144.816
417178200	-125.888
417178300	-146.459
417178400	-120.844
417178500	-142.464
417178600	-121.294
417178700	-139.742
417178800	-122.097
417178900	-146.118
417179000	-120.169
417179100	-142.678
417179200	-121.449
417179300	-143.316
417179400	-121.163
417179500	-139.926
417179600	-122.858
417179700	-141.091
417179800	-124.679
417179900	-151.705
417180000	-123.71
417180100	-146.556
417180200	-123.088
417180300	-137.714
417180400	-122.72
417180500	-152.11
417180600	-122.582
417180700	-139.51
417180800	-121.492
417180900	-143.393
417181000	-124.33
417181100	-136.502
417181200	-124.256
417181300	-144.642
417181400	-120.199
417181500	-153.586
417181600	-121.164
417181700	-138.98
417181800	-120.274
417181900	-166.185
417182000	-121.141
417182100	-143.416
417182200	-122.717
417182300	-132.43
417182400	-120.046
417182500	-134.417
417182600	-121.853
417182700	-141.37
417182800	-120.897
417182900	-153.854
417183000	-120.52
417183100	-140.853
417183200	-120.785
417183300	-140.302
417183400	-119.408
417183500	-141.776
417183600	-121.141
417183700	-141.44
417183800	-121.424
417183900	-145.422
417184000	-122.423
417184100	-137.271
417184200	-122.788
417184300	-144.295
417184400	-122.827
417184500	-143.743
417184600	-120.675
417184700	-138.176
417184800	-119.982
417184900	-139.907
417185000	-121.248
417185100	-144.912
417185200	-119.775
417185300	-136.321
417185400	-121.864
417185500	-135.787
417185600	-120.766
417185700	-141.725
417185800	-122.002
417185900	-137.546
417186000	-121.175
417186100	-139.311
417186200	-122.038
417186300	-139.837
417186400	-121.275
417186500	-146.714
417186600	-123.21
417186700	-142.055
417186800	-122.491
417186900	-156.956
417187000	-120.571
417187100	-140.633
417187200	-121.487
417187300	-137.183
417187400	-120.689
417187500	-141.554
417187600	-120.877
417187700	-132.421
417187800	-121.143
417187900	-147.911
417188000	-122.268
417188100	-154.924
417188200	-122.506
417188300	-140.114
417188400	-120.727
417188500	-147.195
417188600	-122.469
417188700	-152.251
417188800	-123.2
417188900	-142.365
417189000	-119.036
417189100	-150.682
417189200	-120.468
417189300	-144.203
417189400	-122.413
417189500	-143.566
417189600	-122.255
417189700	-138.47
417189800	-120.777
417189900	-147.097
417190000	-123.515
417190100	-141.314
417190200	-120.83
417190300	-145.2
417190400	-121.87
417190500	-139.868
417190600	-121.16
417190700	-148.042
417190800	-119.462
417190900	-138.201
417191000	-122.897
417191100	-141.096
417191200	-123.573
417191300	-144.404
417191400	-121.988
417191500	-135.876
417191600	-122.173
417191700	-149.004
417191800	-120.735
417191900	-148.773
417192000	-121.552
417192100	-139.355
417192200	-122.79
417192300	-134.479
417192400	-122.791
417192500	-147.918
417192600	-120.358
417192700	-141.727
417192800	-120.362
417192900	-134.914
417193000	-124.728
417193100	-143.853
417193200	-122.162
417193300	-140.398
417193400	-121.791
417193500	-147.874
417193600	-121.953
417193700	-142.326
417193800	-121.196
417193900	-137.675
417194000	-122.825
417194100	-146.213
417194200	-122.79
417194300	-140.888
417194400	-123.526
417194500	-140.003
417194600	-125.011
417194700	-143.304
417194800	-122.521
417194900	-137.713
417195000	-121.48
417195100	-137.994
417195200	-123.347
417195300	-147.026
417195400	-121.151
417195500	-138.917
417195600	-122.878
417195700	-139.034
417195800	-124.712
417195900	-146.072
417196000	-126.584
417196100	-150.643
417196200	-123.314
417196300	-153.998
417196400	-122.501
417196500	-142.258
417196600	-123.708
417196700	-138.967
417196800	-122.501
417196900	-148.522
417197000	-121.862
417197100	-140.318
417197200	-125.284
417197300	-139.51
417197400	-121.192
417197500	-139.876
417197600	-120.248
417197700	-137.313
417197800	-120.248
417197900	-140.452
417198000	-124.819
417198100	-143.761
417198200	-120.945
417198300	-142.831
417198400	-120.942
417198500	-136.888
417198600	-121.839
417198700	-138.838
417198800	-120.216
417198900	-146.268
417199000	-124.415
417199100	-150.279
417199200	-122.072
417199300	-140.054
417199400	-122.029
417199500	-138.417
417199600	-123.504
417199700	-137.548
417199800	-123.06
417199900	-143.177
417200000	-122.295
417200100	-142.431
417200200	-124.611
417200300	-143.424
417200400	-119.176
417200500	-141.567
417200600	-123.116
417200700	-151.818
417200800	-122.145
417200900	-143.278
417201000	-120.063
417201100	-140.549
417201200	-121.978
417201300	-146.12
417201400	-118.755
417201500	-144.784
417201600	-120.712
417201700	-136.007
417201800	-120.975
417201900	-150.786
417202000	-121.686
417202100	-145.751
417202200	-124.011
417202300	-146.737
417202400	-121.451
417202500	-146.012
417202600	-121.61
417202700	-137.73
417202800	-118.35
417202900	-152.236
417203000	-122.508
417203100	-139.669
417203200	-121.566
417203300	-135.668
417203400	-121.567
417203500	-156.127
417203600	-124.175
417203700	-143.057
417203800	-123.213
417203900	-138.98
417204000	-124.418
417204100	-141.172
417204200	-121.177
417204300	-145.587
417204400	-123.804
417204500	-135.012
417204600	-122.566
417204700	-141.459
417204800	-121.337
417204900	-135.774
417205000	-121.611
417205100	-145.569
417205200	-121.524
417205300	-144.282
417205400	-121.912
417205500	-148.923
417205600	-124.041
417205700	-149.837
417205800	-121.847
417205900	-137.535
417206000	-121.877
417206100	-149.179
417206200	-122.232
417206300	-146.299
417206400	-124.469
417206500	-142.656
417206600	-120.662
417206700	-143.749
417206800	-120.399
417206900	-144.196
417207000	-124.091
417207100	-141.955
417207200	-122.314
417207300	-149.546
417207400	-121.111
417207500	-138.78
417207600	-120.758
417207700	-135.952
417207800	-122.852
417207900	-148.372
417208000	-122.769
417208100	-142.701
417208200	-122.372
417208300	-136.863
417208400	-121.154
417208500	-144.071
417208600	-121.723
417208700	-140.309
417208800	-119.738
417208900	-140.865
417209000	-119.743
417209100	-144.623
417209200	-121.864
417209300	-138.199
417209400	-121.92
417209500	-147.032
417209600	-119.975
417209700	-133.487
417209800	-122.249
417209900	-145.8
417210000	-126.008
417210100	-145.38
417210200	-123.376
417210300	-141.716
417210400	-123.844
417210500	-157.19
417210600	-119.015
417210700	-143.717
417210800	-121.577
417210900	-134.518
417211000	-121.284
417211100	-144.512
417211200	-122.791
417211300	-157.587
417211400	-122.791
417211500	-139.848
417211600	-122.881
417211700	-143.706
417211800	-119.548
417211900	-137.488
417212000	-121.375
417212100	-141.392
417212200	-122.761
417212300	-173.272
417212400	-121.474
417212500	-140.601
417212600	-121.82
417212700	-133.52
417212800	-123.217
417212900	-143.245
417213000	-125.147
417213100	-135.689
417213200	-121.529
417213300	-142.436
417213400	-120.788
417213500	-142.093
417213600	-119.606
417213700	-140.375
417213800	-120.398
417213900	-140.027
417214000	-121.439
417214100	-152.855
417214200	-122.736
417214300	-145.242
417214400	-122.732
417214500	-148.473
417214600	-123.168
417214700	-135.601
417214800	-120.526
417214900	-136.276
417215000	-122.195
417215100	-145.047
417215200	-124.707
417215300	-141.494
417215400	-122.856
417215500	-161.488
417215600	-121.477
417215700	-149.373
417215800	-122.245
417215900	-148.498
417216000	-123.125
417216100	-143.356
417216200	-124.001
417216300	-144.09
417216400	-120.537
417216500	-140.851
417216600	-121.519
417216700	-140.724
417216800	-120.144
417216900	-142.782
417217000	-122.336
417217100	-149.645
417217200	-122.186
417217300	-137.078
417217400	-121.555
417217500	-141.933
417217600	-122.864
417217700	-137.215
417217800	-123.862
417217900	-148.226
417218000	-120.843
417218100	-156.726
417218200	-123.979
417218300	-142.039
417218400	-122.963
417218500	-142.524
417218600	-122.483
417218700	-152.048
417218800	-121.22
417218900	-144.259
417219000	-122.506
417219100	-138.431
417219200	-119.507
417219300	-139.212
417219400	-121.758
417219500	-138.126
417219600	-119.606
417219700	-146.489
417219800	-125.264
417219900	-138.011
417220000	-124.896
417220100	-145.937
417220200	-123.442
417220300	-145.908
417220400	-123.538
417220500	-151.07
417220600	-118.29
417220700	-134.646
417220800	-119.442
417220900	-149.913
417221000	-120.289
417221100	-145.101
417221200	-122.435
417221300	-139.693
417221400	-122.081
417221500	-142.279
417221600	-119.311
417221700	-145.318
417221800	-122.404
417221900	-145.446
417222000	-124.346
417222100	-135.452
417222200	-121.65
417222300	-150.395
417222400	-119.559
417222500	-145.733
417222600	-122.607
417222700	-137.773
417222800	-121.056
417222900	-136.87
417223000	-120.635
417223100	-149.424
417223200	-122.021
417223300	-136.432
417223400	-121.116
417223500	-139.164
417223600	-120.254
417223700	-140.13
417223800	-122.11
417223900	-135.298
417224000	-121.641
417224100	-139.189
417224200	-121.34
417224300	-136.534
417224400	-120.236
417224500	-158.049
417224600	-121.82
417224700	-140.467
417224800	-121.822
417224900	-146.939
417225000	-119.917
417225100	-139.48
417225200	-121.318
417225300	-145.164
417225400	-123.954
417225500	-147.96
417225600	-122.282
417225700	-140.928
417225800	-119.907
417225900	-147.794
417226000	-123.305
417226100	-145.627
417226200	-121.812
417226300	-142.731
417226400	-121.987
417226500	-139.035
417226600	-123.551
417226700	-147.078
417226800	-122.842
417226900	-147.879
417227000	-123.568
417227100	-145.695
417227200	-123.978
417227300	-133.815
417227400	-123.443
417227500	-137.002
417227600	-121.138
417227700	-143.219
417227800	-124.903
417227900	-141.979
417228000	-122.854
417228100	-142.293
417228200	-118.531
417228300	-151.816
417228400	-121.601
417228500	-140.39
417228600	-122.075
417228700	-146.745
417228800	-123.037
417228900	-136.635
417229000	-119.479
417229100	-150.093
417229200	-120.789
417229300	-142.586
417229400	-121.365
417229500	-153.243
417229600	-124.086
417229700	-149.559
417229800	-121.305
417229900	-148.623
417230000	-120.784
417230100	-142.527
417230200	-122.244
417230300	-140.931
417230400	-120.101
417230500	-134.121
417230600	-120.332
417230700	-141.288
417230800	-122.766
417230900	-136.416
417231000	-119.846
417231100	-142.677
417231200	-120.56
417231300	-142.103
417231400	-123.355
417231500	-138.165
417231600	-123.136
417231700	-147.267
417231800	-121.794
417231900	-140.635
417232000	-121.932
417232100	-143.473
417232200	-121.918
417232300	-141.565
417232400	-123.261
417232500	-134.961
417232600	-119.974
417232700	-135.172
417232800	-121.668
417232900	-142.52
417233000	-120.586
417233100	-139.529
417233200	-122.873
417233300	-140.261
417233400	-120.019
417233500	-141.717
417233600	-121.282
417233700	-141.092
417233800	-121.753
417233900	-142.855
417234000	-122.547
417234100	-140.07
417234200	-121.996
417234300	-147.826
417234400	-121.411
417234500	-138.24
417234600	-122.327
417234700	-141.051
417234800	-119.619
417234900	-146.572
417235000	-119.587
417235100	-132.643
417235200	-120.915
417235300	-143.462
417235400	-119.01
417235500	-134.995
417235600	-119.403
417235700	-137.503
417235800	-123.595
417235900	-143.224
417236000	-119.342
417236100	-146.487
417236200	-119.764
417236300	-143.541
417236400	-123.234
417236500	-135.777
417236600	-120.628
417236700	-149.132
417236800	-121.384
417236900	-144.673
417237000	-123.183
417237100	-141.319
417237200	-121.29
417237300	-150.103
417237400	-121.741
417237500	-136.537
417237600	-121.229
417237700	-139.123
417237800	-120.635
417237900	-143.28
417238000	-120.638
417238100	-150.183
417238200	-120.659
417238300	-147.413
417238400	-120.715
417238500	-141.971
417238600	-120.056
417238700	-138.103
417238800	-123.164
417238900	-148.875
417239000	-120.296
417239100	-162.318
417239200	-116.459
417239300	-147.786
417239400	-118.29
417239500	-142.856
417239600	-120.733
417239700	-134.793
417239800	-124.224
417239900	-148.933
417240000	-122.126
417240100	-150.196
417240200	-120.054
417240300	-152.973
417240400	-122.03
417240500	-138.582
417240600	-120.982
417240700	-141.039
417240800	-121.105
417240900	-135.02
417241000	-122.088
417241100	-147.447
417241200	-124.057
417241300	-154.106
417241400	-121.578
417241500	-149.848
417241600	-123.55
417241700	-138.438
417241800	-118.145
417241900	-143.861
417242000	-124.277
417242100	-139.335
417242200	-119.809
417242300	-140.574
417242400	-123.684
417242500	-137.409
417242600	-122.088
417242700	-139.556
417242800	-124.341
417242900	-141.702
417243000	-122.377
417243100	-148.176
417243200	-122.677
417243300	-137.626
417243400	-121.081
417243500	-142.234
417243600	-122.726
417243700	-140.028
417243800	-120.793
417243900	-143.338
417244000	-122.201
417244100	-150.667
417244200	-122.928
417244300	-150.899
417244400	-121.16
417244500	-148.333
417244600	-120.619
417244700	-141.728
417244800	-121.855
417244900	-148.892
417245000	-118.533
417245100	-148.4
417245200	-123.363
417245300	-146.536
417245400	-119.714
417245500	-141.199
417245600	-120.249
417245700	-142.546
417245800	-120.249
417245900	-137.606
417246000	-120.965
417246100	-146.462
417246200	-121.482
417246300	-138.007
417246400	-120.278
417246500	-141.793
417246600	-119.134
417246700	-146.402
417246800	-119.351
417246900	-143.786
417247000	-120.424
417247100	-144.784
417247200	-123.666
417247300	-140.94
417247400	-122.348
417247500	-146.186
417247600	-120.835
417247700	-135.931
417247800	-121.282
417247900	-145.532
417248000	-123.47
417248100	-137.804
417248200	-122.029
417248300	-151.891
417248400	-121.452
417248500	-144.344
417248600	-120.836
417248700	-135.89
417248800	-123.383
417248900	-141.087
417249000	-120.668
417249100	-148.107
417249200	-121.924
417249300	-140.906
417249400	-122.354
417249500	-140.383
417249600	-122.354
417249700	-152.595
417249800	-122.081
[truncated: 18,002 more rows]
