# Supplementary material for: Passive frequency comb generation at radiofrequency for ranging applications
Source: Nat Commun. 2024 Apr 2;15:2844. doi: 10.1038/s41467-024-46940-2 (PMC10987526; doi:10.1038/s41467-024-46940-2)
Supplement: Supplementary file 5 — Source Data [file 41467_2024_46940_MOESM5_ESM.zip › Figure3_Data/836_10MHz_-06_50dBm.xlsx]

## Sheet: Sheet1
frequency (Hz)	power (dBm)
417050000	-124.389
417050100	-145.681
417050200	-121.927
417050300	-140.205
417050400	-123.421
417050500	-165.779
417050600	-121.469
417050700	-146.556
417050800	-122.069
417050900	-139.246
417051000	-124.12
417051100	-143.074
417051200	-121.342
417051300	-148.08
417051400	-122.882
417051500	-157.724
417051600	-120.529
417051700	-149.504
417051800	-118.963
417051900	-149.135
417052000	-122.482
417052100	-141.678
417052200	-124.436
417052300	-143.536
417052400	-119.571
417052500	-141.773
417052600	-123.09
417052700	-150.121
417052800	-120.636
417052900	-140.904
417053000	-125.016
417053100	-132.857
417053200	-122.162
417053300	-139.061
417053400	-124.274
417053500	-145.62
417053600	-122.262
417053700	-147.012
417053800	-118.36
417053900	-155.589
417054000	-120.375
417054100	-138.771
417054200	-123.61
417054300	-147.945
417054400	-120.386
417054500	-147.905
417054600	-123.597
417054700	-146.431
417054800	-123.391
417054900	-155.076
417055000	-123.757
417055100	-142.595
417055200	-123.735
417055300	-141.804
417055400	-122.206
417055500	-152.486
417055600	-122.474
417055700	-150.108
417055800	-122.759
417055900	-141.786
417056000	-121.928
417056100	-143.597
417056200	-121.943
417056300	-143.234
417056400	-120.97
417056500	-142.835
417056600	-121.144
417056700	-152.641
417056800	-122.78
417056900	-146.791
417057000	-121.03
417057100	-140.672
417057200	-120.034
417057300	-147.705
417057400	-120.872
417057500	-149.292
417057600	-123.724
417057700	-136.778
417057800	-123.579
417057900	-146.578
417058000	-123.748
417058100	-139.111
417058200	-120.553
417058300	-143.053
417058400	-121.109
417058500	-149.153
417058600	-122.545
417058700	-144.996
417058800	-122.076
417058900	-140.676
417059000	-120.779
417059100	-150.834
417059200	-123.295
417059300	-138.895
417059400	-122.314
417059500	-156.706
417059600	-121.494
417059700	-142.267
417059800	-124.233
417059900	-141.429
417060000	-122.789
417060100	-138.968
417060200	-121.858
417060300	-135.055
417060400	-122.177
417060500	-132.438
417060600	-121.82
417060700	-137.525
417060800	-121.991
417060900	-142.5
417061000	-123.392
417061100	-155.012
417061200	-122.692
417061300	-134.663
417061400	-122.776
417061500	-143.289
417061600	-123.968
417061700	-149.498
417061800	-122.812
417061900	-135.476
417062000	-121.644
417062100	-142.193
417062200	-123.31
417062300	-137.73
417062400	-123.335
417062500	-146.853
417062600	-122.769
417062700	-144.887
417062800	-119.227
417062900	-139.059
417063000	-120.476
417063100	-140.635
417063200	-123.234
417063300	-145.565
417063400	-123.221
417063500	-138.267
417063600	-123.508
417063700	-136.894
417063800	-122.072
417063900	-142.298
417064000	-126.529
417064100	-142.438
417064200	-122.303
417064300	-150.184
417064400	-119.726
417064500	-142.884
417064600	-120.987
417064700	-143.734
417064800	-121.353
417064900	-130.694
417065000	-122.596
417065100	-138.531
417065200	-123.613
417065300	-136.108
417065400	-122.393
417065500	-141.27
417065600	-122.505
417065700	-137.533
417065800	-123.039
417065900	-147.226
417066000	-122.81
417066100	-143.832
417066200	-120.719
417066300	-141.021
417066400	-122.794
417066500	-142.116
417066600	-121.361
417066700	-143.121
417066800	-120.279
417066900	-148.578
417067000	-121.029
417067100	-142.61
417067200	-122.194
417067300	-148.42
417067400	-120.021
417067500	-145.645
417067600	-120.562
417067700	-143.088
417067800	-122.33
417067900	-146.781
417068000	-121.531
417068100	-154.027
417068200	-120.461
417068300	-138.797
417068400	-122.719
417068500	-139.994
417068600	-121.909
417068700	-140.298
417068800	-121.815
417068900	-140.417
417069000	-121.807
417069100	-147.151
417069200	-119.757
417069300	-145.619
417069400	-121.332
417069500	-137.358
417069600	-122.525
417069700	-143.149
417069800	-122.875
417069900	-138.712
417070000	-124.584
417070100	-144.154
417070200	-122.949
417070300	-140.426
417070400	-122.035
417070500	-155.138
417070600	-123.533
417070700	-147.009
417070800	-123.719
417070900	-143.124
417071000	-123.031
417071100	-141.62
417071200	-119.248
417071300	-144.717
417071400	-121.835
417071500	-146.151
417071600	-121.643
417071700	-146.174
417071800	-121.789
417071900	-131.372
417072000	-123.594
417072100	-145.513
417072200	-125.032
417072300	-142.256
417072400	-121.567
417072500	-147.704
417072600	-122.628
417072700	-142.111
417072800	-119.836
417072900	-142.441
417073000	-124.042
417073100	-143.41
417073200	-124.117
417073300	-141.161
417073400	-122.952
417073500	-141.963
417073600	-122.158
417073700	-141.484
417073800	-122.745
417073900	-143.02
417074000	-121.211
417074100	-135.902
417074200	-122.744
417074300	-146.358
417074400	-124.006
417074500	-134.619
417074600	-122.702
417074700	-145.943
417074800	-122.862
417074900	-140.099
417075000	-120.934
417075100	-144.532
417075200	-120.934
417075300	-141.03
417075400	-123.211
417075500	-138.443
417075600	-121.548
417075700	-153.564
417075800	-120.142
417075900	-147.407
417076000	-120.196
417076100	-142.442
417076200	-121.76
417076300	-138.473
417076400	-121.977
417076500	-145.379
417076600	-122.205
417076700	-146.5
417076800	-122.177
417076900	-144.81
417077000	-122.153
417077100	-142.332
417077200	-118.654
417077300	-137.523
417077400	-123.064
417077500	-148.649
417077600	-123.78
417077700	-137.417
417077800	-122.632
417077900	-142.678
417078000	-124.417
417078100	-140.73
417078200	-123.373
417078300	-143.717
417078400	-123.097
417078500	-139.426
417078600	-122.599
417078700	-150.892
417078800	-120.87
417078900	-140.526
417079000	-121.269
417079100	-145.893
417079200	-123.527
417079300	-141.235
417079400	-120.727
417079500	-143.172
417079600	-120.671
417079700	-134.368
417079800	-121.881
417079900	-148.681
417080000	-121.396
417080100	-140.399
417080200	-121.822
417080300	-139.006
417080400	-122.764
417080500	-137.635
417080600	-122.793
417080700	-143.76
417080800	-123.118
417080900	-138.538
417081000	-120.234
417081100	-148.684
417081200	-120.265
417081300	-145.9
417081400	-119.712
417081500	-142.608
417081600	-118.444
417081700	-150.133
417081800	-121.276
417081900	-145.079
417082000	-121.453
417082100	-139.339
417082200	-122.263
417082300	-147.237
417082400	-121.591
417082500	-145.111
417082600	-123.892
417082700	-143.095
417082800	-122.765
417082900	-140.492
417083000	-121.372
417083100	-154.58
417083200	-121.4
417083300	-137.058
417083400	-121.92
417083500	-146.931
417083600	-122.646
417083700	-140.902
417083800	-122.019
417083900	-138.226
417084000	-121.348
417084100	-154.967
417084200	-121.399
417084300	-137.861
417084400	-122.258
417084500	-145.229
417084600	-122.773
417084700	-146.68
417084800	-122.032
417084900	-146.503
417085000	-120.202
417085100	-143.242
417085200	-120.578
417085300	-149.021
417085400	-120.537
417085500	-138.476
417085600	-121.587
417085700	-151.858
417085800	-121.162
417085900	-141.051
417086000	-121.912
417086100	-142.744
417086200	-121.412
417086300	-139.558
417086400	-120.397
417086500	-132.702
417086600	-119.185
417086700	-139.693
417086800	-121.151
417086900	-145.031
417087000	-121.909
417087100	-138.334
417087200	-123.444
417087300	-139.898
417087400	-122.887
417087500	-146.859
417087600	-123.5
417087700	-153.716
417087800	-122.065
417087900	-139.334
417088000	-122.31
417088100	-152.281
417088200	-121
417088300	-142.163
417088400	-122.557
417088500	-136.546
417088600	-121.464
417088700	-141.426
417088800	-121.961
417088900	-146.543
417089000	-121.445
417089100	-137.524
417089200	-121.862
417089300	-146.147
417089400	-122.966
417089500	-146.184
417089600	-121.809
417089700	-142.178
417089800	-122.315
417089900	-145.292
417090000	-122.794
417090100	-140.936
417090200	-122.818
417090300	-142.126
417090400	-122.787
417090500	-141.452
417090600	-120.788
417090700	-142.065
417090800	-120.581
417090900	-152.621
417091000	-120.273
417091100	-144.46
417091200	-121.294
417091300	-133.816
417091400	-122.086
417091500	-148.177
417091600	-122.889
417091700	-155.234
417091800	-123.642
417091900	-137.88
417092000	-120.565
417092100	-135.26
417092200	-121.666
417092300	-150.51
417092400	-122.502
417092500	-134.293
417092600	-120.246
417092700	-143.074
417092800	-121.073
417092900	-138.072
417093000	-120.846
417093100	-147.192
417093200	-119.881
417093300	-146.367
417093400	-123.473
417093500	-139.214
417093600	-121.616
417093700	-136.539
417093800	-119.557
417093900	-150.015
417094000	-121.145
417094100	-139.32
417094200	-118.911
417094300	-148.165
417094400	-121.004
417094500	-143.973
417094600	-120.661
417094700	-150.031
417094800	-121.468
417094900	-134.3
417095000	-119.098
417095100	-136.842
417095200	-122.765
417095300	-156.697
417095400	-120.807
417095500	-136.933
417095600	-120.835
417095700	-147.98
417095800	-119.786
417095900	-137.345
417096000	-121.223
417096100	-145.265
417096200	-123.768
417096300	-142.383
417096400	-119.946
417096500	-147.528
417096600	-119.446
417096700	-135.616
417096800	-117.606
417096900	-153.295
417097000	-122.984
417097100	-135.974
417097200	-120.538
417097300	-137.118
417097400	-120.035
417097500	-143.1
417097600	-121.484
417097700	-135.418
417097800	-119.862
417097900	-145.575
417098000	-122.417
417098100	-135.063
417098200	-120.813
417098300	-138.022
417098400	-118.947
417098500	-149.576
417098600	-121.551
417098700	-138.017
417098800	-121.526
417098900	-141.851
417099000	-121.407
417099100	-149.14
417099200	-119.354
417099300	-142.372
417099400	-120.258
417099500	-136.619
417099600	-121.718
417099700	-135.518
417099800	-120.207
417099900	-143.76
417100000	-118.791
417100100	-141.275
417100200	-120.912
417100300	-143.849
417100400	-119.23
417100500	-139.243
417100600	-120.1
417100700	-148.435
417100800	-123.735
417100900	-145.726
417101000	-120.948
417101100	-141.49
417101200	-120.502
417101300	-136.455
417101400	-120.502
417101500	-149.593
417101600	-120.644
417101700	-139.578
417101800	-120.754
417101900	-140.041
417102000	-119.777
417102100	-135.898
417102200	-120.54
417102300	-148.04
417102400	-119.998
417102500	-161.131
417102600	-121.382
417102700	-135.633
417102800	-118.419
417102900	-141.414
417103000	-119.872
417103100	-135.582
417103200	-122.527
417103300	-148.352
417103400	-122.459
417103500	-137.993
417103600	-122.819
417103700	-147.901
417103800	-119.66
417103900	-139.906
417104000	-121.98
417104100	-131.672
417104200	-123.192
417104300	-142.871
417104400	-119.965
417104500	-134.448
417104600	-121.745
417104700	-138.43
417104800	-121.187
417104900	-142.155
417105000	-120.222
417105100	-140.272
417105200	-119.486
417105300	-146.932
417105400	-121.406
417105500	-146.981
417105600	-121.194
417105700	-144.557
417105800	-120.068
417105900	-138.493
417106000	-118.481
417106100	-146.733
417106200	-120.273
417106300	-138.594
417106400	-121.169
417106500	-149.806
417106600	-121.18
417106700	-149.118
417106800	-119.592
417106900	-152.758
417107000	-119.731
417107100	-135.546
417107200	-119.723
417107300	-149.438
417107400	-123.444
417107500	-145.074
417107600	-119.39
417107700	-137.119
417107800	-122.227
417107900	-143.477
417108000	-121.851
417108100	-140.264
417108200	-121.32
417108300	-140.049
417108400	-119.82
417108500	-140.164
417108600	-120.577
417108700	-151.921
417108800	-120.406
417108900	-133.53
417109000	-122.544
417109100	-137.664
417109200	-120.359
417109300	-155.319
417109400	-119.975
417109500	-139.238
417109600	-124.027
417109700	-143.518
417109800	-122.648
417109900	-143.094
417110000	-122.637
417110100	-141.591
417110200	-119.149
417110300	-147.145
417110400	-121.353
417110500	-147.898
417110600	-121.772
417110700	-140.058
417110800	-123.977
417110900	-147.072
417111000	-120.92
417111100	-140.552
417111200	-123.654
417111300	-135.822
417111400	-121.786
417111500	-150.165
417111600	-119.379
417111700	-145.004
417111800	-121.159
417111900	-134.199
417112000	-120.684
417112100	-156.581
417112200	-121.637
417112300	-136.209
417112400	-119.887
417112500	-140.388
417112600	-119.844
417112700	-141.021
417112800	-121.984
417112900	-140.345
417113000	-124.089
417113100	-148.024
417113200	-122.13
417113300	-140.322
417113400	-121.424
417113500	-146.48
417113600	-120.231
417113700	-137.413
417113800	-122.709
417113900	-143.494
417114000	-121.452
417114100	-137.174
417114200	-121.581
417114300	-151.425
417114400	-121.167
417114500	-147.605
417114600	-121.083
417114700	-129.976
417114800	-120.752
417114900	-142.961
417115000	-122.209
417115100	-151.545
417115200	-120.643
417115300	-146.688
417115400	-121.153
417115500	-141.318
417115600	-122.57
417115700	-135.806
417115800	-119.788
417115900	-131.43
417116000	-121.541
417116100	-135.215
417116200	-122.618
417116300	-147.523
417116400	-122.623
417116500	-152.025
417116600	-120.781
417116700	-140.611
417116800	-121.165
417116900	-139.895
417117000	-122.075
417117100	-132.034
417117200	-121.681
417117300	-137.746
417117400	-121.199
417117500	-142.598
417117600	-122.252
417117700	-142.59
417117800	-120.653
417117900	-144.624
417118000	-121.726
417118100	-143.133
417118200	-120.118
417118300	-143.577
417118400	-121.333
417118500	-140.466
417118600	-118.071
417118700	-145.608
417118800	-119.977
417118900	-140.779
417119000	-120.61
417119100	-140.363
417119200	-120.838
417119300	-131.477
417119400	-119.194
417119500	-140.939
417119600	-122.197
417119700	-146.435
417119800	-119.226
417119900	-164.683
417120000	-119.234
417120100	-136.858
417120200	-121.856
417120300	-141.058
417120400	-120.073
417120500	-144.238
417120600	-122.948
417120700	-147.797
417120800	-121.624
417120900	-143.752
417121000	-122.071
417121100	-150.328
417121200	-121.621
417121300	-146.216
417121400	-122.423
417121500	-140.771
417121600	-120.911
417121700	-137.14
417121800	-122.068
417121900	-142.987
417122000	-118.69
417122100	-132.945
417122200	-119.995
417122300	-143.697
417122400	-119.591
417122500	-141.637
417122600	-122.376
417122700	-137.566
417122800	-123.161
417122900	-145.107
417123000	-123.477
417123100	-141.432
417123200	-120.286
417123300	-139.883
417123400	-122.26
417123500	-141.268
417123600	-121.372
417123700	-138.495
417123800	-121.577
417123900	-144.328
417124000	-119.238
417124100	-151.095
417124200	-122.216
417124300	-135.745
417124400	-122.113
417124500	-139.228
417124600	-123.262
417124700	-146.915
417124800	-122.311
417124900	-144.76
417125000	-124.411
417125100	-146.887
417125200	-120.191
417125300	-162.622
417125400	-121.998
417125500	-134.007
417125600	-120.195
417125700	-139.829
417125800	-122.305
417125900	-140.531
417126000	-119.696
417126100	-137.593
417126200	-119.984
417126300	-146.058
417126400	-123.006
417126500	-145.901
417126600	-119.5
417126700	-145.922
417126800	-120.122
417126900	-137.673
417127000	-124.057
417127100	-152.464
417127200	-122.403
417127300	-139.936
417127400	-120.311
417127500	-139.749
417127600	-121.028
417127700	-140.277
417127800	-121.094
417127900	-139.884
417128000	-124.111
417128100	-147.314
417128200	-120.648
417128300	-145.846
417128400	-120.648
417128500	-136.909
417128600	-122.892
417128700	-141.154
417128800	-122.339
417128900	-153.388
417129000	-123.279
417129100	-135.887
417129200	-122.982
417129300	-145.602
417129400	-120.528
417129500	-143.036
417129600	-119.562
417129700	-143.799
417129800	-122.309
417129900	-144.488
417130000	-121.771
417130100	-139.305
417130200	-121.822
417130300	-139.01
417130400	-121.167
417130500	-149.037
417130600	-120.959
417130700	-152.081
417130800	-121.947
417130900	-140.423
417131000	-122.104
417131100	-135.521
417131200	-120.489
417131300	-140.622
417131400	-121.837
417131500	-155.353
417131600	-122.7
417131700	-148.949
417131800	-121.564
417131900	-150.843
417132000	-120.2
417132100	-145.085
417132200	-122.433
417132300	-132.977
417132400	-118.96
417132500	-154.024
417132600	-121.392
417132700	-150.308
417132800	-122.557
417132900	-145.588
417133000	-123.303
417133100	-150.856
417133200	-120.569
417133300	-135.5
417133400	-121.126
417133500	-162.278
417133600	-120.13
417133700	-136.394
417133800	-121.869
417133900	-146.556
417134000	-123.397
417134100	-145.78
417134200	-122.276
417134300	-137.554
417134400	-121.73
417134500	-142.774
417134600	-121.337
417134700	-138.588
417134800	-121.966
417134900	-142.556
417135000	-120.618
417135100	-145.102
417135200	-123.091
417135300	-160.4
417135400	-122.92
417135500	-144.584
417135600	-120.138
417135700	-144.238
417135800	-123.359
417135900	-136.329
417136000	-123.222
417136100	-138.441
417136200	-121.399
417136300	-136.658
417136400	-121.852
417136500	-139.439
417136600	-122.888
417136700	-153.348
417136800	-119.822
417136900	-143.447
417137000	-122.332
417137100	-139.483
417137200	-123.369
417137300	-147.946
417137400	-119.452
417137500	-133.664
417137600	-122.515
417137700	-137.004
417137800	-120.729
417137900	-141.546
417138000	-123.868
417138100	-144.384
417138200	-123.74
417138300	-140.111
417138400	-121.809
417138500	-139.325
417138600	-120.5
417138700	-141.689
417138800	-121.87
417138900	-143.559
417139000	-123.636
417139100	-144.953
417139200	-121.677
417139300	-141.096
417139400	-122.227
417139500	-147.43
417139600	-120.087
417139700	-141.205
417139800	-121.812
417139900	-152.052
417140000	-121.456
417140100	-148.465
417140200	-120.319
417140300	-143.158
417140400	-119.909
417140500	-142.88
417140600	-120.647
417140700	-138.078
417140800	-123.004
417140900	-142.176
417141000	-122.198
417141100	-149.964
417141200	-123.706
417141300	-149.733
417141400	-121.914
417141500	-151.656
417141600	-125.192
417141700	-145.418
417141800	-119.983
417141900	-141.61
417142000	-121.239
417142100	-155.349
417142200	-120.115
417142300	-138.435
417142400	-121.525
417142500	-149.607
417142600	-121.981
417142700	-145.9
417142800	-123.718
417142900	-142.018
417143000	-122.42
417143100	-137.933
417143200	-124.414
417143300	-135.338
417143400	-123.518
417143500	-141.608
417143600	-119.802
417143700	-142.993
417143800	-123.517
417143900	-134.558
417144000	-122.855
417144100	-140.928
417144200	-122.984
417144300	-155.134
417144400	-121.385
417144500	-142.42
417144600	-122.419
417144700	-147.371
417144800	-122.33
417144900	-135.668
417145000	-122.187
417145100	-145.427
417145200	-120.717
417145300	-137.758
417145400	-122.711
417145500	-140.376
417145600	-123.424
417145700	-142.021
417145800	-123.65
417145900	-144.414
417146000	-120.962
417146100	-140.467
417146200	-122.561
417146300	-141.201
417146400	-122.872
417146500	-149.112
417146600	-123.725
417146700	-142.67
417146800	-120.632
417146900	-136.839
417147000	-123.04
417147100	-141.135
417147200	-122.807
417147300	-143.318
417147400	-123.437
417147500	-159.236
417147600	-120.646
417147700	-139.547
417147800	-124.249
417147900	-140.089
417148000	-120.329
417148100	-142.588
417148200	-120.635
417148300	-141.514
417148400	-122.582
417148500	-137.97
417148600	-121.685
417148700	-142.289
417148800	-122.826
417148900	-146.471
417149000	-120.246
417149100	-142.463
417149200	-125.797
417149300	-137.643
417149400	-124.167
417149500	-147.102
417149600	-121.452
417149700	-140.732
417149800	-121.678
417149900	-139.64
417150000	-122.79
417150100	-138.267
417150200	-120.98
417150300	-146.652
417150400	-119.919
417150500	-146.827
417150600	-120.965
417150700	-142.857
417150800	-122.017
417150900	-141.972
417151000	-123.024
417151100	-145.012
417151200	-123.215
417151300	-143.473
417151400	-125.995
417151500	-148.944
417151600	-124.177
417151700	-144.319
417151800	-124.323
417151900	-146.693
417152000	-121.773
417152100	-135.494
417152200	-120.81
417152300	-138.897
417152400	-121.546
417152500	-138.362
417152600	-122.748
417152700	-143.681
417152800	-122.082
417152900	-139.963
417153000	-121.899
417153100	-137.422
417153200	-121.46
417153300	-139.588
417153400	-122.25
417153500	-144.103
417153600	-122.168
417153700	-144.226
417153800	-122.195
417153900	-146.272
417154000	-123.149
417154100	-143.72
417154200	-122.505
417154300	-142.557
417154400	-121.162
417154500	-141.148
417154600	-123.54
417154700	-150.568
417154800	-123.467
417154900	-153.042
417155000	-120.591
417155100	-138.802
417155200	-121.641
417155300	-144.054
417155400	-121.699
417155500	-151.447
417155600	-123.797
417155700	-151.877
417155800	-123.408
417155900	-145.961
417156000	-123.555
417156100	-145.026
417156200	-123.965
417156300	-138.299
417156400	-121.885
417156500	-142.226
417156600	-118.956
417156700	-155.023
417156800	-122.101
417156900	-139.013
417157000	-119.973
417157100	-143.176
417157200	-119.889
417157300	-154.445
417157400	-123.693
417157500	-143.337
417157600	-120.646
417157700	-156.765
417157800	-120.583
417157900	-138.957
417158000	-124.034
417158100	-144.187
417158200	-121.837
417158300	-140.342
417158400	-124.067
417158500	-145.405
417158600	-123.254
417158700	-138.21
417158800	-121.838
417158900	-147.708
417159000	-122.948
417159100	-141.115
417159200	-124.191
417159300	-134.83
417159400	-123.536
417159500	-139.485
417159600	-123.041
417159700	-160.472
417159800	-123.596
417159900	-141.705
417160000	-120.392
417160100	-156.102
417160200	-122.469
417160300	-145.777
417160400	-122.024
417160500	-137.314
417160600	-122.312
417160700	-137.61
417160800	-122.254
417160900	-137.789
417161000	-121.559
417161100	-157.182
417161200	-120.644
417161300	-146.596
417161400	-124.259
417161500	-142.013
417161600	-123.34
417161700	-141.742
417161800	-118.514
417161900	-153.448
417162000	-121.197
417162100	-140.845
417162200	-123.612
417162300	-135.275
417162400	-121.98
417162500	-138.887
417162600	-118.457
417162700	-140.517
417162800	-123.348
417162900	-167.301
417163000	-118.013
417163100	-141.233
417163200	-120.074
417163300	-141.329
417163400	-119.647
417163500	-145.829
417163600	-125.714
417163700	-145.145
417163800	-121.098
417163900	-139.799
417164000	-124.553
417164100	-140.56
417164200	-123.496
417164300	-145.908
417164400	-124.421
417164500	-143.912
417164600	-122.297
417164700	-155.555
417164800	-123.967
417164900	-155.532
417165000	-120.907
417165100	-141.662
417165200	-124.149
417165300	-144.497
417165400	-122.72
417165500	-138.933
417165600	-121.751
417165700	-134.522
417165800	-122.214
417165900	-142.341
417166000	-121.13
417166100	-142.74
417166200	-123.982
417166300	-135.765
417166400	-124.547
417166500	-141.56
417166600	-121.199
417166700	-145.579
417166800	-120.697
417166900	-144.11
417167000	-124.884
417167100	-141.672
417167200	-123.968
417167300	-146.689
417167400	-122.076
417167500	-143.265
417167600	-121.46
417167700	-158.68
417167800	-122.236
417167900	-132.756
417168000	-124.734
417168100	-140.809
417168200	-124.016
417168300	-148.036
417168400	-120.697
417168500	-145.919
417168600	-123.223
417168700	-141.44
417168800	-121.332
417168900	-151.602
417169000	-122.281
417169100	-156.669
417169200	-121.183
417169300	-142.621
417169400	-120.179
417169500	-134.642
417169600	-121.563
417169700	-146.092
417169800	-121.436
417169900	-141.359
417170000	-122.916
417170100	-150.05
417170200	-121.686
417170300	-146.561
417170400	-122.676
417170500	-140.098
417170600	-121.01
417170700	-150.143
417170800	-120.413
417170900	-147.638
417171000	-120.778
417171100	-140.565
417171200	-124.606
417171300	-138.808
417171400	-123.347
417171500	-140.47
417171600	-124.503
417171700	-142.844
417171800	-120.525
417171900	-156.321
417172000	-124.946
417172100	-140.703
417172200	-121.711
417172300	-146.82
417172400	-120.227
417172500	-138.493
417172600	-122.796
417172700	-142.285
417172800	-122.016
417172900	-141.44
417173000	-120.934
417173100	-139.476
417173200	-121.27
417173300	-144.591
417173400	-121.932
417173500	-139.899
417173600	-122.437
417173700	-143.153
417173800	-124.515
417173900	-145.887
417174000	-123.575
417174100	-149.186
417174200	-120.072
417174300	-143.601
417174400	-120.586
417174500	-138.576
417174600	-123.146
417174700	-139.853
417174800	-125.63
417174900	-153.246
417175000	-126.372
417175100	-153.716
417175200	-120.461
417175300	-140.625
417175400	-122.891
417175500	-165.435
417175600	-122.779
417175700	-142.61
417175800	-122.04
417175900	-137.39
417176000	-123.165
417176100	-139.251
417176200	-122.356
417176300	-145.683
417176400	-121.595
417176500	-139.117
417176600	-121.312
417176700	-143.276
417176800	-126.664
417176900	-139.181
417177000	-123.874
417177100	-140.882
417177200	-120.686
417177300	-138.553
417177400	-121.493
417177500	-144.655
417177600	-123.765
417177700	-150.061
417177800	-122.214
417177900	-141.203
417178000	-124.487
417178100	-144.952
417178200	-124.4
417178300	-140.496
417178400	-124.355
417178500	-151.504
417178600	-121.963
417178700	-156.212
417178800	-121.276
417178900	-137.086
417179000	-123.327
417179100	-144.347
417179200	-122.72
417179300	-162.58
417179400	-123.739
417179500	-137.508
417179600	-120.219
417179700	-135.807
417179800	-122.541
417179900	-143.24
417180000	-122.304
417180100	-137.772
417180200	-120.148
417180300	-143.059
417180400	-123.475
417180500	-140.215
417180600	-122.875
417180700	-145.375
417180800	-119.465
417180900	-145.912
417181000	-122.101
417181100	-138.468
417181200	-122.087
417181300	-140.146
417181400	-122.5
417181500	-144.679
417181600	-122.557
417181700	-134.21
417181800	-123.797
417181900	-140.403
417182000	-123.27
417182100	-140.893
417182200	-122.625
417182300	-154.721
417182400	-121.062
417182500	-145.213
417182600	-123.864
417182700	-154.024
417182800	-120.969
417182900	-143.637
417183000	-119.852
417183100	-134.521
417183200	-126.355
417183300	-138.916
417183400	-119.845
417183500	-140.709
417183600	-122.227
417183700	-145.721
417183800	-121.873
417183900	-140.996
417184000	-122.667
417184100	-163.323
417184200	-122.003
417184300	-139.812
417184400	-122.151
417184500	-137.881
417184600	-123.439
417184700	-154.641
417184800	-122.995
417184900	-150.045
417185000	-121.347
417185100	-143.598
417185200	-122.091
417185300	-146.854
417185400	-121.31
417185500	-136.087
417185600	-119.376
417185700	-137.636
417185800	-119.867
417185900	-142.681
417186000	-121.944
417186100	-134.749
417186200	-123.904
417186300	-151.254
417186400	-123.503
417186500	-148.291
417186600	-123.226
417186700	-142.467
417186800	-122.656
417186900	-149.47
417187000	-122.789
417187100	-148.033
417187200	-122.863
417187300	-136.765
417187400	-121.877
417187500	-142.224
417187600	-124.494
417187700	-167.568
417187800	-121.752
417187900	-143.266
417188000	-121.352
417188100	-142.792
417188200	-121.09
417188300	-145.252
417188400	-121.989
417188500	-151.104
417188600	-122.967
417188700	-175.192
417188800	-123.362
417188900	-141.01
417189000	-121.965
417189100	-144.393
417189200	-126.781
417189300	-139.589
417189400	-123.504
417189500	-140.141
417189600	-121.239
417189700	-150.516
417189800	-123.409
417189900	-141.854
417190000	-122.738
417190100	-146.769
417190200	-121.654
417190300	-143.154
417190400	-121.572
417190500	-144.917
417190600	-123.538
417190700	-156.393
417190800	-119.211
417190900	-145.74
417191000	-124.494
417191100	-139.596
417191200	-123.328
417191300	-143.598
417191400	-121.373
417191500	-132.646
417191600	-123.338
417191700	-150.841
417191800	-119.969
417191900	-141.908
417192000	-122.251
417192100	-139.225
417192200	-123.704
417192300	-140.078
417192400	-122.807
417192500	-140.908
417192600	-119.759
417192700	-143.847
417192800	-120.284
417192900	-137.176
417193000	-120.303
417193100	-137.101
417193200	-119.953
417193300	-153.479
417193400	-123.399
417193500	-148.643
417193600	-121.347
417193700	-146.555
417193800	-120.404
417193900	-152.619
417194000	-120.146
417194100	-135.609
417194200	-120.121
417194300	-151.496
417194400	-121.677
417194500	-145.794
417194600	-122.022
417194700	-140.416
417194800	-123.145
417194900	-145.177
417195000	-121.188
417195100	-138.018
417195200	-121.455
417195300	-144.005
417195400	-120.845
417195500	-146.223
417195600	-122.443
417195700	-149.594
417195800	-122.452
417195900	-133.44
417196000	-122.289
417196100	-144.225
417196200	-122.893
417196300	-145.643
417196400	-120.295
417196500	-139.308
417196600	-121.278
417196700	-138.78
417196800	-121.898
417196900	-146.815
417197000	-124.573
417197100	-145.522
417197200	-124.131
417197300	-143.599
417197400	-122.685
417197500	-141.701
417197600	-123.782
417197700	-137.789
417197800	-122.217
417197900	-145.194
417198000	-120.438
417198100	-163.808
417198200	-120.765
417198300	-139.157
417198400	-124.044
417198500	-135.715
417198600	-123.454
417198700	-139.816
417198800	-123.694
417198900	-145.63
417199000	-122.205
417199100	-146.258
417199200	-118.761
417199300	-137.908
417199400	-122.476
417199500	-143.37
417199600	-120.439
417199700	-133.7
417199800	-119.91
417199900	-146.895
417200000	-123.498
417200100	-150.676
417200200	-122.238
417200300	-149.078
417200400	-121.6
417200500	-142.169
417200600	-121.764
417200700	-141.73
417200800	-119.059
417200900	-142.478
417201000	-121.966
417201100	-152.144
417201200	-124.157
417201300	-145.654
417201400	-121.233
417201500	-151.07
417201600	-121.32
417201700	-141.177
417201800	-123.167
417201900	-141.589
417202000	-122.434
417202100	-156.22
417202200	-124.976
417202300	-141.218
417202400	-120.28
417202500	-140.543
417202600	-120.29
417202700	-139.798
417202800	-121.744
417202900	-140.449
417203000	-120.543
417203100	-147.252
417203200	-121.373
417203300	-137.496
417203400	-120.386
417203500	-138.174
417203600	-123.108
417203700	-140.503
417203800	-122.399
417203900	-152.406
417204000	-123.372
417204100	-138.246
417204200	-121.554
417204300	-141.455
417204400	-121.989
417204500	-136.272
417204600	-122.168
417204700	-157.707
417204800	-123.898
417204900	-140.85
417205000	-123.116
417205100	-151.661
417205200	-121.475
417205300	-149.693
417205400	-119.634
417205500	-143.273
417205600	-122.099
417205700	-159.164
417205800	-124.583
417205900	-161.682
417206000	-122.512
417206100	-147.705
417206200	-124.173
417206300	-143.194
417206400	-122.598
417206500	-132.954
417206600	-121.47
417206700	-152.608
417206800	-120.065
417206900	-146.502
417207000	-122.809
417207100	-147.722
417207200	-120.597
417207300	-139.453
417207400	-122.692
417207500	-142.956
417207600	-122.845
417207700	-160.015
417207800	-120.149
417207900	-147.162
417208000	-121.562
417208100	-148.275
417208200	-122.75
417208300	-139.473
417208400	-122.766
417208500	-144.073
417208600	-122.179
417208700	-139.662
417208800	-121.325
417208900	-144.538
417209000	-122.521
417209100	-141.908
417209200	-123.555
417209300	-141.052
417209400	-120.27
417209500	-141.991
417209600	-121.268
417209700	-135.665
417209800	-121.148
417209900	-134.563
417210000	-121.93
417210100	-140.906
417210200	-120.023
417210300	-144.855
417210400	-120.869
417210500	-138.339
417210600	-121.377
417210700	-143.856
417210800	-124.188
417210900	-146.356
417211000	-121.683
417211100	-146.154
417211200	-122.504
417211300	-146.939
417211400	-119.216
417211500	-149.735
417211600	-124.531
417211700	-147.093
417211800	-122.6
417211900	-142.012
417212000	-120.589
417212100	-145.629
417212200	-122.256
417212300	-140.513
417212400	-121.122
417212500	-135.392
417212600	-122.729
417212700	-143.538
417212800	-120.452
417212900	-138.221
417213000	-121.608
417213100	-159.586
417213200	-120.228
417213300	-135.401
417213400	-121.764
417213500	-144.66
417213600	-123.417
417213700	-138.019
417213800	-124.533
417213900	-138.353
417214000	-123.658
417214100	-172.204
417214200	-121.427
417214300	-145.159
417214400	-122.682
417214500	-139.856
417214600	-122.641
417214700	-133.187
417214800	-120.412
417214900	-139.592
417215000	-120.565
417215100	-158.037
417215200	-119.798
417215300	-146.819
417215400	-120.242
417215500	-145.205
417215600	-121.629
417215700	-136.3
417215800	-119.689
417215900	-161.884
417216000	-123.226
417216100	-134.571
417216200	-120.104
417216300	-138.318
417216400	-121.277
417216500	-140.948
417216600	-123.324
417216700	-144.682
417216800	-121.25
417216900	-144.654
417217000	-123.072
417217100	-136.861
417217200	-120.039
417217300	-166.705
417217400	-120.522
417217500	-148.26
417217600	-119.179
417217700	-137.945
417217800	-120.913
417217900	-143.407
417218000	-118.995
417218100	-146.307
417218200	-123.042
417218300	-143.232
417218400	-120.639
417218500	-140.447
417218600	-122.41
417218700	-142.654
417218800	-122.753
417218900	-139.442
417219000	-121.258
417219100	-139.867
417219200	-121.42
417219300	-137.062
417219400	-121.075
417219500	-144.402
417219600	-120.085
417219700	-149.873
417219800	-124.805
417219900	-153.345
417220000	-122.605
417220100	-155.156
417220200	-122.603
417220300	-153.546
417220400	-123.745
417220500	-147.688
417220600	-122.212
417220700	-147.757
417220800	-120.241
417220900	-134.834
417221000	-119.643
417221100	-147.628
417221200	-123.943
417221300	-140.484
417221400	-119.274
417221500	-147.194
417221600	-120.75
417221700	-140.113
417221800	-119.135
417221900	-142.676
417222000	-121.753
417222100	-140.55
417222200	-121.709
417222300	-155.305
417222400	-122.125
417222500	-142.006
417222600	-122.388
417222700	-144.831
417222800	-119.116
417222900	-141.809
417223000	-119.665
417223100	-135.823
417223200	-121.961
417223300	-138.817
417223400	-124.11
417223500	-135.964
417223600	-120.116
417223700	-146.156
417223800	-120.695
417223900	-135.218
417224000	-123.779
417224100	-144.693
417224200	-119.51
417224300	-152.246
417224400	-121.981
417224500	-140.681
417224600	-123.202
417224700	-142.109
417224800	-121.867
417224900	-138.289
417225000	-121.281
417225100	-150.837
417225200	-121.818
417225300	-157.169
417225400	-120.678
417225500	-150.448
417225600	-122.853
417225700	-143.715
417225800	-122.765
417225900	-133.066
417226000	-122.379
417226100	-140.201
417226200	-120.575
417226300	-134.742
417226400	-121.238
417226500	-137.382
417226600	-122.115
417226700	-133.397
417226800	-121.816
417226900	-141.478
417227000	-119.294
417227100	-138.931
417227200	-119.076
417227300	-138.246
417227400	-123.595
417227500	-143.198
417227600	-123.421
417227700	-146.641
417227800	-120.306
417227900	-139.204
417228000	-121.961
417228100	-134.947
417228200	-121.737
417228300	-141.563
417228400	-120.126
417228500	-136.977
417228600	-123.139
417228700	-141.837
417228800	-120.585
417228900	-133.423
417229000	-121.108
417229100	-145.729
417229200	-122.299
417229300	-136.731
417229400	-122.649
417229500	-143.169
417229600	-120.626
417229700	-140.277
417229800	-122.413
417229900	-137.91
417230000	-122.824
417230100	-132.412
417230200	-122.651
417230300	-145.631
417230400	-123.086
417230500	-142.641
417230600	-121.727
417230700	-140.594
417230800	-120.832
417230900	-136.563
417231000	-120.535
417231100	-161.953
417231200	-121.195
417231300	-135.615
417231400	-124.45
417231500	-138.783
417231600	-122.898
417231700	-154.178
417231800	-122.271
417231900	-142.085
417232000	-119.191
417232100	-144.819
417232200	-123.82
417232300	-151.065
417232400	-121.634
417232500	-157.521
417232600	-123.152
417232700	-148.669
417232800	-124.26
417232900	-153.587
417233000	-123.019
417233100	-135.521
417233200	-121.27
417233300	-143.947
417233400	-121.978
417233500	-159.166
417233600	-118.612
417233700	-139.722
417233800	-121.969
417233900	-147.887
417234000	-120.745
417234100	-150.761
417234200	-120.629
417234300	-153.908
417234400	-123.606
417234500	-145.42
417234600	-122.274
417234700	-136.808
417234800	-124.313
417234900	-132.09
417235000	-122.555
417235100	-146.608
417235200	-122.156
417235300	-146.376
417235400	-120.635
417235500	-143.167
417235600	-121.499
417235700	-151.591
417235800	-120.992
417235900	-141.132
417236000	-119.659
417236100	-141.213
417236200	-121.625
417236300	-140.625
417236400	-122.365
417236500	-143.197
417236600	-120.442
417236700	-143.036
417236800	-120.442
417236900	-150.206
417237000	-120.276
417237100	-153.8
417237200	-123.051
417237300	-143.62
417237400	-118.342
417237500	-137.971
417237600	-121.641
417237700	-135.495
417237800	-118.529
417237900	-141.329
417238000	-123.221
417238100	-143.138
417238200	-119.53
417238300	-141.36
417238400	-120.769
417238500	-144.026
417238600	-123.044
417238700	-145.893
417238800	-123.598
417238900	-144.685
417239000	-122.847
417239100	-142.028
417239200	-120.828
417239300	-133.819
417239400	-122.041
417239500	-142.187
417239600	-120.284
417239700	-142.975
417239800	-120.257
417239900	-155.311
417240000	-119.933
417240100	-150.085
417240200	-120.826
417240300	-140.034
417240400	-121.155
417240500	-138.703
417240600	-122.235
417240700	-151.241
417240800	-121.953
417240900	-137.55
417241000	-123.706
417241100	-143.891
417241200	-123.246
417241300	-142.299
417241400	-122.607
417241500	-131.351
417241600	-119.819
417241700	-141.652
417241800	-120.919
417241900	-143.052
417242000	-124.269
417242100	-135.144
417242200	-122.859
417242300	-139.8
417242400	-120.883
417242500	-144.73
417242600	-123.232
417242700	-147.636
417242800	-120.551
417242900	-152.466
417243000	-121.005
417243100	-145.301
417243200	-122.111
417243300	-141.834
417243400	-121.781
417243500	-138.444
417243600	-122.395
417243700	-147.369
417243800	-122.524
417243900	-132.421
417244000	-121.393
417244100	-137.318
417244200	-122.964
417244300	-157.245
417244400	-122.292
417244500	-154.086
417244600	-124.458
417244700	-143.388
417244800	-122.159
417244900	-137.784
417245000	-121.299
417245100	-139.201
417245200	-121.19
417245300	-149.618
417245400	-122.902
417245500	-134.764
417245600	-119.835
417245700	-138.71
417245800	-119.762
417245900	-140.923
417246000	-120.873
417246100	-146.394
417246200	-116.126
417246300	-150.228
417246400	-122.882
417246500	-141.772
417246600	-120.895
417246700	-148.643
417246800	-121.145
417246900	-150.297
417247000	-120.203
417247100	-143.65
417247200	-122.011
417247300	-143.633
417247400	-123.793
417247500	-141.844
417247600	-122.898
417247700	-139.33
417247800	-121.483
417247900	-144.584
417248000	-122.291
417248100	-142.331
417248200	-117.984
417248300	-141.657
417248400	-118.05
417248500	-142.009
417248600	-122.804
417248700	-146.012
417248800	-119.729
417248900	-141.685
417249000	-121.645
417249100	-145.632
417249200	-118.018
417249300	-139.446
417249400	-121.847
417249500	-152.376
417249600	-119.927
417249700	-137.299
417249800	-121.585
[truncated: 18,002 more rows]
