# Supplementary material for: Passive frequency comb generation at radiofrequency for ranging applications
Source: Nat Commun. 2024 Apr 2;15:2844. doi: 10.1038/s41467-024-46940-2 (PMC10987526; doi:10.1038/s41467-024-46940-2)
Supplement: Supplementary file 5 — Source Data [file 41467_2024_46940_MOESM5_ESM.zip › Figure3_Data/836_10MHz_-06_60dBm.xlsx]

## Sheet: Sheet1
frequency (Hz)	power (dBm)
417050000	-122.142
417050100	-139.257
417050200	-120.948
417050300	-144.549
417050400	-122.728
417050500	-139.506
417050600	-124.105
417050700	-143.879
417050800	-122.518
417050900	-147.466
417051000	-123.672
417051100	-143.633
417051200	-123.931
417051300	-153.702
417051400	-121.535
417051500	-139.689
417051600	-119.822
417051700	-142.618
417051800	-120.007
417051900	-136.493
417052000	-122.317
417052100	-145.705
417052200	-121.558
417052300	-138.947
417052400	-120.382
417052500	-141.763
417052600	-121.785
417052700	-141.904
417052800	-121.166
417052900	-144.226
417053000	-122.912
417053100	-143.158
417053200	-123.547
417053300	-140.996
417053400	-121.827
417053500	-142.75
417053600	-121.007
417053700	-140.12
417053800	-121.68
417053900	-139.273
417054000	-123.397
417054100	-143.012
417054200	-126.088
417054300	-143.529
417054400	-122.802
417054500	-142.43
417054600	-123.728
417054700	-137.016
417054800	-120.16
417054900	-141.252
417055000	-125.117
417055100	-147.599
417055200	-122.801
417055300	-161.237
417055400	-122.778
417055500	-138.55
417055600	-120.58
417055700	-142.948
417055800	-120.558
417055900	-142.934
417056000	-122.5
417056100	-141.066
417056200	-121.609
417056300	-136.391
417056400	-123.175
417056500	-137.457
417056600	-122.273
417056700	-146.178
417056800	-121.368
417056900	-142.542
417057000	-120.128
417057100	-152.432
417057200	-121.907
417057300	-138.165
417057400	-120.48
417057500	-158.996
417057600	-120.422
417057700	-160.995
417057800	-119.928
417057900	-149.558
417058000	-122.798
417058100	-142.669
417058200	-124.05
417058300	-137.426
417058400	-124.252
417058500	-150.291
417058600	-121.934
417058700	-137.81
417058800	-121.579
417058900	-135.924
417059000	-122.748
417059100	-143.726
417059200	-120.051
417059300	-132.752
417059400	-120.953
417059500	-137.74
417059600	-121.907
417059700	-143.931
417059800	-122.349
417059900	-154.234
417060000	-120.894
417060100	-144.292
417060200	-123.568
417060300	-141.267
417060400	-122.828
417060500	-139.793
417060600	-119.195
417060700	-146.449
417060800	-118.777
417060900	-156.488
417061000	-123.352
417061100	-158.267
417061200	-126.078
417061300	-138.709
417061400	-121.131
417061500	-145.426
417061600	-124.102
417061700	-135.764
417061800	-120.788
417061900	-144.569
417062000	-121.999
417062100	-138.461
417062200	-122.02
417062300	-135.027
417062400	-122.134
417062500	-150.03
417062600	-121.792
417062700	-141.036
417062800	-124.062
417062900	-145.985
417063000	-124.123
417063100	-154.769
417063200	-122.985
417063300	-137.999
417063400	-118.561
417063500	-151.269
417063600	-122.03
417063700	-139.858
417063800	-121.673
417063900	-141.911
417064000	-122.021
417064100	-153.762
417064200	-120.057
417064300	-141.776
417064400	-121.94
417064500	-141.388
417064600	-127.183
417064700	-148.155
417064800	-121.627
417064900	-142.607
417065000	-121.305
417065100	-140.87
417065200	-121.483
417065300	-143.263
417065400	-123.604
417065500	-134.453
417065600	-118.193
417065700	-145.653
417065800	-121.047
417065900	-154.615
417066000	-121.749
417066100	-138.062
417066200	-123.915
417066300	-142.815
417066400	-122.042
417066500	-147.281
417066600	-120.929
417066700	-137.307
417066800	-123.579
417066900	-146.48
417067000	-124.494
417067100	-145.323
417067200	-123.043
417067300	-147.458
417067400	-119.941
417067500	-145.735
417067600	-123.265
417067700	-156.165
417067800	-122.691
417067900	-150.199
417068000	-122.562
417068100	-147.153
417068200	-121.961
417068300	-141.869
417068400	-122.958
417068500	-150.206
417068600	-123.326
417068700	-150.06
417068800	-122.213
417068900	-142.472
417069000	-124.867
417069100	-142.279
417069200	-121.415
417069300	-146.675
417069400	-121.616
417069500	-153.348
417069600	-120.147
417069700	-141.845
417069800	-122.951
417069900	-135.686
417070000	-122.838
417070100	-142.369
417070200	-123.445
417070300	-139.568
417070400	-121.001
417070500	-142.581
417070600	-123.71
417070700	-146.893
417070800	-119.465
417070900	-141.042
417071000	-122.848
417071100	-143.434
417071200	-121.595
417071300	-141.647
417071400	-121.725
417071500	-140.668
417071600	-124.912
417071700	-146.479
417071800	-121.899
417071900	-148.382
417072000	-119.82
417072100	-153.613
417072200	-122.773
417072300	-142.771
417072400	-122.586
417072500	-134.166
417072600	-122.683
417072700	-138.201
417072800	-122.432
417072900	-151.902
417073000	-119.083
417073100	-144.76
417073200	-120.632
417073300	-150.019
417073400	-121.799
417073500	-153.667
417073600	-122.892
417073700	-149.555
417073800	-120.436
417073900	-145.829
417074000	-122.212
417074100	-176.952
417074200	-122.236
417074300	-135.616
417074400	-123.918
417074500	-155.86
417074600	-122.182
417074700	-140.957
417074800	-125.063
417074900	-138.746
417075000	-119.236
417075100	-151.717
417075200	-120.616
417075300	-136.98
417075400	-120.207
417075500	-146.052
417075600	-122.114
417075700	-144.397
417075800	-123.429
417075900	-140.003
417076000	-120.099
417076100	-138.223
417076200	-120.618
417076300	-148.945
417076400	-122.472
417076500	-149.713
417076600	-122.466
417076700	-144.176
417076800	-120.604
417076900	-144.801
417077000	-122.822
417077100	-138.111
417077200	-123.435
417077300	-138.103
417077400	-121.213
417077500	-149.127
417077600	-119.865
417077700	-178.426
417077800	-120.939
417077900	-139.598
417078000	-123.665
417078100	-146.043
417078200	-122.688
417078300	-151.599
417078400	-121.506
417078500	-140.819
417078600	-120.594
417078700	-147.14
417078800	-121.381
417078900	-147.242
417079000	-120.496
417079100	-145.797
417079200	-123.349
417079300	-147.224
417079400	-119.301
417079500	-140.092
417079600	-123.958
417079700	-147.112
417079800	-123.959
417079900	-143.821
417080000	-121.232
417080100	-146.286
417080200	-121.399
417080300	-141.247
417080400	-123.509
417080500	-140.472
417080600	-123.534
417080700	-140.75
417080800	-120.534
417080900	-149.798
417081000	-122.859
417081100	-138.884
417081200	-123.519
417081300	-137.794
417081400	-121.289
417081500	-138.058
417081600	-122.282
417081700	-140.005
417081800	-121.735
417081900	-136.643
417082000	-123.086
417082100	-148.771
417082200	-120.767
417082300	-138.851
417082400	-123.661
417082500	-150.812
417082600	-119.024
417082700	-147.72
417082800	-120.014
417082900	-142.462
417083000	-122.843
417083100	-135.708
417083200	-119.897
417083300	-135.798
417083400	-120.819
417083500	-147.497
417083600	-119.23
417083700	-147.325
417083800	-119.272
417083900	-180.901
417084000	-122.728
417084100	-134.697
417084200	-120.016
417084300	-145.761
417084400	-123.471
417084500	-146.617
417084600	-121.157
417084700	-133.571
417084800	-121.679
417084900	-146.204
417085000	-121.771
417085100	-141.04
417085200	-120.757
417085300	-144.335
417085400	-121.935
417085500	-149.073
417085600	-123.165
417085700	-139.282
417085800	-121.098
417085900	-149.17
417086000	-122.495
417086100	-147.378
417086200	-122.188
417086300	-151.313
417086400	-120.498
417086500	-138.224
417086600	-120.725
417086700	-151.166
417086800	-121.09
417086900	-150.519
417087000	-121.763
417087100	-137.759
417087200	-120.146
417087300	-141.765
417087400	-122.734
417087500	-149.818
417087600	-122.125
417087700	-135.186
417087800	-121.493
417087900	-152.789
417088000	-120.661
417088100	-158.597
417088200	-120.277
417088300	-137.007
417088400	-120.917
417088500	-142.9
417088600	-122.556
417088700	-137.615
417088800	-121.101
417088900	-152.332
417089000	-120.898
417089100	-142.176
417089200	-121.863
417089300	-147.773
417089400	-122.652
417089500	-135.625
417089600	-121.484
417089700	-141.015
417089800	-121.571
417089900	-136.72
417090000	-124.104
417090100	-142.107
417090200	-122.489
417090300	-144.548
417090400	-119.274
417090500	-143.667
417090600	-123.609
417090700	-141.851
417090800	-120.45
417090900	-142.981
417091000	-122.058
417091100	-143.555
417091200	-121.076
417091300	-142.755
417091400	-120.545
417091500	-151.216
417091600	-119.665
417091700	-143.36
417091800	-123.16
417091900	-142.336
417092000	-124.453
417092100	-144.263
417092200	-120.406
417092300	-136.691
417092400	-123.152
417092500	-152.654
417092600	-122.543
417092700	-141.875
417092800	-120.956
417092900	-141.244
417093000	-120.928
417093100	-144.93
417093200	-123.409
417093300	-143.299
417093400	-120.271
417093500	-144.859
417093600	-123.41
417093700	-149.994
417093800	-120.817
417093900	-156.373
417094000	-121.618
417094100	-152.595
417094200	-120.466
417094300	-145.879
417094400	-119.631
417094500	-141.417
417094600	-122.428
417094700	-140.391
417094800	-122.319
417094900	-149.425
417095000	-119.167
417095100	-140.218
417095200	-119.753
417095300	-139.776
417095400	-119.916
417095500	-147.901
417095600	-120.893
417095700	-151.467
417095800	-120.77
417095900	-143.339
417096000	-120.864
417096100	-152.168
417096200	-120.92
417096300	-148.552
417096400	-121.458
417096500	-152.724
417096600	-120.613
417096700	-141.583
417096800	-121.132
417096900	-151.236
417097000	-120.085
417097100	-134.161
417097200	-122.664
417097300	-145.193
417097400	-122.303
417097500	-144.377
417097600	-124.456
417097700	-157.004
417097800	-121.55
417097900	-143.967
417098000	-121.494
417098100	-141.632
417098200	-120.137
417098300	-141.57
417098400	-120.719
417098500	-134.161
417098600	-121.378
417098700	-141.516
417098800	-122.052
417098900	-140.5
417099000	-119.547
417099100	-150.144
417099200	-121.347
417099300	-138.098
417099400	-122.241
417099500	-146.634
417099600	-122.113
417099700	-132.218
417099800	-120.678
417099900	-140.712
417100000	-120.869
417100100	-143.224
417100200	-122.331
417100300	-150.941
417100400	-121.429
417100500	-144.211
417100600	-120.412
417100700	-150.953
417100800	-119.132
417100900	-145.406
417101000	-123.659
417101100	-141.687
417101200	-123.314
417101300	-144.189
417101400	-120.767
417101500	-143.473
417101600	-122.461
417101700	-145.901
417101800	-122.508
417101900	-144.338
417102000	-122.938
417102100	-138.672
417102200	-119.388
417102300	-143.928
417102400	-121.766
417102500	-144.221
417102600	-122.261
417102700	-136.965
417102800	-121.011
417102900	-139.719
417103000	-121.554
417103100	-153.054
417103200	-121.942
417103300	-143.145
417103400	-123.028
417103500	-136.446
417103600	-122.997
417103700	-142.958
417103800	-117.226
417103900	-144.83
417104000	-121.875
417104100	-148.607
417104200	-121.433
417104300	-147.445
417104400	-122.541
417104500	-138.937
417104600	-120.246
417104700	-141.496
417104800	-121.506
417104900	-139.896
417105000	-122.104
417105100	-132.737
417105200	-120.006
417105300	-140.217
417105400	-120.204
417105500	-141.998
417105600	-121.479
417105700	-148.096
417105800	-121.516
417105900	-142.398
417106000	-121.611
417106100	-133.169
417106200	-121.095
417106300	-155.821
417106400	-121.049
417106500	-151.907
417106600	-122.441
417106700	-146.079
417106800	-121.384
417106900	-151.476
417107000	-116.875
417107100	-142.858
417107200	-119.641
417107300	-137.077
417107400	-121.171
417107500	-139.244
417107600	-121.466
417107700	-140.506
417107800	-122.698
417107900	-142.074
417108000	-121.219
417108100	-173.394
417108200	-122.288
417108300	-154.67
417108400	-121.23
417108500	-138.893
417108600	-122.053
417108700	-140.543
417108800	-121.342
417108900	-139.311
417109000	-121.598
417109100	-143.403
417109200	-120.428
417109300	-141.418
417109400	-121.254
417109500	-135.355
417109600	-119.006
417109700	-141.923
417109800	-120.934
417109900	-148.32
417110000	-122.701
417110100	-143.656
417110200	-122.388
417110300	-132.394
417110400	-121.366
417110500	-158.175
417110600	-120.61
417110700	-147.292
417110800	-122.523
417110900	-143.269
417111000	-121.8
417111100	-140.6
417111200	-119.143
417111300	-145.674
417111400	-120.173
417111500	-141.957
417111600	-121.833
417111700	-143.962
417111800	-120.519
417111900	-151.109
417112000	-120.496
417112100	-145.436
417112200	-121.217
417112300	-150.213
417112400	-122.889
417112500	-139.863
417112600	-122.577
417112700	-149.076
417112800	-121.912
417112900	-145.451
417113000	-122.589
417113100	-141.349
417113200	-121.307
417113300	-150.646
417113400	-124.879
417113500	-152.507
417113600	-119.068
417113700	-136.069
417113800	-119.714
417113900	-142.951
417114000	-121.363
417114100	-140.438
417114200	-123.886
417114300	-149.432
417114400	-123.565
417114500	-140.954
417114600	-121.653
417114700	-163.264
417114800	-122.36
417114900	-150.161
417115000	-122.113
417115100	-146.196
417115200	-120.629
417115300	-140.845
417115400	-120.709
417115500	-138.702
417115600	-121.471
417115700	-140.437
417115800	-122.693
417115900	-134.6
417116000	-123.048
417116100	-169.959
417116200	-122.586
417116300	-145.413
417116400	-120.726
417116500	-157.088
417116600	-122.258
417116700	-139.733
417116800	-121.176
417116900	-139.288
417117000	-122.314
417117100	-140.37
417117200	-124.756
417117300	-142.398
417117400	-118.517
417117500	-142.809
417117600	-122.376
417117700	-150.983
417117800	-122.49
417117900	-140.099
417118000	-120.683
417118100	-135.034
417118200	-120.15
417118300	-141.41
417118400	-119.931
417118500	-143.751
417118600	-120.799
417118700	-138.719
417118800	-121.841
417118900	-140.692
417119000	-120.961
417119100	-140.527
417119200	-125.991
417119300	-140.431
417119400	-122.019
417119500	-141.841
417119600	-121.727
417119700	-142.629
417119800	-122.476
417119900	-150.85
417120000	-122.007
417120100	-137.066
417120200	-123.626
417120300	-151.644
417120400	-122.118
417120500	-132.829
417120600	-119.812
417120700	-141.778
417120800	-122.819
417120900	-146.84
417121000	-121.078
417121100	-140.817
417121200	-126.258
417121300	-154.476
417121400	-121.359
417121500	-135.483
417121600	-119.869
417121700	-155.707
417121800	-124.235
417121900	-136.411
417122000	-123.567
417122100	-149.902
417122200	-121.146
417122300	-144.839
417122400	-122.336
417122500	-143.406
417122600	-122.811
417122700	-151.043
417122800	-122.124
417122900	-152.633
417123000	-120.676
417123100	-148.216
417123200	-122.124
417123300	-148.295
417123400	-119.03
417123500	-140.639
417123600	-118.443
417123700	-137.889
417123800	-122.163
417123900	-144.929
417124000	-119.682
417124100	-139.156
417124200	-120.906
417124300	-149.571
417124400	-121.463
417124500	-136.686
417124600	-122.29
417124700	-140.587
417124800	-123.92
417124900	-143.26
417125000	-121.975
417125100	-146.267
417125200	-119.954
417125300	-136.321
417125400	-124.009
417125500	-143.384
417125600	-121.361
417125700	-143.783
417125800	-122.098
417125900	-147.267
417126000	-122.003
417126100	-148.474
417126200	-120.594
417126300	-146.894
417126400	-121.778
417126500	-141.977
417126600	-120.927
417126700	-136.43
417126800	-121.587
417126900	-142.847
417127000	-121.324
417127100	-143.33
417127200	-122.677
417127300	-145.523
417127400	-120.673
417127500	-142.747
417127600	-120.826
417127700	-140.432
417127800	-123.841
417127900	-145.11
417128000	-123.094
417128100	-136.096
417128200	-121.481
417128300	-146.285
417128400	-121.542
417128500	-137.595
417128600	-122.396
417128700	-143.181
417128800	-120.498
417128900	-139.315
417129000	-122.134
417129100	-141.188
417129200	-121.391
417129300	-145.063
417129400	-122.883
417129500	-137.52
417129600	-119.118
417129700	-137.384
417129800	-120.464
417129900	-153.734
417130000	-120.643
417130100	-143.76
417130200	-122.124
417130300	-147.392
417130400	-123.703
417130500	-140.26
417130600	-121.655
417130700	-144.747
417130800	-120.957
417130900	-141.98
417131000	-124.698
417131100	-148.343
417131200	-122.021
417131300	-140.988
417131400	-121.301
417131500	-135.261
417131600	-123.629
417131700	-147.188
417131800	-121.794
417131900	-138.542
417132000	-120.453
417132100	-135.492
417132200	-122.761
417132300	-154.627
417132400	-119.186
417132500	-133.923
417132600	-121.618
417132700	-143.6
417132800	-124.49
417132900	-150.938
417133000	-120.946
417133100	-153.613
417133200	-119.105
417133300	-151.541
417133400	-120.543
417133500	-135.168
417133600	-121.921
417133700	-149.184
417133800	-122.331
417133900	-146.192
417134000	-123.805
417134100	-151.935
417134200	-123.44
417134300	-139.186
417134400	-117.422
417134500	-145.274
417134600	-121.373
417134700	-148.521
417134800	-124.712
417134900	-157.549
417135000	-120.303
417135100	-143.133
417135200	-121.985
417135300	-140.72
417135400	-121.136
417135500	-143.595
417135600	-123.227
417135700	-144.234
417135800	-122.487
417135900	-142.611
417136000	-122.697
417136100	-143.622
417136200	-122.806
417136300	-144.255
417136400	-120.743
417136500	-135.85
417136600	-124.55
417136700	-135.006
417136800	-124.718
417136900	-141.921
417137000	-127.159
417137100	-139.543
417137200	-122.104
417137300	-145.728
417137400	-124.1
417137500	-145.765
417137600	-122.184
417137700	-142.747
417137800	-121.143
417137900	-143.905
417138000	-124.485
417138100	-145.472
417138200	-123.253
417138300	-142.633
417138400	-122.511
417138500	-146.816
417138600	-118.773
417138700	-139.93
417138800	-121.303
417138900	-138.761
417139000	-122.728
417139100	-148.613
417139200	-120.919
417139300	-144.35
417139400	-123.71
417139500	-145.03
417139600	-120.081
417139700	-155.315
417139800	-121.118
417139900	-143.15
417140000	-121.629
417140100	-148.702
417140200	-121.982
417140300	-144.119
417140400	-120.411
417140500	-146.221
417140600	-121.033
417140700	-144.131
417140800	-121.899
417140900	-145.489
417141000	-122.896
417141100	-142.247
417141200	-122.037
417141300	-138.743
417141400	-119.906
417141500	-150.197
417141600	-121.546
417141700	-141.501
417141800	-120.702
417141900	-156.463
417142000	-124.273
417142100	-145.77
417142200	-120.092
417142300	-158.689
417142400	-120.244
417142500	-142.592
417142600	-121.589
417142700	-158.413
417142800	-123.222
417142900	-135.678
417143000	-122.816
417143100	-145.971
417143200	-122.254
417143300	-142.241
417143400	-122.914
417143500	-141.273
417143600	-123.399
417143700	-144.711
417143800	-119.41
417143900	-156.89
417144000	-121.805
417144100	-145.143
417144200	-121.383
417144300	-149.47
417144400	-123.478
417144500	-146.414
417144600	-124.254
417144700	-135.639
417144800	-121.747
417144900	-149.621
417145000	-123.808
417145100	-155.515
417145200	-121.589
417145300	-136.2
417145400	-119.476
417145500	-140.124
417145600	-122.159
417145700	-147.877
417145800	-122.612
417145900	-140.867
417146000	-123.139
417146100	-139.872
417146200	-123.349
417146300	-153.496
417146400	-121.985
417146500	-146.08
417146600	-125.855
417146700	-142.719
417146800	-122.473
417146900	-134.007
417147000	-121.212
417147100	-143.573
417147200	-121.524
417147300	-138.428
417147400	-120.643
417147500	-146.613
417147600	-120.56
417147700	-136.45
417147800	-121.964
417147900	-140.963
417148000	-121.946
417148100	-153.843
417148200	-121.606
417148300	-137.296
417148400	-122.715
417148500	-143.48
417148600	-122.996
417148700	-136.587
417148800	-122.11
417148900	-146.851
417149000	-121.459
417149100	-146.713
417149200	-122.322
417149300	-137.104
417149400	-123.629
417149500	-143.295
417149600	-121.004
417149700	-141.746
417149800	-123.652
417149900	-159.049
417150000	-123.712
417150100	-161.542
417150200	-121.372
417150300	-142.746
417150400	-119.765
417150500	-141.877
417150600	-121.937
417150700	-149.407
417150800	-123.317
417150900	-139.901
417151000	-122.719
417151100	-139.809
417151200	-120.294
417151300	-140.847
417151400	-121.447
417151500	-154.57
417151600	-122.16
417151700	-138.65
417151800	-121.501
417151900	-146.534
417152000	-121.952
417152100	-138.775
417152200	-120.806
417152300	-134.663
417152400	-122.432
417152500	-158.242
417152600	-124.546
417152700	-139.394
417152800	-123.899
417152900	-142.053
417153000	-122.769
417153100	-146.347
417153200	-123.64
417153300	-149.368
417153400	-121.581
417153500	-145.199
417153600	-121.03
417153700	-153.004
417153800	-122.83
417153900	-145.823
417154000	-122.512
417154100	-142.114
417154200	-120.372
417154300	-149.406
417154400	-119.528
417154500	-140.783
417154600	-122.386
417154700	-144.043
417154800	-123.333
417154900	-139.615
417155000	-124.681
417155100	-149.483
417155200	-122.634
417155300	-145.492
417155400	-122.091
417155500	-139.387
417155600	-122.315
417155700	-142.365
417155800	-122.899
417155900	-167.385
417156000	-121.643
417156100	-139.024
417156200	-123.88
417156300	-153.392
417156400	-123.292
417156500	-151.268
417156600	-117.029
417156700	-143.835
417156800	-123.025
417156900	-148.002
417157000	-121.643
417157100	-145.072
417157200	-121.133
417157300	-147.672
417157400	-121.563
417157500	-145.302
417157600	-121.971
417157700	-152.636
417157800	-119.028
417157900	-142.563
417158000	-122.738
417158100	-143.503
417158200	-123.717
417158300	-148.954
417158400	-124.309
417158500	-145.172
417158600	-121.811
417158700	-152.818
417158800	-122.368
417158900	-139.61
417159000	-120.865
417159100	-145.45
417159200	-123.067
417159300	-151.499
417159400	-124.224
417159500	-150.537
417159600	-123.9
417159700	-141.936
417159800	-123.639
417159900	-146.109
417160000	-121.749
417160100	-144.898
417160200	-122.713
417160300	-136.054
417160400	-126.062
417160500	-146.813
417160600	-120.779
417160700	-141.332
417160800	-121.926
417160900	-144.863
417161000	-122.354
417161100	-136.479
417161200	-120.802
417161300	-141.319
417161400	-124.241
417161500	-143.85
417161600	-120.58
417161700	-149.446
417161800	-122.561
417161900	-139.142
417162000	-122.115
417162100	-151.855
417162200	-122.898
417162300	-138.793
417162400	-121.363
417162500	-172.179
417162600	-122.817
417162700	-138.423
417162800	-119.892
417162900	-148.612
417163000	-119.897
417163100	-147.203
417163200	-123.023
417163300	-153.242
417163400	-124.457
417163500	-150.464
417163600	-121.65
417163700	-143.17
417163800	-121.605
417163900	-149.669
417164000	-122.22
417164100	-136.586
417164200	-120.525
417164300	-141.906
417164400	-122.24
417164500	-146.392
417164600	-121.947
417164700	-137.76
417164800	-121.496
417164900	-140.22
417165000	-122.352
417165100	-139.43
417165200	-123.308
417165300	-145.219
417165400	-123.571
417165500	-147.687
417165600	-122.624
417165700	-139.747
417165800	-122.003
417165900	-145.377
417166000	-122.083
417166100	-137.421
417166200	-123.093
417166300	-151.669
417166400	-119.578
417166500	-137.613
417166600	-122.432
417166700	-146.604
417166800	-121.9
417166900	-140.736
417167000	-122.26
417167100	-150.103
417167200	-118.9
417167300	-138.721
417167400	-123.515
417167500	-145.991
417167600	-120.66
417167700	-151.563
417167800	-120.9
417167900	-149.062
417168000	-123.462
417168100	-138.557
417168200	-125.387
417168300	-146.886
417168400	-123.151
417168500	-140.187
417168600	-121.691
417168700	-148.855
417168800	-121.476
417168900	-141.194
417169000	-119.363
417169100	-135.906
417169200	-122.028
417169300	-142.948
417169400	-125.234
417169500	-153.955
417169600	-121.503
417169700	-148.718
417169800	-120.479
417169900	-134.015
417170000	-121.783
417170100	-150.372
417170200	-121.051
417170300	-136.26
417170400	-121.925
417170500	-137.228
417170600	-119.331
417170700	-137.992
417170800	-124.426
417170900	-138.727
417171000	-122.088
417171100	-144.409
417171200	-121.157
417171300	-143.07
417171400	-121.169
417171500	-147.952
417171600	-121.474
417171700	-140.013
417171800	-121.448
417171900	-139.889
417172000	-120.639
417172100	-139.729
417172200	-120.001
417172300	-143.605
417172400	-123.264
417172500	-140.768
417172600	-121.795
417172700	-133.083
417172800	-123.822
417172900	-142.83
417173000	-122.375
417173100	-143.593
417173200	-120.861
417173300	-141.473
417173400	-122.441
417173500	-141.578
417173600	-123.307
417173700	-143.435
417173800	-121.226
417173900	-142.249
417174000	-122.018
417174100	-141.17
417174200	-121.525
417174300	-131.885
417174400	-122.039
417174500	-136.252
417174600	-121.46
417174700	-152.908
417174800	-118.699
417174900	-151.323
417175000	-123.682
417175100	-149.581
417175200	-120.912
417175300	-141.946
417175400	-119.876
417175500	-135.574
417175600	-121.871
417175700	-150.125
417175800	-122.769
417175900	-140.298
417176000	-122.198
417176100	-146.503
417176200	-123.744
417176300	-138.533
417176400	-124.818
417176500	-142.704
417176600	-124.451
417176700	-138.643
417176800	-119.795
417176900	-144.012
417177000	-118.987
417177100	-139.822
417177200	-122.548
417177300	-139.02
417177400	-123.455
417177500	-134.03
417177600	-121.986
417177700	-145.454
417177800	-124.849
417177900	-153.93
417178000	-125.22
417178100	-147.926
417178200	-123.482
417178300	-148.996
417178400	-121.056
417178500	-145.56
417178600	-122.108
417178700	-147.187
417178800	-120.821
417178900	-154.32
417179000	-122.875
417179100	-147.766
417179200	-122.627
417179300	-143.665
417179400	-123.78
417179500	-154.188
417179600	-121.765
417179700	-155.942
417179800	-123.107
417179900	-147.33
417180000	-123.1
417180100	-139.34
417180200	-122.833
417180300	-140.927
417180400	-123.854
417180500	-157.332
417180600	-120.9
417180700	-139.761
417180800	-122.698
417180900	-140.989
417181000	-121.441
417181100	-138.519
417181200	-120.498
417181300	-148.636
417181400	-121.125
417181500	-136.774
417181600	-121.456
417181700	-141.166
417181800	-121.662
417181900	-140.917
417182000	-126.285
417182100	-150.97
417182200	-123.04
417182300	-147.561
417182400	-121.711
417182500	-166.739
417182600	-122.067
417182700	-143.097
417182800	-122.209
417182900	-150.802
417183000	-121.622
417183100	-142.717
417183200	-122.453
417183300	-136.76
417183400	-122.715
417183500	-148.125
417183600	-121.588
417183700	-142.117
417183800	-122.859
417183900	-137.022
417184000	-121.774
417184100	-140.502
417184200	-121.432
417184300	-139.031
417184400	-122.145
417184500	-138.763
417184600	-122.107
417184700	-141.02
417184800	-124.811
417184900	-140.857
417185000	-122.558
417185100	-141.251
417185200	-123.384
417185300	-142.74
417185400	-123.048
417185500	-146.535
417185600	-121.822
417185700	-145.68
417185800	-121.202
417185900	-140.304
417186000	-121.664
417186100	-134.229
417186200	-121.135
417186300	-133.417
417186400	-122.504
417186500	-139.772
417186600	-123.295
417186700	-138.124
417186800	-122.001
417186900	-142.893
417187000	-119.014
417187100	-144.345
417187200	-123.121
417187300	-143.537
417187400	-121.848
417187500	-153.008
417187600	-121.678
417187700	-137.121
417187800	-122.003
417187900	-141.756
417188000	-122.058
417188100	-143.756
417188200	-120.481
417188300	-141.533
417188400	-122.293
417188500	-133.464
417188600	-120.878
417188700	-150.479
417188800	-123.372
417188900	-148.828
417189000	-121.086
417189100	-145.154
417189200	-121.95
417189300	-150.294
417189400	-123.62
417189500	-137.343
417189600	-123.201
417189700	-153.385
417189800	-125.508
417189900	-147.567
417190000	-121.859
417190100	-150.542
417190200	-121.86
417190300	-141.063
417190400	-121.441
417190500	-152.956
417190600	-122.465
417190700	-140.856
417190800	-123.97
417190900	-138.181
417191000	-120.861
417191100	-139.986
417191200	-122.095
417191300	-135.558
417191400	-119.754
417191500	-139.511
417191600	-122.583
417191700	-141.904
417191800	-121.53
417191900	-145.071
417192000	-121.778
417192100	-145.69
417192200	-124.258
417192300	-143.214
417192400	-121.291
417192500	-148.976
417192600	-121.406
417192700	-134.22
417192800	-121.063
417192900	-140.358
417193000	-121.844
417193100	-154.282
417193200	-117.924
417193300	-146.387
417193400	-122.257
417193500	-146.771
417193600	-119.512
417193700	-131.968
417193800	-119.692
417193900	-140.868
417194000	-121.945
417194100	-134.435
417194200	-122.87
417194300	-152.419
417194400	-120.923
417194500	-144.561
417194600	-125.137
417194700	-140.838
417194800	-119.449
417194900	-145.224
417195000	-122.508
417195100	-142.641
417195200	-121.777
417195300	-136.907
417195400	-122.694
417195500	-162.169
417195600	-120.499
417195700	-139.398
417195800	-123.429
417195900	-142.763
417196000	-122.321
417196100	-139.86
417196200	-125.222
417196300	-152.971
417196400	-123.373
417196500	-147.832
417196600	-121.622
417196700	-143.755
417196800	-121.71
417196900	-141.6
417197000	-120.872
417197100	-143.258
417197200	-122.549
417197300	-140.771
417197400	-121.707
417197500	-142.027
417197600	-123.004
417197700	-147.067
417197800	-119.946
417197900	-148.979
417198000	-121.317
417198100	-140.644
417198200	-122.903
417198300	-147.346
417198400	-123.573
417198500	-142.25
417198600	-122.885
417198700	-142.159
417198800	-122.017
417198900	-140.262
417199000	-122.703
417199100	-143.483
417199200	-121.446
417199300	-145.126
417199400	-118.273
417199500	-151.624
417199600	-122.607
417199700	-139.78
417199800	-120.866
417199900	-149.738
417200000	-123.235
417200100	-147.043
417200200	-124.507
417200300	-146.659
417200400	-120.266
417200500	-146.314
417200600	-122.208
417200700	-136.321
417200800	-122.673
417200900	-142.676
417201000	-121.302
417201100	-139.784
417201200	-122.74
417201300	-148.782
417201400	-121.361
417201500	-145.499
417201600	-120.192
417201700	-143.822
417201800	-125.743
417201900	-153.784
417202000	-122.352
417202100	-145.023
417202200	-126.107
417202300	-161.038
417202400	-122.389
417202500	-147.645
417202600	-123.276
417202700	-139.168
417202800	-121.626
417202900	-167.57
417203000	-119.351
417203100	-136.447
417203200	-122.959
417203300	-138.282
417203400	-123.154
417203500	-141.075
417203600	-121.489
417203700	-149.751
417203800	-122.042
417203900	-162.548
417204000	-120.936
417204100	-140.493
417204200	-122.259
417204300	-154.649
417204400	-118.774
417204500	-142.852
417204600	-121.131
417204700	-146.748
417204800	-121.36
417204900	-152.471
417205000	-123.399
417205100	-139.491
417205200	-121.46
417205300	-155.235
417205400	-122.148
417205500	-162.197
417205600	-122.118
417205700	-143.077
417205800	-124.721
417205900	-157.209
417206000	-122.011
417206100	-137.239
417206200	-122.834
417206300	-135.711
417206400	-120.777
417206500	-137.116
417206600	-120.526
417206700	-144.572
417206800	-121.602
417206900	-145.062
417207000	-120.204
417207100	-148.114
417207200	-120.277
417207300	-143.279
417207400	-122.136
417207500	-143.159
417207600	-122.801
417207700	-140.701
417207800	-121.327
417207900	-135.681
417208000	-122.351
417208100	-129.113
417208200	-122.182
417208300	-145.553
417208400	-121.56
417208500	-139.729
417208600	-123.2
417208700	-142.358
417208800	-122.654
417208900	-141.08
417209000	-123.557
417209100	-142.882
417209200	-121.711
417209300	-146.459
417209400	-121.654
417209500	-143.525
417209600	-123.913
417209700	-149.705
417209800	-118.384
417209900	-148.373
417210000	-124.068
417210100	-143.509
417210200	-121.998
417210300	-140.333
417210400	-121.371
417210500	-139.88
417210600	-120.881
417210700	-152.078
417210800	-123.103
417210900	-151.155
417211000	-123.545
417211100	-149.141
417211200	-120.813
417211300	-140.519
417211400	-121.736
417211500	-134.94
417211600	-121.749
417211700	-148.561
417211800	-118.882
417211900	-139.707
417212000	-120.997
417212100	-149.746
417212200	-119.54
417212300	-142.223
417212400	-120.494
417212500	-134.383
417212600	-122.45
417212700	-135.571
417212800	-123.829
417212900	-144.988
417213000	-121.828
417213100	-148.598
417213200	-123.867
417213300	-142.276
417213400	-122.59
417213500	-150.912
417213600	-122.009
417213700	-138.913
417213800	-123.372
417213900	-145.74
417214000	-124.133
417214100	-151.359
417214200	-122.81
417214300	-143.442
417214400	-120.676
417214500	-142.194
417214600	-123.351
417214700	-144.266
417214800	-120.061
417214900	-141.388
417215000	-120.641
417215100	-138.198
417215200	-122.825
417215300	-141.483
417215400	-122.434
417215500	-135.412
417215600	-123.475
417215700	-143.703
417215800	-122.771
417215900	-137.212
417216000	-122.407
417216100	-149.925
417216200	-118.28
417216300	-160.254
417216400	-120.129
417216500	-140.038
417216600	-123.026
417216700	-143.703
417216800	-125.14
417216900	-152.629
417217000	-122.66
417217100	-138.073
417217200	-125.011
417217300	-150.647
417217400	-121.545
417217500	-145.331
417217600	-119.953
417217700	-137.952
417217800	-122.03
417217900	-147.334
417218000	-121.713
417218100	-152.132
417218200	-118.868
417218300	-137.428
417218400	-122.53
417218500	-141.845
417218600	-124.073
417218700	-143.325
417218800	-122.09
417218900	-166.901
417219000	-122.935
417219100	-143.406
417219200	-123.289
417219300	-140.312
417219400	-123.27
417219500	-143.524
417219600	-123.458
417219700	-136.286
417219800	-120.863
417219900	-147.352
417220000	-121.615
417220100	-140.554
417220200	-120.847
417220300	-138.587
417220400	-119.428
417220500	-150.368
417220600	-120.233
417220700	-134.659
417220800	-123.32
417220900	-135.002
417221000	-119.237
417221100	-136.88
417221200	-121.528
417221300	-144.107
417221400	-118.459
417221500	-143.502
417221600	-122.597
417221700	-143.941
417221800	-121.632
417221900	-137.449
417222000	-121.277
417222100	-145.566
417222200	-123.597
417222300	-139.618
417222400	-123.282
417222500	-141.853
417222600	-123.414
417222700	-144.345
417222800	-124.579
417222900	-143.636
417223000	-121.219
417223100	-139.895
417223200	-122.705
417223300	-141.03
417223400	-122.542
417223500	-145.785
417223600	-120.796
417223700	-143.306
417223800	-124.045
417223900	-142.207
417224000	-123.211
417224100	-142.062
417224200	-120.371
417224300	-146.426
417224400	-120.829
417224500	-141.561
417224600	-120.809
417224700	-144.539
417224800	-120.819
417224900	-138.742
417225000	-119.98
417225100	-166.643
417225200	-120.53
417225300	-152.116
417225400	-120.037
417225500	-134.025
417225600	-124.086
417225700	-147.468
417225800	-122.754
417225900	-138.763
417226000	-121.792
417226100	-142.881
417226200	-121.328
417226300	-158.382
417226400	-121.225
417226500	-147.983
417226600	-122.181
417226700	-135.98
417226800	-123.662
417226900	-161.836
417227000	-120.228
417227100	-149.577
417227200	-120.228
417227300	-138.556
417227400	-122.773
417227500	-139.863
417227600	-122.29
417227700	-153.887
417227800	-121.688
417227900	-157.337
417228000	-121.576
417228100	-140.065
417228200	-121.76
417228300	-145.909
417228400	-122.616
417228500	-145.354
417228600	-121.604
417228700	-142.004
417228800	-122.988
417228900	-162.039
417229000	-124.105
417229100	-142.28
417229200	-122.003
417229300	-144.665
417229400	-121.631
417229500	-145.536
417229600	-122.582
417229700	-141.163
417229800	-122.361
417229900	-144.571
417230000	-122.222
417230100	-146.87
417230200	-120.729
417230300	-138.679
417230400	-118.408
417230500	-141.394
417230600	-121.453
417230700	-151.49
417230800	-121.57
417230900	-137.443
417231000	-120.657
417231100	-142.644
417231200	-118.881
417231300	-140.854
417231400	-120.949
417231500	-146.872
417231600	-121.391
417231700	-144.614
417231800	-118.448
417231900	-131.358
417232000	-120.709
417232100	-144.82
417232200	-121.17
417232300	-139.49
417232400	-119.566
417232500	-148.033
417232600	-121.025
417232700	-135.398
417232800	-123.107
417232900	-138.544
417233000	-120.986
417233100	-152.911
417233200	-122.423
417233300	-146.442
417233400	-119.854
417233500	-148.096
417233600	-120.073
417233700	-163.524
417233800	-122.29
417233900	-135.938
417234000	-124.687
417234100	-146.227
417234200	-123.088
417234300	-137.152
417234400	-120.294
417234500	-142.549
417234600	-121.516
417234700	-147.484
417234800	-122.326
417234900	-137.861
417235000	-120.365
417235100	-137.217
417235200	-121.597
417235300	-146.772
417235400	-122.515
417235500	-146.618
417235600	-121.112
417235700	-151.468
417235800	-121.821
417235900	-139.224
417236000	-120.825
417236100	-142.013
417236200	-119.858
417236300	-143.676
417236400	-119.441
417236500	-134.34
417236600	-122.091
417236700	-138.131
417236800	-122.743
417236900	-143.418
417237000	-119.923
417237100	-168.73
417237200	-119.173
417237300	-150.092
417237400	-120.439
417237500	-140.231
417237600	-121.888
417237700	-141.933
417237800	-121.589
417237900	-146.948
417238000	-121.288
417238100	-136.402
417238200	-121.266
417238300	-140.898
417238400	-121.341
417238500	-143.517
417238600	-120.322
417238700	-151.438
417238800	-120.358
417238900	-140.373
417239000	-123.258
417239100	-137.287
417239200	-119.885
417239300	-139.829
417239400	-121.714
417239500	-142.595
417239600	-120.527
417239700	-146.539
417239800	-121.649
417239900	-146.121
417240000	-121.838
417240100	-156.348
417240200	-124.276
417240300	-142.33
417240400	-119.754
417240500	-149.361
417240600	-119.65
417240700	-133.518
417240800	-121.92
417240900	-149.065
417241000	-123.23
417241100	-141.71
417241200	-120.752
417241300	-144.747
417241400	-120.832
417241500	-139.047
417241600	-119.098
417241700	-150.859
417241800	-123.963
417241900	-143.084
417242000	-121.966
417242100	-150.503
417242200	-122.35
417242300	-142.262
417242400	-118.986
417242500	-150.71
417242600	-123.81
417242700	-143.233
417242800	-120.153
417242900	-140.916
417243000	-122.577
417243100	-145.155
417243200	-122.227
417243300	-153.039
417243400	-119.714
417243500	-142.148
417243600	-121.054
417243700	-137.216
417243800	-122.052
417243900	-137.093
417244000	-122.789
417244100	-141.016
417244200	-123.691
417244300	-140.429
417244400	-120.184
417244500	-140.887
417244600	-124.132
417244700	-138.827
417244800	-124.957
417244900	-141.238
417245000	-120.536
417245100	-153.864
417245200	-121.212
417245300	-139.298
417245400	-119.805
417245500	-143.312
417245600	-121.79
417245700	-145.988
417245800	-120.662
417245900	-141.839
417246000	-120.966
417246100	-141.607
417246200	-122.107
417246300	-145.585
417246400	-123.561
417246500	-142.851
417246600	-120.892
417246700	-138.363
417246800	-120.624
417246900	-146.491
417247000	-118.963
417247100	-135.488
417247200	-118.96
417247300	-151.343
417247400	-120.161
417247500	-141.122
417247600	-120.028
417247700	-143.963
417247800	-121.047
417247900	-142.866
417248000	-123.203
417248100	-140.75
417248200	-120.384
417248300	-139.556
417248400	-121.061
417248500	-143.584
417248600	-120.513
417248700	-144.335
417248800	-123.371
417248900	-143.274
417249000	-120.76
417249100	-146.302
417249200	-121.853
417249300	-150.078
417249400	-122.156
417249500	-144.351
417249600	-122.386
417249700	-159.857
417249800	-119.99
[truncated: 18,002 more rows]
