# Supplementary material for: Passive frequency comb generation at radiofrequency for ranging applications
Source: Nat Commun. 2024 Apr 2;15:2844. doi: 10.1038/s41467-024-46940-2 (PMC10987526; doi:10.1038/s41467-024-46940-2)
Supplement: Supplementary file 5 — Source Data [file 41467_2024_46940_MOESM5_ESM.zip › Figure3_Data/836_10MHz_-06_70dBm.xlsx]

## Sheet: Sheet1
frequency (Hz)	power (dBm)
417050000	-122.057
417050100	-145.507
417050200	-121.156
417050300	-139.967
417050400	-122.813
417050500	-134.518
417050600	-122.352
417050700	-134.242
417050800	-119.396
417050900	-144.203
417051000	-122.221
417051100	-143.458
417051200	-119.93
417051300	-146.901
417051400	-119.306
417051500	-164.089
417051600	-121.148
417051700	-141.515
417051800	-122.022
417051900	-139.224
417052000	-121.574
417052100	-136.353
417052200	-121.009
417052300	-131.791
417052400	-122.387
417052500	-138.572
417052600	-121.499
417052700	-140.98
417052800	-123.079
417052900	-146.196
417053000	-121.577
417053100	-140.788
417053200	-123.36
417053300	-144.336
417053400	-121.912
417053500	-137.213
417053600	-122.643
417053700	-135.71
417053800	-123.183
417053900	-153.597
417054000	-123.018
417054100	-138.938
417054200	-122.013
417054300	-136.895
417054400	-124.748
417054500	-141.45
417054600	-122.12
417054700	-142.658
417054800	-123.336
417054900	-148.636
417055000	-122.934
417055100	-137.643
417055200	-121.44
417055300	-140.87
417055400	-124.167
417055500	-142.902
417055600	-121.631
417055700	-139.085
417055800	-122.547
417055900	-144.095
417056000	-124.556
417056100	-154.188
417056200	-122.505
417056300	-144.648
417056400	-121.687
417056500	-139.831
417056600	-120.83
417056700	-148.491
417056800	-124.33
417056900	-144.588
417057000	-123.647
417057100	-145.151
417057200	-123.261
417057300	-145.154
417057400	-123.524
417057500	-153.832
417057600	-119.786
417057700	-146.116
417057800	-122.695
417057900	-148.588
417058000	-121.917
417058100	-138.406
417058200	-122.712
417058300	-146.616
417058400	-123.624
417058500	-132.716
417058600	-119.919
417058700	-145.671
417058800	-120.729
417058900	-139.53
417059000	-122.223
417059100	-141.861
417059200	-121.968
417059300	-138.416
417059400	-119.661
417059500	-144.17
417059600	-121.065
417059700	-145.576
417059800	-123.942
417059900	-144.102
417060000	-124.441
417060100	-135.98
417060200	-122.428
417060300	-136.905
417060400	-120.135
417060500	-139.692
417060600	-123.269
417060700	-140.151
417060800	-122.239
417060900	-145.217
417061000	-122.454
417061100	-146.584
417061200	-121.746
417061300	-136.233
417061400	-123.594
417061500	-156.024
417061600	-119.688
417061700	-149.314
417061800	-124.079
417061900	-145.445
417062000	-121.241
417062100	-143.651
417062200	-123.95
417062300	-143.026
417062400	-121.959
417062500	-146.121
417062600	-122.032
417062700	-157.34
417062800	-123.012
417062900	-139.468
417063000	-122.8
417063100	-152.054
417063200	-120.591
417063300	-143.838
417063400	-120.912
417063500	-139.935
417063600	-123.094
417063700	-142.991
417063800	-123.601
417063900	-144.445
417064000	-121.552
417064100	-134.752
417064200	-122.354
417064300	-145.849
417064400	-123.312
417064500	-144.161
417064600	-120.282
417064700	-138.752
417064800	-119.032
417064900	-143.653
417065000	-119.946
417065100	-137.942
417065200	-123.137
417065300	-153.315
417065400	-123.69
417065500	-137.215
417065600	-121.441
417065700	-145.115
417065800	-121.089
417065900	-142.925
417066000	-122.474
417066100	-140.444
417066200	-120.348
417066300	-136.646
417066400	-119.307
417066500	-148.83
417066600	-121.573
417066700	-152.618
417066800	-124.209
417066900	-136.729
417067000	-121.431
417067100	-153.669
417067200	-123.666
417067300	-149.466
417067400	-122.428
417067500	-141.558
417067600	-121.957
417067700	-142.669
417067800	-122.731
417067900	-151.753
417068000	-119.795
417068100	-138.68
417068200	-120.548
417068300	-149.075
417068400	-119.971
417068500	-139.633
417068600	-120.817
417068700	-138.683
417068800	-122.401
417068900	-141.953
417069000	-120.233
417069100	-140.237
417069200	-123.678
417069300	-151.31
417069400	-122.301
417069500	-146.342
417069600	-120.567
417069700	-141.296
417069800	-124.832
417069900	-144.852
417070000	-123.518
417070100	-155.354
417070200	-121.945
417070300	-136.192
417070400	-120.73
417070500	-136.146
417070600	-119.172
417070700	-139.954
417070800	-122.224
417070900	-144.224
417071000	-122.614
417071100	-137.435
417071200	-119.589
417071300	-139.89
417071400	-121.625
417071500	-142.381
417071600	-123.699
417071700	-137.817
417071800	-121.612
417071900	-141.925
417072000	-119.698
417072100	-142.131
417072200	-123.513
417072300	-140.999
417072400	-120.645
417072500	-142.42
417072600	-120.651
417072700	-145.006
417072800	-119.738
417072900	-143.159
417073000	-121.764
417073100	-137.892
417073200	-120.996
417073300	-145.39
417073400	-122.022
417073500	-138.663
417073600	-121.318
417073700	-144.775
417073800	-123.159
417073900	-139.997
417074000	-121.92
417074100	-139.307
417074200	-120.941
417074300	-139.487
417074400	-122.55
417074500	-153.021
417074600	-124.621
417074700	-153.14
417074800	-122.522
417074900	-140.446
417075000	-123.372
417075100	-137.152
417075200	-120.661
417075300	-147.829
417075400	-123.109
417075500	-144.214
417075600	-121.678
417075700	-137.299
417075800	-123.231
417075900	-144.719
417076000	-123.732
417076100	-134.696
417076200	-124.408
417076300	-151.377
417076400	-122.518
417076500	-140.485
417076600	-119.922
417076700	-143.915
417076800	-123.705
417076900	-145.152
417077000	-121.448
417077100	-136.615
417077200	-122.219
417077300	-132.981
417077400	-121.932
417077500	-144.442
417077600	-122.676
417077700	-134.736
417077800	-125.246
417077900	-136.842
417078000	-122.026
417078100	-140.376
417078200	-122.857
417078300	-146.01
417078400	-119.379
417078500	-136.325
417078600	-119.742
417078700	-154.92
417078800	-123.895
417078900	-148.61
417079000	-121.572
417079100	-147.274
417079200	-121.587
417079300	-151.794
417079400	-123.151
417079500	-134.756
417079600	-123.195
417079700	-144.254
417079800	-120.285
417079900	-133.698
417080000	-121.698
417080100	-137.304
417080200	-119.388
417080300	-154.867
417080400	-118.977
417080500	-133.324
417080600	-120.2
417080700	-140.238
417080800	-121.513
417080900	-150.439
417081000	-123.146
417081100	-147.415
417081200	-122.526
417081300	-145.197
417081400	-121.503
417081500	-140.837
417081600	-120.368
417081700	-138.689
417081800	-120.592
417081900	-139.911
417082000	-124.721
417082100	-143.691
417082200	-122.487
417082300	-147.68
417082400	-120.5
417082500	-149.576
417082600	-121.447
417082700	-139.828
417082800	-119.895
417082900	-148.871
417083000	-122.494
417083100	-149.789
417083200	-120.488
417083300	-140.411
417083400	-121.738
417083500	-147.172
417083600	-121.029
417083700	-138.336
417083800	-123.051
417083900	-142.706
417084000	-123.833
417084100	-144.374
417084200	-121.816
417084300	-138.284
417084400	-121.046
417084500	-143.584
417084600	-121.463
417084700	-151.999
417084800	-119.797
417084900	-138.976
417085000	-120.453
417085100	-141.59
417085200	-120.196
417085300	-141.83
417085400	-122.129
417085500	-145.682
417085600	-119.489
417085700	-146.667
417085800	-119.842
417085900	-145.425
417086000	-119.393
417086100	-154.655
417086200	-121.065
417086300	-137.919
417086400	-122.1
417086500	-142.142
417086600	-121.06
417086700	-137.543
417086800	-125.066
417086900	-148.019
417087000	-122.597
417087100	-140.933
417087200	-123.42
417087300	-152.684
417087400	-122.871
417087500	-139.633
417087600	-121.011
417087700	-134.281
417087800	-121.263
417087900	-135.764
417088000	-119.529
417088100	-139.207
417088200	-121.446
417088300	-147.404
417088400	-121.448
417088500	-146.483
417088600	-123.599
417088700	-141.305
417088800	-121.627
417088900	-144.773
417089000	-122.719
417089100	-141.938
417089200	-120.595
417089300	-148
417089400	-118.219
417089500	-142.143
417089600	-121.169
417089700	-141.021
417089800	-123.027
417089900	-143.563
417090000	-122.027
417090100	-134.951
417090200	-122.515
417090300	-142.737
417090400	-121.233
417090500	-142.155
417090600	-122.147
417090700	-145.002
417090800	-121.485
417090900	-138.47
417091000	-122.319
417091100	-142.483
417091200	-120.055
417091300	-143.088
417091400	-123.346
417091500	-141.874
417091600	-122.71
417091700	-146.288
417091800	-122.193
417091900	-158.029
417092000	-123.556
417092100	-143.913
417092200	-124.583
417092300	-135.115
417092400	-120.716
417092500	-133.576
417092600	-122.171
417092700	-143.384
417092800	-122.541
417092900	-148.993
417093000	-122.675
417093100	-142.203
417093200	-121.703
417093300	-137.894
417093400	-123.344
417093500	-142.752
417093600	-124.65
417093700	-138.925
417093800	-121.102
417093900	-144.586
417094000	-119.652
417094100	-137.522
417094200	-119.51
417094300	-148.111
417094400	-120.585
417094500	-139.738
417094600	-119.376
417094700	-138.961
417094800	-123.967
417094900	-143.403
417095000	-119.869
417095100	-145.473
417095200	-121.527
417095300	-143.471
417095400	-121.865
417095500	-140.877
417095600	-121.272
417095700	-141.049
417095800	-122.897
417095900	-150.356
417096000	-121.833
417096100	-148.244
417096200	-121.211
417096300	-138.078
417096400	-120.723
417096500	-142.331
417096600	-122.236
417096700	-141.931
417096800	-122.355
417096900	-138.236
417097000	-120.575
417097100	-157.761
417097200	-121.666
417097300	-153.109
417097400	-119.968
417097500	-152.407
417097600	-122.79
417097700	-148.718
417097800	-122.832
417097900	-142.142
417098000	-119.426
417098100	-144.307
417098200	-119.777
417098300	-136.538
417098400	-123.029
417098500	-141.946
417098600	-123.076
417098700	-154.534
417098800	-122.061
417098900	-145.102
417099000	-122.571
417099100	-135.073
417099200	-122.62
417099300	-136.908
417099400	-120.266
417099500	-142.906
417099600	-124.389
417099700	-136.582
417099800	-120.276
417099900	-141.831
417100000	-122.823
417100100	-135.687
417100200	-124.443
417100300	-142.738
417100400	-121.737
417100500	-141.203
417100600	-123.184
417100700	-135.415
417100800	-121.228
417100900	-144.326
417101000	-121.459
417101100	-144.412
417101200	-121.136
417101300	-137.099
417101400	-119.896
417101500	-136.488
417101600	-119.471
417101700	-154.748
417101800	-121.82
417101900	-138.645
417102000	-122.059
417102100	-142.479
417102200	-121.48
417102300	-142.845
417102400	-123.669
417102500	-142.422
417102600	-119.125
417102700	-140.908
417102800	-123.676
417102900	-159.074
417103000	-120.726
417103100	-145.925
417103200	-123.931
417103300	-157.681
417103400	-123.547
417103500	-143.88
417103600	-124.082
417103700	-139.486
417103800	-122.514
417103900	-141.143
417104000	-122.698
417104100	-147.829
417104200	-120.949
417104300	-162.361
417104400	-119.974
417104500	-150.812
417104600	-120.962
417104700	-136.64
417104800	-119.55
417104900	-143.353
417105000	-120.572
417105100	-145.903
417105200	-124.476
417105300	-146.23
417105400	-119.586
417105500	-147.026
417105600	-120.387
417105700	-146.456
417105800	-120.742
417105900	-146.736
417106000	-121.018
417106100	-138.468
417106200	-124.475
417106300	-159.825
417106400	-122.073
417106500	-137.989
417106600	-121.561
417106700	-152.747
417106800	-120.403
417106900	-154.614
417107000	-122.06
417107100	-136.953
417107200	-120.77
417107300	-142.101
417107400	-121.953
417107500	-137.309
417107600	-122.077
417107700	-141.04
417107800	-122.562
417107900	-139.314
417108000	-121.214
417108100	-137.538
417108200	-122.812
417108300	-143.406
417108400	-123.912
417108500	-137.058
417108600	-120.222
417108700	-140.352
417108800	-123.031
417108900	-144.497
417109000	-119.897
417109100	-137.961
417109200	-121.303
417109300	-135.099
417109400	-121.899
417109500	-133.812
417109600	-121.664
417109700	-147.308
417109800	-123.596
417109900	-150.663
417110000	-122.146
417110100	-146.578
417110200	-121.598
417110300	-151.44
417110400	-120.477
417110500	-156.189
417110600	-120.068
417110700	-145.802
417110800	-121.499
417110900	-137.576
417111000	-122.048
417111100	-136.882
417111200	-122.901
417111300	-134.986
417111400	-120.46
417111500	-143.189
417111600	-124.308
417111700	-148.083
417111800	-125.129
417111900	-146.163
417112000	-122.077
417112100	-142.337
417112200	-121.759
417112300	-152.349
417112400	-120.647
417112500	-148.377
417112600	-121.568
417112700	-138.795
417112800	-123.111
417112900	-151.009
417113000	-124.799
417113100	-152.785
417113200	-122.04
417113300	-132.483
417113400	-121.497
417113500	-145.592
417113600	-121.754
417113700	-145.955
417113800	-124.068
417113900	-153.461
417114000	-121.291
417114100	-141.448
417114200	-123.02
417114300	-140.675
417114400	-123.027
417114500	-136.227
417114600	-122.908
417114700	-142.11
417114800	-123.041
417114900	-151.755
417115000	-123.077
417115100	-142.962
417115200	-121.983
417115300	-144.993
417115400	-122.198
417115500	-144.147
417115600	-118.943
417115700	-147.917
417115800	-120.847
417115900	-143.868
417116000	-122.647
417116100	-145.879
417116200	-121.185
417116300	-143.83
417116400	-122.948
417116500	-140.396
417116600	-122.05
417116700	-138.711
417116800	-120.828
417116900	-149.124
417117000	-122.553
417117100	-151.964
417117200	-122.097
417117300	-137.434
417117400	-120.546
417117500	-143.478
417117600	-123.107
417117700	-141.648
417117800	-120.123
417117900	-136.163
417118000	-121.505
417118100	-141.439
417118200	-121.511
417118300	-148.44
417118400	-122.92
417118500	-142.631
417118600	-122.191
417118700	-142.656
417118800	-120.749
417118900	-141.288
417119000	-121.281
417119100	-142.383
417119200	-118.768
417119300	-154.365
417119400	-119.917
417119500	-132.734
417119600	-120.6
417119700	-142.78
417119800	-122.947
417119900	-147.199
417120000	-121.888
417120100	-150.845
417120200	-124.617
417120300	-144.638
417120400	-122.532
417120500	-134.528
417120600	-122.662
417120700	-140.34
417120800	-119.972
417120900	-138.641
417121000	-123.231
417121100	-140.839
417121200	-121.95
417121300	-144.048
417121400	-123.618
417121500	-146.449
417121600	-121.908
417121700	-130.377
417121800	-124.471
417121900	-142.729
417122000	-121.94
417122100	-139.758
417122200	-120.881
417122300	-150.251
417122400	-121.613
417122500	-135.445
417122600	-121.444
417122700	-146.234
417122800	-123.936
417122900	-141.519
417123000	-119.99
417123100	-145.522
417123200	-122.098
417123300	-137.257
417123400	-124.721
417123500	-146.578
417123600	-123.714
417123700	-152.053
417123800	-123.655
417123900	-141.884
417124000	-122.452
417124100	-137.477
417124200	-124.131
417124300	-138.352
417124400	-121.919
417124500	-144.485
417124600	-122.17
417124700	-151.729
417124800	-122.962
417124900	-142.767
417125000	-120.583
417125100	-140.967
417125200	-121.054
417125300	-136.264
417125400	-120.165
417125500	-157.23
417125600	-122.399
417125700	-146.22
417125800	-123.166
417125900	-139.613
417126000	-122.482
417126100	-147.268
417126200	-122.35
417126300	-144.447
417126400	-121.014
417126500	-148.63
417126600	-121.782
417126700	-139.941
417126800	-120.414
417126900	-149.475
417127000	-123.809
417127100	-138.169
417127200	-121.521
417127300	-136.107
417127400	-122.327
417127500	-156.915
417127600	-123.612
417127700	-139.907
417127800	-122.572
417127900	-142.789
417128000	-121.12
417128100	-144.317
417128200	-123.775
417128300	-134
417128400	-122.178
417128500	-145.654
417128600	-120.058
417128700	-166.006
417128800	-123.328
417128900	-139.442
417129000	-121.849
417129100	-146.011
417129200	-121.69
417129300	-144.224
417129400	-122.132
417129500	-145.267
417129600	-125.736
417129700	-147.335
417129800	-125.795
417129900	-142.13
417130000	-122.228
417130100	-145.539
417130200	-123.518
417130300	-144.976
417130400	-119.791
417130500	-149.45
417130600	-120.349
417130700	-148.722
417130800	-121.655
417130900	-137.163
417131000	-123.648
417131100	-145.677
417131200	-121.67
417131300	-140.975
417131400	-124.507
417131500	-142.381
417131600	-119.959
417131700	-134.461
417131800	-122.833
417131900	-147.817
417132000	-120.715
417132100	-132.839
417132200	-122.62
417132300	-138.949
417132400	-120.1
417132500	-141.666
417132600	-123.837
417132700	-140.892
417132800	-119.905
417132900	-147.97
417133000	-122.92
417133100	-135.436
417133200	-123.31
417133300	-141.864
417133400	-122.774
417133500	-149.782
417133600	-122.035
417133700	-140.643
417133800	-120.067
417133900	-141.63
417134000	-121.42
417134100	-141.66
417134200	-123.856
417134300	-143.105
417134400	-123.573
417134500	-144.072
417134600	-121.912
417134700	-139.596
417134800	-123.982
417134900	-142.115
417135000	-121.26
417135100	-144.059
417135200	-122.813
417135300	-138.364
417135400	-124.171
417135500	-137.906
417135600	-120.899
417135700	-139.637
417135800	-123.005
417135900	-143.438
417136000	-120.918
417136100	-143.591
417136200	-122.47
417136300	-145.899
417136400	-121.582
417136500	-140.821
417136600	-124.265
417136700	-147.474
417136800	-123.773
417136900	-143.532
417137000	-121.684
417137100	-140.472
417137200	-122.6
417137300	-142.499
417137400	-126.402
417137500	-152.849
417137600	-120.625
417137700	-138.149
417137800	-122.013
417137900	-139.021
417138000	-123.047
417138100	-141.45
417138200	-123.164
417138300	-143.598
417138400	-121.613
417138500	-143.147
417138600	-120.227
417138700	-139.565
417138800	-122.911
417138900	-144.268
417139000	-123.479
417139100	-143.487
417139200	-121.493
417139300	-145.28
417139400	-122.449
417139500	-139.844
417139600	-123.267
417139700	-150.736
417139800	-119.725
417139900	-149.07
417140000	-122.789
417140100	-140.221
417140200	-121.111
417140300	-135.54
417140400	-119.37
417140500	-148.614
417140600	-124.24
417140700	-148.007
417140800	-124.033
417140900	-162.64
417141000	-120.114
417141100	-141.629
417141200	-123.092
417141300	-142.831
417141400	-122.743
417141500	-138.988
417141600	-122.31
417141700	-138.587
417141800	-122.777
417141900	-140.575
417142000	-121.734
417142100	-142.577
417142200	-121.762
417142300	-149.094
417142400	-122.888
417142500	-137.887
417142600	-123.273
417142700	-142.385
417142800	-123.218
417142900	-138.268
417143000	-122.113
417143100	-140.196
417143200	-121.942
417143300	-148.672
417143400	-121.93
417143500	-140.861
417143600	-123.375
417143700	-146.182
417143800	-122.237
417143900	-150.372
417144000	-126.047
417144100	-148.366
417144200	-124.171
417144300	-142.167
417144400	-122.691
417144500	-140.055
417144600	-123.609
417144700	-138.198
417144800	-123.426
417144900	-163.094
417145000	-119.847
417145100	-142.962
417145200	-122.713
417145300	-144.992
417145400	-123.852
417145500	-137.452
417145600	-121.158
417145700	-135.201
417145800	-120.274
417145900	-138.589
417146000	-120.394
417146100	-147.587
417146200	-124.399
417146300	-139.741
417146400	-124.567
417146500	-144.534
417146600	-121.651
417146700	-139.667
417146800	-121.984
417146900	-156.157
417147000	-121.496
417147100	-142.155
417147200	-120.292
417147300	-149.632
417147400	-120.711
417147500	-148.996
417147600	-123.856
417147700	-144.614
417147800	-121.26
417147900	-148.213
417148000	-123.11
417148100	-144.639
417148200	-122.4
417148300	-138.39
417148400	-123.492
417148500	-146.648
417148600	-121.193
417148700	-144.559
417148800	-124.111
417148900	-135.793
417149000	-120.676
417149100	-148.408
417149200	-121.933
417149300	-133.224
417149400	-121.387
417149500	-144.797
417149600	-121.77
417149700	-137.009
417149800	-122.683
417149900	-141.12
417150000	-122.667
417150100	-137.89
417150200	-120.433
417150300	-144.244
417150400	-122.955
417150500	-142.247
417150600	-121.661
417150700	-137.021
417150800	-122.399
417150900	-141.733
417151000	-122.816
417151100	-141.881
417151200	-122.664
417151300	-151.677
417151400	-123.872
417151500	-143.883
417151600	-123.349
417151700	-147.778
417151800	-122.036
417151900	-137.236
417152000	-122.763
417152100	-142.952
417152200	-122.765
417152300	-142.186
417152400	-121.203
417152500	-149.824
417152600	-121.584
417152700	-133.773
417152800	-123.185
417152900	-141.212
417153000	-125.492
417153100	-146.339
417153200	-121.044
417153300	-139.499
417153400	-121.245
417153500	-132.448
417153600	-125.891
417153700	-160.808
417153800	-118.075
417153900	-145.93
417154000	-126.557
417154100	-145.098
417154200	-120.109
417154300	-153.877
417154400	-122.574
417154500	-135.791
417154600	-124.964
417154700	-145.236
417154800	-123.645
417154900	-143.066
417155000	-122.554
417155100	-143.524
417155200	-121.48
417155300	-146.412
417155400	-124.551
417155500	-145.413
417155600	-122.66
417155700	-136.163
417155800	-124.297
417155900	-135.496
417156000	-122.702
417156100	-135.837
417156200	-121.774
417156300	-143.477
417156400	-122.557
417156500	-137.577
417156600	-122.205
417156700	-134.922
417156800	-120.254
417156900	-144.079
417157000	-125.264
417157100	-149.745
417157200	-122.626
417157300	-146.396
417157400	-122.567
417157500	-141.024
417157600	-120.787
417157700	-140.178
417157800	-121.623
417157900	-141.312
417158000	-123.296
417158100	-157.998
417158200	-121.876
417158300	-143.884
417158400	-120.492
417158500	-147.07
417158600	-122.426
417158700	-150.495
417158800	-121.65
417158900	-140.545
417159000	-123.931
417159100	-148.442
417159200	-120.448
417159300	-140.388
417159400	-122.802
417159500	-140.903
417159600	-123.791
417159700	-146.696
417159800	-122.438
417159900	-158.69
417160000	-120.622
417160100	-141.114
417160200	-124.175
417160300	-143.725
417160400	-122.747
417160500	-132.527
417160600	-122.728
417160700	-145.731
417160800	-122.385
417160900	-146.939
417161000	-121.452
417161100	-146.461
417161200	-121.594
417161300	-144.332
417161400	-122.443
417161500	-146.71
417161600	-123.025
417161700	-151.722
417161800	-124.94
417161900	-143.788
417162000	-120.579
417162100	-146.197
417162200	-122.503
417162300	-142.61
417162400	-121.818
417162500	-149.622
417162600	-123.121
417162700	-141.289
417162800	-120.68
417162900	-153.671
417163000	-121.183
417163100	-142.239
417163200	-120.655
417163300	-151.413
417163400	-125.122
417163500	-145.27
417163600	-124.39
417163700	-147.5
417163800	-123.003
417163900	-135.292
417164000	-123.59
417164100	-148.506
417164200	-124.613
417164300	-149.951
417164400	-122.795
417164500	-144.749
417164600	-123.473
417164700	-143.342
417164800	-122.431
417164900	-142.45
417165000	-122.86
417165100	-143.379
417165200	-122.871
417165300	-144.323
417165400	-123.203
417165500	-140.995
417165600	-121.333
417165700	-143.565
417165800	-125.283
417165900	-142.846
417166000	-123.007
417166100	-139.831
417166200	-122.391
417166300	-136.855
417166400	-124.868
417166500	-146.012
417166600	-124.334
417166700	-141.694
417166800	-122.835
417166900	-144.028
417167000	-120.334
417167100	-147.595
417167200	-118.454
417167300	-143.313
417167400	-124.68
417167500	-143.9
417167600	-123.588
417167700	-137.054
417167800	-123.105
417167900	-145.473
417168000	-121.578
417168100	-149.4
417168200	-119.895
417168300	-141.16
417168400	-122.949
417168500	-150
417168600	-126.239
417168700	-139.635
417168800	-124.267
417168900	-152.108
417169000	-121.765
417169100	-143.239
417169200	-120.731
417169300	-143.609
417169400	-122.348
417169500	-150.318
417169600	-124.051
417169700	-146.707
417169800	-122.953
417169900	-148.626
417170000	-121.819
417170100	-140.124
417170200	-122.112
417170300	-142.09
417170400	-122.515
417170500	-144.253
417170600	-121.32
417170700	-138.232
417170800	-124.869
417170900	-153.66
417171000	-120.753
417171100	-141.081
417171200	-123.608
417171300	-152.89
417171400	-122.666
417171500	-145.749
417171600	-120.583
417171700	-140.871
417171800	-121.434
417171900	-143.538
417172000	-120.816
417172100	-143.176
417172200	-121.731
417172300	-142.838
417172400	-125.634
417172500	-135.959
417172600	-121.484
417172700	-144.608
417172800	-121.057
417172900	-139.699
417173000	-123.381
417173100	-139.888
417173200	-122.207
417173300	-156.883
417173400	-123.74
417173500	-148.032
417173600	-122.234
417173700	-147.021
417173800	-122.754
417173900	-142.704
417174000	-122.88
417174100	-139.956
417174200	-122.234
417174300	-155.317
417174400	-123.298
417174500	-147.869
417174600	-123.214
417174700	-143.84
417174800	-122.813
417174900	-138.598
417175000	-121.171
417175100	-143.698
417175200	-122.137
417175300	-135.254
417175400	-122.293
417175500	-151.817
417175600	-121.673
417175700	-133.097
417175800	-121.32
417175900	-135.041
417176000	-121.691
417176100	-134.419
417176200	-121.72
417176300	-132.063
417176400	-121.016
417176500	-142.409
417176600	-123.419
417176700	-142.354
417176800	-121.515
417176900	-149.829
417177000	-122.282
417177100	-175.267
417177200	-122.495
417177300	-134.161
417177400	-121.415
417177500	-154.78
417177600	-118.904
417177700	-149.048
417177800	-121.948
417177900	-144.482
417178000	-124.138
417178100	-149.3
417178200	-120.817
417178300	-143.695
417178400	-122.949
417178500	-149.479
417178600	-120.145
417178700	-160.564
417178800	-121.477
417178900	-144.964
417179000	-119.511
417179100	-137.38
417179200	-120.29
417179300	-150.137
417179400	-120.956
417179500	-143.186
417179600	-122.812
417179700	-142.65
417179800	-123.808
417179900	-141.13
417180000	-121.142
417180100	-139.54
417180200	-123.194
417180300	-139.324
417180400	-124.626
417180500	-154.737
417180600	-124.975
417180700	-140.274
417180800	-123.53
417180900	-142.179
417181000	-119.973
417181100	-153.537
417181200	-122.002
417181300	-146.841
417181400	-121.399
417181500	-148.025
417181600	-123.447
417181700	-148.157
417181800	-123.899
417181900	-143.646
417182000	-123.534
417182100	-134.522
417182200	-123.329
417182300	-143.724
417182400	-122.694
417182500	-137.728
417182600	-118.878
417182700	-145.747
417182800	-123.433
417182900	-151.184
417183000	-124.273
417183100	-145.985
417183200	-124.573
417183300	-151.833
417183400	-124.06
417183500	-148.869
417183600	-120.999
417183700	-142.413
417183800	-122.983
417183900	-139.548
417184000	-124.095
417184100	-142.546
417184200	-118.785
417184300	-164.729
417184400	-121.94
417184500	-141.117
417184600	-124.253
417184700	-147.237
417184800	-119.836
417184900	-142.647
417185000	-123.743
417185100	-138.701
417185200	-123.516
417185300	-143.507
417185400	-120.45
417185500	-149.913
417185600	-120.499
417185700	-135.777
417185800	-120.227
417185900	-133.875
417186000	-123.739
417186100	-135.118
417186200	-121.265
417186300	-147.055
417186400	-120.805
417186500	-135.64
417186600	-120.645
417186700	-138.753
417186800	-122.644
417186900	-137.084
417187000	-123.325
417187100	-144.592
417187200	-122.731
417187300	-140.441
417187400	-122.781
417187500	-150.733
417187600	-125.058
417187700	-141.851
417187800	-122.973
417187900	-139.973
417188000	-123.469
417188100	-145.382
417188200	-118.855
417188300	-136.984
417188400	-121.235
417188500	-151.476
417188600	-122
417188700	-142.88
417188800	-122.52
417188900	-150.8
417189000	-123.38
417189100	-139.527
417189200	-122.626
417189300	-137.942
417189400	-123.081
417189500	-140.215
417189600	-124.324
417189700	-143.652
417189800	-122.628
417189900	-141.48
417190000	-120.214
417190100	-147.327
417190200	-120.561
417190300	-150.882
417190400	-123.932
417190500	-142.233
417190600	-121.381
417190700	-138.948
417190800	-124.136
417190900	-138.018
417191000	-121.766
417191100	-137.706
417191200	-122.482
417191300	-140.458
417191400	-121.568
417191500	-146.073
417191600	-123.436
417191700	-141.518
417191800	-122.556
417191900	-139.689
417192000	-123.292
417192100	-143.925
417192200	-120.402
417192300	-142.253
417192400	-120.104
417192500	-135.13
417192600	-123.924
417192700	-142.474
417192800	-121.284
417192900	-145.992
417193000	-123.774
417193100	-137.296
417193200	-122.882
417193300	-140.047
417193400	-122.917
417193500	-140.893
417193600	-123.186
417193700	-144.991
417193800	-121.976
417193900	-137.815
417194000	-124.492
417194100	-150.529
417194200	-123.612
417194300	-147.997
417194400	-122.633
417194500	-146.367
417194600	-124.077
417194700	-146.092
417194800	-123.331
417194900	-143.887
417195000	-117.431
417195100	-140.489
417195200	-123.588
417195300	-158.007
417195400	-123.607
417195500	-139.398
417195600	-123.665
417195700	-133.098
417195800	-121.782
417195900	-146.763
417196000	-123.979
417196100	-143.988
417196200	-123.478
417196300	-137.636
417196400	-123.128
417196500	-144.923
417196600	-126.02
417196700	-149.489
417196800	-122.702
417196900	-140.843
417197000	-123.163
417197100	-143.396
417197200	-123.194
417197300	-144.683
417197400	-125.677
417197500	-143.629
417197600	-123.659
417197700	-143.481
417197800	-122.963
417197900	-142.239
417198000	-124.134
417198100	-148.631
417198200	-122.27
417198300	-139.685
417198400	-119.596
417198500	-140.069
417198600	-122.077
417198700	-137.999
417198800	-121.38
417198900	-147.772
417199000	-122.799
417199100	-133.762
417199200	-121.875
417199300	-137.089
417199400	-119.591
417199500	-146.454
417199600	-121.156
417199700	-134.983
417199800	-121.243
417199900	-140.832
417200000	-119.588
417200100	-140.64
417200200	-119.588
417200300	-140.911
417200400	-123.621
417200500	-149.704
417200600	-122.043
417200700	-145.954
417200800	-122.079
417200900	-133.565
417201000	-123.564
417201100	-146.227
417201200	-121.213
417201300	-138.793
417201400	-120.68
417201500	-144.307
417201600	-122.216
417201700	-146.116
417201800	-119.727
417201900	-142.47
417202000	-122.564
417202100	-137.517
417202200	-124.352
417202300	-146.905
417202400	-123.8
417202500	-142.921
417202600	-123.801
417202700	-142.864
417202800	-122.303
417202900	-147.156
417203000	-119.353
417203100	-135.261
417203200	-122.349
417203300	-162.335
417203400	-122.042
417203500	-140.72
417203600	-122.205
417203700	-144.283
417203800	-122.167
417203900	-138.73
417204000	-122.241
417204100	-142.471
417204200	-123.111
417204300	-139.433
417204400	-121.891
417204500	-142.653
417204600	-123.04
417204700	-139.088
417204800	-122.708
417204900	-149.552
417205000	-124.843
417205100	-149.601
417205200	-123.76
417205300	-140.759
417205400	-121.632
417205500	-146.399
417205600	-122.463
417205700	-141.793
417205800	-121.885
417205900	-142.298
417206000	-121.336
417206100	-148.857
417206200	-118.487
417206300	-142.842
417206400	-123.021
417206500	-141.228
417206600	-122.507
417206700	-138.661
417206800	-123.851
417206900	-141.061
417207000	-122.039
417207100	-144.955
417207200	-122.215
417207300	-142.633
417207400	-121.364
417207500	-147.875
417207600	-122.264
417207700	-139.633
417207800	-122.923
417207900	-145.894
417208000	-122.131
417208100	-140.662
417208200	-123.432
417208300	-138.815
417208400	-122.123
417208500	-139.917
417208600	-120.508
417208700	-141.928
417208800	-123.536
417208900	-154.095
417209000	-122.424
417209100	-143.966
417209200	-120.835
417209300	-159.055
417209400	-120.739
417209500	-147.554
417209600	-122.268
417209700	-143.318
417209800	-122.985
417209900	-141.085
417210000	-122.413
417210100	-147.825
417210200	-121.586
417210300	-147.942
417210400	-120.883
417210500	-145.555
417210600	-121.621
417210700	-135.679
417210800	-122.451
417210900	-139.191
417211000	-121.939
417211100	-136.849
417211200	-121.503
417211300	-146.147
417211400	-121.533
417211500	-135.371
417211600	-122.331
417211700	-141.211
417211800	-120.094
417211900	-148.208
417212000	-124.086
417212100	-141.727
417212200	-119.843
417212300	-144.245
417212400	-120.657
417212500	-142.176
417212600	-120.607
417212700	-135.076
417212800	-121.9
417212900	-141.592
417213000	-121.212
417213100	-142.256
417213200	-122.169
417213300	-144.099
417213400	-122.999
417213500	-143.408
417213600	-123.29
417213700	-149.222
417213800	-121.658
417213900	-141.566
417214000	-120.054
417214100	-144.125
417214200	-121.627
417214300	-138.335
417214400	-119.75
417214500	-140.99
417214600	-122.609
417214700	-142.333
417214800	-121.067
417214900	-158.667
417215000	-121.776
417215100	-153.891
417215200	-120.935
417215300	-145.391
417215400	-121.595
417215500	-133.569
417215600	-119.122
417215700	-146.753
417215800	-119.124
417215900	-152.629
417216000	-123.208
417216100	-145.222
417216200	-123.933
417216300	-139.026
417216400	-123.282
417216500	-143.443
417216600	-119.154
417216700	-149.631
417216800	-121.172
417216900	-142.185
417217000	-120.279
417217100	-141.485
417217200	-119.933
417217300	-135.539
417217400	-120.938
417217500	-147.032
417217600	-119.381
417217700	-140.561
417217800	-120.254
417217900	-147.825
417218000	-124.339
417218100	-149.053
417218200	-124.351
417218300	-145.635
417218400	-120.571
417218500	-134.587
417218600	-122.031
417218700	-137.388
417218800	-122.325
417218900	-137.948
417219000	-124.186
417219100	-143.529
417219200	-119.001
417219300	-134.731
417219400	-123.247
417219500	-138.888
417219600	-123.92
417219700	-134.955
417219800	-119.915
417219900	-144.121
417220000	-123.277
417220100	-151.553
417220200	-123.157
417220300	-150.598
417220400	-122.055
417220500	-147.738
417220600	-122.968
417220700	-141.219
417220800	-119.49
417220900	-141.6
417221000	-122.638
417221100	-146.59
417221200	-121.935
417221300	-145.652
417221400	-123.78
417221500	-139.812
417221600	-122.417
417221700	-138.37
417221800	-123.465
417221900	-142.335
417222000	-122.344
417222100	-139.417
417222200	-120.145
417222300	-137.511
417222400	-120.39
417222500	-145.492
417222600	-119.198
417222700	-137.804
417222800	-122.808
417222900	-144.872
417223000	-122.355
417223100	-148.066
417223200	-122.837
417223300	-146.844
417223400	-121.213
417223500	-139.87
417223600	-121.186
417223700	-147.456
417223800	-121.458
417223900	-142.466
417224000	-123.527
417224100	-139.226
417224200	-122.694
417224300	-138.563
417224400	-122.693
417224500	-140.653
417224600	-120.707
417224700	-135.66
417224800	-122.487
417224900	-137.59
417225000	-122.298
417225100	-141.728
417225200	-121.121
417225300	-141.023
417225400	-121.657
417225500	-140.489
417225600	-121.394
417225700	-149.656
417225800	-122.427
417225900	-149.251
417226000	-124.646
417226100	-140.465
417226200	-122.557
417226300	-137.775
417226400	-122.59
417226500	-143.886
417226600	-118.31
417226700	-145.463
417226800	-121.78
417226900	-144.586
417227000	-121.435
417227100	-144.366
417227200	-120.766
417227300	-150.535
417227400	-121.392
417227500	-139.077
417227600	-119.442
417227700	-156.556
417227800	-123.086
417227900	-146.764
417228000	-124.417
417228100	-141.526
417228200	-122.913
417228300	-165.983
417228400	-121.268
417228500	-148.619
417228600	-120.959
417228700	-163.24
417228800	-120.841
417228900	-138.914
417229000	-121.504
417229100	-139.282
417229200	-121.9
417229300	-144.366
417229400	-122.425
417229500	-148.556
417229600	-121.431
417229700	-143.286
417229800	-121.411
417229900	-143.582
417230000	-124.879
417230100	-142.897
417230200	-122.191
417230300	-143.251
417230400	-121.818
417230500	-141.986
417230600	-120.84
417230700	-143.067
417230800	-123.234
417230900	-152.18
417231000	-121.829
417231100	-141.985
417231200	-120.643
417231300	-136.609
417231400	-122.721
417231500	-141.744
417231600	-120.954
417231700	-133.629
417231800	-119.396
417231900	-141.407
417232000	-120.745
417232100	-145.311
417232200	-120.634
417232300	-138.137
417232400	-120.742
417232500	-155.784
417232600	-123.821
417232700	-140.765
417232800	-122.151
417232900	-143.405
417233000	-120.619
417233100	-143.959
417233200	-119.785
417233300	-139.856
417233400	-120.344
417233500	-147.32
417233600	-121.861
417233700	-132.488
417233800	-120.176
417233900	-147.41
417234000	-120.658
417234100	-139.321
417234200	-122.423
417234300	-146.862
417234400	-120.018
417234500	-133.448
417234600	-122.414
417234700	-135.59
417234800	-120.333
417234900	-141.478
417235000	-120.002
417235100	-145.626
417235200	-120.436
417235300	-151.815
417235400	-119.018
417235500	-148.136
417235600	-121.199
417235700	-134.804
417235800	-120.776
417235900	-139.773
417236000	-119.955
417236100	-146.183
417236200	-122.624
417236300	-143.883
417236400	-121.607
417236500	-142.514
417236600	-119.167
417236700	-153.178
417236800	-120.31
417236900	-147.195
417237000	-123.2
417237100	-136.241
417237200	-118.74
417237300	-151.837
417237400	-121.133
417237500	-144.137
417237600	-123.54
417237700	-141.57
417237800	-122.018
417237900	-142.419
417238000	-122.12
417238100	-146.383
417238200	-122.79
417238300	-147.244
417238400	-122.862
417238500	-138.832
417238600	-122.882
417238700	-138.662
417238800	-121.751
417238900	-150.701
417239000	-120.058
417239100	-154.892
417239200	-119.737
417239300	-135.902
417239400	-121.239
417239500	-144.075
417239600	-122.63
417239700	-146.418
417239800	-121.708
417239900	-138.129
417240000	-119.437
417240100	-142.058
417240200	-123.549
417240300	-135.999
417240400	-121.353
417240500	-138.295
417240600	-122.683
417240700	-136.932
417240800	-121.53
417240900	-142.251
417241000	-123.555
417241100	-144.515
417241200	-122.89
417241300	-144.108
417241400	-120.544
417241500	-140.837
417241600	-121.158
417241700	-133.646
417241800	-119.215
417241900	-145.564
417242000	-121.952
417242100	-144.455
417242200	-119.721
417242300	-138.707
417242400	-119.755
417242500	-143.779
417242600	-121.171
417242700	-144.905
417242800	-120.503
417242900	-135.121
417243000	-119.632
417243100	-148.034
417243200	-120.256
417243300	-137.479
417243400	-120.513
417243500	-147.291
417243600	-117.697
417243700	-146.014
417243800	-119.934
417243900	-149.348
417244000	-122.125
417244100	-141.972
417244200	-118.568
417244300	-148.716
417244400	-121.629
417244500	-137.799
417244600	-120.122
417244700	-132.526
417244800	-122.97
417244900	-157.738
417245000	-121.837
417245100	-140.799
417245200	-121.195
417245300	-140.577
417245400	-121.541
417245500	-145.212
417245600	-120.348
417245700	-138.226
417245800	-121.946
417245900	-137.427
417246000	-122.811
417246100	-141.729
417246200	-121.077
417246300	-139.356
417246400	-123.154
417246500	-142.048
417246600	-121.854
417246700	-144.489
417246800	-120.497
417246900	-144.08
417247000	-120.18
417247100	-142.156
417247200	-119.05
417247300	-147.224
417247400	-121.869
417247500	-139.7
417247600	-121.653
417247700	-154.473
417247800	-118.114
417247900	-136.226
417248000	-123.439
417248100	-149.79
417248200	-121.151
417248300	-150.842
417248400	-121.562
417248500	-139.579
417248600	-121.48
417248700	-137.719
417248800	-121.004
417248900	-144.966
417249000	-122.69
417249100	-141.683
417249200	-120.453
417249300	-131.656
417249400	-121.598
417249500	-135.779
417249600	-123.23
417249700	-136.244
417249800	-118.935
[truncated: 18,002 more rows]
