# Supplementary material for: Passive frequency comb generation at radiofrequency for ranging applications
Source: Nat Commun. 2024 Apr 2;15:2844. doi: 10.1038/s41467-024-46940-2 (PMC10987526; doi:10.1038/s41467-024-46940-2)
Supplement: Supplementary file 5 — Source Data [file 41467_2024_46940_MOESM5_ESM.zip › Figure3_Data/836_10MHz_-06_80dBm.xlsx]

## Sheet: Sheet1
frequency (Hz)	power (dBm)
417050000	-125.003
417050100	-145
417050200	-121.964
417050300	-142.423
417050400	-120.209
417050500	-163.416
417050600	-120.322
417050700	-147.894
417050800	-120.86
417050900	-138.679
417051000	-123.178
417051100	-145.588
417051200	-121.755
417051300	-150.014
417051400	-123.547
417051500	-142.73
417051600	-121.058
417051700	-139.828
417051800	-123.281
417051900	-137.213
417052000	-123.454
417052100	-144.245
417052200	-122.999
417052300	-139.816
417052400	-120.559
417052500	-138.725
417052600	-121.603
417052700	-148.44
417052800	-119.71
417052900	-139.56
417053000	-121.497
417053100	-142.897
417053200	-120.767
417053300	-146.054
417053400	-122.549
417053500	-135.216
417053600	-121.024
417053700	-145.267
417053800	-121.327
417053900	-149.957
417054000	-121.145
417054100	-139.259
417054200	-121.145
417054300	-137.364
417054400	-121.767
417054500	-144.303
417054600	-120.177
417054700	-142.815
417054800	-123.62
417054900	-146.608
417055000	-121.892
417055100	-142.966
417055200	-123.604
417055300	-139.933
417055400	-122.576
417055500	-155.063
417055600	-122.062
417055700	-143.782
417055800	-122.512
417055900	-141.044
417056000	-123.81
417056100	-149.321
417056200	-123.031
417056300	-147.421
417056400	-120.646
417056500	-133.991
417056600	-120.447
417056700	-146.058
417056800	-120.649
417056900	-158.298
417057000	-122.739
417057100	-144.17
417057200	-121.111
417057300	-150.611
417057400	-124.731
417057500	-150.079
417057600	-121.248
417057700	-153.788
417057800	-123.65
417057900	-136.782
417058000	-120.575
417058100	-145.741
417058200	-121.533
417058300	-142.704
417058400	-122.621
417058500	-147.111
417058600	-121.511
417058700	-141.537
417058800	-121.635
417058900	-135.792
417059000	-121.949
417059100	-147.36
417059200	-121.146
417059300	-143.069
417059400	-124.083
417059500	-158.268
417059600	-122.226
417059700	-142.865
417059800	-125.049
417059900	-139.156
417060000	-124.905
417060100	-140.645
417060200	-123.013
417060300	-139.542
417060400	-120.855
417060500	-146.466
417060600	-122.13
417060700	-152.601
417060800	-122.568
417060900	-141.837
417061000	-122.545
417061100	-145.211
417061200	-121.026
417061300	-142.337
417061400	-121.427
417061500	-152.593
417061600	-119.627
417061700	-148.056
417061800	-120.206
417061900	-139.642
417062000	-123.659
417062100	-144.378
417062200	-123.474
417062300	-142.708
417062400	-120.307
417062500	-147.241
417062600	-123.353
417062700	-141.836
417062800	-124.754
417062900	-134.749
417063000	-121.521
417063100	-156.334
417063200	-122.453
417063300	-150.722
417063400	-122.144
417063500	-147.12
417063600	-122.803
417063700	-143.927
417063800	-122.596
417063900	-136.567
417064000	-124.434
417064100	-135.265
417064200	-122.904
417064300	-147.689
417064400	-122.913
417064500	-142.437
417064600	-121.779
417064700	-137.296
417064800	-122.586
417064900	-133.355
417065000	-121.571
417065100	-139.019
417065200	-123.075
417065300	-140.746
417065400	-121.616
417065500	-141.836
417065600	-123.564
417065700	-140.749
417065800	-121.924
417065900	-140.64
417066000	-123.586
417066100	-140.295
417066200	-120.002
417066300	-141.288
417066400	-119.843
417066500	-141.594
417066600	-121.518
417066700	-136.84
417066800	-123.79
417066900	-143.709
417067000	-122.544
417067100	-152.269
417067200	-122.782
417067300	-151.544
417067400	-123.303
417067500	-152.129
417067600	-124.194
417067700	-149.823
417067800	-120.047
417067900	-145.313
417068000	-122.706
417068100	-136.302
417068200	-120.889
417068300	-142.321
417068400	-120.662
417068500	-143.824
417068600	-121.058
417068700	-131.092
417068800	-123.047
417068900	-142.507
417069000	-122.486
417069100	-155.4
417069200	-122.465
417069300	-136.778
417069400	-120.923
417069500	-137.739
417069600	-119.126
417069700	-142.329
417069800	-122.303
417069900	-136.443
417070000	-122.768
417070100	-148.072
417070200	-123.252
417070300	-138.748
417070400	-122.319
417070500	-149.401
417070600	-121.131
417070700	-140.952
417070800	-120.732
417070900	-158.835
417071000	-123.334
417071100	-140.003
417071200	-122.943
417071300	-138.327
417071400	-123.542
417071500	-139.72
417071600	-123.699
417071700	-148.199
417071800	-122.077
417071900	-141.585
417072000	-122.048
417072100	-143.221
417072200	-121.12
417072300	-131.613
417072400	-120.404
417072500	-143.234
417072600	-122.351
417072700	-142.946
417072800	-121.177
417072900	-145.297
417073000	-122.832
417073100	-137.815
417073200	-124.035
417073300	-146.731
417073400	-120.076
417073500	-139.142
417073600	-121.639
417073700	-140.72
417073800	-122.548
417073900	-151.996
417074000	-120.187
417074100	-139.845
417074200	-122.418
417074300	-146.419
417074400	-122.718
417074500	-143.654
417074600	-119.001
417074700	-148.966
417074800	-118.804
417074900	-137.381
417075000	-121.722
417075100	-157.367
417075200	-122.466
417075300	-139.421
417075400	-120.871
417075500	-159.727
417075600	-119.119
417075700	-155.18
417075800	-125.147
417075900	-144.352
417076000	-122.352
417076100	-141.651
417076200	-120.043
417076300	-137.573
417076400	-121.026
417076500	-135.558
417076600	-122.551
417076700	-145.385
417076800	-124.277
417076900	-142.493
417077000	-122.918
417077100	-143.017
417077200	-122.167
417077300	-151.353
417077400	-122.935
417077500	-133.509
417077600	-122.134
417077700	-146.467
417077800	-123.177
417077900	-143.995
417078000	-124.241
417078100	-140.347
417078200	-121.006
417078300	-136.758
417078400	-120.335
417078500	-140.696
417078600	-122.427
417078700	-136.215
417078800	-122.434
417078900	-158.767
417079000	-123.141
417079100	-134.271
417079200	-123.155
417079300	-147.267
417079400	-122.475
417079500	-145.045
417079600	-122.906
417079700	-149.564
417079800	-120.236
417079900	-140.57
417080000	-123.275
417080100	-136.457
417080200	-124.099
417080300	-137.231
417080400	-119.614
417080500	-136.247
417080600	-119.528
417080700	-137.475
417080800	-123.058
417080900	-134.919
417081000	-120.974
417081100	-141.644
417081200	-119.273
417081300	-138.017
417081400	-119.408
417081500	-138.826
417081600	-121.215
417081700	-141.454
417081800	-119.643
417081900	-140.773
417082000	-121.127
417082100	-140.267
417082200	-122.917
417082300	-151.714
417082400	-122.164
417082500	-143.075
417082600	-119.975
417082700	-150.808
417082800	-121.983
417082900	-149.404
417083000	-122.117
417083100	-132.959
417083200	-122.787
417083300	-147.629
417083400	-121.133
417083500	-144.787
417083600	-122.703
417083700	-153.778
417083800	-120.176
417083900	-135.937
417084000	-120.671
417084100	-131.974
417084200	-122.326
417084300	-138.995
417084400	-122.208
417084500	-144.049
417084600	-120.848
417084700	-149.806
417084800	-122.126
417084900	-154.322
417085000	-121.134
417085100	-151.107
417085200	-122.378
417085300	-139.965
417085400	-123.259
417085500	-141.682
417085600	-123.634
417085700	-141.172
417085800	-122.517
417085900	-143.71
417086000	-123.111
417086100	-133.698
417086200	-124.401
417086300	-141.259
417086400	-117.678
417086500	-137.924
417086600	-120.677
417086700	-143.965
417086800	-121.099
417086900	-135.396
417087000	-120.361
417087100	-144.811
417087200	-121.305
417087300	-151.923
417087400	-124.378
417087500	-153.63
417087600	-121.201
417087700	-146.841
417087800	-123.942
417087900	-141.005
417088000	-121.779
417088100	-146.768
417088200	-122.334
417088300	-149.245
417088400	-122.973
417088500	-145.223
417088600	-120.932
417088700	-135.464
417088800	-122.864
417088900	-139.701
417089000	-123.136
417089100	-147.188
417089200	-122.244
417089300	-146.092
417089400	-122.497
417089500	-152.657
417089600	-123.37
417089700	-135.144
417089800	-122.883
417089900	-136.032
417090000	-120.375
417090100	-138.094
417090200	-123.628
417090300	-129.464
417090400	-122.939
417090500	-135.798
417090600	-121.875
417090700	-143.556
417090800	-122.236
417090900	-140.804
417091000	-123.308
417091100	-143.646
417091200	-123.282
417091300	-146.96
417091400	-120.621
417091500	-146.722
417091600	-122.027
417091700	-147.029
417091800	-121.897
417091900	-137.624
417092000	-117.342
417092100	-142.088
417092200	-122.301
417092300	-138.775
417092400	-123.784
417092500	-139.612
417092600	-121.868
417092700	-137.803
417092800	-123.44
417092900	-133.25
417093000	-120.558
417093100	-142.47
417093200	-122.008
417093300	-150.521
417093400	-121.038
417093500	-145.482
417093600	-121.566
417093700	-142.847
417093800	-119.693
417093900	-139.601
417094000	-122.851
417094100	-144.082
417094200	-120.536
417094300	-137.392
417094400	-120.048
417094500	-143.042
417094600	-120.444
417094700	-142.967
417094800	-121.783
417094900	-137.766
417095000	-118.512
417095100	-136.895
417095200	-121.787
417095300	-142.594
417095400	-121.114
417095500	-152.978
417095600	-122.416
417095700	-136.607
417095800	-122.397
417095900	-143.302
417096000	-119.118
417096100	-135.699
417096200	-121.164
417096300	-149.012
417096400	-123.096
417096500	-154.346
417096600	-120.187
417096700	-141.21
417096800	-121.593
417096900	-134.936
417097000	-120.633
417097100	-148.76
417097200	-122.308
417097300	-139.706
417097400	-122.476
417097500	-142.522
417097600	-120.646
417097700	-134.5
417097800	-123.681
417097900	-145.646
417098000	-120.287
417098100	-150.04
417098200	-121.804
417098300	-140.31
417098400	-121.097
417098500	-135.702
417098600	-120.402
417098700	-145.484
417098800	-122.374
417098900	-141.082
417099000	-123.832
417099100	-138.321
417099200	-123.142
417099300	-144.555
417099400	-123.297
417099500	-151.065
417099600	-121.049
417099700	-142.285
417099800	-119.096
417099900	-137.377
417100000	-123.672
417100100	-149.066
417100200	-122.867
417100300	-140.49
417100400	-120.471
417100500	-139.441
417100600	-122.706
417100700	-150.693
417100800	-124.819
417100900	-146.179
417101000	-121.932
417101100	-149.77
417101200	-123.741
417101300	-144.344
417101400	-122.815
417101500	-138.426
417101600	-121.917
417101700	-133.802
417101800	-120.277
417101900	-155.916
417102000	-122.141
417102100	-152.336
417102200	-120.162
417102300	-138.885
417102400	-122.36
417102500	-134.659
417102600	-120.901
417102700	-157.786
417102800	-123.126
417102900	-158.839
417103000	-124.688
417103100	-139.353
417103200	-123.082
417103300	-153.387
417103400	-123.041
417103500	-152.514
417103600	-122.767
417103700	-146.562
417103800	-123.997
417103900	-145.812
417104000	-123.231
417104100	-144.174
417104200	-121.102
417104300	-137.796
417104400	-118.833
417104500	-140.833
417104600	-121.733
417104700	-142.84
417104800	-119.737
417104900	-142.044
417105000	-121.774
417105100	-151.25
417105200	-122.761
417105300	-136.746
417105400	-121.89
417105500	-136.642
417105600	-122.385
417105700	-150.396
417105800	-122.381
417105900	-155.246
417106000	-122.356
417106100	-145.875
417106200	-123.836
417106300	-143.891
417106400	-121.497
417106500	-140.737
417106600	-119.445
417106700	-141.206
417106800	-120.588
417106900	-142.359
417107000	-121.711
417107100	-146.815
417107200	-122.021
417107300	-149.16
417107400	-120.572
417107500	-141.956
417107600	-121.24
417107700	-142.009
417107800	-123.803
417107900	-149.822
417108000	-120.832
417108100	-140.006
417108200	-120.602
417108300	-142.517
417108400	-122.753
417108500	-151.209
417108600	-123.68
417108700	-148.635
417108800	-124.102
417108900	-141.331
417109000	-121.427
417109100	-142.042
417109200	-119.932
417109300	-143.465
417109400	-121.873
417109500	-147.674
417109600	-123.794
417109700	-141.417
417109800	-123.531
417109900	-145.801
417110000	-123.07
417110100	-140.218
417110200	-121.25
417110300	-136.287
417110400	-121.827
417110500	-136.185
417110600	-124.396
417110700	-147.262
417110800	-122.867
417110900	-144.272
417111000	-120.977
417111100	-145.769
417111200	-123.513
417111300	-143.487
417111400	-122.24
417111500	-141.701
417111600	-124.078
417111700	-139.434
417111800	-122.222
417111900	-139.451
417112000	-122.196
417112100	-157.534
417112200	-120.603
417112300	-155.131
417112400	-122.761
417112500	-157.379
417112600	-124.599
417112700	-144.665
417112800	-123.017
417112900	-136.468
417113000	-123.537
417113100	-138.567
417113200	-122.415
417113300	-150.067
417113400	-122.19
417113500	-145.808
417113600	-121.926
417113700	-145.608
417113800	-119.579
417113900	-141.383
417114000	-119.592
417114100	-157.584
417114200	-122.308
417114300	-149.505
417114400	-122.562
417114500	-148.323
417114600	-122.914
417114700	-142.63
417114800	-121.76
417114900	-144.676
417115000	-123.38
417115100	-145.754
417115200	-124.227
417115300	-142.845
417115400	-122.334
417115500	-149.138
417115600	-123.61
417115700	-146.595
417115800	-124.581
417115900	-146.494
417116000	-122.881
417116100	-140.576
417116200	-122.434
417116300	-137.426
417116400	-121.455
417116500	-147.33
417116600	-121.317
417116700	-140.37
417116800	-123.578
417116900	-139.995
417117000	-121.035
417117100	-145.675
417117200	-121.341
417117300	-138.786
417117400	-120.371
417117500	-141.66
417117600	-121.404
417117700	-151.547
417117800	-122.359
417117900	-142.534
417118000	-122.01
417118100	-147.626
417118200	-122.011
417118300	-146.191
417118400	-123.041
417118500	-143.322
417118600	-121.014
417118700	-160.224
417118800	-121.746
417118900	-144.623
417119000	-122.373
417119100	-131.46
417119200	-121.741
417119300	-144.866
417119400	-119.61
417119500	-159.086
417119600	-120.247
417119700	-142.943
417119800	-122.026
417119900	-146.366
417120000	-121.914
417120100	-139.012
417120200	-122.75
417120300	-137.017
417120400	-121.952
417120500	-137.073
417120600	-121.227
417120700	-145.456
417120800	-120.982
417120900	-140.989
417121000	-120.03
417121100	-142.242
417121200	-124.249
417121300	-140.314
417121400	-124.386
417121500	-141.325
417121600	-124.647
417121700	-145.402
417121800	-123.026
417121900	-155.341
417122000	-123.883
417122100	-137.762
417122200	-120.318
417122300	-155.396
417122400	-121.173
417122500	-134.817
417122600	-123.094
417122700	-138.637
417122800	-121.275
417122900	-157.215
417123000	-124.125
417123100	-139.808
417123200	-122.455
417123300	-139.045
417123400	-121.267
417123500	-142.281
417123600	-121.96
417123700	-148.642
417123800	-124.253
417123900	-144.62
417124000	-122.63
417124100	-134.11
417124200	-121.572
417124300	-142.865
417124400	-123.296
417124500	-145.31
417124600	-121.919
417124700	-141.466
417124800	-123.048
417124900	-139.932
417125000	-119.252
417125100	-152.924
417125200	-121.606
417125300	-156.552
417125400	-122.452
417125500	-143.688
417125600	-123.397
417125700	-145.402
417125800	-121.89
417125900	-141.694
417126000	-121.896
417126100	-149.357
417126200	-120.89
417126300	-140.717
417126400	-123.277
417126500	-137.158
417126600	-123.27
417126700	-150.065
417126800	-123.199
417126900	-146.529
417127000	-121.685
417127100	-137.084
417127200	-121.861
417127300	-154.709
417127400	-121.96
417127500	-142.986
417127600	-121.998
417127700	-139.955
417127800	-123.636
417127900	-140.513
417128000	-122.252
417128100	-142.201
417128200	-122.243
417128300	-143.096
417128400	-121.487
417128500	-138.659
417128600	-122.828
417128700	-139.646
417128800	-123.915
417128900	-145.922
417129000	-120.775
417129100	-140.831
417129200	-118.658
417129300	-140.571
417129400	-121.331
417129500	-145.923
417129600	-122.219
417129700	-141.737
417129800	-122.88
417129900	-144.077
417130000	-122.988
417130100	-139.309
417130200	-121.472
417130300	-143.259
417130400	-123.715
417130500	-157.711
417130600	-123.287
417130700	-152.917
417130800	-121.896
417130900	-134.75
417131000	-124.678
417131100	-151.202
417131200	-120.585
417131300	-141.443
417131400	-120.203
417131500	-139.04
417131600	-121.415
417131700	-137.434
417131800	-121.423
417131900	-135.942
417132000	-121.92
417132100	-142.372
417132200	-122.572
417132300	-145.311
417132400	-123.279
417132500	-151.34
417132600	-122.88
417132700	-133.698
417132800	-122.946
417132900	-145.968
417133000	-123.015
417133100	-145.756
417133200	-123.508
417133300	-139.682
417133400	-123.96
417133500	-136.044
417133600	-120.677
417133700	-141.303
417133800	-121.414
417133900	-144.704
417134000	-121.164
417134100	-156.503
417134200	-121.322
417134300	-138.808
417134400	-120.065
417134500	-135.031
417134600	-124.75
417134700	-148.255
417134800	-123.754
417134900	-147.197
417135000	-121.776
417135100	-135.262
417135200	-124.318
417135300	-153.332
417135400	-125.325
417135500	-137.583
417135600	-121.205
417135700	-150.08
417135800	-122.69
417135900	-139.267
417136000	-124.829
417136100	-143.974
417136200	-123.58
417136300	-138.127
417136400	-124.601
417136500	-152.708
417136600	-123.021
417136700	-147.806
417136800	-123.404
417136900	-144.62
417137000	-120.506
417137100	-149.732
417137200	-125.754
417137300	-142.095
417137400	-124.092
417137500	-138.584
417137600	-122.146
417137700	-150.578
417137800	-124.651
417137900	-147.631
417138000	-122.328
417138100	-143.122
417138200	-121.66
417138300	-140.679
417138400	-121.391
417138500	-147.643
417138600	-119.762
417138700	-153.207
417138800	-122.844
417138900	-140.894
417139000	-122.711
417139100	-143.143
417139200	-125.016
417139300	-152.756
417139400	-123.265
417139500	-144.532
417139600	-123.507
417139700	-144.666
417139800	-122.214
417139900	-143.005
417140000	-123.109
417140100	-150.959
417140200	-124.677
417140300	-137.315
417140400	-121.746
417140500	-155.055
417140600	-119.951
417140700	-152.562
417140800	-123.596
417140900	-144.509
417141000	-123.146
417141100	-150.353
417141200	-123.973
417141300	-147.359
417141400	-121.612
417141500	-141.149
417141600	-122.767
417141700	-147.935
417141800	-122.426
417141900	-150.192
417142000	-121.624
417142100	-155.464
417142200	-121.853
417142300	-139.544
417142400	-122.335
417142500	-140.461
417142600	-123.514
417142700	-143.927
417142800	-124.103
417142900	-139.637
417143000	-124.078
417143100	-141.294
417143200	-119.307
417143300	-142.98
417143400	-124.077
417143500	-153.882
417143600	-122.437
417143700	-139.888
417143800	-123.104
417143900	-148.963
417144000	-119.866
417144100	-140.83
417144200	-121.74
417144300	-146.879
417144400	-122.18
417144500	-137.793
417144600	-123.609
417144700	-147.814
417144800	-121.581
417144900	-146.412
417145000	-122.398
417145100	-143.337
417145200	-124.075
417145300	-140.598
417145400	-126.265
417145500	-140.056
417145600	-120.835
417145700	-144.469
417145800	-122.945
417145900	-142.749
417146000	-121.224
417146100	-139.571
417146200	-122.611
417146300	-148.647
417146400	-122.546
417146500	-144.571
417146600	-123.337
417146700	-149.866
417146800	-122.099
417146900	-140.853
417147000	-123.949
417147100	-136.126
417147200	-123.555
417147300	-141.571
417147400	-123.801
417147500	-133.745
417147600	-122.431
417147700	-141.816
417147800	-122.358
417147900	-147.221
417148000	-122.212
417148100	-151.182
417148200	-123.626
417148300	-141.173
417148400	-124.531
417148500	-149.264
417148600	-125.739
417148700	-143.335
417148800	-122.191
417148900	-137.559
417149000	-121.448
417149100	-149.365
417149200	-123.939
417149300	-144.619
417149400	-123.9
417149500	-140.449
417149600	-123.293
417149700	-152.01
417149800	-123.08
417149900	-137.244
417150000	-124.59
417150100	-151.733
417150200	-122.048
417150300	-141.652
417150400	-122.023
417150500	-145.134
417150600	-123.053
417150700	-155.762
417150800	-119.589
417150900	-138.68
417151000	-121.973
417151100	-170.976
417151200	-123.995
417151300	-145.3
417151400	-124.684
417151500	-137.291
417151600	-123.863
417151700	-147.372
417151800	-121.41
417151900	-152.542
417152000	-123.801
417152100	-147.577
417152200	-123.934
417152300	-144.495
417152400	-124.418
417152500	-143.604
417152600	-123.446
417152700	-139.808
417152800	-122.202
417152900	-147.927
417153000	-122.883
417153100	-139.377
417153200	-123.18
417153300	-138.728
417153400	-121.948
417153500	-143.406
417153600	-122.659
417153700	-146.576
417153800	-125.625
417153900	-143.805
417154000	-122.107
417154100	-151.284
417154200	-122.311
417154300	-144.252
417154400	-121.446
417154500	-134.51
417154600	-122.1
417154700	-146.733
417154800	-123.107
417154900	-145.134
417155000	-121.777
417155100	-152.109
417155200	-121.583
417155300	-142.917
417155400	-123.4
417155500	-142.032
417155600	-124.073
417155700	-145.494
417155800	-122.954
417155900	-151.224
417156000	-121.013
417156100	-138.695
417156200	-122.372
417156300	-137.782
417156400	-124.325
417156500	-146.876
417156600	-123.08
417156700	-148.189
417156800	-123.765
417156900	-135.714
417157000	-121.619
417157100	-141.062
417157200	-123.643
417157300	-148.999
417157400	-123.807
417157500	-147.125
417157600	-124.694
417157700	-149.324
417157800	-124.106
417157900	-134.763
417158000	-123.648
417158100	-157.664
417158200	-125.403
417158300	-144.607
417158400	-122.615
417158500	-143.151
417158600	-119.99
417158700	-153.288
417158800	-122.247
417158900	-148.947
417159000	-122.848
417159100	-142.32
417159200	-120.644
417159300	-142.511
417159400	-123.758
417159500	-143.479
417159600	-123.834
417159700	-143.839
417159800	-123.903
417159900	-159.551
417160000	-123.906
417160100	-151.727
417160200	-122.355
417160300	-145.15
417160400	-122.611
417160500	-145.094
417160600	-124.111
417160700	-151.315
417160800	-120.707
417160900	-142.281
417161000	-121.508
417161100	-141.179
417161200	-122.278
417161300	-145.416
417161400	-121.587
417161500	-147.797
417161600	-123.755
417161700	-141.739
417161800	-123.444
417161900	-140.202
417162000	-122.881
417162100	-134
417162200	-123.806
417162300	-141.34
417162400	-125.158
417162500	-144.311
417162600	-123.006
417162700	-150.601
417162800	-121.993
417162900	-147.531
417163000	-123.957
417163100	-139.201
417163200	-120.199
417163300	-148.311
417163400	-123.269
417163500	-144.933
417163600	-122.934
417163700	-146.678
417163800	-119.838
417163900	-164.111
417164000	-123.097
417164100	-139.616
417164200	-122.842
417164300	-140.019
417164400	-122.927
417164500	-150.667
417164600	-122.934
417164700	-143.034
417164800	-120.276
417164900	-146.29
417165000	-124.238
417165100	-150.981
417165200	-123.373
417165300	-147.468
417165400	-121.934
417165500	-138.056
417165600	-124.394
417165700	-144.032
417165800	-124.029
417165900	-147.917
417166000	-121.907
417166100	-152.979
417166200	-121.518
417166300	-141.956
417166400	-123.801
417166500	-140.881
417166600	-120.874
417166700	-168.577
417166800	-121.979
417166900	-150.375
417167000	-122.641
417167100	-145.49
417167200	-122.423
417167300	-142.563
417167400	-124.484
417167500	-149.867
417167600	-123.211
417167700	-143.106
417167800	-122.112
417167900	-145.318
417168000	-123.761
417168100	-136.208
417168200	-122.842
417168300	-144.967
417168400	-122.507
417168500	-141.962
417168600	-125.039
417168700	-144.164
417168800	-121.69
417168900	-142.119
417169000	-124.228
417169100	-146.31
417169200	-121.752
417169300	-144.711
417169400	-121.753
417169500	-141.69
417169600	-123.373
417169700	-149.271
417169800	-120.873
417169900	-157.083
417170000	-123.667
417170100	-145.507
417170200	-123.048
417170300	-142.419
417170400	-120.394
417170500	-150.485
417170600	-122.144
417170700	-141.149
417170800	-124.045
417170900	-141.962
417171000	-118.546
417171100	-136.462
417171200	-124.948
417171300	-141.248
417171400	-120.215
417171500	-138.549
417171600	-123.837
417171700	-166.154
417171800	-123.581
417171900	-135.914
417172000	-121.951
417172100	-138.011
417172200	-123.101
417172300	-136.72
417172400	-124.348
417172500	-138.503
417172600	-121.004
417172700	-138.638
417172800	-122.475
417172900	-143.013
417173000	-122.657
417173100	-145.322
417173200	-121.217
417173300	-131.861
417173400	-123.234
417173500	-144.627
417173600	-123.092
417173700	-145.645
417173800	-124.068
417173900	-150.814
417174000	-120.905
417174100	-145.271
417174200	-121.038
417174300	-144.632
417174400	-122.56
417174500	-134.263
417174600	-123.924
417174700	-149.179
417174800	-123.02
417174900	-142.347
417175000	-122.589
417175100	-139.575
417175200	-120.254
417175300	-158.734
417175400	-124.575
417175500	-142.551
417175600	-121.853
417175700	-144.26
417175800	-120.124
417175900	-149.117
417176000	-119.986
417176100	-148.505
417176200	-121.559
417176300	-140.069
417176400	-121.562
417176500	-146.017
417176600	-121.749
417176700	-139.01
417176800	-121.02
417176900	-141.812
417177000	-124.685
417177100	-143.384
417177200	-123.724
417177300	-145.339
417177400	-123.594
417177500	-139.023
417177600	-123.748
417177700	-144.938
417177800	-121.385
417177900	-137.66
417178000	-122.254
417178100	-152.106
417178200	-122.263
417178300	-143.372
417178400	-121.841
417178500	-138.024
417178600	-120.852
417178700	-140.36
417178800	-122.538
417178900	-137.909
417179000	-119.94
417179100	-146.722
417179200	-123.089
417179300	-145.846
417179400	-119.659
417179500	-153.875
417179600	-122.079
417179700	-137.275
417179800	-120.934
417179900	-137.675
417180000	-120.744
417180100	-143.899
417180200	-120.839
417180300	-141.317
417180400	-123.787
417180500	-152.627
417180600	-122.526
417180700	-137.64
417180800	-121.98
417180900	-142.126
417181000	-120.75
417181100	-140.201
417181200	-124.471
417181300	-144.524
417181400	-121.408
417181500	-149.566
417181600	-123.718
417181700	-141.349
417181800	-121.095
417181900	-148.059
417182000	-123.721
417182100	-140.163
417182200	-123.667
417182300	-149.09
417182400	-124.094
417182500	-143.804
417182600	-122.517
417182700	-144.813
417182800	-120.616
417182900	-148.001
417183000	-121.506
417183100	-149.093
417183200	-120.48
417183300	-144.807
417183400	-119.149
417183500	-155.628
417183600	-125.112
417183700	-141.327
417183800	-122.915
417183900	-148.474
417184000	-123.042
417184100	-144.281
417184200	-123.336
417184300	-139.353
417184400	-123.725
417184500	-144.869
417184600	-121.981
417184700	-136.902
417184800	-121.168
417184900	-150.154
417185000	-121.724
417185100	-143.477
417185200	-121.949
417185300	-142.539
417185400	-123.418
417185500	-149.502
417185600	-124.64
417185700	-152.917
417185800	-124.521
417185900	-142.062
417186000	-122.208
417186100	-141.102
417186200	-119.833
417186300	-145.248
417186400	-120.471
417186500	-141.81
417186600	-122.952
417186700	-139.874
417186800	-121.405
417186900	-144.242
417187000	-123.677
417187100	-160.636
417187200	-122.27
417187300	-161.531
417187400	-124.625
417187500	-141.909
417187600	-124.04
417187700	-157.876
417187800	-124.975
417187900	-146.79
417188000	-122.033
417188100	-137.958
417188200	-122.729
417188300	-144.585
417188400	-121.333
417188500	-138.935
417188600	-119.811
417188700	-148.133
417188800	-120.65
417188900	-140.614
417189000	-121.129
417189100	-141.228
417189200	-120.875
417189300	-137.126
417189400	-120.873
417189500	-139.36
417189600	-121.834
417189700	-144.707
417189800	-120.498
417189900	-136.711
417190000	-122.742
417190100	-139.531
417190200	-122.894
417190300	-142.233
417190400	-123.717
417190500	-143.425
417190600	-121.17
417190700	-137.798
417190800	-124.406
417190900	-146.66
417191000	-124.349
417191100	-143.334
417191200	-123.775
417191300	-148.615
417191400	-122.43
417191500	-148.349
417191600	-122.354
417191700	-141.242
417191800	-122.245
417191900	-142.265
417192000	-117.953
417192100	-144.209
417192200	-120.967
417192300	-144.867
417192400	-121.522
417192500	-132.757
417192600	-121.437
417192700	-138.683
417192800	-122.08
417192900	-140.077
417193000	-120.58
417193100	-140.884
417193200	-120.562
417193300	-136.858
417193400	-122.637
417193500	-142.357
417193600	-123.727
417193700	-145.226
417193800	-123.73
417193900	-149.928
417194000	-120.792
417194100	-132.009
417194200	-121.246
417194300	-143.716
417194400	-122.711
417194500	-140.476
417194600	-125.163
417194700	-142.59
417194800	-120.586
417194900	-128.249
417195000	-122.809
417195100	-144.282
417195200	-123.139
417195300	-139.1
417195400	-120.549
417195500	-140.072
417195600	-120.548
417195700	-157.709
417195800	-122.253
417195900	-142.571
417196000	-123.563
417196100	-148.669
417196200	-123.411
417196300	-155.039
417196400	-123.427
417196500	-143.744
417196600	-123.088
417196700	-146.966
417196800	-120.061
417196900	-140.926
417197000	-122.755
417197100	-140.903
417197200	-123.405
417197300	-140.179
417197400	-117.613
417197500	-139.62
417197600	-123.281
417197700	-140.164
417197800	-123.452
417197900	-142.543
417198000	-122.249
417198100	-137.563
417198200	-122.709
417198300	-145.164
417198400	-124.511
417198500	-140.32
417198600	-121.46
417198700	-137.932
417198800	-121.073
417198900	-144.787
417199000	-121.286
417199100	-145.346
417199200	-121.489
417199300	-138.402
417199400	-121.463
417199500	-146.109
417199600	-122.373
417199700	-141.439
417199800	-122.802
417199900	-143.52
417200000	-123.239
417200100	-140.663
417200200	-122.785
417200300	-139.661
417200400	-121.612
417200500	-146.148
417200600	-121.892
417200700	-139.353
417200800	-122.377
417200900	-140.27
417201000	-121.968
417201100	-140.898
417201200	-120.73
417201300	-143.335
417201400	-121.902
417201500	-147.565
417201600	-122.071
417201700	-135.498
417201800	-119.37
417201900	-141.655
417202000	-120.552
417202100	-143.028
417202200	-120.549
417202300	-148.401
417202400	-123.868
417202500	-143.247
417202600	-123.098
417202700	-139.232
417202800	-122.031
417202900	-142.115
417203000	-122.625
417203100	-145.863
417203200	-122.301
417203300	-136.954
417203400	-120.432
417203500	-141.351
417203600	-121.133
417203700	-148.468
417203800	-123.629
417203900	-146.815
417204000	-121.181
417204100	-163.489
417204200	-121.976
417204300	-142.58
417204400	-122.718
417204500	-154.323
417204600	-121.545
417204700	-147.184
417204800	-120.717
417204900	-141.719
417205000	-122.509
417205100	-139.932
417205200	-122.793
417205300	-141.475
417205400	-122.105
417205500	-142.228
417205600	-123.06
417205700	-145.883
417205800	-123.196
417205900	-140.967
417206000	-121.349
417206100	-140.937
417206200	-122.025
417206300	-139.717
417206400	-121.367
417206500	-145.122
417206600	-122.76
417206700	-141.292
417206800	-124.096
417206900	-137.584
417207000	-119.015
417207100	-160.507
417207200	-121.683
417207300	-147.125
417207400	-121.276
417207500	-138.917
417207600	-122.89
417207700	-139.353
417207800	-124.033
417207900	-137.068
417208000	-123.702
417208100	-143.583
417208200	-123.558
417208300	-143.388
417208400	-120.001
417208500	-141.639
417208600	-122.418
417208700	-133.651
417208800	-120.894
417208900	-143.642
417209000	-121.759
417209100	-143.009
417209200	-122.284
417209300	-136.269
417209400	-120.849
417209500	-147.97
417209600	-120.367
417209700	-143.638
417209800	-123.319
417209900	-144.137
417210000	-122.241
417210100	-138.113
417210200	-124.359
417210300	-149.75
417210400	-120.534
417210500	-142.152
417210600	-118.877
417210700	-140.825
417210800	-120.345
417210900	-141.019
417211000	-120.045
417211100	-137.84
417211200	-121.176
417211300	-142.815
417211400	-123.329
417211500	-139.428
417211600	-122.609
417211700	-139.673
417211800	-124.04
417211900	-150.464
417212000	-121.878
417212100	-145.157
417212200	-121.319
417212300	-141.972
417212400	-123.403
417212500	-136.899
417212600	-121.514
417212700	-142.924
417212800	-122.361
417212900	-141.343
417213000	-122.027
417213100	-153.887
417213200	-120.755
417213300	-137.97
417213400	-122.679
417213500	-144.312
417213600	-122.732
417213700	-150.862
417213800	-120.316
417213900	-138.775
417214000	-120.497
417214100	-142.811
417214200	-121.957
417214300	-140.858
417214400	-123.578
417214500	-143.789
417214600	-123.226
417214700	-147.229
417214800	-120.854
417214900	-144.949
417215000	-120.034
417215100	-142.348
417215200	-125.754
417215300	-141.752
417215400	-123.674
417215500	-145.263
417215600	-122.728
417215700	-138.001
417215800	-121.961
417215900	-139.934
417216000	-123.404
417216100	-141.357
417216200	-124.144
417216300	-141.717
417216400	-121.504
417216500	-142.899
417216600	-122.269
417216700	-150.52
417216800	-120.426
417216900	-131.94
417217000	-123.085
417217100	-150.361
417217200	-122.36
417217300	-140.524
417217400	-121.963
417217500	-139.963
417217600	-121.824
417217700	-142.412
417217800	-122.722
417217900	-135.644
417218000	-121.095
417218100	-141.46
417218200	-122.805
417218300	-140.831
417218400	-119.852
417218500	-137.776
417218600	-121.066
417218700	-138.166
417218800	-121.858
417218900	-143.696
417219000	-120.523
417219100	-141.467
417219200	-122.1
417219300	-145.199
417219400	-123.959
417219500	-138.278
417219600	-122.18
417219700	-135.257
417219800	-122.068
417219900	-141.49
417220000	-126.587
417220100	-155.051
417220200	-120.183
417220300	-136.913
417220400	-121.69
417220500	-154.025
417220600	-119.824
417220700	-147.133
417220800	-123.057
417220900	-139.572
417221000	-125.459
417221100	-151.32
417221200	-123.844
417221300	-143.556
417221400	-121.672
417221500	-147.821
417221600	-117.772
417221700	-153.317
417221800	-124.229
417221900	-151.415
417222000	-121.887
417222100	-150.001
417222200	-119.417
417222300	-136.415
417222400	-122.051
417222500	-135.985
417222600	-119.19
417222700	-145.043
417222800	-121.235
417222900	-141.056
417223000	-119.944
417223100	-137.906
417223200	-121.775
417223300	-135.501
417223400	-123.07
417223500	-146.851
417223600	-122.675
417223700	-148.134
417223800	-118.517
417223900	-143.074
417224000	-123.18
417224100	-135.942
417224200	-120.154
417224300	-143.228
417224400	-122.003
417224500	-142.577
417224600	-120.405
417224700	-148.717
417224800	-120.413
417224900	-139.136
417225000	-121.933
417225100	-137.965
417225200	-123.566
417225300	-144.683
417225400	-119.856
417225500	-139.853
417225600	-124.68
417225700	-138.335
417225800	-120.872
417225900	-145.444
417226000	-121.22
417226100	-156.516
417226200	-122.284
417226300	-152.054
417226400	-122.139
417226500	-140.399
417226600	-124.137
417226700	-156.019
417226800	-122.228
417226900	-146.551
417227000	-120.708
417227100	-133.77
417227200	-120.855
417227300	-138.413
417227400	-123.346
417227500	-146.77
417227600	-120.289
417227700	-146.293
417227800	-120.563
417227900	-139.94
417228000	-121.181
417228100	-138.974
417228200	-120.548
417228300	-144.933
417228400	-121.698
417228500	-140.589
417228600	-122.045
417228700	-141.5
417228800	-123.022
417228900	-139.821
417229000	-121.292
417229100	-141.958
417229200	-121.692
417229300	-143.24
417229400	-120.591
417229500	-144.14
417229600	-122.541
417229700	-138.16
417229800	-121.097
417229900	-148.807
417230000	-120.995
417230100	-141.433
417230200	-121.495
417230300	-139.034
417230400	-120.091
417230500	-139.881
417230600	-123.17
417230700	-132.778
417230800	-123.39
417230900	-142.104
417231000	-123.948
417231100	-141.025
417231200	-119.98
417231300	-137.244
417231400	-122.552
417231500	-139.028
417231600	-122.238
417231700	-144.2
417231800	-124.508
417231900	-142.875
417232000	-121.657
417232100	-144.265
417232200	-123.073
417232300	-139.629
417232400	-120.142
417232500	-146.752
417232600	-120.651
417232700	-143.383
417232800	-119.759
417232900	-145.026
417233000	-121.088
417233100	-159.203
417233200	-122.541
417233300	-144.303
417233400	-119.935
417233500	-146.812
417233600	-121.532
417233700	-145.499
417233800	-123.493
417233900	-145.357
417234000	-122.159
417234100	-157.017
417234200	-121.342
417234300	-135.454
417234400	-119.266
417234500	-145.596
417234600	-123.347
417234700	-139.266
417234800	-122.057
417234900	-140.433
417235000	-120.504
417235100	-152.961
417235200	-122.541
417235300	-145.021
417235400	-120.27
417235500	-146.811
417235600	-124.144
417235700	-136.903
417235800	-122.476
417235900	-149.804
417236000	-121.706
417236100	-142.136
417236200	-119.443
417236300	-139.761
417236400	-120.403
417236500	-134.473
417236600	-122.79
417236700	-154.252
417236800	-121.923
417236900	-140.477
417237000	-121.183
417237100	-151.885
417237200	-120.956
417237300	-154.372
417237400	-120.2
417237500	-154.843
417237600	-120.881
417237700	-145.884
417237800	-122.228
417237900	-144.351
417238000	-123.203
417238100	-133.181
417238200	-120.366
417238300	-140.805
417238400	-121.577
417238500	-144.977
417238600	-122.242
417238700	-134.229
417238800	-122.721
417238900	-135.13
417239000	-119.724
417239100	-142.118
417239200	-121.447
417239300	-140.234
417239400	-121.621
417239500	-132.881
417239600	-121.892
417239700	-140.652
417239800	-122.144
417239900	-140.518
417240000	-122.112
417240100	-142.525
417240200	-121.171
417240300	-139.215
417240400	-122.136
417240500	-144.014
417240600	-124.3
417240700	-137.489
417240800	-120.324
417240900	-141.175
417241000	-120.769
417241100	-147.186
417241200	-123.123
417241300	-142.315
417241400	-122.532
417241500	-143.462
417241600	-121.386
417241700	-145.886
417241800	-120.218
417241900	-147.89
417242000	-121.394
417242100	-133.068
417242200	-121.015
417242300	-143.252
417242400	-121.678
417242500	-175.444
417242600	-121.784
417242700	-135.43
417242800	-121.944
417242900	-139.462
417243000	-120.159
417243100	-136.408
417243200	-119.458
417243300	-134.552
417243400	-122.052
417243500	-135.051
417243600	-121.3
417243700	-130.252
417243800	-121.47
417243900	-143.054
417244000	-122.14
417244100	-156.41
417244200	-118.649
417244300	-141.354
417244400	-122.058
417244500	-140.214
417244600	-120.231
417244700	-155.588
417244800	-123.201
417244900	-145.77
417245000	-123.445
417245100	-154.573
417245200	-119.832
417245300	-142.725
417245400	-121.75
417245500	-143.89
417245600	-120.137
417245700	-147.569
417245800	-121.583
417245900	-145.106
417246000	-121.172
417246100	-138.906
417246200	-121.521
417246300	-138.357
417246400	-120.869
417246500	-136.862
417246600	-119.633
417246700	-151.731
417246800	-122.005
417246900	-140.566
417247000	-122.43
417247100	-158.484
417247200	-119.599
417247300	-142.886
417247400	-123.304
417247500	-139.375
417247600	-119.59
417247700	-139.718
417247800	-121.014
417247900	-139.473
417248000	-120.625
417248100	-140.044
417248200	-120.055
417248300	-145.999
417248400	-121.693
417248500	-150.049
417248600	-120.799
417248700	-144.535
417248800	-123.608
417248900	-138.729
417249000	-122.42
417249100	-147.368
417249200	-120.072
417249300	-141.262
417249400	-120.224
417249500	-141.141
417249600	-121.489
417249700	-143.044
417249800	-119.902
[truncated: 18,002 more rows]
