# Supplementary material for: Passive frequency comb generation at radiofrequency for ranging applications
Source: Nat Commun. 2024 Apr 2;15:2844. doi: 10.1038/s41467-024-46940-2 (PMC10987526; doi:10.1038/s41467-024-46940-2)
Supplement: Supplementary file 5 — Source Data [file 41467_2024_46940_MOESM5_ESM.zip › Figure3_Data/836_10MHz_-06_90dBm.xlsx]

## Sheet: Sheet1
frequency (Hz)	power (dBm)
417050000	-126.43
417050100	-137.533
417050200	-123.593
417050300	-143.941
417050400	-123.406
417050500	-135.745
417050600	-120.77
417050700	-141.046
417050800	-122.727
417050900	-136.445
417051000	-123.345
417051100	-146.615
417051200	-122.625
417051300	-144.039
417051400	-125.552
417051500	-151.467
417051600	-120.648
417051700	-144.203
417051800	-120.688
417051900	-141.353
417052000	-124.128
417052100	-140.338
417052200	-121.313
417052300	-142.974
417052400	-121.804
417052500	-146.947
417052600	-120.535
417052700	-154.941
417052800	-121.035
417052900	-136.786
417053000	-122.936
417053100	-139.775
417053200	-121.653
417053300	-143.166
417053400	-120.954
417053500	-143.388
417053600	-122.224
417053700	-148.541
417053800	-121.573
417053900	-149.782
417054000	-120.525
417054100	-152.854
417054200	-122.157
417054300	-134.765
417054400	-121.039
417054500	-148.498
417054600	-121.241
417054700	-143.393
417054800	-121.433
417054900	-137.18
417055000	-118.976
417055100	-139.745
417055200	-123.22
417055300	-152.269
417055400	-123.527
417055500	-147.596
417055600	-120.022
417055700	-149.402
417055800	-120.874
417055900	-139.514
417056000	-120.912
417056100	-145.014
417056200	-122.361
417056300	-136.792
417056400	-119.683
417056500	-144.235
417056600	-122.31
417056700	-142.348
417056800	-122.646
417056900	-145.495
417057000	-123.45
417057100	-162.664
417057200	-122.424
417057300	-160.017
417057400	-118.94
417057500	-131.771
417057600	-122.103
417057700	-154.079
417057800	-121.904
417057900	-142.905
417058000	-125.367
417058100	-141.735
417058200	-123.102
417058300	-150.156
417058400	-120.355
417058500	-149.622
417058600	-119.993
417058700	-139.39
417058800	-122.928
417058900	-134.102
417059000	-121.969
417059100	-140.378
417059200	-122.14
417059300	-142.514
417059400	-123.293
417059500	-149.597
417059600	-121.714
417059700	-143.608
417059800	-122.294
417059900	-138.611
417060000	-124.137
417060100	-137.232
417060200	-121.384
417060300	-142.111
417060400	-122.358
417060500	-144.598
417060600	-122.493
417060700	-142.468
417060800	-123.029
417060900	-141.275
417061000	-122.427
417061100	-147.18
417061200	-122.335
417061300	-143.614
417061400	-122.977
417061500	-136.861
417061600	-122.536
417061700	-143.137
417061800	-120.352
417061900	-139.58
417062000	-120.706
417062100	-138.949
417062200	-124.461
417062300	-146.066
417062400	-121.055
417062500	-147.591
417062600	-119.212
417062700	-141.159
417062800	-123.852
417062900	-152.976
417063000	-124.05
417063100	-136.332
417063200	-121.25
417063300	-135.907
417063400	-119.678
417063500	-138.562
417063600	-120.34
417063700	-141.096
417063800	-125.491
417063900	-144.326
417064000	-123.396
417064100	-137.442
417064200	-118.757
417064300	-146.307
417064400	-122.231
417064500	-146.355
417064600	-117.829
417064700	-145.088
417064800	-124.113
417064900	-150.762
417065000	-124.501
417065100	-147.037
417065200	-119.774
417065300	-137.776
417065400	-122.391
417065500	-152.507
417065600	-118.576
417065700	-142.68
417065800	-123.3
417065900	-139.794
417066000	-119.77
417066100	-158.267
417066200	-119.799
417066300	-134.562
417066400	-121.418
417066500	-134.053
417066600	-120.329
417066700	-140.243
417066800	-120.288
417066900	-134.995
417067000	-123.526
417067100	-141.645
417067200	-123.059
417067300	-136.012
417067400	-118.477
417067500	-147.464
417067600	-121.141
417067700	-145.785
417067800	-122.647
417067900	-145.296
417068000	-121.637
417068100	-140.045
417068200	-122.454
417068300	-135.473
417068400	-121.937
417068500	-137.621
417068600	-122.463
417068700	-138.471
417068800	-122.643
417068900	-147.334
417069000	-122.421
417069100	-148.087
417069200	-121.128
417069300	-145.735
417069400	-119.785
417069500	-146.79
417069600	-122.663
417069700	-135.025
417069800	-122.043
417069900	-138.19
417070000	-121.073
417070100	-146.862
417070200	-123.465
417070300	-150.538
417070400	-121.745
417070500	-146.661
417070600	-121.51
417070700	-145.075
417070800	-119.696
417070900	-144.206
417071000	-119.96
417071100	-142.024
417071200	-122.337
417071300	-139.449
417071400	-120.794
417071500	-138.901
417071600	-122.606
417071700	-173.909
417071800	-120.147
417071900	-140.909
417072000	-121.126
417072100	-143.992
417072200	-123.002
417072300	-140.943
417072400	-123.028
417072500	-143.458
417072600	-122.452
417072700	-143.396
417072800	-121.534
417072900	-137.859
417073000	-122.616
417073100	-149.075
417073200	-121.92
417073300	-140.244
417073400	-122.08
417073500	-137.325
417073600	-121.861
417073700	-146.219
417073800	-122.203
417073900	-148.887
417074000	-121.501
417074100	-144.781
417074200	-123.418
417074300	-144.097
417074400	-120.924
417074500	-146.896
417074600	-120.494
417074700	-145.59
417074800	-123.048
417074900	-134.765
417075000	-123.58
417075100	-144.963
417075200	-120.938
417075300	-136.956
417075400	-120.081
417075500	-137.53
417075600	-122.301
417075700	-142.143
417075800	-118.886
417075900	-144.123
417076000	-122.214
417076100	-142.583
417076200	-121.137
417076300	-141.61
417076400	-118.259
417076500	-140.989
417076600	-123.07
417076700	-142.597
417076800	-121.348
417076900	-145.316
417077000	-119.845
417077100	-145.058
417077200	-121.811
417077300	-139.917
417077400	-122.815
417077500	-152.617
417077600	-119.399
417077700	-142.006
417077800	-122.272
417077900	-149.077
417078000	-122.002
417078100	-141.303
417078200	-120.523
417078300	-150.668
417078400	-121.319
417078500	-137.366
417078600	-120.825
417078700	-155.705
417078800	-121.406
417078900	-142.702
417079000	-120.948
417079100	-144.034
417079200	-121.733
417079300	-144.279
417079400	-122.641
417079500	-139.025
417079600	-122.096
417079700	-135.534
417079800	-123.524
417079900	-139.702
417080000	-123.747
417080100	-136.962
417080200	-123.046
417080300	-141.59
417080400	-119.735
417080500	-133.421
417080600	-120.455
417080700	-137.111
417080800	-121.833
417080900	-143.905
417081000	-125.226
417081100	-142.682
417081200	-120.117
417081300	-142.252
417081400	-120.341
417081500	-134.503
417081600	-121.331
417081700	-141.136
417081800	-123.827
417081900	-142.676
417082000	-118.496
417082100	-137.101
417082200	-121.87
417082300	-143.593
417082400	-119.302
417082500	-172.739
417082600	-125.675
417082700	-147.242
417082800	-120.685
417082900	-144.527
417083000	-123.575
417083100	-143.96
417083200	-119.084
417083300	-143.066
417083400	-123.634
417083500	-143.296
417083600	-123.923
417083700	-157.286
417083800	-124.038
417083900	-141.988
417084000	-120.339
417084100	-150.95
417084200	-120.209
417084300	-145.592
417084400	-124.319
417084500	-138.037
417084600	-121.483
417084700	-138.191
417084800	-121.206
417084900	-143.286
417085000	-122.002
417085100	-149.651
417085200	-121.897
417085300	-151.243
417085400	-120.898
417085500	-133.557
417085600	-121.766
417085700	-140.071
417085800	-122.454
417085900	-143.998
417086000	-123.753
417086100	-136.854
417086200	-121.714
417086300	-146.241
417086400	-123.393
417086500	-143.251
417086600	-123.425
417086700	-145.292
417086800	-121.02
417086900	-140.531
417087000	-120.629
417087100	-137.744
417087200	-121.913
417087300	-157.27
417087400	-120.764
417087500	-138.087
417087600	-119.594
417087700	-140.895
417087800	-123.037
417087900	-139.073
417088000	-118.193
417088100	-154.164
417088200	-122.147
417088300	-135.669
417088400	-121.928
417088500	-154.032
417088600	-119.473
417088700	-145.241
417088800	-124.516
417088900	-146.923
417089000	-122.203
417089100	-145.23
417089200	-121.376
417089300	-136.111
417089400	-121.445
417089500	-137.789
417089600	-119.151
417089700	-141.076
417089800	-122.864
417089900	-136.747
417090000	-120.715
417090100	-137.552
417090200	-122.62
417090300	-148.583
417090400	-123.892
417090500	-142.236
417090600	-122.034
417090700	-148.166
417090800	-124.386
417090900	-141.099
417091000	-122.296
417091100	-141.044
417091200	-121.546
417091300	-146.928
417091400	-123.463
417091500	-142
417091600	-118.012
417091700	-144.723
417091800	-122.119
417091900	-150.019
417092000	-126.402
417092100	-144.315
417092200	-122.91
417092300	-148.039
417092400	-123.142
417092500	-145.056
417092600	-122.654
417092700	-140.6
417092800	-121.332
417092900	-142.831
417093000	-123.26
417093100	-140.274
417093200	-123.385
417093300	-144.61
417093400	-123.075
417093500	-142.403
417093600	-120.631
417093700	-147.535
417093800	-120.682
417093900	-147.17
417094000	-121.834
417094100	-141.834
417094200	-120.497
417094300	-140.58
417094400	-120.314
417094500	-136.871
417094600	-121.266
417094700	-142.221
417094800	-120.604
417094900	-152.411
417095000	-123.889
417095100	-144.256
417095200	-122.255
417095300	-142.856
417095400	-121.142
417095500	-142.99
417095600	-120.637
417095700	-143.802
417095800	-120.639
417095900	-148.932
417096000	-118.696
417096100	-135.819
417096200	-120.788
417096300	-137.484
417096400	-121.625
417096500	-147.834
417096600	-123.718
417096700	-149.846
417096800	-123.628
417096900	-143.427
417097000	-123.212
417097100	-136.351
417097200	-122.15
417097300	-137.829
417097400	-122.933
417097500	-140.844
417097600	-124.001
417097700	-142.917
417097800	-123.064
417097900	-141.318
417098000	-120.843
417098100	-145.821
417098200	-123.643
417098300	-145.847
417098400	-124.258
417098500	-140.627
417098600	-122.845
417098700	-152.96
417098800	-125.834
417098900	-147.006
417099000	-122.851
417099100	-139.189
417099200	-121.803
417099300	-135.097
417099400	-121.314
417099500	-145.815
417099600	-122.76
417099700	-141.568
417099800	-121.991
417099900	-157.471
417100000	-122.369
417100100	-148.685
417100200	-123.456
417100300	-146.965
417100400	-121.144
417100500	-135.112
417100600	-123.737
417100700	-145.855
417100800	-125.285
417100900	-138.753
417101000	-121.447
417101100	-158.282
417101200	-120.601
417101300	-143.727
417101400	-121.81
417101500	-142.962
417101600	-121.561
417101700	-150.475
417101800	-125.079
417101900	-137.498
417102000	-120.345
417102100	-133.896
417102200	-122.071
417102300	-142.094
417102400	-123.064
417102500	-141.526
417102600	-120.275
417102700	-147.166
417102800	-123.057
417102900	-151.536
417103000	-121.954
417103100	-145.583
417103200	-120.922
417103300	-140.422
417103400	-122.669
417103500	-137.939
417103600	-123.09
417103700	-158.752
417103800	-122.772
417103900	-148.653
417104000	-118.311
417104100	-147.464
417104200	-121.846
417104300	-147.415
417104400	-124.599
417104500	-139.983
417104600	-122.846
417104700	-154.94
417104800	-120.627
417104900	-140.892
417105000	-121.391
417105100	-147.585
417105200	-122.071
417105300	-151.268
417105400	-122.497
417105500	-140.527
417105600	-123.79
417105700	-141.552
417105800	-126.158
417105900	-148.768
417106000	-123.986
417106100	-141.998
417106200	-124.163
417106300	-142.979
417106400	-120.84
417106500	-136.325
417106600	-122.496
417106700	-147.819
417106800	-121.856
417106900	-142.14
417107000	-119.914
417107100	-139.971
417107200	-125.164
417107300	-143.975
417107400	-122.676
417107500	-135.827
417107600	-121.839
417107700	-144.994
417107800	-122.58
417107900	-135.848
417108000	-122.701
417108100	-144.778
417108200	-122.511
417108300	-143.268
417108400	-123.007
417108500	-144.852
417108600	-121.991
417108700	-151.452
417108800	-124.432
417108900	-146.161
417109000	-127.263
417109100	-136.091
417109200	-120.978
417109300	-148.764
417109400	-122.13
417109500	-142.381
417109600	-121.703
417109700	-140.543
417109800	-124.899
417109900	-145.335
417110000	-124.301
417110100	-140.085
417110200	-122.294
417110300	-134.505
417110400	-119.662
417110500	-140.474
417110600	-123.265
417110700	-150.337
417110800	-122.743
417110900	-152.214
417111000	-124.492
417111100	-144.018
417111200	-124.412
417111300	-131.828
417111400	-123.999
417111500	-144.77
417111600	-122.663
417111700	-144.092
417111800	-123.261
417111900	-145.26
417112000	-124.626
417112100	-138.107
417112200	-123.307
417112300	-141.581
417112400	-123.106
417112500	-144.855
417112600	-121.315
417112700	-160.424
417112800	-122.245
417112900	-144.087
417113000	-123.546
417113100	-141.935
417113200	-123.643
417113300	-158.587
417113400	-124.184
417113500	-140.164
417113600	-122.238
417113700	-138.725
417113800	-125.167
417113900	-140.291
417114000	-122.039
417114100	-143.038
417114200	-120.628
417114300	-143.235
417114400	-118.413
417114500	-146.571
417114600	-120.039
417114700	-137.204
417114800	-122.249
417114900	-142.974
417115000	-122.521
417115100	-139.231
417115200	-121.794
417115300	-149.074
417115400	-122.899
417115500	-142.755
417115600	-123.517
417115700	-147.287
417115800	-123.143
417115900	-136.273
417116000	-121.201
417116100	-147.674
417116200	-121.2
417116300	-147.081
417116400	-120.844
417116500	-161.462
417116600	-121.488
417116700	-144.635
417116800	-123.1
417116900	-145.234
417117000	-122.785
417117100	-141.591
417117200	-121.145
417117300	-164.164
417117400	-122.391
417117500	-143.591
417117600	-122.526
417117700	-139.249
417117800	-122.489
417117900	-147.396
417118000	-123.348
417118100	-140.85
417118200	-122.441
417118300	-142.66
417118400	-121.265
417118500	-156.515
417118600	-124.082
417118700	-153.778
417118800	-121.833
417118900	-142.096
417119000	-122.717
417119100	-145.294
417119200	-122.463
417119300	-141.801
417119400	-121.252
417119500	-150.101
417119600	-124.275
417119700	-148.646
417119800	-124.165
417119900	-144.664
417120000	-122.628
417120100	-154.582
417120200	-121.263
417120300	-143.503
417120400	-123.543
417120500	-144.04
417120600	-123.279
417120700	-139.675
417120800	-125.662
417120900	-149.014
417121000	-123.433
417121100	-136.065
417121200	-122.135
417121300	-148.948
417121400	-123.107
417121500	-144.877
417121600	-121.417
417121700	-146.264
417121800	-125.334
417121900	-136.011
417122000	-122.609
417122100	-147.621
417122200	-121.425
417122300	-140.099
417122400	-122.816
417122500	-138.363
417122600	-122.655
417122700	-148.952
417122800	-123.501
417122900	-149.524
417123000	-122.222
417123100	-149.509
417123200	-121.616
417123300	-144.4
417123400	-121.964
417123500	-137.587
417123600	-120.098
417123700	-146.58
417123800	-122.855
417123900	-147.224
417124000	-121.522
417124100	-148.389
417124200	-123.506
417124300	-148.033
417124400	-122.747
417124500	-140.554
417124600	-125.571
417124700	-149.037
417124800	-122.678
417124900	-138.136
417125000	-123.113
417125100	-158.715
417125200	-122.101
417125300	-146.065
417125400	-124.717
417125500	-142.607
417125600	-122.393
417125700	-142.671
417125800	-123.527
417125900	-145.512
417126000	-120.565
417126100	-143.366
417126200	-124.011
417126300	-138.16
417126400	-123.233
417126500	-150.036
417126600	-120.961
417126700	-142.78
417126800	-123.051
417126900	-141.284
417127000	-122.127
417127100	-138.315
417127200	-123.692
417127300	-146.175
417127400	-125.166
417127500	-150.689
417127600	-122.938
417127700	-143.79
417127800	-123.475
417127900	-137.2
417128000	-119.127
417128100	-137.379
417128200	-122.438
417128300	-136.755
417128400	-123.076
417128500	-134.988
417128600	-119.043
417128700	-141.279
417128800	-119.465
417128900	-139.643
417129000	-122.748
417129100	-145.295
417129200	-123.644
417129300	-138.924
417129400	-123.673
417129500	-139.404
417129600	-121.89
417129700	-146.67
417129800	-121.016
417129900	-141.32
417130000	-124.261
417130100	-138.037
417130200	-122.824
417130300	-142.549
417130400	-122.738
417130500	-149.659
417130600	-121.702
417130700	-137.823
417130800	-121.92
417130900	-147.435
417131000	-123.922
417131100	-146.661
417131200	-122.768
417131300	-159.857
417131400	-119.548
417131500	-143.391
417131600	-121.829
417131700	-140.614
417131800	-122.505
417131900	-152.034
417132000	-122.283
417132100	-138.264
417132200	-121.466
417132300	-146.122
417132400	-124.012
417132500	-147.221
417132600	-120.491
417132700	-148.454
417132800	-123.879
417132900	-147.538
417133000	-121.935
417133100	-141.616
417133200	-124.878
417133300	-133.757
417133400	-122.998
417133500	-142.461
417133600	-123.308
417133700	-148.29
417133800	-118.45
417133900	-148.259
417134000	-123.697
417134100	-138.887
417134200	-125.895
417134300	-147.1
417134400	-123.042
417134500	-152.537
417134600	-126.233
417134700	-144.052
417134800	-121.774
417134900	-137.448
417135000	-121.781
417135100	-148.352
417135200	-121.818
417135300	-136.73
417135400	-120.761
417135500	-144.788
417135600	-120.949
417135700	-140.554
417135800	-122.386
417135900	-135.68
417136000	-123.335
417136100	-141.638
417136200	-124.5
417136300	-149.663
417136400	-123.12
417136500	-135.428
417136600	-123.112
417136700	-146.114
417136800	-123.879
417136900	-148.006
417137000	-124.118
417137100	-143.82
417137200	-123.633
417137300	-142.6
417137400	-122.147
417137500	-139.668
417137600	-121.27
417137700	-142.434
417137800	-122.527
417137900	-141.273
417138000	-119.791
417138100	-140.023
417138200	-120.633
417138300	-137.3
417138400	-124.095
417138500	-144.794
417138600	-122.78
417138700	-143.131
417138800	-123.047
417138900	-138.154
417139000	-124.068
417139100	-138.217
417139200	-120.113
417139300	-143.119
417139400	-121.116
417139500	-144.159
417139600	-124.343
417139700	-142.106
417139800	-124.437
417139900	-141.209
417140000	-123.861
417140100	-143.079
417140200	-121.492
417140300	-135.804
417140400	-122.128
417140500	-150.29
417140600	-122.851
417140700	-152.248
417140800	-125.132
417140900	-153.458
417141000	-122.238
417141100	-141.502
417141200	-123.391
417141300	-144.926
417141400	-125.048
417141500	-140.566
417141600	-124.923
417141700	-141.231
417141800	-121.655
417141900	-134.934
417142000	-122.633
417142100	-150.295
417142200	-122.523
417142300	-145.471
417142400	-121.517
417142500	-138.662
417142600	-121.826
417142700	-138.432
417142800	-118.734
417142900	-144.331
417143000	-119.721
417143100	-142.435
417143200	-121.941
417143300	-142.566
417143400	-124.659
417143500	-144.393
417143600	-124.387
417143700	-145.027
417143800	-123.385
417143900	-141.772
417144000	-122.579
417144100	-144.008
417144200	-121.565
417144300	-145.429
417144400	-123.509
417144500	-140.037
417144600	-122.867
417144700	-135.918
417144800	-123.336
417144900	-140.33
417145000	-122.816
417145100	-148.547
417145200	-121.345
417145300	-141.315
417145400	-122.676
417145500	-148.04
417145600	-121.821
417145700	-157.469
417145800	-123.292
417145900	-135.765
417146000	-123.652
417146100	-150.907
417146200	-121.486
417146300	-146.386
417146400	-123.591
417146500	-142.809
417146600	-124.149
417146700	-134.512
417146800	-120.471
417146900	-143.938
417147000	-121.377
417147100	-146.29
417147200	-119.653
417147300	-139.593
417147400	-121.357
417147500	-147.04
417147600	-122.571
417147700	-138.047
417147800	-123.561
417147900	-143.36
417148000	-122.893
417148100	-152.322
417148200	-124.727
417148300	-147.87
417148400	-123.3
417148500	-145.382
417148600	-120.987
417148700	-153.08
417148800	-120.986
417148900	-149.201
417149000	-121.257
417149100	-159.12
417149200	-126.097
417149300	-143.573
417149400	-121.373
417149500	-147.28
417149600	-121.397
417149700	-144.068
417149800	-122.273
417149900	-149.939
417150000	-123.542
417150100	-142.771
417150200	-123.151
417150300	-145.497
417150400	-123.337
417150500	-146.819
417150600	-122.755
417150700	-146.063
417150800	-121.522
417150900	-147.732
417151000	-122.808
417151100	-148.761
417151200	-123.926
417151300	-142.751
417151400	-121.794
417151500	-157.197
417151600	-123.746
417151700	-144.406
417151800	-122.838
417151900	-139.424
417152000	-120.31
417152100	-145.357
417152200	-120.323
417152300	-155.269
417152400	-120.58
417152500	-147.98
417152600	-121.326
417152700	-134.046
417152800	-122.644
417152900	-152.328
417153000	-119.56
417153100	-139.945
417153200	-121.582
417153300	-136.267
417153400	-123.004
417153500	-148.048
417153600	-124.98
417153700	-146.094
417153800	-122.528
417153900	-133.978
417154000	-123.335
417154100	-145.879
417154200	-120.953
417154300	-145.448
417154400	-122.32
417154500	-150.954
417154600	-122.552
417154700	-142.601
417154800	-121.188
417154900	-151.098
417155000	-122.801
417155100	-137.974
417155200	-121.137
417155300	-140.357
417155400	-123.739
417155500	-147.518
417155600	-121.821
417155700	-142.505
417155800	-121.726
417155900	-139.27
417156000	-122.187
417156100	-140.881
417156200	-120.991
417156300	-139.607
417156400	-123.671
417156500	-142.455
417156600	-121.384
417156700	-140.665
417156800	-122.337
417156900	-139.625
417157000	-122.989
417157100	-146.699
417157200	-121.616
417157300	-148.35
417157400	-124.122
417157500	-149.303
417157600	-122.877
417157700	-142.419
417157800	-120.544
417157900	-144.365
417158000	-121.506
417158100	-133.668
417158200	-122.309
417158300	-139.393
417158400	-123.669
417158500	-136.475
417158600	-123.661
417158700	-155.31
417158800	-123.096
417158900	-147.935
417159000	-119.27
417159100	-142.429
417159200	-125.45
417159300	-142.63
417159400	-125.361
417159500	-136.155
417159600	-123.828
417159700	-143.884
417159800	-121.53
417159900	-152.48
417160000	-122.122
417160100	-140.876
417160200	-125.158
417160300	-145.01
417160400	-125.228
417160500	-140.225
417160600	-121.291
417160700	-142.056
417160800	-121.994
417160900	-136.936
417161000	-122.441
417161100	-142.728
417161200	-124.785
417161300	-142.612
417161400	-122.007
417161500	-137.314
417161600	-121.925
417161700	-144.469
417161800	-120.188
417161900	-137.291
417162000	-120.317
417162100	-142.811
417162200	-123.329
417162300	-132.448
417162400	-119.994
417162500	-147.333
417162600	-122.499
417162700	-138.722
417162800	-121.822
417162900	-150.901
417163000	-120.724
417163100	-145.256
417163200	-123.426
417163300	-144.279
417163400	-124.237
417163500	-146.238
417163600	-121.005
417163700	-147.183
417163800	-121.905
417163900	-141.549
417164000	-123.963
417164100	-144.356
417164200	-123.142
417164300	-146.064
417164400	-122.156
417164500	-141.513
417164600	-122.238
417164700	-135.779
417164800	-125.117
417164900	-141.497
417165000	-125.179
417165100	-147.334
417165200	-121
417165300	-144.895
417165400	-125.119
417165500	-146.857
417165600	-121.553
417165700	-139.487
417165800	-121.08
417165900	-144.127
417166000	-122.527
417166100	-142.903
417166200	-122.755
417166300	-141.964
417166400	-123.486
417166500	-149.674
417166600	-124.544
417166700	-147.476
417166800	-122.579
417166900	-154.912
417167000	-124.313
417167100	-147.66
417167200	-122.111
417167300	-140.103
417167400	-120.923
417167500	-139.626
417167600	-125.452
417167700	-144.344
417167800	-120.346
417167900	-143.705
417168000	-121.457
417168100	-138.742
417168200	-124.451
417168300	-143.876
417168400	-124.379
417168500	-146.177
417168600	-121.44
417168700	-148.733
417168800	-123.795
417168900	-136.251
417169000	-121.574
417169100	-155.381
417169200	-122.71
417169300	-141.551
417169400	-123.139
417169500	-135.016
417169600	-124.188
417169700	-130.98
417169800	-122.692
417169900	-147.454
417170000	-123.996
417170100	-145.461
417170200	-121.455
417170300	-145.311
417170400	-120.058
417170500	-159.656
417170600	-120.408
417170700	-141.843
417170800	-123.201
417170900	-137.057
417171000	-124.236
417171100	-141.232
417171200	-123.049
417171300	-155.522
417171400	-124.046
417171500	-139.037
417171600	-124.941
417171700	-150.023
417171800	-121.421
417171900	-155.651
417172000	-120.158
417172100	-168.392
417172200	-120.159
417172300	-149.325
417172400	-120.58
417172500	-144.898
417172600	-121.145
417172700	-136.789
417172800	-122.788
417172900	-142.096
417173000	-120.901
417173100	-156.354
417173200	-122.028
417173300	-140.023
417173400	-122.077
417173500	-140.675
417173600	-120.118
417173700	-139.106
417173800	-124.042
417173900	-142.177
417174000	-123.446
417174100	-144.631
417174200	-125.276
417174300	-142.484
417174400	-124.361
417174500	-142.146
417174600	-122.639
417174700	-147.458
417174800	-121.818
417174900	-137.8
417175000	-120.385
417175100	-140.03
417175200	-123.073
417175300	-145.356
417175400	-122.618
417175500	-141.495
417175600	-123.399
417175700	-150.171
417175800	-121.701
417175900	-147.395
417176000	-121.845
417176100	-134.255
417176200	-122.046
417176300	-147.165
417176400	-122.289
417176500	-143.592
417176600	-122.346
417176700	-155.642
417176800	-120.635
417176900	-140.762
417177000	-121.04
417177100	-142.336
417177200	-122.139
417177300	-148.442
417177400	-120.367
417177500	-143.158
417177600	-120.964
417177700	-139.133
417177800	-120.794
417177900	-144.893
417178000	-120.789
417178100	-149.497
417178200	-122.194
417178300	-139.712
417178400	-121.219
417178500	-140.235
417178600	-123.112
417178700	-158.189
417178800	-122.014
417178900	-149.094
417179000	-119.738
417179100	-142.877
417179200	-121.581
417179300	-144.425
417179400	-123.746
417179500	-143.603
417179600	-123.43
417179700	-142.747
417179800	-123.871
417179900	-142.543
417180000	-122.173
417180100	-139.644
417180200	-123.641
417180300	-140.245
417180400	-121.866
417180500	-145.123
417180600	-124.198
417180700	-145.224
417180800	-123.429
417180900	-144.404
417181000	-120.677
417181100	-139.124
417181200	-120.14
417181300	-136.947
417181400	-123.621
417181500	-140.618
417181600	-122.713
417181700	-148.874
417181800	-122.644
417181900	-138.369
417182000	-121.223
417182100	-138.062
417182200	-121.686
417182300	-153.552
417182400	-124.137
417182500	-153.427
417182600	-121.144
417182700	-135.259
417182800	-122.578
417182900	-135.02
417183000	-121.795
417183100	-147.249
417183200	-121.293
417183300	-154.264
417183400	-117.615
417183500	-134.263
417183600	-123.417
417183700	-132.729
417183800	-120.141
417183900	-140.458
417184000	-122.808
417184100	-143.317
417184200	-124.397
417184300	-147.381
417184400	-120.368
417184500	-139.825
417184600	-122.688
417184700	-146.12
417184800	-121.006
417184900	-137.103
417185000	-121.592
417185100	-156.41
417185200	-123.96
417185300	-137.598
417185400	-123.098
417185500	-144.127
417185600	-121.698
417185700	-151.762
417185800	-121.883
417185900	-139.52
417186000	-121.699
417186100	-144.83
417186200	-120.801
417186300	-150.512
417186400	-121.34
417186500	-140.034
417186600	-119.193
417186700	-145.431
417186800	-121.276
417186900	-143.321
417187000	-117.994
417187100	-137.002
417187200	-124.609
417187300	-142.593
417187400	-123.282
417187500	-152.469
417187600	-123.23
417187700	-139.873
417187800	-119.03
417187900	-139.493
417188000	-120.841
417188100	-141.931
417188200	-122.715
417188300	-137.905
417188400	-122.27
417188500	-138.111
417188600	-121.386
417188700	-139.957
417188800	-123.407
417188900	-153.528
417189000	-121.372
417189100	-135.737
417189200	-123.586
417189300	-151.986
417189400	-121.474
417189500	-140.583
417189600	-123.015
417189700	-141.726
417189800	-122.067
417189900	-143.579
417190000	-121.827
417190100	-140.024
417190200	-124.392
417190300	-151.24
417190400	-121.167
417190500	-138.128
417190600	-120.363
417190700	-141.084
417190800	-121.516
417190900	-149.687
417191000	-121.652
417191100	-141.828
417191200	-121.653
417191300	-136.98
417191400	-119.284
417191500	-141.121
417191600	-120.189
417191700	-138.332
417191800	-121.083
417191900	-147.088
417192000	-121.725
417192100	-151.116
417192200	-123.751
417192300	-142.298
417192400	-118.839
417192500	-144.1
417192600	-122.07
417192700	-146.626
417192800	-120.388
417192900	-151.469
417193000	-122.052
417193100	-147.14
417193200	-123.297
417193300	-142.083
417193400	-123.883
417193500	-143.863
417193600	-124.258
417193700	-147.118
417193800	-122.577
417193900	-146.006
417194000	-123.357
417194100	-145.162
417194200	-120.548
417194300	-142.67
417194400	-120.833
417194500	-140.551
417194600	-123.591
417194700	-147.122
417194800	-122.429
417194900	-139.523
417195000	-121.518
417195100	-141.134
417195200	-121.522
417195300	-148.081
417195400	-123.56
417195500	-152.645
417195600	-120.741
417195700	-146.25
417195800	-125.042
417195900	-140.413
417196000	-120.889
417196100	-139.734
417196200	-122.149
417196300	-144.178
417196400	-122.052
417196500	-145.002
417196600	-119.472
417196700	-134.378
417196800	-119.471
417196900	-138.891
417197000	-119.875
417197100	-133.415
417197200	-118.774
417197300	-142.356
417197400	-122.031
417197500	-137.705
417197600	-122.051
417197700	-148.47
417197800	-120.719
417197900	-145.705
417198000	-123.908
417198100	-141.994
417198200	-121.649
417198300	-143.675
417198400	-122.086
417198500	-140.304
417198600	-122.333
417198700	-142.283
417198800	-121.337
417198900	-139.263
417199000	-124.431
417199100	-138.874
417199200	-120.985
417199300	-140.16
417199400	-123.334
417199500	-146.029
417199600	-121.36
417199700	-145.91
417199800	-123.492
417199900	-139.349
417200000	-119.435
417200100	-144.816
417200200	-118.49
417200300	-141.902
417200400	-121.611
417200500	-149.857
417200600	-123.403
417200700	-140.178
417200800	-122.637
417200900	-138.537
417201000	-122.922
417201100	-144.516
417201200	-125.17
417201300	-148.791
417201400	-120.37
417201500	-142.784
417201600	-119.852
417201700	-157.772
417201800	-123.554
417201900	-144.952
417202000	-122.059
417202100	-140.772
417202200	-121.934
417202300	-138.131
417202400	-123.432
417202500	-144.452
417202600	-123.09
417202700	-137.521
417202800	-119.779
417202900	-143.948
417203000	-120.863
417203100	-149.41
417203200	-122.374
417203300	-143.624
417203400	-122.333
417203500	-139.105
417203600	-121.907
417203700	-155.792
417203800	-122.388
417203900	-147.156
417204000	-124.385
417204100	-147.751
417204200	-122.546
417204300	-135.258
417204400	-122.723
417204500	-138.535
417204600	-122.642
417204700	-144.387
417204800	-123.71
417204900	-145.628
417205000	-120.617
417205100	-137.227
417205200	-120.505
417205300	-148.442
417205400	-124.595
417205500	-139.044
417205600	-121.949
417205700	-150.271
417205800	-121.966
417205900	-146.053
417206000	-123.216
417206100	-145.513
417206200	-124.322
417206300	-162.678
417206400	-123.305
417206500	-153.39
417206600	-118.687
417206700	-134.409
417206800	-124.285
417206900	-146.341
417207000	-121.619
417207100	-138.07
417207200	-123.37
417207300	-145.381
417207400	-119.807
417207500	-141.557
417207600	-122.705
417207700	-146.551
417207800	-120.813
417207900	-138.328
417208000	-121.843
417208100	-140.411
417208200	-122.6
417208300	-142.936
417208400	-123.721
417208500	-141.655
417208600	-120.939
417208700	-145.911
417208800	-122.068
417208900	-136.334
417209000	-121.32
417209100	-147.608
417209200	-121.786
417209300	-146.277
417209400	-121.788
417209500	-136.773
417209600	-121.111
417209700	-153.129
417209800	-125.044
417209900	-145.953
417210000	-123.136
417210100	-139.536
417210200	-121.14
417210300	-137.286
417210400	-120.458
417210500	-136.108
417210600	-120.032
417210700	-140.725
417210800	-122.098
417210900	-146.637
417211000	-122.453
417211100	-136.873
417211200	-122.468
417211300	-139.439
417211400	-122.411
417211500	-132.752
417211600	-120.219
417211700	-140.35
417211800	-120.669
417211900	-136.307
417212000	-122.085
417212100	-145.179
417212200	-122.529
417212300	-142.267
417212400	-122.327
417212500	-146.26
417212600	-121.47
417212700	-140.186
417212800	-121.472
417212900	-142.064
417213000	-121.555
417213100	-143.351
417213200	-122.283
417213300	-146.499
417213400	-120.899
417213500	-140.699
417213600	-122.938
417213700	-155.524
417213800	-122.819
417213900	-152.214
417214000	-122.092
417214100	-145.008
417214200	-118.219
417214300	-141.81
417214400	-123.746
417214500	-143.181
417214600	-124.392
417214700	-135.591
417214800	-122.474
417214900	-140.639
417215000	-122.05
417215100	-137.341
417215200	-119.32
417215300	-141.304
417215400	-121.157
417215500	-151.102
417215600	-123.135
417215700	-144.067
417215800	-121.946
417215900	-142.672
417216000	-118.993
417216100	-140.645
417216200	-123.961
417216300	-142.432
417216400	-120.046
417216500	-139.634
417216600	-120.446
417216700	-146.496
417216800	-120.431
417216900	-146.272
417217000	-121.52
417217100	-137.897
417217200	-125.039
417217300	-148.009
417217400	-119.669
417217500	-147.087
417217600	-118.648
417217700	-143.305
417217800	-120.262
417217900	-152.497
417218000	-121.599
417218100	-152.152
417218200	-120.794
417218300	-152.23
417218400	-123.459
417218500	-154.024
417218600	-120.534
417218700	-135.397
417218800	-124.312
417218900	-135.573
417219000	-121.041
417219100	-152.411
417219200	-121.776
417219300	-140.158
417219400	-122.244
417219500	-134.772
417219600	-121.83
417219700	-139.793
417219800	-121.644
417219900	-149.352
417220000	-120.848
417220100	-146.735
417220200	-118.354
417220300	-143.089
417220400	-122.94
417220500	-152.031
417220600	-120.646
417220700	-141.055
417220800	-123.504
417220900	-142.731
417221000	-120.674
417221100	-145.021
417221200	-123.507
417221300	-137.763
417221400	-124.122
417221500	-147.391
417221600	-120.115
417221700	-160.493
417221800	-123.497
417221900	-139.726
417222000	-121.202
417222100	-139.35
417222200	-122.074
417222300	-134.002
417222400	-121.198
417222500	-157.794
417222600	-121.427
417222700	-143.486
417222800	-123.38
417222900	-141.844
417223000	-122.629
417223100	-141.678
417223200	-121.564
417223300	-139.339
417223400	-122.791
417223500	-141.465
417223600	-124.649
417223700	-135.588
417223800	-123.849
417223900	-160.929
417224000	-123.631
417224100	-138.07
417224200	-121.689
417224300	-145.339
417224400	-124.416
417224500	-143.604
417224600	-124.47
417224700	-142.336
417224800	-123.622
417224900	-144.374
417225000	-122.151
417225100	-146.309
417225200	-122.492
417225300	-150.545
417225400	-122.096
417225500	-141.23
417225600	-121.423
417225700	-133.886
417225800	-122.165
417225900	-143.582
417226000	-120.757
417226100	-142.958
417226200	-123.257
417226300	-139.074
417226400	-122.164
417226500	-152.541
417226600	-120.175
417226700	-136.773
417226800	-120.587
417226900	-145.817
417227000	-118.678
417227100	-141.132
417227200	-120.617
417227300	-142.646
417227400	-122.283
417227500	-132.839
417227600	-122.227
417227700	-144.511
417227800	-121.801
417227900	-157.75
417228000	-122.326
417228100	-145.446
417228200	-120.148
417228300	-143.354
417228400	-122.693
417228500	-136.384
417228600	-121.364
417228700	-137.785
417228800	-121.452
417228900	-145.188
417229000	-120.114
417229100	-142.973
417229200	-123.485
417229300	-149.518
417229400	-120.758
417229500	-145.889
417229600	-122.788
417229700	-138.775
417229800	-120.736
417229900	-134.041
417230000	-120.383
417230100	-136.387
417230200	-119.177
417230300	-139.977
417230400	-122.669
417230500	-138.35
417230600	-120.405
417230700	-141.974
417230800	-119.758
417230900	-148.474
417231000	-121.174
417231100	-137.795
417231200	-121.269
417231300	-163.97
417231400	-123.898
417231500	-137.078
417231600	-122.586
417231700	-137.611
417231800	-121.816
417231900	-134.181
417232000	-121.154
417232100	-140.526
417232200	-123.01
417232300	-147.298
417232400	-121.347
417232500	-148.84
417232600	-121.763
417232700	-142.063
417232800	-119.077
417232900	-144.304
417233000	-119.702
417233100	-140.786
417233200	-120.087
417233300	-143.338
417233400	-124.357
417233500	-140.358
417233600	-120.824
417233700	-142.933
417233800	-118.7
417233900	-146.734
417234000	-122.634
417234100	-141.913
417234200	-120.328
417234300	-142.908
417234400	-121.13
417234500	-133.786
417234600	-121.108
417234700	-137.905
417234800	-125.249
417234900	-149.435
417235000	-122.97
417235100	-138.051
417235200	-124.48
417235300	-138.878
417235400	-120.734
417235500	-147.595
417235600	-122.979
417235700	-143.112
417235800	-121.836
417235900	-140.069
417236000	-123.334
417236100	-139.446
417236200	-121.424
417236300	-140.814
417236400	-121.379
417236500	-140.523
417236600	-121.034
417236700	-139.705
417236800	-119.254
417236900	-153.064
417237000	-120.515
417237100	-143.048
417237200	-121.927
417237300	-140.622
417237400	-122.295
417237500	-138.25
417237600	-121.325
417237700	-142.442
417237800	-123.884
417237900	-140.587
417238000	-120.875
417238100	-136.065
417238200	-124.076
417238300	-154.689
417238400	-119.199
417238500	-140.754
417238600	-123.034
417238700	-144.517
417238800	-123.799
417238900	-145.685
417239000	-118.998
417239100	-145.17
417239200	-121.119
417239300	-147.199
417239400	-122.498
417239500	-137.659
417239600	-120.393
417239700	-144.723
417239800	-122.805
417239900	-145.565
417240000	-118.262
417240100	-146.271
417240200	-120.582
417240300	-141.362
417240400	-121.907
417240500	-149.176
417240600	-120.004
417240700	-141.041
417240800	-121.309
417240900	-149.977
417241000	-121.756
417241100	-144.517
417241200	-121.47
417241300	-138.366
417241400	-121.993
417241500	-145.453
417241600	-123.131
417241700	-149.619
417241800	-121.065
417241900	-138.215
417242000	-120.956
417242100	-149.144
417242200	-120.991
417242300	-132.883
417242400	-120.242
417242500	-142.312
417242600	-122.259
417242700	-148.029
417242800	-123.412
417242900	-148.803
417243000	-120.481
417243100	-145.375
417243200	-119.827
417243300	-133.027
417243400	-118.809
417243500	-140.623
417243600	-121.891
417243700	-139.945
417243800	-122.572
417243900	-147.351
417244000	-121.801
417244100	-147.753
417244200	-121.441
417244300	-140.035
417244400	-118.75
417244500	-143.65
417244600	-121.042
417244700	-143.556
417244800	-121.174
417244900	-136.165
417245000	-121.373
417245100	-138.866
417245200	-120.85
417245300	-147.199
417245400	-120.472
417245500	-146.856
417245600	-121.044
417245700	-138.216
417245800	-119.958
417245900	-138.51
417246000	-120.324
417246100	-141.746
417246200	-120.541
417246300	-137.911
417246400	-119.548
417246500	-152.581
417246600	-123.137
417246700	-139.556
417246800	-122.372
417246900	-150.507
417247000	-118.795
417247100	-147.041
417247200	-120.813
417247300	-141.011
417247400	-120.379
417247500	-137.081
417247600	-120.345
417247700	-145.339
417247800	-119.582
417247900	-141.096
417248000	-118.957
417248100	-148.212
417248200	-119.743
417248300	-147.926
417248400	-118.661
417248500	-132.045
417248600	-119.897
417248700	-153.896
417248800	-117.141
417248900	-139.868
417249000	-119.715
417249100	-136.668
417249200	-119.4
417249300	-139.442
417249400	-119.899
417249500	-146.312
417249600	-120.534
417249700	-142.475
417249800	-117.94
[truncated: 18,002 more rows]
