# Supplementary material for: Passive frequency comb generation at radiofrequency for ranging applications
Source: Nat Commun. 2024 Apr 2;15:2844. doi: 10.1038/s41467-024-46940-2 (PMC10987526; doi:10.1038/s41467-024-46940-2)
Supplement: Supplementary file 5 — Source Data [file 41467_2024_46940_MOESM5_ESM.zip › Figure3_Data/836_10MHz_-07_00dBm.xlsx]

## Sheet: Sheet1
frequency (Hz)	power (dBm)
417050000	-124.044
417050100	-147.088
417050200	-120.366
417050300	-152.765
417050400	-125.071
417050500	-140.809
417050600	-121.014
417050700	-155.215
417050800	-121.349
417050900	-144.434
417051000	-121.231
417051100	-139.662
417051200	-117.972
417051300	-135.58
417051400	-119.505
417051500	-144.889
417051600	-123.739
417051700	-140.704
417051800	-121.613
417051900	-147.306
417052000	-123.803
417052100	-152.603
417052200	-121.355
417052300	-141.939
417052400	-122.376
417052500	-134.571
417052600	-122.741
417052700	-140.237
417052800	-120.898
417052900	-143.475
417053000	-120.899
417053100	-146.639
417053200	-122.192
417053300	-143.642
417053400	-123.415
417053500	-149.121
417053600	-120.795
417053700	-143.499
417053800	-121.458
417053900	-136.665
417054000	-120.011
417054100	-151.558
417054200	-120.741
417054300	-137.22
417054400	-121.395
417054500	-139.317
417054600	-121.555
417054700	-138.988
417054800	-122.255
417054900	-150.871
417055000	-123.609
417055100	-150.059
417055200	-123.282
417055300	-145.474
417055400	-122.925
417055500	-156.622
417055600	-121.721
417055700	-142.875
417055800	-122.138
417055900	-143.462
417056000	-118.46
417056100	-143.582
417056200	-121.094
417056300	-141.152
417056400	-123.689
417056500	-138.575
417056600	-122.029
417056700	-144.584
417056800	-121.289
417056900	-143.353
417057000	-121.325
417057100	-142.614
417057200	-122.064
417057300	-140.538
417057400	-122.77
417057500	-146.194
417057600	-120.595
417057700	-139.653
417057800	-120.974
417057900	-150.32
417058000	-121.273
417058100	-146.71
417058200	-122.291
417058300	-138.652
417058400	-120.927
417058500	-138.115
417058600	-120.854
417058700	-141.705
417058800	-118.291
417058900	-149.254
417059000	-120.714
417059100	-141.754
417059200	-122.09
417059300	-150.888
417059400	-123.615
417059500	-143.579
417059600	-121.281
417059700	-142.884
417059800	-120.917
417059900	-142.208
417060000	-122.401
417060100	-148.148
417060200	-120.592
417060300	-150.815
417060400	-122.775
417060500	-138.557
417060600	-122.245
417060700	-150.032
417060800	-123.382
417060900	-145.782
417061000	-120.19
417061100	-143.171
417061200	-121.181
417061300	-143.842
417061400	-119.05
417061500	-143.599
417061600	-119.066
417061700	-142.67
417061800	-119.84
417061900	-144.044
417062000	-119.847
417062100	-143.613
417062200	-121.995
417062300	-137.523
417062400	-118.626
417062500	-146.068
417062600	-119.103
417062700	-141.423
417062800	-122.932
417062900	-136.512
417063000	-121.153
417063100	-141.609
417063200	-121.839
417063300	-137.773
417063400	-122.634
417063500	-156.975
417063600	-122.6
417063700	-142.629
417063800	-122.083
417063900	-147.168
417064000	-118.766
417064100	-141.208
417064200	-120.828
417064300	-136.169
417064400	-121.944
417064500	-143.616
417064600	-121.513
417064700	-142.238
417064800	-120.535
417064900	-143.299
417065000	-123.315
417065100	-140.986
417065200	-123.656
417065300	-144.213
417065400	-124.593
417065500	-138.204
417065600	-122.103
417065700	-143.473
417065800	-121.849
417065900	-140.243
417066000	-120.374
417066100	-140.574
417066200	-120.809
417066300	-146.172
417066400	-121.098
417066500	-143.543
417066600	-121.75
417066700	-153.962
417066800	-122.361
417066900	-139.057
417067000	-123.237
417067100	-141.999
417067200	-124.326
417067300	-142.454
417067400	-121.449
417067500	-150.605
417067600	-121.641
417067700	-136.262
417067800	-119.423
417067900	-139.916
417068000	-121.708
417068100	-146.707
417068200	-119.356
417068300	-140.119
417068400	-126.447
417068500	-142.838
417068600	-124.275
417068700	-138.779
417068800	-122.357
417068900	-157.464
417069000	-122.251
417069100	-149.127
417069200	-120.751
417069300	-151.15
417069400	-120.761
417069500	-139.824
417069600	-119.401
417069700	-152.189
417069800	-120.846
417069900	-144.436
417070000	-121.161
417070100	-145.985
417070200	-120.507
417070300	-142.217
417070400	-119.514
417070500	-142.661
417070600	-121.083
417070700	-139.826
417070800	-120.357
417070900	-141.214
417071000	-121.243
417071100	-149.858
417071200	-121.857
417071300	-140.448
417071400	-121.689
417071500	-143.019
417071600	-120.775
417071700	-142.222
417071800	-125.145
417071900	-160.677
417072000	-123.054
417072100	-132.89
417072200	-122.723
417072300	-143.748
417072400	-121.001
417072500	-151.593
417072600	-121.483
417072700	-141.402
417072800	-121.932
417072900	-144.472
417073000	-122.736
417073100	-148.2
417073200	-121.161
417073300	-144.701
417073400	-123.513
417073500	-139.418
417073600	-123.558
417073700	-138.967
417073800	-121.471
417073900	-136.754
417074000	-123.533
417074100	-131.802
417074200	-119.612
417074300	-139.85
417074400	-123.4
417074500	-146.386
417074600	-123.278
417074700	-142.353
417074800	-120.741
417074900	-141.09
417075000	-124.298
417075100	-135.534
417075200	-120.551
417075300	-137.943
417075400	-121.405
417075500	-141.316
417075600	-122.346
417075700	-143.478
417075800	-119.676
417075900	-149.38
417076000	-122.785
417076100	-146.841
417076200	-122.998
417076300	-141.471
417076400	-120.111
417076500	-141.374
417076600	-123.817
417076700	-157.273
417076800	-123.516
417076900	-156.679
417077000	-119.356
417077100	-132.236
417077200	-122.159
417077300	-147.424
417077400	-123.117
417077500	-145.38
417077600	-121.832
417077700	-140.509
417077800	-123.468
417077900	-144.376
417078000	-122.332
417078100	-142.289
417078200	-124.925
417078300	-142.833
417078400	-122.689
417078500	-161.056
417078600	-120.302
417078700	-146.215
417078800	-121.644
417078900	-143.244
417079000	-121.909
417079100	-139.7
417079200	-124.548
417079300	-147.679
417079400	-121.451
417079500	-133.469
417079600	-122.579
417079700	-147.009
417079800	-120.851
417079900	-160.343
417080000	-121.883
417080100	-135.982
417080200	-122.901
417080300	-158.289
417080400	-123.942
417080500	-141.589
417080600	-118.771
417080700	-148.304
417080800	-118.068
417080900	-153.553
417081000	-121.762
417081100	-132.39
417081200	-122.843
417081300	-145.624
417081400	-121.861
417081500	-139.184
417081600	-122.421
417081700	-146.025
417081800	-121.326
417081900	-138.343
417082000	-124.724
417082100	-138.597
417082200	-118.524
417082300	-136.496
417082400	-121.431
417082500	-144.849
417082600	-121.129
417082700	-134.344
417082800	-121.839
417082900	-139.72
417083000	-123.242
417083100	-146.173
417083200	-122.154
417083300	-132.869
417083400	-120.935
417083500	-135.637
417083600	-119.312
417083700	-144.937
417083800	-121.865
417083900	-146.186
417084000	-118.538
417084100	-149.694
417084200	-122.098
417084300	-136.335
417084400	-124.406
417084500	-144.028
417084600	-123.304
417084700	-142.256
417084800	-125.52
417084900	-140.124
417085000	-123.938
417085100	-147.818
417085200	-123.204
417085300	-139.194
417085400	-122.782
417085500	-139.891
417085600	-124.561
417085700	-143.679
417085800	-122.158
417085900	-145.175
417086000	-121.65
417086100	-138.818
417086200	-124.035
417086300	-147.301
417086400	-121.316
417086500	-138.616
417086600	-121.934
417086700	-148.958
417086800	-122.625
417086900	-143.057
417087000	-121.725
417087100	-160.838
417087200	-120.659
417087300	-137.874
417087400	-120.64
417087500	-135.992
417087600	-119.411
417087700	-141.835
417087800	-121.276
417087900	-149.609
417088000	-123.744
417088100	-153.974
417088200	-123.761
417088300	-144.049
417088400	-121.807
417088500	-154.656
417088600	-120.676
417088700	-130.975
417088800	-122.514
417088900	-144.795
417089000	-123.263
417089100	-144.121
417089200	-123.468
417089300	-147.707
417089400	-123.287
417089500	-143.067
417089600	-120.313
417089700	-139.349
417089800	-121.174
417089900	-131.905
417090000	-122.625
417090100	-140.68
417090200	-124.057
417090300	-148.107
417090400	-123.652
417090500	-147.598
417090600	-121.704
417090700	-142.827
417090800	-122.587
417090900	-151.12
417091000	-121.646
417091100	-144.462
417091200	-121.261
417091300	-134.031
417091400	-122.825
417091500	-148.748
417091600	-121.92
417091700	-147.485
417091800	-124.23
417091900	-147.402
417092000	-122.265
417092100	-141.109
417092200	-121.674
417092300	-148.406
417092400	-123.407
417092500	-150.246
417092600	-119.966
417092700	-147.382
417092800	-125.621
417092900	-150.376
417093000	-125.191
417093100	-144.292
417093200	-122.384
417093300	-143.574
417093400	-119.659
417093500	-141.154
417093600	-121.989
417093700	-136.561
417093800	-120.036
417093900	-132.647
417094000	-122.893
417094100	-154.196
417094200	-121.774
417094300	-158.386
417094400	-123.761
417094500	-139.349
417094600	-122.945
417094700	-142.586
417094800	-124.983
417094900	-147.386
417095000	-121.912
417095100	-138.517
417095200	-120.758
417095300	-143.578
417095400	-122.648
417095500	-138.459
417095600	-120.734
417095700	-143.709
417095800	-120.101
417095900	-136.796
417096000	-125.636
417096100	-144.202
417096200	-122.381
417096300	-143.576
417096400	-122.402
417096500	-155.294
417096600	-123.045
417096700	-141.228
417096800	-121.435
417096900	-143.483
417097000	-121.936
417097100	-147.778
417097200	-120.668
417097300	-142.121
417097400	-121.965
417097500	-159.659
417097600	-121.921
417097700	-141.258
417097800	-123.407
417097900	-147.679
417098000	-125.379
417098100	-138.106
417098200	-121.218
417098300	-142.573
417098400	-121.552
417098500	-138.496
417098600	-121.989
417098700	-150.167
417098800	-119.88
417098900	-163.461
417099000	-123.18
417099100	-136.461
417099200	-125.062
417099300	-149.448
417099400	-123.186
417099500	-137.667
417099600	-121.103
417099700	-147.702
417099800	-121.103
417099900	-138.345
417100000	-124.616
417100100	-162.561
417100200	-121.68
417100300	-155.939
417100400	-123.799
417100500	-140.543
417100600	-121.574
417100700	-145.481
417100800	-122.31
417100900	-140.822
417101000	-122.503
417101100	-146.564
417101200	-122.466
417101300	-146.766
417101400	-122.907
417101500	-142.455
417101600	-123.277
417101700	-146.321
417101800	-122.885
417101900	-138.188
417102000	-123.949
417102100	-146.428
417102200	-121.929
417102300	-140.976
417102400	-124.286
417102500	-146.603
417102600	-122.489
417102700	-139.881
417102800	-125.589
417102900	-139.057
417103000	-123.928
417103100	-139.557
417103200	-124.694
417103300	-157.646
417103400	-123.763
417103500	-138.533
417103600	-124.317
417103700	-146.52
417103800	-120.654
417103900	-138.955
417104000	-120.656
417104100	-137.178
417104200	-123.911
417104300	-146.909
417104400	-124.453
417104500	-148.92
417104600	-123.384
417104700	-145.614
417104800	-124.536
417104900	-134.212
417105000	-124.446
417105100	-148.481
417105200	-119.421
417105300	-144.788
417105400	-124.412
417105500	-138.706
417105600	-120.546
417105700	-156.469
417105800	-122.166
417105900	-141.752
417106000	-122.314
417106100	-146.541
417106200	-121.638
417106300	-141.172
417106400	-122.8
417106500	-136.754
417106600	-119.541
417106700	-139.008
417106800	-123.917
417106900	-148.655
417107000	-124.322
417107100	-141.138
417107200	-123.756
417107300	-144.302
417107400	-123.402
417107500	-150.991
417107600	-125.211
417107700	-133.391
417107800	-121.528
417107900	-139.435
417108000	-123.592
417108100	-145.356
417108200	-119.122
417108300	-153.95
417108400	-121.725
417108500	-144.079
417108600	-121.889
417108700	-150.744
417108800	-123.423
417108900	-139.411
417109000	-125.189
417109100	-140.536
417109200	-124.191
417109300	-139.503
417109400	-124.212
417109500	-151.595
417109600	-120.425
417109700	-146.665
417109800	-120.372
417109900	-143.676
417110000	-123.47
417110100	-144.54
417110200	-124.484
417110300	-172.904
417110400	-120.846
417110500	-151.595
417110600	-121.729
417110700	-137.177
417110800	-122.904
417110900	-144.459
417111000	-125.385
417111100	-152.086
417111200	-120.906
417111300	-141.372
417111400	-126.013
417111500	-144.191
417111600	-125.072
417111700	-140.207
417111800	-119.993
417111900	-141.375
417112000	-121.747
417112100	-157.667
417112200	-121.518
417112300	-143.368
417112400	-125.635
417112500	-155.172
417112600	-123.329
417112700	-141.538
417112800	-122.671
417112900	-147.002
417113000	-122.209
417113100	-150.287
417113200	-121.142
417113300	-142.899
417113400	-120
417113500	-143.21
417113600	-122.281
417113700	-141.662
417113800	-121.361
417113900	-156.888
417114000	-120.807
417114100	-136.7
417114200	-120.008
417114300	-141.006
417114400	-120.056
417114500	-136.737
417114600	-121.427
417114700	-143.646
417114800	-122.031
417114900	-150.621
417115000	-120.985
417115100	-139.481
417115200	-121.524
417115300	-141.086
417115400	-121.946
417115500	-145.77
417115600	-123.469
417115700	-136.73
417115800	-121.795
417115900	-137.874
417116000	-121.613
417116100	-143.646
417116200	-120.471
417116300	-143.596
417116400	-121.401
417116500	-139.424
417116600	-121.862
417116700	-137.482
417116800	-121.06
417116900	-140.938
417117000	-121.063
417117100	-138.277
417117200	-124.153
417117300	-146.522
417117400	-123.824
417117500	-147.813
417117600	-125.092
417117700	-142.504
417117800	-121.169
417117900	-139.755
417118000	-121.468
417118100	-148.642
417118200	-122.716
417118300	-141.308
417118400	-124.856
417118500	-143.732
417118600	-121.85
417118700	-150.013
417118800	-123
417118900	-150.805
417119000	-122.367
417119100	-152.57
417119200	-121.281
417119300	-147.982
417119400	-122.184
417119500	-149.091
417119600	-121.685
417119700	-135.563
417119800	-123.181
417119900	-148.981
417120000	-123.802
417120100	-145.384
417120200	-121.439
417120300	-143.077
417120400	-121.781
417120500	-138.756
417120600	-122.506
417120700	-145.563
417120800	-122.613
417120900	-160.366
417121000	-122.615
417121100	-144.215
417121200	-123.902
417121300	-139.241
417121400	-120.479
417121500	-139.469
417121600	-122.362
417121700	-140.837
417121800	-121.986
417121900	-144.733
417122000	-123.56
417122100	-146.692
417122200	-118.54
417122300	-143.029
417122400	-117.67
417122500	-143.806
417122600	-122.731
417122700	-148.826
417122800	-122.785
417122900	-145.575
417123000	-122.146
417123100	-136.755
417123200	-122.149
417123300	-139.045
417123400	-121.2
417123500	-143.562
417123600	-122.572
417123700	-138.419
417123800	-121.954
417123900	-148.888
417124000	-120.794
417124100	-146.15
417124200	-121.202
417124300	-145.046
417124400	-123.074
417124500	-149.247
417124600	-121.774
417124700	-141.517
417124800	-120.582
417124900	-141.375
417125000	-124.302
417125100	-141.95
417125200	-119.44
417125300	-141.641
417125400	-123.338
417125500	-141.439
417125600	-122.226
417125700	-144.38
417125800	-122.148
417125900	-152.346
417126000	-120.602
417126100	-137.512
417126200	-123.278
417126300	-147.433
417126400	-123.311
417126500	-151.507
417126600	-120.104
417126700	-140.921
417126800	-122.396
417126900	-140.94
417127000	-123.708
417127100	-143.8
417127200	-123.27
417127300	-157.907
417127400	-123.283
417127500	-147.413
417127600	-121.479
417127700	-143.806
417127800	-120.825
417127900	-146.582
417128000	-121.262
417128100	-145.723
417128200	-124.233
417128300	-136.276
417128400	-124.971
417128500	-140.908
417128600	-123.423
417128700	-144.951
417128800	-121.864
417128900	-138.287
417129000	-121.205
417129100	-140.813
417129200	-124.412
417129300	-158.02
417129400	-122.278
417129500	-139.742
417129600	-121.672
417129700	-144.257
417129800	-120.91
417129900	-136.031
417130000	-122.105
417130100	-133.567
417130200	-119.948
417130300	-142.97
417130400	-122.547
417130500	-152.981
417130600	-121.771
417130700	-151.414
417130800	-122.072
417130900	-143.611
417131000	-124.312
417131100	-142.595
417131200	-124.84
417131300	-158.367
417131400	-124.344
417131500	-143.795
417131600	-122.507
417131700	-146.181
417131800	-126.128
417131900	-139.855
417132000	-120.427
417132100	-142.184
417132200	-124.446
417132300	-140.988
417132400	-123.155
417132500	-144.046
417132600	-122.705
417132700	-143.482
417132800	-120.487
417132900	-148.891
417133000	-123.892
417133100	-134.911
417133200	-120.746
417133300	-144.813
417133400	-122.388
417133500	-146.815
417133600	-122.919
417133700	-149.817
417133800	-121.425
417133900	-148.646
417134000	-121.545
417134100	-149.841
417134200	-122.834
417134300	-144.894
417134400	-121.286
417134500	-148.189
417134600	-122.612
417134700	-152.674
417134800	-123.304
417134900	-144.058
417135000	-121.41
417135100	-139.016
417135200	-122.108
417135300	-150.992
417135400	-123.458
417135500	-135.839
417135600	-121.307
417135700	-136.027
417135800	-120.976
417135900	-157.136
417136000	-124.047
417136100	-142.169
417136200	-123.698
417136300	-139.525
417136400	-119.624
417136500	-146.897
417136600	-122.394
417136700	-155.406
417136800	-120.497
417136900	-145.721
417137000	-125.55
417137100	-142.4
417137200	-122.516
417137300	-141.884
417137400	-123.632
417137500	-146.733
417137600	-121.868
417137700	-154.267
417137800	-121.505
417137900	-142.557
417138000	-124.061
417138100	-134.447
417138200	-123.699
417138300	-142.393
417138400	-119.67
417138500	-145.511
417138600	-122.016
417138700	-145.853
417138800	-125.451
417138900	-138.58
417139000	-124.637
417139100	-136.352
417139200	-117.613
417139300	-147.122
417139400	-124.074
417139500	-138.915
417139600	-121.949
417139700	-141.737
417139800	-121.772
417139900	-142.206
417140000	-124.41
417140100	-137.677
417140200	-121.341
417140300	-154.781
417140400	-124.092
417140500	-137.928
417140600	-120.914
417140700	-147.107
417140800	-122.086
417140900	-149.874
417141000	-121.891
417141100	-154.457
417141200	-123.696
417141300	-148.878
417141400	-120.105
417141500	-152.929
417141600	-124.268
417141700	-142.329
417141800	-119.992
417141900	-147.426
417142000	-122.199
417142100	-135.347
417142200	-123.402
417142300	-145.578
417142400	-122.729
417142500	-145.865
417142600	-124.648
417142700	-153.018
417142800	-121.898
417142900	-135.56
417143000	-121.315
417143100	-149.457
417143200	-120.74
417143300	-146.095
417143400	-121.953
417143500	-143.669
417143600	-121.672
417143700	-142.656
417143800	-124.196
417143900	-146.278
417144000	-124.426
417144100	-154.691
417144200	-122.706
417144300	-142.114
417144400	-120.666
417144500	-138.15
417144600	-122.863
417144700	-143.97
417144800	-118.855
417144900	-134.622
417145000	-121.041
417145100	-139.493
417145200	-121.633
417145300	-159.069
417145400	-121.486
417145500	-149.2
417145600	-122.632
417145700	-137.384
417145800	-120.145
417145900	-140.071
417146000	-123.573
417146100	-144.629
417146200	-121.385
417146300	-139.452
417146400	-121.445
417146500	-146.156
417146600	-120.11
417146700	-139.687
417146800	-120.417
417146900	-160.154
417147000	-122.741
417147100	-143.304
417147200	-123.142
417147300	-141.36
417147400	-121.607
417147500	-144.981
417147600	-121.841
417147700	-139.107
417147800	-123.676
417147900	-156.456
417148000	-122.959
417148100	-149.775
417148200	-121.156
417148300	-143.558
417148400	-123.875
417148500	-144.216
417148600	-123.614
417148700	-141.955
417148800	-121.234
417148900	-143.243
417149000	-124.851
417149100	-146.582
417149200	-124.253
417149300	-151.411
417149400	-121.483
417149500	-145.33
417149600	-125.121
417149700	-145.319
417149800	-121.756
417149900	-145.158
417150000	-123.178
417150100	-138.854
417150200	-122.688
417150300	-146.268
417150400	-123.859
417150500	-145.128
417150600	-121.118
417150700	-138.396
417150800	-120.57
417150900	-141.354
417151000	-122.851
417151100	-139.595
417151200	-123.868
417151300	-137.834
417151400	-121.209
417151500	-142.725
417151600	-120.753
417151700	-138.201
417151800	-123.15
417151900	-149.086
417152000	-119.57
417152100	-137.751
417152200	-123.307
417152300	-161.214
417152400	-120.928
417152500	-151.312
417152600	-122.32
417152700	-149.431
417152800	-122.331
417152900	-144.404
417153000	-123.417
417153100	-143.329
417153200	-121.795
417153300	-137.7
417153400	-120.215
417153500	-143.332
417153600	-121.903
417153700	-145.355
417153800	-122.882
417153900	-143.374
417154000	-122.04
417154100	-136.478
417154200	-122.503
417154300	-139.25
417154400	-121.342
417154500	-147.927
417154600	-120.017
417154700	-140.976
417154800	-122.922
417154900	-140.096
417155000	-124.145
417155100	-151.612
417155200	-121.414
417155300	-150.687
417155400	-124.813
417155500	-146.525
417155600	-122.04
417155700	-157.908
417155800	-121.77
417155900	-139.962
417156000	-121.355
417156100	-145.474
417156200	-121.62
417156300	-149.27
417156400	-120.223
417156500	-146.99
417156600	-120.111
417156700	-151.872
417156800	-122.425
417156900	-142.678
417157000	-121.411
417157100	-146.296
417157200	-119.953
417157300	-158.656
417157400	-122.893
417157500	-157.876
417157600	-119.879
417157700	-137.361
417157800	-122.017
417157900	-148.856
417158000	-122.554
417158100	-142.645
417158200	-122.084
417158300	-139.37
417158400	-120.432
417158500	-142.39
417158600	-121.769
417158700	-148.7
417158800	-123.962
417158900	-153.08
417159000	-122.404
417159100	-159.866
417159200	-120.019
417159300	-136.05
417159400	-122.612
417159500	-139.892
417159600	-121.462
417159700	-130.622
417159800	-123.554
417159900	-155.774
417160000	-120.449
417160100	-136.887
417160200	-120.557
417160300	-144.364
417160400	-121.675
417160500	-144.732
417160600	-121.685
417160700	-138.13
417160800	-122.166
417160900	-144.849
417161000	-118.14
417161100	-135.436
417161200	-121.679
417161300	-150.263
417161400	-121.704
417161500	-144.97
417161600	-119.506
417161700	-150.842
417161800	-122.605
417161900	-147.766
417162000	-120.074
417162100	-142.027
417162200	-125.075
417162300	-150.404
417162400	-123.753
417162500	-140.944
417162600	-121.136
417162700	-145.257
417162800	-119.426
417162900	-139.67
417163000	-120.524
417163100	-137.444
417163200	-123.997
417163300	-145.586
417163400	-123.45
417163500	-137.579
417163600	-122.79
417163700	-146.882
417163800	-123.361
417163900	-142.944
417164000	-122.995
417164100	-140.785
417164200	-122.289
417164300	-153.785
417164400	-121.268
417164500	-136.975
417164600	-121.148
417164700	-138.018
417164800	-120.552
417164900	-138.07
417165000	-125.073
417165100	-139.111
417165200	-120.945
417165300	-160.122
417165400	-121.778
417165500	-145.289
417165600	-124.603
417165700	-143.913
417165800	-123.661
417165900	-150.439
417166000	-121.721
417166100	-143.927
417166200	-122.93
417166300	-141.074
417166400	-123.533
417166500	-137.892
417166600	-123.547
417166700	-148.202
417166800	-123.035
417166900	-140.186
417167000	-121.327
417167100	-157.554
417167200	-120.546
417167300	-148.426
417167400	-121.17
417167500	-152.979
417167600	-121.226
417167700	-165.359
417167800	-121.229
417167900	-145.816
417168000	-123.301
417168100	-143.953
417168200	-122.059
417168300	-144.701
417168400	-121.927
417168500	-143.737
417168600	-122.604
417168700	-142.597
417168800	-122.271
417168900	-142.644
417169000	-122.759
417169100	-150.308
417169200	-120.608
417169300	-137.973
417169400	-123.208
417169500	-148.686
417169600	-121.43
417169700	-148.676
417169800	-125.4
417169900	-142.407
417170000	-121.486
417170100	-136.771
417170200	-123.583
417170300	-140.493
417170400	-121.592
417170500	-142.513
417170600	-121.762
417170700	-138.77
417170800	-121.763
417170900	-151.363
417171000	-123.473
417171100	-157.168
417171200	-121.594
417171300	-146.034
417171400	-123.177
417171500	-142.741
417171600	-121.089
417171700	-140.063
417171800	-123.833
417171900	-138.728
417172000	-123.036
417172100	-139.332
417172200	-121.013
417172300	-144.841
417172400	-122.39
417172500	-135.418
417172600	-122.947
417172700	-147.01
417172800	-121.609
417172900	-134.822
417173000	-122.914
417173100	-136.236
417173200	-121.357
417173300	-138.928
417173400	-121.966
417173500	-150.073
417173600	-118.727
417173700	-139.529
417173800	-122.038
417173900	-136.932
417174000	-121.756
417174100	-154.189
417174200	-120.596
417174300	-142.812
417174400	-120.07
417174500	-148.854
417174600	-119.606
417174700	-133.218
417174800	-122.428
417174900	-151.055
417175000	-122.477
417175100	-142.526
417175200	-119.353
417175300	-134.716
417175400	-123.134
417175500	-142.493
417175600	-121.165
417175700	-148.291
417175800	-121.142
417175900	-146.557
417176000	-120.849
417176100	-145.781
417176200	-120.175
417176300	-133.053
417176400	-121.391
417176500	-139.873
417176600	-122.816
417176700	-146.776
417176800	-119.806
417176900	-140.856
417177000	-121.98
417177100	-157.264
417177200	-121.796
417177300	-147.53
417177400	-122.294
417177500	-153.085
417177600	-121.643
417177700	-130.971
417177800	-120.123
417177900	-138.448
417178000	-120.133
417178100	-141.922
417178200	-121.549
417178300	-140.837
417178400	-119.794
417178500	-145.342
417178600	-121.832
417178700	-143.437
417178800	-119.107
417178900	-142.056
417179000	-119.94
417179100	-143.603
417179200	-121.752
417179300	-146.097
417179400	-121.693
417179500	-140.196
417179600	-123.113
417179700	-132.954
417179800	-120.002
417179900	-147.463
417180000	-122.967
417180100	-142.714
417180200	-119.192
417180300	-154.737
417180400	-120.753
417180500	-142.925
417180600	-118.94
417180700	-153.652
417180800	-121.089
417180900	-144.493
417181000	-120.227
417181100	-143.052
417181200	-122.437
417181300	-150.945
417181400	-121.113
417181500	-145.762
417181600	-122.896
417181700	-141.72
417181800	-122.646
417181900	-150.627
417182000	-121.233
417182100	-138.393
417182200	-121.856
417182300	-138.799
417182400	-122.671
417182500	-147.848
417182600	-122.075
417182700	-134.561
417182800	-121.695
417182900	-148.948
417183000	-122.741
417183100	-144.141
417183200	-122.777
417183300	-153.945
417183400	-121.253
417183500	-146.053
417183600	-121.109
417183700	-146.415
417183800	-121.969
417183900	-140.266
417184000	-125.023
417184100	-149.29
417184200	-123.496
417184300	-136.64
417184400	-122.663
417184500	-145.933
417184600	-121.219
417184700	-137.12
417184800	-122.693
417184900	-140.975
417185000	-122.424
417185100	-144.48
417185200	-123.594
417185300	-137.514
417185400	-118.932
417185500	-152.908
417185600	-123.144
417185700	-139.138
417185800	-122.146
417185900	-144.119
417186000	-122.209
417186100	-152.86
417186200	-125.596
417186300	-149.656
417186400	-121.055
417186500	-146.872
417186600	-122.905
417186700	-139.618
417186800	-120.81
417186900	-143.031
417187000	-123.69
417187100	-139.975
417187200	-122.814
417187300	-148.036
417187400	-119.298
417187500	-129.298
417187600	-120.225
417187700	-140.85
417187800	-121.008
417187900	-149.004
417188000	-121.008
417188100	-136.377
417188200	-123.387
417188300	-145.284
417188400	-120.068
417188500	-134.849
417188600	-121.975
417188700	-146.512
417188800	-122.544
417188900	-140.812
417189000	-120.798
417189100	-142.914
417189200	-120.789
417189300	-148.262
417189400	-121.952
417189500	-151.719
417189600	-123.283
417189700	-134.5
417189800	-121.257
417189900	-137.795
417190000	-121.436
417190100	-143.137
417190200	-123.275
417190300	-144.867
417190400	-123.277
417190500	-143.882
417190600	-120.832
417190700	-134.313
417190800	-121.278
417190900	-144.464
417191000	-121.928
417191100	-145.471
417191200	-122.919
417191300	-152.555
417191400	-125.75
417191500	-159.596
417191600	-123.691
417191700	-142.199
417191800	-122.357
417191900	-148.01
417192000	-121.152
417192100	-142.867
417192200	-123.942
417192300	-148.909
417192400	-122.675
417192500	-135.503
417192600	-120.724
417192700	-146.465
417192800	-121.958
417192900	-139.527
417193000	-121.548
417193100	-147.318
417193200	-121.109
417193300	-147.258
417193400	-121.131
417193500	-138.287
417193600	-123.903
417193700	-140.478
417193800	-123.435
417193900	-147.44
417194000	-121.644
417194100	-137.971
417194200	-121.644
417194300	-169.692
417194400	-121.337
417194500	-144.287
417194600	-121.692
417194700	-136.478
417194800	-121.589
417194900	-152.641
417195000	-120.72
417195100	-140.482
417195200	-120.128
417195300	-139.861
417195400	-122.833
417195500	-139.457
417195600	-121.156
417195700	-140.117
417195800	-124.723
417195900	-139.821
417196000	-120.031
417196100	-143.413
417196200	-122.765
417196300	-150.009
417196400	-121.67
417196500	-150.081
417196600	-122.018
417196700	-140.064
417196800	-124.32
417196900	-145.081
417197000	-123.824
417197100	-141.759
417197200	-124.18
417197300	-148.545
417197400	-122.012
417197500	-143.929
417197600	-122.943
417197700	-156.241
417197800	-122.987
417197900	-149.063
417198000	-122.057
417198100	-139.247
417198200	-120.888
417198300	-144.904
417198400	-121.6
417198500	-136.93
417198600	-120.959
417198700	-141.907
417198800	-120.966
417198900	-143.58
417199000	-122.578
417199100	-141.041
417199200	-125.176
417199300	-144.683
417199400	-123.259
417199500	-149.773
417199600	-121.037
417199700	-147.526
417199800	-123.957
417199900	-148.705
417200000	-123.114
417200100	-141.504
417200200	-124.569
417200300	-141.787
417200400	-121.931
417200500	-144.272
417200600	-125.439
417200700	-145.114
417200800	-120.089
417200900	-144.165
417201000	-124.082
417201100	-139.885
417201200	-121.638
417201300	-141.645
417201400	-122.939
417201500	-157.836
417201600	-121.172
417201700	-132.726
417201800	-121.622
417201900	-144.814
417202000	-121.947
417202100	-140.796
417202200	-121.94
417202300	-142.306
417202400	-122.198
417202500	-145.797
417202600	-123.076
417202700	-143.16
417202800	-123.065
417202900	-146.529
417203000	-123.932
417203100	-139.958
417203200	-122.725
417203300	-150.725
417203400	-119.687
417203500	-142.608
417203600	-122.363
417203700	-138.453
417203800	-122.832
417203900	-144.076
417204000	-120.361
417204100	-136.211
417204200	-121.773
417204300	-140.023
417204400	-121.078
417204500	-140.645
417204600	-122.85
417204700	-144.59
417204800	-122.721
417204900	-141.805
417205000	-121.523
417205100	-132.479
417205200	-121.576
417205300	-133.444
417205400	-121.961
417205500	-138.855
417205600	-120.04
417205700	-146.026
417205800	-124.278
417205900	-144.836
417206000	-120.91
417206100	-149.251
417206200	-124.917
417206300	-148.284
417206400	-119.623
417206500	-143.315
417206600	-123.316
417206700	-147.853
417206800	-122.848
417206900	-138.301
417207000	-125.45
417207100	-143.485
417207200	-122.389
417207300	-138.531
417207400	-121.653
417207500	-147.083
417207600	-120.973
417207700	-135.117
417207800	-123.328
417207900	-142.867
417208000	-124.059
417208100	-161.211
417208200	-121.262
417208300	-136.691
417208400	-120.714
417208500	-143.065
417208600	-121.387
417208700	-146.844
417208800	-118.922
417208900	-137.095
417209000	-122.203
417209100	-139.098
417209200	-122.885
417209300	-157.034
417209400	-122.069
417209500	-161.9
417209600	-122.124
417209700	-145.228
417209800	-121.399
417209900	-134.806
417210000	-122.244
417210100	-142.466
417210200	-120.848
417210300	-136.584
417210400	-122.584
417210500	-142.575
417210600	-122.892
417210700	-140.977
417210800	-120.624
417210900	-140.216
417211000	-121.614
417211100	-143.89
417211200	-122.954
417211300	-144.808
417211400	-122.843
417211500	-140.051
417211600	-123.233
417211700	-132.628
417211800	-120.466
417211900	-140.267
417212000	-122.064
417212100	-138.478
417212200	-122.799
417212300	-142.665
417212400	-121.854
417212500	-138.331
417212600	-119.925
417212700	-138.582
417212800	-120.492
417212900	-153.419
417213000	-120.52
417213100	-141.751
417213200	-121.054
417213300	-137.636
417213400	-124.52
417213500	-146.697
417213600	-123.992
417213700	-148.574
417213800	-123.739
417213900	-147.154
417214000	-119.932
417214100	-145.69
417214200	-123.702
417214300	-148.737
417214400	-119.131
417214500	-136.34
417214600	-120.857
417214700	-142.611
417214800	-121.312
417214900	-139.169
417215000	-123.445
417215100	-139.185
417215200	-123.377
417215300	-143.046
417215400	-120.382
417215500	-137.591
417215600	-121.447
417215700	-153.585
417215800	-123.556
417215900	-142.201
417216000	-122.502
417216100	-135.422
417216200	-121.864
417216300	-131.912
417216400	-121.121
417216500	-137.454
417216600	-121.513
417216700	-142.673
417216800	-121.474
417216900	-159.416
417217000	-123.24
417217100	-143.122
417217200	-121.26
417217300	-132.208
417217400	-121.305
417217500	-140.658
417217600	-123.112
417217700	-141.86
417217800	-122.238
417217900	-140.291
417218000	-121.376
417218100	-138.795
417218200	-120.307
417218300	-147.065
417218400	-122.817
417218500	-138.196
417218600	-121.926
417218700	-143.517
417218800	-121.622
417218900	-138.929
417219000	-118.94
417219100	-145.167
417219200	-120.256
417219300	-137.942
417219400	-120.385
417219500	-139.604
417219600	-124.497
417219700	-149.024
417219800	-124.628
417219900	-143.981
417220000	-120.985
417220100	-138.562
417220200	-121.371
417220300	-139.157
417220400	-120.681
417220500	-145.131
417220600	-120.666
417220700	-152.021
417220800	-123.42
417220900	-150.886
417221000	-121.356
417221100	-141.983
417221200	-123.272
417221300	-136.798
417221400	-120.05
417221500	-139.399
417221600	-122.55
417221700	-136.709
417221800	-120.58
417221900	-131.78
417222000	-120.747
417222100	-140.175
417222200	-121.621
417222300	-155.999
417222400	-123.548
417222500	-146.856
417222600	-120.146
417222700	-148.117
417222800	-120.599
417222900	-148.353
417223000	-121.864
417223100	-157.646
417223200	-122.841
417223300	-146.354
417223400	-119.352
417223500	-135.981
417223600	-120.856
417223700	-144.612
417223800	-126.918
417223900	-137.601
417224000	-119.686
417224100	-148.343
417224200	-119.547
417224300	-139.199
417224400	-120.67
417224500	-143.374
417224600	-120.456
417224700	-143.391
417224800	-122.777
417224900	-138.995
417225000	-121.945
417225100	-140.448
417225200	-122.264
417225300	-141.342
417225400	-122.269
417225500	-146.244
417225600	-120.091
417225700	-134.786
417225800	-117.374
417225900	-137.978
417226000	-120.992
417226100	-143.643
417226200	-121.444
417226300	-160.195
417226400	-119.513
417226500	-145.638
417226600	-123
417226700	-150.375
417226800	-121.495
417226900	-160.716
417227000	-119.265
417227100	-148.375
417227200	-122.116
417227300	-144.227
417227400	-121.206
417227500	-149.497
417227600	-121.629
417227700	-138.773
417227800	-121.322
417227900	-135.609
417228000	-122.017
417228100	-143.095
417228200	-120.28
417228300	-148.021
417228400	-120.436
417228500	-139.166
417228600	-120.353
417228700	-152.021
417228800	-121.528
417228900	-150.994
417229000	-120.916
417229100	-149.621
417229200	-120.237
417229300	-136.265
417229400	-120.929
417229500	-142.372
417229600	-122.229
417229700	-149.992
417229800	-123.555
417229900	-149.744
417230000	-120.461
417230100	-142.403
417230200	-121.751
417230300	-139.362
417230400	-120.799
417230500	-146.001
417230600	-121.217
417230700	-142.156
417230800	-122.219
417230900	-141.608
417231000	-120.633
417231100	-141.275
417231200	-119.869
417231300	-138.556
417231400	-119.707
417231500	-145.4
417231600	-121.87
417231700	-142.891
417231800	-121.243
417231900	-149.52
417232000	-118.78
417232100	-142.799
417232200	-120.177
417232300	-142.023
417232400	-122.078
417232500	-141.065
417232600	-121.675
417232700	-142.073
417232800	-120.114
417232900	-142.766
417233000	-122.178
417233100	-135.842
417233200	-120.596
417233300	-141.952
417233400	-121.249
417233500	-146.229
417233600	-120.289
417233700	-150.141
417233800	-120.339
417233900	-142.98
417234000	-119.109
417234100	-136.868
417234200	-121.79
417234300	-134.484
417234400	-119.855
417234500	-144.396
417234600	-120.024
417234700	-140.284
417234800	-120.035
417234900	-136.974
417235000	-121.198
417235100	-149.077
417235200	-118.898
417235300	-132.454
417235400	-120.668
417235500	-142.135
417235600	-119.308
417235700	-144.781
417235800	-124.919
417235900	-144.91
417236000	-120.104
417236100	-143.967
417236200	-122.35
417236300	-135.465
417236400	-120.697
417236500	-140.012
417236600	-119.929
417236700	-134.134
417236800	-118.759
417236900	-142.711
417237000	-120.217
417237100	-148.688
417237200	-117.222
417237300	-143.898
417237400	-122.095
417237500	-139.906
417237600	-121.195
417237700	-134.883
417237800	-120.805
417237900	-147.6
417238000	-118.345
417238100	-144.925
417238200	-121.85
417238300	-141.178
417238400	-120.749
417238500	-140.023
417238600	-122.166
417238700	-137.751
417238800	-119.404
417238900	-142.074
417239000	-121.953
417239100	-144.767
417239200	-121.295
417239300	-139.303
417239400	-120.269
417239500	-139.187
417239600	-123.862
417239700	-142.923
417239800	-119.933
417239900	-135.053
417240000	-119.073
417240100	-140.909
417240200	-122.508
417240300	-140.152
417240400	-122.888
417240500	-138.605
417240600	-122.583
417240700	-137.306
417240800	-118.863
417240900	-135.416
417241000	-121.167
417241100	-155.075
417241200	-122.567
417241300	-135.704
417241400	-117.496
417241500	-129.276
417241600	-119.005
417241700	-144.152
417241800	-120.347
417241900	-134.526
417242000	-119.07
417242100	-135.077
417242200	-118.241
417242300	-137.678
417242400	-120.217
417242500	-152.098
417242600	-119.21
417242700	-138.468
417242800	-121.282
417242900	-133.731
417243000	-120.499
417243100	-140.354
417243200	-121.198
417243300	-137.632
417243400	-119.367
417243500	-133.142
417243600	-119.505
417243700	-140.975
417243800	-122.577
417243900	-145.208
417244000	-121.516
417244100	-137.748
417244200	-118.122
417244300	-136.629
417244400	-117.472
417244500	-146.482
417244600	-119.102
417244700	-142.923
417244800	-118.418
417244900	-135.401
417245000	-119.831
417245100	-136.457
417245200	-116.468
417245300	-162.075
417245400	-120.01
417245500	-132.834
417245600	-119.173
417245700	-135.239
417245800	-117.686
417245900	-140.424
417246000	-121.151
417246100	-153.008
417246200	-121.134
417246300	-136.023
417246400	-117.554
417246500	-142.134
417246600	-120.504
417246700	-151.727
417246800	-119.991
417246900	-135.986
417247000	-120.814
417247100	-138
417247200	-122.197
417247300	-144.305
417247400	-120.162
417247500	-138.336
417247600	-120.067
417247700	-144.004
417247800	-117.619
417247900	-138.943
417248000	-122.167
417248100	-142.867
417248200	-121.151
417248300	-140.534
417248400	-117.915
417248500	-135.815
417248600	-118.351
417248700	-155.816
417248800	-120.394
417248900	-131.965
417249000	-122.341
417249100	-142.979
417249200	-120.066
417249300	-137.785
417249400	-118.65
417249500	-144.413
417249600	-121.541
417249700	-147.905
417249800	-118.822
[truncated: 18,002 more rows]
