# Supplementary material for: Passive frequency comb generation at radiofrequency for ranging applications
Source: Nat Commun. 2024 Apr 2;15:2844. doi: 10.1038/s41467-024-46940-2 (PMC10987526; doi:10.1038/s41467-024-46940-2)
Supplement: Supplementary file 5 — Source Data [file 41467_2024_46940_MOESM5_ESM.zip › Figure3_Data/836_10MHz_-07_10dBm.xlsx]

## Sheet: Sheet1
frequency (Hz)	power (dBm)
417050000	-119.705
417050100	-148.68
417050200	-122.943
417050300	-148.669
417050400	-120.494
417050500	-151.503
417050600	-121.585
417050700	-149.404
417050800	-124.587
417050900	-138.867
417051000	-122.783
417051100	-141.966
417051200	-124.197
417051300	-144.76
417051400	-122.632
417051500	-133.979
417051600	-121.786
417051700	-141.158
417051800	-121.407
417051900	-138.912
417052000	-121.409
417052100	-146.842
417052200	-117.773
417052300	-142.104
417052400	-121.703
417052500	-145.584
417052600	-123.73
417052700	-144.409
417052800	-123.659
417052900	-140.344
417053000	-121.224
417053100	-153.862
417053200	-121.768
417053300	-136.945
417053400	-121.161
417053500	-139.179
417053600	-120.39
417053700	-144.976
417053800	-120.035
417053900	-138.113
417054000	-121.532
417054100	-140.975
417054200	-122.54
417054300	-138.196
417054400	-121.933
417054500	-135.841
417054600	-120.143
417054700	-138.972
417054800	-121.851
417054900	-158.073
417055000	-122.026
417055100	-144.209
417055200	-119.929
417055300	-150.161
417055400	-123.225
417055500	-147.901
417055600	-121.863
417055700	-146.432
417055800	-122.797
417055900	-146.161
417056000	-123.889
417056100	-144.108
417056200	-124.284
417056300	-142.691
417056400	-122.395
417056500	-145.116
417056600	-123.302
417056700	-156.341
417056800	-120.932
417056900	-146.949
417057000	-124.971
417057100	-138.605
417057200	-123.667
417057300	-141.045
417057400	-120.169
417057500	-149.308
417057600	-122.134
417057700	-141.095
417057800	-122.388
417057900	-143.742
417058000	-122.852
417058100	-138.726
417058200	-120.874
417058300	-138.725
417058400	-121.219
417058500	-146.918
417058600	-121.88
417058700	-140.617
417058800	-123.791
417058900	-142.769
417059000	-120.85
417059100	-149.748
417059200	-123.149
417059300	-139.456
417059400	-121.43
417059500	-144.013
417059600	-122.297
417059700	-149.23
417059800	-120.723
417059900	-137.003
417060000	-123.467
417060100	-145.67
417060200	-124.109
417060300	-149.4
417060400	-120.914
417060500	-137.237
417060600	-120.029
417060700	-146.171
417060800	-120.195
417060900	-146.372
417061000	-120.616
417061100	-149.469
417061200	-120.434
417061300	-133.886
417061400	-119.818
417061500	-137.131
417061600	-121.853
417061700	-140.886
417061800	-120.695
417061900	-151.607
417062000	-123.123
417062100	-151.089
417062200	-121.54
417062300	-141.592
417062400	-121.571
417062500	-147.493
417062600	-123.711
417062700	-141.493
417062800	-124.093
417062900	-137.858
417063000	-121.518
417063100	-142.36
417063200	-122.406
417063300	-138.959
417063400	-121.667
417063500	-150.736
417063600	-122.545
417063700	-137.445
417063800	-120.468
417063900	-135.842
417064000	-120.864
417064100	-142.216
417064200	-119.617
417064300	-140.548
417064400	-124.44
417064500	-138.343
417064600	-122.205
417064700	-143.894
417064800	-123.236
417064900	-139.172
417065000	-122.56
417065100	-140.453
417065200	-123.643
417065300	-134.419
417065400	-119.135
417065500	-133.706
417065600	-119.744
417065700	-137.04
417065800	-123.239
417065900	-132.553
417066000	-123.673
417066100	-146.148
417066200	-124.088
417066300	-133.552
417066400	-122.606
417066500	-145.096
417066600	-124.359
417066700	-142.574
417066800	-121.593
417066900	-139.192
417067000	-121.178
417067100	-133.701
417067200	-123.585
417067300	-139.099
417067400	-120.431
417067500	-142.244
417067600	-119.845
417067700	-155.232
417067800	-122.263
417067900	-143.251
417068000	-120.727
417068100	-139.018
417068200	-121.451
417068300	-147.172
417068400	-122.261
417068500	-144.135
417068600	-120.833
417068700	-142.766
417068800	-121.236
417068900	-139.945
417069000	-123.498
417069100	-145.294
417069200	-121.99
417069300	-139.992
417069400	-123.533
417069500	-147.232
417069600	-120.273
417069700	-139.118
417069800	-120.624
417069900	-138.033
417070000	-122.255
417070100	-139.016
417070200	-125.263
417070300	-142.587
417070400	-123.838
417070500	-150.406
417070600	-120.118
417070700	-136.366
417070800	-120.927
417070900	-142.386
417071000	-123.456
417071100	-147.074
417071200	-125.045
417071300	-155.245
417071400	-123.188
417071500	-145.944
417071600	-122.213
417071700	-141.858
417071800	-123.949
417071900	-144.401
417072000	-121.701
417072100	-140.325
417072200	-121.92
417072300	-136.641
417072400	-121.474
417072500	-145.846
417072600	-122.975
417072700	-139.375
417072800	-123.379
417072900	-141.299
417073000	-123.671
417073100	-139.736
417073200	-121.718
417073300	-135.686
417073400	-123.585
417073500	-153.133
417073600	-121.29
417073700	-135.234
417073800	-122.193
417073900	-145.51
417074000	-121.661
417074100	-143.573
417074200	-122.269
417074300	-144.564
417074400	-119.514
417074500	-146.266
417074600	-123.55
417074700	-141.805
417074800	-122.871
417074900	-141.875
417075000	-120.165
417075100	-139.334
417075200	-121.669
417075300	-141.741
417075400	-122.166
417075500	-141.681
417075600	-125.027
417075700	-140.844
417075800	-121.409
417075900	-148.492
417076000	-119.781
417076100	-148.576
417076200	-122.469
417076300	-145.113
417076400	-121.616
417076500	-156.868
417076600	-122.774
417076700	-137.541
417076800	-123.975
417076900	-139.587
417077000	-123.291
417077100	-143.522
417077200	-122.317
417077300	-147.434
417077400	-121.472
417077500	-136.399
417077600	-120.979
417077700	-144.796
417077800	-122.986
417077900	-142.254
417078000	-120.38
417078100	-137.965
417078200	-126.089
417078300	-151.642
417078400	-121.167
417078500	-141.025
417078600	-122.817
417078700	-145.78
417078800	-120.317
417078900	-151.204
417079000	-124.599
417079100	-141.515
417079200	-123.183
417079300	-144.342
417079400	-124.294
417079500	-135.159
417079600	-121.768
417079700	-144.695
417079800	-123.327
417079900	-148.865
417080000	-122.207
417080100	-154.309
417080200	-123.457
417080300	-143.851
417080400	-122.353
417080500	-151.898
417080600	-122.529
417080700	-156.867
417080800	-123.94
417080900	-144.646
417081000	-121.65
417081100	-137.151
417081200	-121.252
417081300	-150.616
417081400	-117.857
417081500	-138.051
417081600	-122.853
417081700	-143.559
417081800	-120.444
417081900	-144.401
417082000	-120.445
417082100	-142.347
417082200	-125.232
417082300	-158.816
417082400	-123.795
417082500	-140.511
417082600	-122.238
417082700	-139.578
417082800	-123.972
417082900	-146.902
417083000	-122.503
417083100	-138.004
417083200	-123.204
417083300	-146.936
417083400	-123.8
417083500	-146.502
417083600	-123.396
417083700	-132.236
417083800	-124.738
417083900	-139.353
417084000	-118.846
417084100	-143.68
417084200	-121.111
417084300	-144.536
417084400	-122.748
417084500	-145.119
417084600	-120.944
417084700	-139.918
417084800	-126.602
417084900	-144.844
417085000	-123.849
417085100	-136.154
417085200	-120.812
417085300	-141.565
417085400	-120.905
417085500	-143.993
417085600	-120.504
417085700	-141.622
417085800	-122.942
417085900	-138.788
417086000	-121
417086100	-136.326
417086200	-122.125
417086300	-138.113
417086400	-122.446
417086500	-136.479
417086600	-122.98
417086700	-152.346
417086800	-123.873
417086900	-144.765
417087000	-121.839
417087100	-143.886
417087200	-122.831
417087300	-136.871
417087400	-123.439
417087500	-140.677
417087600	-121.26
417087700	-151.575
417087800	-121.267
417087900	-147.435
417088000	-122.469
417088100	-141.524
417088200	-122.547
417088300	-148.237
417088400	-122.549
417088500	-146.641
417088600	-123.792
417088700	-139.237
417088800	-123.633
417088900	-142.351
417089000	-120.984
417089100	-139.482
417089200	-120.728
417089300	-146.594
417089400	-121.274
417089500	-150.265
417089600	-120.232
417089700	-137.027
417089800	-124.244
417089900	-150.437
417090000	-122.119
417090100	-141.683
417090200	-120.498
417090300	-159.204
417090400	-121.61
417090500	-138.843
417090600	-121.042
417090700	-144.48
417090800	-125.118
417090900	-140.421
417091000	-120.755
417091100	-135.782
417091200	-123.914
417091300	-138.508
417091400	-120.538
417091500	-141.694
417091600	-123.001
417091700	-144.641
417091800	-122.601
417091900	-140.169
417092000	-125.635
417092100	-139.274
417092200	-120.461
417092300	-154.089
417092400	-123.158
417092500	-140.967
417092600	-119.765
417092700	-139.905
417092800	-120.344
417092900	-137.298
417093000	-122.769
417093100	-143.157
417093200	-122.382
417093300	-140.749
417093400	-122.677
417093500	-145.228
417093600	-123.796
417093700	-142.344
417093800	-123.362
417093900	-141.158
417094000	-123.127
417094100	-155.054
417094200	-123.386
417094300	-132.398
417094400	-118.952
417094500	-141.031
417094600	-121.555
417094700	-153.393
417094800	-121.055
417094900	-137.915
417095000	-121.618
417095100	-141.64
417095200	-124.362
417095300	-145.403
417095400	-123.845
417095500	-143.992
417095600	-123.21
417095700	-149.164
417095800	-120.115
417095900	-139.044
417096000	-121.956
417096100	-151.799
417096200	-122.459
417096300	-143.037
417096400	-124.273
417096500	-140.745
417096600	-122.934
417096700	-138.13
417096800	-124.443
417096900	-144.255
417097000	-124.247
417097100	-142.602
417097200	-124.118
417097300	-141.761
417097400	-121.123
417097500	-142.178
417097600	-121.874
417097700	-141.153
417097800	-120.309
417097900	-134.918
417098000	-121.871
417098100	-136.715
417098200	-120.523
417098300	-141.832
417098400	-120.326
417098500	-145.986
417098600	-122.01
417098700	-144.633
417098800	-123.736
417098900	-140.11
417099000	-120.966
417099100	-142.394
417099200	-121.15
417099300	-138.216
417099400	-120.771
417099500	-172.062
417099600	-124.895
417099700	-144.492
417099800	-120.927
417099900	-143.562
417100000	-122.169
417100100	-148.965
417100200	-122.36
417100300	-133.735
417100400	-124.505
417100500	-150.39
417100600	-120.624
417100700	-139.755
417100800	-125.153
417100900	-140.296
417101000	-121.925
417101100	-140.701
417101200	-124.409
417101300	-139.183
417101400	-124.525
417101500	-143.815
417101600	-125.768
417101700	-143.151
417101800	-121.324
417101900	-135.265
417102000	-124.663
417102100	-152.968
417102200	-122.85
417102300	-142.957
417102400	-120.975
417102500	-148.448
417102600	-121.827
417102700	-143.28
417102800	-120.675
417102900	-155.343
417103000	-123.716
417103100	-139.402
417103200	-122.313
417103300	-143.22
417103400	-121.024
417103500	-154.049
417103600	-122.819
417103700	-139.296
417103800	-125.517
417103900	-146.789
417104000	-122.255
417104100	-137.008
417104200	-121.365
417104300	-143.108
417104400	-122.14
417104500	-140.165
417104600	-121.616
417104700	-154.203
417104800	-123.068
417104900	-139.574
417105000	-122.987
417105100	-143.824
417105200	-122.27
417105300	-148.873
417105400	-123.292
417105500	-144.303
417105600	-122.904
417105700	-143.978
417105800	-124.368
417105900	-144.372
417106000	-124.604
417106100	-147.903
417106200	-122.855
417106300	-155.464
417106400	-123.709
417106500	-142.569
417106600	-120.284
417106700	-158.403
417106800	-123.259
417106900	-146.628
417107000	-121.485
417107100	-148.14
417107200	-121.268
417107300	-136.261
417107400	-123.758
417107500	-146.086
417107600	-123.026
417107700	-135.656
417107800	-119.469
417107900	-150.86
417108000	-121.079
417108100	-146.819
417108200	-124.748
417108300	-143.459
417108400	-123.111
417108500	-150.323
417108600	-124.12
417108700	-140.927
417108800	-124.359
417108900	-141.857
417109000	-121.599
417109100	-148.85
417109200	-121.972
417109300	-147.022
417109400	-121.081
417109500	-144.877
417109600	-121.453
417109700	-147.271
417109800	-123.949
417109900	-142.871
417110000	-121.12
417110100	-133.154
417110200	-121.575
417110300	-140.416
417110400	-122.21
417110500	-146.219
417110600	-122.206
417110700	-148.207
417110800	-125.273
417110900	-150.581
417111000	-122.273
417111100	-139.002
417111200	-121.888
417111300	-131.243
417111400	-122.282
417111500	-153.182
417111600	-124.176
417111700	-148.978
417111800	-121.545
417111900	-131.72
417112000	-123.737
417112100	-139.356
417112200	-124.139
417112300	-140.387
417112400	-123.629
417112500	-144.212
417112600	-122.387
417112700	-144.854
417112800	-123.185
417112900	-146.009
417113000	-121.168
417113100	-160.587
417113200	-121.726
417113300	-140.084
417113400	-121.407
417113500	-141.391
417113600	-119.109
417113700	-143.055
417113800	-122.315
417113900	-140.801
417114000	-122.981
417114100	-155.684
417114200	-121.428
417114300	-148.689
417114400	-123.963
417114500	-137.71
417114600	-121.303
417114700	-144.333
417114800	-119.884
417114900	-152.418
417115000	-122.099
417115100	-138.402
417115200	-123.359
417115300	-152.029
417115400	-122.144
417115500	-145.158
417115600	-121.284
417115700	-135.764
417115800	-119.163
417115900	-143.058
417116000	-119.727
417116100	-141.716
417116200	-123.575
417116300	-147.09
417116400	-121.192
417116500	-140.233
417116600	-122.387
417116700	-147.416
417116800	-123.518
417116900	-143.564
417117000	-123.298
417117100	-154.239
417117200	-120.189
417117300	-136.916
417117400	-123.623
417117500	-149.913
417117600	-123.891
417117700	-156.145
417117800	-122.133
417117900	-150.181
417118000	-122.671
417118100	-142.676
417118200	-120.756
417118300	-141.686
417118400	-119.47
417118500	-146.532
417118600	-122.949
417118700	-145.742
417118800	-123.01
417118900	-138.487
417119000	-123.067
417119100	-141.043
417119200	-124.216
417119300	-137.578
417119400	-121.429
417119500	-151.393
417119600	-122.72
417119700	-145.812
417119800	-125.203
417119900	-138.074
417120000	-123.675
417120100	-148.064
417120200	-120.768
417120300	-133.73
417120400	-124.738
417120500	-148.804
417120600	-124.863
417120700	-145.701
417120800	-120.828
417120900	-145.067
417121000	-122.834
417121100	-144.659
417121200	-121.219
417121300	-145.414
417121400	-122.007
417121500	-134.717
417121600	-122.31
417121700	-147.33
417121800	-122.595
417121900	-139.286
417122000	-122.156
417122100	-143.689
417122200	-124.826
417122300	-142.788
417122400	-118.81
417122500	-140.778
417122600	-122.277
417122700	-147.393
417122800	-124.166
417122900	-142.016
417123000	-122.11
417123100	-140.996
417123200	-122.392
417123300	-147.711
417123400	-122.496
417123500	-135.937
417123600	-123.859
417123700	-143.255
417123800	-121.594
417123900	-142.832
417124000	-123.835
417124100	-138.156
417124200	-121.663
417124300	-140.616
417124400	-123.957
417124500	-142.618
417124600	-121.601
417124700	-155.278
417124800	-123.044
417124900	-142.165
417125000	-121.652
417125100	-148.409
417125200	-120.815
417125300	-138.901
417125400	-122.853
417125500	-144.101
417125600	-121.744
417125700	-137.988
417125800	-125.896
417125900	-141.217
417126000	-122.87
417126100	-148.844
417126200	-121.34
417126300	-150.804
417126400	-122.222
417126500	-150.04
417126600	-122.165
417126700	-136.811
417126800	-121.423
417126900	-138.917
417127000	-122.072
417127100	-149.575
417127200	-121.806
417127300	-134.66
417127400	-118.879
417127500	-148.165
417127600	-119.838
417127700	-138.961
417127800	-120.369
417127900	-150.692
417128000	-120.303
417128100	-133.564
417128200	-120.307
417128300	-150.072
417128400	-122.094
417128500	-139.188
417128600	-122.649
417128700	-145.124
417128800	-124.901
417128900	-147.157
417129000	-123.021
417129100	-148.324
417129200	-123.168
417129300	-150.454
417129400	-123.033
417129500	-154.127
417129600	-123.725
417129700	-139.943
417129800	-120.78
417129900	-143.266
417130000	-119.13
417130100	-138.989
417130200	-122.562
417130300	-145.446
417130400	-124.257
417130500	-149.473
417130600	-123.104
417130700	-135.83
417130800	-122.081
417130900	-137.907
417131000	-122.659
417131100	-142.695
417131200	-121.561
417131300	-147.132
417131400	-121.068
417131500	-150.393
417131600	-121.847
417131700	-145.731
417131800	-121.845
417131900	-137.684
417132000	-122.01
417132100	-155.733
417132200	-120.865
417132300	-139.155
417132400	-123.577
417132500	-151.834
417132600	-123.679
417132700	-144.486
417132800	-120.965
417132900	-142.569
417133000	-122.39
417133100	-149.489
417133200	-122.565
417133300	-143.124
417133400	-122.243
417133500	-145.992
417133600	-123.153
417133700	-147.468
417133800	-123.969
417133900	-139.608
417134000	-121.982
417134100	-137.948
417134200	-124.029
417134300	-144.177
417134400	-124.132
417134500	-138.861
417134600	-124.058
417134700	-151.683
417134800	-123.11
417134900	-138.266
417135000	-120.772
417135100	-148.596
417135200	-121.014
417135300	-140.002
417135400	-123.483
417135500	-144.451
417135600	-119.335
417135700	-144.127
417135800	-119.342
417135900	-141.812
417136000	-124.071
417136100	-138.911
417136200	-119.755
417136300	-144.39
417136400	-122.336
417136500	-145.557
417136600	-122.338
417136700	-142.083
417136800	-122.463
417136900	-141.163
417137000	-121.282
417137100	-149.098
417137200	-121.321
417137300	-143.433
417137400	-124.433
417137500	-143.89
417137600	-120.105
417137700	-139.599
417137800	-122.362
417137900	-139.736
417138000	-121.087
417138100	-142.173
417138200	-123.952
417138300	-139.261
417138400	-119.183
417138500	-144.448
417138600	-120.454
417138700	-156.512
417138800	-124.18
417138900	-139.59
417139000	-122.071
417139100	-138.549
417139200	-122.393
417139300	-143.527
417139400	-122.359
417139500	-141.048
417139600	-123.403
417139700	-145.223
417139800	-120.623
417139900	-139.26
417140000	-122.581
417140100	-148.236
417140200	-124.011
417140300	-144.211
417140400	-121.483
417140500	-144.606
417140600	-123.212
417140700	-141.668
417140800	-118.45
417140900	-140.182
417141000	-122.77
417141100	-146.442
417141200	-123.493
417141300	-141.286
417141400	-122.058
417141500	-149.822
417141600	-123.803
417141700	-137.897
417141800	-125.106
417141900	-144.732
417142000	-119.011
417142100	-139.549
417142200	-123.746
417142300	-150.998
417142400	-122.938
417142500	-145.286
417142600	-120.669
417142700	-142.904
417142800	-120.976
417142900	-141.718
417143000	-125.491
417143100	-140.666
417143200	-122.328
417143300	-139.668
417143400	-121.753
417143500	-141.02
417143600	-122.514
417143700	-148.406
417143800	-121.562
417143900	-141.86
417144000	-121.73
417144100	-144.208
417144200	-124.874
417144300	-139.046
417144400	-122.237
417144500	-150.031
417144600	-121.114
417144700	-137.226
417144800	-123.21
417144900	-152.326
417145000	-123.073
417145100	-157.205
417145200	-122.145
417145300	-137.16
417145400	-119.995
417145500	-146.344
417145600	-122.657
417145700	-144.067
417145800	-123.185
417145900	-151.778
417146000	-120.149
417146100	-143.181
417146200	-118.282
417146300	-155.414
417146400	-120.282
417146500	-146.653
417146600	-125.136
417146700	-139.706
417146800	-120.736
417146900	-154.903
417147000	-121.759
417147100	-142.09
417147200	-123.593
417147300	-149.324
417147400	-118.158
417147500	-141.406
417147600	-124.099
417147700	-144.857
417147800	-124.07
417147900	-155.544
417148000	-119.838
417148100	-141.453
417148200	-123.475
417148300	-140.788
417148400	-125.059
417148500	-154.955
417148600	-125.434
417148700	-142.03
417148800	-122.113
417148900	-144.356
417149000	-121.478
417149100	-141.904
417149200	-123.138
417149300	-140.118
417149400	-117.249
417149500	-142.63
417149600	-122.741
417149700	-142.46
417149800	-122.84
417149900	-142.675
417150000	-122.051
417150100	-145.557
417150200	-124.21
417150300	-139.008
417150400	-120.716
417150500	-141.527
417150600	-120.753
417150700	-142.729
417150800	-123.474
417150900	-147.665
417151000	-124.952
417151100	-155.906
417151200	-119.292
417151300	-143.976
417151400	-120.124
417151500	-150.692
417151600	-120.773
417151700	-141.681
417151800	-122.635
417151900	-134.825
417152000	-121.834
417152100	-144.39
417152200	-118.676
417152300	-144.236
417152400	-120.554
417152500	-148.449
417152600	-120.381
417152700	-143.699
417152800	-121.34
417152900	-141.079
417153000	-122.096
417153100	-148.436
417153200	-122.315
417153300	-132.578
417153400	-122.267
417153500	-142.997
417153600	-125.155
417153700	-138.113
417153800	-122.745
417153900	-149.511
417154000	-122.64
417154100	-146.278
417154200	-122.22
417154300	-150.409
417154400	-122.666
417154500	-140.508
417154600	-121.716
417154700	-143.588
417154800	-118.941
417154900	-137.998
417155000	-121.91
417155100	-135.998
417155200	-120.576
417155300	-131.41
417155400	-120.04
417155500	-137.438
417155600	-119.131
417155700	-138.794
417155800	-120.269
417155900	-143.781
417156000	-121.865
417156100	-153.095
417156200	-120.211
417156300	-139.399
417156400	-120.221
417156500	-142.039
417156600	-122.469
417156700	-135.296
417156800	-121.883
417156900	-150.203
417157000	-122.623
417157100	-143.598
417157200	-122.625
417157300	-150.495
417157400	-122.809
417157500	-152.419
417157600	-122.379
417157700	-143.636
417157800	-120.539
417157900	-144.397
417158000	-121.896
417158100	-150.778
417158200	-123.302
417158300	-144.617
417158400	-122.099
417158500	-153.938
417158600	-122.824
417158700	-140.329
417158800	-122.429
417158900	-137.138
417159000	-121.025
417159100	-137.689
417159200	-121.36
417159300	-148.078
417159400	-122.735
417159500	-150.741
417159600	-122.122
417159700	-149.142
417159800	-121.592
417159900	-143.528
417160000	-120.219
417160100	-135.178
417160200	-121.006
417160300	-146.139
417160400	-121.397
417160500	-136.075
417160600	-119.918
417160700	-142.277
417160800	-122.144
417160900	-153.37
417161000	-122.019
417161100	-149.207
417161200	-121.144
417161300	-143.354
417161400	-124.454
417161500	-134.592
417161600	-121.857
417161700	-147.817
417161800	-124.592
417161900	-165.276
417162000	-122.07
417162100	-142.778
417162200	-123.266
417162300	-153.858
417162400	-124.021
417162500	-139.769
417162600	-119.043
417162700	-148.799
417162800	-122.591
417162900	-135.246
417163000	-120.916
417163100	-132.245
417163200	-122.396
417163300	-145.805
417163400	-122.098
417163500	-142.041
417163600	-121.995
417163700	-146.713
417163800	-123.721
417163900	-143.925
417164000	-124.745
417164100	-143.287
417164200	-120.913
417164300	-141.8
417164400	-120.733
417164500	-146.598
417164600	-120.787
417164700	-142.807
417164800	-122.191
417164900	-148.512
417165000	-122.485
417165100	-140.807
417165200	-121.65
417165300	-147.471
417165400	-119.924
417165500	-143.612
417165600	-122.012
417165700	-146.162
417165800	-122.275
417165900	-137.736
417166000	-120.053
417166100	-136.444
417166200	-119.525
417166300	-141.15
417166400	-121.345
417166500	-140.526
417166600	-121.824
417166700	-145.577
417166800	-126.378
417166900	-137.831
417167000	-123.014
417167100	-140.525
417167200	-121.893
417167300	-148.019
417167400	-121.045
417167500	-148.117
417167600	-121.794
417167700	-141.735
417167800	-122.369
417167900	-141.11
417168000	-123.555
417168100	-154.155
417168200	-124.16
417168300	-156.283
417168400	-122.981
417168500	-154.759
417168600	-119.552
417168700	-141.112
417168800	-122.776
417168900	-144.277
417169000	-122.187
417169100	-133.314
417169200	-121.075
417169300	-135.727
417169400	-123.688
417169500	-147.973
417169600	-120.222
417169700	-146.613
417169800	-122.463
417169900	-149.754
417170000	-120.681
417170100	-141.095
417170200	-123.022
417170300	-140.474
417170400	-122.116
417170500	-140.308
417170600	-121.178
417170700	-137.764
417170800	-123.433
417170900	-140.853
417171000	-121.599
417171100	-143.134
417171200	-119.811
417171300	-141.546
417171400	-122.271
417171500	-140.644
417171600	-121.745
417171700	-135.313
417171800	-120.723
417171900	-144.068
417172000	-121.673
417172100	-143.78
417172200	-118.97
417172300	-140.851
417172400	-119.688
417172500	-137.596
417172600	-123.064
417172700	-138.753
417172800	-122.112
417172900	-131.56
417173000	-119.819
417173100	-149.556
417173200	-120.408
417173300	-145.09
417173400	-118.945
417173500	-147.585
417173600	-120.691
417173700	-138.584
417173800	-121.67
417173900	-144.564
417174000	-122.329
417174100	-145.288
417174200	-120.917
417174300	-146.481
417174400	-123.973
417174500	-142.286
417174600	-123.53
417174700	-135.95
417174800	-119.866
417174900	-139.416
417175000	-120.522
417175100	-134.792
417175200	-122.078
417175300	-144.798
417175400	-121.657
417175500	-140.544
417175600	-121.755
417175700	-145.875
417175800	-122.368
417175900	-135.586
417176000	-121.753
417176100	-135.22
417176200	-121.134
417176300	-147.886
417176400	-120.733
417176500	-140.066
417176600	-120.924
417176700	-145.822
417176800	-122.659
417176900	-142.486
417177000	-121.898
417177100	-150.957
417177200	-123.124
417177300	-144.248
417177400	-120.647
417177500	-149.731
417177600	-120.166
417177700	-141.656
417177800	-121.478
417177900	-146.208
417178000	-117.216
417178100	-142.32
417178200	-119.035
417178300	-139.493
417178400	-123.104
417178500	-147.147
417178600	-119.598
417178700	-150.734
417178800	-123.387
417178900	-140.944
417179000	-119.294
417179100	-146.96
417179200	-121.8
417179300	-141.264
417179400	-123.464
417179500	-130.829
417179600	-119.393
417179700	-141.219
417179800	-122.278
417179900	-148.421
417180000	-124.877
417180100	-135.38
417180200	-121.654
417180300	-147.706
417180400	-123.243
417180500	-137.611
417180600	-121.726
417180700	-149.384
417180800	-122.614
417180900	-144.312
417181000	-119.25
417181100	-136.338
417181200	-122.098
417181300	-142.745
417181400	-124.312
417181500	-144.223
417181600	-123.166
417181700	-149.635
417181800	-123.157
417181900	-143.999
417182000	-124.557
417182100	-140.431
417182200	-121.136
417182300	-141.073
417182400	-121.637
417182500	-142.707
417182600	-120.599
417182700	-136.019
417182800	-123.395
417182900	-140.771
417183000	-120.579
417183100	-147.385
417183200	-121.013
417183300	-141.169
417183400	-121.853
417183500	-147.912
417183600	-117.831
417183700	-134.254
417183800	-120.452
417183900	-140.437
417184000	-119.236
417184100	-161.019
417184200	-122.241
417184300	-140.078
417184400	-120.505
417184500	-161.64
417184600	-120.126
417184700	-139.772
417184800	-120.037
417184900	-137.16
417185000	-122.782
417185100	-152.623
417185200	-122.468
417185300	-150.132
417185400	-118.408
417185500	-134.316
417185600	-121.418
417185700	-150.202
417185800	-120.324
417185900	-143.79
417186000	-121.042
417186100	-142.704
417186200	-119.548
417186300	-151.018
417186400	-119.072
417186500	-139.637
417186600	-121.602
417186700	-133.767
417186800	-120.387
417186900	-146.793
417187000	-125.381
417187100	-143.485
417187200	-121.452
417187300	-137.428
417187400	-123.02
417187500	-137.338
417187600	-120.881
417187700	-161.448
417187800	-122.44
417187900	-143.857
417188000	-120.398
417188100	-155.657
417188200	-123.038
417188300	-153.726
417188400	-122.725
417188500	-140.664
417188600	-122.507
417188700	-136.567
417188800	-121.661
417188900	-145.042
417189000	-121.233
417189100	-138.162
417189200	-122.183
417189300	-148.302
417189400	-122.879
417189500	-149.155
417189600	-123.775
417189700	-146.004
417189800	-118.853
417189900	-133.908
417190000	-120.822
417190100	-148.834
417190200	-123.426
417190300	-142.951
417190400	-120.816
417190500	-135.985
417190600	-120.343
417190700	-143.169
417190800	-122.472
417190900	-143.414
417191000	-122.62
417191100	-139.582
417191200	-122.227
417191300	-139.769
417191400	-122.687
417191500	-137.609
417191600	-121.841
417191700	-140.714
417191800	-124.1
417191900	-149.462
417192000	-121.598
417192100	-140.225
417192200	-121.595
417192300	-143.648
417192400	-123.008
417192500	-129.909
417192600	-121.3
417192700	-142.058
417192800	-118.929
417192900	-132.813
417193000	-120.792
417193100	-142.925
417193200	-119.87
417193300	-142.419
417193400	-122.116
417193500	-147.041
417193600	-119.571
417193700	-144.139
417193800	-123.807
417193900	-142.115
417194000	-120.068
417194100	-149.963
417194200	-124.164
417194300	-137.722
417194400	-122.937
417194500	-145.203
417194600	-118.362
417194700	-146.381
417194800	-119.809
417194900	-138.408
417195000	-122.286
417195100	-138.316
417195200	-121.286
417195300	-152.133
417195400	-121.33
417195500	-136.43
417195600	-122.698
417195700	-133.574
417195800	-120.801
417195900	-137.196
417196000	-120.422
417196100	-143.906
417196200	-121.182
417196300	-147.284
417196400	-121.433
417196500	-139.535
417196600	-119.344
417196700	-147.658
417196800	-120.943
417196900	-148.827
417197000	-118.292
417197100	-135.407
417197200	-121.665
417197300	-149.485
417197400	-123.179
417197500	-137.232
417197600	-121.618
417197700	-137.408
417197800	-120.382
417197900	-141.513
417198000	-119.764
417198100	-142.172
417198200	-122.201
417198300	-138.838
417198400	-122.656
417198500	-147.101
417198600	-119.888
417198700	-142.495
417198800	-121.285
417198900	-142.818
417199000	-119.928
417199100	-139.192
417199200	-120.105
417199300	-139.86
417199400	-120.663
417199500	-140.678
417199600	-120.811
417199700	-147.519
417199800	-119.739
417199900	-141.533
417200000	-123.741
417200100	-147.117
417200200	-121.745
417200300	-138.668
417200400	-119.841
417200500	-141.44
417200600	-121.868
417200700	-146.397
417200800	-122.979
417200900	-151.03
417201000	-121.027
417201100	-162.706
417201200	-122.351
417201300	-137.904
417201400	-125.239
417201500	-148.021
417201600	-122.551
417201700	-141.259
417201800	-123.451
417201900	-150.61
417202000	-123.954
417202100	-149.717
417202200	-121.885
417202300	-134.272
417202400	-121.655
417202500	-145.077
417202600	-122.353
417202700	-136.47
417202800	-120.282
417202900	-141.484
417203000	-121.23
417203100	-145.137
417203200	-124.579
417203300	-137.819
417203400	-121.814
417203500	-137.959
417203600	-121.6
417203700	-143.596
417203800	-118.914
417203900	-145.763
417204000	-123.962
417204100	-153.726
417204200	-122.13
417204300	-140.417
417204400	-123.303
417204500	-145.224
417204600	-120.321
417204700	-138.874
417204800	-120.154
417204900	-139.808
417205000	-121.086
417205100	-151.722
417205200	-121.779
417205300	-151.55
417205400	-120.864
417205500	-157.861
417205600	-121.475
417205700	-141.579
417205800	-120.425
417205900	-161.203
417206000	-121.973
417206100	-133.763
417206200	-122.617
417206300	-160.69
417206400	-124.46
417206500	-138.556
417206600	-123.983
417206700	-146.28
417206800	-121.628
417206900	-148.776
417207000	-119.976
417207100	-144.784
417207200	-119.322
417207300	-137.35
417207400	-119.547
417207500	-144.885
417207600	-119.075
417207700	-151.056
417207800	-123.088
417207900	-147.879
417208000	-119.783
417208100	-138.259
417208200	-121.914
417208300	-147.107
417208400	-121.288
417208500	-143.714
417208600	-121.224
417208700	-137.212
417208800	-120.606
417208900	-137.006
417209000	-118.758
417209100	-142.697
417209200	-122.169
417209300	-137.75
417209400	-122.944
417209500	-145.071
417209600	-120.86
417209700	-141.072
417209800	-121.431
417209900	-149.079
417210000	-122.978
417210100	-144.243
417210200	-121.205
417210300	-146.502
417210400	-123.114
417210500	-137.512
417210600	-120.705
417210700	-138.915
417210800	-119.876
417210900	-142.723
417211000	-119.146
417211100	-149.05
417211200	-122.625
417211300	-143.563
417211400	-121.413
417211500	-145.377
417211600	-120.503
417211700	-155.03
417211800	-122.231
417211900	-145.795
417212000	-118.858
417212100	-138.992
417212200	-121.17
417212300	-140.83
417212400	-119.441
417212500	-158.686
417212600	-121.039
417212700	-141.303
417212800	-121.355
417212900	-151.07
417213000	-119.725
417213100	-151.534
417213200	-120.068
417213300	-143.849
417213400	-120.949
417213500	-137.403
417213600	-120.712
417213700	-146.689
417213800	-120.638
417213900	-138.627
417214000	-123.897
417214100	-147.237
417214200	-122.343
417214300	-142.319
417214400	-119.834
417214500	-151.476
417214600	-118.448
417214700	-142.503
417214800	-117.819
417214900	-136.753
417215000	-119.794
417215100	-140.611
417215200	-119.187
417215300	-142.691
417215400	-118.574
417215500	-144.038
417215600	-119.859
417215700	-139.754
417215800	-123.201
417215900	-152.09
417216000	-120.552
417216100	-132.639
417216200	-120.635
417216300	-153.697
417216400	-121.696
417216500	-147.105
417216600	-123.116
417216700	-137.507
417216800	-121.289
417216900	-141.881
417217000	-119.408
417217100	-149.944
417217200	-121.362
417217300	-150.266
417217400	-120.663
417217500	-136.514
417217600	-119.191
417217700	-137.677
417217800	-120.899
417217900	-139.747
417218000	-119.406
417218100	-136.629
417218200	-118.036
417218300	-137.133
417218400	-121.18
417218500	-138.698
417218600	-119.986
417218700	-138.733
417218800	-122.134
417218900	-137.326
417219000	-121.433
417219100	-147.167
417219200	-121.308
417219300	-139.741
417219400	-121.788
417219500	-141.743
417219600	-117.513
417219700	-137.796
417219800	-118.674
417219900	-137.498
417220000	-121.373
417220100	-145.511
417220200	-122.303
417220300	-139.208
417220400	-120.624
417220500	-139.491
417220600	-121.518
417220700	-143.895
417220800	-119.95
417220900	-139.123
417221000	-119.418
417221100	-143.795
417221200	-119.962
417221300	-138.794
417221400	-119.67
417221500	-137.026
417221600	-121.218
417221700	-155.716
417221800	-120.121
417221900	-138.842
417222000	-119.99
417222100	-144.45
417222200	-120.135
417222300	-146.711
417222400	-121.319
417222500	-145.917
417222600	-120.096
417222700	-144.395
417222800	-118.563
417222900	-145.265
417223000	-119.363
417223100	-140.347
417223200	-118.977
417223300	-143.239
417223400	-120.699
417223500	-140.445
417223600	-121.433
417223700	-144.518
417223800	-119.377
417223900	-149.229
417224000	-121.028
417224100	-149.026
417224200	-121.348
417224300	-135.63
417224400	-120.447
417224500	-135.561
417224600	-121.615
417224700	-145.994
417224800	-119.879
417224900	-138.431
417225000	-121.35
417225100	-140.557
417225200	-121.218
417225300	-134.588
417225400	-118.212
417225500	-134.329
417225600	-122.035
417225700	-159.994
417225800	-119.08
417225900	-137.764
417226000	-118.903
417226100	-140.375
417226200	-122.557
417226300	-136.015
417226400	-120.28
417226500	-149.354
417226600	-122.092
417226700	-147.069
417226800	-121.193
417226900	-146.933
417227000	-121.271
417227100	-141.077
417227200	-123.132
417227300	-139.716
417227400	-121.18
417227500	-133.296
417227600	-120.884
417227700	-135.944
417227800	-119.526
417227900	-154.425
417228000	-122.753
417228100	-141.774
417228200	-118.335
417228300	-138.396
417228400	-119.206
417228500	-147.484
417228600	-119.757
417228700	-149.583
417228800	-122.373
417228900	-141.985
417229000	-120.731
417229100	-139.557
417229200	-119.358
417229300	-139.987
417229400	-117.611
417229500	-135.4
417229600	-117.627
417229700	-144.339
417229800	-119.588
417229900	-142.579
417230000	-122.456
417230100	-147.495
417230200	-118.139
417230300	-147.197
417230400	-121.786
417230500	-133.872
417230600	-118.618
417230700	-137.132
417230800	-120.46
417230900	-143.082
417231000	-121.635
417231100	-143.99
417231200	-119.697
417231300	-139.61
417231400	-122.007
417231500	-147.071
417231600	-116.653
417231700	-138.426
417231800	-119.424
417231900	-138.335
417232000	-119.237
417232100	-140.265
417232200	-121.062
417232300	-140.387
417232400	-119.958
417232500	-138.414
417232600	-119.915
417232700	-137.851
417232800	-121.515
417232900	-136.181
417233000	-122.235
417233100	-135.782
417233200	-123.295
417233300	-151.336
417233400	-121.078
417233500	-146.318
417233600	-119.956
417233700	-137.523
417233800	-120.495
417233900	-143.861
417234000	-122.078
417234100	-141.359
417234200	-119.712
417234300	-139.802
417234400	-117.979
417234500	-145.585
417234600	-120.813
417234700	-138.265
417234800	-119.934
417234900	-141.614
417235000	-119.27
417235100	-139.003
417235200	-122.144
417235300	-136.887
417235400	-119.106
417235500	-137.839
417235600	-118.477
417235700	-130.368
417235800	-119.435
417235900	-159.724
417236000	-120.497
417236100	-134.075
417236200	-119.814
417236300	-143.002
417236400	-119.614
417236500	-143.201
417236600	-120.798
417236700	-157.112
417236800	-117.91
417236900	-134.242
417237000	-118.656
417237100	-138.257
417237200	-121.909
417237300	-147.032
417237400	-119.479
417237500	-144.257
417237600	-120.21
417237700	-140.769
417237800	-118.109
417237900	-141.258
417238000	-121.597
417238100	-143.363
417238200	-120.885
417238300	-131.684
417238400	-120.224
417238500	-138.756
417238600	-119.119
417238700	-132.714
417238800	-120.387
417238900	-144.053
417239000	-120.44
417239100	-137.217
417239200	-119.137
417239300	-144.734
417239400	-119.907
417239500	-134.229
417239600	-118.306
417239700	-144.926
417239800	-118.235
417239900	-155.691
417240000	-119.707
417240100	-136.363
417240200	-121.746
417240300	-136.819
417240400	-118.512
417240500	-140.69
417240600	-118.785
417240700	-137.441
417240800	-118.741
417240900	-126.98
417241000	-118.595
417241100	-135.233
417241200	-119.581
417241300	-135.079
417241400	-119.679
417241500	-150.379
417241600	-118.986
417241700	-148.498
417241800	-121.061
417241900	-145.866
417242000	-118.912
417242100	-140.413
417242200	-118.144
417242300	-137.098
417242400	-117.801
417242500	-136.734
417242600	-118.052
417242700	-140.809
417242800	-118.962
417242900	-156.827
417243000	-118.416
417243100	-139.576
417243200	-117.418
417243300	-141.91
417243400	-118.159
417243500	-131.133
417243600	-118.901
417243700	-137.596
417243800	-116.977
417243900	-147.43
417244000	-119.164
417244100	-135.746
417244200	-119.561
417244300	-137.292
417244400	-118.218
417244500	-142.664
417244600	-116.35
417244700	-139.385
417244800	-117.982
417244900	-153.76
417245000	-120.809
417245100	-138.169
417245200	-117.652
417245300	-132.813
417245400	-118.475
417245500	-133.833
417245600	-117.503
417245700	-126.978
417245800	-117.272
417245900	-137.366
417246000	-116.804
417246100	-147.729
417246200	-120.437
417246300	-151.317
417246400	-117.634
417246500	-131.008
417246600	-117.686
417246700	-130.254
417246800	-116.286
417246900	-137.766
417247000	-119.306
417247100	-146.299
417247200	-118.793
417247300	-148.654
417247400	-120.332
417247500	-135.289
417247600	-118.525
417247700	-138.263
417247800	-118.948
417247900	-130.205
417248000	-116.386
417248100	-132.768
417248200	-116.391
417248300	-147.644
417248400	-117.382
417248500	-134.828
417248600	-117.32
417248700	-141.775
417248800	-116.813
417248900	-136.808
417249000	-119.059
417249100	-135.775
417249200	-119.062
417249300	-139.677
417249400	-117.781
417249500	-132.067
417249600	-114.481
417249700	-131.224
417249800	-117.364
[truncated: 18,002 more rows]
