# Supplementary material for: Passive frequency comb generation at radiofrequency for ranging applications
Source: Nat Commun. 2024 Apr 2;15:2844. doi: 10.1038/s41467-024-46940-2 (PMC10987526; doi:10.1038/s41467-024-46940-2)
Supplement: Supplementary file 5 — Source Data [file 41467_2024_46940_MOESM5_ESM.zip › Figure3_Data/836_10MHz_-07_20dBm.xlsx]

## Sheet: Sheet1
frequency (Hz)	power (dBm)
417050000	-124.272
417050100	-149.604
417050200	-119.567
417050300	-149.335
417050400	-124.265
417050500	-142.912
417050600	-121.147
417050700	-134.735
417050800	-120.169
417050900	-143.233
417051000	-121.482
417051100	-134.242
417051200	-122.512
417051300	-137.592
417051400	-121.358
417051500	-139.219
417051600	-123.381
417051700	-144.745
417051800	-123.035
417051900	-145.734
417052000	-116.986
417052100	-139.375
417052200	-122.411
417052300	-141.127
417052400	-120.968
417052500	-152.103
417052600	-123.339
417052700	-148.199
417052800	-121.978
417052900	-137.205
417053000	-121.456
417053100	-143.045
417053200	-124.36
417053300	-145.117
417053400	-124.955
417053500	-143.038
417053600	-120.183
417053700	-153.746
417053800	-122.227
417053900	-146.164
417054000	-125.217
417054100	-140.715
417054200	-124.044
417054300	-145.309
417054400	-121.491
417054500	-139.211
417054600	-121.387
417054700	-136.69
417054800	-121.785
417054900	-135.051
417055000	-122.441
417055100	-136.899
417055200	-123.273
417055300	-145.84
417055400	-122.797
417055500	-141.437
417055600	-123.119
417055700	-160.596
417055800	-122.787
417055900	-133.919
417056000	-123.604
417056100	-147.518
417056200	-121.315
417056300	-147.797
417056400	-122.711
417056500	-139.676
417056600	-122.957
417056700	-147.579
417056800	-123.401
417056900	-139.535
417057000	-121.186
417057100	-139.678
417057200	-121.779
417057300	-151.365
417057400	-121.138
417057500	-138.682
417057600	-121.14
417057700	-140.171
417057800	-123.038
417057900	-147.108
417058000	-121.922
417058100	-136.664
417058200	-121.928
417058300	-144.775
417058400	-123.055
417058500	-139.583
417058600	-124.411
417058700	-139.129
417058800	-124.623
417058900	-146.12
417059000	-121.974
417059100	-137.199
417059200	-123.523
417059300	-132.792
417059400	-121.838
417059500	-146.67
417059600	-121.039
417059700	-138.779
417059800	-125.14
417059900	-146.715
417060000	-122.301
417060100	-154.171
417060200	-120.47
417060300	-140.308
417060400	-122.754
417060500	-158.608
417060600	-123.355
417060700	-145.558
417060800	-121.436
417060900	-148.986
417061000	-121.586
417061100	-147.225
417061200	-120.931
417061300	-145.795
417061400	-121.982
417061500	-140.341
417061600	-122.274
417061700	-142.797
417061800	-123.521
417061900	-148.578
417062000	-123.505
417062100	-147.158
417062200	-122.612
417062300	-142.187
417062400	-122.334
417062500	-146.932
417062600	-121.368
417062700	-142.454
417062800	-121.297
417062900	-143.413
417063000	-123.072
417063100	-142.011
417063200	-122.875
417063300	-136.792
417063400	-122.97
417063500	-150.641
417063600	-123.452
417063700	-148.47
417063800	-125.096
417063900	-140.188
417064000	-120.312
417064100	-147.629
417064200	-123.889
417064300	-142.13
417064400	-121.751
417064500	-145.44
417064600	-121.756
417064700	-138.843
417064800	-120.058
417064900	-140.839
417065000	-122.955
417065100	-144.854
417065200	-123.311
417065300	-141.226
417065400	-124.491
417065500	-144.968
417065600	-124.856
417065700	-151.989
417065800	-123.762
417065900	-161.064
417066000	-124.276
417066100	-142.511
417066200	-123.065
417066300	-144.621
417066400	-122.996
417066500	-144.547
417066600	-119.609
417066700	-153.23
417066800	-123.118
417066900	-143.335
417067000	-122.065
417067100	-140.284
417067200	-123.795
417067300	-140.371
417067400	-122.809
417067500	-140.42
417067600	-122.776
417067700	-142.365
417067800	-124.46
417067900	-140.899
417068000	-123.795
417068100	-139.218
417068200	-121.423
417068300	-138.815
417068400	-122.507
417068500	-150.327
417068600	-122.009
417068700	-141.634
417068800	-122.849
417068900	-148.415
417069000	-120.672
417069100	-142.413
417069200	-122.965
417069300	-135.57
417069400	-123.217
417069500	-141.737
417069600	-122.667
417069700	-143.239
417069800	-120.824
417069900	-152.24
417070000	-123.724
417070100	-145.714
417070200	-122.001
417070300	-146.888
417070400	-123.886
417070500	-139.395
417070600	-124.539
417070700	-137.347
417070800	-124.257
417070900	-143.462
417071000	-122.7
417071100	-146.201
417071200	-121.806
417071300	-140.007
417071400	-121.701
417071500	-143.538
417071600	-122.716
417071700	-137.956
417071800	-125.434
417071900	-138.855
417072000	-122.273
417072100	-144.147
417072200	-122.575
417072300	-147.985
417072400	-121.526
417072500	-141.801
417072600	-123.915
417072700	-137.694
417072800	-122.763
417072900	-147.718
417073000	-122.196
417073100	-138.817
417073200	-122.812
417073300	-141.699
417073400	-121.084
417073500	-151.101
417073600	-122.906
417073700	-140.402
417073800	-125.487
417073900	-145.798
417074000	-122.389
417074100	-144.219
417074200	-125.352
417074300	-140.031
417074400	-124.056
417074500	-139.566
417074600	-121.412
417074700	-140.35
417074800	-122.853
417074900	-151.246
417075000	-124.374
417075100	-132.599
417075200	-123.073
417075300	-148.971
417075400	-123.735
417075500	-142.644
417075600	-122.075
417075700	-139.811
417075800	-123.507
417075900	-147.149
417076000	-123.35
417076100	-141.862
417076200	-121.001
417076300	-157.729
417076400	-122.967
417076500	-139.086
417076600	-121.785
417076700	-147.656
417076800	-123.482
417076900	-137.624
417077000	-120.621
417077100	-147.319
417077200	-123.391
417077300	-157.595
417077400	-124.341
417077500	-145.407
417077600	-121.126
417077700	-137.13
417077800	-120.681
417077900	-149.8
417078000	-125.504
417078100	-144.063
417078200	-122.516
417078300	-146.15
417078400	-122.953
417078500	-143.356
417078600	-121.807
417078700	-143.063
417078800	-122.402
417078900	-144.583
417079000	-125.731
417079100	-158.742
417079200	-120.392
417079300	-138.105
417079400	-121.374
417079500	-144.16
417079600	-122.715
417079700	-136.368
417079800	-122.567
417079900	-143.935
417080000	-122.754
417080100	-155.655
417080200	-121.279
417080300	-146.789
417080400	-121.395
417080500	-149.829
417080600	-121.894
417080700	-144.059
417080800	-123.134
417080900	-149.75
417081000	-121.981
417081100	-142.568
417081200	-122.605
417081300	-142.161
417081400	-122.479
417081500	-146.555
417081600	-120.873
417081700	-146.073
417081800	-120.642
417081900	-134.818
417082000	-121.559
417082100	-143.766
417082200	-123.068
417082300	-137.754
417082400	-124.601
417082500	-142.999
417082600	-123.36
417082700	-151.668
417082800	-126.106
417082900	-139.761
417083000	-124.359
417083100	-141.727
417083200	-122.38
417083300	-138.079
417083400	-125.312
417083500	-144.721
417083600	-122.438
417083700	-133.595
417083800	-122.114
417083900	-145.115
417084000	-121.684
417084100	-152.411
417084200	-121.875
417084300	-140.774
417084400	-121.792
417084500	-139.856
417084600	-121.018
417084700	-140.486
417084800	-121.211
417084900	-142.004
417085000	-120.222
417085100	-140.716
417085200	-121.929
417085300	-142.28
417085400	-123.441
417085500	-151.232
417085600	-125.717
417085700	-140.81
417085800	-124.753
417085900	-142.591
417086000	-122.635
417086100	-139.538
417086200	-122.515
417086300	-154.055
417086400	-123.564
417086500	-147.984
417086600	-123.043
417086700	-138.401
417086800	-124.304
417086900	-140.676
417087000	-121.86
417087100	-143.062
417087200	-122.342
417087300	-146.455
417087400	-123.503
417087500	-143.781
417087600	-124.272
417087700	-144.479
417087800	-124.512
417087900	-149.576
417088000	-126.661
417088100	-144.206
417088200	-121.662
417088300	-140.495
417088400	-123.073
417088500	-138.132
417088600	-121.482
417088700	-139.627
417088800	-124.027
417088900	-133.394
417089000	-121.351
417089100	-151.667
417089200	-125.493
417089300	-145.863
417089400	-121.575
417089500	-137.968
417089600	-122.135
417089700	-142.396
417089800	-125.098
417089900	-146.622
417090000	-121.593
417090100	-144.41
417090200	-123.152
417090300	-144.91
417090400	-124.684
417090500	-160.74
417090600	-124.815
417090700	-146.905
417090800	-125.542
417090900	-143.504
417091000	-125.157
417091100	-157.48
417091200	-120.44
417091300	-138.092
417091400	-123.475
417091500	-143.132
417091600	-123.461
417091700	-147.467
417091800	-122.242
417091900	-144.102
417092000	-123.399
417092100	-148.745
417092200	-124.151
417092300	-136.904
417092400	-122.216
417092500	-147.999
417092600	-122.886
417092700	-141.363
417092800	-123.582
417092900	-145.775
417093000	-124.111
417093100	-149.434
417093200	-124.568
417093300	-138.679
417093400	-121.814
417093500	-148.096
417093600	-121.61
417093700	-141.434
417093800	-123.05
417093900	-141.723
417094000	-124.588
417094100	-147.271
417094200	-121.084
417094300	-144.046
417094400	-123.469
417094500	-143.677
417094600	-120.841
417094700	-135.206
417094800	-122.899
417094900	-146.113
417095000	-123.364
417095100	-147.99
417095200	-121.188
417095300	-143.477
417095400	-123.319
417095500	-146.179
417095600	-120.763
417095700	-142.749
417095800	-124.925
417095900	-145.935
417096000	-123.887
417096100	-134.21
417096200	-123.546
417096300	-147.667
417096400	-122.342
417096500	-141.751
417096600	-122.626
417096700	-138.649
417096800	-121.699
417096900	-155.109
417097000	-124.345
417097100	-141.078
417097200	-122.898
417097300	-138.358
417097400	-124.168
417097500	-140.025
417097600	-123.199
417097700	-146.701
417097800	-122.412
417097900	-145.268
417098000	-124.119
417098100	-147.367
417098200	-123.596
417098300	-149.03
417098400	-124.1
417098500	-138.081
417098600	-124.337
417098700	-143.964
417098800	-124.689
417098900	-141.105
417099000	-125.791
417099100	-144.524
417099200	-122.43
417099300	-141.182
417099400	-124.543
417099500	-145.096
417099600	-122.913
417099700	-138.899
417099800	-127.099
417099900	-150.601
417100000	-123.116
417100100	-151.123
417100200	-122.412
417100300	-145.858
417100400	-120.085
417100500	-146.145
417100600	-123.214
417100700	-147.212
417100800	-123.71
417100900	-139.659
417101000	-122.76
417101100	-140.758
417101200	-124.63
417101300	-140.999
417101400	-125.374
417101500	-148.397
417101600	-123.475
417101700	-144.941
417101800	-123.29
417101900	-142.012
417102000	-123.224
417102100	-156.14
417102200	-122.724
417102300	-148.988
417102400	-125.4
417102500	-155.18
417102600	-124.005
417102700	-151.696
417102800	-123.515
417102900	-150.731
417103000	-123.731
417103100	-146.476
417103200	-122.144
417103300	-144.359
417103400	-120.612
417103500	-142.582
417103600	-124.282
417103700	-147.208
417103800	-122.505
417103900	-141.693
417104000	-123.305
417104100	-136.89
417104200	-121.75
417104300	-144.32
417104400	-122.411
417104500	-153.352
417104600	-122.219
417104700	-153.683
417104800	-122.543
417104900	-139.012
417105000	-124.204
417105100	-151.003
417105200	-124.216
417105300	-152.813
417105400	-121.932
417105500	-135.395
417105600	-121.801
417105700	-148.71
417105800	-121.445
417105900	-139.417
417106000	-123.088
417106100	-149.084
417106200	-123.783
417106300	-143.74
417106400	-121.165
417106500	-139.067
417106600	-123.337
417106700	-146.169
417106800	-124.1
417106900	-145.553
417107000	-123.074
417107100	-145.744
417107200	-121.892
417107300	-142.252
417107400	-123.345
417107500	-138.731
417107600	-124.593
417107700	-141.887
417107800	-123.197
417107900	-154.184
417108000	-122.265
417108100	-141.559
417108200	-123.448
417108300	-144.998
417108400	-126.698
417108500	-151.88
417108600	-124.215
417108700	-149.437
417108800	-125.868
417108900	-141.581
417109000	-122.047
417109100	-146.253
417109200	-124.384
417109300	-141.252
417109400	-121.535
417109500	-141.408
417109600	-122.022
417109700	-142.118
417109800	-121.952
417109900	-140.693
417110000	-123.908
417110100	-148.056
417110200	-123.266
417110300	-142.615
417110400	-124.788
417110500	-150.346
417110600	-121.901
417110700	-135.644
417110800	-120.667
417110900	-133.025
417111000	-123.765
417111100	-141.194
417111200	-122.056
417111300	-147.196
417111400	-124.906
417111500	-149.577
417111600	-121.557
417111700	-140.989
417111800	-123.503
417111900	-133.618
417112000	-120.584
417112100	-152.286
417112200	-122.477
417112300	-148.98
417112400	-122.314
417112500	-146.868
417112600	-124.28
417112700	-148.658
417112800	-121.183
417112900	-136.623
417113000	-125.867
417113100	-142.103
417113200	-124.109
417113300	-143.559
417113400	-121.078
417113500	-146.805
417113600	-121.654
417113700	-138.385
417113800	-123.052
417113900	-147.087
417114000	-124.838
417114100	-139.007
417114200	-124.675
417114300	-143.109
417114400	-124.357
417114500	-147.497
417114600	-123.094
417114700	-147.021
417114800	-123.572
417114900	-139.289
417115000	-123.185
417115100	-136.716
417115200	-121.786
417115300	-145.174
417115400	-122.651
417115500	-137.964
417115600	-118.581
417115700	-140.782
417115800	-123.378
417115900	-141.209
417116000	-123.202
417116100	-143.614
417116200	-121.228
417116300	-144.919
417116400	-120.883
417116500	-145.488
417116600	-123.096
417116700	-145.866
417116800	-121.07
417116900	-138.409
417117000	-121.637
417117100	-146.098
417117200	-121.502
417117300	-134.19
417117400	-122.173
417117500	-150.168
417117600	-123.059
417117700	-150.298
417117800	-122.685
417117900	-152.828
417118000	-122.568
417118100	-144.786
417118200	-121.739
417118300	-146.325
417118400	-122.326
417118500	-151.669
417118600	-123.554
417118700	-148.38
417118800	-122.087
417118900	-144.965
417119000	-121.681
417119100	-148.259
417119200	-125.644
417119300	-141.467
417119400	-121.338
417119500	-140.984
417119600	-124.135
417119700	-139.577
417119800	-120.913
417119900	-142.007
417120000	-123.401
417120100	-147.836
417120200	-119.995
417120300	-146.763
417120400	-122.744
417120500	-142.835
417120600	-122.466
417120700	-130.917
417120800	-121.734
417120900	-142.934
417121000	-123.027
417121100	-143.209
417121200	-123.032
417121300	-142.285
417121400	-126.518
417121500	-147.432
417121600	-122.108
417121700	-142.316
417121800	-123.396
417121900	-139.244
417122000	-123.19
417122100	-153.968
417122200	-124.367
417122300	-145.77
417122400	-123.242
417122500	-136.314
417122600	-125.079
417122700	-138.202
417122800	-123.368
417122900	-139.577
417123000	-122.862
417123100	-143.737
417123200	-124.179
417123300	-146.724
417123400	-121.554
417123500	-136.978
417123600	-122.982
417123700	-143.561
417123800	-119.688
417123900	-155.271
417124000	-120.097
417124100	-147.216
417124200	-123.479
417124300	-140.211
417124400	-123.726
417124500	-153.277
417124600	-123.727
417124700	-142.514
417124800	-121.701
417124900	-151.105
417125000	-122.749
417125100	-147.929
417125200	-122.099
417125300	-145.569
417125400	-120.733
417125500	-148.411
417125600	-121.997
417125700	-144.403
417125800	-123.349
417125900	-142.341
417126000	-122.817
417126100	-138.048
417126200	-119.971
417126300	-135.815
417126400	-121.516
417126500	-138.642
417126600	-121.716
417126700	-141.045
417126800	-124.556
417126900	-140.439
417127000	-123.741
417127100	-146.599
417127200	-122.6
417127300	-138.496
417127400	-122.541
417127500	-145.435
417127600	-120.331
417127700	-140.892
417127800	-125.634
417127900	-147.12
417128000	-123.31
417128100	-142.874
417128200	-120.765
417128300	-151.102
417128400	-120.769
417128500	-148.325
417128600	-121.997
417128700	-133.155
417128800	-123.235
417128900	-138.73
417129000	-122.689
417129100	-147.045
417129200	-122.589
417129300	-136.637
417129400	-124.658
417129500	-153.138
417129600	-122.801
417129700	-135.314
417129800	-121.799
417129900	-142.356
417130000	-122.687
417130100	-140.89
417130200	-122.007
417130300	-143.829
417130400	-124.097
417130500	-157.77
417130600	-121.995
417130700	-139.989
417130800	-123.13
417130900	-143.525
417131000	-124.502
417131100	-153.74
417131200	-121.828
417131300	-139.586
417131400	-123.583
417131500	-139.167
417131600	-122.615
417131700	-135.816
417131800	-122.262
417131900	-143.792
417132000	-121.277
417132100	-142.253
417132200	-123.322
417132300	-152.886
417132400	-120.427
417132500	-136.906
417132600	-121.495
417132700	-142.527
417132800	-124.911
417132900	-155.165
417133000	-118.102
417133100	-144.435
417133200	-122.81
417133300	-145.609
417133400	-121.468
417133500	-137.446
417133600	-124.905
417133700	-138.777
417133800	-120.66
417133900	-134.622
417134000	-121.751
417134100	-141.418
417134200	-122.985
417134300	-154.952
417134400	-122.242
417134500	-136.885
417134600	-120.991
417134700	-143.29
417134800	-123.125
417134900	-138.623
417135000	-120.082
417135100	-142.01
417135200	-125.473
417135300	-150.319
417135400	-122.199
417135500	-141.128
417135600	-123.602
417135700	-145.202
417135800	-124.31
417135900	-152.631
417136000	-122.675
417136100	-140.03
417136200	-124.835
417136300	-137.311
417136400	-124.707
417136500	-140.313
417136600	-121.108
417136700	-147.74
417136800	-124.058
417136900	-146.339
417137000	-123.791
417137100	-153.972
417137200	-121.115
417137300	-160.523
417137400	-122.823
417137500	-148.092
417137600	-125.424
417137700	-142.299
417137800	-120.543
417137900	-147.097
417138000	-121.631
417138100	-138.498
417138200	-124.767
417138300	-161.828
417138400	-124.494
417138500	-147.683
417138600	-119.75
417138700	-141.115
417138800	-120.785
417138900	-134.775
417139000	-123.668
417139100	-149.024
417139200	-122.411
417139300	-147.406
417139400	-121.43
417139500	-147.69
417139600	-124.324
417139700	-149.184
417139800	-122.35
417139900	-144.253
417140000	-120.438
417140100	-153.615
417140200	-121.648
417140300	-135.498
417140400	-121.416
417140500	-143.892
417140600	-122.944
417140700	-140.721
417140800	-122.784
417140900	-140.541
417141000	-122.473
417141100	-141.71
417141200	-121.754
417141300	-138.071
417141400	-122.993
417141500	-148.891
417141600	-124.138
417141700	-141.922
417141800	-122.453
417141900	-149.237
417142000	-123.043
417142100	-147.247
417142200	-122.523
417142300	-142.776
417142400	-122.739
417142500	-140.785
417142600	-124.573
417142700	-152.718
417142800	-124.451
417142900	-149.662
417143000	-123.298
417143100	-140.582
417143200	-122.819
417143300	-141.004
417143400	-124.537
417143500	-136.804
417143600	-122.377
417143700	-143.402
417143800	-123.323
417143900	-142.469
417144000	-122.793
417144100	-142.711
417144200	-123.968
417144300	-143.317
417144400	-122.23
417144500	-152.336
417144600	-122.522
417144700	-141.046
417144800	-121.265
417144900	-149.901
417145000	-122.166
417145100	-138.361
417145200	-123.425
417145300	-147.769
417145400	-120.692
417145500	-141.589
417145600	-122.618
417145700	-150.074
417145800	-122.621
417145900	-144.867
417146000	-122.364
417146100	-138.918
417146200	-122.289
417146300	-143.501
417146400	-121.49
417146500	-148.575
417146600	-124.399
417146700	-139.998
417146800	-123.259
417146900	-143.78
417147000	-121.714
417147100	-138.666
417147200	-123.15
417147300	-142.053
417147400	-122.691
417147500	-154.259
417147600	-123.221
417147700	-150.254
417147800	-125.392
417147900	-150.591
417148000	-120.522
417148100	-138.271
417148200	-120.182
417148300	-142.143
417148400	-122.238
417148500	-138.801
417148600	-121.217
417148700	-138.274
417148800	-122.705
417148900	-141.552
417149000	-124.262
417149100	-138.742
417149200	-122.038
417149300	-136.94
417149400	-119.67
417149500	-137.424
417149600	-120.834
417149700	-159.832
417149800	-125.128
417149900	-148.246
417150000	-122.522
417150100	-142.121
417150200	-122.635
417150300	-147.003
417150400	-118.867
417150500	-150.038
417150600	-122.725
417150700	-148.797
417150800	-119.569
417150900	-138.395
417151000	-123.503
417151100	-142.05
417151200	-123.528
417151300	-142.104
417151400	-122.022
417151500	-145.798
417151600	-122.659
417151700	-154.192
417151800	-120.821
417151900	-148.691
417152000	-122.509
417152100	-146.197
417152200	-124.152
417152300	-144.568
417152400	-121.786
417152500	-152.295
417152600	-121.061
417152700	-153.304
417152800	-120.491
417152900	-139.114
417153000	-123.753
417153100	-150.13
417153200	-123.582
417153300	-143.099
417153400	-122.243
417153500	-143.469
417153600	-123.002
417153700	-136.156
417153800	-125.363
417153900	-146.571
417154000	-119.558
417154100	-158.154
417154200	-120.365
417154300	-159.882
417154400	-122.558
417154500	-140.837
417154600	-123.523
417154700	-171.858
417154800	-123.571
417154900	-141.378
417155000	-119.552
417155100	-140.641
417155200	-124.946
417155300	-145.398
417155400	-121.491
417155500	-155.753
417155600	-123.797
417155700	-148.372
417155800	-122.627
417155900	-146.391
417156000	-123.293
417156100	-146.755
417156200	-121.472
417156300	-137.456
417156400	-121.39
417156500	-143.773
417156600	-121.016
417156700	-143.279
417156800	-121.952
417156900	-139.184
417157000	-124.168
417157100	-143.952
417157200	-120.847
417157300	-142.728
417157400	-124.023
417157500	-138.402
417157600	-123.702
417157700	-141.584
417157800	-122.116
417157900	-152.217
417158000	-123.01
417158100	-143.295
417158200	-124.855
417158300	-140.621
417158400	-121.33
417158500	-141.367
417158600	-118.364
417158700	-140.524
417158800	-123.415
417158900	-146.904
417159000	-121.4
417159100	-143.065
417159200	-122.145
417159300	-141.413
417159400	-121.084
417159500	-144.514
417159600	-123.735
417159700	-138.29
417159800	-122.809
417159900	-142.019
417160000	-123.744
417160100	-161.618
417160200	-122.259
417160300	-148.569
417160400	-120.42
417160500	-143.208
417160600	-124.202
417160700	-145.868
417160800	-124.068
417160900	-155.73
417161000	-121.429
417161100	-150.888
417161200	-122.141
417161300	-140.766
417161400	-123.724
417161500	-144.228
417161600	-120.893
417161700	-150.588
417161800	-123.447
417161900	-147
417162000	-123.863
417162100	-152.919
417162200	-123.505
417162300	-146.072
417162400	-124.168
417162500	-144.038
417162600	-124.704
417162700	-149.275
417162800	-121.64
417162900	-147.558
417163000	-123.418
417163100	-146.089
417163200	-122.032
417163300	-148.605
417163400	-123.452
417163500	-131.55
417163600	-120.619
417163700	-141.082
417163800	-121.229
417163900	-142.436
417164000	-122.673
417164100	-149.548
417164200	-124.612
417164300	-144.916
417164400	-121.904
417164500	-158.233
417164600	-126
417164700	-144.991
417164800	-121.272
417164900	-140.25
417165000	-122.183
417165100	-149.621
417165200	-122.029
417165300	-145.196
417165400	-121.465
417165500	-139.427
417165600	-122.246
417165700	-146.475
417165800	-123.087
417165900	-144.43
417166000	-118.923
417166100	-141.917
417166200	-122.066
417166300	-135.747
417166400	-121.384
417166500	-137.685
417166600	-121.187
417166700	-140.666
417166800	-119.138
417166900	-140.284
417167000	-122.974
417167100	-138.869
417167200	-121.557
417167300	-140.303
417167400	-121.121
417167500	-141.228
417167600	-118.672
417167700	-141.824
417167800	-119.428
417167900	-141.257
417168000	-120.392
417168100	-141.24
417168200	-121.313
417168300	-137.163
417168400	-121.912
417168500	-145.784
417168600	-122.542
417168700	-144.673
417168800	-122.023
417168900	-144.181
417169000	-121.751
417169100	-150.545
417169200	-120.045
417169300	-147.553
417169400	-121.36
417169500	-141.735
417169600	-122.77
417169700	-136.175
417169800	-122.845
417169900	-137.956
417170000	-122.405
417170100	-144.576
417170200	-121.887
417170300	-141.384
417170400	-122.231
417170500	-141.932
417170600	-119.65
417170700	-142.193
417170800	-121.276
417170900	-145.437
417171000	-121.219
417171100	-148.32
417171200	-123.448
417171300	-135.074
417171400	-120.471
417171500	-159.039
417171600	-119.267
417171700	-144.623
417171800	-121.111
417171900	-137.798
417172000	-123.472
417172100	-136.74
417172200	-121.762
417172300	-138.751
417172400	-124.057
417172500	-144.816
417172600	-120.695
417172700	-139.546
417172800	-121.72
417172900	-140.701
417173000	-121.935
417173100	-141.261
417173200	-120.844
417173300	-135.031
417173400	-123.288
417173500	-139.655
417173600	-121.152
417173700	-144.718
417173800	-124.558
417173900	-138.338
417174000	-122.994
417174100	-140.103
417174200	-121.293
417174300	-151.968
417174400	-122.651
417174500	-142.4
417174600	-122.2
417174700	-153.485
417174800	-118.061
417174900	-137.531
417175000	-120.541
417175100	-140.872
417175200	-123.208
417175300	-146.351
417175400	-119.417
417175500	-133.741
417175600	-124.94
417175700	-144.775
417175800	-122.45
417175900	-147.185
417176000	-120.915
417176100	-142.287
417176200	-119.973
417176300	-138.283
417176400	-122.866
417176500	-143.974
417176600	-123.3
417176700	-144.094
417176800	-124.295
417176900	-139.474
417177000	-125.31
417177100	-143.843
417177200	-121.755
417177300	-135.6
417177400	-123.13
417177500	-152.802
417177600	-120.149
417177700	-141.733
417177800	-120.596
417177900	-142.3
417178000	-120.982
417178100	-134.468
417178200	-121.03
417178300	-148.405
417178400	-121.547
417178500	-146.947
417178600	-119.474
417178700	-143.275
417178800	-122.967
417178900	-138.436
417179000	-121.688
417179100	-146.318
417179200	-125.05
417179300	-137.567
417179400	-123.504
417179500	-140.927
417179600	-120.97
417179700	-139.882
417179800	-121.399
417179900	-145.198
417180000	-120.775
417180100	-146.439
417180200	-121.358
417180300	-141.33
417180400	-121.018
417180500	-139.656
417180600	-122.105
417180700	-140.264
417180800	-121.309
417180900	-138.5
417181000	-122.976
417181100	-138.419
417181200	-123.808
417181300	-136.964
417181400	-122.907
417181500	-141.524
417181600	-121.933
417181700	-143.957
417181800	-124.57
417181900	-142.017
417182000	-121.282
417182100	-136.09
417182200	-120.923
417182300	-139.445
417182400	-120.973
417182500	-146.592
417182600	-120.164
417182700	-144.619
417182800	-123.437
417182900	-140.837
417183000	-121.618
417183100	-144.044
417183200	-122.574
417183300	-151.624
417183400	-121.684
417183500	-153.353
417183600	-121.514
417183700	-137.11
417183800	-122.644
417183900	-144.289
417184000	-121.152
417184100	-142.168
417184200	-123.151
417184300	-135.221
417184400	-124.086
417184500	-146.436
417184600	-121.904
417184700	-132.231
417184800	-122.264
417184900	-143.338
417185000	-123.036
417185100	-145.963
417185200	-122.132
417185300	-141.018
417185400	-123.672
417185500	-158.767
417185600	-121.709
417185700	-137.167
417185800	-123.2
417185900	-142.279
417186000	-119.775
417186100	-146.912
417186200	-121.572
417186300	-143.74
417186400	-123.142
417186500	-144.334
417186600	-121.394
417186700	-149.578
417186800	-120.723
417186900	-140.642
417187000	-122.577
417187100	-147.661
417187200	-121.594
417187300	-135.111
417187400	-121.393
417187500	-142.188
417187600	-124.176
417187700	-136.252
417187800	-122.543
417187900	-142.708
417188000	-121.727
417188100	-141.698
417188200	-122.06
417188300	-146.515
417188400	-122.111
417188500	-139.991
417188600	-119.725
417188700	-140.438
417188800	-122.356
417188900	-141.849
417189000	-123.904
417189100	-137.354
417189200	-121.685
417189300	-142.034
417189400	-122.842
417189500	-147.687
417189600	-119.859
417189700	-137.362
417189800	-123.318
417189900	-140.812
417190000	-121.772
417190100	-143.853
417190200	-122.03
417190300	-144.519
417190400	-123.37
417190500	-146.314
417190600	-123.664
417190700	-149.77
417190800	-121.586
417190900	-138.979
417191000	-121.11
417191100	-142.837
417191200	-122.953
417191300	-138.187
417191400	-120.341
417191500	-141.503
417191600	-124.906
417191700	-138.386
417191800	-121.687
417191900	-143.561
417192000	-120.577
417192100	-136.274
417192200	-123.636
417192300	-134.759
417192400	-124.147
417192500	-146.117
417192600	-119.964
417192700	-138.611
417192800	-123.456
417192900	-147.336
417193000	-118.136
417193100	-139.981
417193200	-118.51
417193300	-141.517
417193400	-122.711
417193500	-137.287
417193600	-123.148
417193700	-148.937
417193800	-121.237
417193900	-144.948
417194000	-123.683
417194100	-140.911
417194200	-123.305
417194300	-141.891
417194400	-121.53
417194500	-150.583
417194600	-122.707
417194700	-143.079
417194800	-122.292
417194900	-145.762
417195000	-122.155
417195100	-146.527
417195200	-119.459
417195300	-131.139
417195400	-119.689
417195500	-154.723
417195600	-121.974
417195700	-139.428
417195800	-123.031
417195900	-149.924
417196000	-123.639
417196100	-145.098
417196200	-123.209
417196300	-142.698
417196400	-123.262
417196500	-142.043
417196600	-121.703
417196700	-138.318
417196800	-123.192
417196900	-138.715
417197000	-120.883
417197100	-154.303
417197200	-121.901
417197300	-140.597
417197400	-121.462
417197500	-131.96
417197600	-122.85
417197700	-135.693
417197800	-119.698
417197900	-150.296
417198000	-121.93
417198100	-143.324
417198200	-122.37
417198300	-142.651
417198400	-122.595
417198500	-145.802
417198600	-120.851
417198700	-146.184
417198800	-123.141
417198900	-139.352
417199000	-121.984
417199100	-138.532
417199200	-118.705
417199300	-136.401
417199400	-122.099
417199500	-143.154
417199600	-119.269
417199700	-140.563
417199800	-119.277
417199900	-154.624
417200000	-121.745
417200100	-151.633
417200200	-122.063
417200300	-141.649
417200400	-119.123
417200500	-135.078
417200600	-121.787
417200700	-147.265
417200800	-120.616
417200900	-144.614
417201000	-122.818
417201100	-140.364
417201200	-122.963
417201300	-140.648
417201400	-122.968
417201500	-146.252
417201600	-119.806
417201700	-140.279
417201800	-122.766
417201900	-156.901
417202000	-122.624
417202100	-134.304
417202200	-122.142
417202300	-150.022
417202400	-120.675
417202500	-142.652
417202600	-119.775
417202700	-137.815
417202800	-121.486
417202900	-139.066
417203000	-120.369
417203100	-140.404
417203200	-120.437
417203300	-133.576
417203400	-121.83
417203500	-144.486
417203600	-118.358
417203700	-139.617
417203800	-121.61
417203900	-140.65
417204000	-121.997
417204100	-137.603
417204200	-120.989
417204300	-132.979
417204400	-120.608
417204500	-142.712
417204600	-121.519
417204700	-152.125
417204800	-118.788
417204900	-140.254
417205000	-121.519
417205100	-135.027
417205200	-122.509
417205300	-136.441
417205400	-122.446
417205500	-140.679
417205600	-122.446
417205700	-142.147
417205800	-123.204
417205900	-150.703
417206000	-122.93
417206100	-151.676
417206200	-121.267
417206300	-155.84
417206400	-122.79
417206500	-150.778
417206600	-121.731
417206700	-142.572
417206800	-122.525
417206900	-143.266
417207000	-121.796
417207100	-132.605
417207200	-121.186
417207300	-141.731
417207400	-121.583
417207500	-145.229
417207600	-121.103
417207700	-150.189
417207800	-119.661
417207900	-141.047
417208000	-120.902
417208100	-150.192
417208200	-117.98
417208300	-140.462
417208400	-121.926
417208500	-136.26
417208600	-124.156
417208700	-145.128
417208800	-121.488
417208900	-145.721
417209000	-122.094
417209100	-138.156
417209200	-120.661
417209300	-140.281
417209400	-122.922
417209500	-138.511
417209600	-119.547
417209700	-140.896
417209800	-119.895
417209900	-137.871
417210000	-119.534
417210100	-141.881
417210200	-122.402
417210300	-130.729
417210400	-119.889
417210500	-142.16
417210600	-121.14
417210700	-148.265
417210800	-122.187
417210900	-140.274
417211000	-123.677
417211100	-142.613
417211200	-119.56
417211300	-139.82
417211400	-123.989
417211500	-140.405
417211600	-121.942
417211700	-142.596
417211800	-120.79
417211900	-142.722
417212000	-122.838
417212100	-157.623
417212200	-121.276
417212300	-136.373
417212400	-123.909
417212500	-147.578
417212600	-118.663
417212700	-133.376
417212800	-118.668
417212900	-148.249
417213000	-120.476
417213100	-141.267
417213200	-120.443
417213300	-143.368
417213400	-120.127
417213500	-137.728
417213600	-120.555
417213700	-133.688
417213800	-121.264
417213900	-142.255
417214000	-121.641
417214100	-136.006
417214200	-119.327
417214300	-139.453
417214400	-121.244
417214500	-148.235
417214600	-124.445
417214700	-142.392
417214800	-121.684
417214900	-142.877
417215000	-122.935
417215100	-140.826
417215200	-120.247
417215300	-141.673
417215400	-121.736
417215500	-142.679
417215600	-123.405
417215700	-134.169
417215800	-121.546
417215900	-140.165
417216000	-119.05
417216100	-138.839
417216200	-121.835
417216300	-142.484
417216400	-120.981
417216500	-134.347
417216600	-122.438
417216700	-134.919
417216800	-119.101
417216900	-133.687
417217000	-119.928
417217100	-142.33
417217200	-117.129
417217300	-134.601
417217400	-118.883
417217500	-145.09
417217600	-119.913
417217700	-151.358
417217800	-123.803
417217900	-143.644
417218000	-120.46
417218100	-137.702
417218200	-123.308
417218300	-154.185
417218400	-120.456
417218500	-137.814
417218600	-120.448
417218700	-147.207
417218800	-121.301
417218900	-148.554
417219000	-119.591
417219100	-138.9
417219200	-122.207
417219300	-138.7
417219400	-119.131
417219500	-145.953
417219600	-121.613
417219700	-143.97
417219800	-123.964
417219900	-147.904
417220000	-122.095
417220100	-139.027
417220200	-123.262
417220300	-145.783
417220400	-119.732
417220500	-146.516
417220600	-116.185
417220700	-150.251
417220800	-124.264
417220900	-139.816
417221000	-117.752
417221100	-141.99
417221200	-121.681
417221300	-137.559
417221400	-123.269
417221500	-143.27
417221600	-120.209
417221700	-147.266
417221800	-121.839
417221900	-144.705
417222000	-121.685
417222100	-144.86
417222200	-120.201
417222300	-143.034
417222400	-121.154
417222500	-139.576
417222600	-121.338
417222700	-140.506
417222800	-122.472
417222900	-140.989
417223000	-118.951
417223100	-145.043
417223200	-118.605
417223300	-138.087
417223400	-119.951
417223500	-136.571
417223600	-119.609
417223700	-134.93
417223800	-119.807
417223900	-139.632
417224000	-120.136
417224100	-143.402
417224200	-120.137
417224300	-144.863
417224400	-119.466
417224500	-141.644
417224600	-121.67
417224700	-135.317
417224800	-122.744
417224900	-145.724
417225000	-119.99
417225100	-136.624
417225200	-118.407
417225300	-147.185
417225400	-118.929
417225500	-151.561
417225600	-120.971
417225700	-133.571
417225800	-119.947
417225900	-139.267
417226000	-120.241
417226100	-136.799
417226200	-119.973
417226300	-142.126
417226400	-119.969
417226500	-130.382
417226600	-118.563
417226700	-138.665
417226800	-118.565
417226900	-133.919
417227000	-122.337
417227100	-141.896
417227200	-122.807
417227300	-136.437
417227400	-120.508
417227500	-138.715
417227600	-121.055
417227700	-143.61
417227800	-121.055
417227900	-144.686
417228000	-117.754
417228100	-140.634
417228200	-118.986
417228300	-143.495
417228400	-117.585
417228500	-137.147
417228600	-119.737
417228700	-145.349
417228800	-121.497
417228900	-136.005
417229000	-119.243
417229100	-133.365
417229200	-121.582
417229300	-137.814
417229400	-119.92
417229500	-155.22
417229600	-118.43
417229700	-153.221
417229800	-120.897
417229900	-134.235
417230000	-119.9
417230100	-143.201
417230200	-119.643
417230300	-150.05
417230400	-123.428
417230500	-141.78
417230600	-120.593
417230700	-132.416
417230800	-119.566
417230900	-138.068
417231000	-119.314
417231100	-136.324
417231200	-121.964
417231300	-138.422
417231400	-119.567
417231500	-141.152
417231600	-120.451
417231700	-141.627
417231800	-120.779
417231900	-136.55
417232000	-118.294
417232100	-149.624
417232200	-121.111
417232300	-139.156
417232400	-120.449
417232500	-149.063
417232600	-121.026
417232700	-142.318
417232800	-118.286
417232900	-136.495
417233000	-115.843
417233100	-140.206
417233200	-120.864
417233300	-145.11
417233400	-118.72
417233500	-159.983
417233600	-117.093
417233700	-140.155
417233800	-119.122
417233900	-138.103
417234000	-119.163
417234100	-141.889
417234200	-120.66
417234300	-138.678
417234400	-122.779
417234500	-140.596
417234600	-118.897
417234700	-139.563
417234800	-119.905
417234900	-140.27
417235000	-120.098
417235100	-136.929
417235200	-120.098
417235300	-137.907
417235400	-119.896
417235500	-140.01
417235600	-120.366
417235700	-156.272
417235800	-120.769
417235900	-135.666
417236000	-119.256
417236100	-133.9
417236200	-118.886
417236300	-134.584
417236400	-118.86
417236500	-139.508
417236600	-118.392
417236700	-134.874
417236800	-119.381
417236900	-135.087
417237000	-117.931
417237100	-137.632
417237200	-118.666
417237300	-135.525
417237400	-119.094
417237500	-142.867
417237600	-119.619
417237700	-146.865
417237800	-121.531
417237900	-148.476
417238000	-119.406
417238100	-144.663
417238200	-123.067
417238300	-144.595
417238400	-116.387
417238500	-141.361
417238600	-121.189
417238700	-130.209
417238800	-119.357
417238900	-132.533
417239000	-117.793
417239100	-144.741
417239200	-119.865
417239300	-140.657
417239400	-120.586
417239500	-143.755
417239600	-120.254
417239700	-137.377
417239800	-119.976
417239900	-137.761
417240000	-119.081
417240100	-136.491
417240200	-120.154
417240300	-141.993
417240400	-121.27
417240500	-142.363
417240600	-117.014
417240700	-146.784
417240800	-120.729
417240900	-142.095
417241000	-120.289
417241100	-139.747
417241200	-119.826
417241300	-145.066
417241400	-118.424
417241500	-136.999
417241600	-119.776
417241700	-145.807
417241800	-119.494
417241900	-142.228
417242000	-118.406
417242100	-134.694
417242200	-119.87
417242300	-145.766
417242400	-117.651
417242500	-138.876
417242600	-120.682
417242700	-134.153
417242800	-120.001
417242900	-133.43
417243000	-118.522
417243100	-138.986
417243200	-119.188
417243300	-138.47
417243400	-118.306
417243500	-140.925
417243600	-117.142
417243700	-150.274
417243800	-117.768
417243900	-132.92
417244000	-119.317
417244100	-153.853
417244200	-118.939
417244300	-145.633
417244400	-117.559
417244500	-133.064
417244600	-116.804
417244700	-137.678
417244800	-119.48
417244900	-148.683
417245000	-120.746
417245100	-143.198
417245200	-120.182
417245300	-148.524
417245400	-118.915
417245500	-145.385
417245600	-117.894
417245700	-139.086
417245800	-120.881
417245900	-132.933
417246000	-118.102
417246100	-135.145
417246200	-120.444
417246300	-140.671
417246400	-119.031
417246500	-137.432
417246600	-120.583
417246700	-142.249
417246800	-119.806
417246900	-138.395
417247000	-119.779
417247100	-138.05
417247200	-118.437
417247300	-136.15
417247400	-115.94
417247500	-139.243
417247600	-118.018
417247700	-140.142
417247800	-119.649
417247900	-138
417248000	-119.028
417248100	-139.191
417248200	-117.277
417248300	-133.918
417248400	-117.044
417248500	-137.548
417248600	-117.261
417248700	-137.834
417248800	-116.851
417248900	-151.511
417249000	-116.854
417249100	-133.772
417249200	-116.874
417249300	-146.241
417249400	-117.665
417249500	-137.851
417249600	-118.355
417249700	-139.109
417249800	-114.505
[truncated: 18,002 more rows]
