# Supplementary material for: Passive frequency comb generation at radiofrequency for ranging applications
Source: Nat Commun. 2024 Apr 2;15:2844. doi: 10.1038/s41467-024-46940-2 (PMC10987526; doi:10.1038/s41467-024-46940-2)
Supplement: Supplementary file 5 — Source Data [file 41467_2024_46940_MOESM5_ESM.zip › Figure3_Data/836_10MHz_-07_30dBm.xlsx]

## Sheet: Sheet1
frequency (Hz)	power (dBm)
417050000	-123.387
417050100	-138.815
417050200	-123.236
417050300	-141.755
417050400	-119.618
417050500	-136.484
417050600	-122.178
417050700	-138.847
417050800	-122.52
417050900	-144.748
417051000	-124.121
417051100	-141.986
417051200	-120.916
417051300	-145.485
417051400	-122.468
417051500	-142.469
417051600	-122.672
417051700	-143.994
417051800	-121.761
417051900	-152.95
417052000	-124.485
417052100	-142.757
417052200	-121.614
417052300	-139.855
417052400	-122.85
417052500	-142.029
417052600	-125.259
417052700	-143.566
417052800	-126.222
417052900	-139.084
417053000	-124.19
417053100	-149.031
417053200	-123.12
417053300	-135.506
417053400	-122.842
417053500	-150.876
417053600	-123.742
417053700	-142.388
417053800	-120.057
417053900	-141.434
417054000	-125.159
417054100	-143.717
417054200	-123.283
417054300	-149.901
417054400	-121.871
417054500	-136.655
417054600	-120.388
417054700	-148.981
417054800	-122.644
417054900	-146.782
417055000	-122.59
417055100	-151.76
417055200	-124.199
417055300	-141.852
417055400	-123.527
417055500	-143.896
417055600	-124.048
417055700	-147.67
417055800	-122.42
417055900	-144.118
417056000	-122.821
417056100	-147.823
417056200	-123.487
417056300	-138.633
417056400	-120.96
417056500	-138.526
417056600	-124.259
417056700	-144.108
417056800	-125.543
417056900	-149.3
417057000	-122.975
417057100	-141.067
417057200	-123.832
417057300	-134.954
417057400	-122.842
417057500	-147.887
417057600	-123.21
417057700	-145.744
417057800	-124.651
417057900	-140.734
417058000	-121.779
417058100	-139.4
417058200	-122.5
417058300	-156.466
417058400	-123.17
417058500	-145.886
417058600	-121.197
417058700	-153.485
417058800	-121.189
417058900	-144.669
417059000	-123.36
417059100	-146.622
417059200	-121.238
417059300	-155.56
417059400	-122.19
417059500	-142.908
417059600	-123.349
417059700	-139.646
417059800	-122.343
417059900	-150.593
417060000	-124.498
417060100	-138.134
417060200	-119.011
417060300	-146.662
417060400	-123.56
417060500	-145.952
417060600	-122.925
417060700	-138.843
417060800	-124.484
417060900	-150.738
417061000	-121.568
417061100	-147.258
417061200	-121.06
417061300	-150.592
417061400	-123.377
417061500	-144.158
417061600	-123.309
417061700	-141.432
417061800	-119.834
417061900	-142.774
417062000	-124.226
417062100	-140.133
417062200	-121.775
417062300	-148.016
417062400	-123.484
417062500	-142.084
417062600	-123.586
417062700	-139.32
417062800	-119.73
417062900	-138.863
417063000	-121.957
417063100	-165.149
417063200	-122.709
417063300	-141.685
417063400	-122.91
417063500	-136.111
417063600	-124.036
417063700	-144.944
417063800	-121.815
417063900	-139.154
417064000	-119.202
417064100	-139.517
417064200	-123.759
417064300	-143.024
417064400	-122.987
417064500	-149.318
417064600	-120.914
417064700	-138.172
417064800	-119.805
417064900	-142.215
417065000	-123.615
417065100	-140.98
417065200	-119.923
417065300	-147.305
417065400	-122.332
417065500	-140.338
417065600	-122.239
417065700	-138.392
417065800	-122.963
417065900	-158.889
417066000	-122.908
417066100	-143.616
417066200	-121.713
417066300	-143.89
417066400	-121.731
417066500	-154.893
417066600	-122.375
417066700	-141.348
417066800	-122.022
417066900	-150.649
417067000	-124.153
417067100	-138.448
417067200	-122.214
417067300	-147.26
417067400	-121.189
417067500	-138.205
417067600	-121.506
417067700	-135.336
417067800	-122.358
417067900	-140.008
417068000	-123.093
417068100	-140.782
417068200	-122.627
417068300	-144.091
417068400	-121.701
417068500	-152.718
417068600	-122.58
417068700	-138.525
417068800	-123.418
417068900	-147.673
417069000	-123.891
417069100	-142.625
417069200	-123.731
417069300	-138.984
417069400	-124.347
417069500	-147.099
417069600	-124.898
417069700	-137.713
417069800	-123.451
417069900	-150.394
417070000	-123.751
417070100	-146.074
417070200	-123.76
417070300	-135.472
417070400	-124.061
417070500	-137.346
417070600	-123.223
417070700	-143.808
417070800	-121.615
417070900	-156.906
417071000	-122.748
417071100	-145.289
417071200	-124.968
417071300	-154.845
417071400	-121.813
417071500	-137.071
417071600	-121.051
417071700	-137.567
417071800	-123.397
417071900	-140.637
417072000	-123.412
417072100	-133.035
417072200	-122.236
417072300	-147.713
417072400	-123.148
417072500	-143.953
417072600	-123.105
417072700	-166.692
417072800	-121.184
417072900	-135.43
417073000	-121.827
417073100	-140.575
417073200	-120.583
417073300	-137.195
417073400	-120.657
417073500	-144.924
417073600	-123.627
417073700	-140.522
417073800	-120.387
417073900	-140.175
417074000	-122.926
417074100	-143.286
417074200	-119.735
417074300	-141.592
417074400	-122.313
417074500	-149.851
417074600	-124.917
417074700	-157.774
417074800	-123.394
417074900	-142.394
417075000	-124.598
417075100	-147.388
417075200	-121.318
417075300	-149.63
417075400	-124.484
417075500	-145.386
417075600	-121.955
417075700	-135.517
417075800	-125.428
417075900	-144.719
417076000	-122.957
417076100	-140.346
417076200	-121.625
417076300	-140.62
417076400	-122.758
417076500	-149.16
417076600	-122.511
417076700	-142.256
417076800	-123.982
417076900	-149.754
417077000	-121.938
417077100	-136.343
417077200	-121.065
417077300	-155.767
417077400	-121.445
417077500	-148.89
417077600	-123.075
417077700	-134.849
417077800	-121.987
417077900	-135.901
417078000	-121.162
417078100	-143.802
417078200	-122.782
417078300	-138.554
417078400	-119.62
417078500	-141.718
417078600	-122.116
417078700	-145.231
417078800	-123.387
417078900	-145.693
417079000	-121.711
417079100	-144.518
417079200	-122.459
417079300	-145.461
417079400	-122.497
417079500	-140.405
417079600	-124.176
417079700	-145.317
417079800	-123.754
417079900	-152.503
417080000	-122.775
417080100	-140.952
417080200	-120.532
417080300	-146.056
417080400	-121.904
417080500	-140.19
417080600	-121.561
417080700	-145.683
417080800	-120.442
417080900	-139.414
417081000	-122.137
417081100	-133.347
417081200	-123.038
417081300	-141.355
417081400	-123.165
417081500	-143.341
417081600	-121.096
417081700	-145.185
417081800	-123.899
417081900	-147.26
417082000	-121.454
417082100	-137.269
417082200	-124.254
417082300	-147.698
417082400	-121.003
417082500	-139.182
417082600	-122.372
417082700	-137.595
417082800	-123.205
417082900	-143.625
417083000	-123.168
417083100	-147.82
417083200	-123.366
417083300	-147.86
417083400	-123.106
417083500	-146.032
417083600	-123.295
417083700	-147.32
417083800	-123.983
417083900	-154.661
417084000	-122.641
417084100	-141.565
417084200	-122.997
417084300	-149.608
417084400	-122.678
417084500	-150.619
417084600	-123.961
417084700	-144.963
417084800	-121.252
417084900	-141.683
417085000	-125.384
417085100	-146.261
417085200	-124.353
417085300	-159.252
417085400	-121.402
417085500	-138.574
417085600	-123.804
417085700	-152.016
417085800	-124.228
417085900	-141.917
417086000	-119.883
417086100	-139.699
417086200	-123.431
417086300	-140.5
417086400	-124.028
417086500	-146.735
417086600	-125.545
417086700	-148.577
417086800	-122.294
417086900	-138.828
417087000	-125.857
417087100	-142.859
417087200	-124.332
417087300	-141.3
417087400	-121.621
417087500	-142.558
417087600	-123.819
417087700	-147.214
417087800	-124.9
417087900	-146.012
417088000	-124.433
417088100	-141.151
417088200	-121.864
417088300	-142.591
417088400	-122.308
417088500	-152.443
417088600	-123.094
417088700	-151.612
417088800	-121.431
417088900	-144.4
417089000	-123.254
417089100	-145.748
417089200	-123.142
417089300	-148.655
417089400	-123.039
417089500	-144.534
417089600	-123.241
417089700	-134.485
417089800	-123.247
417089900	-138.901
417090000	-123.572
417090100	-141.191
417090200	-121.442
417090300	-148.121
417090400	-122.251
417090500	-144.626
417090600	-122.492
417090700	-136.339
417090800	-121.985
417090900	-158.75
417091000	-123.138
417091100	-146.723
417091200	-122.078
417091300	-149.627
417091400	-122.83
417091500	-143.514
417091600	-123.069
417091700	-135.904
417091800	-120.707
417091900	-152.664
417092000	-120.975
417092100	-140.615
417092200	-120.724
417092300	-144.883
417092400	-123.917
417092500	-148.143
417092600	-126.254
417092700	-141.813
417092800	-119.217
417092900	-148.481
417093000	-123.053
417093100	-153.582
417093200	-119.001
417093300	-171.462
417093400	-123.33
417093500	-150.537
417093600	-124.351
417093700	-143.011
417093800	-121.977
417093900	-142.773
417094000	-124.178
417094100	-152.778
417094200	-121.46
417094300	-151.959
417094400	-123.33
417094500	-140.646
417094600	-121.806
417094700	-144.966
417094800	-127.024
417094900	-150.236
417095000	-121.338
417095100	-130.958
417095200	-121.487
417095300	-146.408
417095400	-121.441
417095500	-136.313
417095600	-122.786
417095700	-136.079
417095800	-121.65
417095900	-142.95
417096000	-123.482
417096100	-143.629
417096200	-122.55
417096300	-135.242
417096400	-125.236
417096500	-143.131
417096600	-122.68
417096700	-149.015
417096800	-122.148
417096900	-141.564
417097000	-124.241
417097100	-139.267
417097200	-123.093
417097300	-146.235
417097400	-124.742
417097500	-145.716
417097600	-123.053
417097700	-141.512
417097800	-122.344
417097900	-147.519
417098000	-120.529
417098100	-131.881
417098200	-122.718
417098300	-166.494
417098400	-121.073
417098500	-141.217
417098600	-122.255
417098700	-142.763
417098800	-122.251
417098900	-142.992
417099000	-125.15
417099100	-134.426
417099200	-124.886
417099300	-156.764
417099400	-121.723
417099500	-145.256
417099600	-123.492
417099700	-140.607
417099800	-121.702
417099900	-137.976
417100000	-120.626
417100100	-143.347
417100200	-124.399
417100300	-147.538
417100400	-123.115
417100500	-150.994
417100600	-125.738
417100700	-142.572
417100800	-121.297
417100900	-136.137
417101000	-122.201
417101100	-140.295
417101200	-121.422
417101300	-149.04
417101400	-123.665
417101500	-141.77
417101600	-123.856
417101700	-146.656
417101800	-122.816
417101900	-144.805
417102000	-123.962
417102100	-144.166
417102200	-123.535
417102300	-140.661
417102400	-123.008
417102500	-150.279
417102600	-124.062
417102700	-151.86
417102800	-124.726
417102900	-140.21
417103000	-122.094
417103100	-142.249
417103200	-124.97
417103300	-145.059
417103400	-120.915
417103500	-138.628
417103600	-120.911
417103700	-137.096
417103800	-122.993
417103900	-137.203
417104000	-123.039
417104100	-145.7
417104200	-121.779
417104300	-138.76
417104400	-123.968
417104500	-142.857
417104600	-122.059
417104700	-138.57
417104800	-121.838
417104900	-154.327
417105000	-124.155
417105100	-138.473
417105200	-122.418
417105300	-145.867
417105400	-120.292
417105500	-144.706
417105600	-123.825
417105700	-158.473
417105800	-122.697
417105900	-139.021
417106000	-121.216
417106100	-137.121
417106200	-123.272
417106300	-138.204
417106400	-123.65
417106500	-140.756
417106600	-123.234
417106700	-140.969
417106800	-124.654
417106900	-146.95
417107000	-123.779
417107100	-141.154
417107200	-123.612
417107300	-147.665
417107400	-122.756
417107500	-166.856
417107600	-124.537
417107700	-141.641
417107800	-122.822
417107900	-138.698
417108000	-123.81
417108100	-145.058
417108200	-125.362
417108300	-149.968
417108400	-120.937
417108500	-140.326
417108600	-121.355
417108700	-142.89
417108800	-122.439
417108900	-167.005
417109000	-122.423
417109100	-150.379
417109200	-121.791
417109300	-133.813
417109400	-123.213
417109500	-144.052
417109600	-123.302
417109700	-142.905
417109800	-121.032
417109900	-136.828
417110000	-122.11
417110100	-142.286
417110200	-123.552
417110300	-139.469
417110400	-123.53
417110500	-160.1
417110600	-124.509
417110700	-139.138
417110800	-124.558
417110900	-138.685
417111000	-122.577
417111100	-137.377
417111200	-122.984
417111300	-139.148
417111400	-125.913
417111500	-133.797
417111600	-119.44
417111700	-157.726
417111800	-122.86
417111900	-159.847
417112000	-121.969
417112100	-148.376
417112200	-123.798
417112300	-151.562
417112400	-121.66
417112500	-135.628
417112600	-120.976
417112700	-160.993
417112800	-126.866
417112900	-143.468
417113000	-122.146
417113100	-142.678
417113200	-123.359
417113300	-137.845
417113400	-124.184
417113500	-144.941
417113600	-120.502
417113700	-147.865
417113800	-121.089
417113900	-145.748
417114000	-122.342
417114100	-140.847
417114200	-120.658
417114300	-143.222
417114400	-122.003
417114500	-142.35
417114600	-122.018
417114700	-161.408
417114800	-120.686
417114900	-143.955
417115000	-122.601
417115100	-142.998
417115200	-123.95
417115300	-144.601
417115400	-123.227
417115500	-139.539
417115600	-123.922
417115700	-139.675
417115800	-120.118
417115900	-146.999
417116000	-124.759
417116100	-138.407
417116200	-122.925
417116300	-138.445
417116400	-122.926
417116500	-153.954
417116600	-123.797
417116700	-149.211
417116800	-123.212
417116900	-135.992
417117000	-121.367
417117100	-151.308
417117200	-123.318
417117300	-139.223
417117400	-122.229
417117500	-146.818
417117600	-124.48
417117700	-160.922
417117800	-120.745
417117900	-150.648
417118000	-121.787
417118100	-140.903
417118200	-123.713
417118300	-150.849
417118400	-124.19
417118500	-139.582
417118600	-124.995
417118700	-137.771
417118800	-121.058
417118900	-159.819
417119000	-121.234
417119100	-148.436
417119200	-121.649
417119300	-156.025
417119400	-125.275
417119500	-139.664
417119600	-123.232
417119700	-139.893
417119800	-121.304
417119900	-146.87
417120000	-122.924
417120100	-149.096
417120200	-125.057
417120300	-143.989
417120400	-122.645
417120500	-136.596
417120600	-122.262
417120700	-141.542
417120800	-124.122
417120900	-149.096
417121000	-122.322
417121100	-143.164
417121200	-122.262
417121300	-140.291
417121400	-122.262
417121500	-142.091
417121600	-120.778
417121700	-144.824
417121800	-122.172
417121900	-149.961
417122000	-122.133
417122100	-134.846
417122200	-120.672
417122300	-138.369
417122400	-123.369
417122500	-145.804
417122600	-122.529
417122700	-140.034
417122800	-122.473
417122900	-152.589
417123000	-120.811
417123100	-143
417123200	-123.184
417123300	-140.669
417123400	-121.682
417123500	-142.494
417123600	-123.264
417123700	-143.631
417123800	-119.32
417123900	-142.717
417124000	-121.57
417124100	-141.764
417124200	-123.794
417124300	-145.715
417124400	-122.795
417124500	-142.056
417124600	-124.499
417124700	-139.398
417124800	-123.923
417124900	-137.828
417125000	-122.264
417125100	-146.855
417125200	-123.53
417125300	-150.844
417125400	-122.47
417125500	-141.274
417125600	-123.508
417125700	-139.466
417125800	-122.642
417125900	-150.024
417126000	-120.046
417126100	-149.833
417126200	-122.527
417126300	-139.36
417126400	-120.757
417126500	-142.502
417126600	-119.759
417126700	-147.48
417126800	-126.426
417126900	-133.336
417127000	-122.644
417127100	-146.176
417127200	-123.984
417127300	-139.088
417127400	-120.489
417127500	-136.674
417127600	-123.78
417127700	-150.136
417127800	-122.534
417127900	-145.677
417128000	-123.218
417128100	-143.541
417128200	-122.451
417128300	-143.044
417128400	-121.552
417128500	-149.075
417128600	-122.081
417128700	-141.912
417128800	-123.472
417128900	-140.565
417129000	-123.166
417129100	-140.758
417129200	-119.676
417129300	-147.9
417129400	-122.959
417129500	-134.974
417129600	-122.841
417129700	-146.219
417129800	-125.458
417129900	-141.391
417130000	-125.22
417130100	-147.124
417130200	-124.305
417130300	-148.233
417130400	-123.212
417130500	-145.348
417130600	-121.189
417130700	-137.413
417130800	-123.02
417130900	-138.149
417131000	-122.596
417131100	-141.485
417131200	-122.485
417131300	-134.13
417131400	-123.708
417131500	-137.849
417131600	-122.453
417131700	-145.68
417131800	-122.682
417131900	-142.954
417132000	-122.38
417132100	-145.373
417132200	-119.967
417132300	-144.909
417132400	-124.589
417132500	-157.549
417132600	-122.86
417132700	-141.355
417132800	-122.695
417132900	-140.771
417133000	-121.277
417133100	-142.148
417133200	-121.08
417133300	-167.362
417133400	-121.195
417133500	-144.255
417133600	-123.247
417133700	-138.848
417133800	-122.484
417133900	-144.648
417134000	-124.068
417134100	-142.429
417134200	-122.809
417134300	-139.039
417134400	-121.65
417134500	-143.604
417134600	-122.289
417134700	-137.912
417134800	-121.889
417134900	-146.836
417135000	-124.082
417135100	-138.978
417135200	-122.113
417135300	-141.144
417135400	-121.969
417135500	-142.468
417135600	-123.788
417135700	-139.97
417135800	-122.381
417135900	-142.535
417136000	-123.547
417136100	-153.511
417136200	-124.526
417136300	-145.587
417136400	-123.525
417136500	-142.388
417136600	-122.736
417136700	-143.707
417136800	-122.516
417136900	-141.624
417137000	-121.717
417137100	-153.033
417137200	-122.84
417137300	-147.773
417137400	-122.324
417137500	-142.004
417137600	-123.596
417137700	-141.736
417137800	-121.994
417137900	-142.13
417138000	-122.588
417138100	-138.957
417138200	-121.292
417138300	-153.641
417138400	-122.684
417138500	-136.542
417138600	-121.601
417138700	-137.08
417138800	-120.819
417138900	-141.498
417139000	-123.042
417139100	-140.632
417139200	-123.121
417139300	-148.324
417139400	-124.555
417139500	-145.729
417139600	-121.539
417139700	-149.044
417139800	-120.27
417139900	-140.59
417140000	-122.224
417140100	-158.976
417140200	-121.677
417140300	-140.896
417140400	-124.565
417140500	-152.224
417140600	-124.05
417140700	-142.387
417140800	-119.244
417140900	-145.948
417141000	-119.161
417141100	-137.807
417141200	-121.256
417141300	-138.54
417141400	-119.108
417141500	-142.309
417141600	-123.35
417141700	-153.401
417141800	-124.403
417141900	-137.557
417142000	-122.029
417142100	-138.915
417142200	-123.647
417142300	-150.991
417142400	-122.988
417142500	-140.314
417142600	-122.475
417142700	-157.043
417142800	-123.577
417142900	-140.491
417143000	-123.223
417143100	-142.567
417143200	-122.988
417143300	-146.888
417143400	-119.894
417143500	-137.723
417143600	-121.526
417143700	-138.888
417143800	-123.467
417143900	-151.379
417144000	-120.343
417144100	-143.283
417144200	-121.883
417144300	-146.323
417144400	-122.783
417144500	-143.177
417144600	-122.241
417144700	-135.351
417144800	-123.603
417144900	-147.897
417145000	-123.451
417145100	-137.986
417145200	-124.434
417145300	-144.174
417145400	-121.407
417145500	-143.98
417145600	-121.12
417145700	-145.282
417145800	-121.791
417145900	-146.526
417146000	-122.682
417146100	-137.663
417146200	-122.413
417146300	-141.376
417146400	-121.541
417146500	-148.253
417146600	-122.749
417146700	-145.444
417146800	-123.774
417146900	-137.888
417147000	-123.439
417147100	-161.561
417147200	-122.582
417147300	-145.972
417147400	-121.209
417147500	-131.949
417147600	-121.766
417147700	-148.368
417147800	-123.475
417147900	-146.199
417148000	-122.058
417148100	-134.913
417148200	-122.691
417148300	-153.322
417148400	-125.507
417148500	-143.339
417148600	-119.872
417148700	-148.591
417148800	-123.847
417148900	-137.945
417149000	-120.372
417149100	-139.884
417149200	-122.283
417149300	-140.188
417149400	-119.556
417149500	-139.617
417149600	-123.43
417149700	-138.356
417149800	-121.519
417149900	-144.746
417150000	-122.513
417150100	-151.073
417150200	-122.351
417150300	-153.436
417150400	-125.593
417150500	-145.19
417150600	-122.566
417150700	-144.408
417150800	-122.498
417150900	-145.282
417151000	-122.329
417151100	-139.06
417151200	-120.145
417151300	-136.425
417151400	-120.527
417151500	-138.863
417151600	-123.629
417151700	-142.85
417151800	-122.628
417151900	-150.722
417152000	-121.433
417152100	-142.549
417152200	-122.899
417152300	-141.208
417152400	-123.109
417152500	-139.67
417152600	-125.73
417152700	-143.021
417152800	-122.434
417152900	-136.121
417153000	-123.342
417153100	-141.121
417153200	-122.331
417153300	-144.085
417153400	-122.176
417153500	-141.536
417153600	-120.478
417153700	-141.882
417153800	-120.417
417153900	-137.152
417154000	-120.418
417154100	-145.509
417154200	-122.385
417154300	-135.714
417154400	-121.342
417154500	-136.43
417154600	-121.51
417154700	-142.513
417154800	-120.705
417154900	-153.372
417155000	-121.057
417155100	-147.485
417155200	-121.872
417155300	-133.952
417155400	-118.381
417155500	-136.453
417155600	-123.429
417155700	-144.134
417155800	-123.802
417155900	-138.059
417156000	-123.046
417156100	-140.702
417156200	-119.552
417156300	-132.427
417156400	-122.746
417156500	-150.137
417156600	-124.18
417156700	-146.457
417156800	-120.174
417156900	-142.312
417157000	-120.339
417157100	-165.59
417157200	-120.427
417157300	-137.877
417157400	-120.6
417157500	-146.946
417157600	-122.704
417157700	-138.047
417157800	-120.799
417157900	-155.414
417158000	-122.356
417158100	-146.465
417158200	-121.947
417158300	-152.004
417158400	-122.59
417158500	-140.485
417158600	-124.047
417158700	-137.667
417158800	-120.661
417158900	-139.703
417159000	-121.186
417159100	-134.18
417159200	-121.14
417159300	-134.088
417159400	-123.334
417159500	-150.215
417159600	-122.901
417159700	-153.264
417159800	-124.302
417159900	-145.333
417160000	-120.572
417160100	-139.619
417160200	-120.11
417160300	-136.085
417160400	-122.247
417160500	-145.463
417160600	-122.989
417160700	-140.833
417160800	-121.253
417160900	-149.963
417161000	-122.607
417161100	-136.583
417161200	-119.94
417161300	-134.317
417161400	-123.342
417161500	-143.138
417161600	-119.966
417161700	-137.597
417161800	-121.456
417161900	-154.723
417162000	-122.786
417162100	-147.323
417162200	-120.934
417162300	-148.895
417162400	-123.538
417162500	-155.878
417162600	-122.573
417162700	-140.857
417162800	-121.717
417162900	-153.849
417163000	-120.353
417163100	-134.768
417163200	-122.507
417163300	-138.746
417163400	-122.409
417163500	-143.326
417163600	-122.272
417163700	-141.723
417163800	-121.227
417163900	-143.868
417164000	-121.799
417164100	-137.843
417164200	-119.855
417164300	-140.952
417164400	-119.355
417164500	-138.332
417164600	-123.289
417164700	-143.493
417164800	-122.635
417164900	-141.182
417165000	-121.574
417165100	-153.491
417165200	-122.873
417165300	-152.412
417165400	-119.163
417165500	-139.891
417165600	-121.484
417165700	-145.096
417165800	-122.329
417165900	-146.639
417166000	-123.413
417166100	-137.846
417166200	-121.945
417166300	-146.971
417166400	-121.298
417166500	-142.482
417166600	-120.098
417166700	-142.274
417166800	-122.563
417166900	-156.318
417167000	-120.616
417167100	-148.771
417167200	-121.52
417167300	-142.285
417167400	-121.867
417167500	-140.177
417167600	-124.113
417167700	-141.277
417167800	-122.611
417167900	-143.552
417168000	-122.524
417168100	-139.593
417168200	-119.28
417168300	-144.272
417168400	-120.1
417168500	-151.151
417168600	-122.389
417168700	-143.672
417168800	-121.459
417168900	-139.9
417169000	-121.928
417169100	-147.723
417169200	-120.268
417169300	-143.435
417169400	-123.517
417169500	-152.332
417169600	-119.565
417169700	-143.669
417169800	-120.876
417169900	-140.599
417170000	-118.368
417170100	-152.837
417170200	-121.676
417170300	-134.312
417170400	-118.738
417170500	-138.193
417170600	-122.225
417170700	-156.63
417170800	-120.371
417170900	-145.801
417171000	-120.823
417171100	-147.105
417171200	-123.965
417171300	-156.348
417171400	-123.129
417171500	-149.973
417171600	-123.814
417171700	-138.778
417171800	-118.46
417171900	-145.741
417172000	-120.402
417172100	-147.026
417172200	-121.774
417172300	-145.093
417172400	-122.795
417172500	-136.425
417172600	-121.28
417172700	-142.35
417172800	-121.027
417172900	-146.252
417173000	-121.02
417173100	-139.459
417173200	-120.649
417173300	-139.1
417173400	-120.321
417173500	-158.58
417173600	-119.813
417173700	-149.82
417173800	-122.437
417173900	-141.662
417174000	-122.432
417174100	-145.236
417174200	-124.491
417174300	-142.204
417174400	-121.554
417174500	-148.992
417174600	-121.756
417174700	-140.824
417174800	-123.245
417174900	-144.943
417175000	-121.876
417175100	-138.121
417175200	-120.988
417175300	-143.599
417175400	-120.815
417175500	-145.195
417175600	-120.361
417175700	-146.815
417175800	-123.882
417175900	-145.742
417176000	-123.016
417176100	-137.579
417176200	-122.4
417176300	-143.994
417176400	-120.153
417176500	-143.106
417176600	-121.381
417176700	-142.873
417176800	-121.038
417176900	-141.698
417177000	-122.478
417177100	-135.754
417177200	-122.503
417177300	-141.168
417177400	-122.13
417177500	-139.538
417177600	-122.076
417177700	-138.603
417177800	-121.691
417177900	-146.04
417178000	-119.491
417178100	-142.527
417178200	-124.369
417178300	-158.435
417178400	-120.499
417178500	-142.353
417178600	-120.163
417178700	-148.372
417178800	-121.29
417178900	-147.97
417179000	-121.276
417179100	-135.515
417179200	-121.857
417179300	-138.377
417179400	-124.749
417179500	-136.226
417179600	-119.574
417179700	-147.956
417179800	-121.681
417179900	-138.314
417180000	-121.225
417180100	-135.62
417180200	-118.59
417180300	-138.114
417180400	-123.94
417180500	-144.125
417180600	-122.639
417180700	-142.201
417180800	-122.521
417180900	-152.408
417181000	-121.587
417181100	-141.406
417181200	-118.459
417181300	-141.245
417181400	-121.296
417181500	-134.597
417181600	-123.058
417181700	-142.131
417181800	-121.621
417181900	-141.328
417182000	-120.357
417182100	-141.272
417182200	-120.165
417182300	-144.632
417182400	-120.168
417182500	-143.729
417182600	-121.984
417182700	-144.023
417182800	-123.363
417182900	-140.942
417183000	-123.491
417183100	-138.11
417183200	-120.77
417183300	-142.145
417183400	-121.967
417183500	-143.954
417183600	-120.278
417183700	-145.726
417183800	-120.828
417183900	-143.581
417184000	-125.457
417184100	-139.538
417184200	-120.593
417184300	-146.599
417184400	-118.548
417184500	-144.52
417184600	-122.357
417184700	-137.615
417184800	-122.01
417184900	-140.001
417185000	-121.128
417185100	-161.043
417185200	-122.175
417185300	-150.664
417185400	-119.461
417185500	-141.15
417185600	-123.027
417185700	-139.47
417185800	-121.361
417185900	-139.231
417186000	-121.75
417186100	-139.474
417186200	-120.884
417186300	-144.924
417186400	-119.936
417186500	-139.683
417186600	-119.96
417186700	-137.701
417186800	-121.404
417186900	-136.352
417187000	-122.775
417187100	-154.908
417187200	-120.102
417187300	-141.584
417187400	-122.368
417187500	-143.713
417187600	-123.151
417187700	-142.623
417187800	-121.2
417187900	-131.487
417188000	-120.305
417188100	-137.466
417188200	-123.171
417188300	-147.219
417188400	-122.815
417188500	-133.805
417188600	-121.768
417188700	-137.729
417188800	-123.041
417188900	-140.308
417189000	-122.82
417189100	-138.359
417189200	-120.121
417189300	-148.569
417189400	-123.13
417189500	-146.803
417189600	-120.051
417189700	-147.539
417189800	-121.569
417189900	-139.648
417190000	-122.25
417190100	-141.547
417190200	-121.279
417190300	-134.84
417190400	-123.76
417190500	-145.854
417190600	-121.878
417190700	-133.275
417190800	-120.422
417190900	-138.748
417191000	-122.127
417191100	-139.055
417191200	-122.978
417191300	-141.607
417191400	-122.029
417191500	-156.653
417191600	-122.072
417191700	-134.729
417191800	-122.701
417191900	-140.003
417192000	-122.551
417192100	-137.406
417192200	-121.339
417192300	-142.989
417192400	-119.637
417192500	-136.267
417192600	-123.72
417192700	-143.484
417192800	-121.148
417192900	-144.184
417193000	-121.75
417193100	-139.96
417193200	-122.222
417193300	-141.431
417193400	-119.826
417193500	-163.565
417193600	-123.379
417193700	-139.568
417193800	-120.878
417193900	-145.118
417194000	-122.421
417194100	-139.612
417194200	-119.589
417194300	-145.497
417194400	-120.284
417194500	-148.14
417194600	-123.195
417194700	-147.608
417194800	-119.413
417194900	-139.527
417195000	-119.729
417195100	-142.702
417195200	-121.445
417195300	-141.642
417195400	-122.833
417195500	-135.359
417195600	-118.225
417195700	-135.708
417195800	-122.859
417195900	-143.896
417196000	-120.949
417196100	-138.425
417196200	-118.151
417196300	-149.661
417196400	-125.08
417196500	-150.077
417196600	-118.892
417196700	-151.368
417196800	-123.689
417196900	-147.84
417197000	-121.385
417197100	-146.643
417197200	-121.159
417197300	-139.879
417197400	-121.97
417197500	-145.062
417197600	-119.994
417197700	-138.814
417197800	-123.618
417197900	-140.363
417198000	-121.917
417198100	-135.135
417198200	-120.238
417198300	-145.682
417198400	-121.155
417198500	-150.292
417198600	-120.788
417198700	-137.346
417198800	-122.582
417198900	-139.292
417199000	-122.051
417199100	-140.682
417199200	-120.568
417199300	-142.634
417199400	-123.516
417199500	-136.913
417199600	-122.765
417199700	-137.124
417199800	-121.602
417199900	-144.133
417200000	-119.881
417200100	-140.661
417200200	-120.324
417200300	-138.876
417200400	-121.031
417200500	-139.562
417200600	-119.399
417200700	-130.894
417200800	-121.031
417200900	-156.824
417201000	-121.304
417201100	-136.306
417201200	-121.777
417201300	-137.67
417201400	-121.835
417201500	-140.628
417201600	-121.618
417201700	-144.691
417201800	-123.116
417201900	-139.95
417202000	-122.634
417202100	-146.707
417202200	-123.443
417202300	-139.168
417202400	-119.929
417202500	-151.665
417202600	-119.688
417202700	-133.557
417202800	-121.214
417202900	-139.02
417203000	-120.841
417203100	-140.94
417203200	-123.784
417203300	-140.797
417203400	-119.478
417203500	-137.081
417203600	-119.929
417203700	-145.609
417203800	-121.956
417203900	-143.301
417204000	-119.996
417204100	-137.159
417204200	-121.181
417204300	-141.286
417204400	-120.281
417204500	-140.501
417204600	-121.829
417204700	-147.086
417204800	-121.345
417204900	-139.142
417205000	-122.632
417205100	-134.772
417205200	-122.325
417205300	-143.977
417205400	-119.761
417205500	-140.84
417205600	-120.167
417205700	-147.944
417205800	-122.956
417205900	-146.678
417206000	-120.276
417206100	-151.351
417206200	-121.773
417206300	-141.375
417206400	-120.58
417206500	-142.341
417206600	-123.289
417206700	-154.229
417206800	-119.869
417206900	-142
417207000	-119.968
417207100	-147.395
417207200	-119.894
417207300	-137.894
417207400	-119.607
417207500	-140.11
417207600	-120.411
417207700	-137.42
417207800	-119.157
417207900	-133.1
417208000	-124.596
417208100	-136.547
417208200	-121.756
417208300	-150.496
417208400	-121.737
417208500	-140.95
417208600	-121.234
417208700	-160.577
417208800	-120.152
417208900	-141.562
417209000	-124.202
417209100	-147.674
417209200	-119.706
417209300	-134.44
417209400	-122.139
417209500	-134.491
417209600	-121.38
417209700	-142.118
417209800	-122.259
417209900	-162.124
417210000	-117.835
417210100	-138.238
417210200	-119.817
417210300	-134.704
417210400	-119.822
417210500	-145.519
417210600	-122.627
417210700	-144.02
417210800	-119.851
417210900	-150.993
417211000	-118.637
417211100	-143.879
417211200	-123.873
417211300	-144.826
417211400	-122.485
417211500	-140.267
417211600	-120.521
417211700	-148.716
417211800	-121.336
417211900	-136.065
417212000	-121.678
417212100	-140.187
417212200	-120.62
417212300	-139.045
417212400	-120.309
417212500	-131.521
417212600	-120.528
417212700	-136.879
417212800	-120.3
417212900	-147.729
417213000	-119.019
417213100	-134.884
417213200	-119.089
417213300	-136.369
417213400	-121.229
417213500	-146.047
417213600	-120.974
417213700	-134.806
417213800	-120.806
417213900	-140.824
417214000	-120.129
417214100	-143.674
417214200	-118.979
417214300	-144.574
417214400	-120.215
417214500	-146.917
417214600	-120.406
417214700	-143.064
417214800	-123.751
417214900	-148.824
417215000	-120.756
417215100	-137.191
417215200	-123.295
417215300	-139.973
417215400	-121.49
417215500	-147.182
417215600	-120.713
417215700	-138.421
417215800	-119.627
417215900	-137.427
417216000	-119.627
417216100	-135.483
417216200	-119.056
417216300	-142.96
417216400	-121.029
417216500	-141.407
417216600	-121.658
417216700	-142.12
417216800	-120.221
417216900	-142.618
417217000	-122.931
417217100	-141.265
417217200	-120.784
417217300	-152.694
417217400	-123.786
417217500	-137.013
417217600	-121.618
417217700	-142.335
417217800	-119.685
417217900	-136.887
417218000	-118.78
417218100	-151.149
417218200	-118.926
417218300	-142.734
417218400	-120.965
417218500	-136.438
417218600	-118.8
417218700	-141.339
417218800	-118.282
417218900	-146.367
417219000	-118.317
417219100	-148.763
417219200	-120.836
417219300	-148.98
417219400	-120.161
417219500	-145.566
417219600	-117.251
417219700	-151.106
417219800	-118.678
417219900	-134.918
417220000	-118.669
417220100	-150.755
417220200	-118.337
417220300	-133.39
417220400	-120.048
417220500	-143.911
417220600	-123.182
417220700	-141.177
417220800	-120.478
417220900	-145.477
417221000	-122.262
417221100	-144.475
417221200	-122.38
417221300	-142.011
417221400	-119.315
417221500	-145.392
417221600	-121.147
417221700	-160.416
417221800	-116.583
417221900	-146.086
417222000	-121.97
417222100	-134.601
417222200	-115.088
417222300	-152.542
417222400	-118.689
417222500	-147.567
417222600	-119.489
417222700	-134.441
417222800	-120.718
417222900	-133.887
417223000	-122.316
417223100	-139.686
417223200	-118.854
417223300	-150.233
417223400	-117.584
417223500	-144.455
417223600	-120.406
417223700	-136.964
417223800	-121.021
417223900	-131.318
417224000	-119.927
417224100	-132.779
417224200	-120.434
417224300	-160.249
417224400	-121.774
417224500	-145.214
417224600	-115.656
417224700	-150.268
417224800	-120.867
417224900	-131.191
417225000	-121.142
417225100	-140.912
417225200	-119.61
417225300	-147.179
417225400	-118.812
417225500	-143.634
417225600	-121.059
417225700	-140.431
417225800	-121.065
417225900	-136.018
417226000	-121.296
417226100	-144.713
417226200	-120.181
417226300	-143.173
417226400	-121.414
417226500	-145.337
417226600	-121.013
417226700	-138.609
417226800	-121.059
417226900	-139.012
417227000	-119.95
417227100	-141.724
417227200	-119.51
417227300	-138.794
417227400	-120.499
417227500	-152.545
417227600	-117.663
417227700	-140.356
417227800	-120.77
417227900	-138.59
417228000	-118.508
417228100	-132.789
417228200	-119.508
417228300	-138.338
417228400	-121.144
417228500	-136.854
417228600	-119.198
417228700	-143.066
417228800	-120.82
417228900	-137.729
417229000	-120.852
417229100	-135.296
417229200	-120.231
417229300	-143.334
417229400	-119.462
417229500	-154.811
417229600	-116.545
417229700	-140.463
417229800	-121.853
417229900	-146.221
417230000	-121.706
417230100	-142.202
417230200	-120.285
417230300	-137.694
417230400	-120.51
417230500	-150.806
417230600	-120.015
417230700	-147.43
417230800	-120.713
417230900	-147.015
417231000	-121.135
417231100	-132.488
417231200	-120.107
417231300	-135.068
417231400	-120.117
417231500	-132.117
417231600	-119.123
417231700	-146.461
417231800	-118.907
417231900	-139.628
417232000	-119.534
417232100	-140.78
417232200	-117.611
417232300	-141.048
417232400	-118.661
417232500	-146.305
417232600	-120.426
417232700	-131.72
417232800	-119.869
417232900	-134.396
417233000	-119.886
417233100	-138.611
417233200	-116.818
417233300	-141.238
417233400	-119.823
417233500	-133.125
417233600	-120.594
417233700	-148.304
417233800	-117.23
417233900	-134.341
417234000	-119.137
417234100	-133.071
417234200	-117.846
417234300	-145.425
417234400	-120.994
417234500	-138.107
417234600	-121.801
417234700	-138.026
417234800	-120.464
417234900	-146.574
417235000	-119.795
417235100	-140.577
417235200	-120.258
417235300	-135.908
417235400	-119.756
417235500	-138.454
417235600	-120.992
417235700	-141.989
417235800	-120.807
417235900	-146.454
417236000	-121.079
417236100	-139.593
417236200	-121.508
417236300	-137.294
417236400	-117.349
417236500	-138.776
417236600	-120.062
417236700	-144.403
417236800	-122.398
417236900	-134.664
417237000	-119.575
417237100	-149.448
417237200	-119.863
417237300	-141.655
417237400	-118.112
417237500	-145.358
417237600	-118.784
417237700	-143.625
417237800	-122.577
417237900	-143.408
417238000	-116.767
417238100	-144.214
417238200	-118.351
417238300	-133.664
417238400	-121.391
417238500	-138.544
417238600	-114.882
417238700	-134.394
417238800	-116.409
417238900	-145.165
417239000	-120.283
417239100	-156.329
417239200	-117.679
417239300	-139.447
417239400	-119.357
417239500	-134.527
417239600	-117.735
417239700	-137.861
417239800	-117.967
417239900	-139.364
417240000	-118.564
417240100	-137.895
417240200	-120.448
417240300	-139.272
417240400	-119.64
417240500	-137.703
417240600	-119.014
417240700	-144.699
417240800	-119.721
417240900	-142.89
417241000	-118.139
417241100	-134.228
417241200	-116.935
417241300	-128.139
417241400	-116.66
417241500	-139.975
417241600	-117.865
417241700	-144.015
417241800	-117.07
417241900	-142.447
417242000	-119.359
417242100	-147.314
417242200	-120.793
417242300	-151.148
417242400	-115.231
417242500	-146.247
417242600	-114.875
417242700	-142.683
417242800	-116.51
417242900	-138.182
417243000	-119.687
417243100	-135.794
417243200	-117.79
417243300	-130.235
417243400	-118.035
417243500	-131.475
417243600	-117.974
417243700	-136.728
417243800	-116.488
417243900	-145.127
417244000	-120.539
417244100	-147.678
417244200	-117.166
417244300	-142.773
417244400	-117.492
417244500	-156.638
417244600	-116.063
417244700	-149.856
417244800	-118.383
417244900	-154.521
417245000	-121.466
417245100	-148.56
417245200	-119.046
417245300	-133.72
417245400	-116.738
417245500	-131.833
417245600	-118.306
417245700	-143.409
417245800	-117.007
417245900	-136.492
417246000	-116.281
417246100	-146.663
417246200	-115.995
417246300	-137.049
417246400	-115.114
417246500	-131.191
417246600	-116.471
417246700	-133.118
417246800	-115.057
417246900	-135.396
417247000	-116.042
417247100	-140.311
417247200	-119.5
417247300	-138.646
417247400	-116.588
417247500	-142.411
417247600	-119.498
417247700	-131.214
417247800	-116.769
417247900	-131.188
417248000	-116.84
417248100	-136.061
417248200	-114.914
417248300	-136.377
417248400	-115.921
417248500	-129.423
417248600	-116.796
417248700	-140.446
417248800	-115.282
417248900	-141.263
417249000	-117.147
417249100	-155.306
417249200	-116.137
417249300	-142.653
417249400	-116.967
417249500	-131.084
417249600	-115.242
417249700	-137.13
417249800	-117.036
[truncated: 18,002 more rows]
