# Supplementary material for: Passive frequency comb generation at radiofrequency for ranging applications
Source: Nat Commun. 2024 Apr 2;15:2844. doi: 10.1038/s41467-024-46940-2 (PMC10987526; doi:10.1038/s41467-024-46940-2)
Supplement: Supplementary file 5 — Source Data [file 41467_2024_46940_MOESM5_ESM.zip › Figure3_Data/836_10MHz_-07_40dBm.xlsx]

## Sheet: Sheet1
frequency (Hz)	power (dBm)
417050000	-122.93
417050100	-142.624
417050200	-124.148
417050300	-151.652
417050400	-123.996
417050500	-148.046
417050600	-123.618
417050700	-135.41
417050800	-121.889
417050900	-139.964
417051000	-121.865
417051100	-142.371
417051200	-123.065
417051300	-137.808
417051400	-122.979
417051500	-156.425
417051600	-124.044
417051700	-151.723
417051800	-121.463
417051900	-145.647
417052000	-121.536
417052100	-154.983
417052200	-124.903
417052300	-138.214
417052400	-123.13
417052500	-141.721
417052600	-122.481
417052700	-145.203
417052800	-122.798
417052900	-144.451
417053000	-122.976
417053100	-137.427
417053200	-121.133
417053300	-143.896
417053400	-121.679
417053500	-146.446
417053600	-123.266
417053700	-141.311
417053800	-121.449
417053900	-136.035
417054000	-121.413
417054100	-148.521
417054200	-122.446
417054300	-151.977
417054400	-122.76
417054500	-138.222
417054600	-122.236
417054700	-143.723
417054800	-120.73
417054900	-146.343
417055000	-121.556
417055100	-142.199
417055200	-123.612
417055300	-146.965
417055400	-121.689
417055500	-138.024
417055600	-124.31
417055700	-158.532
417055800	-121.4
417055900	-141.957
417056000	-123.089
417056100	-139.518
417056200	-118.924
417056300	-132.831
417056400	-124.64
417056500	-148.324
417056600	-123.386
417056700	-146.214
417056800	-121.297
417056900	-138.951
417057000	-119.477
417057100	-139.87
417057200	-120.174
417057300	-141.422
417057400	-122.585
417057500	-140.651
417057600	-123.94
417057700	-145.265
417057800	-121.336
417057900	-146.296
417058000	-124.277
417058100	-140.599
417058200	-123.382
417058300	-145.324
417058400	-123.105
417058500	-148.378
417058600	-124.575
417058700	-149.167
417058800	-122.784
417058900	-142.518
417059000	-121.912
417059100	-149.047
417059200	-123.514
417059300	-137.609
417059400	-124.217
417059500	-147.094
417059600	-123.61
417059700	-135.163
417059800	-123.08
417059900	-144.634
417060000	-123.179
417060100	-143.003
417060200	-122.608
417060300	-144.282
417060400	-122.788
417060500	-144.234
417060600	-124.354
417060700	-145.963
417060800	-123.46
417060900	-142.507
417061000	-122.409
417061100	-140.585
417061200	-119.776
417061300	-143.136
417061400	-125.798
417061500	-142.522
417061600	-122.792
417061700	-145.748
417061800	-123.065
417061900	-152.608
417062000	-122.627
417062100	-137.562
417062200	-122.339
417062300	-143.281
417062400	-124.411
417062500	-140.855
417062600	-123.662
417062700	-139.32
417062800	-120.293
417062900	-141.227
417063000	-122.404
417063100	-142.753
417063200	-119.16
417063300	-150.61
417063400	-121.049
417063500	-149.104
417063600	-125.352
417063700	-140.691
417063800	-123.706
417063900	-145.441
417064000	-121.931
417064100	-139.606
417064200	-124.265
417064300	-141.056
417064400	-123.27
417064500	-135.951
417064600	-121.283
417064700	-154.072
417064800	-120.157
417064900	-139.976
417065000	-123.749
417065100	-149.841
417065200	-123.273
417065300	-144.121
417065400	-125.394
417065500	-142.457
417065600	-123.114
417065700	-149.816
417065800	-122.472
417065900	-145.415
417066000	-122.901
417066100	-138.68
417066200	-122
417066300	-144.627
417066400	-120.514
417066500	-149.18
417066600	-121.563
417066700	-143.843
417066800	-124.313
417066900	-147.647
417067000	-124.133
417067100	-152.921
417067200	-123.166
417067300	-138.485
417067400	-123.613
417067500	-137.981
417067600	-123.081
417067700	-160.259
417067800	-122.981
417067900	-140.671
417068000	-122.954
417068100	-150.033
417068200	-120.597
417068300	-142.992
417068400	-122.508
417068500	-142.975
417068600	-122.607
417068700	-147.455
417068800	-123.198
417068900	-151.003
417069000	-121.352
417069100	-141.59
417069200	-121.349
417069300	-140.261
417069400	-120.537
417069500	-142.119
417069600	-124.42
417069700	-143.158
417069800	-120.513
417069900	-148.739
417070000	-123.954
417070100	-153.92
417070200	-122.542
417070300	-145.801
417070400	-125.524
417070500	-138.725
417070600	-120.642
417070700	-143.87
417070800	-127.557
417070900	-148.63
417071000	-119.757
417071100	-132.93
417071200	-122.694
417071300	-142.436
417071400	-123.129
417071500	-142.831
417071600	-123.736
417071700	-138.308
417071800	-124.368
417071900	-145.132
417072000	-123.128
417072100	-143.65
417072200	-123.573
417072300	-140.964
417072400	-123.386
417072500	-147.021
417072600	-123.054
417072700	-138.467
417072800	-120.181
417072900	-137.865
417073000	-121.318
417073100	-149.397
417073200	-125.535
417073300	-151.503
417073400	-120.032
417073500	-144.068
417073600	-121.76
417073700	-142.38
417073800	-124.923
417073900	-141.615
417074000	-122.619
417074100	-144.585
417074200	-122.888
417074300	-140.535
417074400	-119.896
417074500	-140.779
417074600	-121.819
417074700	-136.796
417074800	-123.84
417074900	-138.503
417075000	-123.713
417075100	-140.864
417075200	-120.149
417075300	-139.877
417075400	-122.401
417075500	-150.75
417075600	-122.21
417075700	-144.98
417075800	-119.583
417075900	-137.28
417076000	-123.672
417076100	-148.999
417076200	-121.871
417076300	-135.254
417076400	-122.92
417076500	-158.287
417076600	-123.497
417076700	-145.427
417076800	-122.957
417076900	-139.343
417077000	-122.368
417077100	-143.343
417077200	-121.636
417077300	-138.977
417077400	-122.489
417077500	-147.47
417077600	-124.395
417077700	-141.366
417077800	-122.236
417077900	-143.844
417078000	-124.386
417078100	-137.641
417078200	-122.884
417078300	-141.723
417078400	-121.696
417078500	-147.388
417078600	-124.046
417078700	-139.857
417078800	-122.256
417078900	-140.936
417079000	-124.617
417079100	-152.504
417079200	-122.163
417079300	-147.922
417079400	-123.475
417079500	-142.248
417079600	-121.919
417079700	-140.716
417079800	-123.029
417079900	-139.462
417080000	-123.568
417080100	-138.121
417080200	-122.978
417080300	-154.399
417080400	-126.673
417080500	-144.86
417080600	-122.789
417080700	-144.565
417080800	-123.544
417080900	-141.057
417081000	-124.465
417081100	-143.563
417081200	-123.014
417081300	-147.833
417081400	-122.303
417081500	-150.502
417081600	-123.721
417081700	-141.448
417081800	-122.191
417081900	-144.193
417082000	-121.142
417082100	-140.424
417082200	-121.325
417082300	-157.15
417082400	-124.478
417082500	-145.418
417082600	-120.087
417082700	-146.85
417082800	-121.638
417082900	-142.343
417083000	-122.155
417083100	-141.115
417083200	-122.415
417083300	-153.537
417083400	-122.702
417083500	-147.376
417083600	-123.898
417083700	-149.436
417083800	-126.305
417083900	-143.677
417084000	-122.892
417084100	-142.332
417084200	-123.188
417084300	-175.942
417084400	-120.991
417084500	-138.72
417084600	-123.506
417084700	-143.458
417084800	-121.369
417084900	-147.378
417085000	-121.374
417085100	-147.89
417085200	-124.299
417085300	-149.053
417085400	-124.027
417085500	-139.325
417085600	-120.044
417085700	-147.829
417085800	-124.514
417085900	-142.252
417086000	-122.676
417086100	-159.283
417086200	-122.576
417086300	-142.077
417086400	-122.584
417086500	-136.397
417086600	-125.244
417086700	-143.584
417086800	-122.414
417086900	-144.255
417087000	-125.907
417087100	-151.031
417087200	-122.833
417087300	-153.739
417087400	-122.54
417087500	-140.125
417087600	-122.682
417087700	-147.284
417087800	-123.321
417087900	-147.998
417088000	-122.98
417088100	-145.033
417088200	-124.928
417088300	-146.383
417088400	-123.509
417088500	-143.554
417088600	-122.19
417088700	-130.797
417088800	-121.188
417088900	-142.069
417089000	-120.451
417089100	-156.326
417089200	-124.751
417089300	-144.722
417089400	-122.658
417089500	-151.034
417089600	-123.643
417089700	-142.014
417089800	-123.731
417089900	-151.797
417090000	-120.364
417090100	-140.767
417090200	-120.434
417090300	-141.567
417090400	-123.906
417090500	-159.106
417090600	-124.884
417090700	-139.593
417090800	-119.208
417090900	-136.869
417091000	-121.625
417091100	-151.605
417091200	-123.337
417091300	-147.764
417091400	-123.841
417091500	-133.321
417091600	-125.992
417091700	-147.599
417091800	-127.068
417091900	-142.384
417092000	-121.868
417092100	-138.948
417092200	-120.304
417092300	-141.742
417092400	-123.154
417092500	-139.142
417092600	-125.238
417092700	-138.095
417092800	-120.728
417092900	-143.908
417093000	-121.079
417093100	-147.427
417093200	-121.081
417093300	-148.334
417093400	-124.292
417093500	-152.163
417093600	-121.496
417093700	-138.993
417093800	-122.934
417093900	-145.813
417094000	-126.689
417094100	-145.11
417094200	-121.94
417094300	-135.924
417094400	-123.646
417094500	-140.894
417094600	-123.661
417094700	-152.783
417094800	-123.741
417094900	-143.012
417095000	-121.672
417095100	-138.348
417095200	-121.825
417095300	-140.175
417095400	-124.031
417095500	-142.57
417095600	-122.767
417095700	-160.286
417095800	-125.094
417095900	-140.702
417096000	-122.353
417096100	-148.674
417096200	-123.493
417096300	-141.775
417096400	-123.493
417096500	-135.978
417096600	-123.153
417096700	-142.422
417096800	-120.369
417096900	-145.289
417097000	-120.743
417097100	-140.834
417097200	-122.426
417097300	-150.366
417097400	-124.723
417097500	-146.379
417097600	-126.214
417097700	-155.523
417097800	-123.764
417097900	-140.263
417098000	-123.814
417098100	-139.427
417098200	-122.712
417098300	-152.179
417098400	-122.097
417098500	-148.997
417098600	-122.866
417098700	-143.066
417098800	-125.713
417098900	-139.863
417099000	-122.93
417099100	-144.728
417099200	-123.673
417099300	-143.835
417099400	-122.866
417099500	-142.056
417099600	-122.717
417099700	-134.264
417099800	-124.609
417099900	-149.866
417100000	-121.286
417100100	-146.127
417100200	-127.631
417100300	-153.387
417100400	-122.09
417100500	-144.555
417100600	-123.268
417100700	-148.735
417100800	-122.703
417100900	-139.152
417101000	-123.325
417101100	-138.848
417101200	-123.313
417101300	-144.325
417101400	-122.219
417101500	-147.679
417101600	-120.369
417101700	-140.308
417101800	-121.412
417101900	-144.49
417102000	-121.924
417102100	-150.688
417102200	-123.778
417102300	-147.448
417102400	-123.287
417102500	-136.646
417102600	-120.52
417102700	-141.235
417102800	-122.512
417102900	-161.971
417103000	-124.279
417103100	-146.565
417103200	-124.384
417103300	-138.207
417103400	-123.219
417103500	-146.58
417103600	-122.898
417103700	-154.352
417103800	-124.71
417103900	-153.78
417104000	-121.54
417104100	-141.021
417104200	-124.023
417104300	-136.493
417104400	-123.981
417104500	-145.367
417104600	-123.342
417104700	-145.092
417104800	-122.154
417104900	-149.267
417105000	-124.437
417105100	-144.916
417105200	-122.566
417105300	-142.069
417105400	-121.76
417105500	-142.002
417105600	-120.284
417105700	-140.756
417105800	-123.667
417105900	-139.701
417106000	-122.597
417106100	-140.485
417106200	-124.109
417106300	-138.391
417106400	-121.42
417106500	-147.194
417106600	-120.721
417106700	-139.623
417106800	-122.461
417106900	-141.242
417107000	-122.317
417107100	-145.943
417107200	-123.484
417107300	-160.724
417107400	-122.212
417107500	-144.97
417107600	-126.346
417107700	-140.881
417107800	-124.615
417107900	-144.558
417108000	-122.013
417108100	-161.651
417108200	-123.495
417108300	-142.414
417108400	-121.978
417108500	-138.992
417108600	-122.833
417108700	-146.102
417108800	-123.097
417108900	-141.299
417109000	-126.115
417109100	-141.601
417109200	-123.528
417109300	-151.561
417109400	-121.987
417109500	-137.957
417109600	-120.004
417109700	-134.86
417109800	-118.925
417109900	-143.64
417110000	-121.499
417110100	-146.77
417110200	-124.354
417110300	-148.349
417110400	-124.771
417110500	-141.89
417110600	-123.107
417110700	-145.559
417110800	-122.848
417110900	-141.95
417111000	-122.333
417111100	-146.073
417111200	-121.346
417111300	-143.187
417111400	-120.096
417111500	-153.087
417111600	-121.746
417111700	-147.782
417111800	-122.388
417111900	-144.085
417112000	-121.41
417112100	-138.449
417112200	-122.787
417112300	-141.076
417112400	-124.243
417112500	-143.813
417112600	-124.823
417112700	-146.26
417112800	-124.863
417112900	-162.417
417113000	-124.268
417113100	-151.394
417113200	-122.01
417113300	-143.623
417113400	-122.965
417113500	-142.434
417113600	-122.747
417113700	-132.408
417113800	-123.395
417113900	-146.899
417114000	-121.498
417114100	-136.668
417114200	-122.769
417114300	-144.414
417114400	-121.67
417114500	-137.269
417114600	-123.058
417114700	-148.66
417114800	-124.94
417114900	-144.42
417115000	-125.977
417115100	-142.546
417115200	-121.065
417115300	-138.444
417115400	-122.523
417115500	-141.496
417115600	-121.909
417115700	-138.532
417115800	-120.68
417115900	-143.785
417116000	-121.627
417116100	-138.873
417116200	-124.46
417116300	-140.923
417116400	-121.281
417116500	-148.144
417116600	-120.318
417116700	-163.665
417116800	-122.578
417116900	-135.779
417117000	-122.149
417117100	-138.025
417117200	-122.548
417117300	-144.889
417117400	-121.893
417117500	-144.831
417117600	-122.942
417117700	-142.291
417117800	-121.996
417117900	-134.035
417118000	-120.97
417118100	-147.022
417118200	-121.788
417118300	-144.142
417118400	-119.584
417118500	-135.905
417118600	-123.865
417118700	-148.789
417118800	-122.183
417118900	-137.406
417119000	-120.807
417119100	-136.711
417119200	-124.757
417119300	-147.077
417119400	-121.681
417119500	-134.585
417119600	-119.682
417119700	-140.384
417119800	-125.549
417119900	-142
417120000	-121.666
417120100	-139.706
417120200	-121.635
417120300	-138.683
417120400	-122.719
417120500	-160.442
417120600	-121.865
417120700	-141.937
417120800	-121.866
417120900	-139.937
417121000	-122.666
417121100	-140.1
417121200	-123.093
417121300	-135.444
417121400	-123.469
417121500	-142.845
417121600	-122.214
417121700	-143.418
417121800	-123.486
417121900	-138.954
417122000	-122.781
417122100	-141.814
417122200	-121.496
417122300	-135.708
417122400	-121.189
417122500	-148.662
417122600	-121.565
417122700	-139.469
417122800	-123.779
417122900	-152.245
417123000	-121.897
417123100	-140.368
417123200	-123.686
417123300	-135.458
417123400	-120.607
417123500	-144.052
417123600	-124.326
417123700	-137.103
417123800	-122.826
417123900	-142.104
417124000	-120.715
417124100	-141.981
417124200	-123.172
417124300	-142.151
417124400	-122.157
417124500	-146.093
417124600	-121.759
417124700	-150.903
417124800	-121.292
417124900	-138.97
417125000	-122.38
417125100	-145.172
417125200	-123.457
417125300	-138.595
417125400	-118.423
417125500	-140.356
417125600	-120.843
417125700	-138.436
417125800	-122.409
417125900	-135.788
417126000	-124.065
417126100	-149.831
417126200	-122.367
417126300	-138.014
417126400	-123.159
417126500	-158.737
417126600	-122.786
417126700	-146.081
417126800	-122.356
417126900	-142.971
417127000	-122.681
417127100	-147.334
417127200	-124.515
417127300	-146.455
417127400	-120.988
417127500	-147.88
417127600	-122.945
417127700	-140.834
417127800	-121.167
417127900	-140.059
417128000	-122.677
417128100	-139.381
417128200	-123.069
417128300	-161.77
417128400	-122.485
417128500	-147.239
417128600	-123.846
417128700	-144.3
417128800	-124.713
417128900	-153.897
417129000	-122.103
417129100	-149.253
417129200	-120.99
417129300	-144.973
417129400	-123.031
417129500	-138.396
417129600	-122.553
417129700	-141.789
417129800	-123.475
417129900	-140.554
417130000	-121.802
417130100	-138.873
417130200	-124.9
417130300	-144.721
417130400	-122.088
417130500	-137.808
417130600	-122.63
417130700	-144.461
417130800	-121.466
417130900	-140.503
417131000	-121.215
417131100	-136.4
417131200	-121.813
417131300	-135.393
417131400	-122.961
417131500	-159.912
417131600	-121.103
417131700	-130.564
417131800	-124.695
417131900	-141.713
417132000	-120.535
417132100	-154.143
417132200	-122.231
417132300	-139.365
417132400	-123.884
417132500	-148.985
417132600	-121.909
417132700	-133.966
417132800	-120.378
417132900	-132.687
417133000	-126.376
417133100	-143.869
417133200	-121.451
417133300	-140.499
417133400	-121.447
417133500	-145.661
417133600	-123.173
417133700	-144.55
417133800	-122.814
417133900	-159.48
417134000	-117.483
417134100	-149.298
417134200	-122.719
417134300	-149.888
417134400	-123.802
417134500	-140.105
417134600	-121.78
417134700	-150.869
417134800	-123.976
417134900	-137.961
417135000	-123.937
417135100	-142.552
417135200	-124.025
417135300	-143.567
417135400	-118.718
417135500	-141.762
417135600	-124.207
417135700	-136.228
417135800	-125.695
417135900	-155.551
417136000	-121.678
417136100	-154.016
417136200	-121.683
417136300	-145.929
417136400	-122.671
417136500	-138.73
417136600	-120.219
417136700	-139.473
417136800	-120.765
417136900	-143.529
417137000	-122.053
417137100	-139.469
417137200	-121.217
417137300	-144.939
417137400	-121.217
417137500	-137.193
417137600	-120.783
417137700	-147.376
417137800	-118.945
417137900	-140.625
417138000	-120.951
417138100	-140.768
417138200	-121.042
417138300	-141.269
417138400	-122.915
417138500	-135.242
417138600	-122.134
417138700	-151.659
417138800	-120.68
417138900	-142.884
417139000	-122.574
417139100	-135.044
417139200	-120.397
417139300	-145.79
417139400	-124.122
417139500	-155.632
417139600	-123.805
417139700	-147.779
417139800	-121.107
417139900	-147.991
417140000	-120.812
417140100	-153.721
417140200	-122.279
417140300	-147.885
417140400	-122.129
417140500	-147.466
417140600	-121.602
417140700	-161.013
417140800	-124.106
417140900	-143.007
417141000	-119.749
417141100	-158.289
417141200	-117.511
417141300	-144.673
417141400	-122.506
417141500	-154.54
417141600	-122.053
417141700	-142.915
417141800	-121.602
417141900	-142.228
417142000	-123.156
417142100	-152.567
417142200	-123.735
417142300	-150.417
417142400	-122.888
417142500	-144.193
417142600	-122.439
417142700	-147.131
417142800	-122.145
417142900	-148.861
417143000	-122.364
417143100	-153.938
417143200	-125.203
417143300	-140.341
417143400	-121.341
417143500	-148.021
417143600	-123.201
417143700	-142.763
417143800	-122.175
417143900	-139.38
417144000	-121.416
417144100	-144.305
417144200	-124.002
417144300	-149.094
417144400	-121.1
417144500	-140.566
417144600	-121.154
417144700	-138.743
417144800	-121.401
417144900	-166.053
417145000	-121.418
417145100	-138.517
417145200	-120.021
417145300	-146.493
417145400	-123.511
417145500	-133.836
417145600	-121.19
417145700	-146.987
417145800	-121.194
417145900	-140.689
417146000	-122.771
417146100	-145.422
417146200	-122.901
417146300	-153.643
417146400	-122.828
417146500	-139.812
417146600	-118.321
417146700	-142.101
417146800	-123.201
417146900	-157.619
417147000	-124.326
417147100	-141.433
417147200	-123.357
417147300	-154.025
417147400	-123.249
417147500	-142.175
417147600	-121.262
417147700	-148.393
417147800	-122.27
417147900	-135.021
417148000	-122.5
417148100	-139.375
417148200	-124.383
417148300	-139.198
417148400	-123.957
417148500	-138.99
417148600	-123.65
417148700	-146.086
417148800	-119.686
417148900	-137.534
417149000	-123.621
417149100	-148.765
417149200	-120.685
417149300	-148.647
417149400	-121.563
417149500	-145.266
417149600	-122.233
417149700	-137.602
417149800	-119.938
417149900	-142.752
417150000	-121.014
417150100	-135.246
417150200	-122.569
417150300	-139.99
417150400	-122.07
417150500	-142.008
417150600	-122.082
417150700	-144.479
417150800	-117.878
417150900	-144.603
417151000	-124.03
417151100	-137.539
417151200	-120.867
417151300	-157.921
417151400	-120.345
417151500	-152.678
417151600	-123.155
417151700	-144.725
417151800	-121.341
417151900	-144.049
417152000	-124.493
417152100	-135.48
417152200	-118.288
417152300	-155.45
417152400	-122.802
417152500	-140.9
417152600	-122.685
417152700	-135.985
417152800	-121.328
417152900	-154.642
417153000	-121.748
417153100	-150.663
417153200	-121.56
417153300	-145.057
417153400	-121.534
417153500	-148.442
417153600	-122.775
417153700	-141.733
417153800	-120.728
417153900	-149.59
417154000	-122.569
417154100	-133.361
417154200	-121.725
417154300	-136.158
417154400	-120.055
417154500	-137.715
417154600	-123.827
417154700	-139.133
417154800	-118.316
417154900	-139.932
417155000	-124.272
417155100	-140.658
417155200	-123.173
417155300	-143.573
417155400	-120.43
417155500	-143.859
417155600	-121.76
417155700	-141.562
417155800	-120.549
417155900	-137.913
417156000	-125.23
417156100	-143.744
417156200	-120.75
417156300	-142.474
417156400	-120.789
417156500	-137.577
417156600	-122.171
417156700	-147.459
417156800	-123.221
417156900	-147.417
417157000	-123.858
417157100	-135.849
417157200	-123.7
417157300	-143.583
417157400	-119.855
417157500	-142.986
417157600	-120.307
417157700	-140.738
417157800	-122.146
417157900	-147.638
417158000	-120.662
417158100	-135.594
417158200	-119.805
417158300	-162.784
417158400	-124.219
417158500	-144.561
417158600	-119.807
417158700	-144.704
417158800	-123.093
417158900	-139.678
417159000	-119.924
417159100	-142.059
417159200	-120.174
417159300	-139.068
417159400	-121.516
417159500	-143.481
417159600	-120.033
417159700	-135.423
417159800	-121.073
417159900	-138.205
417160000	-121.345
417160100	-143.843
417160200	-122.31
417160300	-148.413
417160400	-120.876
417160500	-140.691
417160600	-122.04
417160700	-144.927
417160800	-124.805
417160900	-150.723
417161000	-119.704
417161100	-156.919
417161200	-126.297
417161300	-142.314
417161400	-122.199
417161500	-146.643
417161600	-120.987
417161700	-139.654
417161800	-121.863
417161900	-141.127
417162000	-120.773
417162100	-158.909
417162200	-121.805
417162300	-137.067
417162400	-123.931
417162500	-139.236
417162600	-124.852
417162700	-146.293
417162800	-120.23
417162900	-147.744
417163000	-122.803
417163100	-140.554
417163200	-119.269
417163300	-140.56
417163400	-125.085
417163500	-139.294
417163600	-121.38
417163700	-148.683
417163800	-121.992
417163900	-136.649
417164000	-124.193
417164100	-137.824
417164200	-121.523
417164300	-140.172
417164400	-122.2
417164500	-143.365
417164600	-121.285
417164700	-137.198
417164800	-120.67
417164900	-152.869
417165000	-120.701
417165100	-138.887
417165200	-121.67
417165300	-137.928
417165400	-120.04
417165500	-146.266
417165600	-121.09
417165700	-143.023
417165800	-123.417
417165900	-142.966
417166000	-121.762
417166100	-151.686
417166200	-121.609
417166300	-147.158
417166400	-122.863
417166500	-141.807
417166600	-125.104
417166700	-144.74
417166800	-122.678
417166900	-143.147
417167000	-122.198
417167100	-139.904
417167200	-122.567
417167300	-140.929
417167400	-122.375
417167500	-155.549
417167600	-120.56
417167700	-139.993
417167800	-120.56
417167900	-141.546
417168000	-122.065
417168100	-141.89
417168200	-122.393
417168300	-136.789
417168400	-118.816
417168500	-141.128
417168600	-122.248
417168700	-141.858
417168800	-122.488
417168900	-140.678
417169000	-122.579
417169100	-148.372
417169200	-121.979
417169300	-149.086
417169400	-120.64
417169500	-144.877
417169600	-124.987
417169700	-153.979
417169800	-124.362
417169900	-147.037
417170000	-122.109
417170100	-140.001
417170200	-119.405
417170300	-142.634
417170400	-121.022
417170500	-140.642
417170600	-122.957
417170700	-152.169
417170800	-122.595
417170900	-137.949
417171000	-122.244
417171100	-147.147
417171200	-120.631
417171300	-137.927
417171400	-123.342
417171500	-144.338
417171600	-121.367
417171700	-147.564
417171800	-121.843
417171900	-146.475
417172000	-121.695
417172100	-138.377
417172200	-121.852
417172300	-150.123
417172400	-122.771
417172500	-151.031
417172600	-120.3
417172700	-149.05
417172800	-119.347
417172900	-142.309
417173000	-120.183
417173100	-147.509
417173200	-123.062
417173300	-141.762
417173400	-121.557
417173500	-150.998
417173600	-124.313
417173700	-135.803
417173800	-121.989
417173900	-134.191
417174000	-120.381
417174100	-155.823
417174200	-119.05
417174300	-146.157
417174400	-124.978
417174500	-142.37
417174600	-121.6
417174700	-133.988
417174800	-121.846
417174900	-140.458
417175000	-119.796
417175100	-141.935
417175200	-124.145
417175300	-155.095
417175400	-123.291
417175500	-144.452
417175600	-121.934
417175700	-141.605
417175800	-120.211
417175900	-149.014
417176000	-120.48
417176100	-153.111
417176200	-120.947
417176300	-144.92
417176400	-119.958
417176500	-137.547
417176600	-120.171
417176700	-143.395
417176800	-120.305
417176900	-149.66
417177000	-122.319
417177100	-142.828
417177200	-121.957
417177300	-141.228
417177400	-122.601
417177500	-138.076
417177600	-122.382
417177700	-143.766
417177800	-120.623
417177900	-152.343
417178000	-120.57
417178100	-141.913
417178200	-122.929
417178300	-141.442
417178400	-119.077
417178500	-134.101
417178600	-123.405
417178700	-153.678
417178800	-121.012
417178900	-142.073
417179000	-120.122
417179100	-144.505
417179200	-122.268
417179300	-150.214
417179400	-123.079
417179500	-145.613
417179600	-123.104
417179700	-141.208
417179800	-123.927
417179900	-139.19
417180000	-119.694
417180100	-145.212
417180200	-122.047
417180300	-146.828
417180400	-120.626
417180500	-146.092
417180600	-122.828
417180700	-140.006
417180800	-121.294
417180900	-145.045
417181000	-123.936
417181100	-143.103
417181200	-123.944
417181300	-134.335
417181400	-121.244
417181500	-141.276
417181600	-121.676
417181700	-139.541
417181800	-121.117
417181900	-144.705
417182000	-120.345
417182100	-143.717
417182200	-120.127
417182300	-137.535
417182400	-120.403
417182500	-135.379
417182600	-122.14
417182700	-140.411
417182800	-120.257
417182900	-139.707
417183000	-122.743
417183100	-149.905
417183200	-120.918
417183300	-141.083
417183400	-121.857
417183500	-137.354
417183600	-121.837
417183700	-140.784
417183800	-122.954
417183900	-145.442
417184000	-119.211
417184100	-140.048
417184200	-124.051
417184300	-141.009
417184400	-122.45
417184500	-140.395
417184600	-120.092
417184700	-146.301
417184800	-123.27
417184900	-138.775
417185000	-120.982
417185100	-148.551
417185200	-120.639
417185300	-143.847
417185400	-122.22
417185500	-144.554
417185600	-121.309
417185700	-152.75
417185800	-121.396
417185900	-151.654
417186000	-121.856
417186100	-138.825
417186200	-123.675
417186300	-148.341
417186400	-120.944
417186500	-145.047
417186600	-123.511
417186700	-132.033
417186800	-121.142
417186900	-145.332
417187000	-120.008
417187100	-140.419
417187200	-121.824
417187300	-144.217
417187400	-124.575
417187500	-139.338
417187600	-117.41
417187700	-151.104
417187800	-121.908
417187900	-147.83
417188000	-120.386
417188100	-143.101
417188200	-124.418
417188300	-143.872
417188400	-119.836
417188500	-138.087
417188600	-121.512
417188700	-158.047
417188800	-122.467
417188900	-143.541
417189000	-123.803
417189100	-138.414
417189200	-122.746
417189300	-138.089
417189400	-121.996
417189500	-140.679
417189600	-120.236
417189700	-138.529
417189800	-122.005
417189900	-138.225
417190000	-121.848
417190100	-136.561
417190200	-121.472
417190300	-145.091
417190400	-120.877
417190500	-140.097
417190600	-120.591
417190700	-140.233
417190800	-123.738
417190900	-135.798
417191000	-123.092
417191100	-149.147
417191200	-122.349
417191300	-138.29
417191400	-120.569
417191500	-149.288
417191600	-121.541
417191700	-144.783
417191800	-123.338
417191900	-145.092
417192000	-118.996
417192100	-148.815
417192200	-124.066
417192300	-145.733
417192400	-121.664
417192500	-142.885
417192600	-120.538
417192700	-150.33
417192800	-120.752
417192900	-136.073
417193000	-122.989
417193100	-149.499
417193200	-120.505
417193300	-140.252
417193400	-122.035
417193500	-149.174
417193600	-123.002
417193700	-134.307
417193800	-122.437
417193900	-138.048
417194000	-123.444
417194100	-139.87
417194200	-122.009
417194300	-138.221
417194400	-120.525
417194500	-149.156
417194600	-122.915
417194700	-146.485
417194800	-122.365
417194900	-146.771
417195000	-122.24
417195100	-138.549
417195200	-120.219
417195300	-142.476
417195400	-118.793
417195500	-136.889
417195600	-119.913
417195700	-144.906
417195800	-119.925
417195900	-133.427
417196000	-121.988
417196100	-140.866
417196200	-121.023
417196300	-148.056
417196400	-123.29
417196500	-138.96
417196600	-121.201
417196700	-147.158
417196800	-123.394
417196900	-150.552
417197000	-119.627
417197100	-143.683
417197200	-118.921
417197300	-145.199
417197400	-119.845
417197500	-150.136
417197600	-122.439
417197700	-141.7
417197800	-121.563
417197900	-142.493
417198000	-120.681
417198100	-148.262
417198200	-122.682
417198300	-142.935
417198400	-122.995
417198500	-137.922
417198600	-122.141
417198700	-133.937
417198800	-118.612
417198900	-136.665
417199000	-119.88
417199100	-139.574
417199200	-122.352
417199300	-145.707
417199400	-117.881
417199500	-139.301
417199600	-120.977
417199700	-155.174
417199800	-121.597
417199900	-146.247
417200000	-121.852
417200100	-146.526
417200200	-120.084
417200300	-139.933
417200400	-122.155
417200500	-149.17
417200600	-118.605
417200700	-141.651
417200800	-119.181
417200900	-150.914
417201000	-119.231
417201100	-143.276
417201200	-122.479
417201300	-144.457
417201400	-121.828
417201500	-142.098
417201600	-122.326
417201700	-140.32
417201800	-119.113
417201900	-156.279
417202000	-121.803
417202100	-141.466
417202200	-119.771
417202300	-139.496
417202400	-119.943
417202500	-141.406
417202600	-120.987
417202700	-138.912
417202800	-121.269
417202900	-146.411
417203000	-121.128
417203100	-141.252
417203200	-121.369
417203300	-140.069
417203400	-122.234
417203500	-138.837
417203600	-123.31
417203700	-138.49
417203800	-120.255
417203900	-136.995
417204000	-123.512
417204100	-144.981
417204200	-122.874
417204300	-152.201
417204400	-118.218
417204500	-144.825
417204600	-121.642
417204700	-138.408
417204800	-122.178
417204900	-144.578
417205000	-120.249
417205100	-148.414
417205200	-121.701
417205300	-142.82
417205400	-118.786
417205500	-139.096
417205600	-119.341
417205700	-135.299
417205800	-119.668
417205900	-154.916
417206000	-120.953
417206100	-153.581
417206200	-122.683
417206300	-150.191
417206400	-119.224
417206500	-134.924
417206600	-120.511
417206700	-140.327
417206800	-122.559
417206900	-131.746
417207000	-122.367
417207100	-150.676
417207200	-119.348
417207300	-137.212
417207400	-121.527
417207500	-137.808
417207600	-120.476
417207700	-137.562
417207800	-121.887
417207900	-146.596
417208000	-122.795
417208100	-137.959
417208200	-124.669
417208300	-134.378
417208400	-118.402
417208500	-148.679
417208600	-120.427
417208700	-148.52
417208800	-123.47
417208900	-142.653
417209000	-119.129
417209100	-139.019
417209200	-121.019
417209300	-142.787
417209400	-120.102
417209500	-144.181
417209600	-120.689
417209700	-137.637
417209800	-121.816
417209900	-146.351
417210000	-124.051
417210100	-140.058
417210200	-120.247
417210300	-130.787
417210400	-118.885
417210500	-139.962
417210600	-122.404
417210700	-141.678
417210800	-123.38
417210900	-139.098
417211000	-119.912
417211100	-143.029
417211200	-120.849
417211300	-138.975
417211400	-121.581
417211500	-151.834
417211600	-119.143
417211700	-138.071
417211800	-119.632
417211900	-139.592
417212000	-121.553
417212100	-149.473
417212200	-120.52
417212300	-134.528
417212400	-120.222
417212500	-145.167
417212600	-119.489
417212700	-138.097
417212800	-118.729
417212900	-139.253
417213000	-119.3
417213100	-132.128
417213200	-117.554
417213300	-146.675
417213400	-117.574
417213500	-136.279
417213600	-117.717
417213700	-146.471
417213800	-120.347
417213900	-136.797
417214000	-121.749
417214100	-141.64
417214200	-120.773
417214300	-144.028
417214400	-120.228
417214500	-137.541
417214600	-118.078
417214700	-139.297
417214800	-119.022
417214900	-142.154
417215000	-120.72
417215100	-136.964
417215200	-121.942
417215300	-146.847
417215400	-121.213
417215500	-139.187
417215600	-120.988
417215700	-151.308
417215800	-120.413
417215900	-133.35
417216000	-119.498
417216100	-140.145
417216200	-119.881
417216300	-150.568
417216400	-118.421
417216500	-144.285
417216600	-119.919
417216700	-151.353
417216800	-121.558
417216900	-139.055
417217000	-119.092
417217100	-141.789
417217200	-119.484
417217300	-138.482
417217400	-118.605
417217500	-148.714
417217600	-120.347
417217700	-139.43
417217800	-119.744
417217900	-138.724
417218000	-121.419
417218100	-145.003
417218200	-118.759
417218300	-139.926
417218400	-119.141
417218500	-140.975
417218600	-121.171
417218700	-146.404
417218800	-120.549
417218900	-140.487
417219000	-120.053
417219100	-137.709
417219200	-119.511
417219300	-149.289
417219400	-119.412
417219500	-154.49
417219600	-123.615
417219700	-143.725
417219800	-121.216
417219900	-140.709
417220000	-121.305
417220100	-140.514
417220200	-120.087
417220300	-141.683
417220400	-119.393
417220500	-140.199
417220600	-119.379
417220700	-144.942
417220800	-117.295
417220900	-150.778
417221000	-117.359
417221100	-133.626
417221200	-121.555
417221300	-134.745
417221400	-120.118
417221500	-148.361
417221600	-122.035
417221700	-138.708
417221800	-119.704
417221900	-142.203
417222000	-118.953
417222100	-141.622
417222200	-120.021
417222300	-138.958
417222400	-118.977
417222500	-145.047
417222600	-119.501
417222700	-140.907
417222800	-120.9
417222900	-134.838
417223000	-117.449
417223100	-148.899
417223200	-118.853
417223300	-147.779
417223400	-120.374
417223500	-144.94
417223600	-120.085
417223700	-144.622
417223800	-118.569
417223900	-141.989
417224000	-119.116
417224100	-132.393
417224200	-117.738
417224300	-141.229
417224400	-120.398
417224500	-136.565
417224600	-119.876
417224700	-137.859
417224800	-119.325
417224900	-132.779
417225000	-122.344
417225100	-135.605
417225200	-117.242
417225300	-151.516
417225400	-119.053
417225500	-132.84
417225600	-121.836
417225700	-137.706
417225800	-120.374
417225900	-144.315
417226000	-117.548
417226100	-134.772
417226200	-120.587
417226300	-142.638
417226400	-117.649
417226500	-141.654
417226600	-116.84
417226700	-136.789
417226800	-118.372
417226900	-145.522
417227000	-121.49
417227100	-142.021
417227200	-118.618
417227300	-148.443
417227400	-118.979
417227500	-138.22
417227600	-121.887
417227700	-133.861
417227800	-116.787
417227900	-132.446
417228000	-119.79
417228100	-133.503
417228200	-116.504
417228300	-150.541
417228400	-116.986
417228500	-137.401
417228600	-118.747
417228700	-140.014
417228800	-119.245
417228900	-142.156
417229000	-117.153
417229100	-140.63
417229200	-120.59
417229300	-144.384
417229400	-118.544
417229500	-138.039
417229600	-119.248
417229700	-144.036
417229800	-116.767
417229900	-134.429
417230000	-118.105
417230100	-134.817
417230200	-118.304
417230300	-144.621
417230400	-120.821
417230500	-139.803
417230600	-119.246
417230700	-142.744
417230800	-118.258
417230900	-145.108
417231000	-117.563
417231100	-145.933
417231200	-116.613
417231300	-138.854
417231400	-117.848
417231500	-142.686
417231600	-116.428
417231700	-136.89
417231800	-118.291
417231900	-133.961
417232000	-117.785
417232100	-131.74
417232200	-117.421
417232300	-142.69
417232400	-117.42
417232500	-137.558
417232600	-118.522
417232700	-138.6
417232800	-118.956
417232900	-134.274
417233000	-116.966
417233100	-141.05
417233200	-118.426
417233300	-134.592
417233400	-119.333
417233500	-142.088
417233600	-118.878
417233700	-140.269
417233800	-118.426
417233900	-141.182
417234000	-117.693
417234100	-144.21
417234200	-118.959
417234300	-140.565
417234400	-119.391
417234500	-139.24
417234600	-118.712
417234700	-146.241
417234800	-120.281
417234900	-136.355
417235000	-117.637
417235100	-139.227
417235200	-117.466
417235300	-136.96
417235400	-117.469
417235500	-134.4
417235600	-117.269
417235700	-145.827
417235800	-116.581
417235900	-139.557
417236000	-117.73
417236100	-137.677
417236200	-119.325
417236300	-148.93
417236400	-114.975
417236500	-130.097
417236600	-116.556
417236700	-138.079
417236800	-119.443
417236900	-142.077
417237000	-120.922
417237100	-142.596
417237200	-115.827
417237300	-133.938
417237400	-120.273
417237500	-145.233
417237600	-116.08
417237700	-134.384
417237800	-119.233
417237900	-135.907
417238000	-117.931
417238100	-137.269
417238200	-117.642
417238300	-138.578
417238400	-116.954
417238500	-144.326
417238600	-116.603
417238700	-138.214
417238800	-116.511
417238900	-133.807
417239000	-118.794
417239100	-140.73
417239200	-116.291
417239300	-138.35
417239400	-117.871
417239500	-138.118
417239600	-118.211
417239700	-134.826
417239800	-116.125
417239900	-138.609
417240000	-116.396
417240100	-170.022
417240200	-115.724
417240300	-148.237
417240400	-117.566
417240500	-137.538
417240600	-117.726
417240700	-133.951
417240800	-114.751
417240900	-132.768
417241000	-114.754
417241100	-144.909
417241200	-119.174
417241300	-141.909
417241400	-117.619
417241500	-135.541
417241600	-114.624
417241700	-131.59
417241800	-114.694
417241900	-141.384
417242000	-117.14
417242100	-133.555
417242200	-116.161
417242300	-142.515
417242400	-117.211
417242500	-142.324
417242600	-117.167
417242700	-133.956
417242800	-115.084
417242900	-130.12
417243000	-114.309
417243100	-133.635
417243200	-116.459
417243300	-147.232
417243400	-117.612
417243500	-136.927
417243600	-118.21
417243700	-142.296
417243800	-116.246
417243900	-131.775
417244000	-114.533
417244100	-136.202
417244200	-117.54
417244300	-141.527
417244400	-114.762
417244500	-142.035
417244600	-114.694
417244700	-134.965
417244800	-117.034
417244900	-135.681
417245000	-114.252
417245100	-139.717
417245200	-118.409
417245300	-133.295
417245400	-117.437
417245500	-144.704
417245600	-115.388
417245700	-130.024
417245800	-116.866
417245900	-138.063
417246000	-113.617
417246100	-143.598
417246200	-116.614
417246300	-135.379
417246400	-115.685
417246500	-132.753
417246600	-111.306
417246700	-143.026
417246800	-115.972
417246900	-140.114
417247000	-117.015
417247100	-144.776
417247200	-116.128
417247300	-137.164
417247400	-116.899
417247500	-138.148
417247600	-112.451
417247700	-136.097
417247800	-114.987
417247900	-141.4
417248000	-114.107
417248100	-144.312
417248200	-112.131
417248300	-129.436
417248400	-116.385
417248500	-134.334
417248600	-114.704
417248700	-138.461
417248800	-114.651
417248900	-134.919
417249000	-115.293
417249100	-135.285
417249200	-114.781
417249300	-139.224
417249400	-114.728
417249500	-139.545
417249600	-115.719
417249700	-137.717
417249800	-115.425
[truncated: 18,002 more rows]
