# Supplementary material for: Passive frequency comb generation at radiofrequency for ranging applications
Source: Nat Commun. 2024 Apr 2;15:2844. doi: 10.1038/s41467-024-46940-2 (PMC10987526; doi:10.1038/s41467-024-46940-2)
Supplement: Supplementary file 5 — Source Data [file 41467_2024_46940_MOESM5_ESM.zip › Figure3_Data/836_10MHz_-07_50dBm.xlsx]

## Sheet: Sheet1
frequency (Hz)	power (dBm)
417050000	-125.659
417050100	-143.914
417050200	-125.476
417050300	-149.661
417050400	-124.491
417050500	-145.39
417050600	-122.799
417050700	-149.357
417050800	-122.924
417050900	-146.851
417051000	-121.578
417051100	-148.472
417051200	-124.163
417051300	-148.667
417051400	-122.573
417051500	-152.157
417051600	-122.648
417051700	-139.319
417051800	-123.556
417051900	-147.361
417052000	-125.009
417052100	-145.692
417052200	-124.871
417052300	-140.222
417052400	-122.875
417052500	-143.558
417052600	-123.65
417052700	-144.211
417052800	-123.903
417052900	-145.739
417053000	-123.158
417053100	-135.752
417053200	-122.255
417053300	-138.98
417053400	-122.12
417053500	-138.951
417053600	-125.354
417053700	-138.201
417053800	-121.374
417053900	-139.67
417054000	-120.423
417054100	-146.263
417054200	-123.586
417054300	-146.826
417054400	-120.705
417054500	-137.422
417054600	-122.219
417054700	-148.822
417054800	-123.831
417054900	-149.332
417055000	-123.842
417055100	-139.07
417055200	-124.616
417055300	-147.085
417055400	-124.518
417055500	-152.79
417055600	-124.929
417055700	-140.13
417055800	-123.332
417055900	-143.534
417056000	-122.6
417056100	-142.935
417056200	-120.781
417056300	-139.683
417056400	-123.571
417056500	-142.127
417056600	-124.339
417056700	-153.755
417056800	-126.004
417056900	-144.863
417057000	-123.572
417057100	-141.378
417057200	-122.687
417057300	-141.93
417057400	-123.179
417057500	-142.744
417057600	-123.453
417057700	-150.9
417057800	-122.382
417057900	-140.234
417058000	-121.708
417058100	-143.205
417058200	-121.664
417058300	-140.027
417058400	-119.926
417058500	-139.774
417058600	-124.367
417058700	-141.669
417058800	-122.889
417058900	-138.91
417059000	-122.598
417059100	-141.472
417059200	-122.134
417059300	-133.412
417059400	-122.58
417059500	-143.108
417059600	-124.859
417059700	-144.559
417059800	-123.1
417059900	-148.746
417060000	-123.598
417060100	-138.469
417060200	-121.955
417060300	-144.286
417060400	-123.003
417060500	-140.246
417060600	-124.094
417060700	-138.363
417060800	-126.222
417060900	-140.078
417061000	-119.27
417061100	-143.5
417061200	-124.112
417061300	-139.848
417061400	-122.233
417061500	-145.187
417061600	-122.24
417061700	-139.997
417061800	-121.326
417061900	-149.296
417062000	-124.297
417062100	-150.676
417062200	-121.978
417062300	-140.681
417062400	-122.154
417062500	-145.834
417062600	-121.109
417062700	-159.769
417062800	-122.866
417062900	-148.361
417063000	-124.858
417063100	-137.035
417063200	-121.527
417063300	-146.628
417063400	-122.649
417063500	-139.983
417063600	-125.013
417063700	-148.718
417063800	-122.393
417063900	-142.034
417064000	-124.812
417064100	-144.498
417064200	-124.966
417064300	-149.937
417064400	-126.045
417064500	-186.028
417064600	-120.194
417064700	-153.706
417064800	-124.888
417064900	-143.841
417065000	-126.464
417065100	-140.294
417065200	-123.923
417065300	-135.438
417065400	-121.625
417065500	-139.326
417065600	-124.277
417065700	-145.931
417065800	-122.614
417065900	-140.867
417066000	-122.939
417066100	-135.533
417066200	-122.392
417066300	-144.243
417066400	-123.551
417066500	-134.853
417066600	-122.216
417066700	-145.776
417066800	-121.37
417066900	-137.862
417067000	-125.508
417067100	-154.877
417067200	-125.577
417067300	-135.973
417067400	-125.81
417067500	-139.958
417067600	-123.068
417067700	-137.76
417067800	-121.672
417067900	-140.776
417068000	-123.783
417068100	-144.936
417068200	-122.805
417068300	-134.622
417068400	-124.094
417068500	-137.956
417068600	-120.929
417068700	-146.823
417068800	-124.256
417068900	-150.612
417069000	-122.209
417069100	-155.023
417069200	-118.753
417069300	-142.086
417069400	-122.991
417069500	-143.738
417069600	-122.639
417069700	-149.376
417069800	-121.72
417069900	-139.434
417070000	-121.325
417070100	-152.715
417070200	-123.703
417070300	-139.154
417070400	-121.845
417070500	-145.95
417070600	-122.467
417070700	-146.447
417070800	-121.9
417070900	-145.934
417071000	-120.912
417071100	-149.703
417071200	-121.357
417071300	-149.555
417071400	-123.629
417071500	-143.874
417071600	-124.392
417071700	-133.066
417071800	-120.464
417071900	-145.063
417072000	-120.312
417072100	-151.948
417072200	-123.356
417072300	-141.626
417072400	-122.595
417072500	-145.734
417072600	-123.273
417072700	-158.25
417072800	-122.647
417072900	-137.734
417073000	-122.535
417073100	-145.219
417073200	-123.239
417073300	-146.294
417073400	-125.171
417073500	-137.997
417073600	-124.988
417073700	-143.971
417073800	-122.962
417073900	-139.702
417074000	-123.565
417074100	-139.697
417074200	-125
417074300	-144.891
417074400	-122.669
417074500	-144.853
417074600	-124.099
417074700	-138.884
417074800	-124.864
417074900	-151.128
417075000	-123.22
417075100	-142.327
417075200	-123.688
417075300	-147.311
417075400	-121.257
417075500	-134.839
417075600	-121.265
417075700	-143.35
417075800	-123.275
417075900	-144.627
417076000	-123.524
417076100	-138.476
417076200	-123.343
417076300	-145.614
417076400	-121.627
417076500	-139.907
417076600	-123.876
417076700	-159.796
417076800	-125.967
417076900	-146.018
417077000	-126.802
417077100	-147.718
417077200	-123.485
417077300	-144.202
417077400	-120.59
417077500	-148.04
417077600	-120.501
417077700	-140.733
417077800	-121.671
417077900	-146.354
417078000	-123.927
417078100	-141.309
417078200	-120.48
417078300	-142.044
417078400	-124.323
417078500	-162.245
417078600	-123.994
417078700	-145.384
417078800	-121.537
417078900	-142.187
417079000	-120.216
417079100	-152.719
417079200	-123.292
417079300	-141.991
417079400	-124.839
417079500	-146.539
417079600	-123.053
417079700	-146.131
417079800	-122.367
417079900	-142.545
417080000	-124.643
417080100	-141.137
417080200	-123.578
417080300	-148.497
417080400	-124.566
417080500	-140.976
417080600	-122.925
417080700	-142.395
417080800	-123.014
417080900	-141.73
417081000	-122.084
417081100	-149.53
417081200	-123.233
417081300	-152.385
417081400	-120.737
417081500	-144.19
417081600	-121.276
417081700	-145.241
417081800	-123.02
417081900	-137.092
417082000	-125.106
417082100	-146.629
417082200	-122.603
417082300	-152.305
417082400	-122.185
417082500	-148.026
417082600	-124.963
417082700	-154.462
417082800	-124.222
417082900	-138.619
417083000	-124.372
417083100	-146.542
417083200	-123.708
417083300	-140.79
417083400	-123.961
417083500	-138.767
417083600	-122.357
417083700	-139.584
417083800	-125.477
417083900	-143.388
417084000	-123.742
417084100	-149.272
417084200	-123.521
417084300	-143.676
417084400	-125.486
417084500	-151.053
417084600	-122.34
417084700	-134.898
417084800	-123.23
417084900	-153.494
417085000	-123.817
417085100	-156.196
417085200	-123.813
417085300	-145.958
417085400	-123.516
417085500	-138.112
417085600	-123.167
417085700	-144.996
417085800	-125.967
417085900	-148.514
417086000	-125.012
417086100	-145.814
417086200	-123.933
417086300	-141.68
417086400	-120.642
417086500	-141.34
417086600	-122.056
417086700	-137.809
417086800	-122.056
417086900	-141.866
417087000	-123.721
417087100	-145.782
417087200	-122.635
417087300	-144.649
417087400	-124.884
417087500	-149.649
417087600	-121.683
417087700	-148.473
417087800	-123.765
417087900	-140.876
417088000	-124.405
417088100	-146.603
417088200	-122.711
417088300	-146.492
417088400	-122.142
417088500	-153.987
417088600	-122.202
417088700	-149.06
417088800	-123.097
417088900	-136.359
417089000	-123.639
417089100	-138.438
417089200	-123.607
417089300	-141.461
417089400	-123.489
417089500	-139.985
417089600	-120.836
417089700	-141.296
417089800	-120.857
417089900	-141.348
417090000	-121.359
417090100	-144.761
417090200	-121.722
417090300	-143.401
417090400	-121.477
417090500	-147.845
417090600	-122.266
417090700	-146.005
417090800	-123.749
417090900	-152.255
417091000	-123.687
417091100	-141.688
417091200	-125.628
417091300	-143.051
417091400	-120.953
417091500	-142.282
417091600	-126.168
417091700	-154.992
417091800	-123.364
417091900	-146.66
417092000	-124.515
417092100	-136.675
417092200	-123.8
417092300	-139.454
417092400	-123.171
417092500	-147.967
417092600	-126.201
417092700	-153.771
417092800	-124.004
417092900	-143.981
417093000	-123.168
417093100	-140.837
417093200	-125.715
417093300	-138.399
417093400	-126.673
417093500	-147.237
417093600	-120.424
417093700	-138.101
417093800	-120.61
417093900	-143.501
417094000	-122.597
417094100	-209.222
417094200	-124.731
417094300	-139.648
417094400	-122.448
417094500	-137.57
417094600	-122.897
417094700	-132.838
417094800	-123.642
417094900	-146.395
417095000	-123.146
417095100	-146.776
417095200	-121.465
417095300	-142.343
417095400	-118.961
417095500	-139.044
417095600	-122.296
417095700	-145.522
417095800	-120.397
417095900	-147.791
417096000	-123.201
417096100	-141.235
417096200	-123.085
417096300	-145.548
417096400	-119.854
417096500	-145.044
417096600	-123.641
417096700	-142.116
417096800	-124.158
417096900	-142.758
417097000	-123.032
417097100	-143.527
417097200	-121.479
417097300	-145.14
417097400	-122.536
417097500	-139.375
417097600	-124.446
417097700	-146.699
417097800	-122.075
417097900	-132.769
417098000	-122.491
417098100	-148.597
417098200	-122.42
417098300	-144.978
417098400	-123.318
417098500	-145.126
417098600	-124.15
417098700	-153.962
417098800	-123.833
417098900	-145.079
417099000	-122.627
417099100	-145.45
417099200	-121.186
417099300	-140.948
417099400	-125.211
417099500	-143.55
417099600	-124.739
417099700	-146.47
417099800	-123.78
417099900	-143.77
417100000	-125.02
417100100	-143.906
417100200	-121.339
417100300	-151.711
417100400	-125.634
417100500	-144.682
417100600	-121.417
417100700	-146.161
417100800	-122.161
417100900	-141.632
417101000	-122.182
417101100	-145.703
417101200	-121.763
417101300	-148.111
417101400	-126.419
417101500	-141.393
417101600	-120.996
417101700	-144.233
417101800	-123.177
417101900	-147.867
417102000	-121.964
417102100	-136.123
417102200	-122.169
417102300	-147.779
417102400	-122.711
417102500	-145.912
417102600	-123.309
417102700	-143.971
417102800	-120.479
417102900	-157.07
417103000	-120.75
417103100	-159.022
417103200	-120.286
417103300	-141.768
417103400	-123.207
417103500	-152.555
417103600	-122
417103700	-134.972
417103800	-122.746
417103900	-143.715
417104000	-120.072
417104100	-138.361
417104200	-121.792
417104300	-137.751
417104400	-121.362
417104500	-153.364
417104600	-121.752
417104700	-144.575
417104800	-118.679
417104900	-140.83
417105000	-120.371
417105100	-139.442
417105200	-122.366
417105300	-156.478
417105400	-124.438
417105500	-135.417
417105600	-124.386
417105700	-141.077
417105800	-123.17
417105900	-146.133
417106000	-123.618
417106100	-146.487
417106200	-123.101
417106300	-137.918
417106400	-122.578
417106500	-144.665
417106600	-123.476
417106700	-148.219
417106800	-121.983
417106900	-142.759
417107000	-119.665
417107100	-140.031
417107200	-122.676
417107300	-146.336
417107400	-121.657
417107500	-144.081
417107600	-120.516
417107700	-141.825
417107800	-125.125
417107900	-154.246
417108000	-123.016
417108100	-149.23
417108200	-123.541
417108300	-142.03
417108400	-122.927
417108500	-142.994
417108600	-121.877
417108700	-146.514
417108800	-122.07
417108900	-142.735
417109000	-122.093
417109100	-137.387
417109200	-120.876
417109300	-149.271
417109400	-122.994
417109500	-142.236
417109600	-125.048
417109700	-140.623
417109800	-123.334
417109900	-143.525
417110000	-121.534
417110100	-137.105
417110200	-122.246
417110300	-151.42
417110400	-121.337
417110500	-141.259
417110600	-121.802
417110700	-147.992
417110800	-120.5
417110900	-149.773
417111000	-122.575
417111100	-139.671
417111200	-120.321
417111300	-143.455
417111400	-122.739
417111500	-142.859
417111600	-123.634
417111700	-145.487
417111800	-121.542
417111900	-146.128
417112000	-124.134
417112100	-147.519
417112200	-123.14
417112300	-150.224
417112400	-123.835
417112500	-143.305
417112600	-120.552
417112700	-159.233
417112800	-122.649
417112900	-140.974
417113000	-123.323
417113100	-145.821
417113200	-120.348
417113300	-141.335
417113400	-123.824
417113500	-140.383
417113600	-121.368
417113700	-141.451
417113800	-121.394
417113900	-139.689
417114000	-122.756
417114100	-152.762
417114200	-123.492
417114300	-148.372
417114400	-120.887
417114500	-147.721
417114600	-124.869
417114700	-141.971
417114800	-120.963
417114900	-140.378
417115000	-123.033
417115100	-141.986
417115200	-121.082
417115300	-139.915
417115400	-121.198
417115500	-139.647
417115600	-124.161
417115700	-149.995
417115800	-119.376
417115900	-136.763
417116000	-120.485
417116100	-143.571
417116200	-121.353
417116300	-144.617
417116400	-120.734
417116500	-140.609
417116600	-121.224
417116700	-145.194
417116800	-121.788
417116900	-135.444
417117000	-121.004
417117100	-142.64
417117200	-125.256
417117300	-148.161
417117400	-124.598
417117500	-140.16
417117600	-122.529
417117700	-142.232
417117800	-123.729
417117900	-139.361
417118000	-124.162
417118100	-150.983
417118200	-121.093
417118300	-138.607
417118400	-121.41
417118500	-139.823
417118600	-122.833
417118700	-141.195
417118800	-125.466
417118900	-147.774
417119000	-120.966
417119100	-138.7
417119200	-122.407
417119300	-146.858
417119400	-125.283
417119500	-149.824
417119600	-124.322
417119700	-142.585
417119800	-124.177
417119900	-139.311
417120000	-122.353
417120100	-141.469
417120200	-122.558
417120300	-138.472
417120400	-120.369
417120500	-146.649
417120600	-119.761
417120700	-135.447
417120800	-118.961
417120900	-142.179
417121000	-123.189
417121100	-150.961
417121200	-120.672
417121300	-137.56
417121400	-123.083
417121500	-141.65
417121600	-122.61
417121700	-140.557
417121800	-121.328
417121900	-139.145
417122000	-124.251
417122100	-151.042
417122200	-123.318
417122300	-143.064
417122400	-120.159
417122500	-149.532
417122600	-124.413
417122700	-146.912
417122800	-122.859
417122900	-149.23
417123000	-123.825
417123100	-142.501
417123200	-123.758
417123300	-138.491
417123400	-121.697
417123500	-141.426
417123600	-121.152
417123700	-155.439
417123800	-122.044
417123900	-135.931
417124000	-120.861
417124100	-138.484
417124200	-124.717
417124300	-136.064
417124400	-123.165
417124500	-148.825
417124600	-121.265
417124700	-148.932
417124800	-120.684
417124900	-140.982
417125000	-121.594
417125100	-136.873
417125200	-122.072
417125300	-148.439
417125400	-122.976
417125500	-155.248
417125600	-121.648
417125700	-146.546
417125800	-124.884
417125900	-153.684
417126000	-124.003
417126100	-145.946
417126200	-123.188
417126300	-149.725
417126400	-121.653
417126500	-138.898
417126600	-122.629
417126700	-139.656
417126800	-121.71
417126900	-138.748
417127000	-122.939
417127100	-137.392
417127200	-122.677
417127300	-133.482
417127400	-122.285
417127500	-141.205
417127600	-124.256
417127700	-141.699
417127800	-121.881
417127900	-138.241
417128000	-122.148
417128100	-137.951
417128200	-121.783
417128300	-145.707
417128400	-124.9
417128500	-158.377
417128600	-123.752
417128700	-138.812
417128800	-120.132
417128900	-143.884
417129000	-124.051
417129100	-142.582
417129200	-123.078
417129300	-143.367
417129400	-121.576
417129500	-145.797
417129600	-123.818
417129700	-143.384
417129800	-122.53
417129900	-135.417
417130000	-121.463
417130100	-143.921
417130200	-121.972
417130300	-149.298
417130400	-120.792
417130500	-140.382
417130600	-118.386
417130700	-150.16
417130800	-121.578
417130900	-136.387
417131000	-122.85
417131100	-146.166
417131200	-124.977
417131300	-138.236
417131400	-123.17
417131500	-150.459
417131600	-120.605
417131700	-139.327
417131800	-118.366
417131900	-143.678
417132000	-122.319
417132100	-151.11
417132200	-119.602
417132300	-137.835
417132400	-120.545
417132500	-147.763
417132600	-123.552
417132700	-156.029
417132800	-120.14
417132900	-144.361
417133000	-123.825
417133100	-153.182
417133200	-122.625
417133300	-148.291
417133400	-120.129
417133500	-137.787
417133600	-121.815
417133700	-136.243
417133800	-119.52
417133900	-144.775
417134000	-119.035
417134100	-145.236
417134200	-123.759
417134300	-138.585
417134400	-123.77
417134500	-146.37
417134600	-124.521
417134700	-143.294
417134800	-124.411
417134900	-137.27
417135000	-120.863
417135100	-145.38
417135200	-121.684
417135300	-147.793
417135400	-122.344
417135500	-140.569
417135600	-120.794
417135700	-141.022
417135800	-119.558
417135900	-136.691
417136000	-121.759
417136100	-142.062
417136200	-122.47
417136300	-150.793
417136400	-123.488
417136500	-147.981
417136600	-119.869
417136700	-141.629
417136800	-122.808
417136900	-145.811
417137000	-120.55
417137100	-146.56
417137200	-121.189
417137300	-170.033
417137400	-123.992
417137500	-145.018
417137600	-124.81
417137700	-139.288
417137800	-121.594
417137900	-135.652
417138000	-121.479
417138100	-138.502
417138200	-119.292
417138300	-145.984
417138400	-121.844
417138500	-139.645
417138600	-122.736
417138700	-148.168
417138800	-123.879
417138900	-144.261
417139000	-119.457
417139100	-156.514
417139200	-124.656
417139300	-149.692
417139400	-119.799
417139500	-140.627
417139600	-122.435
417139700	-149.668
417139800	-123.866
417139900	-164.609
417140000	-125.081
417140100	-143.872
417140200	-120.153
417140300	-132.059
417140400	-118.811
417140500	-140.576
417140600	-123.627
417140700	-139.402
417140800	-121.385
417140900	-136.658
417141000	-122.318
417141100	-141.042
417141200	-122.275
417141300	-149.516
417141400	-121.448
417141500	-149.971
417141600	-120.731
417141700	-142.407
417141800	-122.759
417141900	-157.749
417142000	-124.189
417142100	-160.006
417142200	-123.66
417142300	-144.086
417142400	-120.663
417142500	-146.067
417142600	-124.731
417142700	-142.918
417142800	-121.678
417142900	-140.708
417143000	-121.52
417143100	-136.088
417143200	-119.085
417143300	-137.998
417143400	-121.275
417143500	-143.734
417143600	-120.176
417143700	-138.723
417143800	-119.651
417143900	-135.909
417144000	-120.835
417144100	-143.273
417144200	-119.964
417144300	-141.013
417144400	-122.688
417144500	-141.795
417144600	-121.671
417144700	-139.712
417144800	-121.439
417144900	-149.652
417145000	-121.249
417145100	-139.591
417145200	-122.436
417145300	-146.274
417145400	-124.07
417145500	-140.118
417145600	-122.168
417145700	-142.986
417145800	-122.919
417145900	-139.296
417146000	-122.039
417146100	-153.207
417146200	-122.194
417146300	-140.511
417146400	-121.087
417146500	-141
417146600	-121.634
417146700	-144.163
417146800	-124
417146900	-138.37
417147000	-121.599
417147100	-147.608
417147200	-123.133
417147300	-144.776
417147400	-121.271
417147500	-137.871
417147600	-122.648
417147700	-152.351
417147800	-122.948
417147900	-138.661
417148000	-120.955
417148100	-142.509
417148200	-120.124
417148300	-140.286
417148400	-123.402
417148500	-144.166
417148600	-122.965
417148700	-148.219
417148800	-121.309
417148900	-143.051
417149000	-121.846
417149100	-139.305
417149200	-120.91
417149300	-145.971
417149400	-122.496
417149500	-152.723
417149600	-119.553
417149700	-128.816
417149800	-117.888
417149900	-139.518
417150000	-121.648
417150100	-141.625
417150200	-120.791
417150300	-139.644
417150400	-119.981
417150500	-143.54
417150600	-122.105
417150700	-137.407
417150800	-121.803
417150900	-155.794
417151000	-123.283
417151100	-143.108
417151200	-121.716
417151300	-148.886
417151400	-120.751
417151500	-143.687
417151600	-122.53
417151700	-151.559
417151800	-122.001
417151900	-142.722
417152000	-123.411
417152100	-143.14
417152200	-120.455
417152300	-133.573
417152400	-120.78
417152500	-147.528
417152600	-121.904
417152700	-141.034
417152800	-123.781
417152900	-141.184
417153000	-123.089
417153100	-145.157
417153200	-118.217
417153300	-142.258
417153400	-122.152
417153500	-141.918
417153600	-122.094
417153700	-146.595
417153800	-122.888
417153900	-142.441
417154000	-120.273
417154100	-149.814
417154200	-121.282
417154300	-139.116
417154400	-123.123
417154500	-138.463
417154600	-122.924
417154700	-140.949
417154800	-123.947
417154900	-136.782
417155000	-120.874
417155100	-146.721
417155200	-123.444
417155300	-144.423
417155400	-123.116
417155500	-141.552
417155600	-123.035
417155700	-148.397
417155800	-123.058
417155900	-147.693
417156000	-122.678
417156100	-146.526
417156200	-122.169
417156300	-149.735
417156400	-121.921
417156500	-138.772
417156600	-122.085
417156700	-136.453
417156800	-122.528
417156900	-141.126
417157000	-122.62
417157100	-138.991
417157200	-121.462
417157300	-144.573
417157400	-120.881
417157500	-143.185
417157600	-120.101
417157700	-145.519
417157800	-118.861
417157900	-140.451
417158000	-119.321
417158100	-143.583
417158200	-120.201
417158300	-144.838
417158400	-121.137
417158500	-135.147
417158600	-120.881
417158700	-145.147
417158800	-121.373
417158900	-139.582
417159000	-121.98
417159100	-144.447
417159200	-121.098
417159300	-147.307
417159400	-120.88
417159500	-146.457
417159600	-120.29
417159700	-144.796
417159800	-122.027
417159900	-135.878
417160000	-123.766
417160100	-148.212
417160200	-124.59
417160300	-149.982
417160400	-124.4
417160500	-147.611
417160600	-122.426
417160700	-135.342
417160800	-120.62
417160900	-145.611
417161000	-124.744
417161100	-141.821
417161200	-124.195
417161300	-143.221
417161400	-121.384
417161500	-142.368
417161600	-121.506
417161700	-137.258
417161800	-122.61
417161900	-136.798
417162000	-120.004
417162100	-138.896
417162200	-121.69
417162300	-143.778
417162400	-123.439
417162500	-166.425
417162600	-121.76
417162700	-142.557
417162800	-120.352
417162900	-148.752
417163000	-126.662
417163100	-151.839
417163200	-118.255
417163300	-150.072
417163400	-124.614
417163500	-145.541
417163600	-124.646
417163700	-144.485
417163800	-124.039
417163900	-147.583
417164000	-120.022
417164100	-143.147
417164200	-120.818
417164300	-139.389
417164400	-122.553
417164500	-145.099
417164600	-120.982
417164700	-138.338
417164800	-122.446
417164900	-144.391
417165000	-120.833
417165100	-152.928
417165200	-120.164
417165300	-145.006
417165400	-121.138
417165500	-145.268
417165600	-122.395
417165700	-141.252
417165800	-121.307
417165900	-139.987
417166000	-122.025
417166100	-147.613
417166200	-121.033
417166300	-141.084
417166400	-122.527
417166500	-136.112
417166600	-121.557
417166700	-147.31
417166800	-120.663
417166900	-134.774
417167000	-121.08
417167100	-161.225
417167200	-120.353
417167300	-137.31
417167400	-121.719
417167500	-152.837
417167600	-123.196
417167700	-141.183
417167800	-122.193
417167900	-140.301
417168000	-123.026
417168100	-151.872
417168200	-124.076
417168300	-137.789
417168400	-126.436
417168500	-147.542
417168600	-126.251
417168700	-142.695
417168800	-120.263
417168900	-141.086
417169000	-122.295
417169100	-139.109
417169200	-120.736
417169300	-138.547
417169400	-122.921
417169500	-151.085
417169600	-120.605
417169700	-138.173
417169800	-121.412
417169900	-135.929
417170000	-122.02
417170100	-144.711
417170200	-121.344
417170300	-143.765
417170400	-120.084
417170500	-138.94
417170600	-123.371
417170700	-152.065
417170800	-123.855
417170900	-139.736
417171000	-120.862
417171100	-143.841
417171200	-121.402
417171300	-139.935
417171400	-123.712
417171500	-142.469
417171600	-121.028
417171700	-141.034
417171800	-120.558
417171900	-146.411
417172000	-123.06
417172100	-144.153
417172200	-120.415
417172300	-147.75
417172400	-122.189
417172500	-141.62
417172600	-122.191
417172700	-135.616
417172800	-120.617
417172900	-143.815
417173000	-120.771
417173100	-138.786
417173200	-123.205
417173300	-139.158
417173400	-120.001
417173500	-146.874
417173600	-120.072
417173700	-152.095
417173800	-121.676
417173900	-165.229
417174000	-120.662
417174100	-153.791
417174200	-120.101
417174300	-142.9
417174400	-120.236
417174500	-139.577
417174600	-121.082
417174700	-148.431
417174800	-123.164
417174900	-145.833
417175000	-120.765
417175100	-145.618
417175200	-118.43
417175300	-147.809
417175400	-118.618
417175500	-134.652
417175600	-120.245
417175700	-153.446
417175800	-123.197
417175900	-137.335
417176000	-120.368
417176100	-145.071
417176200	-119.158
417176300	-135.949
417176400	-123.2
417176500	-139.381
417176600	-121.31
417176700	-139.444
417176800	-121.153
417176900	-146.896
417177000	-121.464
417177100	-139.842
417177200	-120.17
417177300	-158.979
417177400	-120.194
417177500	-155.728
417177600	-122.475
417177700	-137.218
417177800	-121.277
417177900	-138.026
417178000	-120.055
417178100	-146.049
417178200	-122.261
417178300	-139.012
417178400	-119.24
417178500	-138.33
417178600	-120.184
417178700	-137.933
417178800	-121.012
417178900	-139.39
417179000	-120.671
417179100	-140.177
417179200	-121.464
417179300	-140.655
417179400	-122.01
417179500	-135.204
417179600	-123.021
417179700	-141.363
417179800	-120.826
417179900	-139.787
417180000	-121.25
417180100	-134.724
417180200	-122.201
417180300	-135.836
417180400	-121.001
417180500	-135.467
417180600	-125.231
417180700	-146.484
417180800	-122.758
417180900	-138.933
417181000	-121.166
417181100	-142.434
417181200	-121.755
417181300	-140.799
417181400	-122.517
417181500	-146.789
417181600	-121.898
417181700	-155.828
417181800	-121.197
417181900	-144.531
417182000	-121.318
417182100	-145.76
417182200	-120.727
417182300	-142.247
417182400	-122.921
417182500	-139.736
417182600	-118.818
417182700	-155.337
417182800	-121.305
417182900	-139.118
417183000	-123.711
417183100	-142.036
417183200	-118.694
417183300	-144.394
417183400	-124.022
417183500	-142.205
417183600	-122.361
417183700	-135.296
417183800	-122.331
417183900	-136.088
417184000	-121.635
417184100	-142.423
417184200	-121.353
417184300	-147.158
417184400	-123.634
417184500	-151.701
417184600	-121.1
417184700	-140.338
417184800	-119.488
417184900	-140.087
417185000	-124.364
417185100	-142.395
417185200	-122.012
417185300	-144.671
417185400	-123.058
417185500	-137.505
417185600	-121.611
417185700	-152.096
417185800	-118.95
417185900	-148.085
417186000	-120.221
417186100	-138.475
417186200	-120.558
417186300	-142.265
417186400	-119.776
417186500	-135.11
417186600	-121.49
417186700	-137.958
417186800	-122.016
417186900	-145.885
417187000	-122.21
417187100	-138.805
417187200	-121.782
417187300	-141.814
417187400	-120.715
417187500	-140.328
417187600	-122.276
417187700	-137.294
417187800	-122.297
417187900	-146.647
417188000	-121.917
417188100	-138.404
417188200	-118.965
417188300	-138.692
417188400	-123.058
417188500	-137.876
417188600	-119.207
417188700	-137.736
417188800	-123.619
417188900	-148.628
417189000	-121.659
417189100	-141.63
417189200	-118.229
417189300	-134
417189400	-123.711
417189500	-144.241
417189600	-121.242
417189700	-143.485
417189800	-118.163
417189900	-156.369
417190000	-118.164
417190100	-147.324
417190200	-120.831
417190300	-158.303
417190400	-120.457
417190500	-153.058
417190600	-123.041
417190700	-141.417
417190800	-122.876
417190900	-135.856
417191000	-122.783
417191100	-139.871
417191200	-120.946
417191300	-143.794
417191400	-122.34
417191500	-136.842
417191600	-119.688
417191700	-133.796
417191800	-122.926
417191900	-141.75
417192000	-122.551
417192100	-134.569
417192200	-120.452
417192300	-146.925
417192400	-117.609
417192500	-153.262
417192600	-117.634
417192700	-142.218
417192800	-119.04
417192900	-130.102
417193000	-119.258
417193100	-138.882
417193200	-120.287
417193300	-141.538
417193400	-121.374
417193500	-142.01
417193600	-121.379
417193700	-139.303
417193800	-121.729
417193900	-140.487
417194000	-123.03
417194100	-148.775
417194200	-120.784
417194300	-138.026
417194400	-121.282
417194500	-151.602
417194600	-121.508
417194700	-141.595
417194800	-118.936
417194900	-138.289
417195000	-117.598
417195100	-147.409
417195200	-118.85
417195300	-149.93
417195400	-122.235
417195500	-134.918
417195600	-121.389
417195700	-148.602
417195800	-120.257
417195900	-131.099
417196000	-119.085
417196100	-143.014
417196200	-120.712
417196300	-142.023
417196400	-119.746
417196500	-132.879
417196600	-122.069
417196700	-143.131
417196800	-119.195
417196900	-141.433
417197000	-120.509
417197100	-132.87
417197200	-116.831
417197300	-143.648
417197400	-119.274
417197500	-137.452
417197600	-120.878
417197700	-146.307
417197800	-119.76
417197900	-141.275
417198000	-120.078
417198100	-143.631
417198200	-121.557
417198300	-156.125
417198400	-122.682
417198500	-143.084
417198600	-119.054
417198700	-132.389
417198800	-118.205
417198900	-143.114
417199000	-117.802
417199100	-141.353
417199200	-119.144
417199300	-153.678
417199400	-121.876
417199500	-139.257
417199600	-116.972
417199700	-142.54
417199800	-120.992
417199900	-148.199
417200000	-122.688
417200100	-135.916
417200200	-120.134
417200300	-140.992
417200400	-117.236
417200500	-134.457
417200600	-119.155
417200700	-140.802
417200800	-122.35
417200900	-139.557
417201000	-119.818
417201100	-139.72
417201200	-124.409
417201300	-143.294
417201400	-118.409
417201500	-159.19
417201600	-118.047
417201700	-148.449
417201800	-120.156
417201900	-149.722
417202000	-118.739
417202100	-152.245
417202200	-121.941
417202300	-141.486
417202400	-118.176
417202500	-134.445
417202600	-122.111
417202700	-138.045
417202800	-118.621
417202900	-142.099
417203000	-121.844
417203100	-135.974
417203200	-121.62
417203300	-132.828
417203400	-120.451
417203500	-139.215
417203600	-122.517
417203700	-148.026
417203800	-121.158
417203900	-140.296
417204000	-119.163
417204100	-135.287
417204200	-119.098
417204300	-142.377
417204400	-120.919
417204500	-145.386
417204600	-119.992
417204700	-144.623
417204800	-118.637
417204900	-136.462
417205000	-120.155
417205100	-138.361
417205200	-118.179
417205300	-148.226
417205400	-119.357
417205500	-144.62
417205600	-120.34
417205700	-130.432
417205800	-121.955
417205900	-149.725
417206000	-120.473
417206100	-146.146
417206200	-119.733
417206300	-137.425
417206400	-119.825
417206500	-140.624
417206600	-118.435
417206700	-138.786
417206800	-120.536
417206900	-135.172
417207000	-119.119
417207100	-141.557
417207200	-122.087
417207300	-141.387
417207400	-122.277
417207500	-142.383
417207600	-120.098
417207700	-133.972
417207800	-117.584
417207900	-133.308
417208000	-121.13
417208100	-148.406
417208200	-119.176
417208300	-143.485
417208400	-120.439
417208500	-138.053
417208600	-120.318
417208700	-138.478
417208800	-119.386
417208900	-136.298
417209000	-120.019
417209100	-141.989
417209200	-119.558
417209300	-148.913
417209400	-122.168
417209500	-144.111
417209600	-120.442
417209700	-140.932
417209800	-122.035
417209900	-130.925
417210000	-121.029
417210100	-141.223
417210200	-120.971
417210300	-138.819
417210400	-120.007
417210500	-137.536
417210600	-123.086
417210700	-141.905
417210800	-119.392
417210900	-142.355
417211000	-118.627
417211100	-159.296
417211200	-121.165
417211300	-145.587
417211400	-120.451
417211500	-138.377
417211600	-117.523
417211700	-137.146
417211800	-119.657
417211900	-139.45
417212000	-118.627
417212100	-138.124
417212200	-120.091
417212300	-146.533
417212400	-120.208
417212500	-139.626
417212600	-118.275
417212700	-149.074
417212800	-119.255
417212900	-143.944
417213000	-119.229
417213100	-138.647
417213200	-118
417213300	-139.982
417213400	-120.523
417213500	-134.505
417213600	-117.595
417213700	-144.204
417213800	-120.962
417213900	-141.714
417214000	-119.239
417214100	-148.542
417214200	-117.475
417214300	-134.012
417214400	-118.624
417214500	-143.758
417214600	-118.504
417214700	-138.58
417214800	-120.328
417214900	-137.043
417215000	-120.329
417215100	-138.986
417215200	-119.198
417215300	-134.399
417215400	-119.752
417215500	-138.559
417215600	-116.794
417215700	-139.594
417215800	-116.823
417215900	-139.713
417216000	-116.594
417216100	-138.716
417216200	-119.144
417216300	-143.401
417216400	-119.741
417216500	-139.778
417216600	-121.968
417216700	-143.006
417216800	-118.54
417216900	-146.514
417217000	-119.956
417217100	-141.049
417217200	-119.607
417217300	-139.222
417217400	-121.023
417217500	-137.555
417217600	-119.857
417217700	-155.62
417217800	-117.737
417217900	-148.385
417218000	-118.759
417218100	-133.612
417218200	-118.153
417218300	-141.71
417218400	-121.987
417218500	-138.642
417218600	-116.102
417218700	-138.953
417218800	-120.242
417218900	-156.567
417219000	-116.867
417219100	-133.43
417219200	-120.903
417219300	-144.9
417219400	-117.965
417219500	-137.272
417219600	-114.631
417219700	-134.146
417219800	-116.84
417219900	-139.592
417220000	-117.896
417220100	-137.22
417220200	-119.349
417220300	-139.414
417220400	-118.484
417220500	-136.093
417220600	-119.585
417220700	-144.445
417220800	-117.066
417220900	-138.758
417221000	-120.232
417221100	-147.019
417221200	-115.951
417221300	-144.409
417221400	-121.063
417221500	-135.307
417221600	-118.927
417221700	-136.624
417221800	-118.108
417221900	-140.813
417222000	-115.544
417222100	-141.853
417222200	-118.236
417222300	-129.964
417222400	-120.208
417222500	-134.597
417222600	-117.597
417222700	-150.24
417222800	-120.153
417222900	-139.177
417223000	-121.312
417223100	-156.97
417223200	-118.969
417223300	-135.789
417223400	-115.972
417223500	-143.561
417223600	-118.685
417223700	-142.535
417223800	-117.678
417223900	-148.61
417224000	-117.167
417224100	-138.454
417224200	-118.991
417224300	-136.005
417224400	-119.184
417224500	-136.49
417224600	-115.984
417224700	-139.796
417224800	-117.87
417224900	-133.723
417225000	-118.822
417225100	-139.319
417225200	-118.043
417225300	-145.383
417225400	-116.104
417225500	-153.752
417225600	-116.57
417225700	-128.14
417225800	-117.063
417225900	-135.988
417226000	-117.272
417226100	-143.237
417226200	-115.372
417226300	-137.716
417226400	-118.924
417226500	-147.039
417226600	-117.649
417226700	-135.631
417226800	-119.224
417226900	-138.573
417227000	-119.082
417227100	-140.154
417227200	-116.509
417227300	-138.931
417227400	-116.826
417227500	-139.625
417227600	-117.817
417227700	-140.376
417227800	-118.879
417227900	-142.718
417228000	-119.945
417228100	-142.965
417228200	-119.302
417228300	-144.829
417228400	-117.933
417228500	-147.639
417228600	-118.927
417228700	-138.452
417228800	-119.824
417228900	-143.401
417229000	-115.61
417229100	-136.083
417229200	-115.66
417229300	-153.03
417229400	-118.034
417229500	-137.17
417229600	-118.591
417229700	-138.134
417229800	-116.683
417229900	-149.047
417230000	-115.965
417230100	-143.442
417230200	-115.879
417230300	-142.301
417230400	-116.585
417230500	-128.832
417230600	-117.008
417230700	-134.02
417230800	-117.098
417230900	-131.065
417231000	-117.169
417231100	-132.093
417231200	-117.727
417231300	-154.592
417231400	-117.418
417231500	-130.054
417231600	-114.237
417231700	-134
417231800	-116.401
417231900	-146.383
417232000	-116.003
417232100	-130.098
417232200	-116.676
417232300	-131.478
417232400	-114.808
417232500	-135.412
417232600	-115.881
417232700	-142.097
417232800	-116.714
417232900	-139.982
417233000	-117.202
417233100	-130.956
417233200	-115.867
417233300	-130.199
417233400	-117.407
417233500	-132.897
417233600	-113.046
417233700	-140.851
417233800	-117.863
417233900	-139.091
417234000	-117.058
417234100	-145.76
417234200	-117.204
417234300	-136.876
417234400	-114.307
417234500	-135.695
417234600	-114.307
417234700	-137.194
417234800	-114.582
417234900	-129.714
417235000	-117.79
417235100	-128.042
417235200	-113.273
417235300	-132.166
417235400	-114.523
417235500	-138.519
417235600	-116.273
417235700	-142.393
417235800	-114.69
417235900	-147.263
417236000	-115.366
417236100	-132.117
417236200	-116.657
417236300	-137.09
417236400	-115.673
417236500	-148.627
417236600	-113.945
417236700	-130.948
417236800	-114.012
417236900	-136.374
417237000	-116.17
417237100	-135.33
417237200	-117.755
417237300	-136.32
417237400	-116.348
417237500	-138.13
417237600	-117.067
417237700	-131.853
417237800	-117.794
417237900	-134.159
417238000	-113.256
417238100	-133.931
417238200	-111.645
417238300	-136.645
417238400	-116.092
417238500	-140.422
417238600	-112.625
417238700	-138.148
417238800	-116.548
417238900	-138.446
417239000	-114.15
417239100	-138.811
417239200	-116.231
417239300	-149.947
417239400	-112.962
417239500	-128.068
417239600	-116.962
417239700	-147.915
417239800	-116.051
417239900	-133.669
417240000	-113.8
417240100	-139.118
417240200	-118.192
417240300	-149.074
417240400	-115.599
417240500	-140.842
417240600	-115.496
417240700	-128.898
417240800	-115.545
417240900	-139.522
417241000	-113.679
417241100	-137.822
417241200	-113.711
417241300	-134.662
417241400	-111.8
417241500	-137.646
417241600	-111.411
417241700	-160.565
417241800	-112.621
417241900	-141.913
417242000	-113.058
417242100	-134.968
417242200	-113.343
417242300	-136.044
417242400	-113.563
417242500	-140.882
417242600	-116.956
417242700	-139.968
417242800	-113.909
417242900	-132.178
417243000	-113.243
417243100	-135.875
417243200	-114.195
417243300	-134.597
417243400	-116.222
417243500	-138.78
417243600	-111.464
417243700	-134.998
417243800	-115.103
417243900	-139.481
417244000	-111.332
417244100	-139.888
417244200	-111.37
417244300	-133.877
417244400	-113.579
417244500	-138.035
417244600	-114.27
417244700	-133.649
417244800	-113.382
417244900	-128.955
417245000	-114.064
417245100	-128.459
417245200	-111.642
417245300	-127.835
417245400	-110.697
417245500	-130.575
417245600	-112.705
417245700	-130.522
417245800	-113.199
417245900	-131.238
417246000	-115.069
417246100	-131.897
417246200	-113.784
417246300	-138.935
417246400	-115.905
417246500	-129.62
417246600	-110.92
417246700	-142.752
417246800	-111.817
417246900	-132.968
417247000	-111.189
417247100	-127.614
417247200	-111.176
417247300	-150.339
417247400	-110.375
417247500	-127.115
417247600	-112.602
417247700	-130.036
417247800	-113.119
417247900	-135.013
417248000	-108.414
417248100	-134.313
417248200	-112.613
417248300	-136.582
417248400	-111.066
417248500	-141.788
417248600	-111.066
417248700	-130.087
417248800	-106.841
417248900	-131.964
417249000	-110.822
417249100	-132.918
417249200	-111.374
417249300	-127.392
417249400	-110.783
417249500	-134.115
417249600	-107.759
417249700	-131.009
417249800	-109.845
[truncated: 18,002 more rows]
