# Supplementary material for: Passive frequency comb generation at radiofrequency for ranging applications
Source: Nat Commun. 2024 Apr 2;15:2844. doi: 10.1038/s41467-024-46940-2 (PMC10987526; doi:10.1038/s41467-024-46940-2)
Supplement: Supplementary file 5 — Source Data [file 41467_2024_46940_MOESM5_ESM.zip › Figure3_Data/836_10MHz_-07_60dBm.xlsx]

## Sheet: Sheet1
frequency (Hz)	power (dBm)
417050000	-124.888
417050100	-138.912
417050200	-125.681
417050300	-137.564
417050400	-125.389
417050500	-142.632
417050600	-124.291
417050700	-141.722
417050800	-122.02
417050900	-149.248
417051000	-121.871
417051100	-141.256
417051200	-124.371
417051300	-141.123
417051400	-124.374
417051500	-173.906
417051600	-120.985
417051700	-145.72
417051800	-122.909
417051900	-143.409
417052000	-123.699
417052100	-141.973
417052200	-123.257
417052300	-146.001
417052400	-124.822
417052500	-145.674
417052600	-121.825
417052700	-154.116
417052800	-119.664
417052900	-142.748
417053000	-122.037
417053100	-140.768
417053200	-123.17
417053300	-154.315
417053400	-123.817
417053500	-146.289
417053600	-123.396
417053700	-142.367
417053800	-122.164
417053900	-141.433
417054000	-124.103
417054100	-142.133
417054200	-124.008
417054300	-143.824
417054400	-125.549
417054500	-139.668
417054600	-124.796
417054700	-152.869
417054800	-122.576
417054900	-139.495
417055000	-123.56
417055100	-142.636
417055200	-122.831
417055300	-146.498
417055400	-123.751
417055500	-153.409
417055600	-125.039
417055700	-135.254
417055800	-121.071
417055900	-148.031
417056000	-121.769
417056100	-135.189
417056200	-122.091
417056300	-155.97
417056400	-123.751
417056500	-143.505
417056600	-122.947
417056700	-138.843
417056800	-122.352
417056900	-138.399
417057000	-123.788
417057100	-146.705
417057200	-123.664
417057300	-140.966
417057400	-124.048
417057500	-138.572
417057600	-121.614
417057700	-163.343
417057800	-122.771
417057900	-144.873
417058000	-124.803
417058100	-140.884
417058200	-122.82
417058300	-145.899
417058400	-122.75
417058500	-139.627
417058600	-123.426
417058700	-148.073
417058800	-123.343
417058900	-146.273
417059000	-122.663
417059100	-145.086
417059200	-123.699
417059300	-139.722
417059400	-121.815
417059500	-139.01
417059600	-123.794
417059700	-139.541
417059800	-125.277
417059900	-146.187
417060000	-125.722
417060100	-144.132
417060200	-126.062
417060300	-144.866
417060400	-124.155
417060500	-147.585
417060600	-122.852
417060700	-140.041
417060800	-123.251
417060900	-137.436
417061000	-125.199
417061100	-144.734
417061200	-122.153
417061300	-140.834
417061400	-123.864
417061500	-146.863
417061600	-121.629
417061700	-150.523
417061800	-123.546
417061900	-149.961
417062000	-123.247
417062100	-136.644
417062200	-121.857
417062300	-145.035
417062400	-122.79
417062500	-137.527
417062600	-120.08
417062700	-136.196
417062800	-120.271
417062900	-147.115
417063000	-122.743
417063100	-142.34
417063200	-124.607
417063300	-142.309
417063400	-119.279
417063500	-138.304
417063600	-124.263
417063700	-150.931
417063800	-121.363
417063900	-160.556
417064000	-120.355
417064100	-141.2
417064200	-120.901
417064300	-140.029
417064400	-121.974
417064500	-137.217
417064600	-125.951
417064700	-143.826
417064800	-124.061
417064900	-135.198
417065000	-121.255
417065100	-147.182
417065200	-123.7
417065300	-140.451
417065400	-121.93
417065500	-135.38
417065600	-122.116
417065700	-141.409
417065800	-123.882
417065900	-150.998
417066000	-121.601
417066100	-141.682
417066200	-122.611
417066300	-144.551
417066400	-123.611
417066500	-145.296
417066600	-123.759
417066700	-140.828
417066800	-122.991
417066900	-149.639
417067000	-121.975
417067100	-145.427
417067200	-122.652
417067300	-149.661
417067400	-124.019
417067500	-137.712
417067600	-121.736
417067700	-142.703
417067800	-123.283
417067900	-153.052
417068000	-124.047
417068100	-137.265
417068200	-124.543
417068300	-138.075
417068400	-123.377
417068500	-143.331
417068600	-123.809
417068700	-146.246
417068800	-122.589
417068900	-145.074
417069000	-123.742
417069100	-145.318
417069200	-123.652
417069300	-155.368
417069400	-119.766
417069500	-153.619
417069600	-123.457
417069700	-137.47
417069800	-122.983
417069900	-147.293
417070000	-123.157
417070100	-155.196
417070200	-123.988
417070300	-154.188
417070400	-122.059
417070500	-146.263
417070600	-122.736
417070700	-147.293
417070800	-121.396
417070900	-137.151
417071000	-123.291
417071100	-146.968
417071200	-121.252
417071300	-138.077
417071400	-121.828
417071500	-161.073
417071600	-124.558
417071700	-159.434
417071800	-120.482
417071900	-139.006
417072000	-125.244
417072100	-145.049
417072200	-125.414
417072300	-142.099
417072400	-122.234
417072500	-150.209
417072600	-124.587
417072700	-151.227
417072800	-121.982
417072900	-135.595
417073000	-120.76
417073100	-140.266
417073200	-124.461
417073300	-156.321
417073400	-122.535
417073500	-143.179
417073600	-122.718
417073700	-140.996
417073800	-124.888
417073900	-136.084
417074000	-123.386
417074100	-150.981
417074200	-122.685
417074300	-137.209
417074400	-125.647
417074500	-136.997
417074600	-121.709
417074700	-147.379
417074800	-123.115
417074900	-144.221
417075000	-122.229
417075100	-141.259
417075200	-124.973
417075300	-141.945
417075400	-122.571
417075500	-153.172
417075600	-122.878
417075700	-146.737
417075800	-122.242
417075900	-152.161
417076000	-122.647
417076100	-142.997
417076200	-123.573
417076300	-139.897
417076400	-122.677
417076500	-155.235
417076600	-122.855
417076700	-144.57
417076800	-122.59
417076900	-154.235
417077000	-123.083
417077100	-144.48
417077200	-122.637
417077300	-134.704
417077400	-123.561
417077500	-156.988
417077600	-122.571
417077700	-139.804
417077800	-119.949
417077900	-135.828
417078000	-124.538
417078100	-138.911
417078200	-123.191
417078300	-152.881
417078400	-122.651
417078500	-136.887
417078600	-122.401
417078700	-146.237
417078800	-125.16
417078900	-143.831
417079000	-124.033
417079100	-151.022
417079200	-118.88
417079300	-139.018
417079400	-121.078
417079500	-143.017
417079600	-120.118
417079700	-156.479
417079800	-125.224
417079900	-136.001
417080000	-123.851
417080100	-141.017
417080200	-124.293
417080300	-148.043
417080400	-122.749
417080500	-141.85
417080600	-122.497
417080700	-146.242
417080800	-124.24
417080900	-143.03
417081000	-120.576
417081100	-142.884
417081200	-122.659
417081300	-150.146
417081400	-122.099
417081500	-144.876
417081600	-121.261
417081700	-154.789
417081800	-123.508
417081900	-145.806
417082000	-123.328
417082100	-142.77
417082200	-124.454
417082300	-136.256
417082400	-122.896
417082500	-147.325
417082600	-121.914
417082700	-139.56
417082800	-122.125
417082900	-139.77
417083000	-124.942
417083100	-142.739
417083200	-119.713
417083300	-145.469
417083400	-122.639
417083500	-140.641
417083600	-124.46
417083700	-149.861
417083800	-121.43
417083900	-141.733
417084000	-123.075
417084100	-142.73
417084200	-122.361
417084300	-140.371
417084400	-121.838
417084500	-145.813
417084600	-123.531
417084700	-144.788
417084800	-123.01
417084900	-151.688
417085000	-122.324
417085100	-149.184
417085200	-122.281
417085300	-136.877
417085400	-123.659
417085500	-149.547
417085600	-125.094
417085700	-152.94
417085800	-122.13
417085900	-136.599
417086000	-123.744
417086100	-149.919
417086200	-121.767
417086300	-140.804
417086400	-121.372
417086500	-137.721
417086600	-124.427
417086700	-146.101
417086800	-124.746
417086900	-142.253
417087000	-121.44
417087100	-136.484
417087200	-121.869
417087300	-140.536
417087400	-121.303
417087500	-136.725
417087600	-122.704
417087700	-136.729
417087800	-122.29
417087900	-143.834
417088000	-121.857
417088100	-142.009
417088200	-121.951
417088300	-149.793
417088400	-119.251
417088500	-141.712
417088600	-123.421
417088700	-135.828
417088800	-121.457
417088900	-144.147
417089000	-120.944
417089100	-148.228
417089200	-124.151
417089300	-133.63
417089400	-123.691
417089500	-141.829
417089600	-123.777
417089700	-139.254
417089800	-122.953
417089900	-149.546
417090000	-121.013
417090100	-144.313
417090200	-120.377
417090300	-148.227
417090400	-122.334
417090500	-139.422
417090600	-122.497
417090700	-143.55
417090800	-122.733
417090900	-139.015
417091000	-124.259
417091100	-140.775
417091200	-123.874
417091300	-147.664
417091400	-123.666
417091500	-138.138
417091600	-123.812
417091700	-139.359
417091800	-122.003
417091900	-137.813
417092000	-124.077
417092100	-145.026
417092200	-121.744
417092300	-144.117
417092400	-122.849
417092500	-152.664
417092600	-122.255
417092700	-137.873
417092800	-122.886
417092900	-146.11
417093000	-121.353
417093100	-144.429
417093200	-122.896
417093300	-160.641
417093400	-123.598
417093500	-140.671
417093600	-122.107
417093700	-134.22
417093800	-122.572
417093900	-145.104
417094000	-123.571
417094100	-152.047
417094200	-120.916
417094300	-137.571
417094400	-121.122
417094500	-142.461
417094600	-123.27
417094700	-146.759
417094800	-126.136
417094900	-142.536
417095000	-122.019
417095100	-146.842
417095200	-123.806
417095300	-136.912
417095400	-120.522
417095500	-148.192
417095600	-122.434
417095700	-159.264
417095800	-122.944
417095900	-142.006
417096000	-120.74
417096100	-150.68
417096200	-120.845
417096300	-137.882
417096400	-122.766
417096500	-146.577
417096600	-124.03
417096700	-142.324
417096800	-123.061
417096900	-148.676
417097000	-120.804
417097100	-137.453
417097200	-125.018
417097300	-160.234
417097400	-123.467
417097500	-134.655
417097600	-122.402
417097700	-146.385
417097800	-121.779
417097900	-143.221
417098000	-123.643
417098100	-147.411
417098200	-123.542
417098300	-135.952
417098400	-123.542
417098500	-139.565
417098600	-122.636
417098700	-153.594
417098800	-124.039
417098900	-147.24
417099000	-122.824
417099100	-141.191
417099200	-121.294
417099300	-145.226
417099400	-122.733
417099500	-145.399
417099600	-123.333
417099700	-140.411
417099800	-126.769
417099900	-142.713
417100000	-124.644
417100100	-137.415
417100200	-122.051
417100300	-139.019
417100400	-120.926
417100500	-141.364
417100600	-124.037
417100700	-138.967
417100800	-121.718
417100900	-150.574
417101000	-122.955
417101100	-135.268
417101200	-123.023
417101300	-141.057
417101400	-123.283
417101500	-142.212
417101600	-121.687
417101700	-153.567
417101800	-125.857
417101900	-144.669
417102000	-122.988
417102100	-137.24
417102200	-122.231
417102300	-145.314
417102400	-119.881
417102500	-153.911
417102600	-121.172
417102700	-131.649
417102800	-121.942
417102900	-139.593
417103000	-121.451
417103100	-149.332
417103200	-124.344
417103300	-149.25
417103400	-126.42
417103500	-152.233
417103600	-121.859
417103700	-139.253
417103800	-122.967
417103900	-140.357
417104000	-124.161
417104100	-146.398
417104200	-119.543
417104300	-145.216
417104400	-122.267
417104500	-163.872
417104600	-122.045
417104700	-159.702
417104800	-121.978
417104900	-138.308
417105000	-123.285
417105100	-135.016
417105200	-126.351
417105300	-138.792
417105400	-124.322
417105500	-143.935
417105600	-122.762
417105700	-144.391
417105800	-124.823
417105900	-138.521
417106000	-120.924
417106100	-153.316
417106200	-121.112
417106300	-145.387
417106400	-124.87
417106500	-138.621
417106600	-122.996
417106700	-141.042
417106800	-123.882
417106900	-154.609
417107000	-122.761
417107100	-144.122
417107200	-123.132
417107300	-142.924
417107400	-121.639
417107500	-141.665
417107600	-122.497
417107700	-144.821
417107800	-124.808
417107900	-148.292
417108000	-123.586
417108100	-148.924
417108200	-122.311
417108300	-143.296
417108400	-120.613
417108500	-141.109
417108600	-123.016
417108700	-145.389
417108800	-123.465
417108900	-149.298
417109000	-122.509
417109100	-146.978
417109200	-123.467
417109300	-139.484
417109400	-122.306
417109500	-151.868
417109600	-121.845
417109700	-143.344
417109800	-124.475
417109900	-143.32
417110000	-123.517
417110100	-147.487
417110200	-122.582
417110300	-145.802
417110400	-123.14
417110500	-146.716
417110600	-120.814
417110700	-149.189
417110800	-121.221
417110900	-135.435
417111000	-123.395
417111100	-139.078
417111200	-122.02
417111300	-142.232
417111400	-123.655
417111500	-142.294
417111600	-120.856
417111700	-145.179
417111800	-122.609
417111900	-153.149
417112000	-122.019
417112100	-142.241
417112200	-121.704
417112300	-137.687
417112400	-122.477
417112500	-142.629
417112600	-121.181
417112700	-143.867
417112800	-123.354
417112900	-138.069
417113000	-122.151
417113100	-147.468
417113200	-122.105
417113300	-148.113
417113400	-122.005
417113500	-152.424
417113600	-123.471
417113700	-150.642
417113800	-119.066
417113900	-139.538
417114000	-123.752
417114100	-148.879
417114200	-119.216
417114300	-147.976
417114400	-122.843
417114500	-140.757
417114600	-121.462
417114700	-146.57
417114800	-121.227
417114900	-136.514
417115000	-123.074
417115100	-140.438
417115200	-120.372
417115300	-143.126
417115400	-119.384
417115500	-157.271
417115600	-123.643
417115700	-143.095
417115800	-123.361
417115900	-149.605
417116000	-121.934
417116100	-147.981
417116200	-121.032
417116300	-142.25
417116400	-122.367
417116500	-139.083
417116600	-122.528
417116700	-146.972
417116800	-122.226
417116900	-144.077
417117000	-122.506
417117100	-142.615
417117200	-123.185
417117300	-143.221
417117400	-121.831
417117500	-141.943
417117600	-122.515
417117700	-157.329
417117800	-120.715
417117900	-136.025
417118000	-124.269
417118100	-144.214
417118200	-121.295
417118300	-141.759
417118400	-121.958
417118500	-156.123
417118600	-122.773
417118700	-139.73
417118800	-119.877
417118900	-142.15
417119000	-123.046
417119100	-144.722
417119200	-120.361
417119300	-134.869
417119400	-121.532
417119500	-137.782
417119600	-121.161
417119700	-136.659
417119800	-122.14
417119900	-140.339
417120000	-124.39
417120100	-137.448
417120200	-123.48
417120300	-150.944
417120400	-121.937
417120500	-138.828
417120600	-122.472
417120700	-140.117
417120800	-123.914
417120900	-139.812
417121000	-124.838
417121100	-142.945
417121200	-121.238
417121300	-143.532
417121400	-121.259
417121500	-142.712
417121600	-121.279
417121700	-146.122
417121800	-122.51
417121900	-144.747
417122000	-122.585
417122100	-162.305
417122200	-120.304
417122300	-138.967
417122400	-124.418
417122500	-143.089
417122600	-120.433
417122700	-139.787
417122800	-121.827
417122900	-141.492
417123000	-122.419
417123100	-136.38
417123200	-119.817
417123300	-147.861
417123400	-122.911
417123500	-136.408
417123600	-121.915
417123700	-136.989
417123800	-121.412
417123900	-147.864
417124000	-124.069
417124100	-148.246
417124200	-120.709
417124300	-135.604
417124400	-123.21
417124500	-147.196
417124600	-121.774
417124700	-140.415
417124800	-120.427
417124900	-140.978
417125000	-121.457
417125100	-135.541
417125200	-118.942
417125300	-152.296
417125400	-126.314
417125500	-148.612
417125600	-122.563
417125700	-143.026
417125800	-120.435
417125900	-137.776
417126000	-122.519
417126100	-141.069
417126200	-125.327
417126300	-142.772
417126400	-122.719
417126500	-138.943
417126600	-123.518
417126700	-147.176
417126800	-124.172
417126900	-139.632
417127000	-123.474
417127100	-145.193
417127200	-121.819
417127300	-141.829
417127400	-120.656
417127500	-137.658
417127600	-122.473
417127700	-144.209
417127800	-120.156
417127900	-141.487
417128000	-122.747
417128100	-136.995
417128200	-122.277
417128300	-138.392
417128400	-120.017
417128500	-146.181
417128600	-120.957
417128700	-145.531
417128800	-121.629
417128900	-138.311
417129000	-117.226
417129100	-139.243
417129200	-120.44
417129300	-137.261
417129400	-119.18
417129500	-151.94
417129600	-122.255
417129700	-144.37
417129800	-122.841
417129900	-135.937
417130000	-120.675
417130100	-148.294
417130200	-125.606
417130300	-146.646
417130400	-122.88
417130500	-133.747
417130600	-121.86
417130700	-136.705
417130800	-121.977
417130900	-149.151
417131000	-121.814
417131100	-142.021
417131200	-123.84
417131300	-155.916
417131400	-122.011
417131500	-145.976
417131600	-121.238
417131700	-148.406
417131800	-121.741
417131900	-148.996
417132000	-122.504
417132100	-137.572
417132200	-121.289
417132300	-143.246
417132400	-119.889
417132500	-141.277
417132600	-122.35
417132700	-139.921
417132800	-120.835
417132900	-137.665
417133000	-121.513
417133100	-148.066
417133200	-123.146
417133300	-133.942
417133400	-122.682
417133500	-135.522
417133600	-122.063
417133700	-134.814
417133800	-122.249
417133900	-139.029
417134000	-121.084
417134100	-139.627
417134200	-122.683
417134300	-138.71
417134400	-122.994
417134500	-146.82
417134600	-121.947
417134700	-147.029
417134800	-122.618
417134900	-144.322
417135000	-124.205
417135100	-138.836
417135200	-121.017
417135300	-142.101
417135400	-121.792
417135500	-147.085
417135600	-121.582
417135700	-144.947
417135800	-122.617
417135900	-144.266
417136000	-123.301
417136100	-140.623
417136200	-120.703
417136300	-148.592
417136400	-122.772
417136500	-143.151
417136600	-123.497
417136700	-138.269
417136800	-119.337
417136900	-144.025
417137000	-121.132
417137100	-146.101
417137200	-120.072
417137300	-149.484
417137400	-122.52
417137500	-142.687
417137600	-120.331
417137700	-141.556
417137800	-119.087
417137900	-140.684
417138000	-119.56
417138100	-135.925
417138200	-121.031
417138300	-140.818
417138400	-120.711
417138500	-149.177
417138600	-120.37
417138700	-152.093
417138800	-120.881
417138900	-145.908
417139000	-124.211
417139100	-135.104
417139200	-122.504
417139300	-150.666
417139400	-123.247
417139500	-134.813
417139600	-123.662
417139700	-144.901
417139800	-121.503
417139900	-151.78
417140000	-119.994
417140100	-140.126
417140200	-122.921
417140300	-135.256
417140400	-119.67
417140500	-142.044
417140600	-121.911
417140700	-144.33
417140800	-123.454
417140900	-135.77
417141000	-120.52
417141100	-149.968
417141200	-120.41
417141300	-149.408
417141400	-122.448
417141500	-142.418
417141600	-121.05
417141700	-148.31
417141800	-120.989
417141900	-146.86
417142000	-122.9
417142100	-144.069
417142200	-122.835
417142300	-144.078
417142400	-118.944
417142500	-139.755
417142600	-120.025
417142700	-150.189
417142800	-121.695
417142900	-135.77
417143000	-121.282
417143100	-151.272
417143200	-120.741
417143300	-159.363
417143400	-118.958
417143500	-141.111
417143600	-120.853
417143700	-135.3
417143800	-121.186
417143900	-135.02
417144000	-120.763
417144100	-134.406
417144200	-119.761
417144300	-143.157
417144400	-122.399
417144500	-143.169
417144600	-120.381
417144700	-137.733
417144800	-120.448
417144900	-158.043
417145000	-121.579
417145100	-136.744
417145200	-120.735
417145300	-141.14
417145400	-122.622
417145500	-147.473
417145600	-122.288
417145700	-145.057
417145800	-121.638
417145900	-154.685
417146000	-122.972
417146100	-140.336
417146200	-121.014
417146300	-139.319
417146400	-121.852
417146500	-141.07
417146600	-121.613
417146700	-133.957
417146800	-122.333
417146900	-136.617
417147000	-120.571
417147100	-153.646
417147200	-123.403
417147300	-143.07
417147400	-117.706
417147500	-141.248
417147600	-120.199
417147700	-137.827
417147800	-121.573
417147900	-152.496
417148000	-121.377
417148100	-144.769
417148200	-120.062
417148300	-137.145
417148400	-119.608
417148500	-141.64
417148600	-119.734
417148700	-152.435
417148800	-122.358
417148900	-146.937
417149000	-122.077
417149100	-140.063
417149200	-121.403
417149300	-137.949
417149400	-123.446
417149500	-152.616
417149600	-121.823
417149700	-138.936
417149800	-121.727
417149900	-164.107
417150000	-121.375
417150100	-143.641
417150200	-123.377
417150300	-150.757
417150400	-122.246
417150500	-135.889
417150600	-120.624
417150700	-144.794
417150800	-120.81
417150900	-139.517
417151000	-121.256
417151100	-144.717
417151200	-123.976
417151300	-140.858
417151400	-121.038
417151500	-148.98
417151600	-121.502
417151700	-144.009
417151800	-117.367
417151900	-138.334
417152000	-123.601
417152100	-142.984
417152200	-121.39
417152300	-139.164
417152400	-121.866
417152500	-137.551
417152600	-121.215
417152700	-143.974
417152800	-123.543
417152900	-148.892
417153000	-121.463
417153100	-137.356
417153200	-120.001
417153300	-139.905
417153400	-121.39
417153500	-140.367
417153600	-124.961
417153700	-152.849
417153800	-120.48
417153900	-148.213
417154000	-124.556
417154100	-137.778
417154200	-120.235
417154300	-142.819
417154400	-122.16
417154500	-147.84
417154600	-121.883
417154700	-142.79
417154800	-119.317
417154900	-141.028
417155000	-119.781
417155100	-156.934
417155200	-122.03
417155300	-139.672
417155400	-121.683
417155500	-136.667
417155600	-122.103
417155700	-138.367
417155800	-119.994
417155900	-141.484
417156000	-122.787
417156100	-140.033
417156200	-121.336
417156300	-140.828
417156400	-120.313
417156500	-142.006
417156600	-121.718
417156700	-145.425
417156800	-123.659
417156900	-146.084
417157000	-124.189
417157100	-140.189
417157200	-120.761
417157300	-140.06
417157400	-124.932
417157500	-136.272
417157600	-120.633
417157700	-141.031
417157800	-120.817
417157900	-147.622
417158000	-121.738
417158100	-146.452
417158200	-121.623
417158300	-142.27
417158400	-123.664
417158500	-137.577
417158600	-119.882
417158700	-134.915
417158800	-120.637
417158900	-139.352
417159000	-118.561
417159100	-144.35
417159200	-122.424
417159300	-150.283
417159400	-122.351
417159500	-138.145
417159600	-122.402
417159700	-138.217
417159800	-118.898
417159900	-146.756
417160000	-120.184
417160100	-138.716
417160200	-118.38
417160300	-147.166
417160400	-122.97
417160500	-135.822
417160600	-121.523
417160700	-141.061
417160800	-122.485
417160900	-141.794
417161000	-122.493
417161100	-137.733
417161200	-122.033
417161300	-141.073
417161400	-121.109
417161500	-136.158
417161600	-119.623
417161700	-139.031
417161800	-122.532
417161900	-143.08
417162000	-123.037
417162100	-140.998
417162200	-120.977
417162300	-153.386
417162400	-121.901
417162500	-146.124
417162600	-121.437
417162700	-143.295
417162800	-121.886
417162900	-143.164
417163000	-121.729
417163100	-142.649
417163200	-121.735
417163300	-139.01
417163400	-118.787
417163500	-150.672
417163600	-119.18
417163700	-138.134
417163800	-122.081
417163900	-149.712
417164000	-123.1
417164100	-136.028
417164200	-118.724
417164300	-135.728
417164400	-121.599
417164500	-141.477
417164600	-119.952
417164700	-142.689
417164800	-124.367
417164900	-135.667
417165000	-122.333
417165100	-140.558
417165200	-121.848
417165300	-138.786
417165400	-123.126
417165500	-136.195
417165600	-122.295
417165700	-150.985
417165800	-121.982
417165900	-147.304
417166000	-120.127
417166100	-134.742
417166200	-120.394
417166300	-137.822
417166400	-123.238
417166500	-139.933
417166600	-122.181
417166700	-142.53
417166800	-121.024
417166900	-140.368
417167000	-122.027
417167100	-142.163
417167200	-122.801
417167300	-154.603
417167400	-121.642
417167500	-139.835
417167600	-119.671
417167700	-136.386
417167800	-120.64
417167900	-135.4
417168000	-120.686
417168100	-146.521
417168200	-121.734
417168300	-139.185
417168400	-121.637
417168500	-142.61
417168600	-122.209
417168700	-158.116
417168800	-122.969
417168900	-134.816
417169000	-122.777
417169100	-140.538
417169200	-121.667
417169300	-152.289
417169400	-120.588
417169500	-143.074
417169600	-123.115
417169700	-139.737
417169800	-121.325
417169900	-145.117
417170000	-121.625
417170100	-140.704
417170200	-122.853
417170300	-137.243
417170400	-120.84
417170500	-133.206
417170600	-118.696
417170700	-135.699
417170800	-120.398
417170900	-136.875
417171000	-120.064
417171100	-142.087
417171200	-120.957
417171300	-148.842
417171400	-120.942
417171500	-144.419
417171600	-120.601
417171700	-138.154
417171800	-123.371
417171900	-158.041
417172000	-123.503
417172100	-140.814
417172200	-120.027
417172300	-143.109
417172400	-122.518
417172500	-144.426
417172600	-121.984
417172700	-140.112
417172800	-122.685
417172900	-152.405
417173000	-121.033
417173100	-137.693
417173200	-121.31
417173300	-140.637
417173400	-123.569
417173500	-136.503
417173600	-122.807
417173700	-138.833
417173800	-122.143
417173900	-139.311
417174000	-124.177
417174100	-136.438
417174200	-120.09
417174300	-130.754
417174400	-122.389
417174500	-144.92
417174600	-121.233
417174700	-140.398
417174800	-122.665
417174900	-151.699
417175000	-121.879
417175100	-158.859
417175200	-119.4
417175300	-143.736
417175400	-121.638
417175500	-136.473
417175600	-120.747
417175700	-150.611
417175800	-119.599
417175900	-142.372
417176000	-119.914
417176100	-137.954
417176200	-121.067
417176300	-148.128
417176400	-120.703
417176500	-135.584
417176600	-121.096
417176700	-138.723
417176800	-121.78
417176900	-143.941
417177000	-120.63
417177100	-140.781
417177200	-119.368
417177300	-139.205
417177400	-123.756
417177500	-153.516
417177600	-122.614
417177700	-150.352
417177800	-120.319
417177900	-148.979
417178000	-118.078
417178100	-137.186
417178200	-118.402
417178300	-143.521
417178400	-123.413
417178500	-143.088
417178600	-119.992
417178700	-139.573
417178800	-120.764
417178900	-140.222
417179000	-122.413
417179100	-141.479
417179200	-122.723
417179300	-146.293
417179400	-122.837
417179500	-140.982
417179600	-122.841
417179700	-138.927
417179800	-121.317
417179900	-149.003
417180000	-121.706
417180100	-142.229
417180200	-120.848
417180300	-135.196
417180400	-121.186
417180500	-140.292
417180600	-122.437
417180700	-137.919
417180800	-122.467
417180900	-145.756
417181000	-121.04
417181100	-138.932
417181200	-118.548
417181300	-166.845
417181400	-120.647
417181500	-137.284
417181600	-121.701
417181700	-142.248
417181800	-122.141
417181900	-139.128
417182000	-121.156
417182100	-141.788
417182200	-119.722
417182300	-138.286
417182400	-122.053
417182500	-137.285
417182600	-119.608
417182700	-138.411
417182800	-123.335
417182900	-140.915
417183000	-121.635
417183100	-141.261
417183200	-119.896
417183300	-135.26
417183400	-121.573
417183500	-140.082
417183600	-122.096
417183700	-140.344
417183800	-121.985
417183900	-146.329
417184000	-120.821
417184100	-136.174
417184200	-120.286
417184300	-138.284
417184400	-121.662
417184500	-149.225
417184600	-119.519
417184700	-151.183
417184800	-120.968
417184900	-137.071
417185000	-123.37
417185100	-150.252
417185200	-120.594
417185300	-144.419
417185400	-119.29
417185500	-147.183
417185600	-120.22
417185700	-144.261
417185800	-120.808
417185900	-147.566
417186000	-121.327
417186100	-140.759
417186200	-119.825
417186300	-137.341
417186400	-121.463
417186500	-138.22
417186600	-119.536
417186700	-145.568
417186800	-122.389
417186900	-140.892
417187000	-120.469
417187100	-141.241
417187200	-122.133
417187300	-141.587
417187400	-120.366
417187500	-138.53
417187600	-120.225
417187700	-143.996
417187800	-120.5
417187900	-146.696
417188000	-119.66
417188100	-148.294
417188200	-120.481
417188300	-137.903
417188400	-120.422
417188500	-143.1
417188600	-120.717
417188700	-146.504
417188800	-122.253
417188900	-139.881
417189000	-119.59
417189100	-145.813
417189200	-121.032
417189300	-138.882
417189400	-122.006
417189500	-136.789
417189600	-123.469
417189700	-142.623
417189800	-118.63
417189900	-144.796
417190000	-118.734
417190100	-167.035
417190200	-121.036
417190300	-136.847
417190400	-117.584
417190500	-135.603
417190600	-120.563
417190700	-145.412
417190800	-121.939
417190900	-141.605
417191000	-122.067
417191100	-150.866
417191200	-121.776
417191300	-158.706
417191400	-122.524
417191500	-146.398
417191600	-121.362
417191700	-146.3
417191800	-120.534
417191900	-143.813
417192000	-119.623
417192100	-134.901
417192200	-121.71
417192300	-148.3
417192400	-120.514
417192500	-140.35
417192600	-120.677
417192700	-140.114
417192800	-119.412
417192900	-137.319
417193000	-120.995
417193100	-139.874
417193200	-118.051
417193300	-145.641
417193400	-119.131
417193500	-135.354
417193600	-119.523
417193700	-139.085
417193800	-120.459
417193900	-133.49
417194000	-121.223
417194100	-155.524
417194200	-122.344
417194300	-140.789
417194400	-120.194
417194500	-136.354
417194600	-120.531
417194700	-141.04
417194800	-120.244
417194900	-145.035
417195000	-121.514
417195100	-140.72
417195200	-119.544
417195300	-141.124
417195400	-120.328
417195500	-157.302
417195600	-119.303
417195700	-140.809
417195800	-118.976
417195900	-148.475
417196000	-119.819
417196100	-143.116
417196200	-119.405
417196300	-141.709
417196400	-116.745
417196500	-139.514
417196600	-121.28
417196700	-136.684
417196800	-123.558
417196900	-144.078
417197000	-119.551
417197100	-141.127
417197200	-120.254
417197300	-142.987
417197400	-118.839
417197500	-143.938
417197600	-120.763
417197700	-140.084
417197800	-121.587
417197900	-146.665
417198000	-116.943
417198100	-154.481
417198200	-119.642
417198300	-155.144
417198400	-120.082
417198500	-147.16
417198600	-119.713
417198700	-141.95
417198800	-120.407
417198900	-147.696
417199000	-120.072
417199100	-135.582
417199200	-120.366
417199300	-145.032
417199400	-119.914
417199500	-144.637
417199600	-120.579
417199700	-155.595
417199800	-119.948
417199900	-140.863
417200000	-120.012
417200100	-141.513
417200200	-118.719
417200300	-140.886
417200400	-118.86
417200500	-164.373
417200600	-119.206
417200700	-136.644
417200800	-119.202
417200900	-141.803
417201000	-117.511
417201100	-145.244
417201200	-119.067
417201300	-127.911
417201400	-118.986
417201500	-140.367
417201600	-120.39
417201700	-140.845
417201800	-119.553
417201900	-142.218
417202000	-119.288
417202100	-138.711
417202200	-117.72
417202300	-140.787
417202400	-121.776
417202500	-139.376
417202600	-119.107
417202700	-136.943
417202800	-119.919
417202900	-144.882
417203000	-119.427
417203100	-144.045
417203200	-120.947
417203300	-147.217
417203400	-116.093
417203500	-137.968
417203600	-119.875
417203700	-135.404
417203800	-122.211
417203900	-137.802
417204000	-118.225
417204100	-137.734
417204200	-116.384
417204300	-144.465
417204400	-119.233
417204500	-152.741
417204600	-118.977
417204700	-139.237
417204800	-118.755
417204900	-137.954
417205000	-119.784
417205100	-139.156
417205200	-118.493
417205300	-135.852
417205400	-119.963
417205500	-139.169
417205600	-118.923
417205700	-141.575
417205800	-121.147
417205900	-152.188
417206000	-116.443
417206100	-145.015
417206200	-118.988
417206300	-130.174
417206400	-117.717
417206500	-143.242
417206600	-117.032
417206700	-129.296
417206800	-117.586
417206900	-134.335
417207000	-119.354
417207100	-142.321
417207200	-119.419
417207300	-135.24
417207400	-118.602
417207500	-129.989
417207600	-116.76
417207700	-144.712
417207800	-117.468
417207900	-147.315
417208000	-121.423
417208100	-160.853
417208200	-120.04
417208300	-138.962
417208400	-117.352
417208500	-146.898
417208600	-120.216
417208700	-133.252
417208800	-120.34
417208900	-139.127
417209000	-121.188
417209100	-143.671
417209200	-119.121
417209300	-146.584
417209400	-119.804
417209500	-145.149
417209600	-122.423
417209700	-141.705
417209800	-119.715
417209900	-142.904
417210000	-117.673
417210100	-146.251
417210200	-119.423
417210300	-151.471
417210400	-118.035
417210500	-135.443
417210600	-121.86
417210700	-146.098
417210800	-122.281
417210900	-146.294
417211000	-120.207
417211100	-139.82
417211200	-117.793
417211300	-136.72
417211400	-116.773
417211500	-131.097
417211600	-119.234
417211700	-135.999
417211800	-120.138
417211900	-143.165
417212000	-119.388
417212100	-150.106
417212200	-118.481
417212300	-143.934
417212400	-119.995
417212500	-131.987
417212600	-119.102
417212700	-135.553
417212800	-117.287
417212900	-134.473
417213000	-117.477
417213100	-141.84
417213200	-115.871
417213300	-136.806
417213400	-117.173
417213500	-141.648
417213600	-118.54
417213700	-135.883
417213800	-116.481
417213900	-149.094
417214000	-118.917
417214100	-142.166
417214200	-116.417
417214300	-132.387
417214400	-117.495
417214500	-132.115
417214600	-117.554
417214700	-146.105
417214800	-119.224
417214900	-141.668
417215000	-116.077
417215100	-142.631
417215200	-118.354
417215300	-138.402
417215400	-118.145
417215500	-134.685
417215600	-117.3
417215700	-141.353
417215800	-116.988
417215900	-135.274
417216000	-117.132
417216100	-140.745
417216200	-116.139
417216300	-134.078
417216400	-120.766
417216500	-143.937
417216600	-118.162
417216700	-136.594
417216800	-116.434
417216900	-135.212
417217000	-120.023
417217100	-142.962
417217200	-118.987
417217300	-144.273
417217400	-118.405
417217500	-135.348
417217600	-117.695
417217700	-143.801
417217800	-114.725
417217900	-147.335
417218000	-116.145
417218100	-137.819
417218200	-117.041
417218300	-141.47
417218400	-115.413
417218500	-153.209
417218600	-118.07
417218700	-135.816
417218800	-114.444
417218900	-134.637
417219000	-116.549
417219100	-130.513
417219200	-117.552
417219300	-144.746
417219400	-115.516
417219500	-130.534
417219600	-114.883
417219700	-131.755
417219800	-114.887
417219900	-138.58
417220000	-119.808
417220100	-135.551
417220200	-115.077
417220300	-140.509
417220400	-115.086
417220500	-139.914
417220600	-115.279
417220700	-137.194
417220800	-115.861
417220900	-141.289
417221000	-117.007
417221100	-147.619
417221200	-117.153
417221300	-140.299
417221400	-117.102
417221500	-136.576
417221600	-117.072
417221700	-136.305
417221800	-116.021
417221900	-135.121
417222000	-117.335
417222100	-142.517
417222200	-114.9
417222300	-124.215
417222400	-115.039
417222500	-141.325
417222600	-118.113
417222700	-136.491
417222800	-117.838
417222900	-125.167
417223000	-116.515
417223100	-144.304
417223200	-115.751
417223300	-143.952
417223400	-117.401
417223500	-138.464
417223600	-118.716
417223700	-139.232
417223800	-120.233
417223900	-153.287
417224000	-118.023
417224100	-131.969
417224200	-115.889
417224300	-127.394
417224400	-114.764
417224500	-132.004
417224600	-115.314
417224700	-131.39
417224800	-115.062
417224900	-134.518
417225000	-114.874
417225100	-141.233
417225200	-117.065
417225300	-133.224
417225400	-115.967
417225500	-127.338
417225600	-116.976
417225700	-133.879
417225800	-119.64
417225900	-133.683
417226000	-115.805
417226100	-142.45
417226200	-117.905
417226300	-132.511
417226400	-116.814
417226500	-146.706
417226600	-118.113
417226700	-149.005
417226800	-116.981
417226900	-134.804
417227000	-115.808
417227100	-138.071
417227200	-115.809
417227300	-136.605
417227400	-112.84
417227500	-129.206
417227600	-116.352
417227700	-139.478
417227800	-117.142
417227900	-147.288
417228000	-115.383
417228100	-135.024
417228200	-115.535
417228300	-154.031
417228400	-115.966
417228500	-130.54
417228600	-115.831
417228700	-128.09
417228800	-117.546
417228900	-139.24
417229000	-114.808
417229100	-142.279
417229200	-114.448
417229300	-140.099
417229400	-112.1
417229500	-126.919
417229600	-116.083
417229700	-143.084
417229800	-114.49
417229900	-138.69
417230000	-115.293
417230100	-132.207
417230200	-116.084
417230300	-139.688
417230400	-114.484
417230500	-128.423
417230600	-114.545
417230700	-133.754
417230800	-115.597
417230900	-141.143
417231000	-114.901
417231100	-132.738
417231200	-113.488
417231300	-135.185
417231400	-111.72
417231500	-138.736
417231600	-114.498
417231700	-130.907
417231800	-114.159
417231900	-135.94
417232000	-114.342
417232100	-135.458
417232200	-113.31
417232300	-126.767
417232400	-113.38
417232500	-143.233
417232600	-116.851
417232700	-140.694
417232800	-114.508
417232900	-128.741
417233000	-114.672
417233100	-133.402
417233200	-114.954
417233300	-136.084
417233400	-112.522
417233500	-129.848
417233600	-115.087
417233700	-132.005
417233800	-115.034
417233900	-142.756
417234000	-114.308
417234100	-136.346
417234200	-114.892
417234300	-135.899
417234400	-112.082
417234500	-137.297
417234600	-114.116
417234700	-139.643
417234800	-115.012
417234900	-132.748
417235000	-109.524
417235100	-137.103
417235200	-114.18
417235300	-130.772
417235400	-113.42
417235500	-136.764
417235600	-113.699
417235700	-149.245
417235800	-112.375
417235900	-130.677
417236000	-114.996
417236100	-141.346
417236200	-109.78
417236300	-125.514
417236400	-110.799
417236500	-132.559
417236600	-114.199
417236700	-138.616
417236800	-112.962
417236900	-132.799
417237000	-110.665
417237100	-134.451
417237200	-110.081
417237300	-141.3
417237400	-113.607
417237500	-138.151
417237600	-112.349
417237700	-134.672
417237800	-111.374
417237900	-133.283
417238000	-111.545
417238100	-128.623
417238200	-111.541
417238300	-135.975
417238400	-111.951
417238500	-142.145
417238600	-109.592
417238700	-132.892
417238800	-112.572
417238900	-130.363
417239000	-112.967
417239100	-139.173
417239200	-113.23
417239300	-122.404
417239400	-110.393
417239500	-144.238
417239600	-109.797
417239700	-132.727
417239800	-112.45
417239900	-126.919
417240000	-112.083
417240100	-130.49
417240200	-113.3
417240300	-131.742
417240400	-109.644
417240500	-127.597
417240600	-113.361
417240700	-131.432
417240800	-109.62
417240900	-136.045
417241000	-109.843
417241100	-132.437
417241200	-113.77
417241300	-140.785
417241400	-112.252
417241500	-142.297
417241600	-111.612
417241700	-124.126
417241800	-108.84
417241900	-137.277
417242000	-111.042
417242100	-143.566
417242200	-109.928
417242300	-133.6
417242400	-111.411
417242500	-141.454
417242600	-107.385
417242700	-128.075
417242800	-111.86
417242900	-127.55
417243000	-108.834
417243100	-132.66
417243200	-109.203
417243300	-129.332
417243400	-108.001
417243500	-130.777
417243600	-107.025
417243700	-123.488
417243800	-109.021
417243900	-130.459
417244000	-110.974
417244100	-134.663
417244200	-109.833
417244300	-132.515
417244400	-107.008
417244500	-132.021
417244600	-107.148
417244700	-123.054
417244800	-107.227
417244900	-124.797
417245000	-106.883
417245100	-129.712
417245200	-105.741
417245300	-131.492
417245400	-108.205
417245500	-129.471
417245600	-108.629
417245700	-128.304
417245800	-103.844
417245900	-118.723
417246000	-107.617
417246100	-134.943
417246200	-107.201
417246300	-121.863
417246400	-109.578
417246500	-134.025
417246600	-107.416
417246700	-130.261
417246800	-108.554
417246900	-128.175
417247000	-105.124
417247100	-127.309
417247200	-104.75
417247300	-122.937
417247400	-107.343
417247500	-119.91
417247600	-107.587
417247700	-120.425
417247800	-105.737
417247900	-129.132
417248000	-107.058
417248100	-119.215
417248200	-105.178
417248300	-128.692
417248400	-104.18
417248500	-122.747
417248600	-102.956
417248700	-132.832
417248800	-104.359
417248900	-123.713
417249000	-104.424
417249100	-125.981
417249200	-102.912
417249300	-132.148
417249400	-102.808
417249500	-118.828
417249600	-104.897
417249700	-117.58
417249800	-100.662
[truncated: 18,002 more rows]
