# Supplementary material for: Passive frequency comb generation at radiofrequency for ranging applications
Source: Nat Commun. 2024 Apr 2;15:2844. doi: 10.1038/s41467-024-46940-2 (PMC10987526; doi:10.1038/s41467-024-46940-2)
Supplement: Supplementary file 5 — Source Data [file 41467_2024_46940_MOESM5_ESM.zip › Figure3_Data/836_10MHz_-07_70dBm.xlsx]

## Sheet: Sheet1
frequency (Hz)	power (dBm)
417050000	-123.912
417050100	-132.72
417050200	-121.661
417050300	-142.79
417050400	-125.679
417050500	-151.533
417050600	-123.275
417050700	-157.367
417050800	-119.539
417050900	-142.404
417051000	-122.569
417051100	-140.865
417051200	-122.607
417051300	-143.134
417051400	-122.635
417051500	-143.699
417051600	-122.159
417051700	-143.695
417051800	-123.723
417051900	-154.667
417052000	-123.741
417052100	-137.235
417052200	-121.161
417052300	-141.394
417052400	-123.316
417052500	-144.438
417052600	-122.366
417052700	-145.022
417052800	-121.685
417052900	-147.021
417053000	-122.185
417053100	-135.57
417053200	-120.975
417053300	-134.829
417053400	-120.694
417053500	-147.022
417053600	-124.471
417053700	-142.588
417053800	-123.225
417053900	-137.441
417054000	-121.719
417054100	-143.697
417054200	-124.328
417054300	-138.957
417054400	-120.613
417054500	-152.39
417054600	-120.853
417054700	-151.31
417054800	-124.637
417054900	-141.784
417055000	-124.624
417055100	-149.959
417055200	-123.418
417055300	-137.071
417055400	-120.131
417055500	-144.396
417055600	-122.466
417055700	-148.991
417055800	-123.311
417055900	-139.09
417056000	-122.829
417056100	-157.556
417056200	-118.856
417056300	-154.87
417056400	-120.872
417056500	-143.913
417056600	-123.179
417056700	-160.729
417056800	-122.698
417056900	-133.618
417057000	-121.98
417057100	-141.174
417057200	-124.482
417057300	-139.95
417057400	-120.523
417057500	-141.259
417057600	-121.801
417057700	-140.075
417057800	-122.059
417057900	-141.077
417058000	-119.423
417058100	-148.54
417058200	-121.965
417058300	-154.072
417058400	-121.082
417058500	-150.076
417058600	-123.804
417058700	-150.549
417058800	-121.513
417058900	-146.562
417059000	-124.718
417059100	-143.729
417059200	-122.172
417059300	-147.475
417059400	-122.88
417059500	-148.509
417059600	-121.025
417059700	-146.288
417059800	-121.535
417059900	-150.801
417060000	-122.34
417060100	-155.518
417060200	-125.762
417060300	-140.908
417060400	-125.906
417060500	-147.524
417060600	-121.835
417060700	-142.496
417060800	-123.474
417060900	-136.809
417061000	-123.688
417061100	-144.313
417061200	-123.345
417061300	-140.397
417061400	-121.598
417061500	-144.951
417061600	-119.85
417061700	-140.217
417061800	-119.889
417061900	-138.891
417062000	-123.581
417062100	-139.782
417062200	-121.25
417062300	-140.865
417062400	-121.949
417062500	-137.875
417062600	-121.95
417062700	-137.9
417062800	-123.983
417062900	-145.452
417063000	-122.777
417063100	-141.371
417063200	-122.846
417063300	-136.179
417063400	-119.949
417063500	-145.072
417063600	-122.719
417063700	-149.361
417063800	-123.04
417063900	-145.5
417064000	-123.001
417064100	-145.903
417064200	-123.004
417064300	-144.274
417064400	-120.04
417064500	-140.828
417064600	-123.74
417064700	-140.137
417064800	-121.724
417064900	-143.787
417065000	-125.427
417065100	-138.754
417065200	-123.318
417065300	-140.694
417065400	-124.668
417065500	-140.958
417065600	-123.218
417065700	-140.15
417065800	-122.121
417065900	-146.547
417066000	-121.943
417066100	-148.65
417066200	-121.967
417066300	-139.878
417066400	-124.16
417066500	-146.481
417066600	-124.272
417066700	-137.522
417066800	-120.506
417066900	-143.329
417067000	-124.349
417067100	-140.303
417067200	-123.036
417067300	-146.412
417067400	-121.466
417067500	-138.945
417067600	-121.652
417067700	-144.399
417067800	-121.852
417067900	-153.213
417068000	-123.796
417068100	-148.023
417068200	-124.022
417068300	-138.16
417068400	-122.843
417068500	-147.228
417068600	-124.138
417068700	-142.452
417068800	-122.082
417068900	-148.065
417069000	-121.355
417069100	-155.452
417069200	-123.37
417069300	-172.284
417069400	-124.772
417069500	-145.319
417069600	-121.962
417069700	-151.759
417069800	-126.202
417069900	-146.988
417070000	-123.618
417070100	-139.602
417070200	-124.892
417070300	-154.482
417070400	-120.714
417070500	-150.867
417070600	-120.413
417070700	-144.141
417070800	-123.02
417070900	-150.535
417071000	-124.01
417071100	-157.215
417071200	-123.034
417071300	-145.066
417071400	-124.766
417071500	-141.382
417071600	-121.037
417071700	-137.432
417071800	-122.762
417071900	-137.198
417072000	-120.611
417072100	-151.111
417072200	-122.393
417072300	-140.961
417072400	-121.728
417072500	-131.94
417072600	-123.439
417072700	-134.765
417072800	-124.443
417072900	-137.359
417073000	-122.472
417073100	-136.013
417073200	-122.166
417073300	-138.489
417073400	-121.139
417073500	-135.931
417073600	-123.281
417073700	-143.831
417073800	-123.209
417073900	-147.077
417074000	-123.081
417074100	-143.136
417074200	-124.052
417074300	-137.522
417074400	-121.561
417074500	-142.827
417074600	-121.031
417074700	-143.14
417074800	-121.908
417074900	-137.505
417075000	-122.02
417075100	-135.395
417075200	-124.342
417075300	-137.999
417075400	-122.912
417075500	-140.368
417075600	-121.596
417075700	-142.002
417075800	-121.497
417075900	-145.69
417076000	-119.712
417076100	-138.468
417076200	-123.341
417076300	-148.943
417076400	-122.856
417076500	-142.513
417076600	-124.002
417076700	-160.183
417076800	-125.322
417076900	-144.426
417077000	-125.926
417077100	-154.998
417077200	-122.357
417077300	-149.652
417077400	-122.144
417077500	-150.727
417077600	-123.106
417077700	-144.103
417077800	-123.636
417077900	-143.135
417078000	-122.401
417078100	-138.831
417078200	-124.172
417078300	-147.678
417078400	-120.476
417078500	-149.666
417078600	-123.483
417078700	-144.434
417078800	-121.581
417078900	-139.006
417079000	-121.503
417079100	-138.236
417079200	-120.922
417079300	-138.437
417079400	-121.335
417079500	-140.176
417079600	-122.122
417079700	-141.875
417079800	-120.001
417079900	-138.328
417080000	-120.898
417080100	-140.096
417080200	-122.634
417080300	-156.732
417080400	-121.452
417080500	-141.947
417080600	-123.713
417080700	-157.25
417080800	-122.737
417080900	-141.311
417081000	-122.761
417081100	-145.799
417081200	-122.74
417081300	-133.49
417081400	-120.835
417081500	-139.909
417081600	-122.479
417081700	-143.281
417081800	-126.455
417081900	-139.434
417082000	-125.271
417082100	-147.18
417082200	-125.281
417082300	-144.553
417082400	-120.949
417082500	-139.947
417082600	-121.971
417082700	-153.367
417082800	-120.865
417082900	-143.003
417083000	-121.28
417083100	-143.53
417083200	-123.35
417083300	-153.355
417083400	-121.609
417083500	-143.138
417083600	-120.383
417083700	-151.147
417083800	-122.44
417083900	-141.752
417084000	-124.815
417084100	-137.777
417084200	-123.838
417084300	-146.811
417084400	-123.436
417084500	-144.589
417084600	-123.386
417084700	-138.366
417084800	-120.403
417084900	-152.823
417085000	-121.306
417085100	-135.49
417085200	-118.303
417085300	-140.962
417085400	-123.802
417085500	-146.457
417085600	-126.271
417085700	-142.904
417085800	-123.147
417085900	-141.325
417086000	-124.1
417086100	-154.773
417086200	-121.752
417086300	-149.239
417086400	-122.96
417086500	-155.106
417086600	-122.748
417086700	-141.537
417086800	-121.341
417086900	-142.727
417087000	-122.627
417087100	-138.571
417087200	-124.309
417087300	-143.802
417087400	-122.746
417087500	-138.478
417087600	-121.374
417087700	-151.339
417087800	-123.155
417087900	-148.61
417088000	-125.643
417088100	-138.3
417088200	-122.883
417088300	-146.465
417088400	-119.586
417088500	-140.75
417088600	-122.423
417088700	-154.014
417088800	-124.64
417088900	-145.643
417089000	-120.66
417089100	-155.524
417089200	-118.891
417089300	-139.261
417089400	-120.369
417089500	-137.68
417089600	-123.853
417089700	-141.935
417089800	-123.472
417089900	-142.426
417090000	-122.712
417090100	-148.95
417090200	-121.355
417090300	-142.333
417090400	-122.907
417090500	-150.352
417090600	-120.315
417090700	-133.626
417090800	-122.664
417090900	-144.057
417091000	-118.79
417091100	-140.625
417091200	-121.75
417091300	-148.64
417091400	-122.983
417091500	-135.732
417091600	-121.549
417091700	-141.843
417091800	-122.193
417091900	-143.525
417092000	-121.432
417092100	-141.072
417092200	-121.541
417092300	-155.699
417092400	-121.922
417092500	-142.434
417092600	-120.536
417092700	-151.27
417092800	-122.754
417092900	-134.918
417093000	-121.849
417093100	-136.475
417093200	-124.743
417093300	-139.072
417093400	-118.687
417093500	-131.573
417093600	-118.141
417093700	-154.482
417093800	-121.212
417093900	-150.916
417094000	-123.039
417094100	-138.674
417094200	-124.583
417094300	-143.596
417094400	-123.568
417094500	-145.624
417094600	-125.596
417094700	-139.451
417094800	-124.486
417094900	-136.491
417095000	-119.111
417095100	-148.96
417095200	-121.656
417095300	-146.35
417095400	-120.408
417095500	-145.086
417095600	-118.339
417095700	-140.497
417095800	-118.348
417095900	-146.009
417096000	-121.707
417096100	-139.661
417096200	-120.515
417096300	-141.038
417096400	-118.349
417096500	-141.973
417096600	-122.211
417096700	-139.033
417096800	-124.035
417096900	-144.477
417097000	-120.715
417097100	-148.49
417097200	-124.174
417097300	-138.89
417097400	-124.632
417097500	-141.642
417097600	-121.87
417097700	-138.304
417097800	-123.487
417097900	-137.689
417098000	-121.871
417098100	-134.965
417098200	-121.608
417098300	-140.908
417098400	-121.949
417098500	-140.886
417098600	-122.766
417098700	-148.39
417098800	-123.196
417098900	-139.44
417099000	-122.013
417099100	-142.639
417099200	-123.536
417099300	-146.377
417099400	-124.238
417099500	-141.993
417099600	-121.007
417099700	-142.519
417099800	-121.965
417099900	-139.94
417100000	-121.316
417100100	-138.1
417100200	-124.511
417100300	-144.746
417100400	-121.044
417100500	-134.797
417100600	-121.803
417100700	-148.001
417100800	-120.295
417100900	-142.779
417101000	-120.985
417101100	-144.543
417101200	-125.076
417101300	-148.641
417101400	-121.565
417101500	-147.84
417101600	-120.241
417101700	-140.882
417101800	-122.639
417101900	-139.909
417102000	-121.922
417102100	-139.556
417102200	-125.726
417102300	-138.831
417102400	-121.154
417102500	-139.949
417102600	-121.318
417102700	-161.037
417102800	-123.561
417102900	-132.602
417103000	-122.868
417103100	-153.623
417103200	-122.117
417103300	-143.437
417103400	-120.97
417103500	-141.144
417103600	-121.016
417103700	-150.986
417103800	-122.035
417103900	-150.642
417104000	-122.108
417104100	-138.452
417104200	-121.407
417104300	-137.405
417104400	-121.536
417104500	-137.147
417104600	-121.816
417104700	-142.312
417104800	-121.213
417104900	-140.745
417105000	-120.743
417105100	-138.528
417105200	-121.806
417105300	-138.487
417105400	-122.703
417105500	-136.065
417105600	-123.173
417105700	-150.081
417105800	-124.884
417105900	-145.109
417106000	-120.877
417106100	-142.242
417106200	-120.583
417106300	-139.596
417106400	-121.374
417106500	-141.169
417106600	-123.063
417106700	-138.286
417106800	-122.377
417106900	-156.495
417107000	-120.782
417107100	-144.875
417107200	-119.712
417107300	-143.174
417107400	-122.444
417107500	-148.401
417107600	-122.634
417107700	-141.233
417107800	-120.529
417107900	-138.496
417108000	-122.311
417108100	-136.11
417108200	-122.679
417108300	-149.651
417108400	-122.965
417108500	-140.757
417108600	-122.215
417108700	-140.071
417108800	-121.502
417108900	-135.741
417109000	-120.289
417109100	-145.22
417109200	-121.706
417109300	-139.789
417109400	-120.758
417109500	-140.717
417109600	-119.875
417109700	-142.63
417109800	-122.884
417109900	-138.443
417110000	-120.896
417110100	-147.877
417110200	-119.015
417110300	-141.679
417110400	-118.552
417110500	-147.199
417110600	-121.634
417110700	-138.475
417110800	-122.856
417110900	-143.536
417111000	-121.755
417111100	-165.388
417111200	-120.966
417111300	-133.774
417111400	-119.73
417111500	-152.535
417111600	-122.034
417111700	-142.683
417111800	-125.293
417111900	-158.21
417112000	-119.12
417112100	-135.889
417112200	-122.428
417112300	-149.002
417112400	-121.462
417112500	-146.75
417112600	-119.746
417112700	-133.101
417112800	-120.323
417112900	-137.066
417113000	-120.213
417113100	-140.693
417113200	-123.317
417113300	-137.465
417113400	-119.221
417113500	-137.741
417113600	-122.467
417113700	-136.503
417113800	-120.497
417113900	-143.62
417114000	-122.974
417114100	-153.694
417114200	-124.136
417114300	-143.817
417114400	-121.102
417114500	-142.68
417114600	-120.809
417114700	-141.252
417114800	-123.407
417114900	-142.685
417115000	-123.857
417115100	-142.32
417115200	-119.082
417115300	-134.362
417115400	-120.424
417115500	-134.919
417115600	-120.02
417115700	-145.44
417115800	-122.044
417115900	-134.203
417116000	-121.472
417116100	-148.428
417116200	-121.356
417116300	-140.859
417116400	-125.813
417116500	-146.151
417116600	-123.327
417116700	-155.947
417116800	-121.18
417116900	-157.969
417117000	-122.592
417117100	-148.816
417117200	-121.795
417117300	-137.116
417117400	-122.731
417117500	-144.828
417117600	-124.001
417117700	-139.608
417117800	-120.684
417117900	-144.044
417118000	-119.046
417118100	-138.419
417118200	-120.563
417118300	-128.826
417118400	-120.295
417118500	-149.083
417118600	-121.295
417118700	-140.527
417118800	-119.289
417118900	-154.458
417119000	-119.298
417119100	-143.498
417119200	-122.536
417119300	-133.63
417119400	-121.677
417119500	-142.299
417119600	-120.754
417119700	-145.045
417119800	-122.128
417119900	-138.228
417120000	-120.759
417120100	-140.981
417120200	-121.364
417120300	-151.049
417120400	-119.546
417120500	-139.974
417120600	-122.375
417120700	-142.947
417120800	-123.017
417120900	-140.318
417121000	-122.507
417121100	-136.929
417121200	-121.841
417121300	-137.341
417121400	-120.904
417121500	-141.014
417121600	-121.013
417121700	-142.478
417121800	-122.052
417121900	-138.059
417122000	-121.845
417122100	-141.86
417122200	-124.064
417122300	-147.357
417122400	-120.369
417122500	-134.4
417122600	-122.319
417122700	-146.124
417122800	-119.681
417122900	-147.986
417123000	-120.051
417123100	-136.544
417123200	-121.368
417123300	-143.281
417123400	-121.831
417123500	-135.039
417123600	-122.499
417123700	-143.963
417123800	-122.411
417123900	-136.669
417124000	-119.984
417124100	-157.948
417124200	-122.134
417124300	-136.246
417124400	-119.59
417124500	-148.74
417124600	-120.774
417124700	-138.605
417124800	-121.336
417124900	-143.783
417125000	-119.931
417125100	-139.09
417125200	-119.913
417125300	-139.839
417125400	-120.618
417125500	-141.152
417125600	-120.332
417125700	-147.116
417125800	-122.735
417125900	-153.234
417126000	-119.272
417126100	-141.173
417126200	-120.745
417126300	-136.982
417126400	-122.22
417126500	-134.157
417126600	-119.956
417126700	-141.437
417126800	-120.665
417126900	-136.351
417127000	-121.815
417127100	-135.338
417127200	-118.719
417127300	-148.571
417127400	-121.089
417127500	-143.127
417127600	-120.468
417127700	-146.743
417127800	-119.99
417127900	-141.033
417128000	-120.346
417128100	-141.343
417128200	-121.905
417128300	-137.806
417128400	-120.722
417128500	-142.041
417128600	-122.57
417128700	-135.797
417128800	-120.098
417128900	-136.884
417129000	-121.445
417129100	-144.005
417129200	-122.491
417129300	-157.898
417129400	-122.706
417129500	-141.635
417129600	-121.596
417129700	-142.69
417129800	-121.611
417129900	-144.782
417130000	-120.406
417130100	-145.275
417130200	-119.995
417130300	-142.586
417130400	-122.056
417130500	-137.276
417130600	-121.646
417130700	-138.131
417130800	-120.09
417130900	-133.012
417131000	-118.959
417131100	-135.635
417131200	-120.475
417131300	-134.818
417131400	-118.946
417131500	-134.648
417131600	-121.309
417131700	-153.152
417131800	-121.7
417131900	-149.382
417132000	-122.088
417132100	-138.397
417132200	-123.737
417132300	-142.307
417132400	-119.868
417132500	-138.489
417132600	-120.14
417132700	-137.031
417132800	-120.152
417132900	-138.154
417133000	-122.971
417133100	-147.404
417133200	-118.446
417133300	-153.12
417133400	-122.044
417133500	-150.913
417133600	-121.897
417133700	-141.804
417133800	-121.984
417133900	-131.49
417134000	-121.949
417134100	-140.59
417134200	-119.827
417134300	-133.107
417134400	-119.99
417134500	-137.792
417134600	-118.36
417134700	-143.505
417134800	-119.192
417134900	-139.812
417135000	-123.379
417135100	-143.245
417135200	-120.043
417135300	-138.957
417135400	-120.159
417135500	-136.314
417135600	-120.456
417135700	-137.743
417135800	-118.914
417135900	-141.728
417136000	-120.87
417136100	-138.74
417136200	-120.951
417136300	-138.691
417136400	-123.528
417136500	-160.763
417136600	-121.214
417136700	-150.825
417136800	-121.23
417136900	-153.569
417137000	-120.455
417137100	-141.696
417137200	-118.498
417137300	-136.215
417137400	-120.689
417137500	-144.149
417137600	-122.005
417137700	-137.363
417137800	-122.049
417137900	-151.936
417138000	-118.817
417138100	-136.914
417138200	-116.675
417138300	-169.377
417138400	-117.95
417138500	-144.879
417138600	-121.908
417138700	-141.51
417138800	-119.577
417138900	-145.243
417139000	-120.088
417139100	-140.317
417139200	-119.576
417139300	-145.111
417139400	-121.236
417139500	-144.492
417139600	-120.897
417139700	-147.2
417139800	-121.028
417139900	-146.655
417140000	-123.067
417140100	-152.758
417140200	-118.909
417140300	-143.468
417140400	-122.132
417140500	-148.909
417140600	-118.414
417140700	-135.158
417140800	-120.888
417140900	-133.963
417141000	-121.214
417141100	-148.083
417141200	-120.272
417141300	-142
417141400	-120.28
417141500	-145.723
417141600	-120.387
417141700	-134.434
417141800	-122.453
417141900	-140.276
417142000	-122
417142100	-138.578
417142200	-122.475
417142300	-147.337
417142400	-121.519
417142500	-154.861
417142600	-119.842
417142700	-151.47
417142800	-119.809
417142900	-135.904
417143000	-123.574
417143100	-149.921
417143200	-122.305
417143300	-138.919
417143400	-120.755
417143500	-143.674
417143600	-120.823
417143700	-149.251
417143800	-120.363
417143900	-133.755
417144000	-119.797
417144100	-136.063
417144200	-120.628
417144300	-146.446
417144400	-119.581
417144500	-141.34
417144600	-120.215
417144700	-139.883
417144800	-120.621
417144900	-132.901
417145000	-119.628
417145100	-131.976
417145200	-119.111
417145300	-145.425
417145400	-121.086
417145500	-142.517
417145600	-122.965
417145700	-142.804
417145800	-119.985
417145900	-143.963
417146000	-121.045
417146100	-148.122
417146200	-120.367
417146300	-144.659
417146400	-122.293
417146500	-143.819
417146600	-121.625
417146700	-139.272
417146800	-121.635
417146900	-141.846
417147000	-122.42
417147100	-134.01
417147200	-121.466
417147300	-147.821
417147400	-120.923
417147500	-141.021
417147600	-119.887
417147700	-152.404
417147800	-120.639
417147900	-151.258
417148000	-119.696
417148100	-140.074
417148200	-122.208
417148300	-148.185
417148400	-120.36
417148500	-137.768
417148600	-120.648
417148700	-143.633
417148800	-120.258
417148900	-141.233
417149000	-121.821
417149100	-147.209
417149200	-120.61
417149300	-132.567
417149400	-121.837
417149500	-135.658
417149600	-120.406
417149700	-139.564
417149800	-122.223
417149900	-140.281
417150000	-121.204
417150100	-147.416
417150200	-119.769
417150300	-144.731
417150400	-121
417150500	-141.564
417150600	-122.553
417150700	-151.302
417150800	-122.374
417150900	-136.106
417151000	-120.502
417151100	-154.962
417151200	-120.453
417151300	-143.341
417151400	-122.375
417151500	-135.594
417151600	-119.752
417151700	-151.86
417151800	-119.713
417151900	-144.333
417152000	-121.105
417152100	-145.831
417152200	-122.912
417152300	-140.082
417152400	-118.028
417152500	-146.622
417152600	-122.096
417152700	-149.486
417152800	-121.425
417152900	-141.687
417153000	-120.921
417153100	-143.131
417153200	-120.848
417153300	-144.901
417153400	-121.101
417153500	-137.68
417153600	-121.841
417153700	-139.444
417153800	-120.248
417153900	-153.88
417154000	-121.699
417154100	-141.851
417154200	-121.946
417154300	-148.075
417154400	-122.162
417154500	-153.383
417154600	-120.842
417154700	-139.148
417154800	-121.409
417154900	-137.045
417155000	-120.743
417155100	-142.629
417155200	-121.818
417155300	-146.597
417155400	-121.122
417155500	-146.636
417155600	-122.046
417155700	-138.073
417155800	-122.972
417155900	-142.72
417156000	-121.906
417156100	-139.331
417156200	-120.034
417156300	-149.676
417156400	-122.683
417156500	-136.453
417156600	-120.078
417156700	-149.511
417156800	-120.082
417156900	-143.631
417157000	-118.718
417157100	-148.696
417157200	-122.797
417157300	-147.601
417157400	-121.533
417157500	-140.298
417157600	-123.614
417157700	-162.125
417157800	-121.472
417157900	-139.175
417158000	-118.704
417158100	-141.439
417158200	-121.244
417158300	-147.337
417158400	-120.786
417158500	-139.76
417158600	-119.443
417158700	-136.263
417158800	-119.933
417158900	-141.501
417159000	-120.415
417159100	-144.977
417159200	-118.513
417159300	-141.816
417159400	-118.583
417159500	-142.844
417159600	-120.785
417159700	-144.271
417159800	-122.867
417159900	-136.729
417160000	-121.11
417160100	-147.552
417160200	-120.326
417160300	-147.136
417160400	-120.339
417160500	-143.141
417160600	-121.501
417160700	-147.265
417160800	-121.595
417160900	-141.514
417161000	-120.338
417161100	-146.04
417161200	-121.41
417161300	-145.406
417161400	-120.161
417161500	-143.382
417161600	-122.505
417161700	-138.989
417161800	-121.511
417161900	-137.347
417162000	-121.264
417162100	-145.396
417162200	-120.976
417162300	-158.281
417162400	-121.177
417162500	-141.731
417162600	-122.152
417162700	-141.885
417162800	-118.848
417162900	-139.573
417163000	-121.766
417163100	-150.266
417163200	-121.339
417163300	-136.317
417163400	-120.517
417163500	-137.936
417163600	-120.717
417163700	-155.662
417163800	-119.828
417163900	-134.445
417164000	-121.389
417164100	-141.755
417164200	-123.567
417164300	-147.031
417164400	-123.239
417164500	-139.258
417164600	-120.761
417164700	-137.252
417164800	-122.641
417164900	-140.849
417165000	-122.12
417165100	-140.368
417165200	-120.095
417165300	-141.659
417165400	-121.39
417165500	-142.942
417165600	-123.338
417165700	-141.081
417165800	-123.452
417165900	-142.324
417166000	-120.756
417166100	-143.597
417166200	-121.835
417166300	-142.191
417166400	-121.098
417166500	-148.617
417166600	-122.335
417166700	-143.529
417166800	-120.985
417166900	-145.754
417167000	-121.445
417167100	-138.499
417167200	-121.701
417167300	-149.316
417167400	-123.274
417167500	-132.136
417167600	-121.091
417167700	-153.685
417167800	-121.285
417167900	-143.581
417168000	-122.171
417168100	-144.694
417168200	-121.744
417168300	-136.344
417168400	-121.843
417168500	-146.986
417168600	-120.881
417168700	-138.087
417168800	-122.312
417168900	-130.321
417169000	-120.238
417169100	-143.974
417169200	-119.923
417169300	-149.876
417169400	-121.822
417169500	-138.914
417169600	-118.41
417169700	-147.827
417169800	-121.539
417169900	-145.528
417170000	-123.106
417170100	-146.808
417170200	-122.548
417170300	-143.313
417170400	-119.993
417170500	-140.704
417170600	-121.237
417170700	-142.155
417170800	-121.233
417170900	-148.126
417171000	-120.589
417171100	-135.34
417171200	-121.428
417171300	-143.308
417171400	-123.354
417171500	-143.678
417171600	-119.916
417171700	-137.212
417171800	-121.924
417171900	-135.466
417172000	-123.921
417172100	-141.868
417172200	-119.97
417172300	-133.214
417172400	-121.613
417172500	-147.663
417172600	-120.306
417172700	-144.41
417172800	-121.211
417172900	-136.266
417173000	-120.77
417173100	-146.533
417173200	-119.905
417173300	-136.497
417173400	-120.194
417173500	-137.349
417173600	-121.614
417173700	-138.86
417173800	-122.762
417173900	-139.541
417174000	-123.567
417174100	-152.385
417174200	-122.768
417174300	-145.295
417174400	-119.531
417174500	-140.159
417174600	-120.057
417174700	-145.186
417174800	-120.152
417174900	-157.719
417175000	-118.291
417175100	-151.141
417175200	-120.128
417175300	-142.353
417175400	-118.416
417175500	-141.194
417175600	-120.504
417175700	-141.68
417175800	-121.099
417175900	-144.942
417176000	-120.864
417176100	-143.839
417176200	-118.844
417176300	-131.906
417176400	-122.05
417176500	-139.607
417176600	-118.793
417176700	-135.796
417176800	-120.714
417176900	-138.794
417177000	-118.553
417177100	-140.148
417177200	-124.341
417177300	-142.893
417177400	-123.07
417177500	-147.715
417177600	-117.921
417177700	-129.327
417177800	-119.159
417177900	-136.703
417178000	-119.327
417178100	-139.293
417178200	-119.786
417178300	-149.077
417178400	-118.075
417178500	-143.068
417178600	-120.573
417178700	-142.221
417178800	-120.571
417178900	-147.179
417179000	-119.897
417179100	-132.828
417179200	-120.991
417179300	-137.676
417179400	-121.726
417179500	-140.66
417179600	-120.151
417179700	-147.842
417179800	-118.442
417179900	-146.644
417180000	-122.336
417180100	-145.301
417180200	-120.777
417180300	-132.888
417180400	-120.715
417180500	-138.885
417180600	-120.25
417180700	-142.637
417180800	-122.046
417180900	-139.787
417181000	-119.593
417181100	-144.268
417181200	-123.182
417181300	-147.414
417181400	-121.898
417181500	-134.839
417181600	-120.029
417181700	-139.856
417181800	-120.188
417181900	-139.94
417182000	-121.658
417182100	-146.987
417182200	-121.616
417182300	-142.445
417182400	-117.926
417182500	-138.831
417182600	-120.261
417182700	-140.519
417182800	-119.82
417182900	-137.999
417183000	-121.196
417183100	-137.542
417183200	-118.638
417183300	-150.49
417183400	-120.725
417183500	-139.024
417183600	-119.603
417183700	-135.516
417183800	-122.067
417183900	-143.581
417184000	-121.723
417184100	-152.596
417184200	-121.851
417184300	-138.529
417184400	-119.302
417184500	-139.028
417184600	-118.843
417184700	-140.256
417184800	-121.482
417184900	-138.543
417185000	-118.759
417185100	-142.711
417185200	-120.653
417185300	-139.727
417185400	-121.7
417185500	-138.223
417185600	-118.102
417185700	-146.272
417185800	-120.87
417185900	-142.112
417186000	-118.755
417186100	-152.934
417186200	-118.983
417186300	-137.053
417186400	-121.926
417186500	-143.139
417186600	-120.203
417186700	-136.845
417186800	-118.052
417186900	-147.522
417187000	-119.818
417187100	-135.451
417187200	-120.532
417187300	-146.513
417187400	-117.724
417187500	-139.099
417187600	-119.79
417187700	-147.001
417187800	-121.976
417187900	-133.361
417188000	-121.115
417188100	-134.379
417188200	-119.737
417188300	-129.982
417188400	-120.189
417188500	-135.955
417188600	-122.404
417188700	-140.175
417188800	-121.446
417188900	-155.151
417189000	-120.84
417189100	-143.959
417189200	-119.548
417189300	-148.023
417189400	-120.799
417189500	-153.282
417189600	-122.306
417189700	-144.389
417189800	-120.486
417189900	-131.908
417190000	-118.196
417190100	-136.468
417190200	-121.956
417190300	-138.978
417190400	-120.944
417190500	-139.849
417190600	-121.808
417190700	-136.792
417190800	-119.056
417190900	-137.03
417191000	-117.705
417191100	-144.084
417191200	-120.061
417191300	-140.196
417191400	-119.631
417191500	-143.081
417191600	-122.63
417191700	-133.833
417191800	-120.79
417191900	-137.396
417192000	-118.152
417192100	-133.793
417192200	-122.699
417192300	-140.965
417192400	-118.18
417192500	-139.266
417192600	-119.525
417192700	-139.946
417192800	-115.841
417192900	-138.905
417193000	-118.377
417193100	-141.099
417193200	-120.565
417193300	-139.504
417193400	-120.022
417193500	-140.999
417193600	-119.31
417193700	-140.004
417193800	-122.921
417193900	-136.401
417194000	-119.904
417194100	-137.563
417194200	-119.449
417194300	-134.653
417194400	-119.801
417194500	-136.94
417194600	-121.903
417194700	-138.922
417194800	-120.423
417194900	-133.468
417195000	-120.229
417195100	-138.724
417195200	-119.931
417195300	-163.047
417195400	-118.486
417195500	-133.292
417195600	-117.402
417195700	-140.433
417195800	-119.842
417195900	-143.563
417196000	-120.09
417196100	-142.6
417196200	-120.257
417196300	-135.933
417196400	-119.258
417196500	-140.706
417196600	-120.301
417196700	-158.789
417196800	-119.47
417196900	-137.262
417197000	-119.279
417197100	-138.258
417197200	-120.181
417197300	-144.502
417197400	-118.672
417197500	-136.552
417197600	-120.561
417197700	-137.13
417197800	-116.502
417197900	-142.141
417198000	-122.243
417198100	-139.741
417198200	-117.628
417198300	-135.859
417198400	-119.602
417198500	-137.186
417198600	-118.714
417198700	-135.993
417198800	-117.886
417198900	-140.136
417199000	-117.389
417199100	-145.752
417199200	-119.8
417199300	-129.867
417199400	-117.164
417199500	-142.2
417199600	-120.957
417199700	-140.676
417199800	-119.792
417199900	-142.54
417200000	-119.375
417200100	-138.224
417200200	-118.603
417200300	-141.453
417200400	-120.668
417200500	-158.44
417200600	-115.554
417200700	-133.612
417200800	-116.612
417200900	-141.08
417201000	-120.16
417201100	-133.252
417201200	-117.762
417201300	-138.193
417201400	-121.094
417201500	-135.737
417201600	-117.797
417201700	-136.565
417201800	-119.529
417201900	-136.334
417202000	-117.677
417202100	-132.748
417202200	-117.131
417202300	-139.084
417202400	-117.105
417202500	-148.689
417202600	-117.116
417202700	-148.54
417202800	-119.961
417202900	-139.861
417203000	-118.771
417203100	-140.584
417203200	-120.621
417203300	-143.558
417203400	-117.5
417203500	-137.026
417203600	-117.296
417203700	-145.275
417203800	-115.512
417203900	-141.818
417204000	-118.104
417204100	-140.357
417204200	-118.001
417204300	-138.525
417204400	-118.275
417204500	-154.641
417204600	-120.587
417204700	-141.266
417204800	-121.578
417204900	-148.329
417205000	-119.006
417205100	-137.451
417205200	-117.959
417205300	-145.525
417205400	-118.611
417205500	-131.704
417205600	-118.913
417205700	-134.172
417205800	-120.824
417205900	-134.232
417206000	-116.642
417206100	-134.798
417206200	-117.406
417206300	-137.048
417206400	-118.334
417206500	-143.473
417206600	-118.194
417206700	-135.871
417206800	-117.934
417206900	-132.216
417207000	-116.79
417207100	-155.256
417207200	-116.083
417207300	-135.547
417207400	-118.134
417207500	-174.866
417207600	-118.811
417207700	-132.874
417207800	-118.01
417207900	-134.102
417208000	-119.863
417208100	-134.28
417208200	-117.377
417208300	-143.355
417208400	-117.681
417208500	-142.384
417208600	-119.339
417208700	-141.28
417208800	-117.759
417208900	-143.812
417209000	-115.722
417209100	-133.903
417209200	-117.55
417209300	-134.265
417209400	-118.08
417209500	-139.509
417209600	-112.632
417209700	-134.274
417209800	-116.789
417209900	-141.447
417210000	-120.426
417210100	-133.939
417210200	-114.737
417210300	-138.263
417210400	-116.75
417210500	-147.414
417210600	-115.325
417210700	-140.059
417210800	-116.155
417210900	-139.044
417211000	-114.714
417211100	-143.339
417211200	-114.645
417211300	-131.435
417211400	-117.437
417211500	-140.907
417211600	-117.873
417211700	-136.425
417211800	-115.822
417211900	-132.653
417212000	-117.118
417212100	-134.522
417212200	-117.65
417212300	-149.474
417212400	-117.8
417212500	-129.48
417212600	-113.93
417212700	-137.949
417212800	-118.349
417212900	-130.102
417213000	-116.594
417213100	-138.268
417213200	-115.643
417213300	-138.874
417213400	-115.543
417213500	-133.204
417213600	-117.98
417213700	-139.414
417213800	-116.84
417213900	-137.285
417214000	-117.314
417214100	-141.349
417214200	-115.851
417214300	-145.29
417214400	-113.179
417214500	-137.264
417214600	-114.724
417214700	-137.849
417214800	-114.487
417214900	-140.059
417215000	-117.335
417215100	-142.811
417215200	-118.692
417215300	-134.683
417215400	-113.388
417215500	-132.74
417215600	-115.371
417215700	-139.787
417215800	-114.676
417215900	-137.394
417216000	-114.667
417216100	-146.775
417216200	-114.922
417216300	-141.532
417216400	-115.034
417216500	-131.732
417216600	-116.154
417216700	-136.73
417216800	-117.307
417216900	-133.917
417217000	-113.917
417217100	-139.02
417217200	-113.151
417217300	-133.23
417217400	-112.015
417217500	-132.059
417217600	-116.115
417217700	-135.081
417217800	-117.147
417217900	-131.638
417218000	-114.398
417218100	-137.848
417218200	-112.849
417218300	-146.764
417218400	-114.777
417218500	-131.799
417218600	-117.193
417218700	-133.761
417218800	-116.003
417218900	-142.016
417219000	-117.284
417219100	-136.228
417219200	-116.18
417219300	-139.72
417219400	-117.526
417219500	-143.017
417219600	-117.874
417219700	-137.287
417219800	-113.652
417219900	-131.507
417220000	-114.038
417220100	-131.297
417220200	-114.167
417220300	-132.462
417220400	-113.76
417220500	-134.486
417220600	-115.985
417220700	-133.777
417220800	-113.883
417220900	-134.535
417221000	-114.529
417221100	-133.338
417221200	-112.622
417221300	-134.072
417221400	-115.71
417221500	-137.301
417221600	-113.017
417221700	-136.567
417221800	-112.798
417221900	-134.228
417222000	-113.457
417222100	-136.556
417222200	-113.37
417222300	-131.845
417222400	-117.202
417222500	-134.943
417222600	-114.164
417222700	-130.321
417222800	-114.834
417222900	-135.729
417223000	-113.986
417223100	-153.07
417223200	-114.592
417223300	-137.569
417223400	-112.395
417223500	-139.43
417223600	-115.163
417223700	-155.801
417223800	-112.896
417223900	-128.306
417224000	-113.836
417224100	-130.359
417224200	-112.895
417224300	-138.913
417224400	-113.975
417224500	-137.669
417224600	-112.042
417224700	-138.599
417224800	-112.098
417224900	-136.313
417225000	-116.041
417225100	-129.089
417225200	-110.812
417225300	-133.96
417225400	-112.014
417225500	-131.417
417225600	-113.52
417225700	-135.099
417225800	-112.02
417225900	-136.283
417226000	-112.841
417226100	-130.493
417226200	-112.639
417226300	-132.54
417226400	-113.057
417226500	-131.156
417226600	-112.344
417226700	-127.935
417226800	-109.273
417226900	-128.811
417227000	-111.802
417227100	-131.28
417227200	-113.554
417227300	-146.913
417227400	-113.374
417227500	-139.412
417227600	-110.864
417227700	-137.434
417227800	-113.686
417227900	-133.435
417228000	-114.487
417228100	-139.841
417228200	-113.398
417228300	-138.664
417228400	-114.118
417228500	-136.049
417228600	-115.1
417228700	-129.156
417228800	-111.951
417228900	-132.637
417229000	-112.765
417229100	-126.183
417229200	-111.797
417229300	-129.569
417229400	-113.421
417229500	-128.037
417229600	-112.625
417229700	-139.882
417229800	-112.11
417229900	-138.732
417230000	-110.72
417230100	-124.01
417230200	-109.465
417230300	-134.851
417230400	-110.45
417230500	-129.257
417230600	-109.427
417230700	-133.161
417230800	-110.469
417230900	-141.004
417231000	-113.232
417231100	-132.535
417231200	-111.995
417231300	-134.658
417231400	-110.729
417231500	-128.601
417231600	-110.139
417231700	-148.287
417231800	-110.582
417231900	-127.475
417232000	-111.941
417232100	-136.418
417232200	-111.238
417232300	-122.965
417232400	-109.077
417232500	-133.61
417232600	-108.266
417232700	-130.652
417232800	-110.394
417232900	-130.541
417233000	-108.005
417233100	-123.332
417233200	-108.951
417233300	-139.936
417233400	-109.347
417233500	-134.383
417233600	-109.372
417233700	-124.451
417233800	-109.806
417233900	-126.714
417234000	-107.489
417234100	-122.703
417234200	-109.37
417234300	-141.568
417234400	-106.453
417234500	-123.17
417234600	-109.492
417234700	-120.097
417234800	-110.163
417234900	-135.289
417235000	-106.009
417235100	-124.194
417235200	-106.096
417235300	-124.764
417235400	-104.952
417235500	-129.395
417235600	-110.065
417235700	-141.818
417235800	-108.065
417235900	-129.091
417236000	-104.082
417236100	-120.914
417236200	-104.982
417236300	-138.555
417236400	-109.488
417236500	-126.537
417236600	-106.674
417236700	-120.395
417236800	-106.034
417236900	-132.07
417237000	-107.062
417237100	-124.788
417237200	-106.179
417237300	-135.131
417237400	-106.211
417237500	-118.63
417237600	-102.192
417237700	-127.402
417237800	-107.52
417237900	-124.445
417238000	-104.879
417238100	-116.814
417238200	-102.914
417238300	-123.754
417238400	-105.45
417238500	-127.262
417238600	-106.423
417238700	-120.028
417238800	-104.487
417238900	-135.731
417239000	-104.218
417239100	-131.601
417239200	-103.136
417239300	-126.777
417239400	-105.955
417239500	-116.222
417239600	-105.067
417239700	-126.237
417239800	-105.201
417239900	-138.213
417240000	-101.979
417240100	-118.631
417240200	-102.091
417240300	-121.825
417240400	-100.071
417240500	-119.242
417240600	-103.795
417240700	-131.787
417240800	-102.288
417240900	-126.623
417241000	-101.472
417241100	-120.224
417241200	-101.603
417241300	-120.11
417241400	-102.28
417241500	-118.397
417241600	-102.754
417241700	-114.486
417241800	-99.645
417241900	-126.028
417242000	-97.9461
417242100	-128.061
417242200	-99.5149
417242300	-121.551
417242400	-100.22
417242500	-124.038
417242600	-99.1141
417242700	-126.601
417242800	-95.6779
417242900	-142.631
417243000	-96.9724
417243100	-115.089
417243200	-96.2725
417243300	-111.059
417243400	-98.1957
417243500	-125.827
417243600	-93.4486
417243700	-114.722
417243800	-96.0987
417243900	-111.402
417244000	-96.1098
417244100	-115.343
417244200	-94.7105
417244300	-119.033
417244400	-93.5373
417244500	-114.834
417244600	-91.8684
417244700	-109.544
417244800	-90.3359
417244900	-110.106
417245000	-87.7775
417245100	-105.75
417245200	-88.4408
417245300	-108.43
417245400	-83.1209
417245500	-98.8471
417245600	-80.2785
417245700	-106.12
417245800	-71.027
417245900	-108.474
417246000	-37.8203
417246100	-72.4666
417246200	-48.087
417246300	-86.4481
417246400	-72.8906
417246500	-98.7456
417246600	-83.3845
417246700	-101.645
417246800	-88.0961
417246900	-107.35
417247000	-87.7596
417247100	-104.556
417247200	-88.0518
417247300	-122.341
417247400	-89.0771
417247500	-113.838
417247600	-92.1816
417247700	-124.355
417247800	-92.6587
417247900	-117.904
417248000	-94.1091
417248100	-119.293
417248200	-97.3165
417248300	-114.574
417248400	-94.8726
417248500	-119.39
417248600	-96.4351
417248700	-117.86
417248800	-94.8174
417248900	-118.527
417249000	-97.3384
417249100	-114.3
417249200	-97.3315
417249300	-114.706
417249400	-97.4189
417249500	-118.239
417249600	-98.4244
417249700	-116.129
417249800	-101.34
[truncated: 18,002 more rows]
