# Supplementary material for: Passive frequency comb generation at radiofrequency for ranging applications
Source: Nat Commun. 2024 Apr 2;15:2844. doi: 10.1038/s41467-024-46940-2 (PMC10987526; doi:10.1038/s41467-024-46940-2)
Supplement: Supplementary file 5 — Source Data [file 41467_2024_46940_MOESM5_ESM.zip › Figure3_Data/836_10MHz_-07_80dBm.xlsx]

## Sheet: Sheet1
frequency (Hz)	power (dBm)
417050000	-122.463
417050100	-148.2
417050200	-124.131
417050300	-144.38
417050400	-125.164
417050500	-157.684
417050600	-123.271
417050700	-156.907
417050800	-122.556
417050900	-141.956
417051000	-123.065
417051100	-143.275
417051200	-125.206
417051300	-153.069
417051400	-122.912
417051500	-146.031
417051600	-123.274
417051700	-143.343
417051800	-123.132
417051900	-146.072
417052000	-121.458
417052100	-151.385
417052200	-122.493
417052300	-146.607
417052400	-121.142
417052500	-154.463
417052600	-121.329
417052700	-139.819
417052800	-124.644
417052900	-139.35
417053000	-121.626
417053100	-136.878
417053200	-124.053
417053300	-143.273
417053400	-122.911
417053500	-138.208
417053600	-125.388
417053700	-149.053
417053800	-123.808
417053900	-142.727
417054000	-125.669
417054100	-144.681
417054200	-122.124
417054300	-137.066
417054400	-123.307
417054500	-145.065
417054600	-121.602
417054700	-143.389
417054800	-124.921
417054900	-143.067
417055000	-124.411
417055100	-140.651
417055200	-121.84
417055300	-137.336
417055400	-122.919
417055500	-144.914
417055600	-123.777
417055700	-149.623
417055800	-123.415
417055900	-142.699
417056000	-126.377
417056100	-158.933
417056200	-124.111
417056300	-143.353
417056400	-123.42
417056500	-143.879
417056600	-124.553
417056700	-150.361
417056800	-122.39
417056900	-141.413
417057000	-125.234
417057100	-140.19
417057200	-120.472
417057300	-147.219
417057400	-123.904
417057500	-145.555
417057600	-122.353
417057700	-139.123
417057800	-125.044
417057900	-154.552
417058000	-123.745
417058100	-142.311
417058200	-123.67
417058300	-145.361
417058400	-125.947
417058500	-145.879
417058600	-124.319
417058700	-145.869
417058800	-121.477
417058900	-154.399
417059000	-122.124
417059100	-142.048
417059200	-123.093
417059300	-143.058
417059400	-120.713
417059500	-139.825
417059600	-124.631
417059700	-135.776
417059800	-124.63
417059900	-147.412
417060000	-125.016
417060100	-141.245
417060200	-121.112
417060300	-140.122
417060400	-122.222
417060500	-146.029
417060600	-123.005
417060700	-142.471
417060800	-123.059
417060900	-138.864
417061000	-124.874
417061100	-143.558
417061200	-124.111
417061300	-149.335
417061400	-123.193
417061500	-139.955
417061600	-124.011
417061700	-136.945
417061800	-120.248
417061900	-142.994
417062000	-122.842
417062100	-136.784
417062200	-120.411
417062300	-136.089
417062400	-122.828
417062500	-144.642
417062600	-124.558
417062700	-141.72
417062800	-124.714
417062900	-143.292
417063000	-123.448
417063100	-139.762
417063200	-122.992
417063300	-149.099
417063400	-123.24
417063500	-137.11
417063600	-122.643
417063700	-144.342
417063800	-123.591
417063900	-144.558
417064000	-123
417064100	-145.368
417064200	-121.628
417064300	-146.172
417064400	-120.609
417064500	-149.907
417064600	-122.041
417064700	-142.56
417064800	-125.223
417064900	-139.198
417065000	-123.864
417065100	-143.161
417065200	-122.742
417065300	-146.899
417065400	-124.079
417065500	-145.32
417065600	-124.57
417065700	-139.388
417065800	-122.648
417065900	-143.554
417066000	-121.212
417066100	-145.08
417066200	-121.884
417066300	-133.735
417066400	-122.827
417066500	-137.767
417066600	-122.795
417066700	-144.863
417066800	-121.416
417066900	-147.772
417067000	-119.566
417067100	-142.859
417067200	-122.224
417067300	-147.744
417067400	-123.486
417067500	-160.502
417067600	-121.939
417067700	-141.176
417067800	-122.789
417067900	-151.805
417068000	-121.831
417068100	-137.865
417068200	-122.057
417068300	-142.593
417068400	-119.837
417068500	-145.996
417068600	-123.143
417068700	-141.945
417068800	-123.065
417068900	-142.686
417069000	-123.156
417069100	-139.556
417069200	-122.144
417069300	-142.001
417069400	-123.288
417069500	-148.491
417069600	-123.827
417069700	-146.768
417069800	-124.707
417069900	-147.137
417070000	-124.176
417070100	-140.168
417070200	-126.327
417070300	-140.164
417070400	-121.366
417070500	-153.18
417070600	-123.128
417070700	-145.361
417070800	-122.631
417070900	-146.956
417071000	-121.266
417071100	-142.941
417071200	-122.223
417071300	-134.024
417071400	-121.05
417071500	-139.065
417071600	-124.104
417071700	-137.329
417071800	-121.831
417071900	-144.338
417072000	-120.195
417072100	-141.035
417072200	-121.987
417072300	-146.502
417072400	-120.261
417072500	-137.58
417072600	-125.113
417072700	-143.471
417072800	-121.819
417072900	-139.208
417073000	-124.349
417073100	-144.04
417073200	-123.15
417073300	-150.154
417073400	-121.468
417073500	-138.069
417073600	-122.823
417073700	-147.29
417073800	-122.919
417073900	-142.183
417074000	-122.228
417074100	-145.437
417074200	-124.297
417074300	-133.499
417074400	-122.446
417074500	-145.316
417074600	-120.634
417074700	-143.846
417074800	-122.497
417074900	-138.041
417075000	-123.516
417075100	-141.525
417075200	-121.827
417075300	-145.447
417075400	-124.081
417075500	-144.327
417075600	-124.137
417075700	-142.237
417075800	-121.712
417075900	-137.948
417076000	-123.769
417076100	-139.206
417076200	-120.5
417076300	-159.686
417076400	-120.689
417076500	-148.978
417076600	-121.475
417076700	-145.385
417076800	-120.591
417076900	-141.558
417077000	-123.888
417077100	-150.024
417077200	-121.446
417077300	-148.397
417077400	-121.015
417077500	-142.653
417077600	-122.042
417077700	-142.442
417077800	-120.646
417077900	-147.405
417078000	-122.54
417078100	-154.11
417078200	-122.85
417078300	-142.062
417078400	-121.25
417078500	-156.271
417078600	-123.058
417078700	-152.322
417078800	-125.736
417078900	-138.477
417079000	-122.805
417079100	-144.341
417079200	-121.275
417079300	-144.962
417079400	-121.322
417079500	-144.407
417079600	-122.961
417079700	-137.245
417079800	-121.953
417079900	-142.735
417080000	-122.179
417080100	-140.211
417080200	-124.709
417080300	-140.974
417080400	-123.68
417080500	-144.518
417080600	-122.156
417080700	-143.445
417080800	-124.15
417080900	-148.205
417081000	-121.523
417081100	-151.014
417081200	-123.064
417081300	-144.361
417081400	-122.034
417081500	-150.49
417081600	-122.063
417081700	-140
417081800	-122.898
417081900	-134.384
417082000	-122.748
417082100	-144.889
417082200	-124.516
417082300	-143.065
417082400	-123.398
417082500	-142.727
417082600	-123.027
417082700	-142.98
417082800	-122.699
417082900	-146.013
417083000	-120.315
417083100	-144.231
417083200	-123.39
417083300	-144.725
417083400	-123.938
417083500	-137.193
417083600	-122.68
417083700	-140.138
417083800	-121.811
417083900	-139.854
417084000	-122.883
417084100	-153.891
417084200	-122.109
417084300	-143.711
417084400	-121.606
417084500	-138.655
417084600	-121.266
417084700	-144.032
417084800	-125.74
417084900	-141.363
417085000	-120.571
417085100	-138.551
417085200	-121.543
417085300	-153.779
417085400	-124.117
417085500	-140.924
417085600	-122.262
417085700	-144.743
417085800	-123.703
417085900	-140.68
417086000	-121.589
417086100	-167.989
417086200	-125.133
417086300	-142.035
417086400	-121.619
417086500	-143.998
417086600	-123.248
417086700	-138.535
417086800	-119.503
417086900	-159.346
417087000	-119.503
417087100	-136.919
417087200	-124.184
417087300	-139.645
417087400	-121.445
417087500	-139.768
417087600	-119.471
417087700	-148.829
417087800	-120.532
417087900	-143.471
417088000	-123.852
417088100	-153.065
417088200	-122.157
417088300	-146.039
417088400	-121.228
417088500	-145.84
417088600	-124.012
417088700	-147.697
417088800	-121.199
417088900	-142.422
417089000	-122.209
417089100	-144.854
417089200	-125.569
417089300	-141.513
417089400	-120.312
417089500	-138.371
417089600	-121.708
417089700	-140.005
417089800	-121.849
417089900	-149.294
417090000	-120.205
417090100	-139.451
417090200	-122.695
417090300	-158.62
417090400	-121.276
417090500	-144.013
417090600	-121.292
417090700	-145.683
417090800	-122.464
417090900	-145.553
417091000	-122.831
417091100	-145.629
417091200	-126.386
417091300	-142.325
417091400	-121.339
417091500	-149.627
417091600	-122.662
417091700	-137.398
417091800	-124.104
417091900	-168.702
417092000	-123.653
417092100	-145.139
417092200	-123.16
417092300	-141.1
417092400	-120.855
417092500	-151.094
417092600	-121.009
417092700	-153.38
417092800	-120.12
417092900	-148.726
417093000	-122.082
417093100	-150.729
417093200	-123.885
417093300	-145.576
417093400	-122.253
417093500	-133.125
417093600	-123.39
417093700	-154.066
417093800	-122.09
417093900	-147.956
417094000	-123.924
417094100	-136.976
417094200	-122.606
417094300	-140.516
417094400	-120.387
417094500	-142.649
417094600	-121.591
417094700	-157.091
417094800	-121.664
417094900	-152.572
417095000	-122.054
417095100	-156.407
417095200	-123.606
417095300	-144.13
417095400	-120.696
417095500	-160.511
417095600	-121.623
417095700	-144.253
417095800	-121.94
417095900	-143.865
417096000	-123.551
417096100	-146.34
417096200	-122.969
417096300	-141.341
417096400	-120.697
417096500	-140.724
417096600	-123.743
417096700	-147.283
417096800	-121.966
417096900	-148.233
417097000	-123.562
417097100	-147.672
417097200	-122.136
417097300	-141.435
417097400	-121.191
417097500	-135.894
417097600	-123.485
417097700	-142.175
417097800	-122.711
417097900	-140.77
417098000	-122.489
417098100	-138.305
417098200	-121.44
417098300	-145.968
417098400	-125.083
417098500	-141.658
417098600	-119.443
417098700	-144.176
417098800	-119.443
417098900	-141.366
417099000	-121.061
417099100	-147.802
417099200	-118.952
417099300	-146.052
417099400	-123.847
417099500	-150.611
417099600	-121.904
417099700	-137.581
417099800	-120.137
417099900	-138.74
417100000	-121.087
417100100	-144.408
417100200	-120.239
417100300	-143.869
417100400	-122.181
417100500	-139.959
417100600	-117.681
417100700	-141.753
417100800	-122.385
417100900	-138.802
417101000	-120.001
417101100	-146.474
417101200	-123.53
417101300	-177.794
417101400	-122.056
417101500	-143.445
417101600	-124.772
417101700	-144.302
417101800	-121.971
417101900	-141.363
417102000	-123.27
417102100	-140.713
417102200	-122.808
417102300	-139.354
417102400	-121.125
417102500	-136.883
417102600	-122.15
417102700	-156.837
417102800	-121.836
417102900	-143.039
417103000	-122.812
417103100	-135.9
417103200	-122.332
417103300	-137.803
417103400	-122.338
417103500	-159.322
417103600	-122.703
417103700	-143.706
417103800	-121.242
417103900	-146.389
417104000	-123.186
417104100	-150.222
417104200	-121.444
417104300	-144.319
417104400	-124.058
417104500	-137.153
417104600	-120.626
417104700	-140.08
417104800	-122.524
417104900	-141.134
417105000	-123.649
417105100	-138.975
417105200	-118.321
417105300	-147.697
417105400	-120.688
417105500	-142.378
417105600	-121.67
417105700	-140.23
417105800	-122.473
417105900	-136.435
417106000	-121.425
417106100	-144.736
417106200	-122.674
417106300	-139.542
417106400	-124.568
417106500	-149.373
417106600	-121.701
417106700	-141.064
417106800	-123.881
417106900	-145.006
417107000	-123.024
417107100	-142.416
417107200	-122.796
417107300	-140.406
417107400	-124.664
417107500	-140.175
417107600	-119.299
417107700	-141.083
417107800	-121.236
417107900	-139.061
417108000	-124.454
417108100	-143.389
417108200	-122.49
417108300	-140.969
417108400	-124.711
417108500	-147.332
417108600	-120.715
417108700	-152.724
417108800	-121.136
417108900	-145.08
417109000	-122.443
417109100	-138.402
417109200	-123.384
417109300	-134.518
417109400	-122.073
417109500	-144.156
417109600	-120.817
417109700	-138.242
417109800	-121.018
417109900	-150.562
417110000	-120.778
417110100	-153.082
417110200	-122.294
417110300	-137.83
417110400	-119.121
417110500	-143.225
417110600	-120.774
417110700	-143.303
417110800	-120.092
417110900	-141.061
417111000	-125.751
417111100	-148.257
417111200	-121.849
417111300	-144.179
417111400	-122.497
417111500	-149.018
417111600	-122.427
417111700	-139.965
417111800	-120.757
417111900	-139.343
417112000	-121.464
417112100	-138.648
417112200	-121.624
417112300	-137.937
417112400	-123.432
417112500	-144.391
417112600	-120.665
417112700	-142.022
417112800	-123.031
417112900	-147.251
417113000	-122.416
417113100	-148.301
417113200	-119.612
417113300	-138.83
417113400	-123.021
417113500	-139.966
417113600	-123.302
417113700	-139.471
417113800	-121.075
417113900	-141.138
417114000	-121.412
417114100	-154.135
417114200	-120.473
417114300	-141.519
417114400	-124.052
417114500	-142.053
417114600	-120.476
417114700	-139.377
417114800	-121.849
417114900	-140.53
417115000	-123.069
417115100	-156.718
417115200	-121.778
417115300	-137.087
417115400	-118.717
417115500	-135.133
417115600	-120.444
417115700	-146.14
417115800	-121.399
417115900	-146.404
417116000	-120.175
417116100	-154.897
417116200	-121.783
417116300	-136.993
417116400	-121.46
417116500	-141.007
417116600	-122.512
417116700	-140.944
417116800	-118.809
417116900	-148.633
417117000	-122.361
417117100	-140.594
417117200	-121.427
417117300	-142.857
417117400	-120.433
417117500	-147.967
417117600	-121.716
417117700	-142.625
417117800	-120.899
417117900	-147.527
417118000	-120.843
417118100	-148.872
417118200	-120.994
417118300	-144.86
417118400	-121.012
417118500	-147.614
417118600	-121.027
417118700	-140.99
417118800	-121.025
417118900	-144.095
417119000	-120.694
417119100	-144.93
417119200	-123.568
417119300	-135.579
417119400	-123.745
417119500	-145.287
417119600	-121.229
417119700	-146.244
417119800	-121.098
417119900	-155.969
417120000	-121.716
417120100	-143.413
417120200	-119.994
417120300	-148.686
417120400	-121.05
417120500	-148.525
417120600	-120.865
417120700	-143.634
417120800	-120.934
417120900	-153.276
417121000	-121.504
417121100	-145.721
417121200	-120.697
417121300	-146.688
417121400	-123.152
417121500	-140.241
417121600	-121.868
417121700	-140.584
417121800	-120.347
417121900	-140.321
417122000	-118.058
417122100	-143.074
417122200	-121.694
417122300	-148.02
417122400	-123.341
417122500	-137.036
417122600	-121.56
417122700	-147.564
417122800	-121.451
417122900	-135.71
417123000	-120.495
417123100	-140.225
417123200	-120.176
417123300	-139.692
417123400	-123.952
417123500	-160.178
417123600	-118.971
417123700	-139.715
417123800	-122.419
417123900	-137.085
417124000	-120.342
417124100	-134.964
417124200	-120.478
417124300	-153.412
417124400	-122.286
417124500	-148.607
417124600	-121.96
417124700	-141.557
417124800	-123.19
417124900	-130.963
417125000	-120.6
417125100	-141.68
417125200	-121.913
417125300	-141.898
417125400	-119.364
417125500	-138.649
417125600	-120.79
417125700	-138.106
417125800	-123.909
417125900	-141.542
417126000	-119.89
417126100	-134.129
417126200	-119.985
417126300	-148.052
417126400	-120.637
417126500	-145.375
417126600	-120.881
417126700	-136.081
417126800	-117.593
417126900	-145.435
417127000	-125.307
417127100	-141.211
417127200	-119.651
417127300	-165.9
417127400	-122.395
417127500	-137.366
417127600	-120.857
417127700	-142.237
417127800	-122.07
417127900	-141.096
417128000	-118.873
417128100	-137.97
417128200	-120.172
417128300	-138.614
417128400	-121.491
417128500	-140.519
417128600	-122.5
417128700	-145.591
417128800	-119.561
417128900	-141.449
417129000	-122.298
417129100	-140.183
417129200	-123.352
417129300	-136.668
417129400	-120.206
417129500	-139.893
417129600	-121.025
417129700	-141.048
417129800	-122.722
417129900	-150.057
417130000	-120.778
417130100	-131.499
417130200	-120.093
417130300	-150.133
417130400	-120.807
417130500	-139.371
417130600	-120.369
417130700	-149.523
417130800	-122.785
417130900	-161.546
417131000	-122.661
417131100	-152.008
417131200	-120.122
417131300	-139.797
417131400	-119.979
417131500	-136.255
417131600	-118.772
417131700	-147.733
417131800	-121.567
417131900	-148.638
417132000	-118.226
417132100	-140.751
417132200	-121.129
417132300	-144.961
417132400	-120.853
417132500	-145.869
417132600	-121.249
417132700	-141.009
417132800	-121.612
417132900	-139.788
417133000	-121.605
417133100	-140.707
417133200	-121.512
417133300	-138.342
417133400	-123.848
417133500	-139.935
417133600	-122.277
417133700	-154.115
417133800	-117.592
417133900	-136.997
417134000	-123.702
417134100	-146.262
417134200	-121.692
417134300	-138.996
417134400	-118.515
417134500	-139.331
417134600	-121.972
417134700	-145.292
417134800	-119.232
417134900	-142.382
417135000	-118.803
417135100	-141.885
417135200	-119.535
417135300	-152.791
417135400	-119.6
417135500	-138.246
417135600	-120.811
417135700	-144.942
417135800	-122.92
417135900	-133.667
417136000	-122.648
417136100	-140.438
417136200	-120.864
417136300	-153.831
417136400	-122.196
417136500	-140.217
417136600	-117.306
417136700	-141.948
417136800	-122.283
417136900	-141.815
417137000	-118.615
417137100	-155.9
417137200	-123.479
417137300	-135.472
417137400	-120.107
417137500	-140.085
417137600	-121.792
417137700	-137.649
417137800	-121.659
417137900	-138.375
417138000	-121.654
417138100	-132.317
417138200	-120.817
417138300	-150.236
417138400	-121.536
417138500	-138.932
417138600	-120.249
417138700	-136.993
417138800	-120.952
417138900	-144.74
417139000	-121.494
417139100	-138.789
417139200	-121.919
417139300	-138.273
417139400	-121.754
417139500	-152.236
417139600	-123.613
417139700	-141.084
417139800	-122.215
417139900	-141.832
417140000	-121.423
417140100	-147.855
417140200	-121.422
417140300	-145.485
417140400	-122.17
417140500	-140.467
417140600	-122.405
417140700	-141.343
417140800	-121.809
417140900	-145.953
417141000	-123.632
417141100	-149.189
417141200	-121.523
417141300	-140.958
417141400	-122.386
417141500	-143.968
417141600	-122.106
417141700	-141.195
417141800	-124.231
417141900	-139.223
417142000	-120.108
417142100	-142.239
417142200	-121.718
417142300	-134.762
417142400	-123.065
417142500	-140.963
417142600	-120.62
417142700	-148.271
417142800	-124.09
417142900	-140.293
417143000	-119.953
417143100	-147.869
417143200	-123.005
417143300	-139.242
417143400	-120.097
417143500	-141.231
417143600	-122.544
417143700	-150.818
417143800	-121.995
417143900	-141.396
417144000	-122.065
417144100	-144.106
417144200	-122.987
417144300	-146.044
417144400	-120.794
417144500	-136.981
417144600	-119.217
417144700	-141.866
417144800	-120.127
417144900	-155.659
417145000	-121.786
417145100	-141.156
417145200	-123.047
417145300	-147.593
417145400	-121.621
417145500	-142.378
417145600	-122.362
417145700	-136.537
417145800	-120.607
417145900	-137.675
417146000	-119.44
417146100	-147.154
417146200	-121.604
417146300	-146.64
417146400	-122.285
417146500	-140.63
417146600	-122.963
417146700	-139.857
417146800	-120.798
417146900	-159.86
417147000	-122.865
417147100	-144.117
417147200	-120.375
417147300	-140.317
417147400	-119.547
417147500	-140.54
417147600	-121.71
417147700	-141.902
417147800	-117.265
417147900	-148.977
417148000	-121.928
417148100	-143.461
417148200	-125.128
417148300	-143.207
417148400	-120.519
417148500	-147.96
417148600	-121.481
417148700	-147.446
417148800	-121.304
417148900	-141.833
417149000	-123.829
417149100	-139.65
417149200	-119.846
417149300	-147.826
417149400	-124.165
417149500	-135.408
417149600	-120.795
417149700	-140.606
417149800	-121.522
417149900	-138.346
417150000	-121.722
417150100	-136.165
417150200	-123.302
417150300	-133.649
417150400	-124.017
417150500	-143.022
417150600	-123.913
417150700	-142.77
417150800	-123.615
417150900	-143.084
417151000	-121.303
417151100	-136.306
417151200	-120.87
417151300	-135.263
417151400	-120.957
417151500	-143.328
417151600	-120.5
417151700	-146.015
417151800	-122.076
417151900	-145.111
417152000	-120.491
417152100	-151.253
417152200	-122.41
417152300	-139.884
417152400	-121.156
417152500	-136.512
417152600	-121.24
417152700	-140.603
417152800	-123.339
417152900	-148.727
417153000	-121.503
417153100	-143.622
417153200	-122.953
417153300	-135.037
417153400	-123.361
417153500	-142.277
417153600	-120.585
417153700	-142.837
417153800	-120.046
417153900	-136.428
417154000	-123.619
417154100	-138.691
417154200	-120.519
417154300	-147.959
417154400	-119.537
417154500	-158.468
417154600	-123.121
417154700	-149.581
417154800	-121.094
417154900	-142.434
417155000	-121.213
417155100	-139.559
417155200	-122.212
417155300	-139.967
417155400	-119.491
417155500	-146.476
417155600	-121.378
417155700	-148.983
417155800	-122.29
417155900	-153.251
417156000	-121.278
417156100	-145.26
417156200	-123.047
417156300	-145.404
417156400	-120.95
417156500	-141.993
417156600	-118.896
417156700	-141.703
417156800	-118.521
417156900	-142.764
417157000	-120.481
417157100	-139.62
417157200	-123.433
417157300	-146.399
417157400	-122.632
417157500	-146.38
417157600	-121.935
417157700	-148.683
417157800	-123.461
417157900	-135.674
417158000	-121.077
417158100	-151.888
417158200	-121.902
417158300	-145.208
417158400	-121.403
417158500	-140.953
417158600	-120.559
417158700	-140.577
417158800	-120.513
417158900	-147.139
417159000	-121.55
417159100	-145.598
417159200	-120.879
417159300	-137.028
417159400	-122.92
417159500	-149.096
417159600	-122.487
417159700	-141.408
417159800	-119.467
417159900	-145.433
417160000	-120.259
417160100	-138.669
417160200	-121.255
417160300	-144.244
417160400	-119.277
417160500	-149.642
417160600	-125.85
417160700	-139.915
417160800	-119.183
417160900	-146.917
417161000	-123.466
417161100	-140.991
417161200	-122.567
417161300	-149.341
417161400	-121.324
417161500	-135.866
417161600	-119.971
417161700	-142.928
417161800	-123.591
417161900	-139.502
417162000	-120.674
417162100	-143.004
417162200	-120.404
417162300	-141.835
417162400	-121.758
417162500	-155.987
417162600	-121.804
417162700	-141.497
417162800	-121.795
417162900	-134.069
417163000	-121.618
417163100	-139.589
417163200	-120.422
417163300	-140.873
417163400	-118.169
417163500	-142.892
417163600	-119.509
417163700	-140.488
417163800	-120.634
417163900	-143.779
417164000	-122.484
417164100	-145.064
417164200	-122.71
417164300	-140.538
417164400	-119.246
417164500	-148.02
417164600	-118.895
417164700	-139.313
417164800	-120.441
417164900	-155.534
417165000	-118.869
417165100	-137.247
417165200	-123.491
417165300	-140.809
417165400	-121.838
417165500	-137.601
417165600	-118.32
417165700	-141.766
417165800	-122.238
417165900	-139.358
417166000	-120.721
417166100	-149.851
417166200	-121.673
417166300	-149.755
417166400	-119.761
417166500	-140.889
417166600	-122.099
417166700	-137.97
417166800	-120.516
417166900	-147.217
417167000	-119.801
417167100	-141.564
417167200	-120.157
417167300	-150.337
417167400	-120.181
417167500	-145.301
417167600	-122.906
417167700	-138.299
417167800	-120.084
417167900	-140.119
417168000	-121.769
417168100	-143.403
417168200	-118.146
417168300	-138.253
417168400	-121.07
417168500	-135.045
417168600	-121.248
417168700	-147.162
417168800	-121.079
417168900	-137.239
417169000	-120.86
417169100	-145.375
417169200	-122.701
417169300	-146.31
417169400	-123.351
417169500	-135.746
417169600	-121.28
417169700	-140.287
417169800	-120.718
417169900	-151.463
417170000	-119.705
417170100	-142.334
417170200	-123.165
417170300	-144.923
417170400	-121.523
417170500	-139.539
417170600	-122.475
417170700	-144.137
417170800	-122.364
417170900	-141.416
417171000	-119.231
417171100	-139.346
417171200	-119.976
417171300	-146.785
417171400	-121.612
417171500	-138.653
417171600	-122.504
417171700	-143.464
417171800	-119.103
417171900	-140.975
417172000	-121.197
417172100	-135.663
417172200	-121.463
417172300	-147.729
417172400	-121.732
417172500	-158.576
417172600	-121.428
417172700	-148.814
417172800	-121.206
417172900	-136.163
417173000	-122.046
417173100	-147.876
417173200	-120.242
417173300	-142.152
417173400	-122.302
417173500	-135.79
417173600	-119.33
417173700	-134.782
417173800	-118.181
417173900	-149.153
417174000	-122.998
417174100	-142.279
417174200	-121.321
417174300	-134.158
417174400	-120.885
417174500	-135.012
417174600	-120.519
417174700	-144.012
417174800	-122.783
417174900	-142.871
417175000	-120.582
417175100	-145.742
417175200	-116.81
417175300	-137.553
417175400	-118.18
417175500	-137.85
417175600	-121.661
417175700	-145.717
417175800	-119.673
417175900	-143.712
417176000	-119.485
417176100	-142.996
417176200	-120.283
417176300	-136.616
417176400	-120.867
417176500	-145.318
417176600	-123.362
417176700	-139.142
417176800	-120.581
417176900	-144.682
417177000	-118.958
417177100	-135.035
417177200	-121.48
417177300	-141.357
417177400	-121.752
417177500	-140.428
417177600	-121.142
417177700	-144.337
417177800	-119.938
417177900	-136.899
417178000	-122.703
417178100	-154.511
417178200	-118.792
417178300	-142.002
417178400	-119.544
417178500	-131.922
417178600	-119.609
417178700	-139.312
417178800	-120.607
417178900	-147.529
417179000	-120.805
417179100	-138.961
417179200	-119.646
417179300	-144.055
417179400	-119.814
417179500	-147.638
417179600	-122.281
417179700	-138.96
417179800	-119.102
417179900	-149.793
417180000	-118.404
417180100	-151.321
417180200	-119.871
417180300	-142.213
417180400	-120.734
417180500	-136.626
417180600	-119.461
417180700	-137.688
417180800	-118.907
417180900	-146.117
417181000	-121.105
417181100	-159.305
417181200	-121.297
417181300	-140.313
417181400	-121.737
417181500	-139.896
417181600	-122.229
417181700	-150.902
417181800	-122.44
417181900	-145.859
417182000	-119.16
417182100	-133.54
417182200	-119.034
417182300	-144.593
417182400	-118.843
417182500	-144.026
417182600	-120.192
417182700	-134.605
417182800	-120.287
417182900	-137.351
417183000	-121.748
417183100	-136.936
417183200	-121.511
417183300	-144.569
417183400	-120.538
417183500	-134.393
417183600	-119.663
417183700	-139.88
417183800	-118.686
417183900	-145.374
417184000	-120.097
417184100	-142.458
417184200	-121.769
417184300	-143.914
417184400	-118.375
417184500	-143.134
417184600	-117.628
417184700	-151.274
417184800	-121.27
417184900	-150.916
417185000	-118.785
417185100	-136.773
417185200	-122.217
417185300	-141.159
417185400	-120.133
417185500	-135.68
417185600	-118.131
417185700	-128.35
417185800	-120.781
417185900	-138.042
417186000	-120.259
417186100	-140.278
417186200	-121.114
417186300	-158.271
417186400	-122.124
417186500	-147.209
417186600	-118.836
417186700	-146.907
417186800	-117.91
417186900	-132.203
417187000	-119.145
417187100	-148.675
417187200	-116.718
417187300	-138.165
417187400	-116.982
417187500	-141.731
417187600	-122.001
417187700	-147.616
417187800	-117.034
417187900	-140.341
417188000	-118.165
417188100	-137.272
417188200	-120.258
417188300	-134.118
417188400	-119.396
417188500	-140.705
417188600	-120.86
417188700	-135.936
417188800	-120.856
417188900	-139.265
417189000	-120.238
417189100	-144.037
417189200	-119.445
417189300	-139.574
417189400	-121.416
417189500	-142.459
417189600	-116.71
417189700	-145.247
417189800	-118.29
417189900	-143.623
417190000	-119.775
417190100	-147.549
417190200	-117.784
417190300	-143.194
417190400	-118.489
417190500	-143.435
417190600	-118.984
417190700	-133.954
417190800	-117.561
417190900	-146.814
417191000	-117.329
417191100	-134.748
417191200	-119.506
417191300	-142.049
417191400	-117.964
417191500	-143.953
417191600	-119.323
417191700	-139.04
417191800	-119.811
417191900	-135.349
417192000	-119.041
417192100	-140.408
417192200	-120.092
417192300	-149.341
417192400	-116.981
417192500	-131.545
417192600	-120.391
417192700	-141.329
417192800	-119.533
417192900	-138.127
417193000	-121.786
417193100	-139.546
417193200	-120.256
417193300	-139.05
417193400	-118.648
417193500	-136.338
417193600	-117.221
417193700	-141.119
417193800	-119.535
417193900	-134.44
417194000	-117.887
417194100	-139.187
417194200	-117.882
417194300	-138.539
417194400	-119.232
417194500	-135.681
417194600	-118.72
417194700	-145.053
417194800	-117.158
417194900	-143.648
417195000	-117.141
417195100	-138.158
417195200	-115.888
417195300	-148.366
417195400	-120.019
417195500	-142.213
417195600	-118.044
417195700	-145.53
417195800	-117.906
417195900	-129.099
417196000	-120.17
417196100	-138.149
417196200	-118.446
417196300	-139.973
417196400	-118.33
417196500	-143.321
417196600	-120.284
417196700	-139.536
417196800	-117.065
417196900	-134.547
417197000	-119.986
417197100	-133.698
417197200	-118.489
417197300	-137.462
417197400	-116.194
417197500	-141.123
417197600	-115.12
417197700	-138.259
417197800	-115.93
417197900	-130.847
417198000	-117.218
417198100	-129.334
417198200	-117.467
417198300	-132.235
417198400	-119.928
417198500	-140.207
417198600	-119.731
417198700	-150.854
417198800	-119.813
417198900	-133.651
417199000	-117.556
417199100	-142.096
417199200	-118.109
417199300	-147.238
417199400	-116.851
417199500	-137.324
417199600	-116.432
417199700	-130.895
417199800	-119.215
417199900	-136.399
417200000	-115.92
417200100	-131.092
417200200	-118.136
417200300	-143.046
417200400	-118.093
417200500	-137.62
417200600	-119.043
417200700	-143.864
417200800	-117.108
417200900	-139.642
417201000	-117.286
417201100	-137.612
417201200	-118.64
417201300	-145.409
417201400	-116.736
417201500	-154.284
417201600	-118.785
417201700	-139.463
417201800	-117.098
417201900	-143.53
417202000	-115.778
417202100	-139.821
417202200	-119.972
417202300	-139.93
417202400	-116.48
417202500	-139.583
417202600	-116.106
417202700	-141.571
417202800	-118.257
417202900	-140.689
417203000	-116.453
417203100	-142.259
417203200	-118.864
417203300	-132.159
417203400	-117.332
417203500	-142.184
417203600	-116.77
417203700	-133.893
417203800	-116.194
417203900	-141.115
417204000	-115.418
417204100	-144.383
417204200	-118.143
417204300	-145.828
417204400	-117.074
417204500	-135.775
417204600	-117.819
417204700	-134.687
417204800	-118.298
417204900	-143.698
417205000	-118.295
417205100	-146.136
417205200	-118.145
417205300	-146.189
417205400	-117.525
417205500	-150.998
417205600	-114.612
417205700	-133.645
417205800	-118.355
417205900	-134.43
417206000	-115.808
417206100	-138.129
417206200	-118.334
417206300	-129.494
417206400	-113.373
417206500	-133.444
417206600	-116.511
417206700	-134.112
417206800	-116.305
417206900	-136.253
417207000	-114.021
417207100	-146.241
417207200	-114.875
417207300	-134.595
417207400	-116.843
417207500	-132.837
417207600	-113.448
417207700	-142.863
417207800	-118.888
417207900	-137.595
417208000	-116.828
417208100	-131.672
417208200	-116.826
417208300	-131.65
417208400	-113.795
417208500	-134.954
417208600	-113.426
417208700	-133.33
417208800	-115.673
417208900	-136.161
417209000	-117.359
417209100	-133.722
417209200	-118.631
417209300	-138.777
417209400	-116.945
417209500	-132.652
417209600	-111.698
417209700	-134.612
417209800	-117.072
417209900	-133.911
417210000	-113.94
417210100	-134.622
417210200	-114.344
417210300	-135.763
417210400	-118.334
417210500	-150.122
417210600	-116.907
417210700	-134.088
417210800	-116.272
417210900	-139.184
417211000	-117.197
417211100	-138.66
417211200	-114.001
417211300	-136.701
417211400	-114.666
417211500	-135.058
417211600	-114.307
417211700	-136.663
417211800	-114.232
417211900	-129.742
417212000	-115.599
417212100	-147.661
417212200	-115.733
417212300	-138.428
417212400	-116.402
417212500	-151.924
417212600	-113.455
417212700	-133.062
417212800	-110.909
417212900	-146.712
417213000	-112.857
417213100	-136.471
417213200	-116.831
417213300	-156.859
417213400	-114.139
417213500	-133.302
417213600	-117.503
417213700	-136.641
417213800	-113.942
417213900	-142.257
417214000	-111.34
417214100	-135.546
417214200	-112.55
417214300	-135.671
417214400	-109.672
417214500	-131.417
417214600	-113.643
417214700	-139.515
417214800	-113.644
417214900	-138.081
417215000	-114.529
417215100	-138.991
417215200	-111.107
417215300	-138.958
417215400	-113.877
417215500	-134.702
417215600	-114.026
417215700	-144.104
417215800	-114.028
417215900	-129.306
417216000	-116.58
417216100	-128.239
417216200	-115.279
417216300	-131.646
417216400	-114.434
417216500	-138.671
417216600	-113.955
417216700	-129.588
417216800	-113.888
417216900	-145.958
417217000	-113.494
417217100	-131.147
417217200	-112.958
417217300	-135.742
417217400	-114.278
417217500	-133.643
417217600	-110.517
417217700	-131.718
417217800	-111.387
417217900	-128.718
417218000	-114.717
417218100	-127.976
417218200	-109.436
417218300	-136.859
417218400	-113.675
417218500	-131.327
417218600	-113.631
417218700	-134.472
417218800	-111.649
417218900	-137.234
417219000	-112.755
417219100	-141.692
417219200	-112.774
417219300	-124.219
417219400	-112.831
417219500	-135.947
417219600	-109.264
417219700	-129.855
417219800	-113.758
417219900	-126.706
417220000	-114.872
417220100	-131.773
417220200	-111.193
417220300	-132.694
417220400	-110.541
417220500	-136.342
417220600	-110.655
417220700	-131.945
417220800	-113.469
417220900	-141.755
417221000	-110.772
417221100	-135.981
417221200	-109.055
417221300	-138.061
417221400	-110.205
417221500	-141.944
417221600	-112.931
417221700	-131.877
417221800	-109.773
417221900	-133.934
417222000	-113.533
417222100	-130.821
417222200	-111.024
417222300	-137.663
417222400	-110.548
417222500	-128.72
417222600	-111.308
417222700	-127.734
417222800	-108.478
417222900	-122.424
417223000	-108.649
417223100	-129.632
417223200	-111.052
417223300	-131.87
417223400	-111.766
417223500	-134.318
417223600	-111.163
417223700	-124.395
417223800	-109.903
417223900	-127.957
417224000	-109.04
417224100	-123.74
417224200	-108.966
417224300	-127.855
417224400	-109.81
417224500	-131.676
417224600	-109.109
417224700	-142.305
417224800	-108.111
417224900	-125.464
417225000	-108.61
417225100	-126.125
417225200	-109.052
417225300	-129.659
417225400	-109.007
417225500	-128.757
417225600	-109.737
417225700	-134.13
417225800	-109.657
417225900	-129.545
417226000	-110.344
417226100	-116.469
417226200	-107.459
417226300	-121.217
417226400	-111.166
417226500	-128.964
417226600	-109.813
417226700	-135.767
417226800	-108.883
417226900	-125.552
417227000	-108.621
417227100	-128.794
417227200	-104.271
417227300	-122.838
417227400	-108.627
417227500	-127.934
417227600	-108.008
417227700	-134.591
417227800	-107.863
417227900	-130.006
417228000	-107.401
417228100	-127.166
417228200	-107.49
417228300	-124.416
417228400	-107.77
417228500	-133.849
417228600	-105.502
417228700	-128.517
417228800	-105.876
417228900	-122.876
417229000	-104.614
417229100	-131.727
417229200	-105.873
417229300	-130.572
417229400	-104.438
417229500	-134.964
417229600	-104.734
417229700	-128.253
417229800	-106.01
417229900	-125.956
417230000	-105.527
417230100	-123.688
417230200	-104.002
417230300	-123.595
417230400	-104.911
417230500	-131.826
417230600	-104.107
417230700	-134.089
417230800	-105.412
417230900	-132.223
417231000	-105.32
417231100	-137.635
417231200	-104.546
417231300	-121.508
417231400	-100.175
417231500	-113.436
417231600	-103.817
417231700	-118.229
417231800	-102.222
417231900	-122.789
417232000	-101.995
417232100	-121.093
417232200	-102.589
417232300	-119.264
417232400	-100.093
417232500	-123.144
417232600	-102.029
417232700	-117.129
417232800	-100.51
417232900	-125.803
417233000	-99.2807
417233100	-113.616
417233200	-98.496
417233300	-113.779
417233400	-98.9875
417233500	-116.844
417233600	-97.0897
417233700	-119.8
417233800	-98.3965
417233900	-128.514
417234000	-98.135
417234100	-111.174
417234200	-99.4921
417234300	-119.668
417234400	-96.9766
417234500	-123.068
417234600	-94.7603
417234700	-113.428
417234800	-94.6885
417234900	-110.504
417235000	-95.7776
417235100	-128.233
417235200	-91.8318
417235300	-108.647
417235400	-90.7048
417235500	-114.396
417235600	-92.57
417235700	-112.108
417235800	-91.7581
417235900	-106.882
417236000	-83.351
417236100	-103.138
417236200	-86.0497
417236300	-102.665
417236400	-82.357
417236500	-108.28
417236600	-70.7941
417236700	-103.76
417236800	-36.576
417236900	-65.3839
417237000	-52.0984
417237100	-102.276
417237200	-70.5667
417237300	-101.234
417237400	-83.6311
417237500	-101.395
417237600	-87.3423
417237700	-104.216
417237800	-85.6975
417237900	-105.552
417238000	-90.7866
417238100	-120.934
417238200	-93.1171
417238300	-106.738
417238400	-89.3902
417238500	-113.348
417238600	-91.2123
417238700	-115.749
417238800	-95.7797
417238900	-118.339
417239000	-94.5522
417239100	-109.524
417239200	-93.0802
417239300	-115.001
417239400	-98.3827
417239500	-113.976
417239600	-99.1013
417239700	-118.106
417239800	-95.4937
417239900	-120.832
417240000	-96.8779
417240100	-119.648
417240200	-97.8086
417240300	-114.636
417240400	-100.705
417240500	-117.71
417240600	-101.016
417240700	-132.218
417240800	-101.387
417240900	-116.65
417241000	-102.133
417241100	-128.113
417241200	-101.877
417241300	-125.269
417241400	-100.704
417241500	-123.196
417241600	-104.808
417241700	-124.894
417241800	-102.776
417241900	-126.332
417242000	-103.404
417242100	-118.225
417242200	-103.366
417242300	-114.064
417242400	-101.93
417242500	-123.311
417242600	-103.651
417242700	-125.25
417242800	-105.098
417242900	-124.435
417243000	-104.779
417243100	-122.026
417243200	-104.334
417243300	-134.317
417243400	-106.544
417243500	-118.089
417243600	-104.491
417243700	-134.261
417243800	-105.474
417243900	-123.023
417244000	-106.749
417244100	-119.696
417244200	-104.879
417244300	-133.868
417244400	-105.337
417244500	-128.737
417244600	-106.218
417244700	-126.613
417244800	-105.417
417244900	-116.707
417245000	-105.043
417245100	-118.437
417245200	-107.796
417245300	-127.76
417245400	-105.95
417245500	-122.284
417245600	-108.814
417245700	-127.198
417245800	-108.279
417245900	-131.11
417246000	-108.056
417246100	-127.039
417246200	-107.213
417246300	-128.699
417246400	-109.047
417246500	-131.311
417246600	-106.266
417246700	-126.747
417246800	-106.409
417246900	-126.27
417247000	-106.41
417247100	-132.493
417247200	-110.478
417247300	-133.608
417247400	-110.024
417247500	-148.652
417247600	-108.207
417247700	-132.145
417247800	-110.681
417247900	-128.834
417248000	-108.578
417248100	-126.913
417248200	-108.341
417248300	-135.668
417248400	-111.342
417248500	-130.466
417248600	-108.132
417248700	-129.564
417248800	-109.701
417248900	-137.791
417249000	-108.616
417249100	-134.364
417249200	-108.313
417249300	-138.638
417249400	-108.769
417249500	-143.627
417249600	-109.947
417249700	-130.402
417249800	-110.875
[truncated: 18,002 more rows]
