# Supplementary material for: Passive frequency comb generation at radiofrequency for ranging applications
Source: Nat Commun. 2024 Apr 2;15:2844. doi: 10.1038/s41467-024-46940-2 (PMC10987526; doi:10.1038/s41467-024-46940-2)
Supplement: Supplementary file 5 — Source Data [file 41467_2024_46940_MOESM5_ESM.zip › Figure3_Data/836_10MHz_-07_90dBm.xlsx]

## Sheet: Sheet1
frequency (Hz)	power (dBm)
417050000	-122.464
417050100	-143.478
417050200	-122.47
417050300	-142.322
417050400	-122.974
417050500	-143.057
417050600	-122.46
417050700	-134.776
417050800	-125.952
417050900	-142.237
417051000	-123.035
417051100	-141.591
417051200	-123.6
417051300	-136.755
417051400	-122.343
417051500	-140.424
417051600	-122.344
417051700	-142.727
417051800	-125.164
417051900	-133.458
417052000	-122.569
417052100	-144.88
417052200	-123.812
417052300	-146.302
417052400	-124.064
417052500	-137.005
417052600	-124.041
417052700	-152.568
417052800	-121.886
417052900	-152.018
417053000	-122.542
417053100	-144.283
417053200	-121.201
417053300	-152.037
417053400	-124.104
417053500	-140.216
417053600	-121.178
417053700	-142.681
417053800	-121.444
417053900	-137.995
417054000	-122.628
417054100	-149.048
417054200	-121.959
417054300	-144.17
417054400	-122.656
417054500	-137.392
417054600	-124.47
417054700	-145.882
417054800	-118.687
417054900	-144.675
417055000	-123.342
417055100	-150.918
417055200	-122.69
417055300	-152.806
417055400	-124.775
417055500	-145.723
417055600	-122.951
417055700	-144.709
417055800	-121.225
417055900	-145.49
417056000	-124.724
417056100	-145.05
417056200	-120.617
417056300	-146.244
417056400	-120.304
417056500	-138.255
417056600	-123.896
417056700	-142.026
417056800	-124.824
417056900	-156.931
417057000	-123.191
417057100	-143.588
417057200	-122.828
417057300	-145.447
417057400	-122.853
417057500	-136.747
417057600	-120.243
417057700	-136.531
417057800	-123.099
417057900	-147.957
417058000	-123.936
417058100	-151.312
417058200	-122.401
417058300	-145.658
417058400	-123.261
417058500	-141.688
417058600	-124.6
417058700	-143.724
417058800	-124.99
417058900	-149.93
417059000	-125.047
417059100	-145.624
417059200	-120.704
417059300	-140.601
417059400	-122.424
417059500	-150.332
417059600	-125.19
417059700	-142.297
417059800	-124.528
417059900	-142.704
417060000	-123.412
417060100	-154.117
417060200	-121.923
417060300	-144.044
417060400	-122.707
417060500	-141.95
417060600	-122.364
417060700	-146.567
417060800	-122.705
417060900	-141.118
417061000	-124.179
417061100	-139.947
417061200	-121.256
417061300	-140.573
417061400	-121.729
417061500	-139.618
417061600	-123.509
417061700	-147.542
417061800	-121.911
417061900	-141.007
417062000	-121.913
417062100	-142.785
417062200	-126.403
417062300	-143.941
417062400	-125.485
417062500	-149.246
417062600	-123.042
417062700	-141.857
417062800	-124.166
417062900	-151.667
417063000	-122.737
417063100	-141.738
417063200	-122.241
417063300	-143.864
417063400	-123.002
417063500	-158.202
417063600	-121.869
417063700	-140.771
417063800	-122.763
417063900	-140.303
417064000	-122.634
417064100	-143.468
417064200	-122.48
417064300	-134.736
417064400	-123.976
417064500	-137.83
417064600	-123.975
417064700	-141.945
417064800	-125.49
417064900	-155.089
417065000	-117.95
417065100	-142.925
417065200	-120.994
417065300	-138.885
417065400	-123.771
417065500	-139.594
417065600	-124.978
417065700	-144.323
417065800	-124.366
417065900	-138.606
417066000	-122.103
417066100	-147.104
417066200	-121.728
417066300	-142.586
417066400	-120.16
417066500	-145.255
417066600	-121.077
417066700	-133.969
417066800	-120.908
417066900	-144.205
417067000	-121.17
417067100	-143.812
417067200	-123.563
417067300	-155.864
417067400	-123.427
417067500	-146.97
417067600	-121.101
417067700	-152.233
417067800	-120.395
417067900	-152.527
417068000	-121.489
417068100	-149.928
417068200	-124.058
417068300	-139.692
417068400	-121.577
417068500	-140.577
417068600	-122.828
417068700	-142.957
417068800	-123.909
417068900	-142.992
417069000	-124.466
417069100	-143.335
417069200	-124.196
417069300	-147.24
417069400	-122.457
417069500	-144.543
417069600	-123.217
417069700	-143.361
417069800	-121.689
417069900	-137.495
417070000	-123.363
417070100	-140.34
417070200	-121.812
417070300	-139.099
417070400	-122.369
417070500	-138.622
417070600	-125.149
417070700	-146.108
417070800	-123.375
417070900	-133.965
417071000	-121.106
417071100	-142.077
417071200	-121.931
417071300	-146.454
417071400	-124.269
417071500	-144.028
417071600	-122.871
417071700	-134.572
417071800	-122.305
417071900	-157.338
417072000	-122.509
417072100	-146.041
417072200	-122.066
417072300	-150.079
417072400	-121.995
417072500	-138.37
417072600	-123.272
417072700	-148.062
417072800	-125.386
417072900	-147.069
417073000	-124.271
417073100	-131.719
417073200	-121.068
417073300	-141.986
417073400	-120.514
417073500	-130.614
417073600	-124.129
417073700	-150.088
417073800	-123.719
417073900	-140.861
417074000	-122.699
417074100	-143.134
417074200	-123.87
417074300	-133.858
417074400	-120.778
417074500	-142.948
417074600	-124.132
417074700	-144.871
417074800	-122.631
417074900	-154.908
417075000	-122.74
417075100	-154.32
417075200	-121.674
417075300	-146.048
417075400	-124.653
417075500	-139.8
417075600	-119.886
417075700	-154.308
417075800	-119.813
417075900	-166.317
417076000	-122.18
417076100	-141.336
417076200	-121.443
417076300	-156.906
417076400	-122.984
417076500	-138.612
417076600	-121.768
417076700	-132.322
417076800	-120.753
417076900	-140.419
417077000	-121.671
417077100	-138.747
417077200	-120.726
417077300	-143.699
417077400	-119.584
417077500	-142.773
417077600	-121.053
417077700	-138.313
417077800	-121.147
417077900	-143.414
417078000	-123.55
417078100	-145.792
417078200	-121.55
417078300	-141.798
417078400	-123.503
417078500	-136.448
417078600	-122.023
417078700	-148.95
417078800	-123.607
417078900	-147.497
417079000	-125.589
417079100	-144.711
417079200	-124.555
417079300	-145.911
417079400	-121.802
417079500	-150.359
417079600	-121.174
417079700	-139.539
417079800	-122.284
417079900	-145.597
417080000	-123.487
417080100	-153.383
417080200	-122.757
417080300	-141.897
417080400	-124.068
417080500	-143.462
417080600	-123.266
417080700	-139.16
417080800	-119.5
417080900	-138.463
417081000	-122.222
417081100	-141.282
417081200	-122.063
417081300	-148.972
417081400	-122.408
417081500	-140.443
417081600	-120.53
417081700	-142.799
417081800	-119.562
417081900	-139.053
417082000	-119.882
417082100	-144.346
417082200	-119.956
417082300	-147.371
417082400	-120.991
417082500	-143.473
417082600	-123.511
417082700	-147.585
417082800	-120.444
417082900	-145.74
417083000	-123.431
417083100	-142.351
417083200	-119.924
417083300	-147.005
417083400	-121.46
417083500	-141.897
417083600	-121.669
417083700	-143.137
417083800	-123.117
417083900	-134.625
417084000	-122.159
417084100	-143.427
417084200	-120.443
417084300	-152.457
417084400	-121.948
417084500	-145.021
417084600	-122.714
417084700	-150.3
417084800	-121.981
417084900	-144.832
417085000	-122.142
417085100	-146.863
417085200	-119.834
417085300	-142.045
417085400	-122.933
417085500	-144.473
417085600	-122.441
417085700	-137.964
417085800	-119.865
417085900	-146.358
417086000	-121.906
417086100	-161.731
417086200	-121.789
417086300	-148.257
417086400	-120.417
417086500	-141.671
417086600	-119.161
417086700	-144.75
417086800	-122.795
417086900	-142.092
417087000	-124.174
417087100	-139.85
417087200	-123.106
417087300	-143.123
417087400	-123.137
417087500	-148.742
417087600	-120.81
417087700	-146.701
417087800	-120.774
417087900	-145.414
417088000	-121.701
417088100	-148.111
417088200	-123.172
417088300	-145.345
417088400	-123.258
417088500	-140.068
417088600	-123.976
417088700	-145.769
417088800	-120.412
417088900	-140.162
417089000	-121.614
417089100	-140.616
417089200	-121.007
417089300	-134.21
417089400	-122.866
417089500	-147.651
417089600	-122.977
417089700	-158.355
417089800	-120.324
417089900	-137.467
417090000	-120.287
417090100	-146.491
417090200	-121.568
417090300	-147.81
417090400	-121.711
417090500	-140.694
417090600	-123.293
417090700	-134.192
417090800	-120.907
417090900	-142.152
417091000	-123.201
417091100	-146.461
417091200	-121.451
417091300	-147.222
417091400	-121.513
417091500	-147.982
417091600	-120.49
417091700	-138.028
417091800	-124.67
417091900	-143.275
417092000	-121.012
417092100	-136.177
417092200	-121.115
417092300	-134.804
417092400	-123.575
417092500	-149.56
417092600	-123.18
417092700	-148.094
417092800	-118.892
417092900	-145.838
417093000	-121.82
417093100	-143.969
417093200	-122.525
417093300	-141.704
417093400	-121.886
417093500	-146.509
417093600	-124.739
417093700	-146.264
417093800	-121.249
417093900	-138.786
417094000	-124.686
417094100	-154.653
417094200	-123.557
417094300	-132.125
417094400	-121.367
417094500	-158.01
417094600	-121.202
417094700	-134.222
417094800	-122.635
417094900	-146.702
417095000	-123.327
417095100	-137.007
417095200	-121.823
417095300	-140.393
417095400	-119.454
417095500	-147.583
417095600	-120.862
417095700	-142.674
417095800	-124.001
417095900	-147.058
417096000	-122.127
417096100	-140.894
417096200	-122.084
417096300	-138.651
417096400	-122.9
417096500	-142.189
417096600	-121.902
417096700	-149.679
417096800	-120.105
417096900	-141.171
417097000	-121.36
417097100	-143.275
417097200	-124.768
417097300	-141.091
417097400	-120.733
417097500	-142.72
417097600	-121.34
417097700	-151.678
417097800	-122.549
417097900	-132.665
417098000	-120.769
417098100	-139.519
417098200	-121.908
417098300	-137.785
417098400	-121.791
417098500	-145.17
417098600	-122.658
417098700	-148.076
417098800	-120.691
417098900	-150.308
417099000	-120.727
417099100	-143.686
417099200	-118.921
417099300	-145.345
417099400	-120.844
417099500	-145.721
417099600	-121.299
417099700	-137.74
417099800	-122.109
417099900	-137.925
417100000	-117.47
417100100	-143.483
417100200	-122.422
417100300	-144.384
417100400	-120.806
417100500	-146.844
417100600	-120.282
417100700	-145.718
417100800	-122.04
417100900	-137.638
417101000	-118.977
417101100	-139.289
417101200	-122.394
417101300	-165.719
417101400	-122.64
417101500	-138.132
417101600	-121.503
417101700	-144.408
417101800	-123.577
417101900	-143.369
417102000	-120.24
417102100	-141.46
417102200	-122.126
417102300	-142.166
417102400	-120.784
417102500	-140.277
417102600	-121.165
417102700	-156.57
417102800	-121.21
417102900	-155.678
417103000	-121.227
417103100	-149.928
417103200	-122.847
417103300	-143.281
417103400	-119.028
417103500	-145.125
417103600	-121.284
417103700	-139.526
417103800	-120.147
417103900	-141.808
417104000	-122.398
417104100	-142.282
417104200	-122.613
417104300	-135.521
417104400	-121.249
417104500	-135.745
417104600	-121.067
417104700	-151.119
417104800	-122.902
417104900	-140.669
417105000	-122.844
417105100	-135.184
417105200	-121.446
417105300	-138.692
417105400	-119.923
417105500	-146.295
417105600	-120.757
417105700	-139.512
417105800	-120.248
417105900	-143.812
417106000	-122.955
417106100	-144.797
417106200	-121.199
417106300	-145.673
417106400	-119.813
417106500	-151.636
417106600	-121.929
417106700	-147.532
417106800	-121.74
417106900	-144.075
417107000	-123.14
417107100	-146.955
417107200	-118.203
417107300	-142.25
417107400	-121.366
417107500	-138.631
417107600	-121.406
417107700	-133.148
417107800	-121.649
417107900	-141.706
417108000	-123.053
417108100	-140.34
417108200	-123.457
417108300	-138.216
417108400	-120.146
417108500	-139.748
417108600	-120.284
417108700	-141.241
417108800	-123.929
417108900	-147.235
417109000	-119.172
417109100	-139.061
417109200	-119.954
417109300	-146.345
417109400	-121.493
417109500	-134.915
417109600	-121.872
417109700	-145.92
417109800	-120.209
417109900	-143.493
417110000	-122.645
417110100	-156.364
417110200	-118.846
417110300	-160.159
417110400	-120.888
417110500	-137.931
417110600	-121.105
417110700	-147.753
417110800	-119.598
417110900	-134.922
417111000	-120.572
417111100	-146.04
417111200	-122.823
417111300	-148.488
417111400	-121.196
417111500	-144.916
417111600	-121.639
417111700	-141.557
417111800	-120.32
417111900	-132.192
417112000	-122.375
417112100	-140.184
417112200	-122.246
417112300	-141.141
417112400	-121.127
417112500	-142.626
417112600	-120.686
417112700	-145.973
417112800	-123.78
417112900	-141.002
417113000	-123.48
417113100	-135.881
417113200	-123.496
417113300	-151.343
417113400	-120.383
417113500	-136.116
417113600	-120.307
417113700	-141.017
417113800	-120.923
417113900	-138.4
417114000	-121.214
417114100	-140.57
417114200	-117.406
417114300	-144.091
417114400	-120.621
417114500	-135.461
417114600	-122.773
417114700	-139.789
417114800	-120.662
417114900	-149.849
417115000	-121.435
417115100	-157.751
417115200	-118.492
417115300	-136.755
417115400	-119.244
417115500	-148.956
417115600	-120.463
417115700	-137.925
417115800	-123.514
417115900	-145.542
417116000	-118.487
417116100	-145.798
417116200	-121.67
417116300	-141.77
417116400	-120.171
417116500	-151.43
417116600	-120.421
417116700	-141.062
417116800	-120.42
417116900	-145.074
417117000	-120.999
417117100	-151.33
417117200	-121.083
417117300	-146.462
417117400	-118.918
417117500	-132.629
417117600	-120.432
417117700	-140.783
417117800	-119.605
417117900	-144.549
417118000	-122.201
417118100	-151.593
417118200	-119.082
417118300	-147.381
417118400	-120.464
417118500	-137.116
417118600	-123.443
417118700	-131.806
417118800	-120.511
417118900	-139.82
417119000	-117.973
417119100	-139.661
417119200	-119.794
417119300	-140.563
417119400	-119.568
417119500	-137.498
417119600	-123.569
417119700	-140.316
417119800	-122.899
417119900	-137.62
417120000	-120.555
417120100	-137.208
417120200	-119.873
417120300	-139.246
417120400	-123.322
417120500	-137.906
417120600	-116.164
417120700	-135.842
417120800	-121.452
417120900	-141.296
417121000	-122.14
417121100	-136.099
417121200	-122.55
417121300	-139.598
417121400	-121.163
417121500	-144.365
417121600	-121.156
417121700	-143.569
417121800	-121.194
417121900	-148.004
417122000	-121.087
417122100	-142.352
417122200	-119.948
417122300	-153.402
417122400	-119.434
417122500	-148.779
417122600	-119.111
417122700	-142.758
417122800	-118.469
417122900	-132.784
417123000	-122.174
417123100	-142.749
417123200	-118.724
417123300	-141.59
417123400	-119.64
417123500	-141.589
417123600	-119.974
417123700	-133.354
417123800	-120.49
417123900	-147.143
417124000	-121.015
417124100	-137.087
417124200	-120.064
417124300	-143.354
417124400	-123.218
417124500	-137.457
417124600	-120.681
417124700	-140.501
417124800	-120.692
417124900	-153.853
417125000	-118.03
417125100	-142.237
417125200	-119.81
417125300	-148.933
417125400	-119.934
417125500	-142.405
417125600	-122.496
417125700	-133.743
417125800	-118.36
417125900	-141.122
417126000	-121.748
417126100	-137.407
417126200	-120.452
417126300	-156.757
417126400	-119.578
417126500	-137.615
417126600	-119.181
417126700	-139.45
417126800	-123.149
417126900	-141.302
417127000	-122.974
417127100	-148.473
417127200	-120.004
417127300	-140.625
417127400	-118.233
417127500	-141.473
417127600	-120.745
417127700	-148.209
417127800	-121.627
417127900	-140.059
417128000	-119.854
417128100	-141.507
417128200	-119.411
417128300	-137.466
417128400	-122.945
417128500	-142.517
417128600	-119.675
417128700	-133.762
417128800	-122.747
417128900	-139.864
417129000	-119.112
417129100	-141.723
417129200	-119.09
417129300	-154.166
417129400	-123.668
417129500	-138.641
417129600	-122.408
417129700	-145.138
417129800	-119.539
417129900	-138.173
417130000	-120.486
417130100	-136.057
417130200	-122.224
417130300	-142.353
417130400	-122.343
417130500	-139.674
417130600	-121.747
417130700	-142.051
417130800	-120.366
417130900	-142.173
417131000	-123.563
417131100	-140.046
417131200	-119.31
417131300	-138.687
417131400	-117.62
417131500	-140.437
417131600	-121.186
417131700	-145.474
417131800	-120.979
417131900	-142.267
417132000	-123.753
417132100	-143.761
417132200	-120.522
417132300	-138.652
417132400	-121.745
417132500	-138.056
417132600	-123.006
417132700	-150.013
417132800	-121.254
417132900	-147.025
417133000	-121.698
417133100	-151.961
417133200	-121.454
417133300	-132.736
417133400	-120.614
417133500	-147.527
417133600	-118.191
417133700	-142.83
417133800	-120.993
417133900	-168.296
417134000	-120.515
417134100	-143.822
417134200	-121.942
417134300	-147.515
417134400	-122.131
417134500	-140.046
417134600	-118.791
417134700	-139.607
417134800	-122.388
417134900	-144.099
417135000	-123.351
417135100	-146.168
417135200	-120.537
417135300	-142.18
417135400	-120.888
417135500	-155.823
417135600	-120.9
417135700	-138.862
417135800	-123.617
417135900	-176.236
417136000	-120.568
417136100	-138.434
417136200	-121.778
417136300	-146.29
417136400	-119.717
417136500	-153.965
417136600	-122.95
417136700	-140.574
417136800	-119.756
417136900	-143.871
417137000	-121.911
417137100	-143.579
417137200	-120.315
417137300	-144.009
417137400	-121.581
417137500	-142.443
417137600	-122.632
417137700	-141.45
417137800	-120.578
417137900	-137.009
417138000	-123.847
417138100	-145.794
417138200	-120.098
417138300	-145.62
417138400	-122.802
417138500	-141.644
417138600	-121.36
417138700	-136.613
417138800	-121.281
417138900	-135.547
417139000	-123.545
417139100	-147.247
417139200	-120.384
417139300	-149.552
417139400	-120.898
417139500	-152.801
417139600	-121.79
417139700	-138.83
417139800	-121.724
417139900	-148.258
417140000	-120.973
417140100	-144.956
417140200	-124.033
417140300	-140.207
417140400	-121.595
417140500	-134.155
417140600	-122.969
417140700	-138.838
417140800	-122.292
417140900	-153.118
417141000	-121.32
417141100	-145.471
417141200	-120.055
417141300	-141.335
417141400	-118.945
417141500	-140.502
417141600	-121.836
417141700	-145.321
417141800	-120.848
417141900	-150.354
417142000	-120.97
417142100	-137.02
417142200	-121.306
417142300	-151.693
417142400	-120.458
417142500	-144.619
417142600	-120.01
417142700	-150.198
417142800	-121.921
417142900	-137.787
417143000	-120.268
417143100	-147.803
417143200	-122.287
417143300	-136.392
417143400	-122.016
417143500	-142.557
417143600	-123.39
417143700	-137.415
417143800	-119.298
417143900	-142.133
417144000	-125.649
417144100	-140.667
417144200	-120.241
417144300	-142.809
417144400	-120.974
417144500	-142.731
417144600	-121.68
417144700	-153.51
417144800	-120.885
417144900	-135.189
417145000	-123.113
417145100	-154.628
417145200	-123.688
417145300	-146.198
417145400	-121.251
417145500	-140.54
417145600	-120.212
417145700	-150.297
417145800	-117.013
417145900	-159.601
417146000	-123.151
417146100	-139.631
417146200	-121.94
417146300	-146.172
417146400	-122.056
417146500	-140.609
417146600	-121.924
417146700	-152.142
417146800	-121.108
417146900	-153.616
417147000	-120.703
417147100	-139.109
417147200	-122.378
417147300	-147.512
417147400	-122.358
417147500	-135.352
417147600	-121.496
417147700	-139.195
417147800	-120.327
417147900	-139.988
417148000	-120.355
417148100	-136.678
417148200	-122.175
417148300	-140.546
417148400	-121.621
417148500	-138.219
417148600	-121.346
417148700	-138.404
417148800	-123.798
417148900	-149.733
417149000	-122.986
417149100	-148.836
417149200	-121.548
417149300	-137.986
417149400	-122.289
417149500	-134.843
417149600	-118.316
417149700	-140.831
417149800	-122.508
417149900	-150.116
417150000	-122.177
417150100	-137.735
417150200	-122.154
417150300	-142.113
417150400	-119.1
417150500	-147.93
417150600	-123.925
417150700	-144.308
417150800	-121.688
417150900	-142.302
417151000	-121.705
417151100	-149.637
417151200	-121.576
417151300	-141.095
417151400	-122.277
417151500	-131.503
417151600	-120.692
417151700	-151.851
417151800	-121.507
417151900	-144.44
417152000	-122.577
417152100	-146.394
417152200	-121.321
417152300	-137.615
417152400	-120.689
417152500	-146.357
417152600	-119.058
417152700	-137.646
417152800	-120.825
417152900	-136.256
417153000	-121.098
417153100	-150.361
417153200	-120.485
417153300	-146.579
417153400	-118.201
417153500	-135.775
417153600	-119.935
417153700	-149.703
417153800	-121.247
417153900	-147.482
417154000	-119.678
417154100	-137.986
417154200	-121.955
417154300	-137.902
417154400	-121.768
417154500	-145.928
417154600	-123.047
417154700	-137.278
417154800	-118.755
417154900	-139.993
417155000	-119.569
417155100	-135.583
417155200	-119.782
417155300	-139.739
417155400	-118.747
417155500	-139.896
417155600	-117.91
417155700	-131.416
417155800	-118.762
417155900	-144.921
417156000	-120.744
417156100	-146.66
417156200	-121.387
417156300	-138.046
417156400	-123.09
417156500	-148.612
417156600	-119.432
417156700	-138.907
417156800	-119.864
417156900	-155.032
417157000	-120.487
417157100	-140.266
417157200	-118.996
417157300	-137.059
417157400	-119.293
417157500	-146.86
417157600	-122.229
417157700	-138.976
417157800	-122.145
417157900	-141.044
417158000	-121.362
417158100	-137.573
417158200	-118.72
417158300	-147.508
417158400	-121.434
417158500	-133.729
417158600	-122.094
417158700	-149.573
417158800	-122.06
417158900	-153.968
417159000	-121.936
417159100	-144.473
417159200	-122.575
417159300	-144.601
417159400	-119.509
417159500	-135.526
417159600	-120.706
417159700	-146.847
417159800	-123.502
417159900	-137.011
417160000	-119.043
417160100	-154.837
417160200	-121.295
417160300	-137.371
417160400	-119.584
417160500	-141.994
417160600	-120.262
417160700	-149.318
417160800	-123.586
417160900	-137.525
417161000	-118.969
417161100	-153.813
417161200	-122.504
417161300	-148.383
417161400	-124.987
417161500	-139.911
417161600	-119.671
417161700	-131.371
417161800	-120.699
417161900	-142.135
417162000	-122.36
417162100	-143.697
417162200	-118.839
417162300	-134.126
417162400	-119.34
417162500	-142.048
417162600	-119.585
417162700	-141.121
417162800	-123.272
417162900	-141.334
417163000	-120.872
417163100	-138.376
417163200	-121.46
417163300	-145.531
417163400	-118.697
417163500	-130.481
417163600	-117.626
417163700	-161.79
417163800	-120.417
417163900	-144.062
417164000	-122.492
417164100	-149.2
417164200	-121.231
417164300	-141.882
417164400	-119.733
417164500	-138.403
417164600	-119.749
417164700	-137.879
417164800	-119.399
417164900	-137.695
417165000	-121.391
417165100	-141.277
417165200	-120.652
417165300	-138.027
417165400	-121.217
417165500	-155.014
417165600	-121.468
417165700	-143.632
417165800	-121.17
417165900	-139.377
417166000	-119.396
417166100	-137.846
417166200	-118.756
417166300	-139.585
417166400	-121.733
417166500	-138.76
417166600	-122.3
417166700	-147.053
417166800	-122.906
417166900	-158.621
417167000	-118.782
417167100	-136.328
417167200	-116.983
417167300	-142.562
417167400	-116.986
417167500	-142.697
417167600	-121.557
417167700	-136.069
417167800	-123.973
417167900	-140.889
417168000	-120.519
417168100	-150.666
417168200	-122.253
417168300	-143.858
417168400	-121.726
417168500	-139.617
417168600	-120.882
417168700	-133.866
417168800	-120.752
417168900	-138.326
417169000	-120.651
417169100	-137.238
417169200	-122.426
417169300	-144.1
417169400	-120.802
417169500	-138.914
417169600	-122.845
417169700	-151.149
417169800	-119.561
417169900	-159.738
417170000	-120.161
417170100	-137.472
417170200	-119.416
417170300	-152.525
417170400	-122.299
417170500	-147.731
417170600	-122.179
417170700	-139.811
417170800	-120.689
417170900	-138.475
417171000	-120.634
417171100	-136.194
417171200	-119.122
417171300	-136.128
417171400	-121.154
417171500	-146.253
417171600	-120.623
417171700	-130.172
417171800	-120.789
417171900	-141.571
417172000	-120.989
417172100	-136.675
417172200	-120.059
417172300	-144.442
417172400	-121.566
417172500	-141.063
417172600	-120.63
417172700	-140.767
417172800	-118.866
417172900	-154.989
417173000	-121.101
417173100	-141.285
417173200	-120.52
417173300	-140.986
417173400	-120.515
417173500	-138.676
417173600	-120.779
417173700	-138.127
417173800	-117.993
417173900	-147.479
417174000	-120.101
417174100	-142.635
417174200	-118.397
417174300	-138.405
417174400	-124.298
417174500	-143.292
417174600	-121.951
417174700	-135.596
417174800	-119.589
417174900	-141.886
417175000	-121.796
417175100	-145.744
417175200	-120.464
417175300	-140.117
417175400	-121.603
417175500	-130.693
417175600	-119.165
417175700	-140.644
417175800	-122.677
417175900	-140.782
417176000	-120.467
417176100	-153.007
417176200	-117.592
417176300	-141.433
417176400	-118.96
417176500	-135.803
417176600	-120.347
417176700	-138.493
417176800	-118.714
417176900	-141.727
417177000	-119.638
417177100	-135.779
417177200	-120.392
417177300	-138.64
417177400	-119.625
417177500	-146.219
417177600	-119.865
417177700	-151.399
417177800	-119.875
417177900	-135.616
417178000	-119.708
417178100	-135.67
417178200	-119.889
417178300	-138.716
417178400	-121.223
417178500	-137.551
417178600	-122.144
417178700	-142.146
417178800	-121.003
417178900	-134.143
417179000	-121.653
417179100	-148.256
417179200	-121.039
417179300	-128.62
417179400	-119.113
417179500	-150.517
417179600	-119.238
417179700	-138.502
417179800	-116.526
417179900	-139.942
417180000	-120.027
417180100	-134.825
417180200	-117.672
417180300	-137.342
417180400	-117.799
417180500	-143.399
417180600	-120.86
417180700	-144.052
417180800	-120.718
417180900	-132.916
417181000	-124.471
417181100	-140.047
417181200	-120.057
417181300	-145.508
417181400	-117.28
417181500	-148.115
417181600	-118.378
417181700	-147.556
417181800	-120.226
417181900	-141.291
417182000	-119.203
417182100	-134.736
417182200	-119.966
417182300	-137.278
417182400	-119.936
417182500	-133.05
417182600	-119.405
417182700	-145.227
417182800	-119.876
417182900	-141.241
417183000	-119.317
417183100	-139.31
417183200	-119.981
417183300	-149.006
417183400	-118.842
417183500	-134.536
417183600	-116.063
417183700	-142.309
417183800	-121.451
417183900	-145.352
417184000	-118.212
417184100	-137.335
417184200	-116.525
417184300	-149.411
417184400	-119.421
417184500	-143.456
417184600	-119.321
417184700	-149.551
417184800	-119.55
417184900	-142.918
417185000	-119.499
417185100	-155.059
417185200	-119.586
417185300	-136.574
417185400	-119.874
417185500	-144.132
417185600	-121.651
417185700	-142.659
417185800	-119.957
417185900	-144.002
417186000	-120.286
417186100	-135.596
417186200	-119.345
417186300	-146.132
417186400	-120.21
417186500	-140.221
417186600	-118.349
417186700	-135.532
417186800	-118.527
417186900	-143.645
417187000	-118.107
417187100	-135.807
417187200	-117.651
417187300	-142.658
417187400	-120.191
417187500	-150.402
417187600	-115.804
417187700	-146.326
417187800	-118.411
417187900	-142.763
417188000	-118.319
417188100	-142.131
417188200	-119.016
417188300	-146.861
417188400	-118.698
417188500	-133.197
417188600	-118.11
417188700	-141.601
417188800	-121.247
417188900	-137.426
417189000	-119.077
417189100	-133.013
417189200	-119.353
417189300	-138.464
417189400	-117.803
417189500	-133.378
417189600	-118.013
417189700	-127.795
417189800	-119.05
417189900	-137.643
417190000	-119.844
417190100	-144.791
417190200	-116.587
417190300	-134.411
417190400	-118.249
417190500	-143.969
417190600	-116.62
417190700	-144.086
417190800	-118.321
417190900	-136.844
417191000	-117.66
417191100	-135.889
417191200	-119.455
417191300	-130.388
417191400	-118.814
417191500	-146.343
417191600	-115.735
417191700	-133.902
417191800	-118.842
417191900	-147.406
417192000	-118.765
417192100	-142.334
417192200	-116.617
417192300	-140.101
417192400	-119.507
417192500	-143.64
417192600	-115.519
417192700	-146.844
417192800	-117.606
417192900	-140.913
417193000	-117.33
417193100	-135.136
417193200	-116.898
417193300	-137.415
417193400	-117.084
417193500	-141.031
417193600	-118.661
417193700	-149.635
417193800	-118.809
417193900	-143.839
417194000	-115.876
417194100	-134.949
417194200	-117.528
417194300	-142.348
417194400	-117.563
417194500	-138.838
417194600	-117.765
417194700	-133.694
417194800	-117.551
417194900	-140.657
417195000	-116.504
417195100	-145.983
417195200	-116.905
417195300	-138.576
417195400	-118.732
417195500	-145.276
417195600	-118.319
417195700	-147.624
417195800	-116.63
417195900	-134.381
417196000	-116.635
417196100	-136.241
417196200	-116.504
417196300	-140.536
417196400	-113.726
417196500	-132.136
417196600	-118.554
417196700	-140.688
417196800	-118.316
417196900	-133.757
417197000	-117.199
417197100	-133.532
417197200	-117.994
417197300	-153.37
417197400	-113.652
417197500	-137.061
417197600	-116.711
417197700	-133.537
417197800	-116.593
417197900	-125.402
417198000	-115.04
417198100	-127.798
417198200	-115.496
417198300	-138.437
417198400	-117.039
417198500	-140.161
417198600	-117.719
417198700	-134.303
417198800	-117.122
417198900	-135.357
417199000	-114.48
417199100	-152.992
417199200	-114.954
417199300	-148.167
417199400	-116.339
417199500	-130.277
417199600	-113.756
417199700	-138.941
417199800	-113.434
417199900	-141.657
417200000	-116.906
417200100	-141.572
417200200	-117.035
417200300	-133.142
417200400	-113.862
417200500	-135.798
417200600	-116.134
417200700	-131.498
417200800	-113.675
417200900	-135.147
417201000	-116.467
417201100	-129.715
417201200	-114.281
417201300	-133.082
417201400	-117.081
417201500	-145.306
417201600	-115.787
417201700	-127.078
417201800	-112.49
417201900	-134.51
417202000	-117.112
417202100	-148.595
417202200	-114.144
417202300	-126.479
417202400	-115.502
417202500	-136.17
417202600	-114.944
417202700	-133.074
417202800	-113.665
417202900	-139.425
417203000	-113.876
417203100	-133.532
417203200	-114.499
417203300	-134.754
417203400	-115.86
417203500	-138.006
417203600	-115.363
417203700	-138.247
417203800	-112.672
417203900	-125.352
417204000	-113.803
417204100	-135.092
417204200	-112.931
417204300	-131
417204400	-116.311
417204500	-130.895
417204600	-114.738
417204700	-136.784
417204800	-115.442
417204900	-139.787
417205000	-116.762
417205100	-139.4
417205200	-112.162
417205300	-133.051
417205400	-116.216
417205500	-130.115
417205600	-111.576
417205700	-129.673
417205800	-115.466
417205900	-137.866
417206000	-116.258
417206100	-138.375
417206200	-115.852
417206300	-138.555
417206400	-116.575
417206500	-127.5
417206600	-114.379
417206700	-135.332
417206800	-114.244
417206900	-137.419
417207000	-114.454
417207100	-131.155
417207200	-113.821
417207300	-129.054
417207400	-113.845
417207500	-132.796
417207600	-113.876
417207700	-133.886
417207800	-114.182
417207900	-133.608
417208000	-113.655
417208100	-129.488
417208200	-113.323
417208300	-138.129
417208400	-111.046
417208500	-130.825
417208600	-114.699
417208700	-133.637
417208800	-115.007
417208900	-131.407
417209000	-111.816
417209100	-132.66
417209200	-112.185
417209300	-123.731
417209400	-112.096
417209500	-140.359
417209600	-113.017
417209700	-127.966
417209800	-114.863
417209900	-143.684
417210000	-111.352
417210100	-137.736
417210200	-113.82
417210300	-128.896
417210400	-113.736
417210500	-139.591
417210600	-111.376
417210700	-134.798
417210800	-114.883
417210900	-137.772
417211000	-112.839
417211100	-134.737
417211200	-110.822
417211300	-126.391
417211400	-111.714
417211500	-130.727
417211600	-112.543
417211700	-135.267
417211800	-112.77
417211900	-129.566
417212000	-111.984
417212100	-127.842
417212200	-111.046
417212300	-128.099
417212400	-113.741
417212500	-147.528
417212600	-110.49
417212700	-129.713
417212800	-111.628
417212900	-139.988
417213000	-112.948
417213100	-134.921
417213200	-111.538
417213300	-132.615
417213400	-109.936
417213500	-132.907
417213600	-112.183
417213700	-130.137
417213800	-110.508
417213900	-129.594
417214000	-109.766
417214100	-127.359
417214200	-111.422
417214300	-131.89
417214400	-109.201
417214500	-132.286
417214600	-111.184
417214700	-134.616
417214800	-111.179
417214900	-119.994
417215000	-109.553
417215100	-135.981
417215200	-106.982
417215300	-135.698
417215400	-110.192
417215500	-123.837
417215600	-108.008
417215700	-137.151
417215800	-108.419
417215900	-133.396
417216000	-108.424
417216100	-128.721
417216200	-106.778
417216300	-122.576
417216400	-111.954
417216500	-124.183
417216600	-111.979
417216700	-152.314
417216800	-107.943
417216900	-126.126
417217000	-108.873
417217100	-127.67
417217200	-107.897
417217300	-125.107
417217400	-105.208
417217500	-132.967
417217600	-106.455
417217700	-123.824
417217800	-107.791
417217900	-126.335
417218000	-107.94
417218100	-126.138
417218200	-109.232
417218300	-130.027
417218400	-106.9
417218500	-126.009
417218600	-108.525
417218700	-122.369
417218800	-106.399
417218900	-132.618
417219000	-109.371
417219100	-122.772
417219200	-105.028
417219300	-131.018
417219400	-106.948
417219500	-129.606
417219600	-104.6
417219700	-135.044
417219800	-105.008
417219900	-127.394
417220000	-106.647
417220100	-127.287
417220200	-107.405
417220300	-124.818
417220400	-107.938
417220500	-122.953
417220600	-106.97
417220700	-121.587
417220800	-106.471
417220900	-132.44
417221000	-103.499
417221100	-130.45
417221200	-104.205
417221300	-131.233
417221400	-104.603
417221500	-125.225
417221600	-104.129
417221700	-121.345
417221800	-102.684
417221900	-126.271
417222000	-103.423
417222100	-122.998
417222200	-106.402
417222300	-122.025
417222400	-100.685
417222500	-139.721
417222600	-103.751
417222700	-126.766
417222800	-100.354
417222900	-127.82
417223000	-105.01
417223100	-124.793
417223200	-100.77
417223300	-126.443
417223400	-100.996
417223500	-128.766
417223600	-99.1983
417223700	-123.609
417223800	-103.39
417223900	-113.168
417224000	-100.235
417224100	-131.628
417224200	-100.535
417224300	-122.315
417224400	-101.736
417224500	-119.342
417224600	-97.2031
417224700	-118.066
417224800	-99.5898
417224900	-123.174
417225000	-100.059
417225100	-118.963
417225200	-95.7601
417225300	-110.626
417225400	-97.0673
417225500	-110.13
417225600	-95.7288
417225700	-114.362
417225800	-93.11
417225900	-129.079
417226000	-92.961
417226100	-114.833
417226200	-93.2797
417226300	-103.731
417226400	-90.2246
417226500	-103.923
417226600	-88.8749
417226700	-109.885
417226800	-88.6068
417226900	-106.965
417227000	-83.2175
417227100	-110.898
417227200	-78.6055
417227300	-104.144
417227400	-67.4246
417227500	-75.4527
417227600	-35.8787
417227700	-96.1736
417227800	-65.6786
417227900	-92.2656
417228000	-78.9971
417228100	-105.783
417228200	-83.5492
417228300	-109.436
417228400	-87.4276
417228500	-114.786
417228600	-87.805
417228700	-110.451
417228800	-89.4642
417228900	-114.756
417229000	-91.7994
417229100	-104.825
417229200	-90.6893
417229300	-118.886
417229400	-94.7993
417229500	-118.741
417229600	-95.7346
417229700	-121.664
417229800	-96.4181
417229900	-124.224
417230000	-95.5439
417230100	-108.169
417230200	-96.721
417230300	-127.064
417230400	-99.6616
417230500	-117.439
417230600	-99.2589
417230700	-117.8
417230800	-101.715
417230900	-117.396
417231000	-99.9527
417231100	-116.86
417231200	-100.75
417231300	-119.922
417231400	-102.632
417231500	-122.597
417231600	-99.9591
417231700	-123.557
417231800	-101.379
417231900	-118.784
417232000	-100.422
417232100	-125.935
417232200	-103.687
417232300	-119.157
417232400	-101.332
417232500	-122.362
417232600	-101.752
417232700	-124.773
417232800	-99.8331
417232900	-115.979
417233000	-106.027
417233100	-122.156
417233200	-106.299
417233300	-133.411
417233400	-102.856
417233500	-122.462
417233600	-105.362
417233700	-143.173
417233800	-105.455
417233900	-121.889
417234000	-102.314
417234100	-124.859
417234200	-102.489
417234300	-128.392
417234400	-105.039
417234500	-122.606
417234600	-105.952
417234700	-134.756
417234800	-105.097
417234900	-136.899
417235000	-105.116
417235100	-128.316
417235200	-105.025
417235300	-121.613
417235400	-104.407
417235500	-127.557
417235600	-104.378
417235700	-132.742
417235800	-107.573
417235900	-121.429
417236000	-107.547
417236100	-123.421
417236200	-109.549
417236300	-135.499
417236400	-106.075
417236500	-124.421
417236600	-106.601
417236700	-120.112
417236800	-106.007
417236900	-145.639
417237000	-108.743
417237100	-124.097
417237200	-109.38
417237300	-118.098
417237400	-106.606
417237500	-125.469
417237600	-108.279
417237700	-122.957
417237800	-106.236
417237900	-134.522
417238000	-106.949
417238100	-133.628
417238200	-107.674
417238300	-126.044
417238400	-107.851
417238500	-133.732
417238600	-110.882
417238700	-129.547
417238800	-109.474
417238900	-128.102
417239000	-107.388
417239100	-124.163
417239200	-110.046
417239300	-139.91
417239400	-108.292
417239500	-129.485
417239600	-107.77
417239700	-127.367
417239800	-109.54
417239900	-139.312
417240000	-108.608
417240100	-128.54
417240200	-110.329
417240300	-129.301
417240400	-110.767
417240500	-136.526
417240600	-109.42
417240700	-126.891
417240800	-109.368
417240900	-141.012
417241000	-110.351
417241100	-124.144
417241200	-110.744
417241300	-131.425
417241400	-111.809
417241500	-130.258
417241600	-111.554
417241700	-132.273
417241800	-109.528
417241900	-133.357
417242000	-109.572
417242100	-147.648
417242200	-110.977
417242300	-126.224
417242400	-110.339
417242500	-141.662
417242600	-110.704
417242700	-143.61
417242800	-112.594
417242900	-126.909
417243000	-110.999
417243100	-135.635
417243200	-113.503
417243300	-141.799
417243400	-114.404
417243500	-135.631
417243600	-113.264
417243700	-125.308
417243800	-112.038
417243900	-131.038
417244000	-112.078
417244100	-125.662
417244200	-112.772
417244300	-159.646
417244400	-114.157
417244500	-130.381
417244600	-112.395
417244700	-135.175
417244800	-113.144
417244900	-130.352
417245000	-115.67
417245100	-131.422
417245200	-115.56
417245300	-130.22
417245400	-113.385
417245500	-134.247
417245600	-110.871
417245700	-140.19
417245800	-112.304
417245900	-128.368
417246000	-111.447
417246100	-129.645
417246200	-111.474
417246300	-137.608
417246400	-114.64
417246500	-122.691
417246600	-114.798
417246700	-126.841
417246800	-112.039
417246900	-126.256
417247000	-113.305
417247100	-129.83
417247200	-112.814
417247300	-127.985
417247400	-112.501
417247500	-133.302
417247600	-112.185
417247700	-136.307
417247800	-113.345
417247900	-129.61
417248000	-112.569
417248100	-139.931
417248200	-112.929
417248300	-136.834
417248400	-116.613
417248500	-131.616
417248600	-113.82
417248700	-131.815
417248800	-115.573
417248900	-134.407
417249000	-113.948
417249100	-137.657
417249200	-114.761
417249300	-139.701
417249400	-116.003
417249500	-134.696
417249600	-111.899
417249700	-136.734
417249800	-114.725
[truncated: 18,002 more rows]
