# Supplementary material for: Passive frequency comb generation at radiofrequency for ranging applications
Source: Nat Commun. 2024 Apr 2;15:2844. doi: 10.1038/s41467-024-46940-2 (PMC10987526; doi:10.1038/s41467-024-46940-2)
Supplement: Supplementary file 5 — Source Data [file 41467_2024_46940_MOESM5_ESM.zip › Figure3_Data/836_10MHz_-08_00dBm.xlsx]

## Sheet: Sheet1
frequency (Hz)	power (dBm)
417050000	-121.274
417050100	-142.592
417050200	-121.028
417050300	-146.715
417050400	-124.863
417050500	-146.209
417050600	-120.754
417050700	-138.428
417050800	-120.337
417050900	-143.362
417051000	-124.099
417051100	-137.161
417051200	-123.043
417051300	-155.619
417051400	-127.583
417051500	-148.394
417051600	-121.867
417051700	-137.948
417051800	-124.013
417051900	-140.548
417052000	-122.333
417052100	-150.758
417052200	-121.763
417052300	-138.711
417052400	-124.83
417052500	-154.411
417052600	-122.655
417052700	-148.114
417052800	-125.713
417052900	-153.664
417053000	-121.575
417053100	-152.283
417053200	-123.257
417053300	-146.126
417053400	-123.521
417053500	-138.674
417053600	-122.603
417053700	-137.961
417053800	-125.389
417053900	-150.338
417054000	-124.815
417054100	-139.504
417054200	-125.293
417054300	-143.367
417054400	-122.118
417054500	-153.761
417054600	-121.738
417054700	-135.6
417054800	-124.939
417054900	-146.433
417055000	-125.395
417055100	-141.576
417055200	-122.827
417055300	-143.356
417055400	-126.359
417055500	-145.544
417055600	-122.333
417055700	-143.717
417055800	-120.996
417055900	-154.467
417056000	-124.839
417056100	-134.724
417056200	-121.903
417056300	-142.505
417056400	-123.257
417056500	-144.735
417056600	-125.555
417056700	-144.947
417056800	-121.53
417056900	-146.076
417057000	-125.798
417057100	-141.078
417057200	-121.453
417057300	-141.958
417057400	-120.511
417057500	-149.867
417057600	-123.931
417057700	-151.766
417057800	-123.585
417057900	-143.836
417058000	-123.513
417058100	-144.97
417058200	-123.344
417058300	-147.184
417058400	-122.606
417058500	-134.916
417058600	-122.523
417058700	-150.68
417058800	-123.048
417058900	-149.979
417059000	-122.583
417059100	-152.931
417059200	-121.192
417059300	-138.262
417059400	-123.473
417059500	-145.122
417059600	-123.163
417059700	-143.133
417059800	-124.966
417059900	-147.979
417060000	-122.348
417060100	-133.801
417060200	-123.609
417060300	-149.035
417060400	-121.499
417060500	-135.928
417060600	-123.964
417060700	-144.38
417060800	-121.68
417060900	-160.979
417061000	-124.936
417061100	-142.635
417061200	-123.102
417061300	-168.146
417061400	-120.697
417061500	-140.906
417061600	-125.225
417061700	-142.651
417061800	-122.43
417061900	-146.183
417062000	-121.838
417062100	-137.066
417062200	-123.338
417062300	-145.265
417062400	-124.587
417062500	-150.546
417062600	-123.654
417062700	-137.974
417062800	-124.752
417062900	-161.24
417063000	-122.067
417063100	-154.837
417063200	-123.632
417063300	-153.491
417063400	-122.547
417063500	-144.012
417063600	-123.936
417063700	-144.48
417063800	-120.48
417063900	-140.579
417064000	-121.296
417064100	-133.412
417064200	-121.284
417064300	-139.968
417064400	-121.773
417064500	-147.121
417064600	-122.672
417064700	-143.699
417064800	-122.771
417064900	-140.104
417065000	-122.443
417065100	-146.909
417065200	-119.995
417065300	-147.613
417065400	-123.075
417065500	-156.002
417065600	-123.691
417065700	-141.798
417065800	-124.371
417065900	-151.531
417066000	-125.895
417066100	-148.23
417066200	-124.666
417066300	-143.84
417066400	-123.026
417066500	-140.692
417066600	-121.197
417066700	-136.173
417066800	-120.224
417066900	-149.177
417067000	-125.441
417067100	-143.738
417067200	-122.202
417067300	-149.448
417067400	-122.84
417067500	-143.136
417067600	-121.822
417067700	-137.893
417067800	-123.003
417067900	-138.215
417068000	-122.82
417068100	-145.273
417068200	-120.679
417068300	-145.263
417068400	-122.33
417068500	-139.276
417068600	-123.089
417068700	-144.397
417068800	-120.329
417068900	-140.564
417069000	-121.672
417069100	-140.092
417069200	-121.248
417069300	-146.848
417069400	-124.338
417069500	-144.698
417069600	-123.053
417069700	-135.544
417069800	-121.171
417069900	-142.657
417070000	-122.844
417070100	-137.607
417070200	-120.12
417070300	-141.675
417070400	-121.889
417070500	-142.162
417070600	-119.405
417070700	-150.283
417070800	-120.88
417070900	-132.607
417071000	-120.2
417071100	-141.925
417071200	-126.717
417071300	-146.257
417071400	-122.467
417071500	-135.464
417071600	-122.254
417071700	-138.615
417071800	-122.824
417071900	-145.018
417072000	-121.909
417072100	-139.903
417072200	-122.069
417072300	-140.889
417072400	-123.969
417072500	-142.878
417072600	-121.763
417072700	-141.73
417072800	-121.832
417072900	-140.819
417073000	-121.322
417073100	-157.541
417073200	-122
417073300	-143.178
417073400	-122.341
417073500	-138.214
417073600	-123.957
417073700	-149.254
417073800	-121.524
417073900	-137.5
417074000	-123.363
417074100	-139.851
417074200	-121.063
417074300	-140.422
417074400	-120.776
417074500	-136.885
417074600	-121.425
417074700	-147.564
417074800	-120.626
417074900	-138.005
417075000	-120.245
417075100	-142.819
417075200	-122.667
417075300	-143.125
417075400	-119.483
417075500	-145.782
417075600	-119.843
417075700	-147.13
417075800	-119.153
417075900	-146.137
417076000	-122.513
417076100	-138.299
417076200	-122.113
417076300	-141.757
417076400	-123.671
417076500	-155.375
417076600	-120.201
417076700	-139.309
417076800	-120.406
417076900	-144.986
417077000	-123.68
417077100	-146.786
417077200	-123.432
417077300	-148.668
417077400	-122.415
417077500	-162.463
417077600	-124.638
417077700	-156.182
417077800	-122.693
417077900	-139.203
417078000	-121.835
417078100	-143.383
417078200	-123.806
417078300	-145.764
417078400	-122.002
417078500	-141.419
417078600	-121.438
417078700	-159.341
417078800	-119.923
417078900	-143.167
417079000	-121.939
417079100	-141.431
417079200	-122.512
417079300	-157.573
417079400	-121.293
417079500	-143.281
417079600	-123.663
417079700	-141.61
417079800	-122.563
417079900	-139.956
417080000	-123.81
417080100	-147.494
417080200	-124.82
417080300	-140.75
417080400	-121.217
417080500	-140.275
417080600	-123.334
417080700	-146.062
417080800	-121.5
417080900	-140.099
417081000	-119.041
417081100	-133.334
417081200	-122.523
417081300	-150.292
417081400	-121.385
417081500	-137.875
417081600	-121.527
417081700	-153.864
417081800	-121.54
417081900	-156.749
417082000	-122.62
417082100	-140.099
417082200	-121.503
417082300	-140.276
417082400	-122.757
417082500	-148.159
417082600	-121.051
417082700	-139.547
417082800	-124.334
417082900	-138.846
417083000	-122.136
417083100	-143.95
417083200	-124.207
417083300	-146.899
417083400	-120.694
417083500	-151.494
417083600	-120.854
417083700	-144.864
417083800	-122.012
417083900	-151.782
417084000	-123.139
417084100	-137.177
417084200	-121.316
417084300	-141.358
417084400	-122.096
417084500	-139.167
417084600	-121.101
417084700	-145.806
417084800	-121.342
417084900	-141.212
417085000	-122.32
417085100	-145.581
417085200	-121.692
417085300	-140.965
417085400	-121.916
417085500	-140.027
417085600	-120.667
417085700	-148.665
417085800	-120.181
417085900	-146.053
417086000	-124.084
417086100	-145.795
417086200	-122.581
417086300	-133.323
417086400	-118.717
417086500	-138.491
417086600	-122.529
417086700	-137.104
417086800	-120.614
417086900	-143.517
417087000	-118.315
417087100	-145.297
417087200	-120.18
417087300	-138.221
417087400	-123.289
417087500	-147.069
417087600	-119.436
417087700	-143.082
417087800	-122.927
417087900	-140.953
417088000	-122.758
417088100	-143.86
417088200	-123.603
417088300	-144.352
417088400	-120.164
417088500	-141.111
417088600	-120.164
417088700	-143.389
417088800	-122.907
417088900	-148.591
417089000	-124.911
417089100	-139.175
417089200	-119.366
417089300	-137.673
417089400	-122.161
417089500	-148.153
417089600	-120.462
417089700	-149.661
417089800	-120.359
417089900	-138.058
417090000	-118.909
417090100	-140.582
417090200	-122.053
417090300	-137.79
417090400	-122.458
417090500	-145.346
417090600	-120.637
417090700	-138.506
417090800	-120.897
417090900	-140.266
417091000	-121.554
417091100	-140.963
417091200	-122.292
417091300	-148.713
417091400	-122.448
417091500	-142.604
417091600	-122.18
417091700	-135.984
417091800	-122.479
417091900	-140.256
417092000	-124.077
417092100	-139.872
417092200	-121.676
417092300	-141.763
417092400	-122.131
417092500	-151.225
417092600	-120.503
417092700	-142.012
417092800	-121.285
417092900	-138.172
417093000	-118.189
417093100	-151.853
417093200	-122.031
417093300	-151.709
417093400	-121.684
417093500	-147.084
417093600	-122.536
417093700	-135.492
417093800	-121.585
417093900	-147.554
417094000	-122.692
417094100	-157.007
417094200	-121.103
417094300	-150.845
417094400	-122.41
417094500	-143.271
417094600	-120.664
417094700	-148.828
417094800	-123.14
417094900	-140.32
417095000	-122.729
417095100	-148.441
417095200	-122.521
417095300	-141.814
417095400	-120.641
417095500	-149.528
417095600	-123.715
417095700	-142.777
417095800	-119.03
417095900	-141.891
417096000	-118.369
417096100	-141.531
417096200	-121.805
417096300	-143.304
417096400	-120.265
417096500	-142.762
417096600	-120.446
417096700	-141.065
417096800	-123.291
417096900	-144.372
417097000	-122.553
417097100	-142.927
417097200	-123.088
417097300	-144.021
417097400	-120.438
417097500	-139.346
417097600	-121.466
417097700	-141.327
417097800	-121.665
417097900	-140.614
417098000	-121.228
417098100	-144.661
417098200	-119.862
417098300	-148.485
417098400	-121.146
417098500	-137.187
417098600	-123.81
417098700	-142.156
417098800	-122.015
417098900	-149.457
417099000	-120.399
417099100	-147.682
417099200	-120.453
417099300	-140.491
417099400	-119.971
417099500	-148.139
417099600	-122.2
417099700	-139.097
417099800	-120.759
417099900	-149.474
417100000	-123.862
417100100	-173.139
417100200	-119.648
417100300	-143.04
417100400	-123.646
417100500	-159.194
417100600	-123.083
417100700	-152.919
417100800	-121.361
417100900	-139.674
417101000	-121.992
417101100	-150.208
417101200	-120.139
417101300	-136.404
417101400	-121.887
417101500	-139.483
417101600	-120.483
417101700	-139.425
417101800	-119.964
417101900	-139.279
417102000	-121.334
417102100	-132.956
417102200	-121.633
417102300	-152.36
417102400	-121.253
417102500	-145.473
417102600	-118.825
417102700	-144.095
417102800	-122.877
417102900	-145.946
417103000	-120.958
417103100	-149.304
417103200	-120.829
417103300	-155.837
417103400	-120.126
417103500	-137.197
417103600	-120.13
417103700	-136.463
417103800	-121.673
417103900	-141.064
417104000	-120.762
417104100	-157.019
417104200	-118.743
417104300	-156.562
417104400	-119.316
417104500	-139.933
417104600	-116.994
417104700	-139.971
417104800	-121.451
417104900	-139.792
417105000	-118.507
417105100	-139.376
417105200	-123.532
417105300	-137.973
417105400	-119.648
417105500	-139.213
417105600	-120.983
417105700	-140.404
417105800	-123.391
417105900	-144.399
417106000	-121.762
417106100	-138.009
417106200	-122.818
417106300	-142.965
417106400	-119.413
417106500	-149.577
417106600	-120.471
417106700	-136.454
417106800	-118.887
417106900	-138.208
417107000	-120.839
417107100	-153.814
417107200	-121.007
417107300	-131.19
417107400	-120.513
417107500	-144.448
417107600	-123.896
417107700	-133.725
417107800	-121.377
417107900	-150.417
417108000	-119.86
417108100	-144.889
417108200	-121.325
417108300	-144.772
417108400	-120.877
417108500	-141.573
417108600	-120.334
417108700	-144.805
417108800	-121.633
417108900	-142.433
417109000	-119.05
417109100	-145.469
417109200	-120.346
417109300	-137.442
417109400	-118.683
417109500	-133.846
417109600	-121.811
417109700	-147.774
417109800	-118.554
417109900	-141.377
417110000	-118.242
417110100	-134.657
417110200	-121.187
417110300	-136.119
417110400	-119.875
417110500	-143.139
417110600	-121.33
417110700	-146.606
417110800	-120.903
417110900	-133.282
417111000	-119.536
417111100	-143.363
417111200	-121.378
417111300	-136.862
417111400	-121.47
417111500	-145.278
417111600	-123.325
417111700	-133.558
417111800	-120.241
417111900	-141.989
417112000	-122.054
417112100	-140.794
417112200	-121.338
417112300	-133.537
417112400	-118.448
417112500	-140.25
417112600	-118.472
417112700	-151.037
417112800	-119.1
417112900	-148.374
417113000	-119.272
417113100	-140.02
417113200	-119.658
417113300	-153.477
417113400	-118.043
417113500	-150.989
417113600	-121.222
417113700	-134.885
417113800	-123.339
417113900	-140.33
417114000	-122.506
417114100	-144.12
417114200	-121.404
417114300	-134.335
417114400	-122.457
417114500	-146.229
417114600	-123.111
417114700	-161.338
417114800	-120.517
417114900	-145.507
417115000	-121.788
417115100	-139.487
417115200	-122.606
417115300	-144.655
417115400	-121.268
417115500	-156.537
417115600	-119.814
417115700	-136.204
417115800	-123.298
417115900	-141.413
417116000	-122.225
417116100	-137.131
417116200	-119.255
417116300	-138.43
417116400	-123.276
417116500	-158.615
417116600	-122.971
417116700	-148.766
417116800	-122.279
417116900	-141.856
417117000	-119.487
417117100	-139.515
417117200	-119.304
417117300	-134.104
417117400	-120.853
417117500	-144.01
417117600	-119.737
417117700	-139.838
417117800	-118.444
417117900	-140.325
417118000	-122.077
417118100	-133.816
417118200	-120.528
417118300	-141.956
417118400	-120.245
417118500	-133.667
417118600	-120.705
417118700	-138.317
417118800	-123.107
417118900	-136.381
417119000	-121.808
417119100	-142.512
417119200	-116.607
417119300	-133.915
417119400	-121.541
417119500	-138.425
417119600	-121.3
417119700	-146.433
417119800	-120.88
417119900	-136.314
417120000	-121.101
417120100	-139.707
417120200	-121.209
417120300	-145.68
417120400	-121.149
417120500	-135.137
417120600	-118.691
417120700	-132.895
417120800	-121.1
417120900	-145.084
417121000	-119.667
417121100	-151.727
417121200	-120.39
417121300	-135.925
417121400	-122.72
417121500	-146.134
417121600	-120.297
417121700	-147.998
417121800	-122.1
417121900	-137.579
417122000	-119.987
417122100	-141.329
417122200	-121.886
417122300	-148.427
417122400	-123.504
417122500	-146.913
417122600	-119.59
417122700	-137.033
417122800	-120.319
417122900	-143.995
417123000	-118.073
417123100	-143.047
417123200	-120.514
417123300	-143.786
417123400	-123.101
417123500	-149.03
417123600	-118.616
417123700	-142.323
417123800	-121.327
417123900	-147.067
417124000	-119.863
417124100	-147.797
417124200	-120.379
417124300	-141.711
417124400	-121.144
417124500	-141.515
417124600	-120.841
417124700	-144.183
417124800	-121.327
417124900	-155.255
417125000	-125.497
417125100	-141.998
417125200	-119.897
417125300	-130.644
417125400	-120.26
417125500	-145.235
417125600	-118.41
417125700	-143.892
417125800	-120.681
417125900	-139.536
417126000	-121.387
417126100	-139.456
417126200	-122.683
417126300	-141.753
417126400	-125.056
417126500	-135.208
417126600	-120.414
417126700	-148.231
417126800	-119.78
417126900	-143.611
417127000	-118.594
417127100	-156.127
417127200	-119.278
417127300	-151.443
417127400	-121.083
417127500	-141.21
417127600	-122.273
417127700	-141.933
417127800	-120.16
417127900	-138.805
417128000	-118.752
417128100	-147.895
417128200	-124.023
417128300	-141.728
417128400	-120.703
417128500	-138.756
417128600	-121.49
417128700	-138.703
417128800	-119.518
417128900	-156.774
417129000	-121.282
417129100	-136.749
417129200	-119.738
417129300	-137.282
417129400	-122.241
417129500	-143.735
417129600	-120.512
417129700	-143.649
417129800	-121.889
417129900	-141.704
417130000	-122.163
417130100	-144.837
417130200	-121.166
417130300	-142.202
417130400	-122.077
417130500	-141.244
417130600	-122.513
417130700	-161.85
417130800	-119.99
417130900	-134.144
417131000	-121.195
417131100	-139.212
417131200	-122.653
417131300	-142.861
417131400	-121.01
417131500	-136.163
417131600	-122.819
417131700	-145.4
417131800	-120.515
417131900	-140.302
417132000	-119.788
417132100	-145.993
417132200	-119.154
417132300	-135.664
417132400	-120.528
417132500	-138.015
417132600	-120.534
417132700	-138.018
417132800	-120.003
417132900	-143.121
417133000	-122.475
417133100	-144.264
417133200	-122.209
417133300	-149.466
417133400	-123.968
417133500	-139.075
417133600	-120.107
417133700	-135.621
417133800	-118.081
417133900	-141.239
417134000	-121.319
417134100	-147.745
417134200	-118.898
417134300	-144.866
417134400	-122.058
417134500	-138.486
417134600	-123.846
417134700	-137.421
417134800	-123.916
417134900	-145.455
417135000	-122.815
417135100	-136.736
417135200	-120.416
417135300	-143.296
417135400	-121.059
417135500	-133.666
417135600	-121.895
417135700	-147.939
417135800	-124.476
417135900	-154.594
417136000	-121.12
417136100	-156.827
417136200	-122.212
417136300	-134.26
417136400	-121.82
417136500	-140.412
417136600	-120.567
417136700	-139.739
417136800	-121.433
417136900	-143.236
417137000	-120.76
417137100	-152.136
417137200	-122.975
417137300	-146.245
417137400	-118.853
417137500	-143.876
417137600	-121.905
417137700	-139.295
417137800	-121.569
417137900	-141.224
417138000	-123.243
417138100	-135.064
417138200	-120.407
417138300	-152.133
417138400	-119.442
417138500	-143.097
417138600	-121.873
417138700	-134.477
417138800	-121.961
417138900	-136.255
417139000	-123.785
417139100	-143.493
417139200	-120.379
417139300	-141.594
417139400	-119.744
417139500	-142.528
417139600	-120.609
417139700	-140.648
417139800	-120.611
417139900	-155.253
417140000	-120.433
417140100	-139.321
417140200	-120.372
417140300	-160.774
417140400	-121.25
417140500	-137.596
417140600	-118.01
417140700	-144.762
417140800	-122.303
417140900	-145.271
417141000	-120.547
417141100	-142.623
417141200	-119.182
417141300	-157.841
417141400	-120.613
417141500	-134.753
417141600	-121.638
417141700	-151.805
417141800	-121.734
417141900	-142.995
417142000	-123.039
417142100	-144.858
417142200	-116.989
417142300	-144.965
417142400	-122.06
417142500	-142.592
417142600	-119.217
417142700	-140.28
417142800	-121.919
417142900	-146.169
417143000	-123.285
417143100	-143.658
417143200	-121.113
417143300	-137.421
417143400	-118.25
417143500	-135.299
417143600	-119.918
417143700	-140.456
417143800	-123.092
417143900	-150.457
417144000	-120.944
417144100	-140.063
417144200	-121.615
417144300	-137.801
417144400	-121.052
417144500	-141.116
417144600	-120.75
417144700	-138.961
417144800	-120.69
417144900	-148.711
417145000	-121.206
417145100	-139.036
417145200	-120.325
417145300	-146.367
417145400	-121.712
417145500	-136.163
417145600	-122.068
417145700	-149.454
417145800	-121.14
417145900	-141.429
417146000	-120.811
417146100	-138.613
417146200	-119.458
417146300	-145.11
417146400	-119.047
417146500	-147.007
417146600	-124.191
417146700	-146.309
417146800	-122.284
417146900	-137.548
417147000	-122.059
417147100	-133.905
417147200	-122.992
417147300	-142.775
417147400	-120.866
417147500	-148.248
417147600	-119.208
417147700	-146.907
417147800	-121.898
417147900	-144.955
417148000	-121.782
417148100	-138.941
417148200	-122.982
417148300	-139.395
417148400	-122.993
417148500	-154.911
417148600	-120.502
417148700	-154.614
417148800	-120.396
417148900	-143.302
417149000	-124.137
417149100	-144.206
417149200	-120.801
417149300	-143.764
417149400	-121.067
417149500	-139.699
417149600	-122.027
417149700	-149.081
417149800	-121.995
417149900	-145.39
417150000	-120.305
417150100	-148.172
417150200	-120.834
417150300	-145.331
417150400	-121.279
417150500	-147.044
417150600	-122.602
417150700	-137.823
417150800	-123.438
417150900	-139.202
417151000	-123.326
417151100	-142.58
417151200	-123.442
417151300	-132.187
417151400	-119.44
417151500	-140.494
417151600	-121.601
417151700	-138.433
417151800	-121.287
417151900	-141.295
417152000	-121.491
417152100	-139.634
417152200	-120.496
417152300	-148.561
417152400	-121.674
417152500	-144.952
417152600	-122.472
417152700	-150.669
417152800	-118.399
417152900	-137.329
417153000	-119.936
417153100	-138.775
417153200	-120.517
417153300	-157.958
417153400	-120.76
417153500	-142.797
417153600	-121.538
417153700	-144.95
417153800	-119.021
417153900	-148.94
417154000	-120.957
417154100	-142.261
417154200	-119.28
417154300	-135.559
417154400	-120.289
417154500	-148.172
417154600	-122.922
417154700	-142.953
417154800	-119.522
417154900	-145.79
417155000	-119.397
417155100	-142.372
417155200	-122.166
417155300	-142.865
417155400	-119.223
417155500	-137.6
417155600	-120.594
417155700	-153.019
417155800	-123.365
417155900	-137.303
417156000	-121.19
417156100	-140.587
417156200	-121.165
417156300	-144.475
417156400	-119.986
417156500	-135.835
417156600	-120.004
417156700	-145.511
417156800	-119.02
417156900	-144.477
417157000	-119.219
417157100	-145.372
417157200	-118.453
417157300	-137.788
417157400	-120.12
417157500	-147.391
417157600	-119.962
417157700	-137.365
417157800	-120.615
417157900	-139.337
417158000	-120.384
417158100	-142.254
417158200	-122.776
417158300	-145.174
417158400	-119.192
417158500	-145.354
417158600	-120.814
417158700	-146.377
417158800	-120.987
417158900	-145.295
417159000	-121.514
417159100	-132.379
417159200	-121.318
417159300	-141.54
417159400	-122.107
417159500	-142.358
417159600	-119.801
417159700	-149.489
417159800	-121.762
417159900	-141.638
417160000	-122.031
417160100	-140.566
417160200	-118.709
417160300	-148.211
417160400	-120.861
417160500	-137.529
417160600	-119.784
417160700	-146.68
417160800	-121.31
417160900	-154.439
417161000	-121.154
417161100	-134.992
417161200	-120.862
417161300	-139.03
417161400	-117.357
417161500	-133.059
417161600	-120.14
417161700	-143.275
417161800	-120.635
417161900	-136.971
417162000	-122.971
417162100	-141.436
417162200	-121.409
417162300	-137.112
417162400	-119.729
417162500	-148.238
417162600	-119.997
417162700	-143.296
417162800	-119.899
417162900	-135.453
417163000	-120.609
417163100	-136.318
417163200	-119.071
417163300	-154.804
417163400	-123.028
417163500	-136.923
417163600	-119.021
417163700	-146.299
417163800	-120.455
417163900	-134.19
417164000	-119.383
417164100	-136.901
417164200	-121.373
417164300	-141.643
417164400	-120.996
417164500	-141.446
417164600	-119.597
417164700	-139.99
417164800	-123.315
417164900	-142.006
417165000	-120.854
417165100	-145.791
417165200	-119.24
417165300	-138.125
417165400	-120.24
417165500	-131.397
417165600	-119.093
417165700	-135.755
417165800	-119.388
417165900	-131.885
417166000	-118.138
417166100	-142.295
417166200	-119.172
417166300	-132.068
417166400	-118.269
417166500	-139.397
417166600	-121.402
417166700	-149.065
417166800	-118.495
417166900	-135.553
417167000	-120.414
417167100	-147.774
417167200	-119.127
417167300	-143.387
417167400	-122.138
417167500	-141.983
417167600	-119.668
417167700	-146.025
417167800	-119.38
417167900	-137.365
417168000	-118.656
417168100	-136.267
417168200	-119.224
417168300	-136.66
417168400	-118.534
417168500	-132.83
417168600	-119.17
417168700	-138.163
417168800	-120.177
417168900	-138.809
417169000	-121.592
417169100	-133.91
417169200	-121.818
417169300	-141.829
417169400	-120.951
417169500	-146.886
417169600	-118.933
417169700	-148.493
417169800	-120.36
417169900	-156.546
417170000	-118.511
417170100	-141.99
417170200	-119.179
417170300	-136.26
417170400	-117.047
417170500	-142.181
417170600	-120.165
417170700	-140.205
417170800	-120.17
417170900	-134.697
417171000	-121.535
417171100	-135.659
417171200	-117.035
417171300	-145.194
417171400	-121.061
417171500	-140.658
417171600	-120.537
417171700	-143.715
417171800	-120.538
417171900	-141.033
417172000	-118.89
417172100	-144.012
417172200	-121.692
417172300	-138.4
417172400	-120.503
417172500	-144.061
417172600	-120.422
417172700	-142.28
417172800	-118.889
417172900	-144.909
417173000	-121.155
417173100	-144.062
417173200	-117.923
417173300	-152.775
417173400	-117.933
417173500	-137.073
417173600	-118.542
417173700	-134.64
417173800	-118.318
417173900	-163.254
417174000	-117.921
417174100	-140.624
417174200	-121.102
417174300	-137.295
417174400	-119.883
417174500	-140.354
417174600	-117.727
417174700	-136.32
417174800	-121.442
417174900	-133.245
417175000	-119.101
417175100	-131.333
417175200	-120.979
417175300	-140.855
417175400	-118.645
417175500	-139.638
417175600	-121.131
417175700	-148.064
417175800	-122.294
417175900	-135.639
417176000	-117.808
417176100	-146.876
417176200	-117.809
417176300	-142.336
417176400	-120.651
417176500	-142.135
417176600	-117.904
417176700	-139.013
417176800	-117.361
417176900	-141.157
417177000	-118.422
417177100	-134.225
417177200	-120.513
417177300	-145.93
417177400	-119.899
417177500	-142.065
417177600	-119.781
417177700	-134.87
417177800	-118.071
417177900	-134.632
417178000	-121.184
417178100	-137.288
417178200	-117.445
417178300	-141.135
417178400	-117.927
417178500	-134.118
417178600	-119.299
417178700	-133.298
417178800	-118.645
417178900	-145.864
417179000	-118.255
417179100	-139.426
417179200	-121.296
417179300	-139.696
417179400	-120.257
417179500	-149.767
417179600	-118.459
417179700	-136.294
417179800	-119.076
417179900	-135.233
417180000	-120.351
417180100	-138.801
417180200	-119.431
417180300	-137.618
417180400	-118.985
417180500	-144.684
417180600	-120.836
417180700	-144.724
417180800	-117.343
417180900	-132.951
417181000	-117.203
417181100	-139.734
417181200	-117.177
417181300	-139.135
417181400	-119.321
417181500	-138.69
417181600	-116.232
417181700	-158.101
417181800	-116.144
417181900	-129.208
417182000	-118.941
417182100	-145.596
417182200	-118.508
417182300	-131.646
417182400	-117.295
417182500	-136.077
417182600	-118.31
417182700	-138.437
417182800	-120.809
417182900	-135.719
417183000	-116.634
417183100	-144.221
417183200	-118.237
417183300	-141.151
417183400	-114.055
417183500	-138.637
417183600	-117.533
417183700	-139.832
417183800	-118.342
417183900	-141.754
417184000	-116.78
417184100	-138.157
417184200	-112.76
417184300	-154.191
417184400	-117.611
417184500	-141.37
417184600	-118.006
417184700	-141.702
417184800	-118.611
417184900	-140.504
417185000	-118.166
417185100	-138.016
417185200	-118.478
417185300	-142.261
417185400	-116.715
417185500	-139.173
417185600	-118.885
417185700	-142.558
417185800	-118.278
417185900	-136.994
417186000	-114.588
417186100	-139.331
417186200	-117.724
417186300	-139.514
417186400	-118.013
417186500	-139.171
417186600	-119.737
417186700	-138.162
417186800	-117.947
417186900	-141.251
417187000	-117.703
417187100	-140.108
417187200	-116.808
417187300	-131.329
417187400	-117.867
417187500	-141.853
417187600	-115.367
417187700	-127.714
417187800	-117.474
417187900	-131.882
417188000	-115.852
417188100	-129.261
417188200	-115.264
417188300	-134.529
417188400	-114.594
417188500	-138.719
417188600	-118.307
417188700	-141.025
417188800	-114.628
417188900	-128.434
417189000	-117.268
417189100	-134.652
417189200	-118.186
417189300	-141.679
417189400	-116.278
417189500	-127.341
417189600	-116.984
417189700	-132.745
417189800	-117.384
417189900	-132.82
417190000	-117.163
417190100	-135.316
417190200	-115.865
417190300	-144.606
417190400	-117.542
417190500	-143.645
417190600	-116.723
417190700	-139.9
417190800	-116.028
417190900	-135.115
417191000	-116.411
417191100	-143.125
417191200	-114.562
417191300	-138.044
417191400	-115.32
417191500	-140.406
417191600	-114.519
417191700	-145.586
417191800	-114.559
417191900	-140.865
417192000	-115.855
417192100	-131.063
417192200	-115.988
417192300	-130.501
417192400	-116.05
417192500	-144
417192600	-117.012
417192700	-141.925
417192800	-115.197
417192900	-138.275
417193000	-114.41
417193100	-138.853
417193200	-115.283
417193300	-145.302
417193400	-114.51
417193500	-136.419
417193600	-113.286
417193700	-155.411
417193800	-116.044
417193900	-138.635
417194000	-116.453
417194100	-141.059
417194200	-116.741
417194300	-128.988
417194400	-113.924
417194500	-133.363
417194600	-113.943
417194700	-129.013
417194800	-114.544
417194900	-132.414
417195000	-116.46
417195100	-136.931
417195200	-116.271
417195300	-129.909
417195400	-113.594
417195500	-139.196
417195600	-111.592
417195700	-132.711
417195800	-113.306
417195900	-135.485
417196000	-113.569
417196100	-134.853
417196200	-112.15
417196300	-131.183
417196400	-114.211
417196500	-131.312
417196600	-112.904
417196700	-136.19
417196800	-112.909
417196900	-144.742
417197000	-112.211
417197100	-145.962
417197200	-114.242
417197300	-129.274
417197400	-115.217
417197500	-149.316
417197600	-112.917
417197700	-135.75
417197800	-113.018
417197900	-135.196
417198000	-112.022
417198100	-135.563
417198200	-113.036
417198300	-136.08
417198400	-112.856
417198500	-129.473
417198600	-113.687
417198700	-146.849
417198800	-113.839
417198900	-136.88
417199000	-117.131
417199100	-137.71
417199200	-113.627
417199300	-136.395
417199400	-112.017
417199500	-128.812
417199600	-111.853
417199700	-133.02
417199800	-113.123
417199900	-143.534
417200000	-110.448
417200100	-131.83
417200200	-113.878
417200300	-131.567
417200400	-114.129
417200500	-132.941
417200600	-111.655
417200700	-139.841
417200800	-114.264
417200900	-127.37
417201000	-112.1
417201100	-144.152
417201200	-114.976
417201300	-143.114
417201400	-113.852
417201500	-131.282
417201600	-113.867
417201700	-143.546
417201800	-114.2
417201900	-150.619
417202000	-111.12
417202100	-142.177
417202200	-110.163
417202300	-139.157
417202400	-114.886
417202500	-138.742
417202600	-112.211
417202700	-136.835
417202800	-108.734
417202900	-137.913
417203000	-111.45
417203100	-127.449
417203200	-110.746
417203300	-130.141
417203400	-110.747
417203500	-137.289
417203600	-108.9
417203700	-130.76
417203800	-111.59
417203900	-131.114
417204000	-111.872
417204100	-129.818
417204200	-112.962
417204300	-135.995
417204400	-108.373
417204500	-133.037
417204600	-108.398
417204700	-128.755
417204800	-111.117
417204900	-127.517
417205000	-111.197
417205100	-132.929
417205200	-109.348
417205300	-123.604
417205400	-110.807
417205500	-134.511
417205600	-110.012
417205700	-127.422
417205800	-108.725
417205900	-129.439
417206000	-109.853
417206100	-132.27
417206200	-109.426
417206300	-140.46
417206400	-109.162
417206500	-139.717
417206600	-109.168
417206700	-152.447
417206800	-110.643
417206900	-130.136
417207000	-106.491
417207100	-128.313
417207200	-109.546
417207300	-125.445
417207400	-109.32
417207500	-130.713
417207600	-108.239
417207700	-121.272
417207800	-109.262
417207900	-123.867
417208000	-106.436
417208100	-129.088
417208200	-107.944
417208300	-123.177
417208400	-106.555
417208500	-136.083
417208600	-106.835
417208700	-119.602
417208800	-107.161
417208900	-143.629
417209000	-106.598
417209100	-126.126
417209200	-107.599
417209300	-126
417209400	-108.371
417209500	-127.724
417209600	-107.362
417209700	-125.474
417209800	-106.565
417209900	-119.152
417210000	-107.751
417210100	-132.36
417210200	-108.053
417210300	-124.752
417210400	-108.447
417210500	-123.089
417210600	-104.83
417210700	-129.268
417210800	-104.216
417210900	-121.501
417211000	-105.262
417211100	-129.417
417211200	-109.377
417211300	-122.129
417211400	-105.691
417211500	-129.419
417211600	-105.458
417211700	-137.752
417211800	-107.849
417211900	-122.019
417212000	-103.068
417212100	-125.731
417212200	-106.394
417212300	-125.68
417212400	-105.151
417212500	-130.388
417212600	-102.768
417212700	-124.059
417212800	-104.66
417212900	-123.708
417213000	-103.814
417213100	-125.317
417213200	-102.179
417213300	-131.211
417213400	-101.056
417213500	-120.969
417213600	-102.712
417213700	-129.445
417213800	-100.706
417213900	-114.055
417214000	-103.699
417214100	-123.495
417214200	-102.858
417214300	-123.809
417214400	-100.189
417214500	-119.368
417214600	-100.913
417214700	-122.932
417214800	-98.7942
417214900	-120.735
417215000	-100.319
417215100	-118.185
417215200	-97.4371
417215300	-118.91
417215400	-97.9656
417215500	-115.117
417215600	-96.4998
417215700	-112.784
417215800	-96.9051
417215900	-115.678
417216000	-94.5696
417216100	-124.993
417216200	-99.5443
417216300	-124.243
417216400	-96.9695
417216500	-113.107
417216600	-94.5443
417216700	-115.183
417216800	-92.0712
417216900	-120.028
417217000	-92.367
417217100	-110.846
417217200	-90.0283
417217300	-116.392
417217400	-87.004
417217500	-102.335
417217600	-86.6561
417217700	-109.702
417217800	-85.492
417217900	-109.721
417218000	-79.2187
417218100	-101.854
417218200	-66.7185
417218300	-92.8282
417218400	-38.0723
417218500	-79.3542
417218600	-66.5189
417218700	-97.1027
417218800	-79.4181
417218900	-116.259
417219000	-84.368
417219100	-113.682
417219200	-87.6386
417219300	-103.105
417219400	-86.8437
417219500	-111.122
417219600	-89.3489
417219700	-112.39
417219800	-92.1524
417219900	-109.133
417220000	-92.6294
417220100	-110.457
417220200	-96.1049
417220300	-127.225
417220400	-96.8713
417220500	-122.604
417220600	-99.2813
417220700	-124.692
417220800	-95.8261
417220900	-113.125
417221000	-97.8852
417221100	-116.362
417221200	-96.2059
417221300	-111.877
417221400	-97.7927
417221500	-124.365
417221600	-97.11
417221700	-115.51
417221800	-100.717
417221900	-122.397
417222000	-101
417222100	-131.463
417222200	-103.16
417222300	-123.048
417222400	-102.119
417222500	-128.057
417222600	-102.163
417222700	-125.657
417222800	-102.945
417222900	-117.818
417223000	-102.381
417223100	-131.855
417223200	-100.254
417223300	-127.11
417223400	-100.75
417223500	-120.827
417223600	-104.131
417223700	-132.237
417223800	-104.92
417223900	-126.272
417224000	-104.204
417224100	-140.553
417224200	-103.795
417224300	-130.813
417224400	-106.286
417224500	-129.326
417224600	-103.865
417224700	-134.784
417224800	-102.911
417224900	-124.971
417225000	-104.802
417225100	-130.311
417225200	-106.605
417225300	-130.644
417225400	-105.546
417225500	-125.227
417225600	-105.71
417225700	-130.195
417225800	-107.251
417225900	-125.67
417226000	-104.662
417226100	-132.47
417226200	-103.959
417226300	-131.803
417226400	-106.347
417226500	-128.409
417226600	-104.458
417226700	-122.458
417226800	-107.828
417226900	-133.85
417227000	-106.713
417227100	-121.648
417227200	-108.599
417227300	-128.35
417227400	-106.407
417227500	-129.83
417227600	-108.339
417227700	-123.741
417227800	-107.707
417227900	-120.99
417228000	-103.823
417228100	-119.326
417228200	-107.871
417228300	-148.341
417228400	-107.618
417228500	-129.089
417228600	-106.827
417228700	-133.486
417228800	-105.956
417228900	-142.402
417229000	-108.109
417229100	-126.719
417229200	-106.236
417229300	-132.627
417229400	-109.363
417229500	-144.268
417229600	-106.101
417229700	-126.253
417229800	-107.281
417229900	-133.386
417230000	-112.147
417230100	-134.618
417230200	-111.489
417230300	-135.879
417230400	-110.095
417230500	-138.715
417230600	-108.415
417230700	-131.201
417230800	-108.495
417230900	-137.783
417231000	-111.19
417231100	-139.469
417231200	-110.563
417231300	-135.311
417231400	-111.173
417231500	-126.296
417231600	-110.599
417231700	-128.481
417231800	-109.624
417231900	-130.792
417232000	-112.21
417232100	-135.032
417232200	-107.297
417232300	-129.684
417232400	-112.985
417232500	-130.969
417232600	-112.045
417232700	-131.967
417232800	-112.106
417232900	-135.505
417233000	-109.558
417233100	-138.953
417233200	-109.361
417233300	-130.116
417233400	-113.525
417233500	-130.677
417233600	-112.214
417233700	-125.48
417233800	-110.462
417233900	-138.336
417234000	-110.077
417234100	-130.414
417234200	-112.895
417234300	-135.277
417234400	-113.926
417234500	-126.613
417234600	-110.588
417234700	-135.724
417234800	-112.326
417234900	-130.154
417235000	-113.361
417235100	-132.925
417235200	-113.673
417235300	-140.811
417235400	-110.838
417235500	-138.632
417235600	-115.23
417235700	-137.236
417235800	-112.478
417235900	-129.819
417236000	-111.498
417236100	-138.933
417236200	-111.38
417236300	-135.731
417236400	-116.232
417236500	-132.103
417236600	-113.571
417236700	-130.704
417236800	-110.287
417236900	-143.862
417237000	-115.435
417237100	-131.976
417237200	-114.527
417237300	-135.519
417237400	-112.839
417237500	-139.899
417237600	-111.232
417237700	-139.828
417237800	-115.633
417237900	-128.488
417238000	-113.014
417238100	-128.435
417238200	-111.376
417238300	-132.582
417238400	-112.736
417238500	-140.783
417238600	-114.479
417238700	-136.649
417238800	-113.9
417238900	-139.811
417239000	-113.735
417239100	-135.343
417239200	-115.587
417239300	-135.036
417239400	-113.687
417239500	-128.107
417239600	-113.73
417239700	-137.156
417239800	-115.987
417239900	-150.469
417240000	-114.549
417240100	-130.988
417240200	-112.283
417240300	-140.858
417240400	-115.569
417240500	-136.769
417240600	-113.015
417240700	-131.014
417240800	-112.211
417240900	-134.173
417241000	-115.109
417241100	-138.136
417241200	-113.083
417241300	-131.16
417241400	-115.463
417241500	-132.119
417241600	-115.299
417241700	-129.935
417241800	-115.302
417241900	-153.64
417242000	-113.152
417242100	-133.055
417242200	-114.078
417242300	-129.444
417242400	-116.629
417242500	-128.949
417242600	-114.35
417242700	-138.477
417242800	-115.834
417242900	-130.084
417243000	-114.695
417243100	-143.569
417243200	-114.623
417243300	-138.652
417243400	-115.473
417243500	-142.72
417243600	-114.092
417243700	-129.126
417243800	-113.491
417243900	-133.012
417244000	-115.817
417244100	-136.893
417244200	-118.228
417244300	-154.226
417244400	-115.586
417244500	-136.616
417244600	-117.261
417244700	-145.326
417244800	-115.65
417244900	-133.716
417245000	-113.346
417245100	-138.191
417245200	-116.147
417245300	-137.268
417245400	-115.875
417245500	-136.44
417245600	-116.006
417245700	-142.591
417245800	-115.647
417245900	-133.601
417246000	-117.996
417246100	-128.533
417246200	-115.113
417246300	-132.377
417246400	-118.214
417246500	-140.674
417246600	-117.503
417246700	-133.605
417246800	-115.954
417246900	-131.642
417247000	-115.935
417247100	-147.488
417247200	-116.246
417247300	-142.592
417247400	-117.288
417247500	-159.076
417247600	-115.818
417247700	-132.805
417247800	-118.388
417247900	-137.073
417248000	-116.024
417248100	-144.244
417248200	-116.169
417248300	-141.836
417248400	-115.987
417248500	-144.583
417248600	-115.998
417248700	-136.684
417248800	-115.59
417248900	-134.821
417249000	-114.649
417249100	-139.729
417249200	-115.684
417249300	-130.138
417249400	-117.497
417249500	-135.214
417249600	-117.116
417249700	-138.752
417249800	-118.67
[truncated: 18,002 more rows]
