# Supplementary material for: Passive frequency comb generation at radiofrequency for ranging applications
Source: Nat Commun. 2024 Apr 2;15:2844. doi: 10.1038/s41467-024-46940-2 (PMC10987526; doi:10.1038/s41467-024-46940-2)
Supplement: Supplementary file 5 — Source Data [file 41467_2024_46940_MOESM5_ESM.zip › Figure3_Data/836_10MHz_-08_10dBm.xlsx]

## Sheet: Sheet1
frequency (Hz)	power (dBm)
417050000	-125.781
417050100	-143.334
417050200	-120.26
417050300	-158.522
417050400	-120.127
417050500	-143.447
417050600	-124.246
417050700	-141.22
417050800	-122.629
417050900	-152.622
417051000	-122.651
417051100	-138.353
417051200	-122.253
417051300	-139.724
417051400	-120.698
417051500	-146.353
417051600	-122.991
417051700	-145.533
417051800	-123.349
417051900	-137.564
417052000	-123.064
417052100	-155.618
417052200	-122.152
417052300	-146.995
417052400	-121.027
417052500	-142.985
417052600	-123.779
417052700	-150.538
417052800	-120.967
417052900	-148.102
417053000	-123.29
417053100	-145.494
417053200	-123.263
417053300	-146.009
417053400	-122.746
417053500	-141.857
417053600	-123.57
417053700	-150.59
417053800	-122.965
417053900	-134.175
417054000	-119.299
417054100	-141.733
417054200	-121.871
417054300	-149.442
417054400	-123.953
417054500	-147.691
417054600	-122.156
417054700	-143.271
417054800	-121.706
417054900	-148.231
417055000	-123.002
417055100	-144.452
417055200	-120.656
417055300	-153.721
417055400	-121.604
417055500	-147.033
417055600	-124.675
417055700	-143.329
417055800	-125.081
417055900	-156.61
417056000	-121.624
417056100	-153.829
417056200	-122.772
417056300	-162.821
417056400	-124.079
417056500	-138.536
417056600	-122.111
417056700	-136.306
417056800	-121.977
417056900	-149.739
417057000	-122.936
417057100	-151.929
417057200	-124.298
417057300	-152.892
417057400	-123.678
417057500	-144.885
417057600	-124.199
417057700	-150.391
417057800	-122.871
417057900	-152.065
417058000	-124.451
417058100	-148.479
417058200	-123.371
417058300	-147.695
417058400	-122.569
417058500	-140.621
417058600	-123.081
417058700	-141.552
417058800	-124.061
417058900	-138.879
417059000	-122.895
417059100	-146.833
417059200	-122.783
417059300	-141.887
417059400	-120.417
417059500	-136.033
417059600	-121.061
417059700	-136.578
417059800	-122.943
417059900	-149.531
417060000	-124.896
417060100	-150.237
417060200	-123.684
417060300	-145.506
417060400	-125.11
417060500	-149.611
417060600	-122.394
417060700	-142.023
417060800	-121.207
417060900	-152.273
417061000	-120.624
417061100	-143.291
417061200	-123.457
417061300	-151.036
417061400	-121.473
417061500	-142.757
417061600	-123.273
417061700	-143.891
417061800	-123.252
417061900	-147.224
417062000	-123.252
417062100	-140.46
417062200	-122.114
417062300	-146.088
417062400	-121.994
417062500	-133.24
417062600	-119.418
417062700	-140.151
417062800	-122.706
417062900	-144.039
417063000	-122.706
417063100	-141.658
417063200	-120.838
417063300	-139.258
417063400	-120.846
417063500	-146.707
417063600	-123.133
417063700	-144.222
417063800	-119.793
417063900	-141.055
417064000	-122.91
417064100	-136.282
417064200	-125.334
417064300	-155.233
417064400	-120.939
417064500	-139.566
417064600	-122.546
417064700	-147.643
417064800	-122.595
417064900	-143.325
417065000	-122.697
417065100	-141.366
417065200	-124.176
417065300	-147.088
417065400	-120.811
417065500	-147.202
417065600	-122.523
417065700	-142.385
417065800	-123.044
417065900	-141.711
417066000	-123.044
417066100	-153.122
417066200	-122.01
417066300	-143.894
417066400	-121.269
417066500	-143.384
417066600	-122.249
417066700	-143.144
417066800	-123.088
417066900	-142.132
417067000	-120.142
417067100	-153.177
417067200	-122.498
417067300	-135.202
417067400	-123.331
417067500	-153.251
417067600	-121.873
417067700	-135.73
417067800	-122.783
417067900	-144.95
417068000	-122.321
417068100	-141.688
417068200	-123.368
417068300	-144.697
417068400	-125.779
417068500	-143.28
417068600	-125.024
417068700	-145.253
417068800	-120.741
417068900	-138.777
417069000	-122.198
417069100	-145.827
417069200	-122.929
417069300	-140.494
417069400	-121.874
417069500	-141.5
417069600	-122.433
417069700	-145.775
417069800	-122.49
417069900	-149.165
417070000	-118.431
417070100	-142.825
417070200	-122.887
417070300	-140.098
417070400	-118.878
417070500	-139.152
417070600	-126.621
417070700	-139.794
417070800	-121.755
417070900	-142.612
417071000	-121.521
417071100	-144.95
417071200	-123.046
417071300	-144.725
417071400	-121.815
417071500	-139.499
417071600	-122.604
417071700	-149.816
417071800	-121.084
417071900	-148.595
417072000	-123.824
417072100	-143.21
417072200	-121.755
417072300	-142.606
417072400	-121.312
417072500	-142.293
417072600	-122.285
417072700	-139.151
417072800	-121.408
417072900	-135.256
417073000	-121.061
417073100	-137.92
417073200	-120.742
417073300	-138.21
417073400	-120.929
417073500	-143.251
417073600	-120.378
417073700	-144.562
417073800	-121.981
417073900	-140.923
417074000	-118.776
417074100	-147.513
417074200	-122.643
417074300	-150.791
417074400	-121.76
417074500	-143.332
417074600	-122.126
417074700	-145.222
417074800	-121.218
417074900	-142.769
417075000	-122.516
417075100	-152.805
417075200	-121.591
417075300	-144.171
417075400	-121.257
417075500	-138.965
417075600	-119.828
417075700	-143.147
417075800	-122.551
417075900	-149.391
417076000	-120.36
417076100	-138.471
417076200	-121.118
417076300	-141.172
417076400	-121.662
417076500	-135.225
417076600	-123.04
417076700	-145.74
417076800	-122.705
417076900	-136.951
417077000	-121.565
417077100	-135.425
417077200	-123.415
417077300	-145.931
417077400	-122.813
417077500	-140.64
417077600	-120.73
417077700	-146.154
417077800	-125.153
417077900	-148.226
417078000	-120.742
417078100	-136.243
417078200	-120.374
417078300	-151.632
417078400	-120.427
417078500	-142.95
417078600	-121.466
417078700	-138.981
417078800	-122.004
417078900	-144.093
417079000	-123.284
417079100	-146.395
417079200	-121.097
417079300	-138.491
417079400	-124.435
417079500	-140.537
417079600	-121.598
417079700	-141.744
417079800	-123.292
417079900	-134.719
417080000	-120.38
417080100	-150.703
417080200	-120.911
417080300	-147.525
417080400	-120.885
417080500	-138.321
417080600	-121.385
417080700	-146.018
417080800	-119.501
417080900	-135.184
417081000	-120.533
417081100	-138.077
417081200	-123.441
417081300	-140.698
417081400	-124.553
417081500	-140.592
417081600	-120.061
417081700	-142.528
417081800	-119.849
417081900	-131.914
417082000	-121.355
417082100	-141.518
417082200	-123.513
417082300	-139.941
417082400	-120.244
417082500	-148.394
417082600	-121.906
417082700	-143.187
417082800	-123.869
417082900	-134.999
417083000	-118.797
417083100	-140.237
417083200	-122.357
417083300	-128.029
417083400	-122.981
417083500	-144.06
417083600	-123.195
417083700	-132.008
417083800	-120.39
417083900	-139.068
417084000	-120.651
417084100	-152.5
417084200	-119.844
417084300	-149.602
417084400	-119.768
417084500	-139.191
417084600	-118.804
417084700	-140.216
417084800	-117.815
417084900	-151.709
417085000	-119.558
417085100	-143.828
417085200	-120.652
417085300	-137.844
417085400	-119.108
417085500	-136.025
417085600	-119.163
417085700	-135.622
417085800	-121.708
417085900	-141.42
417086000	-120.904
417086100	-149.549
417086200	-121.155
417086300	-142.976
417086400	-121.674
417086500	-139.17
417086600	-123.314
417086700	-145.324
417086800	-122.269
417086900	-143.372
417087000	-119.732
417087100	-136.198
417087200	-120.627
417087300	-147.76
417087400	-122.338
417087500	-148.495
417087600	-121.535
417087700	-152.071
417087800	-120.6
417087900	-132.252
417088000	-121.672
417088100	-144.757
417088200	-121.508
417088300	-138.775
417088400	-121.988
417088500	-148.925
417088600	-120.953
417088700	-144.198
417088800	-124.311
417088900	-139.747
417089000	-122.385
417089100	-139.962
417089200	-120.546
417089300	-134.397
417089400	-119.666
417089500	-146.116
417089600	-121.165
417089700	-149.993
417089800	-122.667
417089900	-138.296
417090000	-121.207
417090100	-143.822
417090200	-121.624
417090300	-137.581
417090400	-120.12
417090500	-157.965
417090600	-122.738
417090700	-137.908
417090800	-121.166
417090900	-138.12
417091000	-120.264
417091100	-142.943
417091200	-119.94
417091300	-136.115
417091400	-120.857
417091500	-139.153
417091600	-120.428
417091700	-141.538
417091800	-120.918
417091900	-142.977
417092000	-123.166
417092100	-143.217
417092200	-118.367
417092300	-140.989
417092400	-121.548
417092500	-143.719
417092600	-118.785
417092700	-141.621
417092800	-121.483
417092900	-140.6
417093000	-120.178
417093100	-139.645
417093200	-120.98
417093300	-142.613
417093400	-119.1
417093500	-140.119
417093600	-121.551
417093700	-144.128
417093800	-120.846
417093900	-145.07
417094000	-121.266
417094100	-137.337
417094200	-120.999
417094300	-146.976
417094400	-124.711
417094500	-146.302
417094600	-122.33
417094700	-158.562
417094800	-120.672
417094900	-142.801
417095000	-118.181
417095100	-141.872
417095200	-123.074
417095300	-144.961
417095400	-120.856
417095500	-138.363
417095600	-122.48
417095700	-154.008
417095800	-123.295
417095900	-148.385
417096000	-118.611
417096100	-134.559
417096200	-119.295
417096300	-139.208
417096400	-123.439
417096500	-154.47
417096600	-121.146
417096700	-148.354
417096800	-118.669
417096900	-149.669
417097000	-120.005
417097100	-139.285
417097200	-119.725
417097300	-142.759
417097400	-119.686
417097500	-143.489
417097600	-119.779
417097700	-136.392
417097800	-118.847
417097900	-143.736
417098000	-118.443
417098100	-145.276
417098200	-120.105
417098300	-148.14
417098400	-120.964
417098500	-138.361
417098600	-118.422
417098700	-143.842
417098800	-119.423
417098900	-144.594
417099000	-120.925
417099100	-140.523
417099200	-120.436
417099300	-147.714
417099400	-119.197
417099500	-144.816
417099600	-121.208
417099700	-147.149
417099800	-121.716
417099900	-145.975
417100000	-116.948
417100100	-138.402
417100200	-121.215
417100300	-137.527
417100400	-117.902
417100500	-140.973
417100600	-119.105
417100700	-136.656
417100800	-121.897
417100900	-145.269
417101000	-121.258
417101100	-134.885
417101200	-121.642
417101300	-143.529
417101400	-122.589
417101500	-159.88
417101600	-121.715
417101700	-138.407
417101800	-117.027
417101900	-134.825
417102000	-118.433
417102100	-135.494
417102200	-122.717
417102300	-149.385
417102400	-121.078
417102500	-137.47
417102600	-121.116
417102700	-142.466
417102800	-120.266
417102900	-154.585
417103000	-123.792
417103100	-146.45
417103200	-120.792
417103300	-138.649
417103400	-119.584
417103500	-140.277
417103600	-121.176
417103700	-144.46
417103800	-119.706
417103900	-151.031
417104000	-120.78
417104100	-140.45
417104200	-122.357
417104300	-141.097
417104400	-119.665
417104500	-138.965
417104600	-118.014
417104700	-144.696
417104800	-121.783
417104900	-142.254
417105000	-121.77
417105100	-135.597
417105200	-119.535
417105300	-144.977
417105400	-119.879
417105500	-130.686
417105600	-118.851
417105700	-138.222
417105800	-118.914
417105900	-134.972
417106000	-121.677
417106100	-134.102
417106200	-120.952
417106300	-137.458
417106400	-117.89
417106500	-136.869
417106600	-119.551
417106700	-141.836
417106800	-120.168
417106900	-141.016
417107000	-120.358
417107100	-144.381
417107200	-120.82
417107300	-136.186
417107400	-120.755
417107500	-135.861
417107600	-118.625
417107700	-143.963
417107800	-117.988
417107900	-141.023
417108000	-119.261
417108100	-138.686
417108200	-119.285
417108300	-137.892
417108400	-120.682
417108500	-140.936
417108600	-122.056
417108700	-147.486
417108800	-119.795
417108900	-137.846
417109000	-120.294
417109100	-137.803
417109200	-119.207
417109300	-144.961
417109400	-117.995
417109500	-136.995
417109600	-121.497
417109700	-139.239
417109800	-120.369
417109900	-132.588
417110000	-119.494
417110100	-148.026
417110200	-122.107
417110300	-157.763
417110400	-121.571
417110500	-137.651
417110600	-117.643
417110700	-150.358
417110800	-118.91
417110900	-140.62
417111000	-122.106
417111100	-154.352
417111200	-119.525
417111300	-141.865
417111400	-118.893
417111500	-138.151
417111600	-119.797
417111700	-135.327
417111800	-119.921
417111900	-143.447
417112000	-121.022
417112100	-138.844
417112200	-118.363
417112300	-143.898
417112400	-119.953
417112500	-142.648
417112600	-118.958
417112700	-139.626
417112800	-120.289
417112900	-145.917
417113000	-118.677
417113100	-137.996
417113200	-119.757
417113300	-139.27
417113400	-121.331
417113500	-138.616
417113600	-120.495
417113700	-141.891
417113800	-120.226
417113900	-136.258
417114000	-121.072
417114100	-152.061
417114200	-120.166
417114300	-154.018
417114400	-121.119
417114500	-139.37
417114600	-117.271
417114700	-133.808
417114800	-122.134
417114900	-143.947
417115000	-119.269
417115100	-136.772
417115200	-120.532
417115300	-133.862
417115400	-120.159
417115500	-139.303
417115600	-121.362
417115700	-147.822
417115800	-121.895
417115900	-141.018
417116000	-121.81
417116100	-134.19
417116200	-120.928
417116300	-139.808
417116400	-120.39
417116500	-146.106
417116600	-120.654
417116700	-149.043
417116800	-119.581
417116900	-140.761
417117000	-120.295
417117100	-137.436
417117200	-118.971
417117300	-137.652
417117400	-120.436
417117500	-144.628
417117600	-122.352
417117700	-146.8
417117800	-122.891
417117900	-151.686
417118000	-120.903
417118100	-139.063
417118200	-118.17
417118300	-141.965
417118400	-121.592
417118500	-142.494
417118600	-122.184
417118700	-138.556
417118800	-121.362
417118900	-145.928
417119000	-119.554
417119100	-137.106
417119200	-122.388
417119300	-143.425
417119400	-119.242
417119500	-142.877
417119600	-119.529
417119700	-139.033
417119800	-123.147
417119900	-147.048
417120000	-119.275
417120100	-148.699
417120200	-123.529
417120300	-146.919
417120400	-121.174
417120500	-141.501
417120600	-121.224
417120700	-142.192
417120800	-120.846
417120900	-144.939
417121000	-120.322
417121100	-150.323
417121200	-122.167
417121300	-140.66
417121400	-118.926
417121500	-135.779
417121600	-119.906
417121700	-138.69
417121800	-122.574
417121900	-146.317
417122000	-118.67
417122100	-142.129
417122200	-121.166
417122300	-145.813
417122400	-120.557
417122500	-141.964
417122600	-120.558
417122700	-143.972
417122800	-118.803
417122900	-146.37
417123000	-124.485
417123100	-146.732
417123200	-120.546
417123300	-142.127
417123400	-122.873
417123500	-141.624
417123600	-122.593
417123700	-149.426
417123800	-119.329
417123900	-139.227
417124000	-121.59
417124100	-140.373
417124200	-119.112
417124300	-140.038
417124400	-121.773
417124500	-143.565
417124600	-121.082
417124700	-140.296
417124800	-120.72
417124900	-150.996
417125000	-122.177
417125100	-150
417125200	-119.365
417125300	-138.917
417125400	-120.773
417125500	-135.613
417125600	-119.353
417125700	-149.533
417125800	-118.267
417125900	-150.06
417126000	-122.015
417126100	-134.905
417126200	-122.437
417126300	-140.318
417126400	-118.294
417126500	-144.448
417126600	-121.572
417126700	-149.682
417126800	-120.557
417126900	-144.625
417127000	-121.71
417127100	-137.706
417127200	-120.6
417127300	-145.942
417127400	-122.503
417127500	-139.65
417127600	-122.737
417127700	-139.195
417127800	-121.97
417127900	-137.316
417128000	-117.794
417128100	-137.333
417128200	-121.207
417128300	-137.125
417128400	-122.117
417128500	-137.7
417128600	-122.106
417128700	-140.741
417128800	-121.263
417128900	-146.417
417129000	-122.527
417129100	-148.635
417129200	-121.586
417129300	-150.255
417129400	-120.461
417129500	-143.003
417129600	-120.134
417129700	-139.006
417129800	-119.139
417129900	-145.563
417130000	-125.405
417130100	-152.293
417130200	-121.605
417130300	-151.293
417130400	-121.483
417130500	-140.588
417130600	-121.554
417130700	-143.927
417130800	-119.926
417130900	-145.537
417131000	-124.731
417131100	-133.939
417131200	-121.829
417131300	-154.807
417131400	-118.753
417131500	-151.865
417131600	-122.401
417131700	-140.805
417131800	-120.823
417131900	-143.218
417132000	-123.106
417132100	-143.461
417132200	-116.147
417132300	-147.175
417132400	-117.402
417132500	-140.669
417132600	-119.564
417132700	-140.472
417132800	-122.978
417132900	-137.176
417133000	-122.299
417133100	-148.095
417133200	-118.829
417133300	-153.216
417133400	-121.828
417133500	-139.739
417133600	-122.401
417133700	-148.8
417133800	-121.737
417133900	-138.31
417134000	-120.893
417134100	-163.023
417134200	-120.505
417134300	-133.729
417134400	-120.922
417134500	-142.872
417134600	-120.029
417134700	-144.047
417134800	-121.819
417134900	-145.523
417135000	-119.06
417135100	-138.798
417135200	-121.05
417135300	-140.341
417135400	-121.364
417135500	-136.114
417135600	-120.834
417135700	-142.922
417135800	-119.658
417135900	-140.497
417136000	-120.069
417136100	-140.691
417136200	-123.146
417136300	-154.074
417136400	-119.033
417136500	-153.01
417136600	-120.14
417136700	-140.087
417136800	-121.232
417136900	-137.334
417137000	-122.38
417137100	-141.451
417137200	-117.838
417137300	-157.19
417137400	-124.876
417137500	-144.309
417137600	-119.898
417137700	-142.255
417137800	-122.496
417137900	-141.12
417138000	-121.678
417138100	-137.853
417138200	-120.765
417138300	-143.728
417138400	-120.194
417138500	-133.516
417138600	-121.182
417138700	-154.319
417138800	-123.241
417138900	-146.103
417139000	-122.57
417139100	-144.201
417139200	-121.32
417139300	-144.373
417139400	-122.31
417139500	-140.953
417139600	-119.712
417139700	-145.068
417139800	-119.602
417139900	-139.598
417140000	-122.285
417140100	-134.902
417140200	-120.632
417140300	-140.887
417140400	-122.988
417140500	-144.906
417140600	-122.783
417140700	-138.458
417140800	-119.202
417140900	-142.205
417141000	-120.395
417141100	-137.294
417141200	-121.155
417141300	-138.83
417141400	-124.62
417141500	-139.988
417141600	-120.198
417141700	-137.025
417141800	-121.939
417141900	-141.834
417142000	-122.917
417142100	-139.431
417142200	-121.329
417142300	-135.105
417142400	-119.996
417142500	-144.119
417142600	-119.555
417142700	-156.033
417142800	-120.583
417142900	-137.197
417143000	-118.241
417143100	-134.926
417143200	-119.364
417143300	-134.55
417143400	-120.345
417143500	-142.971
417143600	-121.521
417143700	-148.442
417143800	-121.538
417143900	-140.212
417144000	-121.605
417144100	-152.278
417144200	-116.569
417144300	-141.298
417144400	-122.127
417144500	-138.351
417144600	-121.704
417144700	-139.095
417144800	-121.776
417144900	-138.955
417145000	-119.025
417145100	-145.656
417145200	-119.454
417145300	-137.23
417145400	-120.153
417145500	-147.23
417145600	-120.155
417145700	-140.954
417145800	-122.226
417145900	-140.675
417146000	-122.106
417146100	-144.555
417146200	-119.791
417146300	-142.43
417146400	-122.114
417146500	-142.991
417146600	-119.179
417146700	-134.611
417146800	-120.627
417146900	-138.144
417147000	-117.487
417147100	-148.627
417147200	-120.71
417147300	-144.366
417147400	-122.346
417147500	-146.776
417147600	-121.579
417147700	-149.79
417147800	-119.987
417147900	-156.748
417148000	-122.669
417148100	-151.624
417148200	-121.172
417148300	-147.767
417148400	-119.363
417148500	-142.13
417148600	-122.035
417148700	-158.53
417148800	-120.042
417148900	-139.005
417149000	-120.656
417149100	-156.151
417149200	-122.664
417149300	-140.937
417149400	-120.391
417149500	-139.952
417149600	-120.426
417149700	-132.406
417149800	-121.479
417149900	-144.874
417150000	-119.63
417150100	-149.95
417150200	-123.327
417150300	-137.042
417150400	-122.245
417150500	-143.822
417150600	-124.502
417150700	-154.712
417150800	-119.579
417150900	-135.202
417151000	-121.155
417151100	-137.532
417151200	-117.137
417151300	-147.185
417151400	-120.599
417151500	-139.649
417151600	-121.893
417151700	-141.511
417151800	-121.699
417151900	-139.667
417152000	-122.166
417152100	-145.452
417152200	-121.701
417152300	-141.285
417152400	-123.562
417152500	-133.39
417152600	-119.943
417152700	-138.957
417152800	-120.21
417152900	-149.371
417153000	-121.771
417153100	-135.765
417153200	-122.877
417153300	-132.263
417153400	-120.485
417153500	-135.354
417153600	-119.237
417153700	-144.625
417153800	-124.203
417153900	-142.783
417154000	-119.267
417154100	-142.09
417154200	-120.817
417154300	-149.896
417154400	-119.842
417154500	-135.626
417154600	-123.285
417154700	-144.492
417154800	-120.193
417154900	-142.703
417155000	-120.197
417155100	-134.08
417155200	-118.506
417155300	-142.329
417155400	-123.338
417155500	-148.676
417155600	-121.298
417155700	-137.905
417155800	-119.404
417155900	-140.885
417156000	-120.423
417156100	-138.425
417156200	-118.526
417156300	-142.352
417156400	-118.413
417156500	-142.059
417156600	-120.855
417156700	-143.256
417156800	-120.298
417156900	-143.532
417157000	-120.715
417157100	-142.622
417157200	-118.889
417157300	-142.224
417157400	-121.344
417157500	-145.725
417157600	-117.388
417157700	-134.353
417157800	-119.026
417157900	-145.87
417158000	-120.949
417158100	-142.592
417158200	-120.842
417158300	-149.217
417158400	-118.565
417158500	-147.195
417158600	-123.51
417158700	-145.219
417158800	-120.566
417158900	-147.009
417159000	-120.785
417159100	-139.081
417159200	-119.636
417159300	-142.98
417159400	-119.727
417159500	-137.976
417159600	-117.391
417159700	-135.395
417159800	-121.757
417159900	-148.337
417160000	-122.827
417160100	-141.234
417160200	-122.52
417160300	-139.135
417160400	-119.772
417160500	-150.007
417160600	-120.944
417160700	-141.14
417160800	-118.039
417160900	-158.228
417161000	-120.34
417161100	-138.065
417161200	-119.977
417161300	-138.879
417161400	-120.39
417161500	-142.276
417161600	-117.775
417161700	-144.007
417161800	-115.434
417161900	-142.297
417162000	-120.719
417162100	-134.021
417162200	-118.251
417162300	-144.853
417162400	-117.671
417162500	-135.809
417162600	-120.186
417162700	-146.088
417162800	-119.497
417162900	-137.16
417163000	-117.488
417163100	-145.265
417163200	-118.808
417163300	-145.913
417163400	-118.73
417163500	-134.933
417163600	-119.418
417163700	-138.103
417163800	-118.157
417163900	-141.245
417164000	-119.911
417164100	-143.583
417164200	-122.171
417164300	-141.461
417164400	-118.503
417164500	-143.825
417164600	-121.028
417164700	-143.965
417164800	-120.995
417164900	-141.052
417165000	-119.639
417165100	-148
417165200	-117.353
417165300	-150.45
417165400	-119.959
417165500	-137.738
417165600	-119.338
417165700	-148.709
417165800	-118.749
417165900	-139.443
417166000	-117.858
417166100	-156.978
417166200	-118.936
417166300	-135.301
417166400	-116.935
417166500	-140.592
417166600	-117.54
417166700	-138.706
417166800	-118.583
417166900	-141.225
417167000	-119.168
417167100	-138.843
417167200	-120.229
417167300	-136.037
417167400	-119.485
417167500	-137.196
417167600	-119.969
417167700	-134.922
417167800	-117.665
417167900	-131.642
417168000	-119.148
417168100	-139.048
417168200	-118.657
417168300	-138.384
417168400	-119.589
417168500	-138.092
417168600	-118.33
417168700	-137.862
417168800	-119.167
417168900	-143.66
417169000	-117.812
417169100	-138.628
417169200	-119.358
417169300	-141.299
417169400	-118.474
417169500	-146.585
417169600	-118.858
417169700	-136.453
417169800	-119.165
417169900	-137.104
417170000	-122.261
417170100	-150.983
417170200	-120.463
417170300	-138.796
417170400	-119.103
417170500	-137.324
417170600	-120.871
417170700	-135.589
417170800	-118.952
417170900	-134.923
417171000	-118.926
417171100	-146.038
417171200	-113.269
417171300	-144.333
417171400	-118.182
417171500	-137.306
417171600	-116.942
417171700	-138.554
417171800	-118.053
417171900	-140.406
417172000	-119.904
417172100	-138.992
417172200	-118.592
417172300	-138.642
417172400	-118.759
417172500	-130.157
417172600	-117.058
417172700	-148.348
417172800	-115.659
417172900	-136.538
417173000	-118.682
417173100	-142.618
417173200	-118.802
417173300	-144.872
417173400	-118.661
417173500	-137.149
417173600	-115.997
417173700	-142.692
417173800	-117.662
417173900	-153.774
417174000	-119.533
417174100	-135.111
417174200	-117.592
417174300	-149.931
417174400	-120.416
417174500	-135.944
417174600	-118.422
417174700	-136.288
417174800	-118.788
417174900	-146.423
417175000	-118.88
417175100	-142.137
417175200	-119.771
417175300	-141.697
417175400	-118.696
417175500	-138.842
417175600	-118.409
417175700	-141.464
417175800	-118.209
417175900	-133.864
417176000	-116.611
417176100	-139.436
417176200	-118.296
417176300	-131.307
417176400	-118.336
417176500	-139.209
417176600	-116.591
417176700	-136.044
417176800	-116.945
417176900	-141.894
417177000	-116.403
417177100	-137.924
417177200	-118.119
417177300	-133.758
417177400	-118.631
417177500	-139.822
417177600	-116.469
417177700	-139.352
417177800	-117.346
417177900	-140.9
417178000	-115.966
417178100	-133.795
417178200	-117.584
417178300	-157.487
417178400	-116.593
417178500	-143.446
417178600	-116.613
417178700	-138.315
417178800	-118.193
417178900	-141.222
417179000	-117.251
417179100	-136.774
417179200	-116.548
417179300	-140.469
417179400	-116.966
417179500	-140.802
417179600	-117.798
417179700	-140.832
417179800	-115.772
417179900	-139.036
417180000	-117.261
417180100	-134.15
417180200	-114.286
417180300	-130.804
417180400	-118.844
417180500	-134.838
417180600	-115.353
417180700	-134.021
417180800	-115.776
417180900	-153.333
417181000	-118.53
417181100	-144.725
417181200	-117.041
417181300	-140.776
417181400	-118.011
417181500	-141.363
417181600	-119.21
417181700	-135.572
417181800	-110.828
417181900	-140.38
417182000	-118.68
417182100	-136.807
417182200	-114.577
417182300	-134.829
417182400	-116.386
417182500	-135.237
417182600	-114.333
417182700	-138.324
417182800	-117.524
417182900	-130.628
417183000	-116.405
417183100	-142.447
417183200	-113.874
417183300	-132.983
417183400	-116.025
417183500	-132.652
417183600	-115.201
417183700	-135.908
417183800	-117.714
417183900	-138.084
417184000	-116.657
417184100	-148.402
417184200	-117.842
417184300	-126.904
417184400	-115.965
417184500	-129.278
417184600	-116.156
417184700	-135.566
417184800	-114.381
417184900	-144.744
417185000	-115.542
417185100	-133.114
417185200	-114.59
417185300	-148.204
417185400	-114.364
417185500	-133.633
417185600	-116.15
417185700	-135.956
417185800	-115.211
417185900	-135.918
417186000	-113.702
417186100	-128.927
417186200	-112.917
417186300	-132.809
417186400	-113.96
417186500	-127.628
417186600	-114.105
417186700	-145.097
417186800	-116.138
417186900	-125.681
417187000	-116.013
417187100	-137.422
417187200	-117.149
417187300	-139.365
417187400	-113.179
417187500	-131.263
417187600	-114.461
417187700	-137.527
417187800	-115.133
417187900	-144.093
417188000	-112.913
417188100	-139.191
417188200	-114.815
417188300	-138.843
417188400	-114.804
417188500	-144.804
417188600	-113.059
417188700	-142.185
417188800	-114.426
417188900	-133.358
417189000	-113.703
417189100	-132.717
417189200	-113.298
417189300	-140.638
417189400	-115.083
417189500	-138.489
417189600	-113.033
417189700	-144.43
417189800	-111.769
417189900	-134.653
417190000	-114.802
417190100	-127.501
417190200	-109.743
417190300	-128.174
417190400	-112.052
417190500	-135.224
417190600	-111.682
417190700	-134.601
417190800	-111.101
417190900	-147.045
417191000	-111.121
417191100	-128.876
417191200	-110.306
417191300	-136.635
417191400	-112.518
417191500	-134.858
417191600	-113.035
417191700	-125.584
417191800	-113.383
417191900	-143.786
417192000	-113.837
417192100	-134.554
417192200	-111.958
417192300	-124.868
417192400	-112.573
417192500	-130.715
417192600	-112.546
417192700	-125.471
417192800	-110.725
417192900	-141.318
417193000	-112.535
417193100	-132.074
417193200	-112.687
417193300	-134.702
417193400	-112.453
417193500	-130.761
417193600	-111.611
417193700	-133.426
417193800	-112.105
417193900	-137.025
417194000	-113.615
417194100	-139.141
417194200	-112.677
417194300	-135.957
417194400	-112.683
417194500	-125.18
417194600	-111.228
417194700	-129.908
417194800	-113.452
417194900	-140.136
417195000	-109.975
417195100	-132.575
417195200	-113.756
417195300	-128.6
417195400	-111.821
417195500	-123.698
417195600	-109.885
417195700	-138.195
417195800	-112.858
417195900	-128.482
417196000	-111.487
417196100	-144.355
417196200	-111.772
417196300	-130.198
417196400	-110.82
417196500	-126.22
417196600	-112.243
417196700	-120.528
417196800	-110.787
417196900	-139.224
417197000	-112.335
417197100	-129.026
417197200	-109.787
417197300	-136.695
417197400	-110.027
417197500	-137.936
417197600	-109.606
417197700	-132.818
417197800	-109.608
417197900	-136.479
417198000	-109.125
417198100	-134.965
417198200	-106.881
417198300	-126.547
417198400	-111.354
417198500	-128.121
417198600	-108.974
417198700	-138.837
417198800	-111.538
417198900	-129.476
417199000	-110.373
417199100	-121.776
417199200	-110.128
417199300	-135.546
417199400	-109.429
417199500	-128.667
417199600	-108.379
417199700	-136.231
417199800	-106.772
417199900	-120.414
417200000	-106.308
417200100	-128.386
417200200	-109.596
417200300	-126.64
417200400	-108.462
417200500	-136.826
417200600	-108.986
417200700	-132.32
417200800	-107.343
417200900	-130.96
417201000	-107.07
417201100	-127.141
417201200	-107.708
417201300	-126.749
417201400	-107.453
417201500	-125.78
417201600	-105.764
417201700	-121.48
417201800	-105.434
417201900	-141.699
417202000	-105.425
417202100	-122.657
417202200	-106.093
417202300	-126.079
417202400	-102.514
417202500	-135.725
417202600	-105.871
417202700	-132.112
417202800	-105.025
417202900	-121.371
417203000	-105.294
417203100	-134.002
417203200	-104.008
417203300	-125.61
417203400	-105.098
417203500	-122.812
417203600	-106.837
417203700	-137.613
417203800	-102.625
417203900	-113.001
417204000	-103.6
417204100	-133.949
417204200	-102.173
417204300	-121.223
417204400	-102.165
417204500	-124.509
417204600	-102.11
417204700	-118.385
417204800	-103.181
417204900	-131.837
417205000	-101.666
417205100	-120.25
417205200	-103.015
417205300	-122.475
417205400	-100.436
417205500	-130.516
417205600	-99.5975
417205700	-114.508
417205800	-100.239
417205900	-144.495
417206000	-96.623
417206100	-118.33
417206200	-98.3368
417206300	-123.664
417206400	-99.421
417206500	-115.131
417206600	-99.6136
417206700	-112.417
417206800	-97.3525
417206900	-116.895
417207000	-100.207
417207100	-124.131
417207200	-95.5409
417207300	-112.596
417207400	-93.8262
417207500	-120.583
417207600	-98.0342
417207700	-124.262
417207800	-93.506
417207900	-120.016
417208000	-91.6007
417208100	-111.893
417208200	-91.4226
417208300	-113.712
417208400	-90.8518
417208500	-112.915
417208600	-86.4327
417208700	-106.147
417208800	-83.6837
417208900	-95.9619
417209000	-79.8666
417209100	-99.7246
417209200	-59.9363
417209300	-78.0982
417209400	-38.2444
417209500	-85.4603
417209600	-75.9314
417209700	-99.7498
417209800	-81.5387
417209900	-116.347
417210000	-88.0345
417210100	-116.813
417210200	-89.6296
417210300	-121.343
417210400	-90.7403
417210500	-108.777
417210600	-90.4945
417210700	-115.067
417210800	-93.5021
417210900	-113.283
417211000	-96.8316
417211100	-116.381
417211200	-98.0062
417211300	-110.538
417211400	-96.726
417211500	-121.243
417211600	-98.8534
417211700	-115.16
417211800	-99.0727
417211900	-115.408
417212000	-96.7393
417212100	-124.942
417212200	-99.6307
417212300	-131.756
417212400	-95.652
417212500	-129.029
417212600	-96.5224
417212700	-122.386
417212800	-101.347
417212900	-116.135
417213000	-99.9109
417213100	-110.38
417213200	-100.884
417213300	-113.085
417213400	-99.7285
417213500	-120.295
417213600	-101.68
417213700	-124.434
417213800	-100.947
417213900	-135.121
417214000	-101.337
417214100	-138.104
417214200	-103.057
417214300	-123.9
417214400	-104.954
417214500	-127.117
417214600	-104.524
417214700	-116.129
417214800	-103.598
417214900	-142.316
417215000	-103.016
417215100	-124.821
417215200	-105.437
417215300	-136.401
417215400	-105.978
417215500	-123.988
417215600	-105.289
417215700	-122.983
417215800	-104.524
417215900	-125.238
417216000	-104.834
417216100	-124.992
417216200	-102.956
417216300	-121.201
417216400	-107.029
417216500	-128.324
417216600	-106.747
417216700	-118.606
417216800	-104.76
417216900	-142.494
417217000	-105.003
417217100	-120.326
417217200	-108.335
417217300	-130.417
417217400	-107.215
417217500	-132.967
417217600	-107.618
417217700	-123.877
417217800	-107.335
417217900	-135.558
417218000	-105.765
417218100	-128.603
417218200	-109.074
417218300	-131.034
417218400	-107.401
417218500	-133.86
417218600	-108.976
417218700	-130.509
417218800	-108.567
417218900	-120.527
417219000	-106.785
417219100	-124.446
417219200	-109.238
417219300	-123.738
417219400	-109.025
417219500	-122.42
417219600	-109.632
417219700	-130.702
417219800	-108.414
417219900	-133.41
417220000	-112.596
417220100	-126.204
417220200	-110.021
417220300	-121.833
417220400	-109.874
417220500	-129.683
417220600	-105.786
417220700	-131.28
417220800	-109.803
417220900	-142.624
417221000	-110.772
417221100	-125.941
417221200	-109.432
417221300	-122.131
417221400	-108.603
417221500	-127.547
417221600	-112.588
417221700	-129.21
417221800	-110.966
417221900	-128.406
417222000	-112.086
417222100	-148.494
417222200	-111.62
417222300	-139.754
417222400	-110.2
417222500	-128.844
417222600	-112.111
417222700	-123.594
417222800	-110.898
417222900	-135.641
417223000	-113.111
417223100	-139.622
417223200	-108.05
417223300	-133.211
417223400	-111.621
417223500	-128.708
417223600	-110.556
417223700	-144.59
417223800	-114.839
417223900	-139.285
417224000	-110.179
417224100	-137.03
417224200	-111.598
417224300	-142.78
417224400	-112.173
417224500	-129.856
417224600	-112.082
417224700	-131.649
417224800	-111.978
417224900	-132.02
417225000	-110.24
417225100	-132.768
417225200	-110.326
417225300	-140.554
417225400	-111.391
417225500	-127.742
417225600	-112.104
417225700	-125.285
417225800	-111.769
417225900	-130.965
417226000	-112.353
417226100	-133.851
417226200	-113.955
417226300	-134.877
417226400	-113.11
417226500	-125.396
417226600	-112.488
417226700	-127.284
417226800	-114.188
417226900	-136.611
417227000	-112.857
417227100	-141.515
417227200	-113.424
417227300	-142.023
417227400	-110.899
417227500	-130.306
417227600	-113.153
417227700	-137.441
417227800	-110.212
417227900	-127.206
417228000	-115.018
417228100	-134.563
417228200	-114.086
417228300	-139.636
417228400	-114
417228500	-132.733
417228600	-110.826
417228700	-138.951
417228800	-113.701
417228900	-132.895
417229000	-112.777
417229100	-132.592
417229200	-113.418
417229300	-143.568
417229400	-113.871
417229500	-140.207
417229600	-113.456
417229700	-143.41
417229800	-118.316
417229900	-132.725
417230000	-113.192
417230100	-138.12
417230200	-113.422
417230300	-139.847
417230400	-112.743
417230500	-143.053
417230600	-112.652
417230700	-139.079
417230800	-115.928
417230900	-138.879
417231000	-116.774
417231100	-139.233
417231200	-115.601
417231300	-131.281
417231400	-112.933
417231500	-141.269
417231600	-118.046
417231700	-131.614
417231800	-116.171
417231900	-134.705
417232000	-116.853
417232100	-134.395
417232200	-115.154
417232300	-130.76
417232400	-115.523
417232500	-133.42
417232600	-110.866
417232700	-127.166
417232800	-114.023
417232900	-132.07
417233000	-112.557
417233100	-134.651
417233200	-115.348
417233300	-135.394
417233400	-116.023
417233500	-137.675
417233600	-116.098
417233700	-135.901
417233800	-112.419
417233900	-135.99
417234000	-113.337
417234100	-139.178
417234200	-113.929
417234300	-142.982
417234400	-116.251
417234500	-141.384
417234600	-115.832
417234700	-142.191
417234800	-116.532
417234900	-129.318
417235000	-115.459
417235100	-133.002
417235200	-115.503
417235300	-137.657
417235400	-111.344
417235500	-132.835
417235600	-117.775
417235700	-137.104
417235800	-115.228
417235900	-160.11
417236000	-112.859
417236100	-129.565
417236200	-114.806
417236300	-142.592
417236400	-114.781
417236500	-139.555
417236600	-117.089
417236700	-144.051
417236800	-117.512
417236900	-131.213
417237000	-112.244
417237100	-146.052
417237200	-117.019
417237300	-137.739
417237400	-115.166
417237500	-134.287
417237600	-117.855
417237700	-137.351
417237800	-116.329
417237900	-153.472
417238000	-116.568
417238100	-140.553
417238200	-116.691
417238300	-135.1
417238400	-116.907
417238500	-146.545
417238600	-117.938
417238700	-144.993
417238800	-115.826
417238900	-133.947
417239000	-117.004
417239100	-140.351
417239200	-116.515
417239300	-137.983
417239400	-115.74
417239500	-139.463
417239600	-118.51
417239700	-141.886
417239800	-118.72
417239900	-133.809
417240000	-114.411
417240100	-133.942
417240200	-115.428
417240300	-143.813
417240400	-114.867
417240500	-134.318
417240600	-117.022
417240700	-137.117
417240800	-115.614
417240900	-132.135
417241000	-117.074
417241100	-129.78
417241200	-117.393
417241300	-132.058
417241400	-116.496
417241500	-138.539
417241600	-116.499
417241700	-143.374
417241800	-115.853
417241900	-139.35
417242000	-117.367
417242100	-136.405
417242200	-119.132
417242300	-146.446
417242400	-117.947
417242500	-145.111
417242600	-117.882
417242700	-138.617
417242800	-118.615
417242900	-134.59
417243000	-115.441
417243100	-136.24
417243200	-115.444
417243300	-132.286
417243400	-118.949
417243500	-136.228
417243600	-118.557
417243700	-141.489
417243800	-119.274
417243900	-141.854
417244000	-115.845
417244100	-138.131
417244200	-118.288
417244300	-159.939
417244400	-116.732
417244500	-139.034
417244600	-118.353
417244700	-143.759
417244800	-117.892
417244900	-133.335
417245000	-118.304
417245100	-136.252
417245200	-116.515
417245300	-131.803
417245400	-118.832
417245500	-138.544
417245600	-118.103
417245700	-146.458
417245800	-117.726
417245900	-141.357
417246000	-117.548
417246100	-145.1
417246200	-118.331
417246300	-156.106
417246400	-117.981
417246500	-134.134
417246600	-118.481
417246700	-135.633
417246800	-118.107
417246900	-138.848
417247000	-117.972
417247100	-140.073
417247200	-118.601
417247300	-131.075
417247400	-117.423
417247500	-139.111
417247600	-118.668
417247700	-143.56
417247800	-116.837
417247900	-140.335
417248000	-118.796
417248100	-146.458
417248200	-118.908
417248300	-138.279
417248400	-119.643
417248500	-147.349
417248600	-116.307
417248700	-144.972
417248800	-118.338
417248900	-136.713
417249000	-118.875
417249100	-136.796
417249200	-119.939
417249300	-141.53
417249400	-120.932
417249500	-141.269
417249600	-117.561
417249700	-140.686
417249800	-120.082
[truncated: 18,002 more rows]
