# Supplementary material for: Passive frequency comb generation at radiofrequency for ranging applications
Source: Nat Commun. 2024 Apr 2;15:2844. doi: 10.1038/s41467-024-46940-2 (PMC10987526; doi:10.1038/s41467-024-46940-2)
Supplement: Supplementary file 5 — Source Data [file 41467_2024_46940_MOESM5_ESM.zip › Figure3_Data/836_10MHz_-08_20dBm.xlsx]

## Sheet: Sheet1
frequency (Hz)	power (dBm)
417050000	-124.694
417050100	-141.394
417050200	-122.241
417050300	-142.157
417050400	-122.663
417050500	-155.811
417050600	-121.088
417050700	-146.931
417050800	-124.444
417050900	-152.913
417051000	-122.821
417051100	-142.368
417051200	-121.705
417051300	-137.399
417051400	-121.639
417051500	-148.31
417051600	-124.143
417051700	-150.414
417051800	-122.501
417051900	-138.56
417052000	-123.523
417052100	-136.98
417052200	-121.988
417052300	-153.001
417052400	-120.754
417052500	-138.776
417052600	-120.766
417052700	-151.597
417052800	-124.29
417052900	-145.683
417053000	-123.478
417053100	-145.591
417053200	-124.684
417053300	-140.604
417053400	-124.294
417053500	-147.825
417053600	-123.475
417053700	-145.969
417053800	-123.277
417053900	-139.77
417054000	-119.8
417054100	-148.993
417054200	-122.443
417054300	-144.969
417054400	-125.397
417054500	-167.735
417054600	-121.279
417054700	-141.806
417054800	-125.175
417054900	-142.152
417055000	-121.916
417055100	-150.595
417055200	-126.659
417055300	-138.114
417055400	-124.254
417055500	-142.757
417055600	-122.785
417055700	-143.094
417055800	-122.815
417055900	-136.061
417056000	-123.97
417056100	-148.445
417056200	-124.349
417056300	-140.403
417056400	-120.177
417056500	-153.636
417056600	-122.881
417056700	-144.143
417056800	-122.961
417056900	-143.721
417057000	-120.621
417057100	-142.082
417057200	-119.252
417057300	-155.004
417057400	-119.881
417057500	-140.493
417057600	-123.757
417057700	-134.941
417057800	-122.696
417057900	-143.502
417058000	-122.842
417058100	-139.037
417058200	-119.989
417058300	-144.743
417058400	-125.298
417058500	-141.577
417058600	-122.222
417058700	-138.605
417058800	-124.08
417058900	-143.023
417059000	-121.765
417059100	-146.944
417059200	-122.209
417059300	-139.9
417059400	-122.591
417059500	-144.189
417059600	-125.026
417059700	-149.819
417059800	-121.912
417059900	-137.887
417060000	-118.472
417060100	-147.526
417060200	-122.486
417060300	-157.188
417060400	-121.364
417060500	-144.043
417060600	-121.869
417060700	-138.901
417060800	-123.233
417060900	-138.37
417061000	-123.244
417061100	-149.647
417061200	-123.493
417061300	-143.637
417061400	-120.405
417061500	-139.362
417061600	-122.795
417061700	-135.5
417061800	-120.542
417061900	-145.156
417062000	-122.718
417062100	-135.215
417062200	-122.542
417062300	-144.686
417062400	-122.454
417062500	-137.948
417062600	-119.811
417062700	-145.873
417062800	-119.845
417062900	-143.262
417063000	-122.317
417063100	-143.794
417063200	-122.33
417063300	-138.43
417063400	-125.061
417063500	-142.255
417063600	-121.876
417063700	-158.722
417063800	-121.746
417063900	-144.309
417064000	-122.309
417064100	-136.619
417064200	-120.507
417064300	-136.884
417064400	-120.036
417064500	-141.702
417064600	-121.138
417064700	-136.518
417064800	-125.586
417064900	-149.876
417065000	-122.593
417065100	-144.516
417065200	-122.194
417065300	-138.176
417065400	-122.288
417065500	-142.262
417065600	-122.002
417065700	-139.452
417065800	-122.895
417065900	-141.818
417066000	-121.996
417066100	-149.773
417066200	-120.225
417066300	-139.218
417066400	-120.906
417066500	-149.401
417066600	-121.228
417066700	-143.631
417066800	-120.324
417066900	-135.061
417067000	-121.305
417067100	-142.611
417067200	-120.148
417067300	-145.798
417067400	-119.907
417067500	-140.088
417067600	-123.229
417067700	-149.498
417067800	-124.512
417067900	-162.273
417068000	-123.032
417068100	-148.47
417068200	-120.99
417068300	-153.207
417068400	-123.649
417068500	-158.224
417068600	-120.415
417068700	-142.807
417068800	-121.112
417068900	-137.815
417069000	-121.601
417069100	-140.923
417069200	-124.294
417069300	-136.573
417069400	-120.176
417069500	-148.693
417069600	-121.136
417069700	-139.979
417069800	-123.776
417069900	-140.351
417070000	-118.746
417070100	-151.564
417070200	-123.978
417070300	-148.06
417070400	-120.619
417070500	-141.981
417070600	-119.556
417070700	-146.097
417070800	-120.802
417070900	-141.849
417071000	-121.475
417071100	-145.248
417071200	-119.692
417071300	-140.153
417071400	-120.152
417071500	-137.982
417071600	-122.12
417071700	-141.197
417071800	-123.045
417071900	-145.372
417072000	-121.121
417072100	-144.952
417072200	-121.28
417072300	-136.11
417072400	-123.386
417072500	-141.772
417072600	-120.482
417072700	-146.791
417072800	-124.19
417072900	-136.281
417073000	-125.108
417073100	-134.132
417073200	-122.421
417073300	-146.583
417073400	-122.881
417073500	-139.494
417073600	-121.574
417073700	-141.535
417073800	-121.827
417073900	-141.728
417074000	-124.186
417074100	-137.316
417074200	-119.305
417074300	-146.642
417074400	-122.154
417074500	-152.618
417074600	-121.535
417074700	-139.513
417074800	-123.197
417074900	-151.162
417075000	-121.535
417075100	-137.48
417075200	-121.508
417075300	-140.817
417075400	-121.897
417075500	-145.737
417075600	-121.004
417075700	-136.269
417075800	-121.874
417075900	-145.729
417076000	-118.646
417076100	-144.196
417076200	-121.304
417076300	-142.279
417076400	-121.602
417076500	-143.783
417076600	-122.991
417076700	-147.683
417076800	-124.516
417076900	-146.096
417077000	-119.512
417077100	-155.724
417077200	-123.035
417077300	-134.215
417077400	-122.185
417077500	-157.052
417077600	-122.274
417077700	-142.869
417077800	-121.187
417077900	-139.466
417078000	-122.016
417078100	-141.231
417078200	-120.53
417078300	-143.457
417078400	-122.12
417078500	-151.161
417078600	-122.11
417078700	-141.996
417078800	-122.704
417078900	-139.097
417079000	-121.416
417079100	-138.487
417079200	-121.416
417079300	-145.232
417079400	-121.625
417079500	-138.757
417079600	-120.711
417079700	-145.642
417079800	-121.401
417079900	-148.509
417080000	-122.361
417080100	-144.84
417080200	-121.854
417080300	-133.484
417080400	-121.204
417080500	-147.599
417080600	-119.38
417080700	-152.491
417080800	-121.252
417080900	-134.351
417081000	-121.965
417081100	-143.334
417081200	-121.146
417081300	-137.737
417081400	-121.137
417081500	-144.021
417081600	-123.628
417081700	-139.627
417081800	-121.901
417081900	-145.65
417082000	-120.69
417082100	-133.417
417082200	-120.513
417082300	-140.881
417082400	-123.002
417082500	-144.215
417082600	-119.591
417082700	-146.34
417082800	-119.78
417082900	-138.769
417083000	-119.827
417083100	-150.358
417083200	-118.577
417083300	-144.084
417083400	-118.521
417083500	-138.027
417083600	-120.199
417083700	-142.445
417083800	-120.799
417083900	-147.223
417084000	-122.875
417084100	-139.113
417084200	-119.922
417084300	-151.249
417084400	-124.041
417084500	-148.722
417084600	-119.946
417084700	-138.516
417084800	-119.148
417084900	-149.404
417085000	-121.209
417085100	-143.577
417085200	-121.675
417085300	-149.032
417085400	-120.418
417085500	-141.849
417085600	-120.404
417085700	-143.064
417085800	-120.262
417085900	-143.646
417086000	-120.423
417086100	-154.995
417086200	-123.829
417086300	-138.69
417086400	-120.498
417086500	-140.61
417086600	-121.77
417086700	-141.012
417086800	-121.377
417086900	-140.569
417087000	-118.74
417087100	-140.988
417087200	-120.983
417087300	-137.957
417087400	-121.566
417087500	-142.361
417087600	-120.646
417087700	-138.061
417087800	-121.095
417087900	-133.405
417088000	-122.223
417088100	-134.798
417088200	-119.568
417088300	-138.182
417088400	-120.958
417088500	-143.406
417088600	-120.448
417088700	-135.896
417088800	-122.71
417088900	-143.348
417089000	-120.212
417089100	-142.967
417089200	-119.051
417089300	-151.576
417089400	-123.073
417089500	-153.389
417089600	-121.763
417089700	-141.324
417089800	-122.308
417089900	-133.918
417090000	-119.966
417090100	-144.752
417090200	-120.574
417090300	-143.171
417090400	-122.765
417090500	-137.063
417090600	-122.388
417090700	-142.339
417090800	-117.98
417090900	-137.26
417091000	-119.604
417091100	-133.078
417091200	-121.411
417091300	-140.742
417091400	-118.482
417091500	-136.414
417091600	-118.107
417091700	-132.541
417091800	-118.776
417091900	-147.259
417092000	-120.963
417092100	-136.73
417092200	-120.958
417092300	-130.513
417092400	-122.528
417092500	-140.797
417092600	-120.834
417092700	-147.403
417092800	-120.928
417092900	-135.804
417093000	-119.562
417093100	-141.843
417093200	-119.403
417093300	-142.442
417093400	-120.62
417093500	-143.162
417093600	-121.025
417093700	-150.882
417093800	-120.557
417093900	-149.646
417094000	-123.352
417094100	-139.281
417094200	-123.077
417094300	-146.873
417094400	-121.613
417094500	-144.609
417094600	-121.701
417094700	-150.842
417094800	-120.916
417094900	-136.722
417095000	-122.331
417095100	-144.961
417095200	-119.17
417095300	-142.244
417095400	-119.77
417095500	-134.646
417095600	-120.21
417095700	-148.365
417095800	-122.653
417095900	-135.612
417096000	-120.989
417096100	-151.801
417096200	-121.044
417096300	-138.033
417096400	-119.296
417096500	-141.376
417096600	-116.624
417096700	-142.954
417096800	-118.862
417096900	-137.016
417097000	-119.819
417097100	-145.179
417097200	-122.438
417097300	-139.572
417097400	-121.635
417097500	-141.373
417097600	-121.655
417097700	-149.549
417097800	-115.916
417097900	-139.184
417098000	-120.832
417098100	-148.624
417098200	-117.199
417098300	-131.321
417098400	-123.324
417098500	-138.744
417098600	-120.474
417098700	-150.382
417098800	-118.529
417098900	-136.885
417099000	-117.713
417099100	-137.405
417099200	-118.835
417099300	-149.615
417099400	-118.035
417099500	-135.042
417099600	-118.473
417099700	-143.919
417099800	-121.652
417099900	-133.509
417100000	-120.172
417100100	-144.086
417100200	-120.559
417100300	-140.471
417100400	-120.597
417100500	-130.304
417100600	-122.291
417100700	-139.787
417100800	-118.691
417100900	-143.125
417101000	-118.716
417101100	-142.29
417101200	-121.491
417101300	-136.478
417101400	-118.871
417101500	-130.981
417101600	-119.624
417101700	-138.346
417101800	-118.511
417101900	-146.231
417102000	-120.049
417102100	-132.591
417102200	-120.484
417102300	-137.045
417102400	-121.109
417102500	-137.987
417102600	-120.667
417102700	-141.904
417102800	-118.807
417102900	-140.476
417103000	-117.898
417103100	-143.543
417103200	-120.802
417103300	-142.247
417103400	-122.048
417103500	-134.456
417103600	-120.694
417103700	-151.02
417103800	-117.936
417103900	-138.191
417104000	-118.421
417104100	-137.781
417104200	-120.585
417104300	-136.971
417104400	-121.981
417104500	-148.583
417104600	-120.879
417104700	-136.558
417104800	-117.795
417104900	-134.332
417105000	-121.227
417105100	-143.361
417105200	-118.391
417105300	-141.356
417105400	-121.591
417105500	-145.897
417105600	-119.744
417105700	-146.13
417105800	-119.758
417105900	-142.326
417106000	-117.586
417106100	-152.74
417106200	-120.079
417106300	-143.109
417106400	-120.446
417106500	-145.532
417106600	-121.975
417106700	-145.939
417106800	-117.54
417106900	-138.016
417107000	-119.669
417107100	-143.275
417107200	-118.964
417107300	-137.812
417107400	-118.421
417107500	-137.76
417107600	-119.765
417107700	-147.112
417107800	-120.979
417107900	-136.664
417108000	-122.227
417108100	-131.641
417108200	-120.194
417108300	-133.814
417108400	-120.735
417108500	-154.545
417108600	-120.566
417108700	-137.96
417108800	-121.445
417108900	-147.597
417109000	-119.03
417109100	-136.465
417109200	-120.356
417109300	-143.86
417109400	-118.62
417109500	-144.154
417109600	-115.832
417109700	-148.169
417109800	-123.182
417109900	-140.725
417110000	-117.885
417110100	-143.259
417110200	-120.706
417110300	-146.83
417110400	-121.735
417110500	-145.053
417110600	-120.96
417110700	-140.831
417110800	-120.772
417110900	-147.526
417111000	-121.679
417111100	-148.861
417111200	-120.712
417111300	-136.619
417111400	-120.148
417111500	-138.928
417111600	-119.493
417111700	-158.828
417111800	-122.463
417111900	-145.143
417112000	-120.533
417112100	-145.608
417112200	-120.199
417112300	-142.845
417112400	-117.703
417112500	-137.589
417112600	-121.452
417112700	-137.538
417112800	-120.334
417112900	-135.518
417113000	-121.4
417113100	-138.33
417113200	-119.127
417113300	-134.304
417113400	-120.245
417113500	-140.57
417113600	-119.654
417113700	-145.266
417113800	-120.219
417113900	-142.034
417114000	-119.894
417114100	-141.823
417114200	-118.725
417114300	-139.416
417114400	-121.97
417114500	-141.094
417114600	-121.374
417114700	-146.503
417114800	-119.839
417114900	-145.325
417115000	-123.188
417115100	-137.133
417115200	-121.196
417115300	-134.572
417115400	-120.5
417115500	-149.949
417115600	-119.459
417115700	-142.78
417115800	-119.902
417115900	-136.316
417116000	-121.43
417116100	-148.482
417116200	-120.521
417116300	-133.844
417116400	-119.755
417116500	-144.73
417116600	-120.783
417116700	-138.49
417116800	-118.024
417116900	-142.436
417117000	-119.004
417117100	-141.505
417117200	-119.432
417117300	-142.196
417117400	-119.73
417117500	-145.782
417117600	-123.534
417117700	-146.879
417117800	-120.912
417117900	-144.807
417118000	-121.037
417118100	-149.319
417118200	-120.85
417118300	-140.109
417118400	-122.364
417118500	-139.653
417118600	-117.781
417118700	-139.014
417118800	-120.196
417118900	-150.62
417119000	-120.092
417119100	-147.525
417119200	-121.855
417119300	-149.538
417119400	-119.097
417119500	-133.787
417119600	-120.418
417119700	-140.028
417119800	-121.072
417119900	-146.396
417120000	-121.803
417120100	-140.031
417120200	-120.864
417120300	-138.504
417120400	-121.642
417120500	-143.53
417120600	-118.995
417120700	-143.798
417120800	-119.157
417120900	-129.844
417121000	-119.726
417121100	-142.351
417121200	-121.203
417121300	-134.866
417121400	-119.54
417121500	-151.866
417121600	-123.001
417121700	-143.068
417121800	-121.025
417121900	-142.071
417122000	-118.681
417122100	-140.073
417122200	-120.057
417122300	-142.154
417122400	-120.431
417122500	-139.992
417122600	-121.927
417122700	-145.515
417122800	-119.926
417122900	-143.282
417123000	-120.2
417123100	-141.735
417123200	-121.117
417123300	-146.484
417123400	-122.088
417123500	-147.759
417123600	-121.347
417123700	-143.039
417123800	-120.547
417123900	-137.994
417124000	-120.754
417124100	-148.102
417124200	-120.748
417124300	-144.949
417124400	-120.15
417124500	-147.481
417124600	-118.248
417124700	-136.345
417124800	-119.288
417124900	-140.329
417125000	-120.61
417125100	-143.667
417125200	-122.139
417125300	-146.173
417125400	-123.643
417125500	-142.306
417125600	-119.991
417125700	-136.94
417125800	-121.043
417125900	-138.145
417126000	-118.93
417126100	-150.011
417126200	-119.266
417126300	-153.521
417126400	-120.239
417126500	-142.224
417126600	-118.468
417126700	-131.603
417126800	-121.179
417126900	-145.474
417127000	-119.691
417127100	-158.135
417127200	-119.237
417127300	-141.195
417127400	-121.191
417127500	-155.749
417127600	-118.765
417127700	-135.334
417127800	-121.862
417127900	-134.015
417128000	-122.858
417128100	-147.252
417128200	-120.208
417128300	-140.952
417128400	-120.128
417128500	-139.421
417128600	-121.747
417128700	-138.594
417128800	-121.428
417128900	-137.892
417129000	-121.851
417129100	-142.949
417129200	-121.72
417129300	-165.53
417129400	-118.269
417129500	-138.792
417129600	-119.052
417129700	-137.069
417129800	-122.729
417129900	-142.675
417130000	-119.44
417130100	-140.741
417130200	-121.735
417130300	-144.672
417130400	-119.23
417130500	-151.43
417130600	-122.768
417130700	-137.244
417130800	-119.737
417130900	-141.132
417131000	-120.011
417131100	-134.141
417131200	-119.015
417131300	-141.214
417131400	-122.838
417131500	-145.094
417131600	-118.789
417131700	-147.715
417131800	-120.451
417131900	-138.853
417132000	-120.466
417132100	-138.659
417132200	-120.734
417132300	-139.594
417132400	-121.45
417132500	-133.122
417132600	-119.548
417132700	-148.314
417132800	-121.78
417132900	-134.339
417133000	-120.537
417133100	-155.822
417133200	-118.292
417133300	-135.419
417133400	-118.612
417133500	-140.215
417133600	-122.031
417133700	-149.667
417133800	-120.469
417133900	-134.981
417134000	-121.037
417134100	-130.794
417134200	-120.26
417134300	-144.844
417134400	-119.187
417134500	-132.394
417134600	-122.406
417134700	-140.725
417134800	-119.004
417134900	-139.754
417135000	-120.002
417135100	-145.904
417135200	-119.49
417135300	-155.026
417135400	-118.163
417135500	-150.063
417135600	-117.425
417135700	-137.181
417135800	-120.966
417135900	-138.386
417136000	-122.357
417136100	-141.971
417136200	-121.027
417136300	-141.152
417136400	-120.061
417136500	-138.911
417136600	-118.989
417136700	-143.572
417136800	-118.268
417136900	-147.63
417137000	-119.344
417137100	-137.111
417137200	-121.75
417137300	-150.614
417137400	-119.385
417137500	-153.165
417137600	-118.395
417137700	-145.209
417137800	-119.569
417137900	-147.97
417138000	-121.785
417138100	-144.378
417138200	-119.294
417138300	-141.875
417138400	-121.927
417138500	-147.201
417138600	-119.336
417138700	-139.687
417138800	-122.181
417138900	-144.253
417139000	-123.388
417139100	-137.501
417139200	-122.299
417139300	-146.016
417139400	-117.607
417139500	-141.22
417139600	-117.78
417139700	-164.949
417139800	-121.272
417139900	-148.965
417140000	-121.895
417140100	-153.35
417140200	-119.68
417140300	-140.277
417140400	-120.151
417140500	-144.365
417140600	-119.675
417140700	-142.824
417140800	-118.106
417140900	-139.062
417141000	-119.016
417141100	-153.066
417141200	-122.767
417141300	-141.925
417141400	-120.838
417141500	-137.288
417141600	-119.539
417141700	-139.477
417141800	-122.082
417141900	-141.78
417142000	-119.624
417142100	-139.463
417142200	-120.464
417142300	-137.966
417142400	-119.803
417142500	-135.343
417142600	-120.486
417142700	-137.474
417142800	-120.722
417142900	-135.082
417143000	-120.638
417143100	-151.023
417143200	-121.545
417143300	-140.599
417143400	-117.197
417143500	-141.049
417143600	-121.408
417143700	-152.433
417143800	-121.391
417143900	-138.888
417144000	-121.144
417144100	-151.525
417144200	-119.832
417144300	-140.064
417144400	-118.5
417144500	-156.683
417144600	-119.553
417144700	-136.835
417144800	-122.131
417144900	-140.473
417145000	-120.81
417145100	-144.785
417145200	-124.863
417145300	-141.097
417145400	-120.566
417145500	-146.538
417145600	-120.666
417145700	-144.153
417145800	-122.577
417145900	-138.816
417146000	-122.279
417146100	-143.346
417146200	-120.888
417146300	-129.807
417146400	-119.338
417146500	-139.314
417146600	-119.095
417146700	-148.664
417146800	-120.693
417146900	-133.908
417147000	-118.559
417147100	-137.724
417147200	-119.734
417147300	-134.905
417147400	-120.555
417147500	-141.737
417147600	-122.028
417147700	-138.457
417147800	-123.945
417147900	-141.778
417148000	-123.639
417148100	-142.662
417148200	-119.432
417148300	-139.679
417148400	-117.164
417148500	-140.058
417148600	-118.303
417148700	-140.427
417148800	-122.921
417148900	-142.911
417149000	-119.214
417149100	-153.336
417149200	-118.778
417149300	-133.801
417149400	-117.899
417149500	-141.013
417149600	-118.906
417149700	-143.496
417149800	-118.423
417149900	-143.42
417150000	-123.689
417150100	-139.343
417150200	-117.478
417150300	-135.432
417150400	-118.214
417150500	-140.545
417150600	-117.519
417150700	-153.42
417150800	-121.256
417150900	-142.396
417151000	-119.494
417151100	-141.616
417151200	-120.742
417151300	-145.141
417151400	-120.727
417151500	-136.707
417151600	-121.109
417151700	-145.531
417151800	-120.551
417151900	-139.509
417152000	-118.173
417152100	-142.771
417152200	-118.628
417152300	-142.719
417152400	-120.313
417152500	-154.847
417152600	-120.108
417152700	-136.484
417152800	-120.503
417152900	-136.111
417153000	-118.714
417153100	-134.897
417153200	-121.29
417153300	-151.143
417153400	-120.551
417153500	-130.084
417153600	-118.211
417153700	-138.904
417153800	-120.659
417153900	-155.648
417154000	-119.081
417154100	-141.789
417154200	-116.946
417154300	-148.686
417154400	-116.954
417154500	-138.789
417154600	-120.282
417154700	-142.285
417154800	-121.539
417154900	-137.857
417155000	-120.401
417155100	-138.478
417155200	-121.559
417155300	-141.667
417155400	-115.702
417155500	-131.065
417155600	-121.293
417155700	-140.401
417155800	-118.769
417155900	-133.284
417156000	-118.092
417156100	-145.402
417156200	-117.693
417156300	-145.119
417156400	-118.093
417156500	-130.928
417156600	-117.135
417156700	-137.649
417156800	-120.218
417156900	-142.306
417157000	-120.456
417157100	-135.673
417157200	-120.764
417157300	-133.065
417157400	-119.38
417157500	-135.77
417157600	-117.398
417157700	-138.199
417157800	-120.515
417157900	-133.22
417158000	-118.336
417158100	-142.357
417158200	-117.215
417158300	-150.677
417158400	-119.283
417158500	-138.199
417158600	-120.059
417158700	-147.555
417158800	-118.73
417158900	-137.955
417159000	-119.773
417159100	-141.173
417159200	-118.678
417159300	-138.915
417159400	-118.636
417159500	-137.794
417159600	-121.583
417159700	-143.343
417159800	-119.823
417159900	-138.692
417160000	-120.708
417160100	-136.634
417160200	-119.331
417160300	-142.758
417160400	-120.512
417160500	-130.081
417160600	-118.235
417160700	-140.009
417160800	-119.38
417160900	-151.414
417161000	-117.618
417161100	-139.067
417161200	-118.902
417161300	-139.908
417161400	-121.817
417161500	-140.413
417161600	-120.249
417161700	-137.715
417161800	-117.305
417161900	-148.651
417162000	-114.753
417162100	-139.924
417162200	-119.431
417162300	-131.79
417162400	-117.356
417162500	-145.86
417162600	-115.952
417162700	-127.907
417162800	-117.205
417162900	-139.208
417163000	-118.844
417163100	-134.325
417163200	-117.719
417163300	-129.715
417163400	-117.865
417163500	-139.751
417163600	-117.829
417163700	-136.698
417163800	-119.02
417163900	-147.278
417164000	-118.234
417164100	-134.472
417164200	-115.703
417164300	-145.901
417164400	-116.731
417164500	-142.08
417164600	-117.793
417164700	-132.346
417164800	-115.929
417164900	-140.061
417165000	-117.582
417165100	-134.452
417165200	-120.165
417165300	-150.23
417165400	-117.679
417165500	-135.121
417165600	-116.088
417165700	-145.156
417165800	-115.253
417165900	-136.233
417166000	-114.596
417166100	-153.088
417166200	-114.944
417166300	-134.509
417166400	-118.163
417166500	-141.898
417166600	-115.028
417166700	-144.196
417166800	-119.591
417166900	-138.183
417167000	-118.533
417167100	-143.688
417167200	-117.295
417167300	-148.544
417167400	-119.06
417167500	-140.357
417167600	-117.725
417167700	-142.634
417167800	-117.409
417167900	-129.477
417168000	-117.845
417168100	-149.458
417168200	-115.377
417168300	-133.82
417168400	-115.378
417168500	-136.088
417168600	-117.321
417168700	-138.533
417168800	-116.033
417168900	-137.833
417169000	-117.299
417169100	-134.859
417169200	-114.946
417169300	-138.308
417169400	-118.493
417169500	-148.659
417169600	-120.265
417169700	-137.752
417169800	-114.973
417169900	-134.273
417170000	-116.88
417170100	-143.912
417170200	-116.88
417170300	-139.636
417170400	-116.324
417170500	-133.249
417170600	-113.523
417170700	-138.619
417170800	-116.571
417170900	-132.222
417171000	-117.382
417171100	-132.868
417171200	-116.909
417171300	-147.609
417171400	-118.502
417171500	-143.043
417171600	-114.388
417171700	-137.574
417171800	-116.61
417171900	-138.28
417172000	-115.438
417172100	-133.545
417172200	-116.075
417172300	-136.162
417172400	-114.261
417172500	-138.984
417172600	-119.094
417172700	-140.623
417172800	-116.381
417172900	-137.334
417173000	-116.38
417173100	-136.234
417173200	-113.48
417173300	-140.551
417173400	-117.778
417173500	-141.011
417173600	-113.685
417173700	-132.301
417173800	-116.126
417173900	-145.487
417174000	-114.587
417174100	-130.594
417174200	-115.309
417174300	-147.542
417174400	-114.198
417174500	-142.895
417174600	-115.271
417174700	-136.81
417174800	-116.111
417174900	-131.442
417175000	-114.624
417175100	-133.762
417175200	-116.379
417175300	-136.494
417175400	-113.735
417175500	-139.196
417175600	-118.556
417175700	-131.475
417175800	-117.553
417175900	-135.654
417176000	-114.293
417176100	-133.159
417176200	-116.734
417176300	-137.483
417176400	-115.633
417176500	-132.57
417176600	-112.781
417176700	-139.546
417176800	-115.528
417176900	-138.89
417177000	-117.802
417177100	-139.143
417177200	-115.919
417177300	-129.278
417177400	-114.672
417177500	-150.317
417177600	-116.227
417177700	-142.859
417177800	-115.084
417177900	-124.622
417178000	-114.751
417178100	-132.863
417178200	-113.514
417178300	-133.762
417178400	-116.256
417178500	-132.636
417178600	-115.337
417178700	-138.667
417178800	-116.796
417178900	-135.201
417179000	-115.113
417179100	-147.508
417179200	-113.634
417179300	-122.229
417179400	-111.558
417179500	-138.662
417179600	-111.78
417179700	-141.972
417179800	-115.545
417179900	-139.515
417180000	-114.373
417180100	-134.153
417180200	-114.921
417180300	-132.172
417180400	-111.535
417180500	-136.657
417180600	-113.347
417180700	-134.314
417180800	-112.353
417180900	-129.781
417181000	-112.4
417181100	-139.894
417181200	-114.397
417181300	-135.264
417181400	-113.606
417181500	-130.043
417181600	-111.551
417181700	-138.313
417181800	-110.505
417181900	-144.749
417182000	-112.118
417182100	-138.221
417182200	-110.868
417182300	-139.543
417182400	-111.226
417182500	-144.694
417182600	-113.362
417182700	-135.706
417182800	-113.352
417182900	-136.879
417183000	-113.451
417183100	-131.562
417183200	-112.825
417183300	-136.017
417183400	-110.766
417183500	-130.753
417183600	-110.639
417183700	-130.869
417183800	-112.623
417183900	-133.938
417184000	-112.852
417184100	-149.295
417184200	-113.245
417184300	-169.037
417184400	-111.926
417184500	-129.536
417184600	-112.064
417184700	-170.674
417184800	-112.408
417184900	-134.036
417185000	-109.89
417185100	-138.574
417185200	-112.243
417185300	-141.968
417185400	-111.08
417185500	-144.853
417185600	-111.804
417185700	-134.116
417185800	-112.731
417185900	-135.682
417186000	-112.246
417186100	-134.437
417186200	-110.028
417186300	-137.593
417186400	-109.801
417186500	-126.123
417186600	-111.762
417186700	-128.368
417186800	-108.833
417186900	-143.933
417187000	-110.439
417187100	-130.497
417187200	-113.844
417187300	-133.611
417187400	-110.065
417187500	-140.219
417187600	-108.934
417187700	-128.504
417187800	-112.114
417187900	-146.747
417188000	-107.096
417188100	-146.492
417188200	-108.936
417188300	-127.602
417188400	-112.267
417188500	-135.657
417188600	-109.681
417188700	-137.218
417188800	-107.148
417188900	-134.644
417189000	-109.382
417189100	-128.181
417189200	-107.102
417189300	-130.913
417189400	-108.54
417189500	-134.835
417189600	-109.82
417189700	-124.231
417189800	-108.631
417189900	-130.238
417190000	-108.726
417190100	-120.87
417190200	-108.616
417190300	-129.834
417190400	-107.84
417190500	-126.626
417190600	-108.582
417190700	-131.99
417190800	-106.545
417190900	-131.055
417191000	-106.926
417191100	-130.414
417191200	-107.198
417191300	-119.438
417191400	-106.013
417191500	-121.986
417191600	-108.304
417191700	-138.476
417191800	-107.248
417191900	-128.781
417192000	-107.765
417192100	-123.681
417192200	-107.036
417192300	-128.743
417192400	-103.406
417192500	-130.773
417192600	-103.478
417192700	-129.349
417192800	-105.229
417192900	-130.504
417193000	-104.534
417193100	-129.132
417193200	-105.07
417193300	-124.387
417193400	-106.037
417193500	-128.676
417193600	-106.668
417193700	-120.642
417193800	-102.962
417193900	-121.055
417194000	-104.478
417194100	-120.252
417194200	-103.738
417194300	-126.075
417194400	-102.642
417194500	-119.397
417194600	-103.298
417194700	-123.483
417194800	-102.249
417194900	-127.15
417195000	-100.903
417195100	-124.441
417195200	-102.5
417195300	-120.539
417195400	-102.627
417195500	-115.405
417195600	-101.209
417195700	-116.45
417195800	-101.989
417195900	-122.495
417196000	-99.3916
417196100	-123.325
417196200	-100.19
417196300	-118.067
417196400	-99.7778
417196500	-117.706
417196600	-100.26
417196700	-125.477
417196800	-97.8527
417196900	-117.512
417197000	-99.3956
417197100	-115.486
417197200	-99.6791
417197300	-129.689
417197400	-98.3458
417197500	-118.72
417197600	-96.7552
417197700	-109.8
417197800	-96.8478
417197900	-114.348
417198000	-93.6362
417198100	-112.536
417198200	-95.0592
417198300	-111.155
417198400	-93.7196
417198500	-112.356
417198600	-90.5053
417198700	-114.518
417198800	-88.4427
417198900	-104.136
417199000	-85.6038
417199100	-106.041
417199200	-84.5183
417199300	-107.627
417199400	-80.4077
417199500	-94.1428
417199600	-51.7561
417199700	-83.1912
417199800	-40.8431
417199900	-83.7438
417200000	-70.7433
417200100	-95.4258
417200200	-81.8
417200300	-97.615
417200400	-86.0497
417200500	-106.985
417200600	-88.1363
417200700	-108.339
417200800	-90.1263
417200900	-110.927
417201000	-90.8392
417201100	-111.61
417201200	-92.1763
417201300	-116.646
417201400	-91.67
417201500	-105.819
417201600	-96.4966
417201700	-113.015
417201800	-96.5956
417201900	-114.511
417202000	-96.5864
417202100	-117.006
417202200	-98.4886
417202300	-117.357
417202400	-98.135
417202500	-122.044
417202600	-96.4497
417202700	-119.122
417202800	-101.319
417202900	-128.57
417203000	-100.501
417203100	-116.896
417203200	-96.5346
417203300	-110.612
417203400	-100.7
417203500	-112.267
417203600	-99.6195
417203700	-124.112
417203800	-99.8339
417203900	-123.254
417204000	-102.088
417204100	-124.76
417204200	-101.527
417204300	-119.364
417204400	-103.638
417204500	-126.465
417204600	-102.927
417204700	-138.852
417204800	-102.174
417204900	-120.41
417205000	-102.1
417205100	-131.052
417205200	-101.346
417205300	-123.215
417205400	-102.87
417205500	-122.092
417205600	-103.687
417205700	-127.163
417205800	-104.996
417205900	-123.297
417206000	-106.324
417206100	-129.474
417206200	-103.278
417206300	-126.987
417206400	-105.78
417206500	-126.522
417206600	-103.175
417206700	-131.862
417206800	-110.163
417206900	-127.052
417207000	-104.76
417207100	-123.677
417207200	-107.468
417207300	-134.798
417207400	-107.249
417207500	-133.587
417207600	-105.92
417207700	-127.811
417207800	-107.51
417207900	-131.464
417208000	-107.671
417208100	-130.409
417208200	-107.412
417208300	-116.375
417208400	-106.779
417208500	-120.42
417208600	-106.269
417208700	-127.036
417208800	-108.114
417208900	-131.93
417209000	-107.181
417209100	-129.596
417209200	-108.493
417209300	-123.653
417209400	-109.007
417209500	-149.914
417209600	-110.346
417209700	-125.265
417209800	-105.37
417209900	-133.764
417210000	-110.795
417210100	-126.924
417210200	-108.402
417210300	-138.269
417210400	-108.613
417210500	-126.735
417210600	-108.698
417210700	-119.972
417210800	-108.759
417210900	-132.205
417211000	-109.499
417211100	-128.33
417211200	-110.312
417211300	-128.526
417211400	-109.091
417211500	-134.003
417211600	-111.509
417211700	-133.166
417211800	-108.861
417211900	-126.822
417212000	-108.701
417212100	-148.727
417212200	-113.401
417212300	-132.322
417212400	-109.087
417212500	-137.38
417212600	-110.904
417212700	-130.958
417212800	-112.118
417212900	-128.518
417213000	-110.135
417213100	-134.218
417213200	-111.136
417213300	-126.844
417213400	-109.472
417213500	-129.159
417213600	-110.706
417213700	-133.784
417213800	-113.239
417213900	-126.879
417214000	-112.077
417214100	-128.736
417214200	-112.147
417214300	-132.341
417214400	-111.314
417214500	-122.396
417214600	-112.045
417214700	-128.142
417214800	-113.449
417214900	-125.819
417215000	-111.451
417215100	-136.131
417215200	-112.448
417215300	-132.788
417215400	-111.574
417215500	-131.381
417215600	-111.013
417215700	-129.143
417215800	-110.961
417215900	-129.102
417216000	-113.569
417216100	-131.082
417216200	-111.547
417216300	-125.871
417216400	-113.95
417216500	-132.761
417216600	-113.718
417216700	-135.095
417216800	-112.665
417216900	-130.909
417217000	-111.828
417217100	-142.817
417217200	-115.403
417217300	-134.085
417217400	-113.523
417217500	-131.193
417217600	-114.268
417217700	-134.308
417217800	-111.606
417217900	-131.753
417218000	-114.722
417218100	-138.666
417218200	-116.041
417218300	-145.35
417218400	-114.125
417218500	-132.575
417218600	-112.615
417218700	-130.889
417218800	-113.791
417218900	-134.969
417219000	-112.811
417219100	-141.038
417219200	-114.657
417219300	-135.97
417219400	-114.382
417219500	-152.733
417219600	-117.032
417219700	-142.849
417219800	-114.094
417219900	-137.954
417220000	-112.655
417220100	-138.685
417220200	-113.998
417220300	-147.493
417220400	-111.134
417220500	-128.88
417220600	-116.316
417220700	-138.319
417220800	-113.555
417220900	-140.547
417221000	-116.448
417221100	-134.56
417221200	-113.465
417221300	-133.188
417221400	-114.35
417221500	-142.481
417221600	-114.953
417221700	-151.38
417221800	-113.529
417221900	-131.13
417222000	-116.296
417222100	-132.367
417222200	-113.023
417222300	-137.457
417222400	-116.595
417222500	-135.497
417222600	-115.412
417222700	-131.343
417222800	-115.002
417222900	-140.903
417223000	-114.414
417223100	-136.103
417223200	-113.246
417223300	-124.736
417223400	-113.762
417223500	-140.9
417223600	-113.575
417223700	-138.295
417223800	-116.093
417223900	-133.063
417224000	-116.008
417224100	-132.482
417224200	-116.244
417224300	-136.491
417224400	-117.594
417224500	-133.715
417224600	-116.748
417224700	-134.282
417224800	-115.309
417224900	-136.139
417225000	-114.804
417225100	-139.895
417225200	-113.394
417225300	-131.594
417225400	-112.159
417225500	-130.983
417225600	-115.995
417225700	-143.906
417225800	-114.54
417225900	-133.04
417226000	-118.433
417226100	-141.609
417226200	-116.571
417226300	-135.752
417226400	-115.901
417226500	-140.889
417226600	-116.023
417226700	-129.382
417226800	-116.636
417226900	-137.568
417227000	-118.928
417227100	-134.274
417227200	-116.457
417227300	-137.172
417227400	-115.915
417227500	-151.47
417227600	-114.423
417227700	-141.235
417227800	-115.067
417227900	-139.514
417228000	-118.878
417228100	-146.504
417228200	-114.479
417228300	-136.399
417228400	-115.914
417228500	-145.16
417228600	-115.924
417228700	-134.471
417228800	-115.174
417228900	-140.576
417229000	-117.091
417229100	-133.394
417229200	-118.652
417229300	-146.676
417229400	-114.087
417229500	-130.757
417229600	-113.45
417229700	-132.569
417229800	-117.098
417229900	-135.786
417230000	-117.817
417230100	-149.274
417230200	-114.045
417230300	-131.424
417230400	-116.24
417230500	-135.561
417230600	-118.976
417230700	-135.565
417230800	-117.61
417230900	-136.337
417231000	-116.999
417231100	-144.79
417231200	-118.996
417231300	-138.539
417231400	-116.255
417231500	-141.05
417231600	-117.974
417231700	-139.143
417231800	-117.172
417231900	-131.63
417232000	-117.349
417232100	-154.787
417232200	-119.666
417232300	-139.318
417232400	-117.999
417232500	-144.447
417232600	-115.442
417232700	-133.646
417232800	-116.835
417232900	-139.71
417233000	-120.284
417233100	-138.659
417233200	-116.956
417233300	-136.562
417233400	-113.977
417233500	-139.565
417233600	-117.378
417233700	-141.484
417233800	-118.475
417233900	-143.362
417234000	-115.876
417234100	-140.746
417234200	-119.403
417234300	-137.832
417234400	-116.047
417234500	-129.982
417234600	-115.586
417234700	-128.496
417234800	-118.228
417234900	-136.607
417235000	-116.551
417235100	-132.176
417235200	-116.596
417235300	-134.208
417235400	-114.528
417235500	-137.494
417235600	-118.096
417235700	-139.047
417235800	-117.971
417235900	-136.834
417236000	-116.949
417236100	-143.566
417236200	-116.949
417236300	-140.361
417236400	-118.845
417236500	-139.678
417236600	-116.777
417236700	-149.138
417236800	-118.677
417236900	-136.088
417237000	-116.34
417237100	-149.266
417237200	-120.202
417237300	-142.577
417237400	-117.412
417237500	-146.137
417237600	-118.063
417237700	-134.841
417237800	-120.208
417237900	-140.716
417238000	-119.02
417238100	-139.8
417238200	-118.326
417238300	-150.039
417238400	-119.069
417238500	-136.834
417238600	-117.093
417238700	-130.708
417238800	-117.001
417238900	-138.996
417239000	-121.026
417239100	-140.578
417239200	-118.699
417239300	-143.523
417239400	-118.321
417239500	-134.15
417239600	-119.896
417239700	-132.823
417239800	-118.762
417239900	-136.442
417240000	-118.101
417240100	-134.567
417240200	-115.9
417240300	-147.839
417240400	-118.162
417240500	-134.386
417240600	-118.746
417240700	-147.126
417240800	-118.148
417240900	-148.284
417241000	-120.525
417241100	-135.087
417241200	-119.908
417241300	-154.829
417241400	-117.895
417241500	-137.325
417241600	-120.23
417241700	-141.04
417241800	-119.769
417241900	-131.692
417242000	-117.392
417242100	-148.897
417242200	-116.867
417242300	-141.297
417242400	-119.003
417242500	-142.131
417242600	-117.614
417242700	-151.783
417242800	-122.247
417242900	-146.182
417243000	-114.719
417243100	-139.397
417243200	-118.95
417243300	-147.134
417243400	-119.144
417243500	-133.851
417243600	-118.909
417243700	-148.695
417243800	-121.446
417243900	-138.696
417244000	-119.819
417244100	-134.453
417244200	-119.176
417244300	-141.173
417244400	-118.239
417244500	-147.123
417244600	-119.446
417244700	-137.182
417244800	-119.349
417244900	-136.422
417245000	-122.087
417245100	-154.63
417245200	-122.177
417245300	-145.226
417245400	-120.348
417245500	-140.459
417245600	-117.847
417245700	-153.324
417245800	-121.178
417245900	-136.791
417246000	-118.529
417246100	-135.248
417246200	-120.573
417246300	-143.103
417246400	-120.352
417246500	-148.317
417246600	-121.094
417246700	-143.356
417246800	-118.242
417246900	-148.416
417247000	-120.198
417247100	-140.355
417247200	-118.092
417247300	-136.724
417247400	-120.714
417247500	-135.25
417247600	-121.095
417247700	-145.981
417247800	-121.235
417247900	-140.529
417248000	-118.623
417248100	-137.637
417248200	-119.78
417248300	-141.866
417248400	-120.189
417248500	-147.65
417248600	-121.025
417248700	-134.485
417248800	-121.609
417248900	-150.609
417249000	-119.028
417249100	-144.801
417249200	-118.857
417249300	-143.291
417249400	-118.326
417249500	-158.501
417249600	-120.921
417249700	-138.751
417249800	-118.24
[truncated: 18,002 more rows]
