# Supplementary material for: Passive frequency comb generation at radiofrequency for ranging applications
Source: Nat Commun. 2024 Apr 2;15:2844. doi: 10.1038/s41467-024-46940-2 (PMC10987526; doi:10.1038/s41467-024-46940-2)
Supplement: Supplementary file 5 — Source Data [file 41467_2024_46940_MOESM5_ESM.zip › Figure3_Data/836_10MHz_-08_30dBm.xlsx]

## Sheet: Sheet1
frequency (Hz)	power (dBm)
417050000	-124.454
417050100	-146.499
417050200	-123.079
417050300	-137.011
417050400	-123.203
417050500	-141.78
417050600	-120.487
417050700	-149.758
417050800	-123.326
417050900	-162.409
417051000	-121.009
417051100	-153.312
417051200	-122.568
417051300	-150.554
417051400	-126.576
417051500	-152.245
417051600	-124.885
417051700	-159.764
417051800	-126.319
417051900	-144.76
417052000	-121.851
417052100	-144.923
417052200	-125.584
417052300	-145.228
417052400	-120.98
417052500	-138.074
417052600	-119.924
417052700	-145.841
417052800	-122.209
417052900	-162.175
417053000	-122.978
417053100	-141.755
417053200	-122.931
417053300	-137.06
417053400	-121.657
417053500	-149.877
417053600	-124.11
417053700	-148.223
417053800	-124.527
417053900	-148.771
417054000	-124.96
417054100	-137.735
417054200	-117.66
417054300	-137.557
417054400	-122.613
417054500	-142.75
417054600	-124.665
417054700	-152.558
417054800	-123.244
417054900	-143.484
417055000	-123.517
417055100	-138.883
417055200	-124.244
417055300	-143.908
417055400	-123.607
417055500	-143.688
417055600	-124.088
417055700	-139.273
417055800	-120.958
417055900	-138.808
417056000	-124.171
417056100	-145.577
417056200	-124.591
417056300	-147.24
417056400	-123.283
417056500	-149.717
417056600	-123.639
417056700	-149.608
417056800	-122.899
417056900	-142.764
417057000	-123.564
417057100	-155.127
417057200	-124.508
417057300	-147.335
417057400	-123.229
417057500	-147.541
417057600	-121.954
417057700	-143.405
417057800	-125.31
417057900	-146.834
417058000	-122.338
417058100	-149.859
417058200	-122.303
417058300	-140.757
417058400	-123.489
417058500	-143.979
417058600	-125.37
417058700	-142.319
417058800	-122.417
417058900	-142.771
417059000	-124.968
417059100	-149.93
417059200	-124.233
417059300	-143.837
417059400	-125.458
417059500	-150.107
417059600	-126.016
417059700	-152.488
417059800	-122.936
417059900	-144.628
417060000	-123.675
417060100	-142.394
417060200	-122.389
417060300	-144.604
417060400	-123.575
417060500	-142.179
417060600	-120.907
417060700	-138.156
417060800	-124.427
417060900	-149.495
417061000	-120.094
417061100	-142.179
417061200	-124.002
417061300	-138.646
417061400	-122.744
417061500	-144.244
417061600	-123.039
417061700	-147.739
417061800	-122.75
417061900	-144.795
417062000	-123.429
417062100	-138.276
417062200	-120.882
417062300	-143.815
417062400	-123.999
417062500	-144.065
417062600	-123.129
417062700	-159.889
417062800	-124.105
417062900	-140.128
417063000	-124.422
417063100	-149.027
417063200	-122.926
417063300	-147.149
417063400	-122.826
417063500	-146.008
417063600	-124.555
417063700	-144.685
417063800	-121.546
417063900	-143.458
417064000	-122.162
417064100	-144.312
417064200	-122.163
417064300	-156.053
417064400	-121.735
417064500	-143.725
417064600	-122.86
417064700	-146.765
417064800	-125.186
417064900	-139.459
417065000	-122.961
417065100	-147.791
417065200	-119.736
417065300	-147.606
417065400	-122.438
417065500	-146.717
417065600	-124.436
417065700	-136.996
417065800	-124.346
417065900	-137.533
417066000	-126.484
417066100	-144.739
417066200	-124.248
417066300	-155.476
417066400	-124.337
417066500	-148.945
417066600	-123.807
417066700	-141.651
417066800	-122.438
417066900	-150.688
417067000	-123.561
417067100	-142.454
417067200	-125.406
417067300	-142.424
417067400	-123.355
417067500	-139.099
417067600	-122.694
417067700	-148.723
417067800	-124.115
417067900	-151.876
417068000	-122.559
417068100	-142.638
417068200	-122.392
417068300	-148.581
417068400	-127.822
417068500	-141.057
417068600	-123.386
417068700	-144.29
417068800	-121.874
417068900	-153.133
417069000	-125.068
417069100	-154.209
417069200	-121.795
417069300	-151.382
417069400	-125.069
417069500	-138.676
417069600	-124.347
417069700	-143.86
417069800	-124.313
417069900	-137.671
417070000	-123.469
417070100	-133.972
417070200	-123.829
417070300	-155.602
417070400	-121.849
417070500	-143.343
417070600	-122.929
417070700	-167.971
417070800	-123.404
417070900	-155.695
417071000	-127.163
417071100	-150.128
417071200	-122.068
417071300	-150.05
417071400	-124.959
417071500	-146.365
417071600	-121.04
417071700	-159.768
417071800	-122.393
417071900	-140.938
417072000	-124.214
417072100	-145.269
417072200	-123.13
417072300	-143.386
417072400	-124.828
417072500	-149.194
417072600	-123.988
417072700	-143.45
417072800	-123.968
417072900	-140.848
417073000	-122.404
417073100	-138.799
417073200	-125.861
417073300	-149.527
417073400	-125.802
417073500	-157.185
417073600	-124.74
417073700	-140.875
417073800	-122.207
417073900	-140.659
417074000	-126.027
417074100	-144.328
417074200	-126.557
417074300	-153.517
417074400	-123.018
417074500	-148.363
417074600	-119.946
417074700	-140.838
417074800	-124.001
417074900	-147.335
417075000	-122.841
417075100	-147.919
417075200	-119.638
417075300	-139.727
417075400	-123.554
417075500	-139.265
417075600	-125.253
417075700	-143.722
417075800	-122.329
417075900	-135.891
417076000	-124.551
417076100	-150.721
417076200	-125.449
417076300	-145.577
417076400	-124.079
417076500	-147.398
417076600	-125.012
417076700	-140.366
417076800	-124.883
417076900	-143.902
417077000	-124.185
417077100	-137.361
417077200	-124.446
417077300	-153.913
417077400	-125.475
417077500	-139.626
417077600	-122.687
417077700	-144.281
417077800	-124.922
417077900	-138.164
417078000	-123.367
417078100	-146.515
417078200	-122.235
417078300	-143.91
417078400	-123.364
417078500	-149.56
417078600	-122.911
417078700	-160.273
417078800	-123.194
417078900	-144.439
417079000	-121.48
417079100	-144.804
417079200	-120.434
417079300	-137.209
417079400	-122.64
417079500	-147.301
417079600	-123.314
417079700	-139.134
417079800	-122.966
417079900	-146.912
417080000	-122.131
417080100	-153.81
417080200	-125.367
417080300	-144.183
417080400	-125.278
417080500	-151.813
417080600	-126.05
417080700	-137.379
417080800	-124.526
417080900	-155.384
417081000	-125.653
417081100	-151.739
417081200	-122.38
417081300	-159.413
417081400	-125.727
417081500	-148.648
417081600	-121.883
417081700	-142.479
417081800	-121.966
417081900	-155.648
417082000	-122.296
417082100	-145.35
417082200	-123.428
417082300	-145.181
417082400	-124.324
417082500	-139.563
417082600	-125.114
417082700	-145.579
417082800	-122.39
417082900	-155.559
417083000	-123.326
417083100	-151.975
417083200	-124.411
417083300	-145.686
417083400	-124.382
417083500	-139.997
417083600	-123.239
417083700	-151.643
417083800	-121.561
417083900	-142.2
417084000	-122.43
417084100	-139.307
417084200	-122.523
417084300	-148.171
417084400	-122.925
417084500	-148.747
417084600	-123.771
417084700	-146.282
417084800	-123.843
417084900	-150.23
417085000	-124.097
417085100	-141.919
417085200	-123.363
417085300	-158.904
417085400	-125.176
417085500	-149.559
417085600	-125.586
417085700	-143.958
417085800	-121.145
417085900	-145.227
417086000	-124.115
417086100	-143.806
417086200	-123.377
417086300	-132.872
417086400	-125.05
417086500	-155.777
417086600	-123.081
417086700	-152.951
417086800	-123.082
417086900	-144.947
417087000	-126.599
417087100	-134.464
417087200	-121.744
417087300	-140.161
417087400	-122.803
417087500	-139.953
417087600	-122.06
417087700	-156.166
417087800	-127.604
417087900	-144.975
417088000	-126.342
417088100	-142.248
417088200	-124.036
417088300	-132.234
417088400	-123.59
417088500	-143.391
417088600	-122.342
417088700	-145.851
417088800	-123.942
417088900	-138.915
417089000	-124.607
417089100	-141.295
417089200	-123.333
417089300	-154.967
417089400	-126.309
417089500	-138.19
417089600	-123.5
417089700	-147.992
417089800	-123.398
417089900	-153.959
417090000	-121.183
417090100	-146.6
417090200	-126.428
417090300	-145.309
417090400	-126.287
417090500	-136.178
417090600	-124.896
417090700	-142.992
417090800	-124.151
417090900	-143.865
417091000	-125.787
417091100	-151.657
417091200	-125.018
417091300	-146.599
417091400	-122.744
417091500	-150.322
417091600	-124.677
417091700	-143.751
417091800	-126.366
417091900	-153.771
417092000	-121.691
417092100	-148.81
417092200	-122.305
417092300	-145.722
417092400	-124.574
417092500	-140.953
417092600	-120.438
417092700	-141.501
417092800	-122.63
417092900	-140.251
417093000	-121.909
417093100	-144.588
417093200	-121.733
417093300	-135.893
417093400	-123.141
417093500	-143.598
417093600	-123.774
417093700	-147.708
417093800	-123.69
417093900	-149.414
417094000	-124.039
417094100	-157.874
417094200	-121.29
417094300	-147.585
417094400	-124.242
417094500	-151.189
417094600	-123.348
417094700	-136.142
417094800	-123.12
417094900	-142.462
417095000	-122.769
417095100	-142.66
417095200	-122.982
417095300	-142.939
417095400	-122.239
417095500	-142.675
417095600	-126.388
417095700	-144.913
417095800	-120.192
417095900	-149.808
417096000	-123.397
417096100	-148.717
417096200	-122.203
417096300	-147.77
417096400	-126.488
417096500	-147.704
417096600	-121.637
417096700	-152.754
417096800	-124.546
417096900	-150.034
417097000	-122.173
417097100	-152.453
417097200	-127.257
417097300	-156.269
417097400	-120.098
417097500	-152.292
417097600	-121.832
417097700	-145.574
417097800	-124.277
417097900	-145.422
417098000	-123.95
417098100	-133.277
417098200	-121.904
417098300	-144.012
417098400	-123.654
417098500	-150.268
417098600	-124.873
417098700	-141.251
417098800	-123.466
417098900	-151.328
417099000	-124.913
417099100	-142.108
417099200	-122.294
417099300	-135.52
417099400	-124.734
417099500	-150.382
417099600	-122.586
417099700	-144.968
417099800	-121.643
417099900	-146.851
417100000	-124.887
417100100	-141.931
417100200	-121.633
417100300	-155.27
417100400	-123.187
417100500	-141.172
417100600	-124.343
417100700	-138.436
417100800	-123.415
417100900	-142.149
417101000	-123.57
417101100	-137.865
417101200	-123.484
417101300	-141.143
417101400	-124.656
417101500	-137.851
417101600	-121.108
417101700	-148.93
417101800	-123.371
417101900	-142.969
417102000	-123.324
417102100	-141.252
417102200	-125.568
417102300	-142.104
417102400	-120.682
417102500	-133.085
417102600	-126.042
417102700	-142.92
417102800	-123.427
417102900	-144.645
417103000	-123.059
417103100	-142.241
417103200	-121.852
417103300	-153.049
417103400	-121.658
417103500	-142.354
417103600	-123.322
417103700	-139.544
417103800	-124.122
417103900	-138.912
417104000	-123.023
417104100	-143.701
417104200	-123.111
417104300	-140.791
417104400	-119.008
417104500	-143.519
417104600	-123.224
417104700	-137.713
417104800	-122.512
417104900	-138.851
417105000	-122.211
417105100	-138.934
417105200	-124.483
417105300	-142.545
417105400	-124.05
417105500	-137.011
417105600	-121.863
417105700	-146.352
417105800	-124.079
417105900	-137.692
417106000	-123.113
417106100	-142.551
417106200	-122.693
417106300	-150.343
417106400	-124.081
417106500	-161.18
417106600	-123.959
417106700	-153.881
417106800	-122.83
417106900	-136.308
417107000	-121.811
417107100	-144.174
417107200	-123.006
417107300	-151.647
417107400	-125.272
417107500	-144.851
417107600	-118.418
417107700	-142.982
417107800	-121.474
417107900	-140.362
417108000	-125.345
417108100	-139.9
417108200	-123.229
417108300	-135.721
417108400	-124.761
417108500	-158.165
417108600	-122.571
417108700	-144.251
417108800	-123.745
417108900	-144.217
417109000	-121.77
417109100	-138.481
417109200	-124.16
417109300	-139.349
417109400	-122.345
417109500	-140.742
417109600	-122.349
417109700	-148.421
417109800	-123.79
417109900	-167.423
417110000	-124.081
417110100	-140.307
417110200	-122.111
417110300	-146.465
417110400	-123.951
417110500	-134.898
417110600	-122.801
417110700	-143.758
417110800	-123.84
417110900	-157.607
417111000	-121.985
417111100	-150.899
417111200	-125.244
417111300	-139.918
417111400	-124.87
417111500	-146.035
417111600	-122.629
417111700	-144.685
417111800	-121.692
417111900	-142.261
417112000	-122.786
417112100	-137.34
417112200	-125.811
417112300	-142.694
417112400	-122.417
417112500	-145.934
417112600	-121.713
417112700	-143.248
417112800	-122.437
417112900	-145.906
417113000	-121.632
417113100	-141.361
417113200	-123.067
417113300	-149.817
417113400	-125.003
417113500	-143.174
417113600	-123.173
417113700	-148.23
417113800	-123.944
417113900	-144.796
417114000	-122.46
417114100	-142.952
417114200	-126.137
417114300	-149.325
417114400	-122.43
417114500	-148.767
417114600	-123.792
417114700	-152.533
417114800	-124.752
417114900	-138.806
417115000	-123.495
417115100	-137.265
417115200	-127.056
417115300	-144.91
417115400	-125.036
417115500	-141.037
417115600	-125.203
417115700	-142.858
417115800	-124.74
417115900	-144.954
417116000	-126.38
417116100	-150.41
417116200	-125.818
417116300	-142.719
417116400	-125.701
417116500	-136.148
417116600	-124.476
417116700	-146.307
417116800	-123.452
417116900	-139.547
417117000	-125.068
417117100	-153.281
417117200	-122.251
417117300	-138.961
417117400	-120.212
417117500	-145.557
417117600	-125.103
417117700	-142.494
417117800	-121.028
417117900	-149.362
417118000	-123.645
417118100	-143.769
417118200	-122.367
417118300	-148.378
417118400	-124.601
417118500	-147.994
417118600	-121.551
417118700	-148.528
417118800	-123.486
417118900	-150.298
417119000	-123.168
417119100	-143.369
417119200	-122.076
417119300	-147.809
417119400	-123.673
417119500	-145.112
417119600	-121.753
417119700	-146.445
417119800	-125.054
417119900	-138.438
417120000	-121.673
417120100	-149.855
417120200	-121.845
417120300	-137.245
417120400	-122.134
417120500	-143.49
417120600	-120.46
417120700	-144.07
417120800	-123.138
417120900	-143.894
417121000	-124.63
417121100	-155.714
417121200	-123.195
417121300	-144.302
417121400	-123.587
417121500	-147.521
417121600	-121.767
417121700	-141.108
417121800	-123.27
417121900	-140.619
417122000	-124.751
417122100	-148.693
417122200	-123.609
417122300	-139.688
417122400	-123.268
417122500	-143.782
417122600	-125.208
417122700	-143.179
417122800	-122.384
417122900	-146.331
417123000	-121.889
417123100	-140.518
417123200	-122.372
417123300	-141.637
417123400	-120.946
417123500	-133.417
417123600	-123.226
417123700	-153.146
417123800	-122.829
417123900	-138.69
417124000	-124.645
417124100	-148.111
417124200	-127.864
417124300	-148.474
417124400	-122.177
417124500	-155.509
417124600	-123.531
417124700	-137.053
417124800	-124.035
417124900	-146.742
417125000	-125.907
417125100	-150.848
417125200	-122.063
417125300	-149.893
417125400	-121.387
417125500	-146.009
417125600	-121.965
417125700	-149.543
417125800	-121.996
417125900	-148.675
417126000	-123.72
417126100	-141.902
417126200	-124.275
417126300	-141.469
417126400	-121.688
417126500	-139.179
417126600	-121.749
417126700	-158.277
417126800	-124.009
417126900	-140.392
417127000	-122.393
417127100	-139.709
417127200	-122.213
417127300	-144.222
417127400	-123.327
417127500	-142.776
417127600	-122.502
417127700	-142.752
417127800	-125.267
417127900	-146.462
417128000	-123.166
417128100	-148.844
417128200	-121.976
417128300	-147.085
417128400	-122.719
417128500	-149.139
417128600	-123.482
417128700	-138.597
417128800	-125.032
417128900	-155.106
417129000	-123.52
417129100	-140.673
417129200	-123.933
417129300	-147.207
417129400	-123.794
417129500	-153.228
417129600	-122.536
417129700	-139.52
417129800	-122.723
417129900	-148.462
417130000	-124.109
417130100	-142.67
417130200	-123.801
417130300	-135.621
417130400	-121.009
417130500	-142.403
417130600	-123.214
417130700	-151.756
417130800	-123.635
417130900	-139.363
417131000	-121.361
417131100	-142.14
417131200	-122.551
417131300	-137.202
417131400	-122.807
417131500	-139.472
417131600	-123.83
417131700	-141.981
417131800	-122.844
417131900	-160.719
417132000	-123.119
417132100	-139.941
417132200	-121.31
417132300	-134.945
417132400	-120.539
417132500	-142.23
417132600	-123.649
417132700	-140.998
417132800	-126.695
417132900	-142.71
417133000	-122.655
417133100	-140.91
417133200	-123.065
417133300	-142.859
417133400	-123.181
417133500	-144.496
417133600	-121.966
417133700	-144.421
417133800	-122.165
417133900	-146.308
417134000	-121.779
417134100	-145.223
417134200	-125.612
417134300	-143.404
417134400	-120.916
417134500	-147.203
417134600	-122.951
417134700	-160.1
417134800	-121.58
417134900	-145.333
417135000	-121.44
417135100	-143.958
417135200	-122.096
417135300	-138.229
417135400	-123.678
417135500	-144.393
417135600	-123.195
417135700	-139.284
417135800	-123.376
417135900	-137.731
417136000	-124.002
417136100	-138.686
417136200	-124.296
417136300	-140.677
417136400	-125.277
417136500	-149.504
417136600	-124.342
417136700	-144.911
417136800	-123.286
417136900	-135.74
417137000	-124.958
417137100	-135.968
417137200	-122.93
417137300	-142.603
417137400	-121.057
417137500	-142.073
417137600	-125.428
417137700	-145.404
417137800	-121.58
417137900	-141.409
417138000	-126.583
417138100	-147.935
417138200	-122.504
417138300	-138.36
417138400	-122.579
417138500	-141.131
417138600	-123.522
417138700	-143.11
417138800	-123.559
417138900	-150.912
417139000	-123.14
417139100	-157.299
417139200	-126.455
417139300	-146.777
417139400	-123.373
417139500	-146.286
417139600	-122.667
417139700	-148.871
417139800	-123.169
417139900	-143.701
417140000	-124.184
417140100	-145
417140200	-120.435
417140300	-145.305
417140400	-124.892
417140500	-145.35
417140600	-121.52
417140700	-146.524
417140800	-124.748
417140900	-144.723
417141000	-123.793
417141100	-141.609
417141200	-122.831
417141300	-144.624
417141400	-124.938
417141500	-142.861
417141600	-125.982
417141700	-143.236
417141800	-122.583
417141900	-155.043
417142000	-123.435
417142100	-143.034
417142200	-123.417
417142300	-146.869
417142400	-122.298
417142500	-140.065
417142600	-122.3
417142700	-140.799
417142800	-122.352
417142900	-160.258
417143000	-123.004
417143100	-146.848
417143200	-124.578
417143300	-134.97
417143400	-124.176
417143500	-144.919
417143600	-126.135
417143700	-137.26
417143800	-124.362
417143900	-141.617
417144000	-122.869
417144100	-141.992
417144200	-122.246
417144300	-137.119
417144400	-121.993
417144500	-139.549
417144600	-122.304
417144700	-139.64
417144800	-120.676
417144900	-142.767
417145000	-122.375
417145100	-145.511
417145200	-123.065
417145300	-141.809
417145400	-123.791
417145500	-154.141
417145600	-121.146
417145700	-141.043
417145800	-123.336
417145900	-166.936
417146000	-122.765
417146100	-144.889
417146200	-124.648
417146300	-146.104
417146400	-121.868
417146500	-140.892
417146600	-125.182
417146700	-145.216
417146800	-121.107
417146900	-143.34
417147000	-124.328
417147100	-143.695
417147200	-125.806
417147300	-144.595
417147400	-122.57
417147500	-143.959
417147600	-123.101
417147700	-139.471
417147800	-123.618
417147900	-139.404
417148000	-123.212
417148100	-154.024
417148200	-122.556
417148300	-153.055
417148400	-123.095
417148500	-141.074
417148600	-122.187
417148700	-144.586
417148800	-122.345
417148900	-140.883
417149000	-121.997
417149100	-158.757
417149200	-122.303
417149300	-140.497
417149400	-122.712
417149500	-142.945
417149600	-120.8
417149700	-137.495
417149800	-121.579
417149900	-152.936
417150000	-122.664
417150100	-138.689
417150200	-123.086
417150300	-161.034
417150400	-122.22
417150500	-145.355
417150600	-123.062
417150700	-146.554
417150800	-125.137
417150900	-150.103
417151000	-122.416
417151100	-143.331
417151200	-126.15
417151300	-140.458
417151400	-123.78
417151500	-162.407
417151600	-124.856
417151700	-145.092
417151800	-123.011
417151900	-141.422
417152000	-122.148
417152100	-152.482
417152200	-121.196
417152300	-139.79
417152400	-122.75
417152500	-145.029
417152600	-121.408
417152700	-141.358
417152800	-124.596
417152900	-139.607
417153000	-122.857
417153100	-148.297
417153200	-124.848
417153300	-141.911
417153400	-124.287
417153500	-145.382
417153600	-124.211
417153700	-147.962
417153800	-123.721
417153900	-140.953
417154000	-123.228
417154100	-143.144
417154200	-122.533
417154300	-137.187
417154400	-122.187
417154500	-149.775
417154600	-121.894
417154700	-143.172
417154800	-125.362
417154900	-137.922
417155000	-121.975
417155100	-156.113
417155200	-124.002
417155300	-138.594
417155400	-125.181
417155500	-143.118
417155600	-122.742
417155700	-149.306
417155800	-122.816
417155900	-140.225
417156000	-123.918
417156100	-145.585
417156200	-122.841
417156300	-143.958
417156400	-124.759
417156500	-144.307
417156600	-123.193
417156700	-136.125
417156800	-123.659
417156900	-144.528
417157000	-121.207
417157100	-152.603
417157200	-122.195
417157300	-165.924
417157400	-119.018
417157500	-145.55
417157600	-121.634
417157700	-144.94
417157800	-123.114
417157900	-148.1
417158000	-123.428
417158100	-138.029
417158200	-123.315
417158300	-149.469
417158400	-124.458
417158500	-140.901
417158600	-121.452
417158700	-147.272
417158800	-125.156
417158900	-144.45
417159000	-124.153
417159100	-139.063
417159200	-123.001
417159300	-143.443
417159400	-124.44
417159500	-139.831
417159600	-123.81
417159700	-147.521
417159800	-125.684
417159900	-149.253
417160000	-123.889
417160100	-141.587
417160200	-125.581
417160300	-139.06
417160400	-122.629
417160500	-147.395
417160600	-120.493
417160700	-141.576
417160800	-123.687
417160900	-145.293
417161000	-124.193
417161100	-139.622
417161200	-124.847
417161300	-146.379
417161400	-124.166
417161500	-139.263
417161600	-125.095
417161700	-143.47
417161800	-120.912
417161900	-148.885
417162000	-122.036
417162100	-137.985
417162200	-123.071
417162300	-151.768
417162400	-124.94
417162500	-146.485
417162600	-122.273
417162700	-148.767
417162800	-124.055
417162900	-143.469
417163000	-123.792
417163100	-154.046
417163200	-124.05
417163300	-157.934
417163400	-123.471
417163500	-143.5
417163600	-123.205
417163700	-157.458
417163800	-124.052
417163900	-140.147
417164000	-122.991
417164100	-151.274
417164200	-122.244
417164300	-154.504
417164400	-122.927
417164500	-140.391
417164600	-122.549
417164700	-149.622
417164800	-122.451
417164900	-148.243
417165000	-123.47
417165100	-153.882
417165200	-123.238
417165300	-149.648
417165400	-123.868
417165500	-141.193
417165600	-124.135
417165700	-142.159
417165800	-123.163
417165900	-143.615
417166000	-126.012
417166100	-146.362
417166200	-121.875
417166300	-143.494
417166400	-121.646
417166500	-140.266
417166600	-125.163
417166700	-142.096
417166800	-123.743
417166900	-138.507
417167000	-122.206
417167100	-137.422
417167200	-123.214
417167300	-149.567
417167400	-121.126
417167500	-152.722
417167600	-122.924
417167700	-140.485
417167800	-123.539
417167900	-137.011
417168000	-123.027
417168100	-139.04
417168200	-123.97
417168300	-145.925
417168400	-121.097
417168500	-146.128
417168600	-123.175
417168700	-142.514
417168800	-123.01
417168900	-143.212
417169000	-124.27
417169100	-144.531
417169200	-125.037
417169300	-142.19
417169400	-125.975
417169500	-148.729
417169600	-122.493
417169700	-144.848
417169800	-122.162
417169900	-137.792
417170000	-122.57
417170100	-139.022
417170200	-121.101
417170300	-152.185
417170400	-123.196
417170500	-143.884
417170600	-123.158
417170700	-143.393
417170800	-124.192
417170900	-151.4
417171000	-124.747
417171100	-145.216
417171200	-124.559
417171300	-138.749
417171400	-122.231
417171500	-143.853
417171600	-119.993
417171700	-152.41
417171800	-122.102
417171900	-135.807
417172000	-121.681
417172100	-137.242
417172200	-122.766
417172300	-181.751
417172400	-123.997
417172500	-142.131
417172600	-123.952
417172700	-141.399
417172800	-122.985
417172900	-148.656
417173000	-121.786
417173100	-141.985
417173200	-124.8
417173300	-152.635
417173400	-122.591
417173500	-140.165
417173600	-122.878
417173700	-143.207
417173800	-125.996
417173900	-156.77
417174000	-123.35
417174100	-149.681
417174200	-126.606
417174300	-153.395
417174400	-124.622
417174500	-141.657
417174600	-124.277
417174700	-137.519
417174800	-122.444
417174900	-145.382
417175000	-122.093
417175100	-140.409
417175200	-125.937
417175300	-141.515
417175400	-123.033
417175500	-147.871
417175600	-121.331
417175700	-151.052
417175800	-124.203
417175900	-149.983
417176000	-124.683
417176100	-139.631
417176200	-122.395
417176300	-137.841
417176400	-121.98
417176500	-136.702
417176600	-126.412
417176700	-145.444
417176800	-120.373
417176900	-152.7
417177000	-122.103
417177100	-137.804
417177200	-121.792
417177300	-136.589
417177400	-119.23
417177500	-149.845
417177600	-125.88
417177700	-147.722
417177800	-122.724
417177900	-149.28
417178000	-121.018
417178100	-147.713
417178200	-121.618
417178300	-152.623
417178400	-123.947
417178500	-153.46
417178600	-121.263
417178700	-136.722
417178800	-121.263
417178900	-142.714
417179000	-122.204
417179100	-138.485
417179200	-121.715
417179300	-140.848
417179400	-120.541
417179500	-141.085
417179600	-122.051
417179700	-142.795
417179800	-120.811
417179900	-138.056
417180000	-121.691
417180100	-143.872
417180200	-124.532
417180300	-145.232
417180400	-121.441
417180500	-146.838
417180600	-121.093
417180700	-140.898
417180800	-122.633
417180900	-157.198
417181000	-125.925
417181100	-155.311
417181200	-122.652
417181300	-146.647
417181400	-120.727
417181500	-146.701
417181600	-122.729
417181700	-141.415
417181800	-124.864
417181900	-136.657
417182000	-122.585
417182100	-138.346
417182200	-121.653
417182300	-136.623
417182400	-123.693
417182500	-138.432
417182600	-122.766
417182700	-138.944
417182800	-119.217
417182900	-140.92
417183000	-122.112
417183100	-152.368
417183200	-119.94
417183300	-142.301
417183400	-125.247
417183500	-159.231
417183600	-121.762
417183700	-149.57
417183800	-121.288
417183900	-135.75
417184000	-122.806
417184100	-145.6
417184200	-124.223
417184300	-144.617
417184400	-124.288
417184500	-141.046
417184600	-122.006
417184700	-136.26
417184800	-122.91
417184900	-140.237
417185000	-121.205
417185100	-139.333
417185200	-123.706
417185300	-142.098
417185400	-123.834
417185500	-153.197
417185600	-123.169
417185700	-138.846
417185800	-120.864
417185900	-139.17
417186000	-123.339
417186100	-143.461
417186200	-123.668
417186300	-144.693
417186400	-121.697
417186500	-146.23
417186600	-123.133
417186700	-146.74
417186800	-126.698
417186900	-145.379
417187000	-119.079
417187100	-139.894
417187200	-122.247
417187300	-150.722
417187400	-121.919
417187500	-148.818
417187600	-121.927
417187700	-144.648
417187800	-125.217
417187900	-140.32
417188000	-125.035
417188100	-148.04
417188200	-123.029
417188300	-145.19
417188400	-123.051
417188500	-143.373
417188600	-123.047
417188700	-141.921
417188800	-124.534
417188900	-142.11
417189000	-122.353
417189100	-140.316
417189200	-121.872
417189300	-142.998
417189400	-122.383
417189500	-137.336
417189600	-125.182
417189700	-149.488
417189800	-123.13
417189900	-155.159
417190000	-123.221
417190100	-142.939
417190200	-124.072
417190300	-155.282
417190400	-123.35
417190500	-146.483
417190600	-124.708
417190700	-154.729
417190800	-120.608
417190900	-146.108
417191000	-122.637
417191100	-145.388
417191200	-123.711
417191300	-150.378
417191400	-122.971
417191500	-154.668
417191600	-123.586
417191700	-148.375
417191800	-122.32
417191900	-141.003
417192000	-121.226
417192100	-152.207
417192200	-122.558
417192300	-149.696
417192400	-123.125
417192500	-143.073
417192600	-121.746
417192700	-143.818
417192800	-120.382
417192900	-161.636
417193000	-123.02
417193100	-135.522
417193200	-123.018
417193300	-143.871
417193400	-122.923
417193500	-148.116
417193600	-122.101
417193700	-144.384
417193800	-122.26
417193900	-143.221
417194000	-121.061
417194100	-141.426
417194200	-123.979
417194300	-136.515
417194400	-124.938
417194500	-140.879
417194600	-123.727
417194700	-150.515
417194800	-122.441
417194900	-157.347
417195000	-124.339
417195100	-139.66
417195200	-123.436
417195300	-147.572
417195400	-121.549
417195500	-158.365
417195600	-121.835
417195700	-139.716
417195800	-123.665
417195900	-138.344
417196000	-123.107
417196100	-140.356
417196200	-125.259
417196300	-147.411
417196400	-122.414
417196500	-141.466
417196600	-122.389
417196700	-140.025
417196800	-122.468
417196900	-145.728
417197000	-120.47
417197100	-145.454
417197200	-121.621
417197300	-151.402
417197400	-123.566
417197500	-137.147
417197600	-122.85
417197700	-139.062
417197800	-123.622
417197900	-145.985
417198000	-124.321
417198100	-148.459
417198200	-122.489
417198300	-151.793
417198400	-122.61
417198500	-145.334
417198600	-124.443
417198700	-138.624
417198800	-124.197
417198900	-133.82
417199000	-121.539
417199100	-145.028
417199200	-122.953
417199300	-145.531
417199400	-121.202
417199500	-139.085
417199600	-123.148
417199700	-140.708
417199800	-120.18
417199900	-146.244
417200000	-120.708
417200100	-140.392
417200200	-122.081
417200300	-140.441
417200400	-122.445
417200500	-135.996
417200600	-120.718
417200700	-140.924
417200800	-119.787
417200900	-146.254
417201000	-126.101
417201100	-156.656
417201200	-120.252
417201300	-139.263
417201400	-122.866
417201500	-143.757
417201600	-123.011
417201700	-145.089
417201800	-123.001
417201900	-143.299
417202000	-123.522
417202100	-154.161
417202200	-123.274
417202300	-140.366
417202400	-124.265
417202500	-154.067
417202600	-123.091
417202700	-140.435
417202800	-120.655
417202900	-145.414
417203000	-123.221
417203100	-140.577
417203200	-121.997
417203300	-139.234
417203400	-125.027
417203500	-142.501
417203600	-123.433
417203700	-137.402
417203800	-120.654
417203900	-149.694
417204000	-122.71
417204100	-147.763
417204200	-121.295
417204300	-144.199
417204400	-124.041
417204500	-140.119
417204600	-124.275
417204700	-136.77
417204800	-123.853
417204900	-140.665
417205000	-123.137
417205100	-140.034
417205200	-123.499
417205300	-138.067
417205400	-121.569
417205500	-139.734
417205600	-121.828
417205700	-145.359
417205800	-123.618
417205900	-161.737
417206000	-123.025
417206100	-150.208
417206200	-124.905
417206300	-141.486
417206400	-120.676
417206500	-141.973
417206600	-124.865
417206700	-141.929
417206800	-123.705
417206900	-143.648
417207000	-120.492
417207100	-140.614
417207200	-124.694
417207300	-155.82
417207400	-122.575
417207500	-136.708
417207600	-124.615
417207700	-138.65
417207800	-124.105
417207900	-143.259
417208000	-123.736
417208100	-142.809
417208200	-120.956
417208300	-158.82
417208400	-121.468
417208500	-154.73
417208600	-122.462
417208700	-149.451
417208800	-121.214
417208900	-145.644
417209000	-121.229
417209100	-149.58
417209200	-122.316
417209300	-142.993
417209400	-124.59
417209500	-141.788
417209600	-121.207
417209700	-145.054
417209800	-123.047
417209900	-143.968
417210000	-122.257
417210100	-142.028
417210200	-122.784
417210300	-139.82
417210400	-126.075
417210500	-141.355
417210600	-123.676
417210700	-150.17
417210800	-124.666
417210900	-142.218
417211000	-120.76
417211100	-144.613
417211200	-124.086
417211300	-154.411
417211400	-118.978
417211500	-149.606
417211600	-122.939
417211700	-142.681
417211800	-122.283
417211900	-145.972
417212000	-123.577
417212100	-138.804
417212200	-122.387
417212300	-149.424
417212400	-123.012
417212500	-155.202
417212600	-121.426
417212700	-137.473
417212800	-122.48
417212900	-143.45
417213000	-124.046
417213100	-155.703
417213200	-122.678
417213300	-143.809
417213400	-123.81
417213500	-141.643
417213600	-123.454
417213700	-141.92
417213800	-122.485
417213900	-155.144
417214000	-120.175
417214100	-152.874
417214200	-124.234
417214300	-148.796
417214400	-123.058
417214500	-147.768
417214600	-125.812
417214700	-147.645
417214800	-123.749
417214900	-144.361
417215000	-122.332
417215100	-139.701
417215200	-122.975
417215300	-141.37
417215400	-125.98
417215500	-160.503
417215600	-124.843
417215700	-140.542
417215800	-122.202
417215900	-150.351
417216000	-122.446
417216100	-147.568
417216200	-123.352
417216300	-140.413
417216400	-125.247
417216500	-148.712
417216600	-121.269
417216700	-163.171
417216800	-124.986
417216900	-141.078
417217000	-122.683
417217100	-141.562
417217200	-120.454
417217300	-145.629
417217400	-124.796
417217500	-140.371
417217600	-123.751
417217700	-154.049
417217800	-125.514
417217900	-146.401
417218000	-123.074
417218100	-155.097
417218200	-123.855
417218300	-152.395
417218400	-126
417218500	-148.167
417218600	-123.713
417218700	-141.516
417218800	-123.05
417218900	-143.185
417219000	-123.478
417219100	-136.064
417219200	-120.316
417219300	-151.538
417219400	-122.425
417219500	-151.1
417219600	-125.458
417219700	-139.679
417219800	-121.193
417219900	-138.274
417220000	-120.949
417220100	-143.492
417220200	-121.892
417220300	-157.126
417220400	-124.375
417220500	-139.598
417220600	-124.466
417220700	-138.518
417220800	-123.567
417220900	-141.273
417221000	-121.969
417221100	-157.262
417221200	-122.288
417221300	-139.017
417221400	-122.047
417221500	-141.413
417221600	-122.06
417221700	-140.965
417221800	-121.237
417221900	-139.351
417222000	-124.234
417222100	-145.425
417222200	-123.227
417222300	-147.869
417222400	-122.785
417222500	-137.229
417222600	-123.953
417222700	-142.397
417222800	-125.774
417222900	-148.02
417223000	-122.347
417223100	-155.776
417223200	-121.158
417223300	-137.896
417223400	-122.259
417223500	-140.059
417223600	-122.541
417223700	-146.183
417223800	-124.68
417223900	-146.072
417224000	-122.198
417224100	-143.522
417224200	-121.353
417224300	-143.705
417224400	-122.71
417224500	-146.402
417224600	-124.185
417224700	-152.774
417224800	-124.535
417224900	-146.243
417225000	-122.589
417225100	-145.16
417225200	-123.41
417225300	-146.931
417225400	-123.219
417225500	-137.587
417225600	-123.038
417225700	-142.306
417225800	-124.362
417225900	-149.332
417226000	-125
417226100	-139.494
417226200	-123.298
417226300	-146.586
417226400	-123.782
417226500	-144.862
417226600	-120.797
417226700	-144.959
417226800	-121.28
417226900	-152.847
417227000	-121.433
417227100	-141.561
417227200	-124.847
417227300	-149.536
417227400	-124.067
417227500	-140.793
417227600	-123.332
417227700	-141.162
417227800	-123.205
417227900	-154.414
417228000	-123.892
417228100	-143.433
417228200	-123.494
417228300	-145.388
417228400	-122.834
417228500	-137.392
417228600	-121.065
417228700	-146.478
417228800	-121.22
417228900	-146.276
417229000	-125.048
417229100	-149.418
417229200	-125.191
417229300	-141.299
417229400	-123.464
417229500	-144.214
417229600	-123.925
417229700	-136.874
417229800	-121.238
417229900	-147.773
417230000	-122.208
417230100	-143.491
417230200	-124.032
417230300	-146.339
417230400	-123.919
417230500	-142.125
417230600	-124.863
417230700	-137.305
417230800	-121.574
417230900	-141.548
417231000	-123.463
417231100	-137.558
417231200	-123.12
417231300	-147.738
417231400	-123.815
417231500	-143.226
417231600	-121.929
417231700	-145.049
417231800	-123.449
417231900	-147.922
417232000	-122.482
417232100	-143.281
417232200	-121.826
417232300	-142.139
417232400	-126.111
417232500	-146.461
417232600	-120.708
417232700	-153.06
417232800	-124.051
417232900	-140.492
417233000	-122.577
417233100	-140.159
417233200	-123.26
417233300	-142.747
417233400	-124.906
417233500	-136.965
417233600	-120.969
417233700	-148.94
417233800	-125.121
417233900	-156.941
417234000	-121.923
417234100	-150.423
417234200	-121.85
417234300	-143.949
417234400	-122.423
417234500	-150.304
417234600	-124.488
417234700	-144.21
417234800	-124.351
417234900	-144.913
417235000	-125.164
417235100	-134.528
417235200	-121.898
417235300	-149.784
417235400	-123.755
417235500	-144.774
417235600	-126.597
417235700	-155.429
417235800	-123.012
417235900	-139.596
417236000	-122.554
417236100	-151.24
417236200	-123.69
417236300	-142.395
417236400	-123.219
417236500	-141.474
417236600	-124.813
417236700	-163.612
417236800	-124.887
417236900	-154.161
417237000	-125.213
417237100	-148.803
417237200	-123.486
417237300	-149.527
417237400	-122.662
417237500	-133.362
417237600	-122.83
417237700	-150.921
417237800	-122.291
417237900	-144.322
417238000	-124.379
417238100	-147.826
417238200	-123.841
417238300	-156.197
417238400	-124.332
417238500	-152.29
417238600	-124.859
417238700	-148.94
417238800	-123.041
417238900	-145.565
417239000	-124.274
417239100	-145.765
417239200	-124.348
417239300	-156.401
417239400	-123.655
417239500	-148.571
417239600	-123.665
417239700	-141.142
417239800	-123.628
417239900	-157.047
417240000	-120.239
417240100	-148.03
417240200	-122.831
417240300	-149.677
417240400	-124.663
417240500	-160.173
417240600	-124.672
417240700	-153.794
417240800	-125.472
417240900	-158.17
417241000	-125.033
417241100	-144.22
417241200	-126.72
417241300	-148.984
417241400	-124.633
417241500	-138.575
417241600	-121.924
417241700	-152.901
417241800	-122.747
417241900	-145.766
417242000	-123.936
417242100	-139.539
417242200	-123.662
417242300	-140.35
417242400	-121.241
417242500	-137.526
417242600	-122.725
417242700	-144.927
417242800	-124.486
417242900	-141.324
417243000	-121.878
417243100	-146.633
417243200	-124.384
417243300	-160.541
417243400	-124.66
417243500	-141.471
417243600	-125.782
417243700	-140.2
417243800	-124.142
417243900	-140.541
417244000	-124.356
417244100	-146.55
417244200	-122.896
417244300	-131.105
417244400	-121.571
417244500	-148.884
417244600	-122.525
417244700	-143.98
417244800	-123.966
417244900	-162.423
417245000	-124.898
417245100	-151.466
417245200	-120.802
417245300	-139.765
417245400	-122.618
417245500	-150.095
417245600	-123.587
417245700	-135.711
417245800	-125.539
417245900	-146.738
417246000	-123.72
417246100	-144.157
417246200	-123.606
417246300	-137.986
417246400	-125.708
417246500	-145.269
417246600	-121.783
417246700	-143.6
417246800	-125.462
417246900	-133.929
417247000	-122.296
417247100	-150.881
417247200	-123.301
417247300	-141.711
417247400	-121.39
417247500	-137.9
417247600	-122.064
417247700	-141.476
417247800	-124.723
417247900	-143.845
417248000	-123.119
417248100	-153.481
417248200	-119.929
417248300	-162.897
417248400	-124.254
417248500	-144.999
417248600	-123.297
417248700	-143.113
417248800	-122.931
417248900	-144.024
417249000	-123.042
417249100	-146.849
417249200	-125.682
417249300	-146.343
417249400	-121.581
417249500	-147.252
417249600	-124.328
417249700	-144.399
417249800	-122.485
[truncated: 18,002 more rows]
