# Supplementary material for: Passive frequency comb generation at radiofrequency for ranging applications
Source: Nat Commun. 2024 Apr 2;15:2844. doi: 10.1038/s41467-024-46940-2 (PMC10987526; doi:10.1038/s41467-024-46940-2)
Supplement: Supplementary file 5 — Source Data [file 41467_2024_46940_MOESM5_ESM.zip › Figure3_Data/836_10MHz_-08_40dBm.xlsx]

## Sheet: Sheet1
frequency (Hz)	power (dBm)
417050000	-124.368
417050100	-140.979
417050200	-123.314
417050300	-141.645
417050400	-124.026
417050500	-157.948
417050600	-126.542
417050700	-148.329
417050800	-122.266
417050900	-142.131
417051000	-123.113
417051100	-140.351
417051200	-121.56
417051300	-136.13
417051400	-121.924
417051500	-147.978
417051600	-122.841
417051700	-154.52
417051800	-122.173
417051900	-150.742
417052000	-123.017
417052100	-142.8
417052200	-123.963
417052300	-142.873
417052400	-122.693
417052500	-141.614
417052600	-123.086
417052700	-131.428
417052800	-120.605
417052900	-135.38
417053000	-124.714
417053100	-139.222
417053200	-124.016
417053300	-149.665
417053400	-124.411
417053500	-140.997
417053600	-121.146
417053700	-135.89
417053800	-123.131
417053900	-143.208
417054000	-123.424
417054100	-152.287
417054200	-122.296
417054300	-147.465
417054400	-121.259
417054500	-142.644
417054600	-123.052
417054700	-141.015
417054800	-126.209
417054900	-145.513
417055000	-122.977
417055100	-134.191
417055200	-127.439
417055300	-150.363
417055400	-122.245
417055500	-141.572
417055600	-123.764
417055700	-133.399
417055800	-124.197
417055900	-145.86
417056000	-126.172
417056100	-142.459
417056200	-123.008
417056300	-134.555
417056400	-122.776
417056500	-140.153
417056600	-126.739
417056700	-147.688
417056800	-123.995
417056900	-135.968
417057000	-123.873
417057100	-135.251
417057200	-123.26
417057300	-151.756
417057400	-121.673
417057500	-150.008
417057600	-121.648
417057700	-138.556
417057800	-122.123
417057900	-136.988
417058000	-124.343
417058100	-143.772
417058200	-125.804
417058300	-145.723
417058400	-123.73
417058500	-141.397
417058600	-124.675
417058700	-147.82
417058800	-125.432
417058900	-146.999
417059000	-122.558
417059100	-146.266
417059200	-123.613
417059300	-143.211
417059400	-124.795
417059500	-139.028
417059600	-124.066
417059700	-143.352
417059800	-123.138
417059900	-147.741
417060000	-123.775
417060100	-156.413
417060200	-124.141
417060300	-135.542
417060400	-121.877
417060500	-143.269
417060600	-124.263
417060700	-144.184
417060800	-122.613
417060900	-151.043
417061000	-124.075
417061100	-144.015
417061200	-126.961
417061300	-151.177
417061400	-122.739
417061500	-142.203
417061600	-122.623
417061700	-145.107
417061800	-123.913
417061900	-133.254
417062000	-122.485
417062100	-147.362
417062200	-122.239
417062300	-148.705
417062400	-123.08
417062500	-137.395
417062600	-122.796
417062700	-145.153
417062800	-122.992
417062900	-141.718
417063000	-120.456
417063100	-143.568
417063200	-122.371
417063300	-135.619
417063400	-120.306
417063500	-141.02
417063600	-122.09
417063700	-153.557
417063800	-122.614
417063900	-142.412
417064000	-123.464
417064100	-142.069
417064200	-121.682
417064300	-156.707
417064400	-124.059
417064500	-142.638
417064600	-121.858
417064700	-140.614
417064800	-125.949
417064900	-137.084
417065000	-122.159
417065100	-142.016
417065200	-124.704
417065300	-151.279
417065400	-121.146
417065500	-140.888
417065600	-121.86
417065700	-143.503
417065800	-123.72
417065900	-139.628
417066000	-125.374
417066100	-142.39
417066200	-125.233
417066300	-143.692
417066400	-124.891
417066500	-136.361
417066600	-126.37
417066700	-139.32
417066800	-123.215
417066900	-137.826
417067000	-125.972
417067100	-139.232
417067200	-122.316
417067300	-142.903
417067400	-119.11
417067500	-143.745
417067600	-123.246
417067700	-149.084
417067800	-123.452
417067900	-141.315
417068000	-123.165
417068100	-139.718
417068200	-123.971
417068300	-156.249
417068400	-124.895
417068500	-140.949
417068600	-121.368
417068700	-150.367
417068800	-125.303
417068900	-151.934
417069000	-126.861
417069100	-143.592
417069200	-123.335
417069300	-144.616
417069400	-121.643
417069500	-144.17
417069600	-122.646
417069700	-150.993
417069800	-122.655
417069900	-143.879
417070000	-124.008
417070100	-146.812
417070200	-122.28
417070300	-149.158
417070400	-124.347
417070500	-150.531
417070600	-121.193
417070700	-136.87
417070800	-124.29
417070900	-141.621
417071000	-123.291
417071100	-145.685
417071200	-126.58
417071300	-145.613
417071400	-123.907
417071500	-148.288
417071600	-125.305
417071700	-139.644
417071800	-123.835
417071900	-144.211
417072000	-122.853
417072100	-139.162
417072200	-125.347
417072300	-140.125
417072400	-122.053
417072500	-145.28
417072600	-124.141
417072700	-145.198
417072800	-122.519
417072900	-140.868
417073000	-124.503
417073100	-150.148
417073200	-122.578
417073300	-144.557
417073400	-122.326
417073500	-145.403
417073600	-122.221
417073700	-146.95
417073800	-123.708
417073900	-145.146
417074000	-124.209
417074100	-144.81
417074200	-124.224
417074300	-140.657
417074400	-121.211
417074500	-154.692
417074600	-120.402
417074700	-139.518
417074800	-124.211
417074900	-142.627
417075000	-123.607
417075100	-148.401
417075200	-122.095
417075300	-142.014
417075400	-124.908
417075500	-141.095
417075600	-122.807
417075700	-145.15
417075800	-123.15
417075900	-144.123
417076000	-120.453
417076100	-148.815
417076200	-123.478
417076300	-143.006
417076400	-123.502
417076500	-164.631
417076600	-123.12
417076700	-146.341
417076800	-124.12
417076900	-140.087
417077000	-123.32
417077100	-149.737
417077200	-124.504
417077300	-141.233
417077400	-121.248
417077500	-152.196
417077600	-124.376
417077700	-139.517
417077800	-121.061
417077900	-145.047
417078000	-123.941
417078100	-141.651
417078200	-127.291
417078300	-142.939
417078400	-122.139
417078500	-159.185
417078600	-124.647
417078700	-144.987
417078800	-123.469
417078900	-146.094
417079000	-123.329
417079100	-158.021
417079200	-124.061
417079300	-142.939
417079400	-125.645
417079500	-139.472
417079600	-124.247
417079700	-135.496
417079800	-122.695
417079900	-149.472
417080000	-122.411
417080100	-140.606
417080200	-125.934
417080300	-145.507
417080400	-121.272
417080500	-152.791
417080600	-121.243
417080700	-138.944
417080800	-123.907
417080900	-139.27
417081000	-124.742
417081100	-143.797
417081200	-123.015
417081300	-141.8
417081400	-123.767
417081500	-137.737
417081600	-122.857
417081700	-140.38
417081800	-123.28
417081900	-141.626
417082000	-121.98
417082100	-138.89
417082200	-125.354
417082300	-144.029
417082400	-123.924
417082500	-139.708
417082600	-122.49
417082700	-145.909
417082800	-121.891
417082900	-142.303
417083000	-123.871
417083100	-148.895
417083200	-123.942
417083300	-143.125
417083400	-122.855
417083500	-144.779
417083600	-122.804
417083700	-151.135
417083800	-123.943
417083900	-141.164
417084000	-121.982
417084100	-152.161
417084200	-123.003
417084300	-151.455
417084400	-123.193
417084500	-139.295
417084600	-121.782
417084700	-162.005
417084800	-123.817
417084900	-139.888
417085000	-121.831
417085100	-139.844
417085200	-119.31
417085300	-143.311
417085400	-122.405
417085500	-147.534
417085600	-123.517
417085700	-138.539
417085800	-124.717
417085900	-144.631
417086000	-122.935
417086100	-140.485
417086200	-120.795
417086300	-140.348
417086400	-122.4
417086500	-143.315
417086600	-124.277
417086700	-140.542
417086800	-125.236
417086900	-151.43
417087000	-124.488
417087100	-145.724
417087200	-124.314
417087300	-150.149
417087400	-121.904
417087500	-142.423
417087600	-122.608
417087700	-162.149
417087800	-121.889
417087900	-147.02
417088000	-123.703
417088100	-143.998
417088200	-124.262
417088300	-137.41
417088400	-121.294
417088500	-148.32
417088600	-122.64
417088700	-147.293
417088800	-123.216
417088900	-138.032
417089000	-124.471
417089100	-148.257
417089200	-124.705
417089300	-161.827
417089400	-123.147
417089500	-142.476
417089600	-122.607
417089700	-149.436
417089800	-123.354
417089900	-146.804
417090000	-122.091
417090100	-143.175
417090200	-124.535
417090300	-157.769
417090400	-124.545
417090500	-143.743
417090600	-125.195
417090700	-148.32
417090800	-126.242
417090900	-144.297
417091000	-121.434
417091100	-141.925
417091200	-120.855
417091300	-141.968
417091400	-125.664
417091500	-142.545
417091600	-123.748
417091700	-139.909
417091800	-122.411
417091900	-139.808
417092000	-124.128
417092100	-148.173
417092200	-121.288
417092300	-141.419
417092400	-123.654
417092500	-138.311
417092600	-121.361
417092700	-136.996
417092800	-121.166
417092900	-141.812
417093000	-125.127
417093100	-144.683
417093200	-121.37
417093300	-141.591
417093400	-121.664
417093500	-150.015
417093600	-121.008
417093700	-151.333
417093800	-123.073
417093900	-144.238
417094000	-123.08
417094100	-144.627
417094200	-120.793
417094300	-142.718
417094400	-121.61
417094500	-141.735
417094600	-122.731
417094700	-145.184
417094800	-122.823
417094900	-149.639
417095000	-122.673
417095100	-138.345
417095200	-124.003
417095300	-145.649
417095400	-124.738
417095500	-149.695
417095600	-122.431
417095700	-147.981
417095800	-122.738
417095900	-146.205
417096000	-123.811
417096100	-156.933
417096200	-120.785
417096300	-139.499
417096400	-126.078
417096500	-153.887
417096600	-122.78
417096700	-140.433
417096800	-121.046
417096900	-153.995
417097000	-122.56
417097100	-155.849
417097200	-122.073
417097300	-143.929
417097400	-124.21
417097500	-146.298
417097600	-122.463
417097700	-139.54
417097800	-123.766
417097900	-142.401
417098000	-123.793
417098100	-161.225
417098200	-122.818
417098300	-141.287
417098400	-119.213
417098500	-149.976
417098600	-124.356
417098700	-142.908
417098800	-124.216
417098900	-147.765
417099000	-124.257
417099100	-134.813
417099200	-123.456
417099300	-138.206
417099400	-124.645
417099500	-142.76
417099600	-120.77
417099700	-144.859
417099800	-122.952
417099900	-148.179
417100000	-122.777
417100100	-139.142
417100200	-123.874
417100300	-139.879
417100400	-124.575
417100500	-145.163
417100600	-122.603
417100700	-139.503
417100800	-122.333
417100900	-149.001
417101000	-122.048
417101100	-150.546
417101200	-124.149
417101300	-145.242
417101400	-125.961
417101500	-135.982
417101600	-122.398
417101700	-150.512
417101800	-122.454
417101900	-138.88
417102000	-124.667
417102100	-145.813
417102200	-126.761
417102300	-144.887
417102400	-124.139
417102500	-158.934
417102600	-121.907
417102700	-163.443
417102800	-121.907
417102900	-138.727
417103000	-122.644
417103100	-155.472
417103200	-124.42
417103300	-142.247
417103400	-125.344
417103500	-137.426
417103600	-122.879
417103700	-147.026
417103800	-123.941
417103900	-135.711
417104000	-123.815
417104100	-146.024
417104200	-123.045
417104300	-160.06
417104400	-126.774
417104500	-146.044
417104600	-125.231
417104700	-145.635
417104800	-123.011
417104900	-151.059
417105000	-125.57
417105100	-147.196
417105200	-122.754
417105300	-148.288
417105400	-123.315
417105500	-139.387
417105600	-123.725
417105700	-138.277
417105800	-123.283
417105900	-144.686
417106000	-121.262
417106100	-140.143
417106200	-123.987
417106300	-149.074
417106400	-122.388
417106500	-150.338
417106600	-123.05
417106700	-152.211
417106800	-125.591
417106900	-159.57
417107000	-125.188
417107100	-147.46
417107200	-122.611
417107300	-157.727
417107400	-122.602
417107500	-144.989
417107600	-126.821
417107700	-152.137
417107800	-122.028
417107900	-145.12
417108000	-123.606
417108100	-139.86
417108200	-122.036
417108300	-142.434
417108400	-123.052
417108500	-141.507
417108600	-123.093
417108700	-156.85
417108800	-123.526
417108900	-146.365
417109000	-122.462
417109100	-146.274
417109200	-123.348
417109300	-145.956
417109400	-123.449
417109500	-138.427
417109600	-123.843
417109700	-151.944
417109800	-122.956
417109900	-142.691
417110000	-122.473
417110100	-140.172
417110200	-122.586
417110300	-144.062
417110400	-123.43
417110500	-145.421
417110600	-121.692
417110700	-150.095
417110800	-120.204
417110900	-142.911
417111000	-123.982
417111100	-142.723
417111200	-120.755
417111300	-136.752
417111400	-123.742
417111500	-139.722
417111600	-124.913
417111700	-143.483
417111800	-122.161
417111900	-153.227
417112000	-124.632
417112100	-157.645
417112200	-123.277
417112300	-139.843
417112400	-121.697
417112500	-145.425
417112600	-124.542
417112700	-153.447
417112800	-123.495
417112900	-156.524
417113000	-122.33
417113100	-151.942
417113200	-121.703
417113300	-141.402
417113400	-120.536
417113500	-144.549
417113600	-124.027
417113700	-136.73
417113800	-121.221
417113900	-153.594
417114000	-128.27
417114100	-148.898
417114200	-123.817
417114300	-138.22
417114400	-121.711
417114500	-146.226
417114600	-124.973
417114700	-139.555
417114800	-125.038
417114900	-137.976
417115000	-121.997
417115100	-146.846
417115200	-122.441
417115300	-141.408
417115400	-124.469
417115500	-141.774
417115600	-120.811
417115700	-145.648
417115800	-121.857
417115900	-141.073
417116000	-121.188
417116100	-144.517
417116200	-124.181
417116300	-141.234
417116400	-123.846
417116500	-142.88
417116600	-123.361
417116700	-140.613
417116800	-123.559
417116900	-137.052
417117000	-121.67
417117100	-146.315
417117200	-124.735
417117300	-142.374
417117400	-124.564
417117500	-141.383
417117600	-122.989
417117700	-147.169
417117800	-122.639
417117900	-142.233
417118000	-125.055
417118100	-146.893
417118200	-124.501
417118300	-140.529
417118400	-121.751
417118500	-143.214
417118600	-124.424
417118700	-148.822
417118800	-122.914
417118900	-146.019
417119000	-123.338
417119100	-139.226
417119200	-124.946
417119300	-141.637
417119400	-124.658
417119500	-144.027
417119600	-122.368
417119700	-140.594
417119800	-123.291
417119900	-150.998
417120000	-122.068
417120100	-151.18
417120200	-122.282
417120300	-139.293
417120400	-124.867
417120500	-155.98
417120600	-124.777
417120700	-150.088
417120800	-123.565
417120900	-158.163
417121000	-124.4
417121100	-141.934
417121200	-121.024
417121300	-139.686
417121400	-122.24
417121500	-142.458
417121600	-123.552
417121700	-145.691
417121800	-122.984
417121900	-141.906
417122000	-119.802
417122100	-141.149
417122200	-120.826
417122300	-144.559
417122400	-124.58
417122500	-156.163
417122600	-124.145
417122700	-144.904
417122800	-126.665
417122900	-144.979
417123000	-121.807
417123100	-143.778
417123200	-122.15
417123300	-140.185
417123400	-122.6
417123500	-144.954
417123600	-121.919
417123700	-148.625
417123800	-121.867
417123900	-148.305
417124000	-123.606
417124100	-143.321
417124200	-118.126
417124300	-146.311
417124400	-121.564
417124500	-153.435
417124600	-122.968
417124700	-141.773
417124800	-122.99
417124900	-148.95
417125000	-125.535
417125100	-141.132
417125200	-124.148
417125300	-145.244
417125400	-122.332
417125500	-136.066
417125600	-124.083
417125700	-146.137
417125800	-123.94
417125900	-135.562
417126000	-122.214
417126100	-137.282
417126200	-124.24
417126300	-139.097
417126400	-123.88
417126500	-145.143
417126600	-124.254
417126700	-139.617
417126800	-123.136
417126900	-146.223
417127000	-123.695
417127100	-146.753
417127200	-119.418
417127300	-140.646
417127400	-124.691
417127500	-134.326
417127600	-121.021
417127700	-137.67
417127800	-123.973
417127900	-136.271
417128000	-124.889
417128100	-138.018
417128200	-122.887
417128300	-140.833
417128400	-122.755
417128500	-145.859
417128600	-122.984
417128700	-149.133
417128800	-127.372
417128900	-143.192
417129000	-122.874
417129100	-143.616
417129200	-122.641
417129300	-142.481
417129400	-123.702
417129500	-140.507
417129600	-122.724
417129700	-143.042
417129800	-122.689
417129900	-146.972
417130000	-123.629
417130100	-142.097
417130200	-121.987
417130300	-138.167
417130400	-123.799
417130500	-142.918
417130600	-124.767
417130700	-148.787
417130800	-123.726
417130900	-149.169
417131000	-122.694
417131100	-150.537
417131200	-123.32
417131300	-147.179
417131400	-123.848
417131500	-140.692
417131600	-122.269
417131700	-140.921
417131800	-123.639
417131900	-150.707
417132000	-122.73
417132100	-145.163
417132200	-125.147
417132300	-141.203
417132400	-125.004
417132500	-137.139
417132600	-123.618
417132700	-136.44
417132800	-121.86
417132900	-144.838
417133000	-123.181
417133100	-146.38
417133200	-122.009
417133300	-149.663
417133400	-124.322
417133500	-140.688
417133600	-121.077
417133700	-152.304
417133800	-123.167
417133900	-145.679
417134000	-126.357
417134100	-148.662
417134200	-125.391
417134300	-144.265
417134400	-122.479
417134500	-147.621
417134600	-122.526
417134700	-158.61
417134800	-121.586
417134900	-142.463
417135000	-123.055
417135100	-140.031
417135200	-123.914
417135300	-142.447
417135400	-123.64
417135500	-139.514
417135600	-123.987
417135700	-145.248
417135800	-123.603
417135900	-145.511
417136000	-123.508
417136100	-145.033
417136200	-123.5
417136300	-140.07
417136400	-121.234
417136500	-139.54
417136600	-124.08
417136700	-139.412
417136800	-122.344
417136900	-140.983
417137000	-123.661
417137100	-140.157
417137200	-122.222
417137300	-151.442
417137400	-122.579
417137500	-146.049
417137600	-127
417137700	-143.67
417137800	-121.994
417137900	-144.981
417138000	-124.031
417138100	-139.105
417138200	-123.057
417138300	-142.996
417138400	-121.436
417138500	-146.555
417138600	-124.139
417138700	-139.968
417138800	-123.357
417138900	-142.121
417139000	-121.865
417139100	-142.717
417139200	-124.079
417139300	-147.14
417139400	-125.174
417139500	-154.224
417139600	-122.176
417139700	-150.938
417139800	-122.606
417139900	-143.899
417140000	-121.82
417140100	-139.124
417140200	-123.054
417140300	-148.144
417140400	-124.914
417140500	-136.744
417140600	-123.695
417140700	-145.681
417140800	-120.346
417140900	-152.381
417141000	-123.927
417141100	-149.938
417141200	-121.969
417141300	-152.389
417141400	-124.072
417141500	-143.477
417141600	-121.404
417141700	-140.402
417141800	-124.48
417141900	-139.053
417142000	-122.973
417142100	-140.519
417142200	-121.925
417142300	-179.271
417142400	-121.593
417142500	-144.54
417142600	-124.983
417142700	-138.942
417142800	-123.427
417142900	-139.581
417143000	-124.397
417143100	-147.957
417143200	-126.731
417143300	-144.543
417143400	-125.494
417143500	-147.083
417143600	-122.455
417143700	-140.65
417143800	-123.161
417143900	-140.897
417144000	-122.311
417144100	-140.335
417144200	-122.317
417144300	-139.375
417144400	-121.689
417144500	-144.239
417144600	-124.847
417144700	-142.774
417144800	-124.596
417144900	-148.85
417145000	-123.067
417145100	-146.209
417145200	-123.118
417145300	-147.145
417145400	-123.884
417145500	-145.652
417145600	-119.586
417145700	-138.123
417145800	-121.511
417145900	-143.969
417146000	-122.806
417146100	-150.301
417146200	-122.508
417146300	-141.814
417146400	-122.584
417146500	-139.982
417146600	-124.965
417146700	-141.903
417146800	-124.057
417146900	-151.263
417147000	-120.545
417147100	-142.603
417147200	-122.33
417147300	-149.803
417147400	-124.795
417147500	-142.917
417147600	-123.981
417147700	-139.64
417147800	-120.514
417147900	-141.65
417148000	-122.367
417148100	-144.458
417148200	-123.68
417148300	-146.258
417148400	-122.937
417148500	-145.691
417148600	-122.275
417148700	-146.048
417148800	-123.082
417148900	-149.857
417149000	-123.675
417149100	-137.091
417149200	-124.631
417149300	-146.687
417149400	-124.061
417149500	-141.283
417149600	-123.68
417149700	-141.799
417149800	-123.227
417149900	-136.571
417150000	-119.856
417150100	-134.393
417150200	-122.011
417150300	-139.175
417150400	-123.779
417150500	-146.928
417150600	-125.552
417150700	-155.6
417150800	-122.377
417150900	-133.853
417151000	-123.158
417151100	-142.178
417151200	-121.351
417151300	-146.237
417151400	-122.749
417151500	-144.622
417151600	-122.821
417151700	-142.159
417151800	-124.723
417151900	-142.964
417152000	-122.838
417152100	-141.598
417152200	-125.023
417152300	-148.717
417152400	-121.733
417152500	-141.619
417152600	-121.689
417152700	-142.542
417152800	-121.996
417152900	-135.578
417153000	-125.38
417153100	-139.394
417153200	-123.053
417153300	-135.141
417153400	-122.563
417153500	-135.98
417153600	-124.092
417153700	-142.334
417153800	-122.202
417153900	-144.575
417154000	-123.603
417154100	-144.828
417154200	-125.199
417154300	-144.456
417154400	-122.311
417154500	-144.649
417154600	-120.901
417154700	-144.938
417154800	-122.448
417154900	-153.182
417155000	-124.452
417155100	-151.525
417155200	-120.584
417155300	-146.129
417155400	-123.776
417155500	-143.394
417155600	-123.929
417155700	-150.73
417155800	-121.726
417155900	-147.345
417156000	-125.614
417156100	-147.854
417156200	-124.47
417156300	-146.945
417156400	-120.951
417156500	-146.45
417156600	-124.011
417156700	-137.539
417156800	-123.45
417156900	-145.526
417157000	-125.406
417157100	-147.874
417157200	-122.663
417157300	-140.704
417157400	-123.344
417157500	-136.282
417157600	-120.421
417157700	-153.262
417157800	-123.153
417157900	-148.334
417158000	-122.487
417158100	-133.967
417158200	-121.869
417158300	-145.78
417158400	-122.114
417158500	-135.209
417158600	-123.68
417158700	-136.736
417158800	-123.066
417158900	-148.087
417159000	-125.546
417159100	-149.251
417159200	-125.11
417159300	-138.945
417159400	-123.564
417159500	-147.067
417159600	-121.918
417159700	-147.958
417159800	-122.666
417159900	-144.749
417160000	-121.26
417160100	-141.363
417160200	-123.273
417160300	-139.756
417160400	-124.261
417160500	-154.461
417160600	-124.77
417160700	-134.385
417160800	-122.603
417160900	-142.263
417161000	-124.425
417161100	-143.098
417161200	-123.326
417161300	-133.517
417161400	-121.968
417161500	-143.94
417161600	-120.913
417161700	-146.604
417161800	-122.838
417161900	-142.412
417162000	-121.951
417162100	-140.631
417162200	-122.977
417162300	-150.157
417162400	-120.8
417162500	-142.018
417162600	-122.032
417162700	-139.528
417162800	-124.517
417162900	-151.708
417163000	-123.051
417163100	-146.444
417163200	-120.129
417163300	-141.873
417163400	-125.033
417163500	-146.919
417163600	-123.316
417163700	-146.697
417163800	-124.268
417163900	-152.859
417164000	-124.162
417164100	-145.316
417164200	-123.922
417164300	-137.105
417164400	-125.363
417164500	-141.574
417164600	-122.031
417164700	-135.091
417164800	-123.906
417164900	-143.433
417165000	-123.35
417165100	-144.864
417165200	-122.204
417165300	-140.516
417165400	-120.263
417165500	-147.326
417165600	-124.69
417165700	-143.67
417165800	-122.392
417165900	-148.588
417166000	-122.578
417166100	-151.76
417166200	-121.591
417166300	-140.369
417166400	-122.179
417166500	-147.063
417166600	-122.275
417166700	-139.898
417166800	-124.217
417166900	-155.495
417167000	-125.044
417167100	-147.519
417167200	-122.61
417167300	-138.271
417167400	-124.055
417167500	-139.506
417167600	-122.97
417167700	-154.41
417167800	-125.13
417167900	-149.405
417168000	-123.311
417168100	-150.34
417168200	-125.125
417168300	-142.527
417168400	-126.483
417168500	-143.84
417168600	-125.44
417168700	-143.693
417168800	-123.748
417168900	-145.627
417169000	-122.686
417169100	-136.855
417169200	-122.64
417169300	-154.359
417169400	-122.025
417169500	-147.745
417169600	-123.216
417169700	-138.137
417169800	-123.617
417169900	-148.471
417170000	-123.224
417170100	-143.97
417170200	-123.635
417170300	-137.919
417170400	-122.627
417170500	-141.536
417170600	-124.212
417170700	-135.36
417170800	-125.038
417170900	-140.796
417171000	-124.314
417171100	-143.108
417171200	-119.926
417171300	-143.412
417171400	-124.798
417171500	-148.822
417171600	-121.276
417171700	-144.257
417171800	-122.528
417171900	-140.879
417172000	-119.867
417172100	-147.237
417172200	-120.868
417172300	-142.176
417172400	-120.926
417172500	-152.086
417172600	-121.229
417172700	-150.507
417172800	-125.843
417172900	-140.42
417173000	-123.97
417173100	-141.911
417173200	-122.659
417173300	-141.904
417173400	-123.586
417173500	-142.61
417173600	-124.985
417173700	-144.466
417173800	-123.016
417173900	-146.685
417174000	-121.956
417174100	-161.68
417174200	-122.485
417174300	-139.853
417174400	-123.735
417174500	-138.958
417174600	-124.774
417174700	-144.806
417174800	-122.468
417174900	-134.232
417175000	-122.375
417175100	-143.359
417175200	-123.636
417175300	-148.776
417175400	-123.496
417175500	-151.676
417175600	-124.784
417175700	-155.083
417175800	-122.534
417175900	-153.048
417176000	-122.534
417176100	-145.352
417176200	-121.188
417176300	-141.003
417176400	-122.705
417176500	-146.555
417176600	-124.09
417176700	-138.24
417176800	-121.528
417176900	-145.393
417177000	-123.536
417177100	-147.074
417177200	-124.28
417177300	-145.285
417177400	-123.968
417177500	-165.213
417177600	-123.274
417177700	-136.487
417177800	-124.845
417177900	-142.334
417178000	-124.148
417178100	-152.385
417178200	-125.285
417178300	-144.968
417178400	-124.786
417178500	-142.874
417178600	-124.459
417178700	-135.893
417178800	-122.412
417178900	-143.813
417179000	-122.22
417179100	-141.203
417179200	-119.737
417179300	-154.783
417179400	-124.35
417179500	-145.662
417179600	-124.117
417179700	-143.48
417179800	-122.681
417179900	-152.907
417180000	-122.158
417180100	-144.095
417180200	-122.649
417180300	-140.408
417180400	-124.833
417180500	-143.874
417180600	-122.208
417180700	-147.957
417180800	-122.151
417180900	-138.01
417181000	-121.033
417181100	-147.73
417181200	-121.032
417181300	-139.162
417181400	-122.83
417181500	-146.842
417181600	-123.985
417181700	-145.634
417181800	-122.842
417181900	-143.534
417182000	-121.336
417182100	-141.021
417182200	-123.778
417182300	-149.197
417182400	-121.416
417182500	-147.358
417182600	-122.51
417182700	-141.99
417182800	-124.929
417182900	-136.611
417183000	-124.304
417183100	-154.197
417183200	-122.805
417183300	-145.119
417183400	-122.794
417183500	-143.913
417183600	-123.198
417183700	-145.757
417183800	-123.142
417183900	-140.808
417184000	-122.241
417184100	-144.609
417184200	-121.729
417184300	-150.22
417184400	-122.375
417184500	-147.346
417184600	-122.383
417184700	-155.263
417184800	-122.463
417184900	-138.715
417185000	-122.872
417185100	-143.887
417185200	-122.252
417185300	-140.171
417185400	-123.202
417185500	-157.362
417185600	-123.703
417185700	-145.84
417185800	-124.074
417185900	-147.928
417186000	-123.101
417186100	-149.551
417186200	-124.03
417186300	-142.394
417186400	-122.269
417186500	-155.092
417186600	-124.248
417186700	-140.841
417186800	-120.568
417186900	-140.64
417187000	-123.717
417187100	-157.885
417187200	-124.341
417187300	-149.241
417187400	-122.758
417187500	-137.378
417187600	-122.937
417187700	-141.355
417187800	-123.207
417187900	-149.568
417188000	-122.556
417188100	-138.078
417188200	-120.544
417188300	-139.435
417188400	-123.895
417188500	-140.977
417188600	-123.204
417188700	-143.482
417188800	-121.07
417188900	-135.85
417189000	-124.64
417189100	-147.578
417189200	-123.547
417189300	-148.056
417189400	-125.541
417189500	-143.133
417189600	-124.18
417189700	-138.373
417189800	-120.603
417189900	-139.628
417190000	-120.186
417190100	-134.97
417190200	-124.484
417190300	-142.053
417190400	-121.03
417190500	-157.918
417190600	-120.573
417190700	-138.596
417190800	-120.991
417190900	-134.121
417191000	-125.057
417191100	-144.575
417191200	-123.186
417191300	-149.478
417191400	-124.808
417191500	-137.856
417191600	-122.095
417191700	-149.35
417191800	-119.509
417191900	-139.498
417192000	-124.414
417192100	-134.611
417192200	-121.945
417192300	-147.005
417192400	-124.394
417192500	-146.632
417192600	-120.797
417192700	-139.348
417192800	-122.426
417192900	-147.168
417193000	-123.614
417193100	-147.459
417193200	-121.128
417193300	-146.231
417193400	-125.032
417193500	-154.324
417193600	-122.326
417193700	-160.474
417193800	-122.179
417193900	-138.719
417194000	-123.245
417194100	-150.311
417194200	-121.836
417194300	-144.273
417194400	-121.827
417194500	-142.02
417194600	-121.653
417194700	-157.502
417194800	-124.054
417194900	-139.349
417195000	-121.802
417195100	-153.439
417195200	-124.153
417195300	-143.587
417195400	-124.704
417195500	-147.902
417195600	-124.079
417195700	-140.327
417195800	-124.89
417195900	-151.952
417196000	-126.001
417196100	-140.72
417196200	-119.346
417196300	-140.126
417196400	-123.158
417196500	-143.972
417196600	-121.588
417196700	-151.02
417196800	-124.048
417196900	-145.634
417197000	-121.269
417197100	-150.447
417197200	-121.9
417197300	-154.939
417197400	-122.88
417197500	-136.728
417197600	-124.096
417197700	-144.651
417197800	-124.385
417197900	-133.96
417198000	-121.335
417198100	-144.028
417198200	-123.976
417198300	-136.773
417198400	-119.712
417198500	-140.415
417198600	-119.726
417198700	-146.402
417198800	-124.515
417198900	-147.442
417199000	-121.467
417199100	-146.132
417199200	-122.928
417199300	-141.818
417199400	-120.513
417199500	-142.602
417199600	-123.631
417199700	-147.575
417199800	-122.649
417199900	-141.058
417200000	-122.154
417200100	-152.98
417200200	-123.345
417200300	-154.182
417200400	-123.846
417200500	-144.493
417200600	-120.042
417200700	-138.467
417200800	-120.022
417200900	-149.999
417201000	-124.526
417201100	-137.134
417201200	-122.786
417201300	-149.384
417201400	-121.578
417201500	-132.462
417201600	-121.232
417201700	-146.833
417201800	-122.743
417201900	-147.833
417202000	-121.649
417202100	-151.85
417202200	-122.427
417202300	-146.278
417202400	-122.431
417202500	-147.882
417202600	-124.829
417202700	-144.898
417202800	-122.356
417202900	-141.695
417203000	-124.553
417203100	-140.712
417203200	-125.834
417203300	-140.855
417203400	-123.182
417203500	-134.658
417203600	-124.436
417203700	-150.892
417203800	-124.48
417203900	-139.579
417204000	-121.904
417204100	-145.141
417204200	-122.497
417204300	-141.136
417204400	-122.837
417204500	-140.547
417204600	-121.354
417204700	-142.02
417204800	-123.672
417204900	-147.693
417205000	-123.867
417205100	-140.398
417205200	-123.311
417205300	-146.676
417205400	-123.31
417205500	-151.881
417205600	-123.972
417205700	-139.33
417205800	-123.66
417205900	-139.356
417206000	-121.212
417206100	-149.014
417206200	-123.82
417206300	-143.816
417206400	-124.255
417206500	-152.951
417206600	-126.178
417206700	-136.8
417206800	-124.797
417206900	-138.006
417207000	-123.069
417207100	-142.186
417207200	-124.466
417207300	-147.786
417207400	-120.21
417207500	-152.289
417207600	-124.563
417207700	-144.688
417207800	-124.908
417207900	-135.833
417208000	-122.843
417208100	-144.904
417208200	-123.307
417208300	-147.772
417208400	-124.765
417208500	-154.381
417208600	-126.384
417208700	-143.131
417208800	-126.056
417208900	-153.606
417209000	-122.318
417209100	-140.841
417209200	-124.684
417209300	-144.764
417209400	-123.086
417209500	-139.684
417209600	-125.335
417209700	-142.31
417209800	-123.632
417209900	-138.866
417210000	-123.65
417210100	-145.514
417210200	-122.728
417210300	-139.77
417210400	-124.169
417210500	-144.328
417210600	-125.036
417210700	-139.053
417210800	-123.665
417210900	-162.035
417211000	-121.195
417211100	-139.503
417211200	-124.296
417211300	-143.423
417211400	-123.207
417211500	-136.793
417211600	-125.17
417211700	-148.799
417211800	-121.086
417211900	-141.957
417212000	-119.902
417212100	-134.388
417212200	-122.697
417212300	-143.708
417212400	-124.719
417212500	-141.219
417212600	-123.703
417212700	-141.64
417212800	-122.86
417212900	-162.391
417213000	-124.015
417213100	-142.416
417213200	-124.054
417213300	-151.937
417213400	-125.046
417213500	-148.299
417213600	-119.236
417213700	-145.633
417213800	-122.236
417213900	-152.27
417214000	-125.246
417214100	-149.649
417214200	-124.013
417214300	-137.169
417214400	-122.479
417214500	-143.829
417214600	-124.516
417214700	-141.227
417214800	-123.322
417214900	-150.821
417215000	-123.251
417215100	-140.788
417215200	-124.554
417215300	-151.949
417215400	-124.782
417215500	-145.973
417215600	-124.708
417215700	-146.075
417215800	-124.347
417215900	-141.641
417216000	-123.555
417216100	-141.624
417216200	-123.098
417216300	-150.578
417216400	-122.096
417216500	-144.843
417216600	-125.456
417216700	-146.628
417216800	-123.947
417216900	-136.034
417217000	-124.964
417217100	-143.103
417217200	-121.155
417217300	-153.011
417217400	-123.457
417217500	-150.999
417217600	-122.562
417217700	-152.926
417217800	-124.165
417217900	-151.35
417218000	-125.108
417218100	-156.936
417218200	-123.607
417218300	-148.797
417218400	-123.678
417218500	-149.124
417218600	-123.831
417218700	-140.423
417218800	-125
417218900	-137.799
417219000	-124.284
417219100	-152.896
417219200	-125.77
417219300	-143.258
417219400	-123.315
417219500	-143.403
417219600	-124.238
417219700	-145.12
417219800	-121.754
417219900	-144.165
417220000	-122.61
417220100	-141.689
417220200	-125.318
417220300	-144.941
417220400	-122.633
417220500	-140.388
417220600	-123.843
417220700	-140.35
417220800	-120.014
417220900	-140.503
417221000	-121.545
417221100	-144.06
417221200	-125.883
417221300	-155.126
417221400	-125.572
417221500	-153.917
417221600	-122.114
417221700	-137.895
417221800	-122.362
417221900	-143.992
417222000	-123.434
417222100	-133.094
417222200	-123.576
417222300	-135.207
417222400	-126.278
417222500	-147.26
417222600	-124.374
417222700	-129.782
417222800	-123.973
417222900	-149.281
417223000	-122.555
417223100	-150.486
417223200	-125.314
417223300	-144.481
417223400	-124.904
417223500	-150.54
417223600	-121.214
417223700	-140.518
417223800	-122.774
417223900	-140.749
417224000	-122.788
417224100	-143.301
417224200	-122.687
417224300	-153.907
417224400	-123.345
417224500	-154.206
417224600	-120.856
417224700	-144.911
417224800	-125.261
417224900	-145.754
417225000	-122.318
417225100	-135.592
417225200	-123.905
417225300	-140.587
417225400	-122.674
417225500	-150.278
417225600	-122.677
417225700	-145.563
417225800	-123.616
417225900	-142.114
417226000	-123.04
417226100	-135.688
417226200	-123.732
417226300	-142.004
417226400	-122.606
417226500	-143.309
417226600	-120.767
417226700	-139.29
417226800	-125.452
417226900	-147.833
417227000	-122.713
417227100	-149.224
417227200	-123.32
417227300	-153.66
417227400	-124.614
417227500	-141.203
417227600	-121.392
417227700	-140.701
417227800	-122.472
417227900	-133.729
417228000	-121.491
417228100	-141.793
417228200	-122.555
417228300	-137.078
417228400	-121.254
417228500	-154.27
417228600	-125.069
417228700	-144.496
417228800	-124.617
417228900	-141.647
417229000	-120.643
417229100	-145.251
417229200	-123.647
417229300	-145.495
417229400	-121.029
417229500	-138.22
417229600	-125.082
417229700	-143.877
417229800	-123.291
417229900	-142.76
417230000	-122.83
417230100	-150.317
417230200	-125.819
417230300	-150.587
417230400	-124.777
417230500	-145.507
417230600	-122.106
417230700	-148.414
417230800	-124.105
417230900	-148.344
417231000	-123.048
417231100	-144.81
417231200	-123.203
417231300	-146.898
417231400	-127.468
417231500	-139.187
417231600	-121.435
417231700	-143.918
417231800	-121.139
417231900	-146.37
417232000	-123.492
417232100	-147.055
417232200	-122.483
417232300	-148.691
417232400	-122.779
417232500	-149.004
417232600	-121.255
417232700	-148.946
417232800	-124.18
417232900	-139.16
417233000	-123.002
417233100	-146.034
417233200	-123.668
417233300	-145.756
417233400	-122.985
417233500	-144.247
417233600	-123.884
417233700	-139.08
417233800	-123.147
417233900	-151.092
417234000	-123.385
417234100	-137.819
417234200	-124.396
417234300	-146.584
417234400	-122.367
417234500	-145.161
417234600	-121.949
417234700	-153.75
417234800	-122.884
417234900	-138.436
417235000	-120.561
417235100	-138.945
417235200	-124.983
417235300	-146.85
417235400	-124.882
417235500	-143.792
417235600	-122.1
417235700	-139.183
417235800	-122.1
417235900	-152.761
417236000	-122.484
417236100	-144.732
417236200	-122.365
417236300	-139.172
417236400	-123.665
417236500	-141.216
417236600	-123.326
417236700	-151.186
417236800	-124.509
417236900	-143.105
417237000	-124.756
417237100	-144.047
417237200	-124.56
417237300	-139.893
417237400	-122.706
417237500	-145.941
417237600	-122.012
417237700	-144.522
417237800	-121.793
417237900	-138.934
417238000	-122.837
417238100	-139.432
417238200	-123.461
417238300	-146.33
417238400	-123.81
417238500	-164.703
417238600	-123.867
417238700	-135.359
417238800	-124.722
417238900	-161.549
417239000	-125.515
417239100	-141.545
417239200	-122.325
417239300	-138.08
417239400	-125.56
417239500	-146.391
417239600	-123.509
417239700	-145.474
417239800	-123.413
417239900	-140.203
417240000	-124.882
417240100	-150.187
417240200	-124.877
417240300	-145.652
417240400	-120.556
417240500	-136.852
417240600	-124.042
417240700	-136.328
417240800	-121.797
417240900	-145.64
417241000	-126.85
417241100	-144.135
417241200	-125.459
417241300	-148.56
417241400	-122.136
417241500	-140.626
417241600	-125.9
417241700	-151.898
417241800	-124.076
417241900	-144.467
417242000	-123.026
417242100	-143.181
417242200	-124.155
417242300	-149.136
417242400	-123.326
417242500	-146.045
417242600	-125.047
417242700	-144.289
417242800	-122.034
417242900	-150.071
417243000	-122.02
417243100	-141.786
417243200	-123.055
417243300	-145.606
417243400	-122.825
417243500	-153.652
417243600	-121.411
417243700	-152.811
417243800	-123.39
417243900	-138.198
417244000	-124.181
417244100	-143.775
417244200	-123.663
417244300	-141.199
417244400	-124.91
417244500	-147.56
417244600	-123.563
417244700	-160.668
417244800	-123.045
417244900	-146.371
417245000	-124.268
417245100	-157.624
417245200	-126.087
417245300	-144.264
417245400	-122.211
417245500	-145.991
417245600	-122.911
417245700	-137.707
417245800	-124.61
417245900	-139.758
417246000	-122.62
417246100	-146.61
417246200	-124.102
417246300	-144.343
417246400	-125.764
417246500	-152.02
417246600	-122.49
417246700	-144.781
417246800	-124.369
417246900	-141.195
417247000	-123.459
417247100	-151.975
417247200	-122.318
417247300	-143.012
417247400	-124.415
417247500	-147.417
417247600	-125.044
417247700	-145.588
417247800	-122.531
417247900	-151.735
417248000	-121.88
417248100	-146.064
417248200	-121.881
417248300	-147.638
417248400	-122.092
417248500	-140.276
417248600	-121.006
417248700	-142.299
417248800	-122.741
417248900	-145.283
417249000	-120.131
417249100	-139.102
417249200	-125.054
417249300	-144.205
417249400	-124.417
417249500	-142.227
417249600	-125.247
417249700	-137.009
417249800	-124.861
[truncated: 18,002 more rows]
