# Supplementary material for: Passive frequency comb generation at radiofrequency for ranging applications
Source: Nat Commun. 2024 Apr 2;15:2844. doi: 10.1038/s41467-024-46940-2 (PMC10987526; doi:10.1038/s41467-024-46940-2)
Supplement: Supplementary file 5 — Source Data [file 41467_2024_46940_MOESM5_ESM.zip › Figure3_Data/836_10MHz_-08_50dBm.xlsx]

## Sheet: Sheet1
frequency (Hz)	power (dBm)
417050000	-121.91
417050100	-142.998
417050200	-124.375
417050300	-150.179
417050400	-122.152
417050500	-149.098
417050600	-121.042
417050700	-143.047
417050800	-122.547
417050900	-156.565
417051000	-123.837
417051100	-146.696
417051200	-124.866
417051300	-141.284
417051400	-122.839
417051500	-143.319
417051600	-124.178
417051700	-141.241
417051800	-124.411
417051900	-143.532
417052000	-123.815
417052100	-138.233
417052200	-122.939
417052300	-145.632
417052400	-122.74
417052500	-141.17
417052600	-122.291
417052700	-141.86
417052800	-122.978
417052900	-144.835
417053000	-124.823
417053100	-145.282
417053200	-126.604
417053300	-141.909
417053400	-124.81
417053500	-143.551
417053600	-123.451
417053700	-152.008
417053800	-119.551
417053900	-146.831
417054000	-122.852
417054100	-143.046
417054200	-125.149
417054300	-147.679
417054400	-125.147
417054500	-133.612
417054600	-127.492
417054700	-145.623
417054800	-123.124
417054900	-154.634
417055000	-122.752
417055100	-143.385
417055200	-125.02
417055300	-140.758
417055400	-128.22
417055500	-139.576
417055600	-124.214
417055700	-149.595
417055800	-124.441
417055900	-146.131
417056000	-124.404
417056100	-137.951
417056200	-123.313
417056300	-148.497
417056400	-123.759
417056500	-157.031
417056600	-122.676
417056700	-142.237
417056800	-122.736
417056900	-142.681
417057000	-123.157
417057100	-147.38
417057200	-121.744
417057300	-145.714
417057400	-121.745
417057500	-142.131
417057600	-123.897
417057700	-140.763
417057800	-124.394
417057900	-154.915
417058000	-124.213
417058100	-140.634
417058200	-125.723
417058300	-150.37
417058400	-124.071
417058500	-139.443
417058600	-126.365
417058700	-140.439
417058800	-125.705
417058900	-141.242
417059000	-124.731
417059100	-139.89
417059200	-119.579
417059300	-145.306
417059400	-124.997
417059500	-142.407
417059600	-122.993
417059700	-144.193
417059800	-124.049
417059900	-145.133
417060000	-123.459
417060100	-139.213
417060200	-121.401
417060300	-144.319
417060400	-121.897
417060500	-139.562
417060600	-124.133
417060700	-136.345
417060800	-120.632
417060900	-138.765
417061000	-126.04
417061100	-137.003
417061200	-121.222
417061300	-145.213
417061400	-124.331
417061500	-143.67
417061600	-123.666
417061700	-138.791
417061800	-121.847
417061900	-140.087
417062000	-125.593
417062100	-143.209
417062200	-124.698
417062300	-141.141
417062400	-125.736
417062500	-140.006
417062600	-122.079
417062700	-135.954
417062800	-121.512
417062900	-152.399
417063000	-121.219
417063100	-148.926
417063200	-122.825
417063300	-151.97
417063400	-123.91
417063500	-147.868
417063600	-122.564
417063700	-139.981
417063800	-123.158
417063900	-146.961
417064000	-125.052
417064100	-148.345
417064200	-124.105
417064300	-146.39
417064400	-123.555
417064500	-138.672
417064600	-121.508
417064700	-148.838
417064800	-123.027
417064900	-144.233
417065000	-123.997
417065100	-143.967
417065200	-124.868
417065300	-150.87
417065400	-123.452
417065500	-145.781
417065600	-123.406
417065700	-143.27
417065800	-124.57
417065900	-143.923
417066000	-123.666
417066100	-153.409
417066200	-122.01
417066300	-141.452
417066400	-122.319
417066500	-149.662
417066600	-122.592
417066700	-148.857
417066800	-122.59
417066900	-142.756
417067000	-124.124
417067100	-137.491
417067200	-122.591
417067300	-147.351
417067400	-126.063
417067500	-147.286
417067600	-125.404
417067700	-144.252
417067800	-123.025
417067900	-154.26
417068000	-125.262
417068100	-151.029
417068200	-123.033
417068300	-140.459
417068400	-123.064
417068500	-152.422
417068600	-122.168
417068700	-146.414
417068800	-121.766
417068900	-138.622
417069000	-123.352
417069100	-145.465
417069200	-124.149
417069300	-138.648
417069400	-120.122
417069500	-136.975
417069600	-124.54
417069700	-142.926
417069800	-121.905
417069900	-152.087
417070000	-120.401
417070100	-144.017
417070200	-120.413
417070300	-145.744
417070400	-124.017
417070500	-144.525
417070600	-125.576
417070700	-146.03
417070800	-126.216
417070900	-146.267
417071000	-123.832
417071100	-139.019
417071200	-122.994
417071300	-147.704
417071400	-125.52
417071500	-139.247
417071600	-123.977
417071700	-140.811
417071800	-124.638
417071900	-143.112
417072000	-122.744
417072100	-140.801
417072200	-122.283
417072300	-142.436
417072400	-125.391
417072500	-143.94
417072600	-122.795
417072700	-134.433
417072800	-122.68
417072900	-140.817
417073000	-122.793
417073100	-147.085
417073200	-122.783
417073300	-145.245
417073400	-124.91
417073500	-144.345
417073600	-123.387
417073700	-142.761
417073800	-123.963
417073900	-144.996
417074000	-123.491
417074100	-140.001
417074200	-125.402
417074300	-146.34
417074400	-122.98
417074500	-150.623
417074600	-121.715
417074700	-147.91
417074800	-122.183
417074900	-145.567
417075000	-123.308
417075100	-143.472
417075200	-128.542
417075300	-146.499
417075400	-124.654
417075500	-137.208
417075600	-124.486
417075700	-146.292
417075800	-124.956
417075900	-143.198
417076000	-123.52
417076100	-139.293
417076200	-125.378
417076300	-138.174
417076400	-123.661
417076500	-138.003
417076600	-120.081
417076700	-141.394
417076800	-121.645
417076900	-141.581
417077000	-124.355
417077100	-152.657
417077200	-125.426
417077300	-140.622
417077400	-121.765
417077500	-141.733
417077600	-123.074
417077700	-145.457
417077800	-122.975
417077900	-157.305
417078000	-125.141
417078100	-141.922
417078200	-124.24
417078300	-160.756
417078400	-121.607
417078500	-144.897
417078600	-123.648
417078700	-147.571
417078800	-123.679
417078900	-156.6
417079000	-122.384
417079100	-137.203
417079200	-121.592
417079300	-140.134
417079400	-124.507
417079500	-144.857
417079600	-123.567
417079700	-144.146
417079800	-125.655
417079900	-151.907
417080000	-122.881
417080100	-141.5
417080200	-120.244
417080300	-139.127
417080400	-121.937
417080500	-151.772
417080600	-124.379
417080700	-134.406
417080800	-122.867
417080900	-143.621
417081000	-121.747
417081100	-145.101
417081200	-122.673
417081300	-138.493
417081400	-119.727
417081500	-138.462
417081600	-123.688
417081700	-156.296
417081800	-120.501
417081900	-144.103
417082000	-120.929
417082100	-141.219
417082200	-123.5
417082300	-147.86
417082400	-126.081
417082500	-150.499
417082600	-123.268
417082700	-146.4
417082800	-125.704
417082900	-139.942
417083000	-123.168
417083100	-137.634
417083200	-124.061
417083300	-139.782
417083400	-121.156
417083500	-159.53
417083600	-123.576
417083700	-141.461
417083800	-123.893
417083900	-132.566
417084000	-122.54
417084100	-148.477
417084200	-122.71
417084300	-156.756
417084400	-123.142
417084500	-141.205
417084600	-123.678
417084700	-144.392
417084800	-124.198
417084900	-155.638
417085000	-123.339
417085100	-144.757
417085200	-123.124
417085300	-150.749
417085400	-122.498
417085500	-140.653
417085600	-126.59
417085700	-159.907
417085800	-123.347
417085900	-142.728
417086000	-124.647
417086100	-144.973
417086200	-124.171
417086300	-149.692
417086400	-126.647
417086500	-144.873
417086600	-124.019
417086700	-146.437
417086800	-123.412
417086900	-149.98
417087000	-123.97
417087100	-139.756
417087200	-125.264
417087300	-138.816
417087400	-124.679
417087500	-142.471
417087600	-123.13
417087700	-147.126
417087800	-122.959
417087900	-147.009
417088000	-124.799
417088100	-140.686
417088200	-124.692
417088300	-150.966
417088400	-124.271
417088500	-146.73
417088600	-122.82
417088700	-142.935
417088800	-121.959
417088900	-137.621
417089000	-123.048
417089100	-151.722
417089200	-123.158
417089300	-141.621
417089400	-124.311
417089500	-137.329
417089600	-123.728
417089700	-140.307
417089800	-127.464
417089900	-145.796
417090000	-122.148
417090100	-146.536
417090200	-122.165
417090300	-141.077
417090400	-125.083
417090500	-142.996
417090600	-121.657
417090700	-145.22
417090800	-120.606
417090900	-154.506
417091000	-122.495
417091100	-141.616
417091200	-122.963
417091300	-139.855
417091400	-123.619
417091500	-140.787
417091600	-122.047
417091700	-143.952
417091800	-124.502
417091900	-148.683
417092000	-122.586
417092100	-144.447
417092200	-124.09
417092300	-159.111
417092400	-123.518
417092500	-151.207
417092600	-123.828
417092700	-145.403
417092800	-123.508
417092900	-145.46
417093000	-123.512
417093100	-156.31
417093200	-123.563
417093300	-136.16
417093400	-123.993
417093500	-137.041
417093600	-121.858
417093700	-147.929
417093800	-124.172
417093900	-143.919
417094000	-125.335
417094100	-139.282
417094200	-122.094
417094300	-141.22
417094400	-123.664
417094500	-145.429
417094600	-124.771
417094700	-148.742
417094800	-124.693
417094900	-141.062
417095000	-122.812
417095100	-142.954
417095200	-122.359
417095300	-149.335
417095400	-124.996
417095500	-146.596
417095600	-123.671
417095700	-147.6
417095800	-123.409
417095900	-138.257
417096000	-122.371
417096100	-145.654
417096200	-122.385
417096300	-140.932
417096400	-124.814
417096500	-142.597
417096600	-120.741
417096700	-147.956
417096800	-125.754
417096900	-144.105
417097000	-124.339
417097100	-142.553
417097200	-123.769
417097300	-144.608
417097400	-123.51
417097500	-141.851
417097600	-122.487
417097700	-161.297
417097800	-123.101
417097900	-142.008
417098000	-124.972
417098100	-151.358
417098200	-124.542
417098300	-151.015
417098400	-119.735
417098500	-146.187
417098600	-123.638
417098700	-148.062
417098800	-125.908
417098900	-151.482
417099000	-124.513
417099100	-140.705
417099200	-125.144
417099300	-137.107
417099400	-122.608
417099500	-151.147
417099600	-121.824
417099700	-146.763
417099800	-123.027
417099900	-145.963
417100000	-123.669
417100100	-145.656
417100200	-122.301
417100300	-133.968
417100400	-123.637
417100500	-144.779
417100600	-123.163
417100700	-151.822
417100800	-121.617
417100900	-144.715
417101000	-122.56
417101100	-146.843
417101200	-124.434
417101300	-143.24
417101400	-124.188
417101500	-148.084
417101600	-124.23
417101700	-150.78
417101800	-124.403
417101900	-141.134
417102000	-126.443
417102100	-148.861
417102200	-123.891
417102300	-142.502
417102400	-119.893
417102500	-141.026
417102600	-120.961
417102700	-141.42
417102800	-121.004
417102900	-147.691
417103000	-121.427
417103100	-142.332
417103200	-122
417103300	-138.709
417103400	-123.879
417103500	-147.738
417103600	-123.978
417103700	-143.752
417103800	-125.184
417103900	-142.812
417104000	-124.578
417104100	-151.27
417104200	-126.19
417104300	-136.134
417104400	-122.139
417104500	-141.607
417104600	-122.141
417104700	-143.527
417104800	-122.953
417104900	-139.38
417105000	-122.861
417105100	-149.526
417105200	-122.163
417105300	-139.198
417105400	-125.07
417105500	-141.91
417105600	-123.543
417105700	-144.159
417105800	-121.559
417105900	-137.593
417106000	-124.863
417106100	-143.707
417106200	-124.244
417106300	-152.027
417106400	-124.376
417106500	-155.226
417106600	-123.331
417106700	-140.879
417106800	-123.52
417106900	-152.748
417107000	-123.086
417107100	-140.712
417107200	-123.591
417107300	-137.317
417107400	-122.383
417107500	-148.664
417107600	-120.888
417107700	-142.274
417107800	-124.316
417107900	-150.976
417108000	-124.519
417108100	-145.342
417108200	-123.462
417108300	-142.071
417108400	-123.287
417108500	-139.8
417108600	-121.749
417108700	-144.865
417108800	-122.425
417108900	-149.702
417109000	-121.648
417109100	-142.227
417109200	-122.603
417109300	-145.756
417109400	-123.902
417109500	-140.882
417109600	-123.819
417109700	-137.8
417109800	-124.701
417109900	-143.224
417110000	-122.401
417110100	-151.068
417110200	-121.416
417110300	-140.329
417110400	-121.881
417110500	-139.539
417110600	-124.758
417110700	-140.568
417110800	-123.43
417110900	-160.63
417111000	-123.802
417111100	-149.837
417111200	-123.672
417111300	-152.87
417111400	-122.534
417111500	-134.686
417111600	-123.084
417111700	-145.064
417111800	-124.416
417111900	-151.139
417112000	-125.288
417112100	-139.432
417112200	-124.566
417112300	-149.347
417112400	-125.18
417112500	-141.765
417112600	-120.681
417112700	-160.583
417112800	-123.721
417112900	-144.96
417113000	-126.15
417113100	-146.388
417113200	-124.655
417113300	-150.645
417113400	-123.606
417113500	-142.2
417113600	-121.898
417113700	-137.35
417113800	-125.614
417113900	-140.062
417114000	-125.439
417114100	-157.816
417114200	-124.543
417114300	-142.382
417114400	-124.674
417114500	-142.526
417114600	-122.827
417114700	-140.264
417114800	-122.747
417114900	-149.306
417115000	-124.487
417115100	-142.191
417115200	-122.14
417115300	-143.652
417115400	-124.945
417115500	-154.712
417115600	-126.285
417115700	-145.724
417115800	-122.314
417115900	-155.851
417116000	-123.127
417116100	-142.671
417116200	-122.834
417116300	-140.914
417116400	-126.113
417116500	-158.857
417116600	-122.835
417116700	-140.41
417116800	-124.749
417116900	-138.666
417117000	-121.472
417117100	-141.214
417117200	-122.455
417117300	-143.119
417117400	-124.555
417117500	-134.734
417117600	-123.681
417117700	-143.035
417117800	-121.98
417117900	-138.768
417118000	-122.389
417118100	-146.742
417118200	-123.094
417118300	-137.5
417118400	-123.854
417118500	-149.976
417118600	-120.465
417118700	-135.159
417118800	-122.653
417118900	-149.303
417119000	-123.462
417119100	-148.562
417119200	-120.222
417119300	-145.586
417119400	-122.334
417119500	-148.026
417119600	-125.418
417119700	-143.894
417119800	-123.161
417119900	-148.53
417120000	-125.369
417120100	-154.781
417120200	-122.287
417120300	-136.569
417120400	-122.104
417120500	-145.878
417120600	-123.814
417120700	-147.067
417120800	-126.054
417120900	-146.674
417121000	-122.956
417121100	-146.332
417121200	-122.504
417121300	-156.381
417121400	-122.353
417121500	-141.421
417121600	-122.051
417121700	-149.459
417121800	-123.42
417121900	-138.637
417122000	-124.276
417122100	-159.187
417122200	-120.192
417122300	-143.203
417122400	-123.996
417122500	-141.698
417122600	-126.046
417122700	-138.468
417122800	-121.172
417122900	-151.527
417123000	-121.389
417123100	-147.783
417123200	-121.398
417123300	-155.336
417123400	-122.549
417123500	-143.187
417123600	-122.625
417123700	-151.23
417123800	-121.299
417123900	-163.046
417124000	-122.512
417124100	-144.223
417124200	-122.442
417124300	-145.649
417124400	-120.739
417124500	-147.548
417124600	-122.474
417124700	-145.044
417124800	-124.959
417124900	-146.8
417125000	-126.104
417125100	-148.024
417125200	-121.975
417125300	-143.616
417125400	-125.289
417125500	-142.527
417125600	-125.937
417125700	-146.134
417125800	-122.811
417125900	-136.749
417126000	-125.131
417126100	-147.041
417126200	-123.798
417126300	-149.428
417126400	-121.801
417126500	-145.273
417126600	-124.472
417126700	-146.708
417126800	-122.449
417126900	-143.542
417127000	-121.534
417127100	-139.83
417127200	-122.72
417127300	-137.607
417127400	-123.685
417127500	-141.673
417127600	-127.054
417127700	-143.059
417127800	-123.9
417127900	-147.38
417128000	-123.423
417128100	-147.967
417128200	-123.869
417128300	-140.988
417128400	-120.614
417128500	-140.284
417128600	-122.606
417128700	-141.875
417128800	-124.975
417128900	-136.268
417129000	-123.367
417129100	-144.234
417129200	-123.876
417129300	-143.634
417129400	-121.188
417129500	-147.199
417129600	-124.577
417129700	-140.571
417129800	-124.583
417129900	-147.69
417130000	-123.725
417130100	-145.979
417130200	-121.124
417130300	-139.609
417130400	-125.468
417130500	-148.649
417130600	-125.483
417130700	-154.767
417130800	-122.204
417130900	-158.945
417131000	-123.611
417131100	-145.993
417131200	-123.481
417131300	-145.767
417131400	-120.373
417131500	-140.729
417131600	-124.802
417131700	-138.432
417131800	-122.846
417131900	-142.803
417132000	-123.922
417132100	-150.715
417132200	-123.726
417132300	-138.59
417132400	-124.458
417132500	-148.554
417132600	-123.99
417132700	-142.453
417132800	-121.533
417132900	-144.707
417133000	-121.561
417133100	-143.408
417133200	-121.542
417133300	-138.36
417133400	-120.895
417133500	-136.294
417133600	-123.954
417133700	-148.664
417133800	-122.471
417133900	-143.662
417134000	-124.829
417134100	-151.616
417134200	-123.797
417134300	-136.275
417134400	-122.89
417134500	-144.623
417134600	-122.501
417134700	-145.569
417134800	-123.103
417134900	-147.906
417135000	-121.623
417135100	-147.18
417135200	-124.256
417135300	-136.237
417135400	-123.843
417135500	-143.465
417135600	-124.094
417135700	-148.188
417135800	-124.098
417135900	-139.785
417136000	-124.425
417136100	-140.108
417136200	-122.243
417136300	-139.245
417136400	-120.498
417136500	-164.449
417136600	-122.682
417136700	-144.627
417136800	-122.216
417136900	-160.303
417137000	-122.358
417137100	-148.81
417137200	-123.766
417137300	-142.277
417137400	-123.447
417137500	-137.42
417137600	-124.042
417137700	-140.829
417137800	-125.984
417137900	-143.857
417138000	-126.513
417138100	-145.124
417138200	-123.414
417138300	-148.398
417138400	-123.309
417138500	-144.331
417138600	-121.567
417138700	-147.751
417138800	-120.628
417138900	-140.414
417139000	-124.082
417139100	-150.141
417139200	-121.654
417139300	-145.807
417139400	-125.615
417139500	-141.279
417139600	-124.022
417139700	-139.819
417139800	-121.47
417139900	-153.123
417140000	-125.284
417140100	-155.119
417140200	-122.407
417140300	-160.351
417140400	-122.419
417140500	-141.982
417140600	-122.578
417140700	-136.477
417140800	-122.88
417140900	-150.225
417141000	-124.427
417141100	-142.244
417141200	-122.568
417141300	-148.758
417141400	-124.138
417141500	-147.254
417141600	-120.168
417141700	-148.147
417141800	-126.088
417141900	-150.999
417142000	-125.92
417142100	-136.109
417142200	-121.539
417142300	-138.425
417142400	-123.504
417142500	-150.416
417142600	-126.864
417142700	-158.008
417142800	-123.696
417142900	-159.007
417143000	-123.578
417143100	-146.528
417143200	-122.057
417143300	-151.436
417143400	-121.866
417143500	-146.313
417143600	-123
417143700	-150.504
417143800	-120.42
417143900	-144.782
417144000	-121.028
417144100	-144.719
417144200	-122.269
417144300	-141.876
417144400	-123.429
417144500	-160.625
417144600	-118.228
417144700	-140.012
417144800	-122.822
417144900	-136.658
417145000	-124.336
417145100	-143.472
417145200	-124.161
417145300	-148.339
417145400	-121.926
417145500	-151.936
417145600	-123.449
417145700	-140.622
417145800	-122.313
417145900	-143.791
417146000	-124.899
417146100	-142.936
417146200	-123.546
417146300	-143.135
417146400	-122.466
417146500	-137.383
417146600	-123.766
417146700	-131.548
417146800	-123.243
417146900	-140.699
417147000	-123.331
417147100	-145.66
417147200	-123.923
417147300	-153.757
417147400	-123.153
417147500	-142.023
417147600	-119.53
417147700	-145.43
417147800	-119.488
417147900	-144.916
417148000	-125.135
417148100	-145.861
417148200	-126.082
417148300	-147.917
417148400	-124.587
417148500	-160.182
417148600	-124.19
417148700	-138.196
417148800	-124.167
417148900	-141.43
417149000	-122.976
417149100	-142.451
417149200	-123.649
417149300	-139.771
417149400	-123.667
417149500	-153.207
417149600	-124.112
417149700	-141.124
417149800	-120.613
417149900	-135.042
417150000	-122.597
417150100	-143.122
417150200	-121.724
417150300	-153.024
417150400	-123.092
417150500	-138.294
417150600	-123.479
417150700	-156.675
417150800	-123.757
417150900	-144.328
417151000	-123.763
417151100	-156.286
417151200	-121.557
417151300	-144.679
417151400	-124.888
417151500	-145.21
417151600	-125.98
417151700	-139.961
417151800	-120.748
417151900	-146.102
417152000	-121.302
417152100	-144.163
417152200	-125.067
417152300	-157.883
417152400	-122.606
417152500	-147.013
417152600	-120.88
417152700	-139.493
417152800	-123.336
417152900	-152.706
417153000	-124.024
417153100	-142.484
417153200	-124.268
417153300	-135.181
417153400	-123.153
417153500	-141.289
417153600	-122.972
417153700	-144.224
417153800	-125.178
417153900	-143.794
417154000	-125.165
417154100	-142.242
417154200	-124.135
417154300	-135.486
417154400	-124.604
417154500	-147.13
417154600	-123.979
417154700	-139.528
417154800	-120.666
417154900	-143.677
417155000	-124.202
417155100	-140.265
417155200	-122.92
417155300	-142.176
417155400	-120.597
417155500	-141.903
417155600	-123.939
417155700	-147.16
417155800	-123.52
417155900	-140.032
417156000	-120.84
417156100	-134.997
417156200	-123.111
417156300	-145.249
417156400	-123.694
417156500	-150.355
417156600	-123.016
417156700	-135.735
417156800	-123.015
417156900	-170.396
417157000	-123.054
417157100	-142.536
417157200	-119.976
417157300	-140.28
417157400	-126.148
417157500	-142.157
417157600	-122.252
417157700	-143.72
417157800	-121.619
417157900	-140.252
417158000	-122.381
417158100	-148.603
417158200	-124.326
417158300	-136.92
417158400	-122.783
417158500	-149.368
417158600	-119.273
417158700	-141.839
417158800	-120.801
417158900	-146.573
417159000	-121.132
417159100	-148.688
417159200	-123.296
417159300	-147.386
417159400	-123.219
417159500	-142.886
417159600	-124.257
417159700	-144.749
417159800	-124.48
417159900	-149.355
417160000	-123.519
417160100	-141.792
417160200	-123.105
417160300	-137.165
417160400	-123.936
417160500	-149.006
417160600	-122.064
417160700	-138.876
417160800	-123.574
417160900	-145.651
417161000	-121.251
417161100	-135.936
417161200	-121.224
417161300	-142.368
417161400	-122.63
417161500	-151.211
417161600	-122.487
417161700	-140.32
417161800	-122.767
417161900	-142.691
417162000	-123.799
417162100	-140.762
417162200	-124.982
417162300	-160.179
417162400	-123.14
417162500	-150.163
417162600	-120.643
417162700	-143.468
417162800	-121.431
417162900	-136.527
417163000	-122.826
417163100	-156.33
417163200	-122.387
417163300	-143.232
417163400	-123.666
417163500	-143.37
417163600	-123.871
417163700	-144.158
417163800	-125.877
417163900	-142.771
417164000	-125.382
417164100	-151.463
417164200	-122.575
417164300	-141.489
417164400	-123.631
417164500	-136.028
417164600	-120.767
417164700	-143.566
417164800	-124.578
417164900	-143.122
417165000	-122.967
417165100	-149.21
417165200	-122.858
417165300	-141.421
417165400	-121.861
417165500	-152.035
417165600	-123.591
417165700	-142.62
417165800	-121.604
417165900	-149.115
417166000	-124.329
417166100	-142.078
417166200	-123.516
417166300	-142.063
417166400	-122.49
417166500	-146.239
417166600	-119.662
417166700	-143.528
417166800	-125.59
417166900	-143.678
417167000	-122.698
417167100	-141.316
417167200	-121.101
417167300	-141.269
417167400	-124.481
417167500	-144.571
417167600	-126.01
417167700	-142.336
417167800	-125.486
417167900	-141.816
417168000	-122.455
417168100	-139.632
417168200	-120.734
417168300	-137.763
417168400	-122.953
417168500	-140.419
417168600	-125.101
417168700	-137.228
417168800	-123.779
417168900	-163.454
417169000	-125.641
417169100	-148.189
417169200	-123.068
417169300	-141.06
417169400	-121.022
417169500	-145.244
417169600	-122.975
417169700	-137.549
417169800	-121.799
417169900	-138.891
417170000	-122.885
417170100	-133.973
417170200	-124.236
417170300	-147.417
417170400	-122.839
417170500	-147.172
417170600	-125.27
417170700	-152.121
417170800	-122.25
417170900	-149.493
417171000	-124.685
417171100	-138.722
417171200	-122.515
417171300	-150.052
417171400	-123.664
417171500	-140.979
417171600	-125.548
417171700	-145.48
417171800	-122.678
417171900	-145.356
417172000	-123.455
417172100	-141.202
417172200	-123.745
417172300	-142.114
417172400	-123.27
417172500	-144.773
417172600	-123.603
417172700	-139.978
417172800	-122.364
417172900	-151.25
417173000	-121.316
417173100	-145.862
417173200	-120.988
417173300	-158.675
417173400	-122.257
417173500	-148.718
417173600	-124.161
417173700	-138.21
417173800	-123.453
417173900	-140.346
417174000	-125.865
417174100	-146.418
417174200	-124.701
417174300	-143.846
417174400	-124.643
417174500	-145.54
417174600	-125.237
417174700	-138.408
417174800	-121.743
417174900	-148.997
417175000	-122.485
417175100	-142.817
417175200	-122.519
417175300	-151.909
417175400	-121.918
417175500	-141.235
417175600	-123.859
417175700	-141.798
417175800	-123.112
417175900	-137.002
417176000	-124.222
417176100	-145.825
417176200	-125.037
417176300	-137.704
417176400	-120.078
417176500	-142.05
417176600	-121.415
417176700	-169.174
417176800	-120.848
417176900	-145.096
417177000	-125.033
417177100	-144.851
417177200	-122.097
417177300	-147.439
417177400	-123.471
417177500	-144.773
417177600	-120.578
417177700	-143.19
417177800	-124.921
417177900	-137.524
417178000	-122.596
417178100	-141.281
417178200	-122.623
417178300	-142.878
417178400	-120.583
417178500	-147.404
417178600	-120.921
417178700	-153.8
417178800	-122.284
417178900	-137.871
417179000	-124.806
417179100	-143.247
417179200	-123.341
417179300	-143.057
417179400	-123.687
417179500	-141.437
417179600	-121.824
417179700	-137.951
417179800	-122.307
417179900	-142.944
417180000	-119.246
417180100	-142.93
417180200	-123.423
417180300	-143.269
417180400	-123.836
417180500	-154.107
417180600	-121.032
417180700	-145.65
417180800	-124.159
417180900	-147.301
417181000	-121.008
417181100	-138.671
417181200	-122.134
417181300	-152.317
417181400	-122.826
417181500	-156.335
417181600	-123.886
417181700	-149.265
417181800	-122.465
417181900	-143.945
417182000	-122.69
417182100	-138.928
417182200	-124.026
417182300	-146.91
417182400	-122.114
417182500	-138.833
417182600	-122.497
417182700	-144.143
417182800	-119.473
417182900	-134.308
417183000	-123.123
417183100	-144.695
417183200	-122.467
417183300	-147.041
417183400	-122.891
417183500	-160.875
417183600	-123.743
417183700	-136.717
417183800	-122.198
417183900	-156.479
417184000	-123.994
417184100	-139.295
417184200	-120.975
417184300	-145.995
417184400	-120.631
417184500	-143.043
417184600	-124.637
417184700	-150.938
417184800	-122.072
417184900	-144.808
417185000	-123.077
417185100	-137.067
417185200	-122.81
417185300	-152.191
417185400	-122.772
417185500	-139.186
417185600	-122.779
417185700	-138.975
417185800	-122.067
417185900	-137.479
417186000	-124.327
417186100	-144.003
417186200	-123.508
417186300	-139.838
417186400	-122.734
417186500	-143.082
417186600	-120.722
417186700	-147.677
417186800	-124.182
417186900	-143.921
417187000	-121.506
417187100	-138.617
417187200	-122.057
417187300	-138.173
417187400	-123.236
417187500	-136.234
417187600	-124.547
417187700	-143.518
417187800	-120.781
417187900	-138.207
417188000	-123.49
417188100	-155.283
417188200	-120.559
417188300	-155.351
417188400	-123.377
417188500	-141.736
417188600	-124.233
417188700	-144.271
417188800	-125.582
417188900	-161.692
417189000	-124.105
417189100	-142.292
417189200	-124.497
417189300	-141.84
417189400	-120.309
417189500	-146.18
417189600	-124.842
417189700	-140.419
417189800	-122.787
417189900	-146.548
417190000	-124.126
417190100	-138.679
417190200	-123.942
417190300	-140.148
417190400	-125.617
417190500	-141.729
417190600	-122.319
417190700	-141.673
417190800	-125.356
417190900	-148.729
417191000	-124.255
417191100	-144.955
417191200	-122.504
417191300	-145.624
417191400	-124.138
417191500	-139.497
417191600	-122.637
417191700	-137.099
417191800	-120.675
417191900	-149.659
417192000	-120.676
417192100	-151.818
417192200	-124.355
417192300	-134.189
417192400	-122.861
417192500	-145.515
417192600	-123.487
417192700	-139.024
417192800	-123.214
417192900	-151.533
417193000	-122.4
417193100	-152.344
417193200	-123.35
417193300	-145.752
417193400	-123.038
417193500	-146.628
417193600	-123.741
417193700	-141.454
417193800	-122.386
417193900	-147.737
417194000	-121.959
417194100	-147.208
417194200	-124.477
417194300	-142.464
417194400	-126.006
417194500	-150.578
417194600	-123.11
417194700	-143.461
417194800	-122.56
417194900	-140.586
417195000	-120.932
417195100	-149.664
417195200	-122.289
417195300	-149.063
417195400	-123.447
417195500	-150.411
417195600	-122.449
417195700	-139.19
417195800	-122.402
417195900	-149.857
417196000	-124.49
417196100	-150.122
417196200	-120.455
417196300	-151.083
417196400	-124.265
417196500	-140.994
417196600	-124.673
417196700	-147.695
417196800	-122.842
417196900	-146.671
417197000	-123.561
417197100	-142.526
417197200	-124.826
417197300	-136.942
417197400	-123.599
417197500	-138.804
417197600	-124.611
417197700	-158.731
417197800	-124.089
417197900	-149.717
417198000	-121.204
417198100	-147.637
417198200	-120.978
417198300	-143.552
417198400	-121.563
417198500	-140.076
417198600	-123.181
417198700	-143.989
417198800	-122.528
417198900	-152.701
417199000	-123.57
417199100	-145.982
417199200	-122.706
417199300	-153.875
417199400	-122.729
417199500	-149.448
417199600	-124.219
417199700	-142.445
417199800	-122.504
417199900	-146.502
417200000	-125.499
417200100	-143.725
417200200	-122.414
417200300	-148.754
417200400	-123.557
417200500	-150.543
417200600	-121.74
417200700	-141.762
417200800	-121.056
417200900	-147.276
417201000	-120.361
417201100	-147.498
417201200	-122.033
417201300	-136.04
417201400	-123.142
417201500	-149.646
417201600	-120.211
417201700	-152.036
417201800	-125.225
417201900	-141.673
417202000	-122.923
417202100	-142.024
417202200	-122.776
417202300	-145.824
417202400	-123.969
417202500	-151.989
417202600	-122.815
417202700	-138.539
417202800	-123.365
417202900	-139.12
417203000	-120.649
417203100	-137.682
417203200	-126.766
417203300	-145.756
417203400	-126.206
417203500	-142.954
417203600	-122.105
417203700	-143.496
417203800	-124.646
417203900	-141.463
417204000	-124.044
417204100	-138.965
417204200	-124.298
417204300	-143.717
417204400	-123.355
417204500	-148.385
417204600	-123.996
417204700	-143.629
417204800	-121.733
417204900	-141.283
417205000	-122.044
417205100	-141.221
417205200	-125.115
417205300	-142.552
417205400	-120.846
417205500	-142.545
417205600	-125.673
417205700	-140.626
417205800	-126.642
417205900	-143.291
417206000	-121.732
417206100	-142.849
417206200	-123.295
417206300	-137.333
417206400	-123.309
417206500	-157.402
417206600	-125.941
417206700	-148.896
417206800	-123.838
417206900	-135.871
417207000	-125.249
417207100	-145.531
417207200	-124.818
417207300	-146.565
417207400	-123.159
417207500	-148.059
417207600	-122.223
417207700	-137.407
417207800	-121.721
417207900	-143.534
417208000	-126.793
417208100	-149.437
417208200	-123.952
417208300	-146.314
417208400	-123.979
417208500	-153.468
417208600	-121.465
417208700	-149.518
417208800	-123.139
417208900	-144.37
417209000	-122.885
417209100	-149.327
417209200	-123.865
417209300	-134.387
417209400	-124.951
417209500	-152.048
417209600	-123.203
417209700	-144.974
417209800	-123.51
417209900	-151.597
417210000	-122.867
417210100	-144.283
417210200	-126.162
417210300	-138.667
417210400	-123.782
417210500	-152.862
417210600	-121.226
417210700	-143.685
417210800	-121.367
417210900	-140.968
417211000	-124.026
417211100	-158.504
417211200	-124.66
417211300	-142.004
417211400	-122.27
417211500	-136.895
417211600	-122.969
417211700	-134.426
417211800	-124.389
417211900	-152.856
417212000	-122.633
417212100	-151.564
417212200	-121.135
417212300	-143.99
417212400	-121.309
417212500	-144.261
417212600	-122.753
417212700	-138.392
417212800	-122.9
417212900	-143.51
417213000	-122.501
417213100	-150.342
417213200	-123.04
417213300	-138.507
417213400	-122.515
417213500	-142.799
417213600	-126.74
417213700	-142.057
417213800	-124.533
417213900	-156.319
417214000	-124.443
417214100	-144.093
417214200	-123.633
417214300	-148.428
417214400	-124.477
417214500	-142.413
417214600	-122.684
417214700	-148.468
417214800	-123.496
417214900	-139.15
417215000	-123.717
417215100	-140.576
417215200	-124.102
417215300	-142.23
417215400	-122.208
417215500	-145.301
417215600	-124.312
417215700	-141.645
417215800	-123.092
417215900	-135.755
417216000	-123.617
417216100	-144.13
417216200	-120.649
417216300	-138.59
417216400	-123.669
417216500	-147.229
417216600	-124.88
417216700	-154.773
417216800	-122.462
417216900	-136.065
417217000	-122.554
417217100	-139.925
417217200	-124.726
417217300	-137.491
417217400	-123.464
417217500	-142.151
417217600	-124.197
417217700	-137.209
417217800	-123.772
417217900	-148.491
417218000	-123.998
417218100	-138.128
417218200	-124.011
417218300	-136.506
417218400	-119.31
417218500	-146.424
417218600	-125.693
417218700	-144.206
417218800	-123.624
417218900	-148.773
417219000	-123.52
417219100	-143.496
417219200	-126.254
417219300	-147.483
417219400	-124.926
417219500	-138.618
417219600	-123.962
417219700	-149.353
417219800	-123.2
417219900	-148.421
417220000	-122.767
417220100	-142.402
417220200	-125.2
417220300	-139.904
417220400	-123.231
417220500	-135.221
417220600	-120.52
417220700	-140.964
417220800	-124.582
417220900	-137.218
417221000	-123.076
417221100	-148.976
417221200	-121.379
417221300	-134.82
417221400	-120.951
417221500	-150.551
417221600	-123.028
417221700	-139.205
417221800	-123.491
417221900	-148.076
417222000	-125.703
417222100	-142.035
417222200	-125.776
417222300	-142.389
417222400	-124.795
417222500	-148.644
417222600	-124.382
417222700	-150.341
417222800	-124.45
417222900	-160.414
417223000	-124.482
417223100	-157.476
417223200	-123.606
417223300	-143.26
417223400	-125.218
417223500	-140.524
417223600	-123.119
417223700	-145.98
417223800	-125.662
417223900	-143.844
417224000	-122.772
417224100	-140.069
417224200	-124.606
417224300	-141.601
417224400	-123.406
417224500	-145.767
417224600	-122.695
417224700	-139.63
417224800	-124.385
417224900	-147.101
417225000	-123.842
417225100	-144.501
417225200	-122.874
417225300	-144.472
417225400	-125.118
417225500	-139.527
417225600	-121.248
417225700	-145.81
417225800	-123.171
417225900	-143.119
417226000	-123.972
417226100	-139.961
417226200	-121.901
417226300	-141.846
417226400	-122.275
417226500	-143.18
417226600	-124.58
417226700	-143.289
417226800	-124.241
417226900	-144.273
417227000	-124.305
417227100	-146.582
417227200	-123.624
417227300	-144.361
417227400	-123.676
417227500	-141.354
417227600	-122.411
417227700	-135.374
417227800	-121.848
417227900	-153.582
417228000	-121.858
417228100	-148.225
417228200	-122.36
417228300	-154.76
417228400	-123.757
417228500	-143.902
417228600	-122.111
417228700	-140.164
417228800	-124.216
417228900	-144.292
417229000	-124.773
417229100	-153.032
417229200	-123.749
417229300	-141.376
417229400	-124.102
417229500	-149.357
417229600	-121.964
417229700	-144.004
417229800	-123.704
417229900	-151.82
417230000	-123.185
417230100	-142.879
417230200	-124.741
417230300	-143.391
417230400	-124.205
417230500	-143.427
417230600	-125.178
417230700	-147.671
417230800	-125.642
417230900	-142.5
417231000	-124.188
417231100	-148.503
417231200	-124.076
417231300	-145.5
417231400	-123.097
417231500	-153.562
417231600	-123.196
417231700	-140.225
417231800	-123.466
417231900	-143.902
417232000	-121.723
417232100	-143.386
417232200	-122.645
417232300	-143.46
417232400	-121.56
417232500	-150.516
417232600	-123.91
417232700	-139.961
417232800	-121.998
417232900	-139.982
417233000	-122.001
417233100	-143.323
417233200	-122.966
417233300	-138.64
417233400	-124.223
417233500	-137.309
417233600	-122.358
417233700	-143.633
417233800	-123.855
417233900	-143.395
417234000	-125.447
417234100	-142.887
417234200	-123.668
417234300	-144.083
417234400	-123.233
417234500	-138.036
417234600	-123.833
417234700	-136.375
417234800	-121.869
417234900	-145.917
417235000	-124.904
417235100	-144.99
417235200	-122.364
417235300	-142.986
417235400	-123.914
417235500	-150.698
417235600	-125.149
417235700	-163.538
417235800	-122.078
417235900	-140.008
417236000	-123.436
417236100	-142.508
417236200	-123.124
417236300	-141.686
417236400	-122.784
417236500	-141.757
417236600	-125.687
417236700	-148.089
417236800	-124.601
417236900	-148.235
417237000	-124.898
417237100	-136.591
417237200	-122.342
417237300	-159.371
417237400	-122.56
417237500	-150.147
417237600	-120.118
417237700	-145.416
417237800	-118.78
417237900	-165.288
417238000	-124.688
417238100	-145.382
417238200	-124.579
417238300	-141.674
417238400	-126.107
417238500	-152.471
417238600	-120.157
417238700	-150.985
417238800	-124.607
417238900	-141.141
417239000	-122.706
417239100	-140.082
417239200	-126.629
417239300	-140.782
417239400	-122.71
417239500	-140.194
417239600	-122.765
417239700	-141.597
417239800	-120.934
417239900	-146.18
417240000	-123.194
417240100	-151.247
417240200	-123.317
417240300	-142.388
417240400	-122.958
417240500	-152.391
417240600	-122.375
417240700	-140.755
417240800	-123.235
417240900	-148.082
417241000	-122.658
417241100	-145.271
417241200	-125.078
417241300	-142.789
417241400	-123.906
417241500	-144.743
417241600	-122.926
417241700	-146.463
417241800	-121.644
417241900	-145.049
417242000	-122.172
417242100	-141.745
417242200	-122.104
417242300	-146.024
417242400	-121.163
417242500	-144.087
417242600	-124.878
417242700	-143.049
417242800	-121.75
417242900	-144.264
417243000	-122.851
417243100	-151.877
417243200	-125.316
417243300	-156.348
417243400	-124.14
417243500	-150.34
417243600	-121.577
417243700	-150.722
417243800	-123.244
417243900	-152.508
417244000	-126.319
417244100	-151.895
417244200	-125.374
417244300	-156.494
417244400	-122.995
417244500	-147.465
417244600	-125.04
417244700	-142.787
417244800	-122.818
417244900	-152.38
417245000	-123.985
417245100	-144.362
417245200	-122.324
417245300	-141.904
417245400	-123.275
417245500	-147.38
417245600	-123.917
417245700	-152.155
417245800	-125.787
417245900	-142.491
417246000	-123.882
417246100	-143.582
417246200	-124.385
417246300	-147.143
417246400	-124.319
417246500	-139.238
417246600	-123.003
417246700	-144.577
417246800	-124.172
417246900	-146.452
417247000	-123.328
417247100	-144.977
417247200	-120.502
417247300	-140.032
417247400	-124.051
417247500	-141.895
417247600	-125.048
417247700	-160.175
417247800	-125.817
417247900	-153.767
417248000	-122.387
417248100	-151.684
417248200	-125.208
417248300	-170.057
417248400	-123.898
417248500	-145.085
417248600	-123.943
417248700	-141.604
417248800	-123.658
417248900	-145.724
417249000	-122.325
417249100	-143.78
417249200	-126.518
417249300	-137.35
417249400	-124.07
417249500	-145.051
417249600	-123.416
417249700	-138.977
417249800	-122.45
[truncated: 18,002 more rows]
