# Supplementary material for: Passive frequency comb generation at radiofrequency for ranging applications
Source: Nat Commun. 2024 Apr 2;15:2844. doi: 10.1038/s41467-024-46940-2 (PMC10987526; doi:10.1038/s41467-024-46940-2)
Supplement: Supplementary file 5 — Source Data [file 41467_2024_46940_MOESM5_ESM.zip › Figure3_Data/836_10MHz_-08_60dBm.xlsx]

## Sheet: Sheet1
frequency (Hz)	power (dBm)
417050000	-123.357
417050100	-145.599
417050200	-124.627
417050300	-151.193
417050400	-123.441
417050500	-140.224
417050600	-125.55
417050700	-150.883
417050800	-124.812
417050900	-146.794
417051000	-124.836
417051100	-138.136
417051200	-122.379
417051300	-135.306
417051400	-121.882
417051500	-145.204
417051600	-122.892
417051700	-142.909
417051800	-122.336
417051900	-153.256
417052000	-123.435
417052100	-160.69
417052200	-123.998
417052300	-146.559
417052400	-124.671
417052500	-146.42
417052600	-122.981
417052700	-138.834
417052800	-124.76
417052900	-148.396
417053000	-122.178
417053100	-143.395
417053200	-121.542
417053300	-141.07
417053400	-124.036
417053500	-156.036
417053600	-123.688
417053700	-154.906
417053800	-124.699
417053900	-141.111
417054000	-124.517
417054100	-140.055
417054200	-125.557
417054300	-140.056
417054400	-125.007
417054500	-143.533
417054600	-125.504
417054700	-143.275
417054800	-122.133
417054900	-145.8
417055000	-122.684
417055100	-139.752
417055200	-122.658
417055300	-155.843
417055400	-124.751
417055500	-151.295
417055600	-121.444
417055700	-142.144
417055800	-125.44
417055900	-141.707
417056000	-120.74
417056100	-144.78
417056200	-124.834
417056300	-143.005
417056400	-126.083
417056500	-140.996
417056600	-120.541
417056700	-152.023
417056800	-124.802
417056900	-152.02
417057000	-124.053
417057100	-147.874
417057200	-123.305
417057300	-152.815
417057400	-124.983
417057500	-140.876
417057600	-121.96
417057700	-132.75
417057800	-123.361
417057900	-147.605
417058000	-124.788
417058100	-156.155
417058200	-125.377
417058300	-141.933
417058400	-122.783
417058500	-147.361
417058600	-122.801
417058700	-149.847
417058800	-121.972
417058900	-145.453
417059000	-124.314
417059100	-150.67
417059200	-121.392
417059300	-145.705
417059400	-123.959
417059500	-146.912
417059600	-124.363
417059700	-146.745
417059800	-123.234
417059900	-140.914
417060000	-122.836
417060100	-141.917
417060200	-120.089
417060300	-144.265
417060400	-122.645
417060500	-141.687
417060600	-123.558
417060700	-147.986
417060800	-124.384
417060900	-152.757
417061000	-125.537
417061100	-151.758
417061200	-124.548
417061300	-151.198
417061400	-122.737
417061500	-146.749
417061600	-122.51
417061700	-143.589
417061800	-121.063
417061900	-138.265
417062000	-125.331
417062100	-139.508
417062200	-125.174
417062300	-146.04
417062400	-123.229
417062500	-144.245
417062600	-124.96
417062700	-141.292
417062800	-121.622
417062900	-149.147
417063000	-121.04
417063100	-145.45
417063200	-124.264
417063300	-141.102
417063400	-126.078
417063500	-137.51
417063600	-123.62
417063700	-150.864
417063800	-123.431
417063900	-141.789
417064000	-124.017
417064100	-147.679
417064200	-124.075
417064300	-141.421
417064400	-121.326
417064500	-142.234
417064600	-122.066
417064700	-148.939
417064800	-123.766
417064900	-139.516
417065000	-122.094
417065100	-150.093
417065200	-126.357
417065300	-137.392
417065400	-124.614
417065500	-141.692
417065600	-124.409
417065700	-147.417
417065800	-125.567
417065900	-144.844
417066000	-124.073
417066100	-144.823
417066200	-123.946
417066300	-142.513
417066400	-124.668
417066500	-140.292
417066600	-124.664
417066700	-152.735
417066800	-124.37
417066900	-147.846
417067000	-124.376
417067100	-140.923
417067200	-124.097
417067300	-148.228
417067400	-120.799
417067500	-137.468
417067600	-124.652
417067700	-139.633
417067800	-121.063
417067900	-140.735
417068000	-123.525
417068100	-144.651
417068200	-125.307
417068300	-148.159
417068400	-122.223
417068500	-151.342
417068600	-121.442
417068700	-147.94
417068800	-120.964
417068900	-143.707
417069000	-121.178
417069100	-148.766
417069200	-125.286
417069300	-150.985
417069400	-125.767
417069500	-147.358
417069600	-124.432
417069700	-150.522
417069800	-127.337
417069900	-138.646
417070000	-125.857
417070100	-137.975
417070200	-122.457
417070300	-141.553
417070400	-122.354
417070500	-158.658
417070600	-124.349
417070700	-144.716
417070800	-116.423
417070900	-151.326
417071000	-122.362
417071100	-148.221
417071200	-122.639
417071300	-146.604
417071400	-125.722
417071500	-143.218
417071600	-124.731
417071700	-138.061
417071800	-124.331
417071900	-139.275
417072000	-124.921
417072100	-150.286
417072200	-122.309
417072300	-149.109
417072400	-121.756
417072500	-147.054
417072600	-124.342
417072700	-144.713
417072800	-126.089
417072900	-145.929
417073000	-122.454
417073100	-144.711
417073200	-125.312
417073300	-140.038
417073400	-118.18
417073500	-139.038
417073600	-121.351
417073700	-152.639
417073800	-124.057
417073900	-164.676
417074000	-125.31
417074100	-143.367
417074200	-125.305
417074300	-138.948
417074400	-123.114
417074500	-154.276
417074600	-121.893
417074700	-141.576
417074800	-122.915
417074900	-139.568
417075000	-122.058
417075100	-133.658
417075200	-123.789
417075300	-144.57
417075400	-124.649
417075500	-151.535
417075600	-122.21
417075700	-143.621
417075800	-125.8
417075900	-147.107
417076000	-121.507
417076100	-145.158
417076200	-124.666
417076300	-148.006
417076400	-123.987
417076500	-150.141
417076600	-126.321
417076700	-145.008
417076800	-121.878
417076900	-138.416
417077000	-123.698
417077100	-152.306
417077200	-123.085
417077300	-144.561
417077400	-122.311
417077500	-140.556
417077600	-121.649
417077700	-147.483
417077800	-126.088
417077900	-143.148
417078000	-125.689
417078100	-152.267
417078200	-123.624
417078300	-146.266
417078400	-124.657
417078500	-143.452
417078600	-121.217
417078700	-146.847
417078800	-124.316
417078900	-138.282
417079000	-123.713
417079100	-146.084
417079200	-124.803
417079300	-146.069
417079400	-123.22
417079500	-141.347
417079600	-121.676
417079700	-158.597
417079800	-125.375
417079900	-142.729
417080000	-124.382
417080100	-136.244
417080200	-125.973
417080300	-152.271
417080400	-121.656
417080500	-141.432
417080600	-123.438
417080700	-153.828
417080800	-122.317
417080900	-140.781
417081000	-123.941
417081100	-143.259
417081200	-126.342
417081300	-140.834
417081400	-123.405
417081500	-140.47
417081600	-122.724
417081700	-139.331
417081800	-122.522
417081900	-142.249
417082000	-123.361
417082100	-144.061
417082200	-124.35
417082300	-149.81
417082400	-124.75
417082500	-137.386
417082600	-122.62
417082700	-135.327
417082800	-123.14
417082900	-144.805
417083000	-121.711
417083100	-141.18
417083200	-124.207
417083300	-143.467
417083400	-126.02
417083500	-148.678
417083600	-122.271
417083700	-145.941
417083800	-123.393
417083900	-142.733
417084000	-121.7
417084100	-135.709
417084200	-125.161
417084300	-140.96
417084400	-125.163
417084500	-143.303
417084600	-124.038
417084700	-138.825
417084800	-123.707
417084900	-145.029
417085000	-124.475
417085100	-146.674
417085200	-121.576
417085300	-144.093
417085400	-124.253
417085500	-157.287
417085600	-122.808
417085700	-142.263
417085800	-125.316
417085900	-152.55
417086000	-123.39
417086100	-142.298
417086200	-121.332
417086300	-144.967
417086400	-125.671
417086500	-150.183
417086600	-121.723
417086700	-149.96
417086800	-121.945
417086900	-145.111
417087000	-124.552
417087100	-139.222
417087200	-121.588
417087300	-140.097
417087400	-123.316
417087500	-141.711
417087600	-126.098
417087700	-147.508
417087800	-123.477
417087900	-138.11
417088000	-122.786
417088100	-154.995
417088200	-125.062
417088300	-147.44
417088400	-126.016
417088500	-151.836
417088600	-124.17
417088700	-151.235
417088800	-123.892
417088900	-147.413
417089000	-121.053
417089100	-145.197
417089200	-119.694
417089300	-148.27
417089400	-124.041
417089500	-141.968
417089600	-122.309
417089700	-143.519
417089800	-123.305
417089900	-144.562
417090000	-124.011
417090100	-152.863
417090200	-123.704
417090300	-148.157
417090400	-122.995
417090500	-140.446
417090600	-127.404
417090700	-151.855
417090800	-124.749
417090900	-140.794
417091000	-123.033
417091100	-147.701
417091200	-124.546
417091300	-142.784
417091400	-124.549
417091500	-138.52
417091600	-124.191
417091700	-133.722
417091800	-125.791
417091900	-144.649
417092000	-125.124
417092100	-145.774
417092200	-125.77
417092300	-162.54
417092400	-123.778
417092500	-133.84
417092600	-125.731
417092700	-153.998
417092800	-127.903
417092900	-135.588
417093000	-124.613
417093100	-153.543
417093200	-122.695
417093300	-140.397
417093400	-124.101
417093500	-143.031
417093600	-124.537
417093700	-140.909
417093800	-122.271
417093900	-136.906
417094000	-121.563
417094100	-144.722
417094200	-124.566
417094300	-150.921
417094400	-122.927
417094500	-145.117
417094600	-125.438
417094700	-142.608
417094800	-125.699
417094900	-160.022
417095000	-122.563
417095100	-139.837
417095200	-122.981
417095300	-143.811
417095400	-123.685
417095500	-153.282
417095600	-124.838
417095700	-155.779
417095800	-123.312
417095900	-137.081
417096000	-123.97
417096100	-153.424
417096200	-123.565
417096300	-155.836
417096400	-125.934
417096500	-151.452
417096600	-121.29
417096700	-137.445
417096800	-123.883
417096900	-144.08
417097000	-123.482
417097100	-149.729
417097200	-121.519
417097300	-159.976
417097400	-124.673
417097500	-153.454
417097600	-123.366
417097700	-142.051
417097800	-125.055
417097900	-148.127
417098000	-123.876
417098100	-145.573
417098200	-124.804
417098300	-138.469
417098400	-123.699
417098500	-146.159
417098600	-121.787
417098700	-154.077
417098800	-122.532
417098900	-147.175
417099000	-122.165
417099100	-136.608
417099200	-123.908
417099300	-144.275
417099400	-123.761
417099500	-143.373
417099600	-122.085
417099700	-150.182
417099800	-123.916
417099900	-144.614
417100000	-123.642
417100100	-143.739
417100200	-121.263
417100300	-150.073
417100400	-122.493
417100500	-155.299
417100600	-123.141
417100700	-134.34
417100800	-122.372
417100900	-153.959
417101000	-122.345
417101100	-140.671
417101200	-121.49
417101300	-141.93
417101400	-124.278
417101500	-144.367
417101600	-121.733
417101700	-142.483
417101800	-121.734
417101900	-153.473
417102000	-122.779
417102100	-139.923
417102200	-123.257
417102300	-147.099
417102400	-122.619
417102500	-143.791
417102600	-125.426
417102700	-146.346
417102800	-124.209
417102900	-148.6
417103000	-121.861
417103100	-141.919
417103200	-122.11
417103300	-137.486
417103400	-122.616
417103500	-160.823
417103600	-122.372
417103700	-152.233
417103800	-122.934
417103900	-162.232
417104000	-125.021
417104100	-138.557
417104200	-122.469
417104300	-140.226
417104400	-125.066
417104500	-142.207
417104600	-123.103
417104700	-164.212
417104800	-124.368
417104900	-141.743
417105000	-122.942
417105100	-152.694
417105200	-123.24
417105300	-142.224
417105400	-123.013
417105500	-144.256
417105600	-122.588
417105700	-143.215
417105800	-124.011
417105900	-148.965
417106000	-121.143
417106100	-137.447
417106200	-122.58
417106300	-142.838
417106400	-125.193
417106500	-157.843
417106600	-121.32
417106700	-141.841
417106800	-123.08
417106900	-151.601
417107000	-125.295
417107100	-145.121
417107200	-124.816
417107300	-146.056
417107400	-122.364
417107500	-150.046
417107600	-122.876
417107700	-151.106
417107800	-122.233
417107900	-145.635
417108000	-124.962
417108100	-136.175
417108200	-121.852
417108300	-142.118
417108400	-123.76
417108500	-147.579
417108600	-124.677
417108700	-142.032
417108800	-122.643
417108900	-147.339
417109000	-123.173
417109100	-151.303
417109200	-124.091
417109300	-139.786
417109400	-125.313
417109500	-155.859
417109600	-122.167
417109700	-145.903
417109800	-123.893
417109900	-147.913
417110000	-125.97
417110100	-141.986
417110200	-123.071
417110300	-146.952
417110400	-125.529
417110500	-138.236
417110600	-125.227
417110700	-146.473
417110800	-125.813
417110900	-136.63
417111000	-125.639
417111100	-142.914
417111200	-120.344
417111300	-141.486
417111400	-125.326
417111500	-149.234
417111600	-124.118
417111700	-140.92
417111800	-122.981
417111900	-139.48
417112000	-124.071
417112100	-159.972
417112200	-123.7
417112300	-136.101
417112400	-124.024
417112500	-158.704
417112600	-123.294
417112700	-140.44
417112800	-123.639
417112900	-142.464
417113000	-122.862
417113100	-142.139
417113200	-123.436
417113300	-145.002
417113400	-126.714
417113500	-144.25
417113600	-124.675
417113700	-149.098
417113800	-125.697
417113900	-155.044
417114000	-122.577
417114100	-139.49
417114200	-121.02
417114300	-140.486
417114400	-121.469
417114500	-138.044
417114600	-126.426
417114700	-148.681
417114800	-124.298
417114900	-143.876
417115000	-123.818
417115100	-136.499
417115200	-123.62
417115300	-138.794
417115400	-123.6
417115500	-151.473
417115600	-123.938
417115700	-150.038
417115800	-122.049
417115900	-146.169
417116000	-122.92
417116100	-139.943
417116200	-124.384
417116300	-139.502
417116400	-124.076
417116500	-154.785
417116600	-123.417
417116700	-140.682
417116800	-122.867
417116900	-146.254
417117000	-124.692
417117100	-149.198
417117200	-122.66
417117300	-157.019
417117400	-124.379
417117500	-143.152
417117600	-123.426
417117700	-148.027
417117800	-123.918
417117900	-146.427
417118000	-123.931
417118100	-146.338
417118200	-123.062
417118300	-143.749
417118400	-122.096
417118500	-147.479
417118600	-126.94
417118700	-141.377
417118800	-122.698
417118900	-144.342
417119000	-124.62
417119100	-144.006
417119200	-120.884
417119300	-140.593
417119400	-125.411
417119500	-152.191
417119600	-122.199
417119700	-148.503
417119800	-123.574
417119900	-147.17
417120000	-122.543
417120100	-157.917
417120200	-123.19
417120300	-144.189
417120400	-123.445
417120500	-140.889
417120600	-123.447
417120700	-139.988
417120800	-122.504
417120900	-146.357
417121000	-125.305
417121100	-155.208
417121200	-123.419
417121300	-140.14
417121400	-122.047
417121500	-145.698
417121600	-123.642
417121700	-135.839
417121800	-121.706
417121900	-143.412
417122000	-124.227
417122100	-151.935
417122200	-122.403
417122300	-145.357
417122400	-121.627
417122500	-155.949
417122600	-124.262
417122700	-149.528
417122800	-123.82
417122900	-146.021
417123000	-123.428
417123100	-139.124
417123200	-124.146
417123300	-142.297
417123400	-121.121
417123500	-136.203
417123600	-125.388
417123700	-153.753
417123800	-122.887
417123900	-141.24
417124000	-120.946
417124100	-140.275
417124200	-125.574
417124300	-154.395
417124400	-123.071
417124500	-143.535
417124600	-120.049
417124700	-149.66
417124800	-122.712
417124900	-155.489
417125000	-121.715
417125100	-144.012
417125200	-121.688
417125300	-154.925
417125400	-123.445
417125500	-147.202
417125600	-125.989
417125700	-163.019
417125800	-122.625
417125900	-152.023
417126000	-122.994
417126100	-149.336
417126200	-122.605
417126300	-151.263
417126400	-122.854
417126500	-144.809
417126600	-121.659
417126700	-137.49
417126800	-125.018
417126900	-138.393
417127000	-124.195
417127100	-142.714
417127200	-123.923
417127300	-134.81
417127400	-124.134
417127500	-159.157
417127600	-121.875
417127700	-146.985
417127800	-121.796
417127900	-139.367
417128000	-125.049
417128100	-145.663
417128200	-122.195
417128300	-147.134
417128400	-123.904
417128500	-147.758
417128600	-121.977
417128700	-166.66
417128800	-124.042
417128900	-141.575
417129000	-124.152
417129100	-142.057
417129200	-123.399
417129300	-142.649
417129400	-125.092
417129500	-143.045
417129600	-123.303
417129700	-140.398
417129800	-124.674
417129900	-155.236
417130000	-125.054
417130100	-147.804
417130200	-121.148
417130300	-137.382
417130400	-122.952
417130500	-159.995
417130600	-124.588
417130700	-141.477
417130800	-120.799
417130900	-142.2
417131000	-121.284
417131100	-142.178
417131200	-123.05
417131300	-138.366
417131400	-123.488
417131500	-141.298
417131600	-120.784
417131700	-142.22
417131800	-122.528
417131900	-143.383
417132000	-121.563
417132100	-135.804
417132200	-122.777
417132300	-153.497
417132400	-123.738
417132500	-147.814
417132600	-123.918
417132700	-143.822
417132800	-120.995
417132900	-143.436
417133000	-123.142
417133100	-149.09
417133200	-122.939
417133300	-146.458
417133400	-126.778
417133500	-151.683
417133600	-123.328
417133700	-138.782
417133800	-122.817
417133900	-140.135
417134000	-121.032
417134100	-140.876
417134200	-123.239
417134300	-140.761
417134400	-123.282
417134500	-141.952
417134600	-123.724
417134700	-149.784
417134800	-123.334
417134900	-142.129
417135000	-124.259
417135100	-159.241
417135200	-121.147
417135300	-140.923
417135400	-123.517
417135500	-138.905
417135600	-123.397
417135700	-143.014
417135800	-121.286
417135900	-144.264
417136000	-123.382
417136100	-138.621
417136200	-122.961
417136300	-142.43
417136400	-124.014
417136500	-142.786
417136600	-121.959
417136700	-134.063
417136800	-122.908
417136900	-138.342
417137000	-123.313
417137100	-146.88
417137200	-124.932
417137300	-147.875
417137400	-124.221
417137500	-140.568
417137600	-124.959
417137700	-150.178
417137800	-125.042
417137900	-150.828
417138000	-124.436
417138100	-143.233
417138200	-125.071
417138300	-136.69
417138400	-122.269
417138500	-143.458
417138600	-122.78
417138700	-146.019
417138800	-119.685
417138900	-149.961
417139000	-124.54
417139100	-152.698
417139200	-122.246
417139300	-143.009
417139400	-126.247
417139500	-138.957
417139600	-125.144
417139700	-146.646
417139800	-121.995
417139900	-145.182
417140000	-123.352
417140100	-132.449
417140200	-125.551
417140300	-142.223
417140400	-124.002
417140500	-148.96
417140600	-124.705
417140700	-144.923
417140800	-121.466
417140900	-149.81
417141000	-123.545
417141100	-142.542
417141200	-123.974
417141300	-135.895
417141400	-121.567
417141500	-147.3
417141600	-123.402
417141700	-147.127
417141800	-121.61
417141900	-139.857
417142000	-123.432
417142100	-150.452
417142200	-123.471
417142300	-138.719
417142400	-122.483
417142500	-165.758
417142600	-124.013
417142700	-149.479
417142800	-121.859
417142900	-138.999
417143000	-123.864
417143100	-147.57
417143200	-123.823
417143300	-151.985
417143400	-120.891
417143500	-135.145
417143600	-120.952
417143700	-138.772
417143800	-121.558
417143900	-152.938
417144000	-121.61
417144100	-146.988
417144200	-124.676
417144300	-159.479
417144400	-123.63
417144500	-147.957
417144600	-122.712
417144700	-147.731
417144800	-120.724
417144900	-147.195
417145000	-121.579
417145100	-148.191
417145200	-121.559
417145300	-162.27
417145400	-124.52
417145500	-150.92
417145600	-122.074
417145700	-150.775
417145800	-121.095
417145900	-151.726
417146000	-122.139
417146100	-148.201
417146200	-122.148
417146300	-137.125
417146400	-124.731
417146500	-152.821
417146600	-126.793
417146700	-144.988
417146800	-125.32
417146900	-134.429
417147000	-123.445
417147100	-135.377
417147200	-122.397
417147300	-136.761
417147400	-121.918
417147500	-154.755
417147600	-121.497
417147700	-145.65
417147800	-121.885
417147900	-143.266
417148000	-124.602
417148100	-137.212
417148200	-123.469
417148300	-134.915
417148400	-122.979
417148500	-135.099
417148600	-120.211
417148700	-142.449
417148800	-123.485
417148900	-137.226
417149000	-123.226
417149100	-135.111
417149200	-122.726
417149300	-142.603
417149400	-124.996
417149500	-146.656
417149600	-124.723
417149700	-153.504
417149800	-123.417
417149900	-149.029
417150000	-123.046
417150100	-144.011
417150200	-123.269
417150300	-145.164
417150400	-123.422
417150500	-144.513
417150600	-121.507
417150700	-141.543
417150800	-121.275
417150900	-145.178
417151000	-122.934
417151100	-162.697
417151200	-120.206
417151300	-144.868
417151400	-121.874
417151500	-145.258
417151600	-121.884
417151700	-162.449
417151800	-121.376
417151900	-150.438
417152000	-125.957
417152100	-148.871
417152200	-122.006
417152300	-141.288
417152400	-121.507
417152500	-142.164
417152600	-120.099
417152700	-143.53
417152800	-125.176
417152900	-144.285
417153000	-123.305
417153100	-133.889
417153200	-124.075
417153300	-155.762
417153400	-121.044
417153500	-150.348
417153600	-124.301
417153700	-140.893
417153800	-121.275
417153900	-143.943
417154000	-121.628
417154100	-142.224
417154200	-120.29
417154300	-147.992
417154400	-121.294
417154500	-154.563
417154600	-125.885
417154700	-146.928
417154800	-122.09
417154900	-137.158
417155000	-122.328
417155100	-144.718
417155200	-123.016
417155300	-140.85
417155400	-125.237
417155500	-150.607
417155600	-119.397
417155700	-145.122
417155800	-124.814
417155900	-143.953
417156000	-123.821
417156100	-154.957
417156200	-123.038
417156300	-141.551
417156400	-123.037
417156500	-150.634
417156600	-122.685
417156700	-147.455
417156800	-123.791
417156900	-147.614
417157000	-125.56
417157100	-155.345
417157200	-120.512
417157300	-144.763
417157400	-124.81
417157500	-138.032
417157600	-123.403
417157700	-143.365
417157800	-123.41
417157900	-144.793
417158000	-122.77
417158100	-146.604
417158200	-122.801
417158300	-154.413
417158400	-122.044
417158500	-142.572
417158600	-124.391
417158700	-145.194
417158800	-120.884
417158900	-141.812
417159000	-122.871
417159100	-143.774
417159200	-120.149
417159300	-143.859
417159400	-124.247
417159500	-143.463
417159600	-120.222
417159700	-145.801
417159800	-120.224
417159900	-140.153
417160000	-122.301
417160100	-139.096
417160200	-122.01
417160300	-141.103
417160400	-122.061
417160500	-141.689
417160600	-123.892
417160700	-144.001
417160800	-122.621
417160900	-148.176
417161000	-123.249
417161100	-138.309
417161200	-122.636
417161300	-145.804
417161400	-122.747
417161500	-145.458
417161600	-124.067
417161700	-139.443
417161800	-122.222
417161900	-145.612
417162000	-123.354
417162100	-150.863
417162200	-126.176
417162300	-143.564
417162400	-124.356
417162500	-134.301
417162600	-121.166
417162700	-156.566
417162800	-122.651
417162900	-147.046
417163000	-122.566
417163100	-146.511
417163200	-122.761
417163300	-151.676
417163400	-122.762
417163500	-144.16
417163600	-120.962
417163700	-130.64
417163800	-122
417163900	-148.942
417164000	-123.109
417164100	-142.37
417164200	-122.776
417164300	-139.388
417164400	-121.802
417164500	-137.333
417164600	-123.183
417164700	-140.827
417164800	-123.385
417164900	-142.054
417165000	-122.042
417165100	-142.754
417165200	-121.435
417165300	-149.001
417165400	-122.46
417165500	-145.364
417165600	-122.798
417165700	-154.844
417165800	-123.668
417165900	-144.769
417166000	-122.724
417166100	-137.401
417166200	-122.495
417166300	-134.293
417166400	-121.802
417166500	-138.657
417166600	-124.25
417166700	-137.396
417166800	-122.254
417166900	-140.587
417167000	-123.243
417167100	-138.427
417167200	-125.603
417167300	-140.308
417167400	-123.314
417167500	-146.813
417167600	-123.49
417167700	-143.784
417167800	-123.921
417167900	-151.131
417168000	-123.742
417168100	-143.471
417168200	-123.857
417168300	-140.684
417168400	-123.87
417168500	-144.774
417168600	-122.733
417168700	-138.388
417168800	-123.308
417168900	-142.329
417169000	-120.018
417169100	-145.1
417169200	-121.211
417169300	-137.603
417169400	-124.065
417169500	-155.813
417169600	-123.585
417169700	-141.17
417169800	-123.541
417169900	-145.502
417170000	-124.088
417170100	-138.788
417170200	-123.091
417170300	-142.166
417170400	-125.638
417170500	-160.604
417170600	-122.557
417170700	-142.254
417170800	-122.168
417170900	-144.002
417171000	-123.426
417171100	-144.663
417171200	-122.297
417171300	-138.005
417171400	-122.641
417171500	-143.742
417171600	-124.78
417171700	-148.308
417171800	-122.589
417171900	-132.079
417172000	-122.499
417172100	-147.422
417172200	-125.821
417172300	-151.805
417172400	-123.211
417172500	-149.5
417172600	-122.996
417172700	-147.294
417172800	-124.634
417172900	-145.996
417173000	-124.512
417173100	-148.098
417173200	-122.364
417173300	-149.556
417173400	-124.357
417173500	-137.118
417173600	-124.879
417173700	-145.101
417173800	-122.585
417173900	-139.491
417174000	-121.492
417174100	-135.201
417174200	-121.447
417174300	-141.418
417174400	-123.601
417174500	-141.657
417174600	-122.722
417174700	-143.824
417174800	-122.666
417174900	-157.042
417175000	-125.189
417175100	-144.199
417175200	-122.315
417175300	-140.99
417175400	-125.089
417175500	-139.363
417175600	-122.013
417175700	-144.815
417175800	-122.629
417175900	-142.427
417176000	-124.534
417176100	-153.058
417176200	-125.425
417176300	-142.98
417176400	-121.669
417176500	-140.228
417176600	-122.412
417176700	-143.234
417176800	-122.654
417176900	-154.138
417177000	-121.774
417177100	-160.728
417177200	-124.605
417177300	-141.754
417177400	-122.509
417177500	-146.181
417177600	-122.189
417177700	-151.016
417177800	-124.599
417177900	-141.104
417178000	-121.887
417178100	-150.761
417178200	-122.655
417178300	-141.149
417178400	-122.119
417178500	-140.705
417178600	-122.118
417178700	-139.654
417178800	-123.823
417178900	-139.363
417179000	-123.415
417179100	-143.359
417179200	-123.283
417179300	-136.807
417179400	-122.159
417179500	-143.76
417179600	-122.123
417179700	-146.321
417179800	-122.701
417179900	-147.094
417180000	-124.28
417180100	-148.614
417180200	-125.433
417180300	-149.936
417180400	-122.639
417180500	-139.739
417180600	-124.811
417180700	-145.647
417180800	-122.527
417180900	-147.983
417181000	-122.383
417181100	-148.982
417181200	-122.757
417181300	-147.331
417181400	-125.766
417181500	-139.018
417181600	-123.688
417181700	-155.043
417181800	-126.337
417181900	-150.895
417182000	-123.336
417182100	-141.75
417182200	-121.714
417182300	-145
417182400	-123.462
417182500	-140.556
417182600	-123.032
417182700	-139.777
417182800	-123.31
417182900	-138.623
417183000	-123.718
417183100	-143.396
417183200	-122.838
417183300	-142.058
417183400	-122.846
417183500	-140.287
417183600	-123.964
417183700	-154.056
417183800	-126.489
417183900	-152.441
417184000	-123.941
417184100	-150.54
417184200	-122.639
417184300	-137.187
417184400	-125.315
417184500	-137.678
417184600	-124.088
417184700	-143.359
417184800	-125.709
417184900	-141.92
417185000	-123.327
417185100	-140.889
417185200	-124.1
417185300	-150.416
417185400	-121.406
417185500	-143.87
417185600	-125.321
417185700	-150.983
417185800	-125.815
417185900	-136.104
417186000	-124.098
417186100	-143.149
417186200	-122.321
417186300	-157.047
417186400	-125.899
417186500	-159.998
417186600	-125.274
417186700	-157.752
417186800	-122.188
417186900	-139.512
417187000	-123.375
417187100	-150.829
417187200	-126.132
417187300	-152.673
417187400	-123.18
417187500	-135.898
417187600	-122.096
417187700	-139.118
417187800	-123.204
417187900	-142.449
417188000	-123.395
417188100	-148.172
417188200	-123.442
417188300	-145.233
417188400	-124.241
417188500	-138.892
417188600	-121.94
417188700	-144.62
417188800	-123.683
417188900	-147.877
417189000	-123.499
417189100	-143.565
417189200	-124.399
417189300	-141.391
417189400	-124.345
417189500	-152.86
417189600	-123.744
417189700	-155.193
417189800	-123.693
417189900	-155.467
417190000	-121.839
417190100	-138.38
417190200	-125.52
417190300	-143.29
417190400	-121.7
417190500	-139.921
417190600	-123.92
417190700	-163.272
417190800	-126.764
417190900	-146.952
417191000	-120.429
417191100	-138.312
417191200	-119.604
417191300	-140.144
417191400	-123.425
417191500	-150.631
417191600	-123.51
417191700	-145.009
417191800	-125.921
417191900	-140.273
417192000	-122.651
417192100	-138.263
417192200	-123.798
417192300	-142.441
417192400	-122.012
417192500	-137.962
417192600	-121.159
417192700	-147.88
417192800	-125.262
417192900	-140.872
417193000	-124.336
417193100	-137.96
417193200	-122.681
417193300	-145.859
417193400	-122.713
417193500	-138.755
417193600	-122.508
417193700	-141.056
417193800	-121.32
417193900	-137.628
417194000	-122.141
417194100	-140.838
417194200	-125.917
417194300	-141.956
417194400	-126.074
417194500	-145.839
417194600	-123.865
417194700	-137.242
417194800	-123.902
417194900	-149.242
417195000	-119.902
417195100	-152.88
417195200	-122.898
417195300	-139.666
417195400	-123.325
417195500	-156.292
417195600	-120.43
417195700	-137.795
417195800	-123.459
417195900	-147.869
417196000	-122.29
417196100	-142.959
417196200	-123.689
417196300	-142.33
417196400	-122.804
417196500	-159.075
417196600	-121.502
417196700	-149.275
417196800	-123.423
417196900	-145.643
417197000	-123.538
417197100	-137.653
417197200	-124.518
417197300	-150.632
417197400	-124.245
417197500	-142.675
417197600	-123.992
417197700	-141.534
417197800	-119.868
417197900	-138.374
417198000	-124.409
417198100	-142.938
417198200	-122.818
417198300	-142.875
417198400	-121.898
417198500	-149.363
417198600	-123.128
417198700	-161.595
417198800	-120.972
417198900	-134.658
417199000	-124.45
417199100	-140.207
417199200	-125.807
417199300	-141.924
417199400	-124.785
417199500	-143.937
417199600	-123.646
417199700	-137.141
417199800	-122.682
417199900	-153.081
417200000	-122.682
417200100	-136.794
417200200	-119.715
417200300	-141.974
417200400	-121.838
417200500	-140.264
417200600	-122.732
417200700	-142.807
417200800	-125.319
417200900	-143.181
417201000	-122.335
417201100	-148.11
417201200	-123.249
417201300	-137.409
417201400	-123.896
417201500	-139.896
417201600	-123.164
417201700	-157.401
417201800	-124.606
417201900	-138.34
417202000	-124.792
417202100	-149.943
417202200	-121.427
417202300	-142.28
417202400	-122.884
417202500	-143.876
417202600	-122.792
417202700	-143.323
417202800	-124.949
417202900	-141.99
417203000	-125.697
417203100	-141.188
417203200	-120.621
417203300	-142.087
417203400	-122.221
417203500	-147.934
417203600	-123.387
417203700	-140.946
417203800	-123.333
417203900	-145.48
417204000	-122.694
417204100	-136.175
417204200	-125.109
417204300	-153.261
417204400	-121.521
417204500	-146.106
417204600	-124.717
417204700	-146.967
417204800	-124.901
417204900	-138.635
417205000	-123.85
417205100	-144.821
417205200	-123.849
417205300	-140.4
417205400	-124.258
417205500	-154.276
417205600	-123.099
417205700	-143.306
417205800	-124.113
417205900	-151.04
417206000	-123.185
417206100	-151.322
417206200	-123.275
417206300	-143.526
417206400	-125.622
417206500	-142.053
417206600	-123.081
417206700	-161.866
417206800	-121.163
417206900	-141.126
417207000	-125.824
417207100	-146.792
417207200	-122.66
417207300	-137.099
417207400	-123.91
417207500	-138.685
417207600	-123.905
417207700	-139.131
417207800	-124.798
417207900	-144.706
417208000	-120.696
417208100	-142.955
417208200	-122.672
417208300	-143.252
417208400	-122.771
417208500	-149.333
417208600	-122.795
417208700	-146.514
417208800	-122.028
417208900	-146.553
417209000	-123.669
417209100	-160.801
417209200	-126.467
417209300	-137.794
417209400	-121.463
417209500	-144.057
417209600	-123.686
417209700	-143.298
417209800	-122.467
417209900	-139.884
417210000	-123.956
417210100	-147.026
417210200	-123.977
417210300	-142.359
417210400	-123.448
417210500	-144.563
417210600	-121.997
417210700	-157.812
417210800	-122.913
417210900	-141.592
417211000	-126.039
417211100	-148.107
417211200	-125.39
417211300	-149.767
417211400	-123.383
417211500	-154.212
417211600	-122.478
417211700	-153.596
417211800	-122.468
417211900	-140.903
417212000	-122.477
417212100	-142.63
417212200	-123.51
417212300	-143.108
417212400	-124.17
417212500	-140.518
417212600	-121.853
417212700	-148.551
417212800	-123.656
417212900	-157.619
417213000	-123.588
417213100	-153.394
417213200	-127.162
417213300	-143.428
417213400	-124.381
417213500	-137.592
417213600	-122.699
417213700	-142.279
417213800	-120.094
417213900	-144.335
417214000	-125.086
417214100	-147.133
417214200	-124.027
417214300	-140.946
417214400	-125.577
417214500	-140.816
417214600	-123.147
417214700	-139.826
417214800	-125.926
417214900	-142.694
417215000	-122.144
417215100	-157.915
417215200	-122.157
417215300	-139.63
417215400	-121.789
417215500	-145.374
417215600	-124.065
417215700	-148.107
417215800	-122.66
417215900	-141.727
417216000	-121.613
417216100	-148.633
417216200	-124.467
417216300	-146.197
417216400	-121.148
417216500	-138.228
417216600	-124.921
417216700	-150.305
417216800	-124.858
417216900	-155.932
417217000	-123.558
417217100	-145.744
417217200	-121.914
417217300	-147.219
417217400	-124.183
417217500	-148.181
417217600	-124.675
417217700	-140.032
417217800	-122.695
417217900	-151.306
417218000	-121.725
417218100	-144.103
417218200	-126.817
417218300	-143.004
417218400	-124.218
417218500	-144.36
417218600	-121.122
417218700	-152.024
417218800	-123.396
417218900	-143.497
417219000	-124.503
417219100	-141.453
417219200	-122.675
417219300	-145.664
417219400	-124.366
417219500	-150.811
417219600	-127.495
417219700	-157.01
417219800	-125.824
417219900	-148.909
417220000	-125.956
417220100	-135.622
417220200	-125.14
417220300	-151.07
417220400	-123.445
417220500	-149.343
417220600	-123.857
417220700	-144.322
417220800	-123.003
417220900	-144.234
417221000	-125.601
417221100	-145.087
417221200	-124.263
417221300	-139.494
417221400	-124.282
417221500	-139.997
417221600	-123.685
417221700	-143.491
417221800	-123.996
417221900	-139.652
417222000	-124.518
417222100	-142.219
417222200	-123.459
417222300	-140.739
417222400	-124.139
417222500	-141.965
417222600	-122.575
417222700	-146.319
417222800	-122.974
417222900	-151.597
417223000	-125.315
417223100	-146.785
417223200	-123.364
417223300	-149.073
417223400	-124.848
417223500	-139.937
417223600	-123.627
417223700	-138.623
417223800	-125.308
417223900	-139.216
417224000	-123.582
417224100	-139.423
417224200	-121.953
417224300	-148.714
417224400	-123.588
417224500	-147.429
417224600	-126.582
417224700	-142.825
417224800	-123.712
417224900	-146.514
417225000	-123.282
417225100	-151.258
417225200	-125.804
417225300	-143.165
417225400	-124.197
417225500	-145.438
417225600	-123.627
417225700	-149.694
417225800	-121.6
417225900	-153.677
417226000	-123.817
417226100	-145.538
417226200	-127.235
417226300	-138.558
417226400	-124.634
417226500	-141.06
417226600	-125.295
417226700	-148.294
417226800	-125.728
417226900	-136.29
417227000	-122.225
417227100	-147.242
417227200	-124.365
417227300	-139.795
417227400	-123.107
417227500	-154.251
417227600	-122.887
417227700	-135.856
417227800	-124.915
417227900	-134.855
417228000	-124.191
417228100	-143.316
417228200	-123.625
417228300	-137.09
417228400	-122.849
417228500	-143.105
417228600	-124.155
417228700	-136.004
417228800	-122.839
417228900	-145.11
417229000	-124.338
417229100	-140.446
417229200	-122.228
417229300	-138.911
417229400	-123.461
417229500	-141.691
417229600	-122.257
417229700	-163.292
417229800	-122.78
417229900	-142.422
417230000	-121.189
417230100	-149.157
417230200	-125.455
417230300	-142.49
417230400	-123.911
417230500	-137.777
417230600	-122.653
417230700	-154.835
417230800	-124.015
417230900	-139.441
417231000	-121.376
417231100	-145.947
417231200	-121.409
417231300	-141.957
417231400	-121.582
417231500	-139.983
417231600	-123.197
417231700	-146.109
417231800	-122.882
417231900	-150.324
417232000	-124.3
417232100	-141.448
417232200	-120.619
417232300	-141.981
417232400	-123.267
417232500	-142.921
417232600	-123.804
417232700	-146.377
417232800	-122.471
417232900	-149.876
417233000	-123.654
417233100	-148.165
417233200	-122.676
417233300	-143.356
417233400	-123.784
417233500	-139.299
417233600	-123.773
417233700	-148.389
417233800	-124.419
417233900	-148.721
417234000	-125.005
417234100	-142.253
417234200	-124.223
417234300	-143.703
417234400	-124.132
417234500	-138.968
417234600	-123.362
417234700	-147.462
417234800	-121.701
417234900	-143.506
417235000	-122.849
417235100	-151.495
417235200	-123.859
417235300	-137.358
417235400	-125.206
417235500	-148.022
417235600	-122.629
417235700	-139.699
417235800	-124.8
417235900	-135.658
417236000	-125.483
417236100	-147.089
417236200	-122.37
417236300	-146.279
417236400	-123.181
417236500	-142.145
417236600	-123.194
417236700	-144.93
417236800	-124.665
417236900	-147.634
417237000	-123.865
417237100	-142.885
417237200	-126.333
417237300	-146.137
417237400	-122.92
417237500	-150.108
417237600	-123.332
417237700	-148.002
417237800	-124.02
417237900	-150.653
417238000	-123.029
417238100	-139.675
417238200	-125.201
417238300	-138.546
417238400	-128.03
417238500	-164.672
417238600	-123.475
417238700	-136.479
417238800	-123.405
417238900	-143.889
417239000	-123.405
417239100	-139.769
417239200	-125.191
417239300	-141.593
417239400	-121.379
417239500	-152.009
417239600	-122.88
417239700	-140.984
417239800	-122.98
417239900	-135.4
417240000	-126.474
417240100	-142.736
417240200	-124.836
417240300	-141.922
417240400	-122.869
417240500	-152.825
417240600	-123.318
417240700	-152.25
417240800	-123.342
417240900	-140.99
417241000	-122.509
417241100	-148.73
417241200	-122.861
417241300	-155.242
417241400	-126.34
417241500	-155.125
417241600	-125.186
417241700	-146.752
417241800	-124.569
417241900	-144.256
417242000	-125.155
417242100	-146.232
417242200	-119.891
417242300	-150.654
417242400	-121.065
417242500	-148.243
417242600	-122.564
417242700	-152.356
417242800	-123.048
417242900	-140.672
417243000	-124.12
417243100	-139.099
417243200	-123.333
417243300	-146.49
417243400	-122.246
417243500	-139.493
417243600	-124.788
417243700	-152.801
417243800	-121.484
417243900	-143.064
417244000	-122.372
417244100	-144.016
417244200	-123.247
417244300	-142.472
417244400	-125.499
417244500	-150.805
417244600	-123.337
417244700	-144.306
417244800	-123.335
417244900	-157.231
417245000	-123.7
417245100	-148.73
417245200	-123.273
417245300	-154.413
417245400	-123.532
417245500	-145.421
417245600	-123.608
417245700	-147.979
417245800	-126.167
417245900	-143.893
417246000	-124.66
417246100	-137.127
417246200	-120.856
417246300	-145.873
417246400	-123.536
417246500	-151.368
417246600	-122.929
417246700	-173.484
417246800	-125.421
417246900	-156.124
417247000	-122.82
417247100	-143.761
417247200	-126.241
417247300	-146.205
417247400	-126.127
417247500	-145.106
417247600	-122.129
417247700	-138.357
417247800	-124.579
417247900	-159.179
417248000	-124.394
417248100	-145.746
417248200	-124.275
417248300	-148.943
417248400	-121.666
417248500	-148.282
417248600	-123.584
417248700	-146.14
417248800	-124.808
417248900	-136.479
417249000	-124.944
417249100	-140.423
417249200	-122.778
417249300	-142.517
417249400	-123.568
417249500	-141.056
417249600	-122.912
417249700	-147.544
417249800	-125.564
[truncated: 18,002 more rows]
