# Supplementary material for: Passive frequency comb generation at radiofrequency for ranging applications
Source: Nat Commun. 2024 Apr 2;15:2844. doi: 10.1038/s41467-024-46940-2 (PMC10987526; doi:10.1038/s41467-024-46940-2)
Supplement: Supplementary file 5 — Source Data [file 41467_2024_46940_MOESM5_ESM.zip › Figure3_Data/836_10MHz_-08_70dBm.xlsx]

## Sheet: Sheet1
frequency (Hz)	power (dBm)
417050000	-125.786
417050100	-162.438
417050200	-122.447
417050300	-139.443
417050400	-123.289
417050500	-137.652
417050600	-121.446
417050700	-139.758
417050800	-123.632
417050900	-136.418
417051000	-124.249
417051100	-147.817
417051200	-124.675
417051300	-147.363
417051400	-122.94
417051500	-136.845
417051600	-124.021
417051700	-144.943
417051800	-122.655
417051900	-137.026
417052000	-122.23
417052100	-148.686
417052200	-122.79
417052300	-155.287
417052400	-123.271
417052500	-149.169
417052600	-122.555
417052700	-143.215
417052800	-120.36
417052900	-144.498
417053000	-124.997
417053100	-143.377
417053200	-122.675
417053300	-144.437
417053400	-123.954
417053500	-149.363
417053600	-122.583
417053700	-137.994
417053800	-122.582
417053900	-144.499
417054000	-124.422
417054100	-146.281
417054200	-123.765
417054300	-146.046
417054400	-125.227
417054500	-149.158
417054600	-122.477
417054700	-141.613
417054800	-124.017
417054900	-138.766
417055000	-123.234
417055100	-139.834
417055200	-126.33
417055300	-148.975
417055400	-123.43
417055500	-140.548
417055600	-120.903
417055700	-144.651
417055800	-124.847
417055900	-141.148
417056000	-123.833
417056100	-136.504
417056200	-124.315
417056300	-148.255
417056400	-124.827
417056500	-143.588
417056600	-122.849
417056700	-144.937
417056800	-123.247
417056900	-140.442
417057000	-123.248
417057100	-143.988
417057200	-125.821
417057300	-143.049
417057400	-122.46
417057500	-139.204
417057600	-122.558
417057700	-158.133
417057800	-124.72
417057900	-141.722
417058000	-121.474
417058100	-140.059
417058200	-125.194
417058300	-149.286
417058400	-122.861
417058500	-148.898
417058600	-122.701
417058700	-144.866
417058800	-120.843
417058900	-153.405
417059000	-124.096
417059100	-152.579
417059200	-121.505
417059300	-147.95
417059400	-125.4
417059500	-148.923
417059600	-123.452
417059700	-142.825
417059800	-121.521
417059900	-146.606
417060000	-126.301
417060100	-149.342
417060200	-122.236
417060300	-143.947
417060400	-122.803
417060500	-154.267
417060600	-123.203
417060700	-146.981
417060800	-125.296
417060900	-138.018
417061000	-123.09
417061100	-142.957
417061200	-125.414
417061300	-152.763
417061400	-123.272
417061500	-141.254
417061600	-123.069
417061700	-145.186
417061800	-124.319
417061900	-145.689
417062000	-124.637
417062100	-146.501
417062200	-124.235
417062300	-151.183
417062400	-122.704
417062500	-141.482
417062600	-126.663
417062700	-135.451
417062800	-124.34
417062900	-148.801
417063000	-126.206
417063100	-134.692
417063200	-124.186
417063300	-147.426
417063400	-123.533
417063500	-143.424
417063600	-125.136
417063700	-142.42
417063800	-124.784
417063900	-138.9
417064000	-123.526
417064100	-144.913
417064200	-125.465
417064300	-145.269
417064400	-125.846
417064500	-149.148
417064600	-123.258
417064700	-140.822
417064800	-122.288
417064900	-146.064
417065000	-124.824
417065100	-139.539
417065200	-124.669
417065300	-143.189
417065400	-122.691
417065500	-141.373
417065600	-123.292
417065700	-139.984
417065800	-123.967
417065900	-147.409
417066000	-123.483
417066100	-131.83
417066200	-123.973
417066300	-152.414
417066400	-125.9
417066500	-148.601
417066600	-125.829
417066700	-151.559
417066800	-124.266
417066900	-147.651
417067000	-124.162
417067100	-147.82
417067200	-123.683
417067300	-149.455
417067400	-121.287
417067500	-143.191
417067600	-124.091
417067700	-153.055
417067800	-123.895
417067900	-146.321
417068000	-121.82
417068100	-138.869
417068200	-122.417
417068300	-145.631
417068400	-123.932
417068500	-140.149
417068600	-122.922
417068700	-135.104
417068800	-123.091
417068900	-147.793
417069000	-125.941
417069100	-153.416
417069200	-123.849
417069300	-150.977
417069400	-124.631
417069500	-133.407
417069600	-122.22
417069700	-135.503
417069800	-124.909
417069900	-150.444
417070000	-123.332
417070100	-140.611
417070200	-121.432
417070300	-151.924
417070400	-126.124
417070500	-137.937
417070600	-123.787
417070700	-149.676
417070800	-122.155
417070900	-134.023
417071000	-122.728
417071100	-145.105
417071200	-122.584
417071300	-136.19
417071400	-122.793
417071500	-142.126
417071600	-123.585
417071700	-144.165
417071800	-123.586
417071900	-149.097
417072000	-123.912
417072100	-138.506
417072200	-124.689
417072300	-144.116
417072400	-124.755
417072500	-142.168
417072600	-124.891
417072700	-148.558
417072800	-123.243
417072900	-166.755
417073000	-124.759
417073100	-138.504
417073200	-119.755
417073300	-137.347
417073400	-126.482
417073500	-148.283
417073600	-126.238
417073700	-147.113
417073800	-122.996
417073900	-140.031
417074000	-124.211
417074100	-139.97
417074200	-125.474
417074300	-146.846
417074400	-122.855
417074500	-142.1
417074600	-120.793
417074700	-144.737
417074800	-125.367
417074900	-146.287
417075000	-122.378
417075100	-150.902
417075200	-124.649
417075300	-147.433
417075400	-122.653
417075500	-139.169
417075600	-122.36
417075700	-148.176
417075800	-122.623
417075900	-148.491
417076000	-126.089
417076100	-155.516
417076200	-122.205
417076300	-135.428
417076400	-122.812
417076500	-136.904
417076600	-126.79
417076700	-147.692
417076800	-123.824
417076900	-147.873
417077000	-124.942
417077100	-149.595
417077200	-125.088
417077300	-146.08
417077400	-126.868
417077500	-137.59
417077600	-124.601
417077700	-135.491
417077800	-126.518
417077900	-139.027
417078000	-123.264
417078100	-144.434
417078200	-122.426
417078300	-142.853
417078400	-122.442
417078500	-150.925
417078600	-124.961
417078700	-142.833
417078800	-121.825
417078900	-150.24
417079000	-121.831
417079100	-145.865
417079200	-122.271
417079300	-145.221
417079400	-124.238
417079500	-148.277
417079600	-124.745
417079700	-152.681
417079800	-124.066
417079900	-149.775
417080000	-123.58
417080100	-141.779
417080200	-123.501
417080300	-143.663
417080400	-122.373
417080500	-136.105
417080600	-124.527
417080700	-151.742
417080800	-122.51
417080900	-137.195
417081000	-124.169
417081100	-142.133
417081200	-124.375
417081300	-148.626
417081400	-124.528
417081500	-155.792
417081600	-125.582
417081700	-142.694
417081800	-124.635
417081900	-142.711
417082000	-124.179
417082100	-141.804
417082200	-124.172
417082300	-144.554
417082400	-125.255
417082500	-151.552
417082600	-124.285
417082700	-142.615
417082800	-124.208
417082900	-139.079
417083000	-123.605
417083100	-143.414
417083200	-123.147
417083300	-140.87
417083400	-125.411
417083500	-143.7
417083600	-124.142
417083700	-144.535
417083800	-119.468
417083900	-145.365
417084000	-123.627
417084100	-140.588
417084200	-124.568
417084300	-147.296
417084400	-124.26
417084500	-149.529
417084600	-120.982
417084700	-145.79
417084800	-124.408
417084900	-147.849
417085000	-124.399
417085100	-142.984
417085200	-122.821
417085300	-145.405
417085400	-123.362
417085500	-151.095
417085600	-123.529
417085700	-145.321
417085800	-122.409
417085900	-155.974
417086000	-121.515
417086100	-167.284
417086200	-125.786
417086300	-148.418
417086400	-122.861
417086500	-145.053
417086600	-121.726
417086700	-143.181
417086800	-123.871
417086900	-147.687
417087000	-123.707
417087100	-144.534
417087200	-120.037
417087300	-148.107
417087400	-126.672
417087500	-139.188
417087600	-123.97
417087700	-137.033
417087800	-124.41
417087900	-145.883
417088000	-123.682
417088100	-146.759
417088200	-121.264
417088300	-149.984
417088400	-123.905
417088500	-136.524
417088600	-123.934
417088700	-146.209
417088800	-124.708
417088900	-139.417
417089000	-122.6
417089100	-154.578
417089200	-124.639
417089300	-146.373
417089400	-119.637
417089500	-141.257
417089600	-120.553
417089700	-147.915
417089800	-122.417
417089900	-149.152
417090000	-122.424
417090100	-145.425
417090200	-125.708
417090300	-148.696
417090400	-124.171
417090500	-139.422
417090600	-121.968
417090700	-152.377
417090800	-121.636
417090900	-139.547
417091000	-123.396
417091100	-151.159
417091200	-125.571
417091300	-144.544
417091400	-122.456
417091500	-141.041
417091600	-122.655
417091700	-141.258
417091800	-126.951
417091900	-148.581
417092000	-122.103
417092100	-134.331
417092200	-123.974
417092300	-138.309
417092400	-125.791
417092500	-140.444
417092600	-123.329
417092700	-141.136
417092800	-122.679
417092900	-147.976
417093000	-125.15
417093100	-147.233
417093200	-125.262
417093300	-145.212
417093400	-121.406
417093500	-145.648
417093600	-124.864
417093700	-143.178
417093800	-127.171
417093900	-146.519
417094000	-122.346
417094100	-145.155
417094200	-123.688
417094300	-139.992
417094400	-123.693
417094500	-151.701
417094600	-124.92
417094700	-140.966
417094800	-123.157
417094900	-140.603
417095000	-123.493
417095100	-150.607
417095200	-122.419
417095300	-144.946
417095400	-124.298
417095500	-139.307
417095600	-123.513
417095700	-148.793
417095800	-123.21
417095900	-152.466
417096000	-125.153
417096100	-136.86
417096200	-123.592
417096300	-139.62
417096400	-123.185
417096500	-144.193
417096600	-123.173
417096700	-145.02
417096800	-124.2
417096900	-139.748
417097000	-119.512
417097100	-131.981
417097200	-124.02
417097300	-146.562
417097400	-121.473
417097500	-143.967
417097600	-123.056
417097700	-156.045
417097800	-124.671
417097900	-145.28
417098000	-122.822
417098100	-148.207
417098200	-124.111
417098300	-142.459
417098400	-121.248
417098500	-143.978
417098600	-123.643
417098700	-143.958
417098800	-123.538
417098900	-140.058
417099000	-124.239
417099100	-146.737
417099200	-124.67
417099300	-153.752
417099400	-124.51
417099500	-142.724
417099600	-124.575
417099700	-141.756
417099800	-121.707
417099900	-145.045
417100000	-123.749
417100100	-139.517
417100200	-124.096
417100300	-139.947
417100400	-121.996
417100500	-137.987
417100600	-121.944
417100700	-145.979
417100800	-125.129
417100900	-140.617
417101000	-124.25
417101100	-157.669
417101200	-123.527
417101300	-148.177
417101400	-120.623
417101500	-151.229
417101600	-123.181
417101700	-137.754
417101800	-121.556
417101900	-146.248
417102000	-125.455
417102100	-145.191
417102200	-122.281
417102300	-142.053
417102400	-122.631
417102500	-144.383
417102600	-124.925
417102700	-151.913
417102800	-124.605
417102900	-146.648
417103000	-123.138
417103100	-156.975
417103200	-125.98
417103300	-149.872
417103400	-120.441
417103500	-153.17
417103600	-122.598
417103700	-145.241
417103800	-123.796
417103900	-143.267
417104000	-123.339
417104100	-142.07
417104200	-123.339
417104300	-135.397
417104400	-126.147
417104500	-142.974
417104600	-122.462
417104700	-134.608
417104800	-123.166
417104900	-144.532
417105000	-123.342
417105100	-138.229
417105200	-121.545
417105300	-145.44
417105400	-125.742
417105500	-139.261
417105600	-124.566
417105700	-140.68
417105800	-122.528
417105900	-151.713
417106000	-125.406
417106100	-143.678
417106200	-124.459
417106300	-153.098
417106400	-126.015
417106500	-140.125
417106600	-124.541
417106700	-154.005
417106800	-121.988
417106900	-154.355
417107000	-121.464
417107100	-141.863
417107200	-122.551
417107300	-146.908
417107400	-125.111
417107500	-165.887
417107600	-121.585
417107700	-141.259
417107800	-120.915
417107900	-145.42
417108000	-126.488
417108100	-139.782
417108200	-126.583
417108300	-142.091
417108400	-122.541
417108500	-145.241
417108600	-123.191
417108700	-154.66
417108800	-122.555
417108900	-139.91
417109000	-122.695
417109100	-140.581
417109200	-122.215
417109300	-147.895
417109400	-123.693
417109500	-148.077
417109600	-124.782
417109700	-138.997
417109800	-121.372
417109900	-139.655
417110000	-123.361
417110100	-147.734
417110200	-125.376
417110300	-151.325
417110400	-121.645
417110500	-145.455
417110600	-124.967
417110700	-142.853
417110800	-121.525
417110900	-134.283
417111000	-120.821
417111100	-154.686
417111200	-123.517
417111300	-141.187
417111400	-122.513
417111500	-142.165
417111600	-123.925
417111700	-152.275
417111800	-125.854
417111900	-146.06
417112000	-123.238
417112100	-147.1
417112200	-121.491
417112300	-141.125
417112400	-123.166
417112500	-146.934
417112600	-123.846
417112700	-147.903
417112800	-122.061
417112900	-144.835
417113000	-121.535
417113100	-143.313
417113200	-123.011
417113300	-137.29
417113400	-125.384
417113500	-149.345
417113600	-125.878
417113700	-146.865
417113800	-123.56
417113900	-136.169
417114000	-119.342
417114100	-148.727
417114200	-123.43
417114300	-151.36
417114400	-119.481
417114500	-146.33
417114600	-122.157
417114700	-144.437
417114800	-123.029
417114900	-141.315
417115000	-123.951
417115100	-146.129
417115200	-123.193
417115300	-137.001
417115400	-123.962
417115500	-150.129
417115600	-124.466
417115700	-143.134
417115800	-120.598
417115900	-150.676
417116000	-125.132
417116100	-160.793
417116200	-123.342
417116300	-146.008
417116400	-123.216
417116500	-153.205
417116600	-122.841
417116700	-140.344
417116800	-120.546
417116900	-145.867
417117000	-121.929
417117100	-139.092
417117200	-124.861
417117300	-153.508
417117400	-124.195
417117500	-141.184
417117600	-124.107
417117700	-147.715
417117800	-124.302
417117900	-147.486
417118000	-122.551
417118100	-147.307
417118200	-123.778
417118300	-146.379
417118400	-123.789
417118500	-142.856
417118600	-122.678
417118700	-139.939
417118800	-122.258
417118900	-140.589
417119000	-123.824
417119100	-143.825
417119200	-124.476
417119300	-144.39
417119400	-122.729
417119500	-135.781
417119600	-126.175
417119700	-137.749
417119800	-123.986
417119900	-139.114
417120000	-123.439
417120100	-140.468
417120200	-120.246
417120300	-135.422
417120400	-123.382
417120500	-144.547
417120600	-120.975
417120700	-145.249
417120800	-124.013
417120900	-142.154
417121000	-121.233
417121100	-142.703
417121200	-122.294
417121300	-144.475
417121400	-122.931
417121500	-152.673
417121600	-122.926
417121700	-139.885
417121800	-122.605
417121900	-155.146
417122000	-123.217
417122100	-164.82
417122200	-123.387
417122300	-139.592
417122400	-122.692
417122500	-141.595
417122600	-123.959
417122700	-140.942
417122800	-120.444
417122900	-136.679
417123000	-124.074
417123100	-148.062
417123200	-125.557
417123300	-149.158
417123400	-124.957
417123500	-141.51
417123600	-122.468
417123700	-143.531
417123800	-123.217
417123900	-150.236
417124000	-124.962
417124100	-143.546
417124200	-123.978
417124300	-147.041
417124400	-122.267
417124500	-138.815
417124600	-121.666
417124700	-147.252
417124800	-124.025
417124900	-141.989
417125000	-124.387
417125100	-151.471
417125200	-122.367
417125300	-142.331
417125400	-122.11
417125500	-150.758
417125600	-123.827
417125700	-143.755
417125800	-121.778
417125900	-145.368
417126000	-122.521
417126100	-143.693
417126200	-125.578
417126300	-138.149
417126400	-123.212
417126500	-156.449
417126600	-124.816
417126700	-137.814
417126800	-125.351
417126900	-142.958
417127000	-123.439
417127100	-139.858
417127200	-122.342
417127300	-164.256
417127400	-125.976
417127500	-139.351
417127600	-122.992
417127700	-145.343
417127800	-123.908
417127900	-145.55
417128000	-120.653
417128100	-143.044
417128200	-123.038
417128300	-142.287
417128400	-122.436
417128500	-137.495
417128600	-122.307
417128700	-145.015
417128800	-120.392
417128900	-140.76
417129000	-121.127
417129100	-145.546
417129200	-126.828
417129300	-143.497
417129400	-123.304
417129500	-142.63
417129600	-121.703
417129700	-144.595
417129800	-123.794
417129900	-141.061
417130000	-122.786
417130100	-144.723
417130200	-125.456
417130300	-141.147
417130400	-122.642
417130500	-140.535
417130600	-123.004
417130700	-140.473
417130800	-123.132
417130900	-150.674
417131000	-125.972
417131100	-148.981
417131200	-123.574
417131300	-150.027
417131400	-125.749
417131500	-156.956
417131600	-123.985
417131700	-143.768
417131800	-124.551
417131900	-161.854
417132000	-124.953
417132100	-160.523
417132200	-122.323
417132300	-138.737
417132400	-121.574
417132500	-149.552
417132600	-119.905
417132700	-143.14
417132800	-124.184
417132900	-142.968
417133000	-124.499
417133100	-141.064
417133200	-123.433
417133300	-148.375
417133400	-121.76
417133500	-138.663
417133600	-123.312
417133700	-140.435
417133800	-123.821
417133900	-166.779
417134000	-124.641
417134100	-143.133
417134200	-123.758
417134300	-144.636
417134400	-121.621
417134500	-142.015
417134600	-124.861
417134700	-139.592
417134800	-121.889
417134900	-143.012
417135000	-123.962
417135100	-153.767
417135200	-122.958
417135300	-143.661
417135400	-125.087
417135500	-139.031
417135600	-120.254
417135700	-145.766
417135800	-123.811
417135900	-144.921
417136000	-124.094
417136100	-148.024
417136200	-123.704
417136300	-137.063
417136400	-124.013
417136500	-142.796
417136600	-123.016
417136700	-141.178
417136800	-122.972
417136900	-141.647
417137000	-124.964
417137100	-151.465
417137200	-121.444
417137300	-145.383
417137400	-124.095
417137500	-151.943
417137600	-123.491
417137700	-144.344
417137800	-122.983
417137900	-148.439
417138000	-122.126
417138100	-147.521
417138200	-123.314
417138300	-138.693
417138400	-121.17
417138500	-147.61
417138600	-122.859
417138700	-142.994
417138800	-123.907
417138900	-134.18
417139000	-120.888
417139100	-144.307
417139200	-122.13
417139300	-144.293
417139400	-122.888
417139500	-141.3
417139600	-123.346
417139700	-143.391
417139800	-121.59
417139900	-145.449
417140000	-124.039
417140100	-143.108
417140200	-122.674
417140300	-142.251
417140400	-122.784
417140500	-136.597
417140600	-120.888
417140700	-136.119
417140800	-125.054
417140900	-143.831
417141000	-124.973
417141100	-144.656
417141200	-122.564
417141300	-143.103
417141400	-123.045
417141500	-142.261
417141600	-121.405
417141700	-145.94
417141800	-124.501
417141900	-141.054
417142000	-124.46
417142100	-140.325
417142200	-122.061
417142300	-138.062
417142400	-123.445
417142500	-144.131
417142600	-124.579
417142700	-140.49
417142800	-123.464
417142900	-135.135
417143000	-121.085
417143100	-155.972
417143200	-122.095
417143300	-149.039
417143400	-122.259
417143500	-160.755
417143600	-123.996
417143700	-142.639
417143800	-122.664
417143900	-136.745
417144000	-124.125
417144100	-144.832
417144200	-120.838
417144300	-145.153
417144400	-123.631
417144500	-139.812
417144600	-124.587
417144700	-142.981
417144800	-123.018
417144900	-139.689
417145000	-124.467
417145100	-137.123
417145200	-125.977
417145300	-144.936
417145400	-123.537
417145500	-146.041
417145600	-125.858
417145700	-145.686
417145800	-121.979
417145900	-145.092
417146000	-125.055
417146100	-152.563
417146200	-127.516
417146300	-138.386
417146400	-123.632
417146500	-141.197
417146600	-124.106
417146700	-142.003
417146800	-121.145
417146900	-143.191
417147000	-122.144
417147100	-137.235
417147200	-122.951
417147300	-146.569
417147400	-122.268
417147500	-150.445
417147600	-121.32
417147700	-150.884
417147800	-122.831
417147900	-145.777
417148000	-123.326
417148100	-149.416
417148200	-122.406
417148300	-142.73
417148400	-122.249
417148500	-142.722
417148600	-123.142
417148700	-138.53
417148800	-123.475
417148900	-150.972
417149000	-122.345
417149100	-149.897
417149200	-122.616
417149300	-144.849
417149400	-121.474
417149500	-143.204
417149600	-120.61
417149700	-134.905
417149800	-123.315
417149900	-142.034
417150000	-125.521
417150100	-144.852
417150200	-123.801
417150300	-144.033
417150400	-123.121
417150500	-145.208
417150600	-123.723
417150700	-142.721
417150800	-122.968
417150900	-150.455
417151000	-123.807
417151100	-141.496
417151200	-123.109
417151300	-152.752
417151400	-121.01
417151500	-136.534
417151600	-121.908
417151700	-141.691
417151800	-123.684
417151900	-142.979
417152000	-123.644
417152100	-144.42
417152200	-123.524
417152300	-148.481
417152400	-121.098
417152500	-135.351
417152600	-123.13
417152700	-144.866
417152800	-123.998
417152900	-145.059
417153000	-123.032
417153100	-142.644
417153200	-122.218
417153300	-145.46
417153400	-122.311
417153500	-142.11
417153600	-121.834
417153700	-146.593
417153800	-122.105
417153900	-141.02
417154000	-121.039
417154100	-130.818
417154200	-121.788
417154300	-139.653
417154400	-123.797
417154500	-144.401
417154600	-122.892
417154700	-145.582
417154800	-122.365
417154900	-136.706
417155000	-123.457
417155100	-138.532
417155200	-124.538
417155300	-150.167
417155400	-122.213
417155500	-140.187
417155600	-122.215
417155700	-143.101
417155800	-122.893
417155900	-138.099
417156000	-123.462
417156100	-141.572
417156200	-121.515
417156300	-149.452
417156400	-123.3
417156500	-141.644
417156600	-122.995
417156700	-148.576
417156800	-123.269
417156900	-142.516
417157000	-124.875
417157100	-139.44
417157200	-123.787
417157300	-149.918
417157400	-122.35
417157500	-136.423
417157600	-123.429
417157700	-146.597
417157800	-125.889
417157900	-142.723
417158000	-122.091
417158100	-145.642
417158200	-124.852
417158300	-156.659
417158400	-122.254
417158500	-153.441
417158600	-124.323
417158700	-149.094
417158800	-122.186
417158900	-148.754
417159000	-125.825
417159100	-135.795
417159200	-123.998
417159300	-152.813
417159400	-125.148
417159500	-145.577
417159600	-123.419
417159700	-142.551
417159800	-127.113
417159900	-139.452
417160000	-121.4
417160100	-134.66
417160200	-122.959
417160300	-142.358
417160400	-122.333
417160500	-144.78
417160600	-121.679
417160700	-142.328
417160800	-123.478
417160900	-142.784
417161000	-121.513
417161100	-145.708
417161200	-122.169
417161300	-142.717
417161400	-124.261
417161500	-140.972
417161600	-125.644
417161700	-149.329
417161800	-120.365
417161900	-153.327
417162000	-124.955
417162100	-137.52
417162200	-123.376
417162300	-138.814
417162400	-125.186
417162500	-141.049
417162600	-123.566
417162700	-143.831
417162800	-123.415
417162900	-158.091
417163000	-124.119
417163100	-157.844
417163200	-124.984
417163300	-144.3
417163400	-122.534
417163500	-138.982
417163600	-125.077
417163700	-177.46
417163800	-123.341
417163900	-138.117
417164000	-125.149
417164100	-160.681
417164200	-120.288
417164300	-157.069
417164400	-123.882
417164500	-142.756
417164600	-124.018
417164700	-152.932
417164800	-126.389
417164900	-159.701
417165000	-121.907
417165100	-138.439
417165200	-123.913
417165300	-144.854
417165400	-123.593
417165500	-137.151
417165600	-122.656
417165700	-138.605
417165800	-120.9
417165900	-141.42
417166000	-122.196
417166100	-149.205
417166200	-124.944
417166300	-143.259
417166400	-124.608
417166500	-146.214
417166600	-127.05
417166700	-142.608
417166800	-122.188
417166900	-144.505
417167000	-122.482
417167100	-134.584
417167200	-122.056
417167300	-145.09
417167400	-122.596
417167500	-144.222
417167600	-122.533
417167700	-147.559
417167800	-125.906
417167900	-155.623
417168000	-124.086
417168100	-141.746
417168200	-121.361
417168300	-148.878
417168400	-121.85
417168500	-141.608
417168600	-123.017
417168700	-139.805
417168800	-122.861
417168900	-140.941
417169000	-124.23
417169100	-143.766
417169200	-122.387
417169300	-152.499
417169400	-124.37
417169500	-144.353
417169600	-121.837
417169700	-140.76
417169800	-123.224
417169900	-152.561
417170000	-125.505
417170100	-136.537
417170200	-124.807
417170300	-146.69
417170400	-123.036
417170500	-139.287
417170600	-125.11
417170700	-149.19
417170800	-124.836
417170900	-158.314
417171000	-125.489
417171100	-143.939
417171200	-121.03
417171300	-136.488
417171400	-122.562
417171500	-137.371
417171600	-121.914
417171700	-140.061
417171800	-123.123
417171900	-135.493
417172000	-124.186
417172100	-140.924
417172200	-123.521
417172300	-146.361
417172400	-122.123
417172500	-145.524
417172600	-125.2
417172700	-149.534
417172800	-122.443
417172900	-141.802
417173000	-122.419
417173100	-149.861
417173200	-123.144
417173300	-173.865
417173400	-123.356
417173500	-147.926
417173600	-122.465
417173700	-139.119
417173800	-122.422
417173900	-144.642
417174000	-121.064
417174100	-144.055
417174200	-124.184
417174300	-141.008
417174400	-123.212
417174500	-137.816
417174600	-125.768
417174700	-157.431
417174800	-119.908
417174900	-142.214
417175000	-123.469
417175100	-149.915
417175200	-122.393
417175300	-151.069
417175400	-122.979
417175500	-145.337
417175600	-123.122
417175700	-149.218
417175800	-125.787
417175900	-144.067
417176000	-124.351
417176100	-145.484
417176200	-122.833
417176300	-137.593
417176400	-126.717
417176500	-145.028
417176600	-122.639
417176700	-137.307
417176800	-122.653
417176900	-154.913
417177000	-123.305
417177100	-144.079
417177200	-124.38
417177300	-145.54
417177400	-124.654
417177500	-133.303
417177600	-121.221
417177700	-151.049
417177800	-123.454
417177900	-141.429
417178000	-121.29
417178100	-140.935
417178200	-124.653
417178300	-149.691
417178400	-124.427
417178500	-148.02
417178600	-122.74
417178700	-150.142
417178800	-124.344
417178900	-144.824
417179000	-123.78
417179100	-138.289
417179200	-122.472
417179300	-151.896
417179400	-123.283
417179500	-138.423
417179600	-124.749
417179700	-137.894
417179800	-122.918
417179900	-153.475
417180000	-122.433
417180100	-150.101
417180200	-123.668
417180300	-135.831
417180400	-120.46
417180500	-142.945
417180600	-123.769
417180700	-144.062
417180800	-122.663
417180900	-150.389
417181000	-124.401
417181100	-148.75
417181200	-124.197
417181300	-143.699
417181400	-124.627
417181500	-156.923
417181600	-123.75
417181700	-151.285
417181800	-125.681
417181900	-146.316
417182000	-123.309
417182100	-139.364
417182200	-123.82
417182300	-148.205
417182400	-124.127
417182500	-144.987
417182600	-122.894
417182700	-141.832
417182800	-123.466
417182900	-152.669
417183000	-125.196
417183100	-141.467
417183200	-120.663
417183300	-137.226
417183400	-120.671
417183500	-137.763
417183600	-123.962
417183700	-143.324
417183800	-121.166
417183900	-141.078
417184000	-125.103
417184100	-142.76
417184200	-122.908
417184300	-143.081
417184400	-123.961
417184500	-139.63
417184600	-121.557
417184700	-136.076
417184800	-123.754
417184900	-134.449
417185000	-122.427
417185100	-137.979
417185200	-121.515
417185300	-135.415
417185400	-121.704
417185500	-144.064
417185600	-122.83
417185700	-140.856
417185800	-122.852
417185900	-146.57
417186000	-123.689
417186100	-138.53
417186200	-124.321
417186300	-144.321
417186400	-122.49
417186500	-140.198
417186600	-120.824
417186700	-136.312
417186800	-120.838
417186900	-137.696
417187000	-123.599
417187100	-142.985
417187200	-121.592
417187300	-138.355
417187400	-123.715
417187500	-144.968
417187600	-123.21
417187700	-149.916
417187800	-121.747
417187900	-165.397
417188000	-120.603
417188100	-145.124
417188200	-122.225
417188300	-140.455
417188400	-122.922
417188500	-145.436
417188600	-125.8
417188700	-165.379
417188800	-126.221
417188900	-149.309
417189000	-120.775
417189100	-144.189
417189200	-124.944
417189300	-139.444
417189400	-125.259
417189500	-141.79
417189600	-122.156
417189700	-162.593
417189800	-120.272
417189900	-148.753
417190000	-122.804
417190100	-144.856
417190200	-122.017
417190300	-143.395
417190400	-121.778
417190500	-147.065
417190600	-122.786
417190700	-142.162
417190800	-124.559
417190900	-139.256
417191000	-122.31
417191100	-151.47
417191200	-123.282
417191300	-139.91
417191400	-122.838
417191500	-139.558
417191600	-123.371
417191700	-145.327
417191800	-124.235
417191900	-145.097
417192000	-123.385
417192100	-141.898
417192200	-123.307
417192300	-146.148
417192400	-121.511
417192500	-147.519
417192600	-121.178
417192700	-141.238
417192800	-122.309
417192900	-152.729
417193000	-125.68
417193100	-141.311
417193200	-122.855
417193300	-156.562
417193400	-123.505
417193500	-147.109
417193600	-125.434
417193700	-151.157
417193800	-122.991
417193900	-144.338
417194000	-124.253
417194100	-140.309
417194200	-124.28
417194300	-144.078
417194400	-123.086
417194500	-145.794
417194600	-124.719
417194700	-133.838
417194800	-124.406
417194900	-139.782
417195000	-124.666
417195100	-140.183
417195200	-124.775
417195300	-158.696
417195400	-124.588
417195500	-146.085
417195600	-121.421
417195700	-149.156
417195800	-123.433
417195900	-153.886
417196000	-124.567
417196100	-149.188
417196200	-122.074
417196300	-147.13
417196400	-123.226
417196500	-148.018
417196600	-119.838
417196700	-158.24
417196800	-123.336
417196900	-145.409
417197000	-124.136
417197100	-145.25
417197200	-123.644
417197300	-143.3
417197400	-122.101
417197500	-140.062
417197600	-125.537
417197700	-147.439
417197800	-124.916
417197900	-142.269
417198000	-122.302
417198100	-145.131
417198200	-124.33
417198300	-138.586
417198400	-124.381
417198500	-146.226
417198600	-122.983
417198700	-145.408
417198800	-123.186
417198900	-149.953
417199000	-122.994
417199100	-141.223
417199200	-124.669
417199300	-138.589
417199400	-124.928
417199500	-149.013
417199600	-123.679
417199700	-159.511
417199800	-126.922
417199900	-152.746
417200000	-124.731
417200100	-145.037
417200200	-125.595
417200300	-142.176
417200400	-123.833
417200500	-150.458
417200600	-123.674
417200700	-143.493
417200800	-126.227
417200900	-141.971
417201000	-124.934
417201100	-131.142
417201200	-122.336
417201300	-144.196
417201400	-124.392
417201500	-148.75
417201600	-119.709
417201700	-143.366
417201800	-123.433
417201900	-142.931
417202000	-124.159
417202100	-142.9
417202200	-121.447
417202300	-151.392
417202400	-123.384
417202500	-149.2
417202600	-124.874
417202700	-138.366
417202800	-120.874
417202900	-152.407
417203000	-122.896
417203100	-144.796
417203200	-123.342
417203300	-141.301
417203400	-126.879
417203500	-148.814
417203600	-124.652
417203700	-138.094
417203800	-122.657
417203900	-150.122
417204000	-120.54
417204100	-153.561
417204200	-126.431
417204300	-150.023
417204400	-124.431
417204500	-151.132
417204600	-124.681
417204700	-148.293
417204800	-122.137
417204900	-144.449
417205000	-123.214
417205100	-151.124
417205200	-124.139
417205300	-146.283
417205400	-124.989
417205500	-142.489
417205600	-121.683
417205700	-142.815
417205800	-122.863
417205900	-145.392
417206000	-125.19
417206100	-142.645
417206200	-124.835
417206300	-143.645
417206400	-124.066
417206500	-135.711
417206600	-125.666
417206700	-141.414
417206800	-123.589
417206900	-150.687
417207000	-126.314
417207100	-147.83
417207200	-121.766
417207300	-146.971
417207400	-121.167
417207500	-142.35
417207600	-125.038
417207700	-139.888
417207800	-124.732
417207900	-142.433
417208000	-125.331
417208100	-151.68
417208200	-123.602
417208300	-141.199
417208400	-123.185
417208500	-138.943
417208600	-124.078
417208700	-149.153
417208800	-121.047
417208900	-156.292
417209000	-121.739
417209100	-138.801
417209200	-121.225
417209300	-146.833
417209400	-122.913
417209500	-138.812
417209600	-123.445
417209700	-152.781
417209800	-126.547
417209900	-135.095
417210000	-122.819
417210100	-146.46
417210200	-122.627
417210300	-147.264
417210400	-121.486
417210500	-140.747
417210600	-125.423
417210700	-151.507
417210800	-126.663
417210900	-141.108
417211000	-122.67
417211100	-146.054
417211200	-122.888
417211300	-140.44
417211400	-123.157
417211500	-158.094
417211600	-123.784
417211700	-148.026
417211800	-122.769
417211900	-144.947
417212000	-125.183
417212100	-145.652
417212200	-124.624
417212300	-162.621
417212400	-122.781
417212500	-148.503
417212600	-125.113
417212700	-144.162
417212800	-123.27
417212900	-144.218
417213000	-124.563
417213100	-145.197
417213200	-124.033
417213300	-151.209
417213400	-121.56
417213500	-140.144
417213600	-123.113
417213700	-147.348
417213800	-123.57
417213900	-150.05
417214000	-124.878
417214100	-149.67
417214200	-123.682
417214300	-148.241
417214400	-129.08
417214500	-151.424
417214600	-119.777
417214700	-140.753
417214800	-123.472
417214900	-142.988
417215000	-124.972
417215100	-142.573
417215200	-123.013
417215300	-140.682
417215400	-121.333
417215500	-141.726
417215600	-124.235
417215700	-143.816
417215800	-119.909
417215900	-144.058
417216000	-122.985
417216100	-137.754
417216200	-124.548
417216300	-153.895
417216400	-123.175
417216500	-155.03
417216600	-124.133
417216700	-143.197
417216800	-122.244
417216900	-138.839
417217000	-125.215
417217100	-151.885
417217200	-124.178
417217300	-140.177
417217400	-123.356
417217500	-141.174
417217600	-124.779
417217700	-137.211
417217800	-123.089
417217900	-153.419
417218000	-124.511
417218100	-145.152
417218200	-123.004
417218300	-146.078
417218400	-122.907
417218500	-139.327
417218600	-122.247
417218700	-150.663
417218800	-123.835
417218900	-140.456
417219000	-123.079
417219100	-144.135
417219200	-122.264
417219300	-136.734
417219400	-122.739
417219500	-153.626
417219600	-123.684
417219700	-147.576
417219800	-124.797
417219900	-145.401
417220000	-125.537
417220100	-146.7
417220200	-126.218
417220300	-142.02
417220400	-121.293
417220500	-154.68
417220600	-122.96
417220700	-148.28
417220800	-125.058
417220900	-143.631
417221000	-124.643
417221100	-146.006
417221200	-124.193
417221300	-139.672
417221400	-122.434
417221500	-137.868
417221600	-124.661
417221700	-147.865
417221800	-124.299
417221900	-143.25
417222000	-122.094
417222100	-147.278
417222200	-124.056
417222300	-144.984
417222400	-124.237
417222500	-143.503
417222600	-124.444
417222700	-142.089
417222800	-123.385
417222900	-142.064
417223000	-124.157
417223100	-138.479
417223200	-123.208
417223300	-146.787
417223400	-121.597
417223500	-154.876
417223600	-125.13
417223700	-147.137
417223800	-120.743
417223900	-149.46
417224000	-122.683
417224100	-144.716
417224200	-124.619
417224300	-155.375
417224400	-123.554
417224500	-160.486
417224600	-121.314
417224700	-138.242
417224800	-123.061
417224900	-141.866
417225000	-122.191
417225100	-143.507
417225200	-123.611
417225300	-154.003
417225400	-121.436
417225500	-143.597
417225600	-119.935
417225700	-143.51
417225800	-123.791
417225900	-140.836
417226000	-122.506
417226100	-147.577
417226200	-121.657
417226300	-144.444
417226400	-123.647
417226500	-153.081
417226600	-123.727
417226700	-144.674
417226800	-124.381
417226900	-141.044
417227000	-122.023
417227100	-144.795
417227200	-124.175
417227300	-144.459
417227400	-120.888
417227500	-144.975
417227600	-121.895
417227700	-144.765
417227800	-123.247
417227900	-137.868
417228000	-122.457
417228100	-142.415
417228200	-122.458
417228300	-135.968
417228400	-122.133
417228500	-154.25
417228600	-122.186
417228700	-151.769
417228800	-123.905
417228900	-144.291
417229000	-123.875
417229100	-142.953
417229200	-125.633
417229300	-138.643
417229400	-123.368
417229500	-141.28
417229600	-122.747
417229700	-151.224
417229800	-124.262
417229900	-151.748
417230000	-124.873
417230100	-134.629
417230200	-121.211
417230300	-165.244
417230400	-124.173
417230500	-144.604
417230600	-121.818
417230700	-141.934
417230800	-125.481
417230900	-160.205
417231000	-122.906
417231100	-141.022
417231200	-122.956
417231300	-141.55
417231400	-122.692
417231500	-144.487
417231600	-123.232
417231700	-142.025
417231800	-124.738
417231900	-150.954
417232000	-123.53
417232100	-145.867
417232200	-123.631
417232300	-148.858
417232400	-122.98
417232500	-145.441
417232600	-123.392
417232700	-138.989
417232800	-120.496
417232900	-136.534
417233000	-121.541
417233100	-143.936
417233200	-124.109
417233300	-137.741
417233400	-122.824
417233500	-152.217
417233600	-121.002
417233700	-139.551
417233800	-123.686
417233900	-139.482
417234000	-122.553
417234100	-143.585
417234200	-122.86
417234300	-153.31
417234400	-125.132
417234500	-143.992
417234600	-125.344
417234700	-150.671
417234800	-125.387
417234900	-144.66
417235000	-125.093
417235100	-150.63
417235200	-124.191
417235300	-137.807
417235400	-122.048
417235500	-148.004
417235600	-121.983
417235700	-146.017
417235800	-122.761
417235900	-147.155
417236000	-122.714
417236100	-160.269
417236200	-126.065
417236300	-162.37
417236400	-124.284
417236500	-146.615
417236600	-122.756
417236700	-142.775
417236800	-124.053
417236900	-137.464
417237000	-122.972
417237100	-142.679
417237200	-122.175
417237300	-144.673
417237400	-124.198
417237500	-144.593
417237600	-123.37
417237700	-137.723
417237800	-122.198
417237900	-139.599
417238000	-124.416
417238100	-149.324
417238200	-125.157
417238300	-144.602
417238400	-124.448
417238500	-144.74
417238600	-122.355
417238700	-152.327
417238800	-125.241
417238900	-154.232
417239000	-122.399
417239100	-145.645
417239200	-125.328
417239300	-139.841
417239400	-124.063
417239500	-146.435
417239600	-126.404
417239700	-148.08
417239800	-124.503
417239900	-139.703
417240000	-123.299
417240100	-140.283
417240200	-123.617
417240300	-141.554
417240400	-123.123
417240500	-147.441
417240600	-121.398
417240700	-142.409
417240800	-124.01
417240900	-149.72
417241000	-123.126
417241100	-138.141
417241200	-122.993
417241300	-148.65
417241400	-126.042
417241500	-146.21
417241600	-122.584
417241700	-134.843
417241800	-121.453
417241900	-144.819
417242000	-125.896
417242100	-140.486
417242200	-124.591
417242300	-150.85
417242400	-122.447
417242500	-150.123
417242600	-124.126
417242700	-148.199
417242800	-123.245
417242900	-138.509
417243000	-126.807
417243100	-141.993
417243200	-120.427
417243300	-152.539
417243400	-121.906
417243500	-151.04
417243600	-127.166
417243700	-144.229
417243800	-121.82
417243900	-145.632
417244000	-123.958
417244100	-145.43
417244200	-124.136
417244300	-137.135
417244400	-123.965
417244500	-143.638
417244600	-123.671
417244700	-148.328
417244800	-121.791
417244900	-146.626
417245000	-124.488
417245100	-140.403
417245200	-123.736
417245300	-151.729
417245400	-123.499
417245500	-148.668
417245600	-122.942
417245700	-148.837
417245800	-123.668
417245900	-143.451
417246000	-124.495
417246100	-153.433
417246200	-125.667
417246300	-146.122
417246400	-122.712
417246500	-151.096
417246600	-122.805
417246700	-144.577
417246800	-124.494
417246900	-146.898
417247000	-125.979
417247100	-145.675
417247200	-123.583
417247300	-161.559
417247400	-124.248
417247500	-133.323
417247600	-122.927
417247700	-144.53
417247800	-123.947
417247900	-142.118
417248000	-123.947
417248100	-141.749
417248200	-122.498
417248300	-141.808
417248400	-123.599
417248500	-154.605
417248600	-121.723
417248700	-143.726
417248800	-122.558
417248900	-143.816
417249000	-125.129
417249100	-147.59
417249200	-124.473
417249300	-148.403
417249400	-124.805
417249500	-144.54
417249600	-125.732
417249700	-147.786
417249800	-122.123
[truncated: 18,002 more rows]
