# Supplementary material for: Passive frequency comb generation at radiofrequency for ranging applications
Source: Nat Commun. 2024 Apr 2;15:2844. doi: 10.1038/s41467-024-46940-2 (PMC10987526; doi:10.1038/s41467-024-46940-2)
Supplement: Supplementary file 5 — Source Data [file 41467_2024_46940_MOESM5_ESM.zip › Figure3_Data/836_10MHz_-08_80dBm.xlsx]

## Sheet: Sheet1
frequency (Hz)	power (dBm)
417050000	-121.888
417050100	-137.515
417050200	-124.746
417050300	-150.092
417050400	-125.429
417050500	-143.359
417050600	-122.643
417050700	-152.673
417050800	-123.193
417050900	-140.146
417051000	-123.733
417051100	-141.573
417051200	-122.339
417051300	-147.752
417051400	-123.578
417051500	-145.436
417051600	-124.506
417051700	-140.18
417051800	-122.214
417051900	-148.459
417052000	-123.001
417052100	-145.538
417052200	-120.685
417052300	-158.22
417052400	-123.855
417052500	-141.325
417052600	-125.719
417052700	-150.256
417052800	-124.084
417052900	-143.917
417053000	-125.412
417053100	-148.979
417053200	-122.975
417053300	-145.534
417053400	-126.004
417053500	-147.78
417053600	-124.36
417053700	-143.851
417053800	-122.799
417053900	-145.65
417054000	-123.681
417054100	-162.648
417054200	-121.748
417054300	-144.357
417054400	-121.667
417054500	-151.256
417054600	-123.479
417054700	-156.387
417054800	-123.873
417054900	-147.818
417055000	-121.192
417055100	-151.582
417055200	-122.363
417055300	-142.873
417055400	-121.977
417055500	-139.749
417055600	-124.442
417055700	-145.743
417055800	-124.511
417055900	-149.033
417056000	-124.393
417056100	-141.367
417056200	-123.729
417056300	-146.11
417056400	-122.363
417056500	-139.372
417056600	-124.499
417056700	-137.799
417056800	-123.769
417056900	-138.977
417057000	-122.693
417057100	-160.235
417057200	-123.928
417057300	-143.088
417057400	-122.416
417057500	-143.369
417057600	-123.27
417057700	-152.931
417057800	-124.653
417057900	-150.667
417058000	-122.144
417058100	-142.475
417058200	-120.306
417058300	-148.777
417058400	-122.456
417058500	-137.039
417058600	-121.822
417058700	-152.714
417058800	-119.446
417058900	-157.484
417059000	-124.872
417059100	-144.632
417059200	-122.517
417059300	-140.192
417059400	-124.128
417059500	-142.575
417059600	-122.841
417059700	-146.949
417059800	-121.248
417059900	-142.688
417060000	-123.797
417060100	-143.601
417060200	-123.744
417060300	-150.854
417060400	-125.555
417060500	-141.471
417060600	-123.014
417060700	-160.243
417060800	-126.222
417060900	-155.246
417061000	-124.76
417061100	-133.556
417061200	-124.103
417061300	-146.623
417061400	-122.63
417061500	-137.108
417061600	-122.504
417061700	-138.479
417061800	-123.773
417061900	-151.748
417062000	-121.162
417062100	-142.34
417062200	-120.608
417062300	-146.995
417062400	-124.621
417062500	-159.528
417062600	-125.577
417062700	-155.788
417062800	-122.7
417062900	-140.376
417063000	-124.374
417063100	-138.885
417063200	-120.765
417063300	-150.591
417063400	-121.997
417063500	-140.582
417063600	-122.882
417063700	-143.235
417063800	-123.921
417063900	-142.023
417064000	-121.893
417064100	-150.137
417064200	-124.12
417064300	-142.472
417064400	-124.666
417064500	-141.907
417064600	-121.531
417064700	-143.804
417064800	-121.106
417064900	-136.086
417065000	-124.045
417065100	-149.307
417065200	-123.142
417065300	-140.131
417065400	-123.943
417065500	-138.774
417065600	-122.085
417065700	-143.475
417065800	-123.182
417065900	-142.669
417066000	-122.315
417066100	-143.977
417066200	-123.042
417066300	-147.05
417066400	-123.246
417066500	-151.877
417066600	-122.926
417066700	-148.825
417066800	-124.132
417066900	-137.263
417067000	-121.657
417067100	-144.965
417067200	-122.206
417067300	-140.785
417067400	-123.413
417067500	-168.536
417067600	-123.597
417067700	-135.94
417067800	-123.597
417067900	-139.817
417068000	-123.402
417068100	-146
417068200	-122.019
417068300	-145.905
417068400	-119.819
417068500	-143.347
417068600	-122.769
417068700	-153.685
417068800	-124.774
417068900	-142.359
417069000	-124.243
417069100	-139.035
417069200	-121.948
417069300	-138.128
417069400	-124.083
417069500	-141.616
417069600	-125.794
417069700	-146.779
417069800	-126.426
417069900	-135.571
417070000	-123.679
417070100	-140.953
417070200	-124.875
417070300	-143.222
417070400	-124.074
417070500	-133.279
417070600	-121.781
417070700	-142.425
417070800	-121.431
417070900	-141.054
417071000	-122.799
417071100	-150.626
417071200	-122.825
417071300	-149.662
417071400	-122.722
417071500	-146.768
417071600	-120.638
417071700	-148.849
417071800	-123.949
417071900	-143.332
417072000	-124.739
417072100	-145.453
417072200	-124.11
417072300	-144.647
417072400	-122.067
417072500	-148.156
417072600	-125.008
417072700	-151.426
417072800	-122.547
417072900	-149.186
417073000	-126.857
417073100	-144.284
417073200	-122.934
417073300	-146.482
417073400	-122.272
417073500	-139.997
417073600	-122.679
417073700	-140.148
417073800	-123.961
417073900	-138.208
417074000	-121.642
417074100	-136.225
417074200	-123.953
417074300	-145.858
417074400	-121.493
417074500	-137.516
417074600	-125.541
417074700	-159.067
417074800	-123.259
417074900	-142.79
417075000	-125.463
417075100	-138.783
417075200	-123.69
417075300	-143.94
417075400	-123.572
417075500	-142.857
417075600	-123.723
417075700	-150.947
417075800	-123.84
417075900	-157.781
417076000	-122.591
417076100	-153.94
417076200	-123.5
417076300	-142.642
417076400	-126.539
417076500	-142.701
417076600	-127.564
417076700	-145.614
417076800	-121.614
417076900	-150.02
417077000	-123.256
417077100	-142.419
417077200	-123.408
417077300	-145.743
417077400	-127.191
417077500	-145.897
417077600	-121.799
417077700	-142.802
417077800	-122.388
417077900	-140.444
417078000	-125.226
417078100	-145.441
417078200	-124.607
417078300	-143.556
417078400	-120.758
417078500	-140.854
417078600	-120.76
417078700	-142.747
417078800	-124.636
417078900	-144.658
417079000	-122.513
417079100	-144.311
417079200	-125.112
417079300	-142.696
417079400	-123.047
417079500	-143.348
417079600	-122.528
417079700	-145.477
417079800	-123.668
417079900	-148.248
417080000	-124.703
417080100	-136.149
417080200	-122.809
417080300	-162.494
417080400	-123.913
417080500	-141.084
417080600	-122.326
417080700	-134.64
417080800	-121.07
417080900	-140.107
417081000	-122.632
417081100	-147.266
417081200	-120.377
417081300	-149.563
417081400	-123.301
417081500	-147.822
417081600	-125.28
417081700	-137.698
417081800	-123.177
417081900	-139.922
417082000	-122.457
417082100	-134.376
417082200	-123.159
417082300	-151.305
417082400	-121.694
417082500	-141.799
417082600	-123.853
417082700	-149.829
417082800	-123.627
417082900	-165.259
417083000	-126.665
417083100	-147.955
417083200	-123.739
417083300	-153.048
417083400	-122.057
417083500	-140.169
417083600	-125.016
417083700	-146.683
417083800	-124.535
417083900	-152.979
417084000	-121.958
417084100	-135.724
417084200	-122.441
417084300	-150.253
417084400	-123.681
417084500	-149.053
417084600	-120.81
417084700	-142.725
417084800	-124.468
417084900	-148.476
417085000	-124.04
417085100	-148.528
417085200	-126.122
417085300	-143.519
417085400	-122.112
417085500	-148.453
417085600	-120.819
417085700	-139.483
417085800	-126.617
417085900	-157.318
417086000	-123.135
417086100	-147.96
417086200	-123.369
417086300	-137.366
417086400	-118.387
417086500	-143.252
417086600	-121.804
417086700	-142.842
417086800	-123.386
417086900	-135.495
417087000	-121.339
417087100	-148.626
417087200	-126.216
417087300	-138.347
417087400	-123.026
417087500	-155.482
417087600	-124.67
417087700	-143.938
417087800	-121.111
417087900	-141.725
417088000	-123.335
417088100	-147.67
417088200	-123.027
417088300	-139.232
417088400	-123.365
417088500	-136.378
417088600	-121.112
417088700	-137.196
417088800	-122.223
417088900	-143.295
417089000	-125.333
417089100	-142.078
417089200	-122.465
417089300	-145.297
417089400	-122.773
417089500	-144.814
417089600	-124.192
417089700	-152.782
417089800	-124.598
417089900	-142.47
417090000	-124.627
417090100	-149.454
417090200	-123.968
417090300	-148.271
417090400	-122.072
417090500	-144.702
417090600	-123.26
417090700	-141.652
417090800	-121.431
417090900	-142.434
417091000	-125.058
417091100	-146.928
417091200	-124.018
417091300	-154.108
417091400	-121.978
417091500	-148.834
417091600	-122.832
417091700	-138.926
417091800	-123.329
417091900	-149.568
417092000	-125.213
417092100	-146.866
417092200	-123.339
417092300	-147.641
417092400	-123.372
417092500	-143.372
417092600	-122.886
417092700	-142.001
417092800	-125.118
417092900	-148.095
417093000	-124.109
417093100	-163.858
417093200	-124.136
417093300	-136.555
417093400	-123.336
417093500	-138.809
417093600	-123.423
417093700	-139.335
417093800	-122.061
417093900	-141.325
417094000	-124.546
417094100	-142.979
417094200	-125.915
417094300	-144.819
417094400	-123.703
417094500	-143.75
417094600	-122.369
417094700	-148.521
417094800	-124.706
417094900	-151.585
417095000	-123.129
417095100	-141.487
417095200	-125.437
417095300	-150.072
417095400	-124.988
417095500	-145.805
417095600	-124.43
417095700	-140.388
417095800	-123.559
417095900	-146.924
417096000	-123.437
417096100	-145.17
417096200	-124.15
417096300	-143.038
417096400	-122.131
417096500	-149.429
417096600	-123.81
417096700	-144.213
417096800	-123.443
417096900	-139.772
417097000	-125.129
417097100	-156.451
417097200	-121.791
417097300	-139.275
417097400	-122.166
417097500	-138.431
417097600	-123.312
417097700	-143.36
417097800	-123.567
417097900	-146.166
417098000	-125.295
417098100	-162.21
417098200	-122.715
417098300	-150.91
417098400	-122.847
417098500	-165.51
417098600	-123.914
417098700	-146.548
417098800	-123.765
417098900	-154.088
417099000	-125.475
417099100	-158.052
417099200	-122.946
417099300	-153.225
417099400	-124.918
417099500	-158.327
417099600	-122.466
417099700	-141.133
417099800	-121.973
417099900	-141.037
417100000	-121.322
417100100	-163.494
417100200	-121.34
417100300	-141.96
417100400	-123.671
417100500	-152.628
417100600	-124.261
417100700	-145.304
417100800	-123.644
417100900	-138.976
417101000	-124.288
417101100	-142.407
417101200	-121.824
417101300	-139.535
417101400	-124.203
417101500	-152.164
417101600	-124.849
417101700	-152.022
417101800	-124.494
417101900	-143.958
417102000	-123.059
417102100	-137.023
417102200	-122.485
417102300	-159.398
417102400	-123.31
417102500	-146.465
417102600	-125.271
417102700	-143.178
417102800	-124.906
417102900	-153.82
417103000	-121.852
417103100	-151.278
417103200	-123.667
417103300	-151.748
417103400	-123.611
417103500	-142.205
417103600	-124.91
417103700	-165.065
417103800	-124.758
417103900	-142.329
417104000	-123.531
417104100	-136.088
417104200	-123.404
417104300	-142.41
417104400	-123.084
417104500	-134.744
417104600	-124.888
417104700	-144.958
417104800	-121.774
417104900	-138.248
417105000	-123.748
417105100	-143.065
417105200	-122.184
417105300	-147.858
417105400	-121.965
417105500	-137.916
417105600	-123.649
417105700	-152.154
417105800	-125.731
417105900	-148.092
417106000	-122.195
417106100	-142.522
417106200	-125.632
417106300	-141.656
417106400	-123.957
417106500	-149.378
417106600	-122.751
417106700	-145.187
417106800	-122.561
417106900	-144.98
417107000	-122.777
417107100	-150.931
417107200	-123.982
417107300	-141.654
417107400	-125.935
417107500	-152.929
417107600	-122.141
417107700	-148.067
417107800	-122.628
417107900	-142.547
417108000	-123.908
417108100	-144.773
417108200	-123.908
417108300	-139.718
417108400	-123.306
417108500	-147.898
417108600	-121.899
417108700	-150.657
417108800	-123.119
417108900	-153.397
417109000	-119.925
417109100	-138.455
417109200	-122.592
417109300	-142.403
417109400	-122.08
417109500	-149.567
417109600	-122.914
417109700	-140.617
417109800	-125.121
417109900	-140.601
417110000	-122.402
417110100	-141.695
417110200	-121.578
417110300	-140.944
417110400	-123.216
417110500	-137.415
417110600	-123.425
417110700	-141.594
417110800	-125.771
417110900	-185.678
417111000	-121.689
417111100	-156.819
417111200	-124.743
417111300	-134.311
417111400	-124.766
417111500	-146.345
417111600	-121.568
417111700	-148.501
417111800	-120.676
417111900	-142.6
417112000	-122.968
417112100	-143.103
417112200	-120.711
417112300	-140.457
417112400	-123.617
417112500	-138.763
417112600	-123.038
417112700	-144.512
417112800	-122.009
417112900	-143.245
417113000	-121.398
417113100	-138.413
417113200	-121.752
417113300	-147.114
417113400	-123.229
417113500	-141.035
417113600	-124.829
417113700	-145.36
417113800	-121.167
417113900	-144.612
417114000	-121.878
417114100	-138.363
417114200	-121.067
417114300	-131.403
417114400	-124.22
417114500	-150.903
417114600	-123.693
417114700	-146.252
417114800	-123.702
417114900	-142.546
417115000	-123.939
417115100	-144.324
417115200	-123.393
417115300	-144.357
417115400	-126.772
417115500	-169.206
417115600	-122.689
417115700	-139.45
417115800	-121.649
417115900	-143.733
417116000	-123.482
417116100	-157.174
417116200	-124.71
417116300	-149.955
417116400	-122.587
417116500	-138.733
417116600	-122.325
417116700	-141.832
417116800	-123.011
417116900	-153.236
417117000	-124.076
417117100	-140.865
417117200	-123.551
417117300	-135.913
417117400	-122.75
417117500	-147.351
417117600	-123.108
417117700	-148.815
417117800	-122.573
417117900	-148.156
417118000	-122.585
417118100	-151.623
417118200	-123.068
417118300	-139.18
417118400	-119.111
417118500	-149.018
417118600	-121.288
417118700	-133.567
417118800	-122.535
417118900	-152.315
417119000	-123.1
417119100	-140.22
417119200	-119.91
417119300	-175.149
417119400	-123.506
417119500	-147.35
417119600	-123.975
417119700	-155.958
417119800	-117.297
417119900	-142.655
417120000	-123.48
417120100	-148.096
417120200	-125.781
417120300	-146.674
417120400	-120.517
417120500	-141.067
417120600	-122.43
417120700	-142.145
417120800	-125.048
417120900	-143.726
417121000	-125.177
417121100	-151.231
417121200	-124.494
417121300	-156.921
417121400	-122.848
417121500	-142.02
417121600	-124.535
417121700	-147.711
417121800	-125.498
417121900	-154.093
417122000	-125.424
417122100	-139.6
417122200	-122.743
417122300	-152.032
417122400	-122.74
417122500	-135.19
417122600	-124.596
417122700	-144.115
417122800	-122.562
417122900	-141.58
417123000	-121.019
417123100	-138.06
417123200	-124.525
417123300	-139.035
417123400	-123.899
417123500	-139.477
417123600	-121.742
417123700	-148.169
417123800	-119.8
417123900	-141.687
417124000	-124.807
417124100	-140.114
417124200	-126.497
417124300	-151.813
417124400	-124.475
417124500	-145.053
417124600	-123.225
417124700	-141.978
417124800	-122.764
417124900	-147.813
417125000	-124.49
417125100	-135.22
417125200	-123.33
417125300	-148.812
417125400	-122.843
417125500	-145.911
417125600	-127.752
417125700	-148.703
417125800	-122.91
417125900	-152.814
417126000	-123.001
417126100	-144.345
417126200	-121.73
417126300	-143.332
417126400	-124.107
417126500	-148.627
417126600	-123.017
417126700	-151.761
417126800	-122.346
417126900	-148.118
417127000	-123.272
417127100	-141.885
417127200	-122.037
417127300	-134.875
417127400	-123.426
417127500	-143.403
417127600	-122.065
417127700	-142.318
417127800	-124.922
417127900	-144.627
417128000	-124.975
417128100	-142.912
417128200	-124.231
417128300	-154.517
417128400	-125.025
417128500	-135.4
417128600	-121.986
417128700	-141.996
417128800	-123.852
417128900	-154.271
417129000	-126.447
417129100	-141.414
417129200	-125.54
417129300	-152.892
417129400	-121.747
417129500	-144.654
417129600	-121.63
417129700	-137.05
417129800	-123.473
417129900	-142.465
417130000	-122.258
417130100	-137.923
417130200	-120.932
417130300	-145.149
417130400	-122.247
417130500	-143.174
417130600	-122.816
417130700	-142.018
417130800	-123.319
417130900	-149.942
417131000	-124.169
417131100	-151.712
417131200	-123.374
417131300	-136.381
417131400	-124.429
417131500	-151.179
417131600	-123.709
417131700	-140.981
417131800	-123.232
417131900	-146.465
417132000	-125.158
417132100	-146.468
417132200	-122.051
417132300	-141.165
417132400	-123.646
417132500	-145.351
417132600	-122.298
417132700	-141.799
417132800	-122.216
417132900	-140.537
417133000	-123.855
417133100	-144.011
417133200	-122.16
417133300	-135.158
417133400	-125.262
417133500	-141.916
417133600	-121.94
417133700	-146.746
417133800	-123.782
417133900	-136.709
417134000	-121.476
417134100	-143.495
417134200	-121.929
417134300	-136.672
417134400	-123.472
417134500	-144.713
417134600	-120.41
417134700	-137.872
417134800	-122.798
417134900	-145.85
417135000	-123.466
417135100	-147.342
417135200	-120.463
417135300	-141.182
417135400	-122.378
417135500	-145.205
417135600	-121.22
417135700	-142.241
417135800	-125.115
417135900	-142.542
417136000	-123.548
417136100	-146.479
417136200	-120.181
417136300	-141.389
417136400	-123.599
417136500	-148.601
417136600	-124.692
417136700	-152.617
417136800	-125.482
417136900	-143.225
417137000	-124.859
417137100	-151.33
417137200	-121.254
417137300	-150.391
417137400	-126.032
417137500	-140.344
417137600	-121.446
417137700	-139.168
417137800	-120.756
417137900	-140.671
417138000	-122.985
417138100	-149.403
417138200	-125.788
417138300	-135.423
417138400	-123.22
417138500	-138.761
417138600	-119.889
417138700	-138.75
417138800	-120.919
417138900	-144.613
417139000	-122.431
417139100	-162.065
417139200	-124.768
417139300	-148.019
417139400	-122.493
417139500	-142.234
417139600	-122.099
417139700	-141.523
417139800	-122.111
417139900	-154.697
417140000	-121.211
417140100	-148.939
417140200	-124.29
417140300	-142.354
417140400	-121.675
417140500	-141.958
417140600	-124.309
417140700	-158.312
417140800	-122.59
417140900	-145.048
417141000	-126.973
417141100	-144.012
417141200	-123.517
417141300	-144.1
417141400	-123.517
417141500	-141.568
417141600	-125.468
417141700	-151.418
417141800	-124.826
417141900	-142.197
417142000	-121.767
417142100	-149.621
417142200	-122.329
417142300	-145.22
417142400	-122.332
417142500	-137.752
417142600	-122.827
417142700	-142.035
417142800	-122.719
417142900	-141.389
417143000	-121.838
417143100	-138.524
417143200	-123.504
417143300	-146.855
417143400	-124.189
417143500	-141.982
417143600	-123.131
417143700	-148.337
417143800	-124.131
417143900	-141.446
417144000	-122.717
417144100	-137.65
417144200	-122.107
417144300	-148.151
417144400	-125.113
417144500	-136.911
417144600	-122.884
417144700	-147.657
417144800	-123.002
417144900	-146.468
417145000	-119.353
417145100	-144.462
417145200	-122.1
417145300	-148.135
417145400	-126.067
417145500	-137.29
417145600	-123.463
417145700	-141.137
417145800	-123.197
417145900	-145.599
417146000	-123.274
417146100	-146.984
417146200	-123.212
417146300	-145.237
417146400	-124.456
417146500	-143.976
417146600	-123.434
417146700	-151.713
417146800	-123.32
417146900	-151.671
417147000	-121.426
417147100	-148.743
417147200	-123.362
417147300	-152.093
417147400	-122.859
417147500	-142.546
417147600	-124.373
417147700	-150.873
417147800	-121.944
417147900	-150.227
417148000	-123.324
417148100	-145.127
417148200	-120.808
417148300	-149.54
417148400	-123.29
417148500	-147.658
417148600	-123.114
417148700	-152.321
417148800	-122.099
417148900	-150.558
417149000	-121.741
417149100	-147.186
417149200	-122.334
417149300	-138.816
417149400	-124.795
417149500	-140.813
417149600	-121.205
417149700	-155.715
417149800	-122.401
417149900	-134.658
417150000	-120.508
417150100	-135.222
417150200	-123.199
417150300	-152.269
417150400	-121.208
417150500	-141.239
417150600	-124.378
417150700	-149.081
417150800	-120.822
417150900	-132.735
417151000	-123.665
417151100	-150.227
417151200	-124.67
417151300	-146.577
417151400	-122.221
417151500	-151.545
417151600	-122.954
417151700	-141.955
417151800	-124.284
417151900	-140.632
417152000	-125.555
417152100	-142.518
417152200	-121.906
417152300	-150.125
417152400	-121.866
417152500	-140.286
417152600	-122.224
417152700	-148.62
417152800	-126.15
417152900	-144.161
417153000	-124.271
417153100	-147.737
417153200	-121.877
417153300	-140.112
417153400	-123.016
417153500	-149.053
417153600	-122.945
417153700	-143.53
417153800	-118.739
417153900	-136.373
417154000	-123.585
417154100	-153.838
417154200	-124.293
417154300	-139.44
417154400	-121.502
417154500	-143.855
417154600	-121.284
417154700	-145.453
417154800	-122.766
417154900	-151.526
417155000	-124.75
417155100	-146.555
417155200	-123.297
417155300	-141.286
417155400	-123.502
417155500	-145.708
417155600	-124.726
417155700	-146.813
417155800	-122.006
417155900	-154.796
417156000	-122.223
417156100	-147.041
417156200	-122.918
417156300	-144.443
417156400	-124.199
417156500	-149.056
417156600	-122.731
417156700	-145.881
417156800	-126.202
417156900	-140.795
417157000	-123.22
417157100	-140.464
417157200	-123.148
417157300	-148.74
417157400	-125.295
417157500	-144.881
417157600	-122.24
417157700	-151.159
417157800	-123.207
417157900	-140.693
417158000	-122.326
417158100	-146.669
417158200	-121.212
417158300	-145.066
417158400	-124.737
417158500	-143.15
417158600	-125.469
417158700	-154.777
417158800	-123.298
417158900	-134.786
417159000	-123.854
417159100	-141.114
417159200	-124.146
417159300	-139.578
417159400	-124.435
417159500	-140.426
417159600	-122.396
417159700	-156.531
417159800	-123.391
417159900	-159.475
417160000	-123.187
417160100	-143.13
417160200	-120.933
417160300	-144.154
417160400	-125.072
417160500	-136.689
417160600	-124.071
417160700	-140.673
417160800	-125.109
417160900	-144.189
417161000	-122.896
417161100	-143.672
417161200	-120.859
417161300	-140.515
417161400	-127.488
417161500	-139.521
417161600	-122.448
417161700	-144.213
417161800	-123.515
417161900	-139.279
417162000	-122.061
417162100	-139.172
417162200	-124.153
417162300	-136.315
417162400	-122.338
417162500	-140.013
417162600	-123.313
417162700	-146.258
417162800	-122.025
417162900	-139.914
417163000	-124.081
417163100	-145.846
417163200	-119.768
417163300	-136.747
417163400	-123.493
417163500	-157.427
417163600	-123.973
417163700	-141.336
417163800	-124.292
417163900	-143.373
417164000	-121.795
417164100	-142.099
417164200	-121.533
417164300	-144.055
417164400	-123.561
417164500	-141.768
417164600	-125.763
417164700	-148.842
417164800	-122.467
417164900	-141.978
417165000	-126.152
417165100	-158.756
417165200	-122.644
417165300	-138.062
417165400	-122.902
417165500	-149.294
417165600	-124.208
417165700	-132.698
417165800	-123.943
417165900	-138.183
417166000	-122.822
417166100	-153.536
417166200	-120.8
417166300	-154.803
417166400	-123.387
417166500	-144.362
417166600	-123.006
417166700	-143.294
417166800	-123.941
417166900	-149.491
417167000	-125.028
417167100	-144.199
417167200	-122.776
417167300	-140.813
417167400	-122.048
417167500	-138.181
417167600	-123.082
417167700	-141.996
417167800	-122.715
417167900	-140.631
417168000	-122.841
417168100	-137.407
417168200	-123.819
417168300	-141.197
417168400	-123.031
417168500	-149.714
417168600	-124.209
417168700	-147.55
417168800	-124.119
417168900	-149.058
417169000	-122.999
417169100	-146.548
417169200	-126.718
417169300	-143.82
417169400	-123.85
417169500	-143.995
417169600	-123.772
417169700	-148.667
417169800	-122.706
417169900	-153.456
417170000	-123.055
417170100	-143.005
417170200	-121.87
417170300	-137.932
417170400	-122.935
417170500	-148.265
417170600	-122.91
417170700	-139.43
417170800	-123.051
417170900	-143.375
417171000	-120.783
417171100	-141.703
417171200	-122.788
417171300	-141.44
417171400	-124.727
417171500	-143.377
417171600	-124.329
417171700	-139.789
417171800	-123.007
417171900	-149.794
417172000	-127.006
417172100	-147.809
417172200	-125.511
417172300	-149.709
417172400	-123.478
417172500	-150.49
417172600	-121.783
417172700	-139.104
417172800	-124.474
417172900	-140.917
417173000	-125.182
417173100	-146.631
417173200	-125.511
417173300	-143.128
417173400	-123.236
417173500	-142.939
417173600	-122.674
417173700	-151.425
417173800	-121.138
417173900	-142.967
417174000	-122.278
417174100	-142.176
417174200	-124.203
417174300	-140.32
417174400	-120.746
417174500	-138.418
417174600	-121.638
417174700	-143.786
417174800	-124.343
417174900	-144.78
417175000	-122.715
417175100	-155.432
417175200	-121.977
417175300	-139.78
417175400	-123.949
417175500	-142.16
417175600	-124.794
417175700	-141.661
417175800	-124.238
417175900	-146.584
417176000	-121.215
417176100	-133.922
417176200	-123.185
417176300	-149.684
417176400	-123.943
417176500	-157.974
417176600	-126.166
417176700	-143.376
417176800	-126.127
417176900	-145.786
417177000	-124.264
417177100	-155.667
417177200	-125.22
417177300	-138.349
417177400	-123.31
417177500	-139.963
417177600	-125.769
417177700	-149.337
417177800	-122.73
417177900	-145.162
417178000	-123.928
417178100	-143.794
417178200	-124.311
417178300	-135.241
417178400	-123.525
417178500	-143.577
417178600	-123.172
417178700	-149.635
417178800	-122.82
417178900	-145.888
417179000	-120.556
417179100	-137.928
417179200	-123.81
417179300	-138.196
417179400	-124.956
417179500	-155.588
417179600	-121.658
417179700	-151.167
417179800	-124.078
417179900	-142.418
417180000	-124.012
417180100	-142.905
417180200	-123.622
417180300	-138.515
417180400	-124.163
417180500	-147.648
417180600	-124.965
417180700	-146.502
417180800	-123.235
417180900	-136.807
417181000	-123.348
417181100	-136.725
417181200	-122.737
417181300	-144.767
417181400	-125.435
417181500	-147.273
417181600	-121.753
417181700	-152.386
417181800	-121.697
417181900	-153.608
417182000	-122.744
417182100	-150.269
417182200	-124.044
417182300	-143.701
417182400	-122.671
417182500	-153.267
417182600	-125.82
417182700	-145.564
417182800	-123.729
417182900	-142.375
417183000	-123.24
417183100	-137.321
417183200	-123.52
417183300	-147.44
417183400	-125.133
417183500	-138.591
417183600	-124.206
417183700	-151.674
417183800	-124.669
417183900	-145.683
417184000	-127.303
417184100	-136.322
417184200	-122.007
417184300	-145.062
417184400	-122.062
417184500	-138.228
417184600	-125.436
417184700	-151.186
417184800	-123.072
417184900	-140.887
417185000	-124.352
417185100	-145.012
417185200	-123.429
417185300	-143.541
417185400	-122.024
417185500	-142.11
417185600	-121.54
417185700	-138.653
417185800	-122.407
417185900	-144.299
417186000	-122.852
417186100	-139.123
417186200	-124.72
417186300	-138.19
417186400	-122.737
417186500	-148.599
417186600	-126.117
417186700	-145.042
417186800	-123.902
417186900	-142.23
417187000	-123.209
417187100	-137.497
417187200	-121.909
417187300	-147.611
417187400	-123.37
417187500	-146.485
417187600	-123.457
417187700	-149.492
417187800	-123.455
417187900	-149.865
417188000	-124.645
417188100	-147.916
417188200	-122.403
417188300	-139.177
417188400	-124.487
417188500	-139.747
417188600	-123.657
417188700	-142.534
417188800	-125.702
417188900	-160.731
417189000	-122.769
417189100	-135.876
417189200	-124.821
417189300	-140.491
417189400	-122.106
417189500	-145.506
417189600	-123.564
417189700	-145.827
417189800	-123.044
417189900	-148.285
417190000	-122.652
417190100	-163.111
417190200	-123.708
417190300	-147.444
417190400	-120.562
417190500	-147.519
417190600	-125.468
417190700	-138.742
417190800	-124.397
417190900	-145.392
417191000	-123.282
417191100	-138.963
417191200	-124.695
417191300	-153.108
417191400	-123.45
417191500	-149.234
417191600	-121.877
417191700	-140.416
417191800	-128.289
417191900	-151.959
417192000	-121.252
417192100	-143.744
417192200	-121.706
417192300	-143.061
417192400	-124.125
417192500	-147.648
417192600	-122.531
417192700	-141.004
417192800	-124.456
417192900	-153.295
417193000	-122.748
417193100	-142.448
417193200	-122.721
417193300	-145.67
417193400	-124.14
417193500	-141.617
417193600	-124.064
417193700	-157.875
417193800	-122.58
417193900	-157.243
417194000	-124.031
417194100	-150.737
417194200	-123.205
417194300	-137.697
417194400	-125.611
417194500	-137.773
417194600	-125.003
417194700	-153.039
417194800	-122.813
417194900	-156.799
417195000	-124.569
417195100	-145.726
417195200	-125.355
417195300	-148.095
417195400	-125.142
417195500	-140.806
417195600	-125.851
417195700	-136.933
417195800	-123.338
417195900	-153.686
417196000	-123.318
417196100	-139.193
417196200	-124.454
417196300	-145.284
417196400	-123.245
417196500	-141.297
417196600	-122.593
417196700	-141.445
417196800	-121.726
417196900	-139.883
417197000	-123.78
417197100	-152.989
417197200	-120.899
417197300	-155.171
417197400	-123.312
417197500	-148.625
417197600	-122.847
417197700	-138.399
417197800	-122.436
417197900	-147.143
417198000	-121.581
417198100	-152.237
417198200	-120.137
417198300	-146.214
417198400	-121.374
417198500	-149.415
417198600	-120.438
417198700	-141.91
417198800	-125.865
417198900	-142.361
417199000	-125.716
417199100	-140.376
417199200	-124.286
417199300	-147.242
417199400	-124.316
417199500	-147.062
417199600	-123.628
417199700	-139.412
417199800	-122.465
417199900	-144.059
417200000	-125.551
417200100	-140.566
417200200	-122.046
417200300	-147.887
417200400	-124.562
417200500	-141.645
417200600	-126.163
417200700	-137.933
417200800	-124.22
417200900	-146.962
417201000	-124.233
417201100	-150.33
417201200	-123.225
417201300	-147.862
417201400	-126.386
417201500	-137.632
417201600	-125.126
417201700	-142.566
417201800	-124.447
417201900	-143.81
417202000	-122.725
417202100	-148.909
417202200	-123.918
417202300	-145.012
417202400	-124.497
417202500	-147.708
417202600	-121.944
417202700	-137.912
417202800	-122.473
417202900	-153.807
417203000	-124.484
417203100	-152.34
417203200	-121.975
417203300	-142.281
417203400	-123.815
417203500	-136.258
417203600	-127.728
417203700	-142.838
417203800	-121.426
417203900	-138.71
417204000	-124.344
417204100	-153.431
417204200	-126.287
417204300	-144.433
417204400	-124.894
417204500	-145.084
417204600	-124.586
417204700	-146.439
417204800	-127.021
417204900	-139.396
417205000	-124.424
417205100	-147.017
417205200	-121.381
417205300	-157.485
417205400	-123.358
417205500	-141.969
417205600	-124.065
417205700	-156.336
417205800	-123.095
417205900	-142.803
417206000	-122.179
417206100	-137.698
417206200	-125.952
417206300	-156.446
417206400	-120.658
417206500	-140.031
417206600	-124.329
417206700	-141.451
417206800	-122.013
417206900	-151.59
417207000	-123.349
417207100	-146.474
417207200	-123.578
417207300	-150.101
417207400	-124.487
417207500	-142.889
417207600	-124.98
417207700	-144.989
417207800	-123.291
417207900	-135.839
417208000	-123.964
417208100	-139.661
417208200	-124.645
417208300	-141.129
417208400	-123.952
417208500	-143.397
417208600	-126.061
417208700	-141.279
417208800	-122.11
417208900	-143.877
417209000	-123.276
417209100	-137
417209200	-122.745
417209300	-142.258
417209400	-123.696
417209500	-140.848
417209600	-124.752
417209700	-145.039
417209800	-123.615
417209900	-148.974
417210000	-124.859
417210100	-152.959
417210200	-124.578
417210300	-139.067
417210400	-124.19
417210500	-146.853
417210600	-123.819
417210700	-155.172
417210800	-124.886
417210900	-144.54
417211000	-126.527
417211100	-137.751
417211200	-128.3
417211300	-142.174
417211400	-122.54
417211500	-148.686
417211600	-122.218
417211700	-140.685
417211800	-121.169
417211900	-144.839
417212000	-120.76
417212100	-155.11
417212200	-125.055
417212300	-136.389
417212400	-121.03
417212500	-142.922
417212600	-124.329
417212700	-135.975
417212800	-125.732
417212900	-147.675
417213000	-123.405
417213100	-138.643
417213200	-122.607
417213300	-143.057
417213400	-124.465
417213500	-143.399
417213600	-120.035
417213700	-144.083
417213800	-124.132
417213900	-159.899
417214000	-121.557
417214100	-150.501
417214200	-123.641
417214300	-146.675
417214400	-122.644
417214500	-145.466
417214600	-121.24
417214700	-141.042
417214800	-123.859
417214900	-139.618
417215000	-121.28
417215100	-138.65
417215200	-121.978
417215300	-134.471
417215400	-125.098
417215500	-148.291
417215600	-123.056
417215700	-146.212
417215800	-125.591
417215900	-154.187
417216000	-125.127
417216100	-143.618
417216200	-124.37
417216300	-139.655
417216400	-124.003
417216500	-143.158
417216600	-126.557
417216700	-145.122
417216800	-121.754
417216900	-136.757
417217000	-125.466
417217100	-144.964
417217200	-126.389
417217300	-134.473
417217400	-123.294
417217500	-138.042
417217600	-120.164
417217700	-139.653
417217800	-123.355
417217900	-147.228
417218000	-124.029
417218100	-140.017
417218200	-123.36
417218300	-152.288
417218400	-125.186
417218500	-143.542
417218600	-124.332
417218700	-139.598
417218800	-123.764
417218900	-141.643
417219000	-125.414
417219100	-139.601
417219200	-123.817
417219300	-144.523
417219400	-122.865
417219500	-147.878
417219600	-120.178
417219700	-141.429
417219800	-124.581
417219900	-140.737
417220000	-124.821
417220100	-149.037
417220200	-124.561
417220300	-140.78
417220400	-123.498
417220500	-138.76
417220600	-125.916
417220700	-146.114
417220800	-123.433
417220900	-141.448
417221000	-124.154
417221100	-145.121
417221200	-123.673
417221300	-135.081
417221400	-121.988
417221500	-148.647
417221600	-123.4
417221700	-149.652
417221800	-123.245
417221900	-143.329
417222000	-121.745
417222100	-149.348
417222200	-122.768
417222300	-141.421
417222400	-121.008
417222500	-141.768
417222600	-121.466
417222700	-141.574
417222800	-123.386
417222900	-144.665
417223000	-124.209
417223100	-138.995
417223200	-125.198
417223300	-137.348
417223400	-125.07
417223500	-152.267
417223600	-122.904
417223700	-145.529
417223800	-122.893
417223900	-142.883
417224000	-123.287
417224100	-144.516
417224200	-123.033
417224300	-144.289
417224400	-123.921
417224500	-145.217
417224600	-123.193
417224700	-139.203
417224800	-124.653
417224900	-144.715
417225000	-123.438
417225100	-142.985
417225200	-122.085
417225300	-142.355
417225400	-124.556
417225500	-155.528
417225600	-122.798
417225700	-132.698
417225800	-121.114
417225900	-142.685
417226000	-124.265
417226100	-154.779
417226200	-120.593
417226300	-168.487
417226400	-122.196
417226500	-147.761
417226600	-121.591
417226700	-140.454
417226800	-123.205
417226900	-137.29
417227000	-124.712
417227100	-141.282
417227200	-122.847
417227300	-153.514
417227400	-125.214
417227500	-145.73
417227600	-123.807
417227700	-137.802
417227800	-122.361
417227900	-141.585
417228000	-125.965
417228100	-143.917
417228200	-123.498
417228300	-150.926
417228400	-121.688
417228500	-142.824
417228600	-125.088
417228700	-139.846
417228800	-123.006
417228900	-143.225
417229000	-124.004
417229100	-141.966
417229200	-123.806
417229300	-144.432
417229400	-120.857
417229500	-145.655
417229600	-126.158
417229700	-144.938
417229800	-124.523
417229900	-143.675
417230000	-122.994
417230100	-148.7
417230200	-124.76
417230300	-142.637
417230400	-124.767
417230500	-150.158
417230600	-128.083
417230700	-148.931
417230800	-123.477
417230900	-139.631
417231000	-122.841
417231100	-140.421
417231200	-124.144
417231300	-145.427
417231400	-122.451
417231500	-148.547
417231600	-124.841
417231700	-147.871
417231800	-119.621
417231900	-148.709
417232000	-122.747
417232100	-141.51
417232200	-123.258
417232300	-138.81
417232400	-121.751
417232500	-141.219
417232600	-122.983
417232700	-151.182
417232800	-124.071
417232900	-145.557
417233000	-122.471
417233100	-138.466
417233200	-122.818
417233300	-149.664
417233400	-123.229
417233500	-148.589
417233600	-123.74
417233700	-145.284
417233800	-125.615
417233900	-152.831
417234000	-122.1
417234100	-140.016
417234200	-123.812
417234300	-145.803
417234400	-122.271
417234500	-135.514
417234600	-123.344
417234700	-138.389
417234800	-124.72
417234900	-144.962
417235000	-126.557
417235100	-143.098
417235200	-123.078
417235300	-136.279
417235400	-122.151
417235500	-141.972
417235600	-124.626
417235700	-145.565
417235800	-122.849
417235900	-149.877
417236000	-127.668
417236100	-142.735
417236200	-123.801
417236300	-142.855
417236400	-123.158
417236500	-147.67
417236600	-125.896
417236700	-135.163
417236800	-122.374
417236900	-138.367
417237000	-121.823
417237100	-138.249
417237200	-123.46
417237300	-147.048
417237400	-121.425
417237500	-156.351
417237600	-121.886
417237700	-151.259
417237800	-126.425
417237900	-144.629
417238000	-125.052
417238100	-141.212
417238200	-124.196
417238300	-140.391
417238400	-121.295
417238500	-142.884
417238600	-121.929
417238700	-145.263
417238800	-123.317
417238900	-140.861
417239000	-124.88
417239100	-135.895
417239200	-124.438
417239300	-143.413
417239400	-123.405
417239500	-148.475
417239600	-123.204
417239700	-148.582
417239800	-123.129
417239900	-143.101
417240000	-124.081
417240100	-150.741
417240200	-123.537
417240300	-135.313
417240400	-121.978
417240500	-147.999
417240600	-122.715
417240700	-147.483
417240800	-122.314
417240900	-151.983
417241000	-124.299
417241100	-135.09
417241200	-121.321
417241300	-154.511
417241400	-122.45
417241500	-141.903
417241600	-123.078
417241700	-158.088
417241800	-121.389
417241900	-144.375
417242000	-122.444
417242100	-138.354
417242200	-123.487
417242300	-141.324
417242400	-126.662
417242500	-141.752
417242600	-122.808
417242700	-144.369
417242800	-124.588
417242900	-150.898
417243000	-124.501
417243100	-141.417
417243200	-123.878
417243300	-148.674
417243400	-121.716
417243500	-140.21
417243600	-123.705
417243700	-142.482
417243800	-121.979
417243900	-143.428
417244000	-125.004
417244100	-144.987
417244200	-124.957
417244300	-154.528
417244400	-123.398
417244500	-167.618
417244600	-123.471
417244700	-152.107
417244800	-123.964
417244900	-142.954
417245000	-121.043
417245100	-137.856
417245200	-121.051
417245300	-142.166
417245400	-125.418
417245500	-146.039
417245600	-122.266
417245700	-147.545
417245800	-122.711
417245900	-154.408
417246000	-124.694
417246100	-147.748
417246200	-122.818
417246300	-146.344
417246400	-123.953
417246500	-147.56
417246600	-123.451
417246700	-149.528
417246800	-123.209
417246900	-142.721
417247000	-122.714
417247100	-141.308
417247200	-122.027
417247300	-149.618
417247400	-124.762
417247500	-140.28
417247600	-124.397
417247700	-144.662
417247800	-123.269
417247900	-141.988
417248000	-123.866
417248100	-148.601
417248200	-122.278
417248300	-144.519
417248400	-123.067
417248500	-145.78
417248600	-121.259
417248700	-154.835
417248800	-125.156
417248900	-139.893
417249000	-124.553
417249100	-144.556
417249200	-126.335
417249300	-148.727
417249400	-122.618
417249500	-140.675
417249600	-125.108
417249700	-159.353
417249800	-123.302
[truncated: 18,002 more rows]
