# Supplementary material for: Passive frequency comb generation at radiofrequency for ranging applications
Source: Nat Commun. 2024 Apr 2;15:2844. doi: 10.1038/s41467-024-46940-2 (PMC10987526; doi:10.1038/s41467-024-46940-2)
Supplement: Supplementary file 5 — Source Data [file 41467_2024_46940_MOESM5_ESM.zip › Figure3_Data/836_10MHz_-08_90dBm.xlsx]

## Sheet: Sheet1
frequency (Hz)	power (dBm)
417050000	-123.545
417050100	-144.888
417050200	-124.466
417050300	-145.42
417050400	-122.705
417050500	-145.573
417050600	-124.568
417050700	-141.056
417050800	-123.158
417050900	-152.493
417051000	-123.177
417051100	-158.107
417051200	-125.21
417051300	-151.762
417051400	-122.725
417051500	-141.832
417051600	-120.291
417051700	-139.31
417051800	-123.783
417051900	-144.043
417052000	-125.954
417052100	-152.529
417052200	-126.317
417052300	-142.058
417052400	-125.596
417052500	-141.162
417052600	-122.092
417052700	-138.725
417052800	-122.114
417052900	-143.185
417053000	-124.054
417053100	-143.573
417053200	-123.198
417053300	-136.235
417053400	-121.714
417053500	-145.425
417053600	-125.908
417053700	-146.354
417053800	-122.791
417053900	-141.204
417054000	-124.506
417054100	-146.687
417054200	-123.557
417054300	-142.093
417054400	-122.521
417054500	-144.886
417054600	-124.848
417054700	-142.993
417054800	-122.309
417054900	-140.064
417055000	-123.145
417055100	-145.631
417055200	-124.168
417055300	-136.467
417055400	-123.735
417055500	-136.722
417055600	-124.106
417055700	-145.939
417055800	-124.44
417055900	-153.027
417056000	-121.395
417056100	-146.369
417056200	-125.387
417056300	-141.144
417056400	-124.967
417056500	-152.235
417056600	-122.128
417056700	-141.208
417056800	-124.136
417056900	-144.99
417057000	-122.7
417057100	-141.721
417057200	-123.903
417057300	-149.866
417057400	-122.358
417057500	-154.051
417057600	-123.66
417057700	-146.934
417057800	-124.885
417057900	-163.415
417058000	-124.543
417058100	-139.282
417058200	-122.036
417058300	-146.428
417058400	-125.215
417058500	-136.334
417058600	-123.246
417058700	-152.651
417058800	-124.489
417058900	-150.402
417059000	-123.915
417059100	-147.246
417059200	-122.145
417059300	-142.809
417059400	-123.03
417059500	-153.781
417059600	-122.892
417059700	-141.042
417059800	-124.709
417059900	-146.288
417060000	-122.584
417060100	-136.672
417060200	-123.064
417060300	-146.375
417060400	-124.51
417060500	-149.415
417060600	-125.276
417060700	-148.304
417060800	-122.796
417060900	-153.701
417061000	-123.328
417061100	-145.41
417061200	-124.268
417061300	-150.47
417061400	-122.947
417061500	-139.566
417061600	-123.576
417061700	-144.823
417061800	-121.213
417061900	-149.004
417062000	-126.176
417062100	-142.816
417062200	-124.253
417062300	-139.496
417062400	-126.267
417062500	-142.02
417062600	-123.624
417062700	-138.96
417062800	-122.416
417062900	-142.622
417063000	-124.457
417063100	-144.621
417063200	-124.999
417063300	-150.752
417063400	-121.653
417063500	-138.338
417063600	-121.242
417063700	-139.704
417063800	-121.194
417063900	-141.903
417064000	-125.234
417064100	-154.564
417064200	-122.67
417064300	-140.372
417064400	-121.445
417064500	-148.208
417064600	-121.932
417064700	-144.112
417064800	-124.315
417064900	-147.603
417065000	-125.896
417065100	-139.781
417065200	-124.363
417065300	-138.318
417065400	-123.079
417065500	-149.778
417065600	-125.584
417065700	-146.732
417065800	-122.508
417065900	-140.824
417066000	-123.419
417066100	-146.268
417066200	-122.632
417066300	-140.618
417066400	-121.553
417066500	-139.066
417066600	-124.904
417066700	-145.214
417066800	-124.749
417066900	-147.451
417067000	-123.081
417067100	-162.131
417067200	-123.448
417067300	-147.349
417067400	-122.523
417067500	-148.594
417067600	-122.174
417067700	-146.327
417067800	-124.117
417067900	-152.975
417068000	-121.623
417068100	-137.965
417068200	-126.867
417068300	-141.001
417068400	-122.449
417068500	-144.774
417068600	-122.449
417068700	-144.442
417068800	-124.789
417068900	-145.732
417069000	-122.663
417069100	-142.582
417069200	-123.016
417069300	-137.699
417069400	-124.902
417069500	-141.366
417069600	-123.16
417069700	-137.163
417069800	-123.242
417069900	-145.953
417070000	-123.479
417070100	-146.783
417070200	-123.551
417070300	-138.069
417070400	-123.569
417070500	-146.56
417070600	-124.969
417070700	-148.689
417070800	-125.275
417070900	-146.592
417071000	-121.228
417071100	-144.827
417071200	-121.268
417071300	-144.255
417071400	-122.171
417071500	-137.222
417071600	-123.287
417071700	-134.264
417071800	-125.919
417071900	-138.739
417072000	-123.027
417072100	-144.476
417072200	-122.07
417072300	-146.643
417072400	-125.639
417072500	-147.666
417072600	-121.801
417072700	-146.618
417072800	-122.94
417072900	-149.253
417073000	-122.179
417073100	-137.445
417073200	-121.899
417073300	-143.392
417073400	-123.687
417073500	-137.623
417073600	-126.145
417073700	-146.89
417073800	-123.605
417073900	-151.869
417074000	-122.918
417074100	-142.12
417074200	-125.118
417074300	-143.319
417074400	-121.975
417074500	-139.597
417074600	-123.499
417074700	-143.331
417074800	-123.349
417074900	-142.843
417075000	-123.977
417075100	-139.053
417075200	-123.939
417075300	-138.161
417075400	-123.248
417075500	-153.358
417075600	-123.114
417075700	-153.714
417075800	-122.189
417075900	-136.126
417076000	-123.763
417076100	-152.345
417076200	-124.648
417076300	-147.604
417076400	-122.647
417076500	-144.172
417076600	-121.358
417076700	-139.49
417076800	-122.997
417076900	-141.659
417077000	-123.148
417077100	-141.676
417077200	-122.375
417077300	-138.993
417077400	-122.692
417077500	-145.654
417077600	-122.476
417077700	-147.213
417077800	-123.236
417077900	-145.254
417078000	-124.244
417078100	-143.095
417078200	-123.648
417078300	-140.988
417078400	-121.354
417078500	-140.585
417078600	-123.95
417078700	-136.847
417078800	-124.984
417078900	-141.967
417079000	-123.031
417079100	-141.029
417079200	-122.858
417079300	-138.291
417079400	-123.83
417079500	-151.469
417079600	-125.503
417079700	-149.229
417079800	-123.085
417079900	-137.54
417080000	-123.533
417080100	-141.984
417080200	-123.513
417080300	-145.721
417080400	-123.859
417080500	-142.017
417080600	-123.943
417080700	-140.718
417080800	-124.183
417080900	-146.656
417081000	-124.124
417081100	-145.462
417081200	-126.241
417081300	-137.326
417081400	-123.486
417081500	-160.708
417081600	-122.025
417081700	-153.921
417081800	-125.445
417081900	-147.232
417082000	-122.441
417082100	-156.4
417082200	-121.089
417082300	-140.274
417082400	-122.169
417082500	-146.185
417082600	-121.411
417082700	-135.996
417082800	-122.026
417082900	-140.465
417083000	-122.039
417083100	-144.863
417083200	-123.144
417083300	-142.399
417083400	-125.228
417083500	-146.895
417083600	-124.188
417083700	-138.892
417083800	-124.488
417083900	-137.313
417084000	-122.212
417084100	-146.514
417084200	-124.769
417084300	-141.224
417084400	-120.219
417084500	-151.922
417084600	-125.428
417084700	-142.96
417084800	-123.247
417084900	-147.441
417085000	-124.017
417085100	-141.586
417085200	-123.733
417085300	-142.337
417085400	-123.868
417085500	-147.727
417085600	-123.805
417085700	-142.067
417085800	-124.669
417085900	-140.817
417086000	-124.999
417086100	-135.151
417086200	-123.172
417086300	-143.157
417086400	-123.639
417086500	-148.416
417086600	-118.85
417086700	-141.11
417086800	-125.169
417086900	-139.532
417087000	-123.341
417087100	-148.936
417087200	-122.643
417087300	-140.296
417087400	-122.503
417087500	-144.629
417087600	-125.521
417087700	-142.434
417087800	-125.051
417087900	-147.103
417088000	-126.637
417088100	-144.682
417088200	-126.221
417088300	-139.134
417088400	-121.395
417088500	-136.372
417088600	-121.517
417088700	-160.063
417088800	-124.891
417088900	-156.592
417089000	-121.912
417089100	-138.631
417089200	-120.22
417089300	-142.364
417089400	-120.224
417089500	-155.848
417089600	-124.212
417089700	-142.701
417089800	-123.239
417089900	-149.147
417090000	-120.909
417090100	-143.79
417090200	-123.876
417090300	-147.765
417090400	-123.469
417090500	-149.185
417090600	-123.469
417090700	-138.955
417090800	-123.956
417090900	-137.217
417091000	-122.441
417091100	-147.328
417091200	-122.451
417091300	-147.894
417091400	-123.377
417091500	-155.704
417091600	-121.496
417091700	-138.903
417091800	-123.455
417091900	-139.353
417092000	-123.117
417092100	-150.858
417092200	-124.873
417092300	-149.041
417092400	-124.146
417092500	-136
417092600	-125.339
417092700	-144.334
417092800	-122.097
417092900	-151.195
417093000	-123.244
417093100	-146.655
417093200	-124.34
417093300	-141.306
417093400	-126.224
417093500	-141.728
417093600	-124.26
417093700	-156.484
417093800	-122.85
417093900	-138.283
417094000	-123.752
417094100	-143.052
417094200	-123.395
417094300	-139.321
417094400	-123.361
417094500	-149.609
417094600	-120.798
417094700	-138.456
417094800	-125.125
417094900	-145.887
417095000	-121.848
417095100	-148.654
417095200	-123.263
417095300	-143.703
417095400	-124.607
417095500	-140.926
417095600	-125
417095700	-139.62
417095800	-124.424
417095900	-135.357
417096000	-123.05
417096100	-151.528
417096200	-123.484
417096300	-138.75
417096400	-122.998
417096500	-143.227
417096600	-123.96
417096700	-135.053
417096800	-126.029
417096900	-133.525
417097000	-122.473
417097100	-158.937
417097200	-121.567
417097300	-143.583
417097400	-123.317
417097500	-152.835
417097600	-124.684
417097700	-144.577
417097800	-122.295
417097900	-141.125
417098000	-123.385
417098100	-147.231
417098200	-121.533
417098300	-147.982
417098400	-122.727
417098500	-151.108
417098600	-122.402
417098700	-150.998
417098800	-123.572
417098900	-142.947
417099000	-122.642
417099100	-141.964
417099200	-121.308
417099300	-147.322
417099400	-123.639
417099500	-152.445
417099600	-123.017
417099700	-141.897
417099800	-124.545
417099900	-142.756
417100000	-123.274
417100100	-149.248
417100200	-126.647
417100300	-143.128
417100400	-124.126
417100500	-139.826
417100600	-123.589
417100700	-149.032
417100800	-122.243
417100900	-144.211
417101000	-122.055
417101100	-138.8
417101200	-123.147
417101300	-141.074
417101400	-122.889
417101500	-147.117
417101600	-125.055
417101700	-160.854
417101800	-125.927
417101900	-144.011
417102000	-126.485
417102100	-139.497
417102200	-123.882
417102300	-140.565
417102400	-123.927
417102500	-144.133
417102600	-121.59
417102700	-149.526
417102800	-121.627
417102900	-140.106
417103000	-123.401
417103100	-138.548
417103200	-121.977
417103300	-142.416
417103400	-124.93
417103500	-138.007
417103600	-124.241
417103700	-144.641
417103800	-124.233
417103900	-138.874
417104000	-121.038
417104100	-151.403
417104200	-121.778
417104300	-152.23
417104400	-122.458
417104500	-142.285
417104600	-122.482
417104700	-152.994
417104800	-124.585
417104900	-137.904
417105000	-123.138
417105100	-145.452
417105200	-125.178
417105300	-141.092
417105400	-122.572
417105500	-141.769
417105600	-124.114
417105700	-148.754
417105800	-123.128
417105900	-141.321
417106000	-124.818
417106100	-146.508
417106200	-121.106
417106300	-142.084
417106400	-120.398
417106500	-147.114
417106600	-122.101
417106700	-148.822
417106800	-124.274
417106900	-155.719
417107000	-124.986
417107100	-145.157
417107200	-124.337
417107300	-146.929
417107400	-125.865
417107500	-139.16
417107600	-123.643
417107700	-136.752
417107800	-123.841
417107900	-172.88
417108000	-123.498
417108100	-137.926
417108200	-125.085
417108300	-141.353
417108400	-123.308
417108500	-143.315
417108600	-124.603
417108700	-152.672
417108800	-126.31
417108900	-144.24
417109000	-121.699
417109100	-146.061
417109200	-123.784
417109300	-139.332
417109400	-124.767
417109500	-150.159
417109600	-120.285
417109700	-138.972
417109800	-124.743
417109900	-142.494
417110000	-122.271
417110100	-139.523
417110200	-126.137
417110300	-152.802
417110400	-123.263
417110500	-137.294
417110600	-121.987
417110700	-144.994
417110800	-123.034
417110900	-137.391
417111000	-124.82
417111100	-146.878
417111200	-121.865
417111300	-142.803
417111400	-123.104
417111500	-140.733
417111600	-121.948
417111700	-144.005
417111800	-122.65
417111900	-148.469
417112000	-125.587
417112100	-146.143
417112200	-124.95
417112300	-152.492
417112400	-123.355
417112500	-137.966
417112600	-121.959
417112700	-143.15
417112800	-121.732
417112900	-144.103
417113000	-124.815
417113100	-152.62
417113200	-122.323
417113300	-145.714
417113400	-123.792
417113500	-147.821
417113600	-126.265
417113700	-139.746
417113800	-122.672
417113900	-135.909
417114000	-125.292
417114100	-139.623
417114200	-123.32
417114300	-144.374
417114400	-125.01
417114500	-144.635
417114600	-126.336
417114700	-141.23
417114800	-124.467
417114900	-138.876
417115000	-125.963
417115100	-155.214
417115200	-120.767
417115300	-145.203
417115400	-122.963
417115500	-152.904
417115600	-124.383
417115700	-138.356
417115800	-125.065
417115900	-140.18
417116000	-122.935
417116100	-141.312
417116200	-124.64
417116300	-150.324
417116400	-122.959
417116500	-139.945
417116600	-121.896
417116700	-148.61
417116800	-123.654
417116900	-142.91
417117000	-122.897
417117100	-151.071
417117200	-125.416
417117300	-150.263
417117400	-123.075
417117500	-145.276
417117600	-123.318
417117700	-149.997
417117800	-125.75
417117900	-143.044
417118000	-126.935
417118100	-146.486
417118200	-125.633
417118300	-140.606
417118400	-120.721
417118500	-142.018
417118600	-122.304
417118700	-144.81
417118800	-126.482
417118900	-143.876
417119000	-121.723
417119100	-147.413
417119200	-124.458
417119300	-139.98
417119400	-122.87
417119500	-145.497
417119600	-121.964
417119700	-147.024
417119800	-123.194
417119900	-145
417120000	-124.861
417120100	-146.909
417120200	-121.381
417120300	-139.348
417120400	-125.531
417120500	-146.976
417120600	-122.911
417120700	-153.134
417120800	-120.733
417120900	-138.743
417121000	-124.8
417121100	-150.68
417121200	-123.217
417121300	-145.393
417121400	-119.69
417121500	-148.882
417121600	-123.867
417121700	-138.743
417121800	-122.63
417121900	-136.916
417122000	-122.762
417122100	-143.955
417122200	-125.225
417122300	-139.318
417122400	-120.637
417122500	-151.332
417122600	-123.199
417122700	-148.07
417122800	-124.107
417122900	-140.324
417123000	-123.6
417123100	-146.102
417123200	-124.88
417123300	-148.616
417123400	-124.693
417123500	-138.925
417123600	-124.355
417123700	-151.075
417123800	-123.066
417123900	-135.695
417124000	-121.781
417124100	-152.577
417124200	-122.791
417124300	-137.118
417124400	-123.049
417124500	-138.635
417124600	-122.931
417124700	-140.32
417124800	-124.101
417124900	-150.704
417125000	-124.339
417125100	-144.801
417125200	-123.739
417125300	-152.275
417125400	-120.901
417125500	-140.873
417125600	-121.77
417125700	-142.198
417125800	-123.197
417125900	-154.558
417126000	-123.485
417126100	-139.947
417126200	-123.673
417126300	-153.651
417126400	-122.476
417126500	-143.177
417126600	-125.314
417126700	-144.346
417126800	-123.737
417126900	-139.414
417127000	-124.599
417127100	-157.944
417127200	-124.932
417127300	-146.151
417127400	-122.149
417127500	-154.233
417127600	-122.25
417127700	-155.708
417127800	-126.234
417127900	-152.439
417128000	-123.09
417128100	-149.363
417128200	-121.965
417128300	-147.589
417128400	-123.615
417128500	-151.806
417128600	-123.982
417128700	-135.248
417128800	-124.159
417128900	-135.978
417129000	-124.68
417129100	-138.097
417129200	-123.006
417129300	-140.839
417129400	-122.84
417129500	-154.11
417129600	-122.858
417129700	-139.909
417129800	-123.436
417129900	-142.755
417130000	-122.876
417130100	-140.296
417130200	-118.739
417130300	-139.509
417130400	-118.742
417130500	-152.431
417130600	-125.518
417130700	-142.501
417130800	-121.33
417130900	-137.501
417131000	-122.318
417131100	-146.857
417131200	-124.229
417131300	-136.664
417131400	-122.051
417131500	-154.285
417131600	-125.169
417131700	-144.899
417131800	-122.649
417131900	-137.878
417132000	-122.108
417132100	-142.685
417132200	-123.863
417132300	-146.858
417132400	-122.087
417132500	-142.729
417132600	-121.942
417132700	-146.009
417132800	-123.423
417132900	-144.626
417133000	-123.891
417133100	-144.011
417133200	-120.228
417133300	-149.822
417133400	-122.679
417133500	-150.975
417133600	-125.85
417133700	-139.599
417133800	-124.123
417133900	-141.865
417134000	-123.022
417134100	-138.309
417134200	-125.378
417134300	-149.158
417134400	-120.576
417134500	-137.938
417134600	-122.021
417134700	-140.291
417134800	-122.117
417134900	-143.957
417135000	-123.134
417135100	-145.371
417135200	-122.43
417135300	-148.878
417135400	-125.829
417135500	-139.302
417135600	-123.731
417135700	-154.77
417135800	-121.812
417135900	-148.495
417136000	-122.05
417136100	-147.701
417136200	-122.056
417136300	-150.124
417136400	-123.352
417136500	-165.178
417136600	-123.745
417136700	-140.304
417136800	-124.189
417136900	-140.954
417137000	-124.413
417137100	-145.946
417137200	-123.917
417137300	-149.06
417137400	-121.198
417137500	-143.269
417137600	-121.976
417137700	-137.936
417137800	-125.852
417137900	-152.682
417138000	-121.357
417138100	-138.114
417138200	-121.996
417138300	-136.415
417138400	-123.322
417138500	-157.048
417138600	-123.322
417138700	-130.404
417138800	-119.543
417138900	-142.289
417139000	-123.137
417139100	-144.232
417139200	-124.533
417139300	-150.515
417139400	-125.061
417139500	-142.009
417139600	-126.142
417139700	-140.292
417139800	-121.552
417139900	-147.032
417140000	-123.62
417140100	-140.684
417140200	-125.283
417140300	-144.91
417140400	-122.397
417140500	-141.97
417140600	-122.998
417140700	-145.949
417140800	-121.412
417140900	-151.625
417141000	-121.552
417141100	-153.176
417141200	-122.426
417141300	-153.207
417141400	-126.963
417141500	-140.055
417141600	-121.683
417141700	-138.966
417141800	-124.048
417141900	-149.229
417142000	-122.726
417142100	-144.39
417142200	-123.003
417142300	-146.663
417142400	-123.592
417142500	-145.415
417142600	-123.888
417142700	-151.857
417142800	-125.129
417142900	-137.48
417143000	-123.638
417143100	-142.925
417143200	-121.285
417143300	-142.156
417143400	-123.046
417143500	-141.558
417143600	-123.535
417143700	-150.944
417143800	-124.321
417143900	-136.892
417144000	-123.389
417144100	-140.341
417144200	-121.15
417144300	-139.891
417144400	-124.552
417144500	-142.261
417144600	-120.829
417144700	-137.695
417144800	-126.431
417144900	-146.538
417145000	-124.989
417145100	-140.168
417145200	-124.108
417145300	-147.652
417145400	-124.093
417145500	-142.716
417145600	-122.757
417145700	-140.819
417145800	-124.843
417145900	-138.288
417146000	-124.334
417146100	-148.608
417146200	-124.059
417146300	-134.51
417146400	-123.091
417146500	-151.116
417146600	-124.305
417146700	-142.746
417146800	-120.109
417146900	-146.64
417147000	-121.202
417147100	-149.567
417147200	-122.587
417147300	-149.25
417147400	-122.881
417147500	-148.264
417147600	-123.423
417147700	-141.547
417147800	-122.496
417147900	-160.124
417148000	-124.51
417148100	-143.328
417148200	-123.134
417148300	-148.44
417148400	-122.344
417148500	-140.056
417148600	-123.601
417148700	-148.366
417148800	-123.513
417148900	-138.698
417149000	-122.441
417149100	-150.524
417149200	-122.025
417149300	-141.407
417149400	-124.921
417149500	-142.431
417149600	-120.092
417149700	-140.261
417149800	-123.609
417149900	-150.007
417150000	-123.64
417150100	-137.762
417150200	-122.927
417150300	-142.826
417150400	-124.702
417150500	-148.12
417150600	-123.639
417150700	-145.572
417150800	-124.642
417150900	-138.223
417151000	-122.857
417151100	-139.474
417151200	-123.731
417151300	-146.969
417151400	-122.807
417151500	-146.017
417151600	-124.616
417151700	-149.69
417151800	-122.478
417151900	-153.381
417152000	-122.342
417152100	-146.281
417152200	-126.258
417152300	-141.874
417152400	-124.807
417152500	-143.257
417152600	-124.861
417152700	-137.643
417152800	-120.275
417152900	-139.598
417153000	-123.635
417153100	-147.235
417153200	-122.39
417153300	-142.981
417153400	-123.437
417153500	-145.03
417153600	-123.331
417153700	-134.228
417153800	-125.084
417153900	-133.138
417154000	-122.869
417154100	-143.815
417154200	-123.377
417154300	-144.063
417154400	-125.743
417154500	-140.999
417154600	-122.344
417154700	-145.197
417154800	-120.232
417154900	-144.531
417155000	-124.033
417155100	-139.213
417155200	-119.691
417155300	-143.608
417155400	-123.541
417155500	-138.049
417155600	-123.301
417155700	-143.306
417155800	-121.486
417155900	-139.005
417156000	-124.402
417156100	-146.895
417156200	-122.568
417156300	-138.886
417156400	-120.143
417156500	-161.31
417156600	-125.751
417156700	-140.698
417156800	-123.745
417156900	-144.075
417157000	-122.139
417157100	-149.153
417157200	-121.913
417157300	-155.938
417157400	-122.267
417157500	-150.929
417157600	-120.858
417157700	-143.57
417157800	-122.132
417157900	-147.536
417158000	-124.792
417158100	-144.115
417158200	-125.089
417158300	-149.884
417158400	-125.803
417158500	-151.555
417158600	-122.799
417158700	-143.444
417158800	-123.149
417158900	-149.066
417159000	-123.213
417159100	-138.563
417159200	-126.384
417159300	-147.099
417159400	-123.758
417159500	-160.288
417159600	-122.856
417159700	-143.517
417159800	-121.702
417159900	-144.243
417160000	-122.903
417160100	-138.919
417160200	-126.055
417160300	-153.688
417160400	-122.309
417160500	-148.389
417160600	-119.374
417160700	-149.47
417160800	-122.21
417160900	-146.171
417161000	-125.771
417161100	-140.054
417161200	-126.467
417161300	-148.561
417161400	-126.234
417161500	-164.666
417161600	-125.949
417161700	-144.581
417161800	-123.124
417161900	-150.658
417162000	-123.673
417162100	-150.984
417162200	-121.788
417162300	-148.57
417162400	-124.53
417162500	-137.349
417162600	-123.222
417162700	-145.516
417162800	-125.37
417162900	-150.907
417163000	-125.486
417163100	-144.109
417163200	-124.448
417163300	-145.754
417163400	-123.839
417163500	-150.385
417163600	-124.129
417163700	-137.421
417163800	-119.472
417163900	-142.173
417164000	-122.223
417164100	-142.038
417164200	-123.523
417164300	-141.538
417164400	-122.261
417164500	-140.404
417164600	-123.111
417164700	-142.24
417164800	-123.86
417164900	-145.467
417165000	-123.698
417165100	-146.081
417165200	-121.433
417165300	-135.16
417165400	-123.336
417165500	-145.382
417165600	-122.621
417165700	-149.511
417165800	-124.221
417165900	-151.246
417166000	-124.063
417166100	-146.674
417166200	-124.537
417166300	-141.754
417166400	-121.113
417166500	-139.667
417166600	-123.315
417166700	-145.492
417166800	-123.84
417166900	-151.766
417167000	-123.738
417167100	-154.444
417167200	-123.382
417167300	-145.291
417167400	-123.609
417167500	-144.156
417167600	-122.631
417167700	-146.311
417167800	-126.39
417167900	-150.226
417168000	-123.422
417168100	-142.164
417168200	-124.484
417168300	-148.87
417168400	-125.188
417168500	-135.135
417168600	-125.273
417168700	-144.488
417168800	-122.309
417168900	-142.132
417169000	-122.082
417169100	-156.542
417169200	-123.052
417169300	-145.66
417169400	-123.921
417169500	-141.815
417169600	-120.537
417169700	-157.948
417169800	-125.123
417169900	-152.513
417170000	-124.335
417170100	-144.304
417170200	-123.749
417170300	-151.099
417170400	-122.892
417170500	-162.666
417170600	-124.881
417170700	-145.372
417170800	-124.244
417170900	-146.53
417171000	-120.395
417171100	-151.626
417171200	-124.983
417171300	-140.552
417171400	-124.051
417171500	-148.669
417171600	-122.697
417171700	-134.148
417171800	-121.882
417171900	-152.889
417172000	-124.484
417172100	-148.931
417172200	-123.242
417172300	-172.013
417172400	-120.93
417172500	-143.092
417172600	-122.049
417172700	-143.7
417172800	-122.961
417172900	-148.083
417173000	-122.207
417173100	-142.569
417173200	-119.815
417173300	-151.576
417173400	-125.872
417173500	-140.331
417173600	-122.582
417173700	-145.289
417173800	-120.994
417173900	-138.954
417174000	-123.962
417174100	-142.354
417174200	-123.536
417174300	-146.63
417174400	-122.316
417174500	-157.18
417174600	-124.165
417174700	-152.87
417174800	-122.368
417174900	-143.512
417175000	-122.722
417175100	-151.082
417175200	-120.758
417175300	-146.87
417175400	-125.791
417175500	-149.022
417175600	-121.427
417175700	-158.377
417175800	-123.339
417175900	-145.495
417176000	-123.199
417176100	-143.187
417176200	-122.971
417176300	-150.781
417176400	-126.959
417176500	-136.017
417176600	-124.824
417176700	-143.189
417176800	-123.629
417176900	-139.555
417177000	-122.118
417177100	-164.304
417177200	-124.554
417177300	-143.108
417177400	-122.472
417177500	-149.256
417177600	-124.877
417177700	-141.215
417177800	-123.899
417177900	-155.037
417178000	-124.834
417178100	-149.429
417178200	-126.087
417178300	-145.362
417178400	-124.871
417178500	-145.993
417178600	-122.387
417178700	-144.699
417178800	-120.143
417178900	-142.936
417179000	-124.704
417179100	-136.596
417179200	-123.668
417179300	-142.841
417179400	-123.381
417179500	-160.932
417179600	-123.608
417179700	-141.39
417179800	-124.383
417179900	-155.684
417180000	-124.184
417180100	-149.854
417180200	-125.081
417180300	-146.143
417180400	-123.631
417180500	-148.277
417180600	-123.525
417180700	-152.881
417180800	-124.275
417180900	-148.45
417181000	-122.124
417181100	-153.417
417181200	-123.073
417181300	-149.499
417181400	-123.36
417181500	-144.985
417181600	-123.989
417181700	-146.343
417181800	-125.439
417181900	-135.877
417182000	-122.801
417182100	-147.348
417182200	-123.119
417182300	-141.152
417182400	-122.523
417182500	-159.757
417182600	-122.253
417182700	-135.38
417182800	-122.523
417182900	-142.068
417183000	-123.386
417183100	-160.494
417183200	-123.415
417183300	-149.707
417183400	-121.445
417183500	-140.394
417183600	-123.961
417183700	-150.859
417183800	-124.599
417183900	-143.58
417184000	-121.882
417184100	-152.342
417184200	-122.999
417184300	-152.469
417184400	-124.057
417184500	-148.051
417184600	-123.654
417184700	-140.834
417184800	-125.146
417184900	-145.594
417185000	-121.563
417185100	-138.467
417185200	-124.99
417185300	-143.572
417185400	-122.933
417185500	-139.426
417185600	-121.271
417185700	-146.746
417185800	-123.926
417185900	-151.458
417186000	-120.062
417186100	-142.083
417186200	-122.811
417186300	-146.443
417186400	-122.018
417186500	-143.243
417186600	-124.158
417186700	-142.086
417186800	-123.937
417186900	-141.42
417187000	-125.517
417187100	-142.544
417187200	-123.595
417187300	-139.91
417187400	-124.046
417187500	-140.577
417187600	-124.319
417187700	-135.015
417187800	-120.684
417187900	-158.609
417188000	-120.282
417188100	-150.019
417188200	-124.316
417188300	-146.071
417188400	-123.521
417188500	-155.245
417188600	-124.211
417188700	-141.353
417188800	-121.225
417188900	-142.625
417189000	-123.04
417189100	-138.058
417189200	-123.254
417189300	-141.286
417189400	-125.328
417189500	-141.674
417189600	-122.577
417189700	-141.61
417189800	-123.828
417189900	-138.727
417190000	-124.18
417190100	-137.244
417190200	-124.398
417190300	-148.452
417190400	-123.432
417190500	-152.628
417190600	-122.597
417190700	-148.839
417190800	-123.273
417190900	-137.591
417191000	-125.346
417191100	-147.238
417191200	-122.089
417191300	-157.164
417191400	-123.994
417191500	-141.008
417191600	-123.067
417191700	-139.163
417191800	-125.309
417191900	-143.231
417192000	-122.156
417192100	-144.707
417192200	-122.618
417192300	-144.297
417192400	-125.476
417192500	-150.761
417192600	-123.988
417192700	-151.972
417192800	-124.178
417192900	-142.844
417193000	-124.222
417193100	-140.048
417193200	-123.218
417193300	-140.192
417193400	-121.456
417193500	-180.945
417193600	-122.379
417193700	-141.863
417193800	-125.54
417193900	-146.117
417194000	-121.362
417194100	-140.288
417194200	-122.084
417194300	-143.534
417194400	-124.252
417194500	-141.109
417194600	-123.628
417194700	-143.978
417194800	-125.467
417194900	-139.081
417195000	-122.04
417195100	-144.654
417195200	-122.817
417195300	-156.689
417195400	-123.448
417195500	-150.882
417195600	-124.385
417195700	-152.174
417195800	-126.29
417195900	-138.828
417196000	-119.607
417196100	-142.109
417196200	-123.411
417196300	-170.712
417196400	-123.389
417196500	-148.258
417196600	-123.111
417196700	-143.021
417196800	-121.279
417196900	-138.503
417197000	-123.829
417197100	-144.428
417197200	-121.085
417197300	-148.346
417197400	-123.711
417197500	-163.693
417197600	-124.159
417197700	-155.556
417197800	-121.099
417197900	-147.823
417198000	-123.708
417198100	-154.35
417198200	-122.78
417198300	-142.203
417198400	-126.197
417198500	-146.913
417198600	-124.766
417198700	-141.48
417198800	-122.93
417198900	-134.469
417199000	-122.98
417199100	-144.873
417199200	-123.781
417199300	-146.79
417199400	-123.872
417199500	-133.756
417199600	-122.821
417199700	-140.399
417199800	-122.831
417199900	-141.165
417200000	-125.246
417200100	-143.384
417200200	-122.774
417200300	-140.913
417200400	-122.188
417200500	-147.486
417200600	-126.34
417200700	-150.792
417200800	-123.871
417200900	-138.102
417201000	-123.222
417201100	-141.167
417201200	-124.075
417201300	-141.831
417201400	-121.712
417201500	-146.616
417201600	-123.704
417201700	-150.923
417201800	-122.488
417201900	-144.805
417202000	-121.865
417202100	-144.237
417202200	-125.326
417202300	-148.922
417202400	-126.751
417202500	-144.518
417202600	-125.429
417202700	-146.912
417202800	-125.397
417202900	-143.518
417203000	-125.912
417203100	-138.124
417203200	-122.473
417203300	-142.011
417203400	-124.181
417203500	-140.082
417203600	-125.456
417203700	-149.389
417203800	-123.938
417203900	-138.899
417204000	-125.521
417204100	-143.123
417204200	-125.075
417204300	-163.238
417204400	-122.571
417204500	-146.716
417204600	-123.039
417204700	-150.434
417204800	-122.917
417204900	-139.853
417205000	-124.514
417205100	-147.214
417205200	-123.275
417205300	-153.346
417205400	-122.661
417205500	-171.306
417205600	-123.11
417205700	-144.729
417205800	-125.964
417205900	-151.691
417206000	-122.307
417206100	-140.785
417206200	-123.197
417206300	-137.124
417206400	-125.095
417206500	-141
417206600	-122.468
417206700	-137.856
417206800	-124.015
417206900	-153.827
417207000	-123.482
417207100	-140.035
417207200	-122.822
417207300	-142.175
417207400	-120.58
417207500	-137.251
417207600	-125.244
417207700	-151.741
417207800	-127.32
417207900	-154.589
417208000	-125.434
417208100	-154.757
417208200	-126.229
417208300	-146.258
417208400	-124.415
417208500	-141.483
417208600	-124.552
417208700	-144.199
417208800	-121.807
417208900	-143.299
417209000	-123.324
417209100	-144.083
417209200	-121.285
417209300	-150.693
417209400	-124.203
417209500	-147.862
417209600	-122.429
417209700	-138.757
417209800	-122.899
417209900	-137.405
417210000	-126.747
417210100	-142.345
417210200	-122.767
417210300	-143.723
417210400	-122.888
417210500	-145.992
417210600	-126.412
417210700	-140.173
417210800	-119.179
417210900	-145.415
417211000	-123.962
417211100	-142.567
417211200	-124.62
417211300	-130.849
417211400	-122.333
417211500	-146.923
417211600	-123.928
417211700	-144.098
417211800	-120.79
417211900	-138.661
417212000	-124.625
417212100	-143.51
417212200	-122
417212300	-140.597
417212400	-123.359
417212500	-140.875
417212600	-124.458
417212700	-137.292
417212800	-124.183
417212900	-145.515
417213000	-124.058
417213100	-148.458
417213200	-124.687
417213300	-140.965
417213400	-123.679
417213500	-143.849
417213600	-125.961
417213700	-151.915
417213800	-125.727
417213900	-142.757
417214000	-124.651
417214100	-159.251
417214200	-121.598
417214300	-136.756
417214400	-125.213
417214500	-136.412
417214600	-125.334
417214700	-141.327
417214800	-120.473
417214900	-137.377
417215000	-122.424
417215100	-140.233
417215200	-126.671
417215300	-140.978
417215400	-125.11
417215500	-140.314
417215600	-123.311
417215700	-145.676
417215800	-123.313
417215900	-141.519
417216000	-125.911
417216100	-150.675
417216200	-122.911
417216300	-149.565
417216400	-125.618
417216500	-150.205
417216600	-123.304
417216700	-136.305
417216800	-122.393
417216900	-156.714
417217000	-124.666
417217100	-153.354
417217200	-121.387
417217300	-143.057
417217400	-121.696
417217500	-145.241
417217600	-125.048
417217700	-140.639
417217800	-124.98
417217900	-139.932
417218000	-124.131
417218100	-147.842
417218200	-122.659
417218300	-141.528
417218400	-124.033
417218500	-145.143
417218600	-120.603
417218700	-140.652
417218800	-125.969
417218900	-138.109
417219000	-124.512
417219100	-142.707
417219200	-120.461
417219300	-141.977
417219400	-123.063
417219500	-144.106
417219600	-122.57
417219700	-145.321
417219800	-121.973
417219900	-143.03
417220000	-121.106
417220100	-139.488
417220200	-124.5
417220300	-146.845
417220400	-124.066
417220500	-140.892
417220600	-124.515
417220700	-145.976
417220800	-122.296
417220900	-141.769
417221000	-121.631
417221100	-133.922
417221200	-122.945
417221300	-140.719
417221400	-121.047
417221500	-147.317
417221600	-126.225
417221700	-144.753
417221800	-123.892
417221900	-136.99
417222000	-123.913
417222100	-149.078
417222200	-124.362
417222300	-148.689
417222400	-126.904
417222500	-150.163
417222600	-122.147
417222700	-136.093
417222800	-122.468
417222900	-137.928
417223000	-125.131
417223100	-142.426
417223200	-125.744
417223300	-152.761
417223400	-123.607
417223500	-162.277
417223600	-122.931
417223700	-139.136
417223800	-123.541
417223900	-146.176
417224000	-127.339
417224100	-146.445
417224200	-123.157
417224300	-140.872
417224400	-123.229
417224500	-140.82
417224600	-123.229
417224700	-149.272
417224800	-122.919
417224900	-139.588
417225000	-126.308
417225100	-145.629
417225200	-121.264
417225300	-144.341
417225400	-123.146
417225500	-150.674
417225600	-124.025
417225700	-147.995
417225800	-121.166
417225900	-137.955
417226000	-121.609
417226100	-157.05
417226200	-125.256
417226300	-146.656
417226400	-124.897
417226500	-143.53
417226600	-123.905
417226700	-157.736
417226800	-122.085
417226900	-141.491
417227000	-122.103
417227100	-147.101
417227200	-125.513
417227300	-142.756
417227400	-125.517
417227500	-148.63
417227600	-124.04
417227700	-146.901
417227800	-122.823
417227900	-146.367
417228000	-123.211
417228100	-147.754
417228200	-124.157
417228300	-143.41
417228400	-124.364
417228500	-137.709
417228600	-123.888
417228700	-143.219
417228800	-122.261
417228900	-143.676
417229000	-123.408
417229100	-142.788
417229200	-124.98
417229300	-142.634
417229400	-122.471
417229500	-139.321
417229600	-123.405
417229700	-139.717
417229800	-123.431
417229900	-141.039
417230000	-122.027
417230100	-147.453
417230200	-121.55
417230300	-150.796
417230400	-123.162
417230500	-144.901
417230600	-124.643
417230700	-143.187
417230800	-125.495
417230900	-139.796
417231000	-124.692
417231100	-147.355
417231200	-125.569
417231300	-149.837
417231400	-124.829
417231500	-139.437
417231600	-121.688
417231700	-146.653
417231800	-123.263
417231900	-151.32
417232000	-122.828
417232100	-148.442
417232200	-125.515
417232300	-144.264
417232400	-123.294
417232500	-141.381
417232600	-124.126
417232700	-138.934
417232800	-126.662
417232900	-144.972
417233000	-123.764
417233100	-141.312
417233200	-119.601
417233300	-152.491
417233400	-122.186
417233500	-144.536
417233600	-123.151
417233700	-137.974
417233800	-121.095
417233900	-141.086
417234000	-123.168
417234100	-141.975
417234200	-122.778
417234300	-134.137
417234400	-122.49
417234500	-144.149
417234600	-124.742
417234700	-140.031
417234800	-125.802
417234900	-159.456
417235000	-122.827
417235100	-142.343
417235200	-125.207
417235300	-137.176
417235400	-123.22
417235500	-135.601
417235600	-125.637
417235700	-154.171
417235800	-122.241
417235900	-142.61
417236000	-122.236
417236100	-147.356
417236200	-120.643
417236300	-153.798
417236400	-125.848
417236500	-150.075
417236600	-123.763
417236700	-140.933
417236800	-122.911
417236900	-143.846
417237000	-122.545
417237100	-153.279
417237200	-123.572
417237300	-143.022
417237400	-124.535
417237500	-146.9
417237600	-124.69
417237700	-140.88
417237800	-125.724
417237900	-147.734
417238000	-125.457
417238100	-140.706
417238200	-123.221
417238300	-152.837
417238400	-121.89
417238500	-144.379
417238600	-123.421
417238700	-151.108
417238800	-121.594
417238900	-148.195
417239000	-126.183
417239100	-144.651
417239200	-124.23
417239300	-148.561
417239400	-122.779
417239500	-142.848
417239600	-121.81
417239700	-144.733
417239800	-121.719
417239900	-139.924
417240000	-120.563
417240100	-155.205
417240200	-122.877
417240300	-152.317
417240400	-123.379
417240500	-149.995
417240600	-124.446
417240700	-144.787
417240800	-122.433
417240900	-142.072
417241000	-120.246
417241100	-144.191
417241200	-124.934
417241300	-147.249
417241400	-124.469
417241500	-150.145
417241600	-124.802
417241700	-144.445
417241800	-124.427
417241900	-147.419
417242000	-124.307
417242100	-147.774
417242200	-125.133
417242300	-149.914
417242400	-121.211
417242500	-150.299
417242600	-124.849
417242700	-145.273
417242800	-124.974
417242900	-148.844
417243000	-122.413
417243100	-144.747
417243200	-124.044
417243300	-141.171
417243400	-123.598
417243500	-140.438
417243600	-122.959
417243700	-152.081
417243800	-123.333
417243900	-146.761
417244000	-122.214
417244100	-139.084
417244200	-124.386
417244300	-158.609
417244400	-122.224
417244500	-142.858
417244600	-122.662
417244700	-146.441
417244800	-123.404
417244900	-140.42
417245000	-123.351
417245100	-162.474
417245200	-126.716
417245300	-143.59
417245400	-122.448
417245500	-149.288
417245600	-125.369
417245700	-162.422
417245800	-122.965
417245900	-145.311
417246000	-124.29
417246100	-153.063
417246200	-121.461
417246300	-149.715
417246400	-123.424
417246500	-138.233
417246600	-124.034
417246700	-144.033
417246800	-123.85
417246900	-144.349
417247000	-123.375
417247100	-136.884
417247200	-126.973
417247300	-144.419
417247400	-123.267
417247500	-149.654
417247600	-121.788
417247700	-143.472
417247800	-122.161
417247900	-144.338
417248000	-123.775
417248100	-145.011
417248200	-123.014
417248300	-145.824
417248400	-122.177
417248500	-144.321
417248600	-122.273
417248700	-143.264
417248800	-122.359
417248900	-152.265
417249000	-125.282
417249100	-145.612
417249200	-123.458
417249300	-151.91
417249400	-123.117
417249500	-146.97
417249600	-125.485
417249700	-139.575
417249800	-123.409
[truncated: 18,002 more rows]
