# Supplementary material for: Passive frequency comb generation at radiofrequency for ranging applications
Source: Nat Commun. 2024 Apr 2;15:2844. doi: 10.1038/s41467-024-46940-2 (PMC10987526; doi:10.1038/s41467-024-46940-2)
Supplement: Supplementary file 5 — Source Data [file 41467_2024_46940_MOESM5_ESM.zip › Figure3_Data/836_10MHz_-09_00dBm.xlsx]

## Sheet: Sheet1
frequency (Hz)	power (dBm)
417050000	-122.667
417050100	-138.497
417050200	-123.046
417050300	-143.453
417050400	-122.585
417050500	-156.561
417050600	-124.99
417050700	-139.337
417050800	-121.594
417050900	-146.895
417051000	-124.537
417051100	-164.99
417051200	-124.38
417051300	-158.656
417051400	-124.182
417051500	-149.974
417051600	-120.24
417051700	-144.837
417051800	-124.017
417051900	-147.036
417052000	-123.924
417052100	-154.779
417052200	-123.805
417052300	-140.087
417052400	-121.65
417052500	-145.637
417052600	-124.711
417052700	-151.585
417052800	-126.057
417052900	-144.686
417053000	-122.808
417053100	-145.385
417053200	-125.453
417053300	-144.282
417053400	-125.13
417053500	-140.893
417053600	-122.604
417053700	-152.042
417053800	-123.388
417053900	-140.883
417054000	-124.016
417054100	-148.015
417054200	-123.828
417054300	-146.359
417054400	-123.006
417054500	-146.488
417054600	-122.62
417054700	-156.165
417054800	-125.456
417054900	-141.288
417055000	-124.76
417055100	-156.729
417055200	-122.906
417055300	-141.16
417055400	-124.773
417055500	-143.474
417055600	-125.451
417055700	-140.572
417055800	-123.076
417055900	-143.486
417056000	-124.546
417056100	-150.653
417056200	-122.256
417056300	-148.827
417056400	-124.711
417056500	-137.329
417056600	-124.848
417056700	-147.161
417056800	-125.834
417056900	-146.146
417057000	-124.967
417057100	-145
417057200	-122.587
417057300	-141.462
417057400	-125.007
417057500	-140.535
417057600	-120.654
417057700	-139.232
417057800	-122.768
417057900	-143.697
417058000	-123.157
417058100	-135.812
417058200	-124.243
417058300	-142.153
417058400	-126.636
417058500	-142.027
417058600	-122.297
417058700	-149.521
417058800	-123.218
417058900	-140.697
417059000	-124.476
417059100	-147.142
417059200	-120.917
417059300	-149.995
417059400	-120.977
417059500	-140.74
417059600	-124.434
417059700	-145.058
417059800	-124.393
417059900	-143.568
417060000	-123.591
417060100	-143.324
417060200	-123.162
417060300	-144.408
417060400	-122.72
417060500	-149.333
417060600	-122.295
417060700	-154.766
417060800	-125.378
417060900	-141.414
417061000	-123.944
417061100	-152.298
417061200	-122.669
417061300	-147.468
417061400	-123.018
417061500	-150.115
417061600	-124.633
417061700	-150.66
417061800	-123.403
417061900	-145.61
417062000	-122.271
417062100	-140.022
417062200	-122.862
417062300	-144.315
417062400	-128.502
417062500	-149.509
417062600	-124.035
417062700	-139.154
417062800	-124.155
417062900	-144.919
417063000	-125.191
417063100	-142.833
417063200	-124.469
417063300	-148.515
417063400	-122.692
417063500	-144.892
417063600	-124.101
417063700	-143.828
417063800	-123.257
417063900	-137.471
417064000	-125.479
417064100	-153.541
417064200	-125.731
417064300	-143.758
417064400	-123.275
417064500	-144.405
417064600	-123.625
417064700	-142.129
417064800	-123.731
417064900	-145.535
417065000	-121.139
417065100	-136.022
417065200	-125.082
417065300	-142.351
417065400	-125.11
417065500	-146.859
417065600	-123.301
417065700	-144.383
417065800	-122.573
417065900	-141.276
417066000	-124.04
417066100	-140.976
417066200	-122.394
417066300	-145.6
417066400	-125.534
417066500	-143.376
417066600	-123.506
417066700	-145.667
417066800	-124.048
417066900	-146.706
417067000	-125.49
417067100	-143.179
417067200	-123.67
417067300	-140.813
417067400	-126.473
417067500	-146.058
417067600	-123.599
417067700	-138.352
417067800	-124.377
417067900	-142.801
417068000	-123.59
417068100	-144.395
417068200	-123.203
417068300	-149.151
417068400	-125.751
417068500	-148.706
417068600	-121.109
417068700	-143.169
417068800	-125.31
417068900	-143.506
417069000	-121.304
417069100	-153.665
417069200	-124.624
417069300	-152.432
417069400	-125.368
417069500	-144.975
417069600	-121.954
417069700	-143.937
417069800	-123.031
417069900	-142.35
417070000	-124.995
417070100	-141.835
417070200	-123.747
417070300	-152.377
417070400	-123.641
417070500	-145.732
417070600	-121.941
417070700	-140.159
417070800	-121.185
417070900	-142.315
417071000	-122.403
417071100	-146.071
417071200	-123.516
417071300	-154.211
417071400	-124.282
417071500	-138.254
417071600	-125.232
417071700	-138.147
417071800	-121.637
417071900	-144.881
417072000	-123.33
417072100	-146.785
417072200	-123.25
417072300	-146.723
417072400	-122.022
417072500	-149.448
417072600	-123.36
417072700	-141.21
417072800	-125.16
417072900	-149.672
417073000	-120.383
417073100	-149.536
417073200	-124.002
417073300	-145.873
417073400	-123.674
417073500	-152.632
417073600	-122.057
417073700	-144.832
417073800	-124.1
417073900	-159.682
417074000	-122.476
417074100	-138.641
417074200	-122.884
417074300	-142.593
417074400	-123.44
417074500	-147.867
417074600	-122.183
417074700	-145.545
417074800	-120.391
417074900	-149.803
417075000	-125.848
417075100	-138.137
417075200	-121.064
417075300	-156.422
417075400	-124.508
417075500	-150.373
417075600	-120.632
417075700	-142.143
417075800	-122.185
417075900	-147.966
417076000	-123.554
417076100	-138.784
417076200	-121.373
417076300	-141.069
417076400	-126.381
417076500	-145.673
417076600	-123.12
417076700	-145.671
417076800	-122.695
417076900	-148.22
417077000	-124.552
417077100	-136.993
417077200	-121.205
417077300	-136.483
417077400	-123.596
417077500	-146.558
417077600	-125.238
417077700	-146.524
417077800	-124.857
417077900	-146.871
417078000	-123.564
417078100	-150.224
417078200	-123.226
417078300	-139.114
417078400	-124.823
417078500	-146.794
417078600	-123.797
417078700	-151.426
417078800	-123.804
417078900	-138.848
417079000	-122.852
417079100	-135.924
417079200	-122.841
417079300	-140.905
417079400	-122.341
417079500	-140.898
417079600	-124.193
417079700	-139.412
417079800	-123.998
417079900	-141.947
417080000	-125.35
417080100	-148.146
417080200	-120.844
417080300	-139.433
417080400	-123.077
417080500	-136.447
417080600	-126.626
417080700	-138.007
417080800	-122.27
417080900	-147.746
417081000	-122.889
417081100	-151.065
417081200	-122.186
417081300	-147.248
417081400	-119.754
417081500	-139.457
417081600	-123.042
417081700	-156.711
417081800	-122.645
417081900	-140.305
417082000	-124.397
417082100	-145.027
417082200	-122.585
417082300	-153.836
417082400	-121.995
417082500	-147.531
417082600	-123.566
417082700	-147.738
417082800	-123.649
417082900	-146.271
417083000	-124.599
417083100	-143.015
417083200	-125.414
417083300	-139.823
417083400	-122.21
417083500	-142.058
417083600	-123.153
417083700	-142.485
417083800	-123.719
417083900	-138.38
417084000	-126.777
417084100	-139.629
417084200	-124.382
417084300	-159.265
417084400	-124.637
417084500	-140.599
417084600	-124.305
417084700	-140.675
417084800	-122.986
417084900	-151.07
417085000	-123.6
417085100	-141.247
417085200	-124.566
417085300	-143.697
417085400	-123.493
417085500	-146.791
417085600	-122.497
417085700	-150.725
417085800	-123.22
417085900	-143.887
417086000	-125.223
417086100	-141.44
417086200	-123.129
417086300	-141.836
417086400	-124.108
417086500	-149.436
417086600	-124.065
417086700	-143.991
417086800	-127.754
417086900	-144.402
417087000	-125.273
417087100	-142.563
417087200	-120.725
417087300	-144.435
417087400	-120.369
417087500	-140.1
417087600	-124.025
417087700	-142.787
417087800	-122.711
417087900	-149.218
417088000	-125.909
417088100	-142.069
417088200	-123.064
417088300	-140.68
417088400	-124.229
417088500	-146.628
417088600	-123.155
417088700	-139.847
417088800	-123.291
417088900	-145.528
417089000	-124.308
417089100	-145.632
417089200	-123.825
417089300	-151.815
417089400	-123.828
417089500	-148.141
417089600	-123.93
417089700	-144.085
417089800	-125.789
417089900	-148.125
417090000	-124.152
417090100	-134.346
417090200	-122.235
417090300	-149.204
417090400	-125.175
417090500	-151.134
417090600	-122.313
417090700	-147.811
417090800	-122.539
417090900	-136.283
417091000	-124.166
417091100	-147.833
417091200	-123.847
417091300	-138.227
417091400	-123.942
417091500	-135.733
417091600	-121.557
417091700	-147.353
417091800	-124.614
417091900	-156.065
417092000	-123.408
417092100	-142.53
417092200	-123.866
417092300	-136.009
417092400	-123.2
417092500	-141.02
417092600	-121.98
417092700	-139.093
417092800	-122.328
417092900	-144.641
417093000	-124.712
417093100	-153.328
417093200	-123.458
417093300	-146.287
417093400	-124.067
417093500	-149.685
417093600	-123.188
417093700	-146.671
417093800	-123.724
417093900	-146.592
417094000	-124.495
417094100	-147.752
417094200	-122.971
417094300	-158.189
417094400	-124.649
417094500	-142.493
417094600	-122.672
417094700	-145.636
417094800	-123.194
417094900	-139.516
417095000	-125.176
417095100	-139.951
417095200	-125.378
417095300	-152.6
417095400	-123.452
417095500	-150.507
417095600	-123.856
417095700	-141.069
417095800	-122.961
417095900	-145.056
417096000	-122.508
417096100	-152.412
417096200	-122.698
417096300	-144.164
417096400	-121.843
417096500	-149.987
417096600	-121.356
417096700	-140.179
417096800	-122.62
417096900	-158.303
417097000	-125.067
417097100	-143.511
417097200	-124.313
417097300	-143.202
417097400	-122.798
417097500	-146.951
417097600	-124.928
417097700	-149.171
417097800	-122.74
417097900	-145.421
417098000	-125.511
417098100	-146.461
417098200	-125.763
417098300	-143.35
417098400	-123.659
417098500	-145.409
417098600	-123.519
417098700	-161.73
417098800	-124.88
417098900	-141.437
417099000	-124.908
417099100	-154.86
417099200	-123.429
417099300	-139.825
417099400	-120.727
417099500	-154.307
417099600	-124.34
417099700	-142.893
417099800	-121.742
417099900	-151.383
417100000	-124.586
417100100	-138.544
417100200	-121.619
417100300	-151.077
417100400	-124.007
417100500	-149.645
417100600	-124.823
417100700	-141.927
417100800	-125.719
417100900	-146.577
417101000	-120.749
417101100	-147.361
417101200	-121.067
417101300	-153.445
417101400	-121.897
417101500	-139.979
417101600	-125.119
417101700	-146.837
417101800	-123.033
417101900	-143.279
417102000	-123.105
417102100	-148.291
417102200	-123.131
417102300	-151.167
417102400	-123.107
417102500	-145.529
417102600	-119.93
417102700	-146.91
417102800	-120.2
417102900	-154.435
417103000	-122.878
417103100	-144.235
417103200	-120.55
417103300	-151.672
417103400	-123.025
417103500	-146.34
417103600	-120.462
417103700	-138.352
417103800	-124.838
417103900	-139.968
417104000	-123.434
417104100	-131.263
417104200	-122.446
417104300	-156.913
417104400	-123.78
417104500	-144.945
417104600	-121.093
417104700	-146.314
417104800	-121.961
417104900	-150.026
417105000	-122.688
417105100	-142.984
417105200	-124.028
417105300	-152.329
417105400	-122.824
417105500	-137.824
417105600	-123.263
417105700	-144.759
417105800	-122.006
417105900	-146.319
417106000	-123.95
417106100	-153.243
417106200	-125.334
417106300	-143.47
417106400	-120.78
417106500	-141.951
417106600	-124.707
417106700	-140.8
417106800	-122.127
417106900	-143.775
417107000	-123.361
417107100	-139.824
417107200	-124.56
417107300	-144.66
417107400	-125.556
417107500	-140.008
417107600	-123.821
417107700	-141.27
417107800	-123.709
417107900	-150.761
417108000	-123.876
417108100	-142.52
417108200	-123.965
417108300	-145.674
417108400	-121.698
417108500	-147.849
417108600	-123.089
417108700	-143.075
417108800	-125.057
417108900	-143.037
417109000	-124.246
417109100	-150.067
417109200	-120.948
417109300	-145.731
417109400	-122.849
417109500	-150.082
417109600	-124.171
417109700	-144.999
417109800	-125.01
417109900	-136.064
417110000	-122.794
417110100	-145.172
417110200	-123.175
417110300	-146.148
417110400	-123.254
417110500	-139.895
417110600	-126.126
417110700	-144.676
417110800	-122.529
417110900	-140.849
417111000	-123.311
417111100	-143.309
417111200	-121.623
417111300	-140.4
417111400	-119.791
417111500	-149.208
417111600	-125.869
417111700	-152.598
417111800	-122.669
417111900	-142.486
417112000	-121.322
417112100	-141.557
417112200	-122.095
417112300	-137.105
417112400	-122.105
417112500	-138.21
417112600	-121.099
417112700	-144.411
417112800	-121.749
417112900	-142.172
417113000	-123.207
417113100	-150.203
417113200	-123.648
417113300	-141.667
417113400	-122.077
417113500	-142.588
417113600	-121.935
417113700	-136.661
417113800	-125.477
417113900	-143.529
417114000	-123.499
417114100	-141.66
417114200	-121.267
417114300	-152.004
417114400	-124.949
417114500	-142.399
417114600	-124.193
417114700	-149.821
417114800	-122.391
417114900	-143.706
417115000	-123.313
417115100	-142.242
417115200	-124.878
417115300	-144.698
417115400	-123.564
417115500	-140.428
417115600	-124.192
417115700	-138.728
417115800	-124.604
417115900	-147.271
417116000	-125.141
417116100	-145.491
417116200	-123.648
417116300	-144.738
417116400	-124.378
417116500	-147.149
417116600	-124.763
417116700	-137.481
417116800	-121.778
417116900	-133.742
417117000	-123.184
417117100	-142.69
417117200	-122.515
417117300	-144.271
417117400	-126.364
417117500	-137.56
417117600	-121.292
417117700	-140.244
417117800	-124.459
417117900	-143.658
417118000	-124.145
417118100	-137.729
417118200	-120.82
417118300	-147.648
417118400	-121.829
417118500	-140.01
417118600	-126.781
417118700	-151.981
417118800	-121.118
417118900	-144.045
417119000	-123.971
417119100	-149.115
417119200	-120.743
417119300	-146.537
417119400	-122.091
417119500	-139.46
417119600	-125.423
417119700	-162.171
417119800	-121.307
417119900	-146.826
417120000	-124.588
417120100	-135.107
417120200	-125.644
417120300	-147.099
417120400	-125.259
417120500	-143.244
417120600	-122.051
417120700	-148.54
417120800	-124.707
417120900	-140.959
417121000	-122.563
417121100	-142.659
417121200	-123.7
417121300	-143.865
417121400	-123.552
417121500	-152.432
417121600	-123.323
417121700	-141.476
417121800	-124.313
417121900	-149.795
417122000	-123.616
417122100	-141.985
417122200	-123.855
417122300	-167.125
417122400	-121.129
417122500	-140.208
417122600	-122.459
417122700	-140.297
417122800	-122.137
417122900	-140.416
417123000	-122.04
417123100	-145.461
417123200	-124.013
417123300	-144.01
417123400	-124.161
417123500	-142.616
417123600	-123.852
417123700	-146.255
417123800	-122.972
417123900	-139.947
417124000	-124.079
417124100	-146.237
417124200	-125.265
417124300	-148.341
417124400	-121.167
417124500	-140.438
417124600	-123.206
417124700	-150.369
417124800	-125.477
417124900	-135.732
417125000	-122.794
417125100	-144.481
417125200	-120.425
417125300	-138.317
417125400	-125.973
417125500	-153.677
417125600	-125.692
417125700	-145.674
417125800	-123.968
417125900	-157.966
417126000	-122.107
417126100	-150.329
417126200	-123.95
417126300	-143.075
417126400	-125.969
417126500	-151.198
417126600	-122.752
417126700	-144.537
417126800	-123.389
417126900	-143.346
417127000	-121.026
417127100	-141.872
417127200	-122.99
417127300	-141.399
417127400	-122.123
417127500	-138.881
417127600	-122.505
417127700	-143.437
417127800	-123.01
417127900	-142.982
417128000	-122.554
417128100	-144.637
417128200	-124.363
417128300	-135.43
417128400	-124.128
417128500	-141.102
417128600	-120.78
417128700	-141.662
417128800	-124.815
417128900	-139.32
417129000	-123.522
417129100	-131.713
417129200	-122.543
417129300	-153.463
417129400	-121.656
417129500	-141.078
417129600	-122.406
417129700	-148.685
417129800	-122.407
417129900	-152.505
417130000	-122.925
417130100	-145.064
417130200	-123.852
417130300	-149.955
417130400	-122.318
417130500	-141.535
417130600	-120.917
417130700	-147.97
417130800	-123.137
417130900	-145.804
417131000	-123.256
417131100	-140.497
417131200	-122.76
417131300	-141.336
417131400	-123.129
417131500	-141.583
417131600	-123.034
417131700	-137.673
417131800	-126.478
417131900	-145.875
417132000	-125.707
417132100	-141.322
417132200	-123.275
417132300	-136.436
417132400	-125.184
417132500	-145.733
417132600	-125.901
417132700	-139.278
417132800	-126.743
417132900	-141.795
417133000	-122.716
417133100	-138.584
417133200	-122.457
417133300	-149.925
417133400	-122.872
417133500	-143.325
417133600	-123.807
417133700	-145.81
417133800	-123.721
417133900	-142.153
417134000	-123.604
417134100	-148.828
417134200	-122.506
417134300	-145.491
417134400	-123.097
417134500	-147.76
417134600	-122.706
417134700	-154.765
417134800	-124.621
417134900	-144.945
417135000	-125.48
417135100	-145.297
417135200	-123.08
417135300	-154.22
417135400	-123.805
417135500	-137.256
417135600	-123.057
417135700	-141
417135800	-122.997
417135900	-142.127
417136000	-123.457
417136100	-142.534
417136200	-127.467
417136300	-138.198
417136400	-120.969
417136500	-147.119
417136600	-121.303
417136700	-139.383
417136800	-124.011
417136900	-147.262
417137000	-122.597
417137100	-139.571
417137200	-122.599
417137300	-145.878
417137400	-121.788
417137500	-137.137
417137600	-121.255
417137700	-138.818
417137800	-124.579
417137900	-140.662
417138000	-124.305
417138100	-145.1
417138200	-125.161
417138300	-141.02
417138400	-124.157
417138500	-146.077
417138600	-124.937
417138700	-156.814
417138800	-123.143
417138900	-165.305
417139000	-123.819
417139100	-148.396
417139200	-123.255
417139300	-141.305
417139400	-124.329
417139500	-144.071
417139600	-125.539
417139700	-147.368
417139800	-125.055
417139900	-140.873
417140000	-121.657
417140100	-142.472
417140200	-123.838
417140300	-142.197
417140400	-122.216
417140500	-144.8
417140600	-123.766
417140700	-150.138
417140800	-123.982
417140900	-154.57
417141000	-123.321
417141100	-141.473
417141200	-124.812
417141300	-136.349
417141400	-126.01
417141500	-140.327
417141600	-124.658
417141700	-150.296
417141800	-122.276
417141900	-148.247
417142000	-120.287
417142100	-150.04
417142200	-123.542
417142300	-147.056
417142400	-122.142
417142500	-142.106
417142600	-125.548
417142700	-153.53
417142800	-122.204
417142900	-148.629
417143000	-123.811
417143100	-141.3
417143200	-121.542
417143300	-162.96
417143400	-124.064
417143500	-149.393
417143600	-124.183
417143700	-146.304
417143800	-124.872
417143900	-138.473
417144000	-123.868
417144100	-148.245
417144200	-121.923
417144300	-138.806
417144400	-124.436
417144500	-155.4
417144600	-123.083
417144700	-135.641
417144800	-123.49
417144900	-143.285
417145000	-122.165
417145100	-137.846
417145200	-121.179
417145300	-141.785
417145400	-124.126
417145500	-141.57
417145600	-124.275
417145700	-148.542
417145800	-123.961
417145900	-143.851
417146000	-121.592
417146100	-141.684
417146200	-124.15
417146300	-152.132
417146400	-124.042
417146500	-136.155
417146600	-124.235
417146700	-142.947
417146800	-123.8
417146900	-144.531
417147000	-123.909
417147100	-141.177
417147200	-123.115
417147300	-154.405
417147400	-122.857
417147500	-157.769
417147600	-122.326
417147700	-135.951
417147800	-126.604
417147900	-149.653
417148000	-124.733
417148100	-144.221
417148200	-126.575
417148300	-149.055
417148400	-122.793
417148500	-136.649
417148600	-123.46
417148700	-136.123
417148800	-122.934
417148900	-152.047
417149000	-125.955
417149100	-141.817
417149200	-120.795
417149300	-148.446
417149400	-123.647
417149500	-149.208
417149600	-125.922
417149700	-154.334
417149800	-121.165
417149900	-136.568
417150000	-123.107
417150100	-142.129
417150200	-123.735
417150300	-145.402
417150400	-124.853
417150500	-145.191
417150600	-122.648
417150700	-143.075
417150800	-125.303
417150900	-146.634
417151000	-125.421
417151100	-149.867
417151200	-125.14
417151300	-150.421
417151400	-123.271
417151500	-136.861
417151600	-121.078
417151700	-145.577
417151800	-123.871
417151900	-148.996
417152000	-122.483
417152100	-146.072
417152200	-124.73
417152300	-142.914
417152400	-123.061
417152500	-139.687
417152600	-122.122
417152700	-137.014
417152800	-124.989
417152900	-145.604
417153000	-124.598
417153100	-137.196
417153200	-123.816
417153300	-144.783
417153400	-124.957
417153500	-145.383
417153600	-125.068
417153700	-150.498
417153800	-121.714
417153900	-142.394
417154000	-121.284
417154100	-136.214
417154200	-121.272
417154300	-138.737
417154400	-124.299
417154500	-158.717
417154600	-123.252
417154700	-153.567
417154800	-124.627
417154900	-140.382
417155000	-124.617
417155100	-145.726
417155200	-122.518
417155300	-136.847
417155400	-122.261
417155500	-148.677
417155600	-126.31
417155700	-146.612
417155800	-126.039
417155900	-163.865
417156000	-122.095
417156100	-160.5
417156200	-124.152
417156300	-148.2
417156400	-121.179
417156500	-140.868
417156600	-123.36
417156700	-147.619
417156800	-122.839
417156900	-142.468
417157000	-126.245
417157100	-141.437
417157200	-123.053
417157300	-143.704
417157400	-123.5
417157500	-143.019
417157600	-124.3
417157700	-140.584
417157800	-125.092
417157900	-150.174
417158000	-124.552
417158100	-151.587
417158200	-124.052
417158300	-140.591
417158400	-123.234
417158500	-145.385
417158600	-124.082
417158700	-140.48
417158800	-124.359
417158900	-155.798
417159000	-122.461
417159100	-156.267
417159200	-125.426
417159300	-156.327
417159400	-122.355
417159500	-149.994
417159600	-123.327
417159700	-146.129
417159800	-122.758
417159900	-137.497
417160000	-123.444
417160100	-134.497
417160200	-126.976
417160300	-155.464
417160400	-122.938
417160500	-140.978
417160600	-121.617
417160700	-153.11
417160800	-123.823
417160900	-144.035
417161000	-124.115
417161100	-145.259
417161200	-125.348
417161300	-143.015
417161400	-125.848
417161500	-152.719
417161600	-121.615
417161700	-146.336
417161800	-124.666
417161900	-139.333
417162000	-122.332
417162100	-141.529
417162200	-121.1
417162300	-148.871
417162400	-122.172
417162500	-154.254
417162600	-118.778
417162700	-148.614
417162800	-124.722
417162900	-146.926
417163000	-122.422
417163100	-143.591
417163200	-120.823
417163300	-146.878
417163400	-122.583
417163500	-150.335
417163600	-124.349
417163700	-140.503
417163800	-121.782
417163900	-143.369
417164000	-124.094
417164100	-142.57
417164200	-125.509
417164300	-145.772
417164400	-123.734
417164500	-141.971
417164600	-124.65
417164700	-150.246
417164800	-123.638
417164900	-141.595
417165000	-123.217
417165100	-148.727
417165200	-124.012
417165300	-147.284
417165400	-122.985
417165500	-143.792
417165600	-126.499
417165700	-144.623
417165800	-121.658
417165900	-147.115
417166000	-126.608
417166100	-152.887
417166200	-123.661
417166300	-142.882
417166400	-123.622
417166500	-144.152
417166600	-123.116
417166700	-141.889
417166800	-123.269
417166900	-143.079
417167000	-125.181
417167100	-142.399
417167200	-123.103
417167300	-143.833
417167400	-125.06
417167500	-144.769
417167600	-123.227
417167700	-145.282
417167800	-124.297
417167900	-149.842
417168000	-125.002
417168100	-143.298
417168200	-123.862
417168300	-140.69
417168400	-122.875
417168500	-143.038
417168600	-124.615
417168700	-144.228
417168800	-121.975
417168900	-146.677
417169000	-121.866
417169100	-151.569
417169200	-124.942
417169300	-143.872
417169400	-122.653
417169500	-142.162
417169600	-123.768
417169700	-140.584
417169800	-123.445
417169900	-140.875
417170000	-123.513
417170100	-153.404
417170200	-125.141
417170300	-140.745
417170400	-122.581
417170500	-148.048
417170600	-123.135
417170700	-146.339
417170800	-120.866
417170900	-148.236
417171000	-125.356
417171100	-152.006
417171200	-122.356
417171300	-142.53
417171400	-123.333
417171500	-137.316
417171600	-122.455
417171700	-143.293
417171800	-124.479
417171900	-141.745
417172000	-122.753
417172100	-142.1
417172200	-122.707
417172300	-139.965
417172400	-124.344
417172500	-142.518
417172600	-124.026
417172700	-144.236
417172800	-123.715
417172900	-143.689
417173000	-125.438
417173100	-151.859
417173200	-125.083
417173300	-140.74
417173400	-121.801
417173500	-145.066
417173600	-125.16
417173700	-147.196
417173800	-123.636
417173900	-144.214
417174000	-122.493
417174100	-139.075
417174200	-120.31
417174300	-140.515
417174400	-123.991
417174500	-151.441
417174600	-123.811
417174700	-139.211
417174800	-124.405
417174900	-140.013
417175000	-125.255
417175100	-144.875
417175200	-125.418
417175300	-141.277
417175400	-122.637
417175500	-136.247
417175600	-126.288
417175700	-153.484
417175800	-123.615
417175900	-141.76
417176000	-124.352
417176100	-150.87
417176200	-124.635
417176300	-141.851
417176400	-125.493
417176500	-132.555
417176600	-122.746
417176700	-138.989
417176800	-123.749
417176900	-146.055
417177000	-120.69
417177100	-138.063
417177200	-123.178
417177300	-139.037
417177400	-122.4
417177500	-156.725
417177600	-125.392
417177700	-146.941
417177800	-123.858
417177900	-142.618
417178000	-124.051
417178100	-148.703
417178200	-128.286
417178300	-142.569
417178400	-122.497
417178500	-139.687
417178600	-122.24
417178700	-147.747
417178800	-122.703
417178900	-141.498
417179000	-124.491
417179100	-144.137
417179200	-122.39
417179300	-137.174
417179400	-121.55
417179500	-138.738
417179600	-125.113
417179700	-149.785
417179800	-123.423
417179900	-141.304
417180000	-121.725
417180100	-137.844
417180200	-123.609
417180300	-149.48
417180400	-127.804
417180500	-164.579
417180600	-123.504
417180700	-146.845
417180800	-123.869
417180900	-155.626
417181000	-124.236
417181100	-147.109
417181200	-124.476
417181300	-146.192
417181400	-124.07
417181500	-145.731
417181600	-120.003
417181700	-139.113
417181800	-124.03
417181900	-144.212
417182000	-122.278
417182100	-135.942
417182200	-123.659
417182300	-140.453
417182400	-126.469
417182500	-153.79
417182600	-126.442
417182700	-151.968
417182800	-122.986
417182900	-150.376
417183000	-121.962
417183100	-144.142
417183200	-124.631
417183300	-141.079
417183400	-123.348
417183500	-149.513
417183600	-123.416
417183700	-142.099
417183800	-122.33
417183900	-138.451
417184000	-123.092
417184100	-141.008
417184200	-125.687
417184300	-152.003
417184400	-124.366
417184500	-157.492
417184600	-123.271
417184700	-163.868
417184800	-123.27
417184900	-151.994
417185000	-124.347
417185100	-146.327
417185200	-123.171
417185300	-149.384
417185400	-128.092
417185500	-140.877
417185600	-124.027
417185700	-147.549
417185800	-123.725
417185900	-146.41
417186000	-123.466
417186100	-139.064
417186200	-122.165
417186300	-157.913
417186400	-122.219
417186500	-156.275
417186600	-123.176
417186700	-144.253
417186800	-123.69
417186900	-151.097
417187000	-124.787
417187100	-141.889
417187200	-124.77
417187300	-151.284
417187400	-126.766
417187500	-151.649
417187600	-122.81
417187700	-149.292
417187800	-125.684
417187900	-146.422
417188000	-125.675
417188100	-147.033
417188200	-124.022
417188300	-143.484
417188400	-124.717
417188500	-152.405
417188600	-125.885
417188700	-148.705
417188800	-124.699
417188900	-140.263
417189000	-124.702
417189100	-153.784
417189200	-122.69
417189300	-134.963
417189400	-125.474
417189500	-137.653
417189600	-124.905
417189700	-144.204
417189800	-124.248
417189900	-140.537
417190000	-124.515
417190100	-145.9
417190200	-121.889
417190300	-138.935
417190400	-122.796
417190500	-146.22
417190600	-123.933
417190700	-143.764
417190800	-125.114
417190900	-141.781
417191000	-124.041
417191100	-140.681
417191200	-126.575
417191300	-142.546
417191400	-122.972
417191500	-152.461
417191600	-125.083
417191700	-149.715
417191800	-123.337
417191900	-145.918
417192000	-125.437
417192100	-152.794
417192200	-124.799
417192300	-138.15
417192400	-125.607
417192500	-142.152
417192600	-124.991
417192700	-137.354
417192800	-123.301
417192900	-150.222
417193000	-123.435
417193100	-148.381
417193200	-125.361
417193300	-141.508
417193400	-123.984
417193500	-144.244
417193600	-123.925
417193700	-147.361
417193800	-125.119
417193900	-141.495
417194000	-122.984
417194100	-141.646
417194200	-122.148
417194300	-142.117
417194400	-123.873
417194500	-142.261
417194600	-124.091
417194700	-147.989
417194800	-122.371
417194900	-144.171
417195000	-122.543
417195100	-145.931
417195200	-125.308
417195300	-142.213
417195400	-122.484
417195500	-143.213
417195600	-122.597
417195700	-140.921
417195800	-121.96
417195900	-145.854
417196000	-123.989
417196100	-146.326
417196200	-123.316
417196300	-143.264
417196400	-123.731
417196500	-157.491
417196600	-122.112
417196700	-143.355
417196800	-125.191
417196900	-147.343
417197000	-125.596
417197100	-141.167
417197200	-126.167
417197300	-141.37
417197400	-124.804
417197500	-144.909
417197600	-121.473
417197700	-137.384
417197800	-121.431
417197900	-136.917
417198000	-122.909
417198100	-143.961
417198200	-123.025
417198300	-133.319
417198400	-120.399
417198500	-144.91
417198600	-124.738
417198700	-141.75
417198800	-123.043
417198900	-154.802
417199000	-125.602
417199100	-155.064
417199200	-122.694
417199300	-137.492
417199400	-120.812
417199500	-159.587
417199600	-123.605
417199700	-142.29
417199800	-123.806
417199900	-148.625
417200000	-124.945
417200100	-142.286
417200200	-124.097
417200300	-144.566
417200400	-125.297
417200500	-147.639
417200600	-125.32
417200700	-145.008
417200800	-119.413
417200900	-141.017
417201000	-120.004
417201100	-145.957
417201200	-125.228
417201300	-149.06
417201400	-123.435
417201500	-144.446
417201600	-123.56
417201700	-141.11
417201800	-124.74
417201900	-141.584
417202000	-124.115
417202100	-143.856
417202200	-122.435
417202300	-140.173
417202400	-124.335
417202500	-148.81
417202600	-124.526
417202700	-139.786
417202800	-120.648
417202900	-142.743
417203000	-123.795
417203100	-137.752
417203200	-126.58
417203300	-140.461
417203400	-122.244
417203500	-142.196
417203600	-123.041
417203700	-153.326
417203800	-121.726
417203900	-141.367
417204000	-123.978
417204100	-147.599
417204200	-122.982
417204300	-150.647
417204400	-123.899
417204500	-138.094
417204600	-124.968
417204700	-151.688
417204800	-124.028
417204900	-139.597
417205000	-123.772
417205100	-149.342
417205200	-125.435
417205300	-151.852
417205400	-125.507
417205500	-138.802
417205600	-121.709
417205700	-152.1
417205800	-126.069
417205900	-146.549
417206000	-124.146
417206100	-147.372
417206200	-124.408
417206300	-145.132
417206400	-125.028
417206500	-149.879
417206600	-121.846
417206700	-145.169
417206800	-124.457
417206900	-138.953
417207000	-122.473
417207100	-130.44
417207200	-124.106
417207300	-145.612
417207400	-122.606
417207500	-158.79
417207600	-122.56
417207700	-142.496
417207800	-123.278
417207900	-138.767
417208000	-125.185
417208100	-153.759
417208200	-123.013
417208300	-165.935
417208400	-121.728
417208500	-146.587
417208600	-122.855
417208700	-154.841
417208800	-125.166
417208900	-138.249
417209000	-122.556
417209100	-144.543
417209200	-120.937
417209300	-144.67
417209400	-123.203
417209500	-151.302
417209600	-124.724
417209700	-145.297
417209800	-126.229
417209900	-146.924
417210000	-123.701
417210100	-138.944
417210200	-124.647
417210300	-147.006
417210400	-123.941
417210500	-153.832
417210600	-125.525
417210700	-150.906
417210800	-123.109
417210900	-140.221
417211000	-128.054
417211100	-145.592
417211200	-122.862
417211300	-140.821
417211400	-123.557
417211500	-139.713
417211600	-120.9
417211700	-142.154
417211800	-123.929
417211900	-145.328
417212000	-122.324
417212100	-143.498
417212200	-122.619
417212300	-144.519
417212400	-124.08
417212500	-147.212
417212600	-122.774
417212700	-138.99
417212800	-125.488
417212900	-149.556
417213000	-122.933
417213100	-148.23
417213200	-122.933
417213300	-152.028
417213400	-124.165
417213500	-138.478
417213600	-121.689
417213700	-139.57
417213800	-124.827
417213900	-146.403
417214000	-123.673
417214100	-150.478
417214200	-125.06
417214300	-135.234
417214400	-123.629
417214500	-152.443
417214600	-126.926
417214700	-143.989
417214800	-123.852
417214900	-139.081
417215000	-122.967
417215100	-141.741
417215200	-121.811
417215300	-135.597
417215400	-125.08
417215500	-145.25
417215600	-123.376
417215700	-160.635
417215800	-123.054
417215900	-151.119
417216000	-121.495
417216100	-140.734
417216200	-124.922
417216300	-147.031
417216400	-122.607
417216500	-153.589
417216600	-125.703
417216700	-154.133
417216800	-124.449
417216900	-144.073
417217000	-123.379
417217100	-145.476
417217200	-124.434
417217300	-148.271
417217400	-121.856
417217500	-143.842
417217600	-123.918
417217700	-141.714
417217800	-121.993
417217900	-143.433
417218000	-121.746
417218100	-136.686
417218200	-123.532
417218300	-143.708
417218400	-123.197
417218500	-142.723
417218600	-122.862
417218700	-150.833
417218800	-124.435
417218900	-154.111
417219000	-122.166
417219100	-148.724
417219200	-126.308
417219300	-144.748
417219400	-123.157
417219500	-135.578
417219600	-122.64
417219700	-133.748
417219800	-123.737
417219900	-146.655
417220000	-127.074
417220100	-140.021
417220200	-121.874
417220300	-151.206
417220400	-123.958
417220500	-144.366
417220600	-123.241
417220700	-139.808
417220800	-123.491
417220900	-146.657
417221000	-121.943
417221100	-146.649
417221200	-123.521
417221300	-145.021
417221400	-121.116
417221500	-142.869
417221600	-122.018
417221700	-145.901
417221800	-123.197
417221900	-141.849
417222000	-124.835
417222100	-138.447
417222200	-123.216
417222300	-143.543
417222400	-125.648
417222500	-142.477
417222600	-120.945
417222700	-147.657
417222800	-122.759
417222900	-140.363
417223000	-123.829
417223100	-135.322
417223200	-122.693
417223300	-158.649
417223400	-123.356
417223500	-140.64
417223600	-123.338
417223700	-147.691
417223800	-123.455
417223900	-151.077
417224000	-122.008
417224100	-142.891
417224200	-124.754
417224300	-138.8
417224400	-123.76
417224500	-136.207
417224600	-123.752
417224700	-144.804
417224800	-122.772
417224900	-151.207
417225000	-122.271
417225100	-149.415
417225200	-123.841
417225300	-143.853
417225400	-124.822
417225500	-152.702
417225600	-123.177
417225700	-139.448
417225800	-123.442
417225900	-138.672
417226000	-124.002
417226100	-145.311
417226200	-122.278
417226300	-152.55
417226400	-125.119
417226500	-157.221
417226600	-123.25
417226700	-152.839
417226800	-126.564
417226900	-140.315
417227000	-123.231
417227100	-150.799
417227200	-123.495
417227300	-140.73
417227400	-124.734
417227500	-143.904
417227600	-123.637
417227700	-147.226
417227800	-126.253
417227900	-138.643
417228000	-123.097
417228100	-153.457
417228200	-124.85
417228300	-142.005
417228400	-124.837
417228500	-141.024
417228600	-121.633
417228700	-153.753
417228800	-124.097
417228900	-144.994
417229000	-124.066
417229100	-147.904
417229200	-124.902
417229300	-152.93
417229400	-122.161
417229500	-156.644
417229600	-125.005
417229700	-141.394
417229800	-120.094
417229900	-143.601
417230000	-124.482
417230100	-147.088
417230200	-127.638
417230300	-156.671
417230400	-124.549
417230500	-144.612
417230600	-121.623
417230700	-152.918
417230800	-126.228
417230900	-149.143
417231000	-122.028
417231100	-139.971
417231200	-122.641
417231300	-141.886
417231400	-121.688
417231500	-140.89
417231600	-124.221
417231700	-151.158
417231800	-119.287
417231900	-140.51
417232000	-125.46
417232100	-147.277
417232200	-125.257
417232300	-144.775
417232400	-122.879
417232500	-137.268
417232600	-122.909
417232700	-139.894
417232800	-121.639
417232900	-138.449
417233000	-123.344
417233100	-139.526
417233200	-123.635
417233300	-155.755
417233400	-124.806
417233500	-142.194
417233600	-125.456
417233700	-140.824
417233800	-124.042
417233900	-146.353
417234000	-123.71
417234100	-154.107
417234200	-122.556
417234300	-143.267
417234400	-123.515
417234500	-146.133
417234600	-125.462
417234700	-145.822
417234800	-122.901
417234900	-147.172
417235000	-124.471
417235100	-143.767
417235200	-123.397
417235300	-149.565
417235400	-121.467
417235500	-145.961
417235600	-121.749
417235700	-139.961
417235800	-122.079
417235900	-146.778
417236000	-126.539
417236100	-156.02
417236200	-123.531
417236300	-153.203
417236400	-125.004
417236500	-141.82
417236600	-123.26
417236700	-144.887
417236800	-125.226
417236900	-141.431
417237000	-123.853
417237100	-140.472
417237200	-124.969
417237300	-145.037
417237400	-125.046
417237500	-151.656
417237600	-124.967
417237700	-144.765
417237800	-126.002
417237900	-150.367
417238000	-124.978
417238100	-137.991
417238200	-124.746
417238300	-162.375
417238400	-123.219
417238500	-138.906
417238600	-125.014
417238700	-142.982
417238800	-121.663
417238900	-145.076
417239000	-121.81
417239100	-160.46
417239200	-124.8
417239300	-148.878
417239400	-121.313
417239500	-156.628
417239600	-125.493
417239700	-142.43
417239800	-124.171
417239900	-154.737
417240000	-125.331
417240100	-148.516
417240200	-125.246
417240300	-148.994
417240400	-122.08
417240500	-154.907
417240600	-125.435
417240700	-134.99
417240800	-123.575
417240900	-151.688
417241000	-123.433
417241100	-136.327
417241200	-122.498
417241300	-149.875
417241400	-121.646
417241500	-135.871
417241600	-122.655
417241700	-139.281
417241800	-123.292
417241900	-134.221
417242000	-123.933
417242100	-142.811
417242200	-125.131
417242300	-144.996
417242400	-122.902
417242500	-148.519
417242600	-126.304
417242700	-149.408
417242800	-124.193
417242900	-140.798
417243000	-122.826
417243100	-147.443
417243200	-123.983
417243300	-148.696
417243400	-123.641
417243500	-138.329
417243600	-121.913
417243700	-140.305
417243800	-121.966
417243900	-145.753
417244000	-124.081
417244100	-138.957
417244200	-123.306
417244300	-139.813
417244400	-125.405
417244500	-146.806
417244600	-123.128
417244700	-147.164
417244800	-122.839
417244900	-147.158
417245000	-121.72
417245100	-145.297
417245200	-121.757
417245300	-143.333
417245400	-121.785
417245500	-147.127
417245600	-123.551
417245700	-141.548
417245800	-121.811
417245900	-138.412
417246000	-124.058
417246100	-137.399
417246200	-124.517
417246300	-150.035
417246400	-123.192
417246500	-154.309
417246600	-122.529
417246700	-137.728
417246800	-122.675
417246900	-139.54
417247000	-123.488
417247100	-143.323
417247200	-121.537
417247300	-146.075
417247400	-120.642
417247500	-141.313
417247600	-123.03
417247700	-147.384
417247800	-124.896
417247900	-143.169
417248000	-123.771
417248100	-141.135
417248200	-122.272
417248300	-149.204
417248400	-125.091
417248500	-140.884
417248600	-124.442
417248700	-139.39
417248800	-123.716
417248900	-143.836
417249000	-121.277
417249100	-142.094
417249200	-124.167
417249300	-142.068
417249400	-125.026
417249500	-143.48
417249600	-123.877
417249700	-137.828
417249800	-124.648
[truncated: 18,002 more rows]
