# Supplementary material for: Passive frequency comb generation at radiofrequency for ranging applications
Source: Nat Commun. 2024 Apr 2;15:2844. doi: 10.1038/s41467-024-46940-2 (PMC10987526; doi:10.1038/s41467-024-46940-2)
Supplement: Supplementary file 5 — Source Data [file 41467_2024_46940_MOESM5_ESM.zip › Figure3_Data/836_10MHz_-09_10dBm.xlsx]

## Sheet: Sheet1
frequency (Hz)	power (dBm)
417050000	-125.725
417050100	-140.841
417050200	-124.897
417050300	-144.4
417050400	-125.059
417050500	-154.409
417050600	-120.425
417050700	-141.245
417050800	-122.69
417050900	-139.76
417051000	-127.306
417051100	-143.611
417051200	-121.376
417051300	-138.252
417051400	-122.495
417051500	-159.199
417051600	-124.589
417051700	-158.162
417051800	-127.477
417051900	-136.36
417052000	-125.181
417052100	-141.769
417052200	-122.275
417052300	-140.411
417052400	-121.38
417052500	-149.431
417052600	-123.226
417052700	-148.621
417052800	-124.226
417052900	-141.403
417053000	-124.665
417053100	-159.122
417053200	-124.859
417053300	-141.938
417053400	-124.269
417053500	-142.98
417053600	-123.111
417053700	-141.845
417053800	-123.231
417053900	-148.683
417054000	-122.531
417054100	-148.603
417054200	-125.691
417054300	-142.487
417054400	-123.283
417054500	-163.938
417054600	-122.556
417054700	-147.484
417054800	-122.381
417054900	-146.865
417055000	-123.932
417055100	-147.496
417055200	-123.89
417055300	-144.66
417055400	-125.305
417055500	-140.989
417055600	-123.023
417055700	-146.916
417055800	-124.155
417055900	-149.277
417056000	-120.391
417056100	-151.831
417056200	-120.113
417056300	-150.52
417056400	-125.981
417056500	-154.022
417056600	-122.527
417056700	-141.654
417056800	-124.683
417056900	-140.656
417057000	-124.596
417057100	-148.081
417057200	-124.877
417057300	-145.88
417057400	-124.953
417057500	-135.796
417057600	-122.111
417057700	-144.052
417057800	-124.182
417057900	-148.439
417058000	-122.316
417058100	-143.348
417058200	-120.03
417058300	-141.883
417058400	-121.45
417058500	-150.934
417058600	-123.565
417058700	-143.621
417058800	-127.359
417058900	-137.807
417059000	-124.252
417059100	-142.69
417059200	-123.65
417059300	-145.828
417059400	-124.319
417059500	-140.189
417059600	-124.358
417059700	-142.806
417059800	-122.558
417059900	-141.223
417060000	-123.358
417060100	-145.733
417060200	-123.616
417060300	-153.699
417060400	-122.144
417060500	-158.41
417060600	-123.565
417060700	-140.608
417060800	-123.864
417060900	-145.341
417061000	-122.065
417061100	-144.49
417061200	-124.565
417061300	-148.054
417061400	-124.058
417061500	-153.226
417061600	-124.489
417061700	-141.946
417061800	-120.221
417061900	-150.807
417062000	-123.862
417062100	-144.285
417062200	-124.69
417062300	-148.61
417062400	-121.863
417062500	-151.37
417062600	-123.073
417062700	-141.516
417062800	-122.916
417062900	-139.016
417063000	-119.462
417063100	-147.397
417063200	-121.154
417063300	-139.254
417063400	-122.186
417063500	-157.204
417063600	-124.209
417063700	-137.771
417063800	-125.96
417063900	-136.961
417064000	-119.499
417064100	-154.945
417064200	-125.295
417064300	-143.715
417064400	-123.277
417064500	-141.191
417064600	-123.013
417064700	-135.456
417064800	-123.095
417064900	-139.212
417065000	-121.151
417065100	-138.415
417065200	-123.689
417065300	-145.483
417065400	-123.525
417065500	-144.624
417065600	-125.138
417065700	-153.126
417065800	-124.59
417065900	-160.362
417066000	-123.001
417066100	-141.969
417066200	-124.327
417066300	-163.727
417066400	-124.581
417066500	-144.565
417066600	-123.495
417066700	-147.92
417066800	-124.579
417066900	-138.897
417067000	-124.12
417067100	-140.779
417067200	-123.426
417067300	-149.853
417067400	-122.71
417067500	-142.493
417067600	-120.296
417067700	-143.463
417067800	-123.248
417067900	-141.761
417068000	-124.47
417068100	-148.065
417068200	-123.536
417068300	-147.942
417068400	-126.137
417068500	-148.853
417068600	-122.535
417068700	-148.93
417068800	-123.253
417068900	-148.558
417069000	-123.095
417069100	-145.917
417069200	-122.097
417069300	-136.468
417069400	-124.361
417069500	-139.877
417069600	-123.683
417069700	-139.13
417069800	-120.516
417069900	-134.566
417070000	-125.336
417070100	-144.551
417070200	-122.755
417070300	-149.421
417070400	-122.755
417070500	-149.555
417070600	-124.392
417070700	-147.824
417070800	-124.194
417070900	-142.232
417071000	-123.532
417071100	-143.624
417071200	-122.605
417071300	-144.104
417071400	-121.781
417071500	-168.596
417071600	-122.443
417071700	-152.588
417071800	-125.914
417071900	-133.982
417072000	-123.026
417072100	-143.474
417072200	-124.385
417072300	-160.461
417072400	-122.404
417072500	-144.778
417072600	-125.689
417072700	-140.3
417072800	-123.151
417072900	-144.337
417073000	-120.763
417073100	-140.551
417073200	-124.062
417073300	-168.293
417073400	-123.412
417073500	-140.552
417073600	-123.963
417073700	-148.877
417073800	-123.884
417073900	-150.685
417074000	-121.817
417074100	-143.944
417074200	-124.313
417074300	-151.942
417074400	-122.927
417074500	-147.545
417074600	-124.05
417074700	-142.118
417074800	-124.739
417074900	-147.198
417075000	-124.855
417075100	-142.229
417075200	-125.344
417075300	-142.104
417075400	-120.325
417075500	-145.583
417075600	-121.674
417075700	-141.779
417075800	-123.452
417075900	-138.527
417076000	-121.345
417076100	-143.484
417076200	-123.65
417076300	-145.433
417076400	-124.238
417076500	-140.876
417076600	-123.865
417076700	-137.574
417076800	-124.218
417076900	-146.057
417077000	-125.682
417077100	-155.032
417077200	-123.48
417077300	-147.04
417077400	-121.297
417077500	-135.94
417077600	-121.299
417077700	-147.178
417077800	-123.078
417077900	-132.39
417078000	-120.362
417078100	-143.424
417078200	-121.306
417078300	-143.01
417078400	-122.896
417078500	-135.957
417078600	-124.421
417078700	-146.214
417078800	-121.633
417078900	-142.766
417079000	-125.657
417079100	-144.688
417079200	-125.412
417079300	-148.131
417079400	-125.006
417079500	-145.687
417079600	-123.478
417079700	-145.506
417079800	-123.502
417079900	-147.672
417080000	-124.095
417080100	-137.439
417080200	-123.109
417080300	-146.665
417080400	-125.724
417080500	-145.503
417080600	-124.189
417080700	-142.734
417080800	-120.121
417080900	-142.27
417081000	-124.982
417081100	-149.802
417081200	-123.885
417081300	-141.231
417081400	-123.891
417081500	-141.365
417081600	-123.859
417081700	-140.14
417081800	-122.293
417081900	-145.214
417082000	-123.567
417082100	-147.464
417082200	-125.034
417082300	-138.632
417082400	-124.043
417082500	-139.298
417082600	-124.085
417082700	-143.505
417082800	-123.649
417082900	-142.642
417083000	-122.091
417083100	-141.766
417083200	-121.608
417083300	-141.26
417083400	-124.915
417083500	-148.61
417083600	-122.695
417083700	-147.252
417083800	-125.314
417083900	-148.585
417084000	-124.63
417084100	-142.16
417084200	-123.413
417084300	-141.756
417084400	-123.413
417084500	-154.415
417084600	-126.017
417084700	-150.397
417084800	-125.427
417084900	-140.575
417085000	-126.532
417085100	-140.975
417085200	-123.738
417085300	-142.35
417085400	-124.726
417085500	-153.211
417085600	-121.642
417085700	-149.92
417085800	-123.129
417085900	-148.941
417086000	-123.983
417086100	-157.398
417086200	-124.549
417086300	-147.41
417086400	-125.645
417086500	-150.225
417086600	-123.475
417086700	-141.482
417086800	-122.561
417086900	-151.624
417087000	-124.487
417087100	-148.142
417087200	-125.603
417087300	-159.229
417087400	-126.337
417087500	-142.555
417087600	-122.16
417087700	-139.147
417087800	-122.438
417087900	-139.106
417088000	-121.59
417088100	-147.54
417088200	-119.618
417088300	-138.068
417088400	-125.133
417088500	-146.212
417088600	-124.045
417088700	-151.103
417088800	-122.578
417088900	-139.66
417089000	-123.011
417089100	-136.577
417089200	-121.616
417089300	-142.134
417089400	-125.124
417089500	-142.911
417089600	-124.592
417089700	-144.464
417089800	-123.505
417089900	-145.633
417090000	-119.126
417090100	-147.121
417090200	-123.973
417090300	-146.511
417090400	-123.391
417090500	-143.262
417090600	-120.226
417090700	-148.923
417090800	-125.119
417090900	-138.554
417091000	-123.328
417091100	-141.035
417091200	-122.545
417091300	-147.71
417091400	-125.162
417091500	-140.633
417091600	-123.703
417091700	-148.308
417091800	-120.344
417091900	-144.808
417092000	-122.261
417092100	-150.874
417092200	-125.498
417092300	-155.037
417092400	-124.659
417092500	-137.335
417092600	-122.017
417092700	-156.06
417092800	-125.096
417092900	-147.819
417093000	-126.43
417093100	-146.622
417093200	-124.783
417093300	-152.085
417093400	-121.582
417093500	-147.06
417093600	-123.663
417093700	-162.563
417093800	-122.168
417093900	-138.675
417094000	-122.171
417094100	-153.421
417094200	-121.569
417094300	-142.527
417094400	-126.4
417094500	-149.21
417094600	-125.471
417094700	-143.71
417094800	-123.915
417094900	-146.69
417095000	-126.135
417095100	-143.315
417095200	-124.096
417095300	-141.6
417095400	-121.348
417095500	-138.703
417095600	-124.769
417095700	-146.832
417095800	-123.629
417095900	-139.547
417096000	-122.853
417096100	-147.911
417096200	-124.441
417096300	-139.516
417096400	-123.956
417096500	-142.772
417096600	-123.958
417096700	-140.596
417096800	-124.463
417096900	-148.823
417097000	-121.053
417097100	-151.955
417097200	-121.124
417097300	-145.29
417097400	-122.213
417097500	-145.757
417097600	-122.226
417097700	-145.196
417097800	-123.76
417097900	-155.862
417098000	-125.066
417098100	-133.96
417098200	-123.824
417098300	-141.624
417098400	-126.381
417098500	-177.806
417098600	-124.294
417098700	-141.117
417098800	-125.27
417098900	-155.293
417099000	-125.181
417099100	-148.724
417099200	-122.41
417099300	-143.239
417099400	-122.901
417099500	-143.837
417099600	-123.602
417099700	-159.988
417099800	-125.311
417099900	-150.049
417100000	-123.451
417100100	-144.992
417100200	-122.69
417100300	-142.058
417100400	-123.064
417100500	-147.499
417100600	-122.995
417100700	-152.739
417100800	-122.92
417100900	-155.767
417101000	-122.938
417101100	-147.005
417101200	-121.779
417101300	-135.707
417101400	-122.475
417101500	-146.587
417101600	-122.82
417101700	-145.924
417101800	-126.734
417101900	-148.073
417102000	-124.685
417102100	-138.715
417102200	-123.378
417102300	-139.841
417102400	-122.717
417102500	-143.509
417102600	-123.167
417102700	-135.572
417102800	-123.149
417102900	-141.052
417103000	-125.307
417103100	-140.32
417103200	-118.465
417103300	-144.168
417103400	-124.929
417103500	-157.663
417103600	-121.125
417103700	-153.058
417103800	-121.66
417103900	-145.783
417104000	-121.813
417104100	-151.716
417104200	-123.915
417104300	-132.22
417104400	-122.877
417104500	-144.559
417104600	-125.352
417104700	-154.38
417104800	-122.249
417104900	-140.621
417105000	-119.65
417105100	-140.238
417105200	-124.392
417105300	-145.235
417105400	-124.17
417105500	-150.321
417105600	-123.207
417105700	-138.307
417105800	-125.268
417105900	-151.507
417106000	-125.751
417106100	-142.665
417106200	-122.006
417106300	-142.219
417106400	-122.797
417106500	-138.263
417106600	-123.473
417106700	-145.832
417106800	-123.886
417106900	-136.777
417107000	-121.12
417107100	-151.558
417107200	-125.752
417107300	-147.356
417107400	-122.639
417107500	-143.025
417107600	-125.688
417107700	-145.818
417107800	-121.965
417107900	-144.077
417108000	-123.44
417108100	-142.439
417108200	-123.686
417108300	-154.202
417108400	-123.68
417108500	-144.927
417108600	-124.078
417108700	-138.993
417108800	-124.412
417108900	-140.81
417109000	-120.816
417109100	-142.279
417109200	-126.257
417109300	-144.918
417109400	-125.901
417109500	-154.589
417109600	-123.687
417109700	-145.228
417109800	-127.509
417109900	-144.477
417110000	-121.725
417110100	-140.839
417110200	-122.607
417110300	-145.941
417110400	-121.821
417110500	-152.057
417110600	-123.537
417110700	-148.753
417110800	-124.275
417110900	-160.547
417111000	-121.366
417111100	-132.788
417111200	-123.241
417111300	-136.649
417111400	-123.637
417111500	-158.798
417111600	-124.49
417111700	-145.61
417111800	-120.965
417111900	-151.229
417112000	-120.835
417112100	-150.022
417112200	-121.381
417112300	-140.132
417112400	-124.268
417112500	-141.543
417112600	-121.267
417112700	-143.55
417112800	-125.246
417112900	-146.006
417113000	-123.744
417113100	-142.801
417113200	-121.838
417113300	-142.344
417113400	-123.458
417113500	-142.804
417113600	-124.191
417113700	-139.958
417113800	-123.364
417113900	-141.595
417114000	-125.33
417114100	-153.456
417114200	-125.205
417114300	-138.262
417114400	-122.382
417114500	-145.279
417114600	-122.812
417114700	-159.31
417114800	-122.955
417114900	-139.891
417115000	-122.263
417115100	-144.024
417115200	-121.947
417115300	-137.942
417115400	-122.715
417115500	-144.617
417115600	-122.107
417115700	-159.634
417115800	-122.742
417115900	-152.136
417116000	-124.361
417116100	-148.108
417116200	-122.57
417116300	-142.285
417116400	-123.291
417116500	-149.808
417116600	-123.699
417116700	-156.216
417116800	-124.1
417116900	-141.731
417117000	-125.396
417117100	-145.702
417117200	-121.442
417117300	-138.053
417117400	-120.966
417117500	-137.015
417117600	-123.107
417117700	-143.692
417117800	-124.141
417117900	-143.153
417118000	-122.104
417118100	-143.676
417118200	-120.139
417118300	-148.655
417118400	-126.264
417118500	-141.998
417118600	-122.469
417118700	-141.159
417118800	-123.961
417118900	-144.725
417119000	-122.537
417119100	-140.331
417119200	-124.744
417119300	-154.196
417119400	-124.376
417119500	-143.749
417119600	-124.338
417119700	-141.719
417119800	-124.23
417119900	-145.348
417120000	-125.604
417120100	-137.072
417120200	-126.081
417120300	-137.681
417120400	-126.695
417120500	-144.209
417120600	-125.376
417120700	-142.497
417120800	-124.591
417120900	-142.369
417121000	-122.533
417121100	-135.267
417121200	-124.128
417121300	-139.138
417121400	-119.985
417121500	-149.623
417121600	-121.648
417121700	-144.918
417121800	-121.471
417121900	-148.183
417122000	-125.505
417122100	-150.356
417122200	-119.533
417122300	-139.612
417122400	-122.847
417122500	-142.528
417122600	-123.353
417122700	-152.292
417122800	-122.079
417122900	-154.157
417123000	-125.506
417123100	-139.944
417123200	-123.913
417123300	-140.169
417123400	-124.725
417123500	-146.972
417123600	-122.232
417123700	-135.724
417123800	-124.136
417123900	-148.155
417124000	-125.28
417124100	-155.115
417124200	-122.792
417124300	-153.958
417124400	-122.798
417124500	-135.254
417124600	-122.883
417124700	-136.367
417124800	-123.013
417124900	-147.996
417125000	-120.907
417125100	-144.799
417125200	-124.516
417125300	-137.895
417125400	-122.151
417125500	-147.025
417125600	-124.797
417125700	-141.823
417125800	-121.108
417125900	-138.992
417126000	-123.537
417126100	-145.117
417126200	-122.977
417126300	-142.177
417126400	-120.926
417126500	-153.258
417126600	-124.245
417126700	-142.544
417126800	-124.464
417126900	-145.76
417127000	-123.599
417127100	-138.8
417127200	-122.046
417127300	-138.105
417127400	-122
417127500	-139.086
417127600	-121.715
417127700	-142.425
417127800	-124.322
417127900	-140.05
417128000	-125.33
417128100	-145.197
417128200	-122.222
417128300	-144.832
417128400	-123.482
417128500	-142.482
417128600	-120.399
417128700	-136.384
417128800	-126.577
417128900	-139.295
417129000	-122.092
417129100	-145.19
417129200	-124.506
417129300	-138.613
417129400	-120.674
417129500	-149.747
417129600	-121.779
417129700	-141.588
417129800	-123.783
417129900	-138.655
417130000	-123.256
417130100	-146.254
417130200	-123.258
417130300	-145.661
417130400	-125.036
417130500	-147.243
417130600	-123.276
417130700	-146.878
417130800	-125.071
417130900	-148.014
417131000	-122.057
417131100	-177.184
417131200	-123.451
417131300	-142.74
417131400	-123.145
417131500	-147.162
417131600	-124.405
417131700	-142.666
417131800	-123.292
417131900	-144.652
417132000	-123.136
417132100	-138.628
417132200	-122.704
417132300	-146.902
417132400	-125.142
417132500	-142.98
417132600	-123.015
417132700	-138.153
417132800	-121.766
417132900	-152.095
417133000	-127.261
417133100	-144.602
417133200	-125.513
417133300	-140.292
417133400	-122.906
417133500	-138.824
417133600	-122.762
417133700	-148.919
417133800	-125.791
417133900	-140.314
417134000	-122.661
417134100	-135.988
417134200	-122.189
417134300	-144.396
417134400	-124.494
417134500	-148.023
417134600	-121.861
417134700	-149.725
417134800	-123.855
417134900	-140.641
417135000	-123.333
417135100	-140.969
417135200	-122.383
417135300	-134.389
417135400	-124.594
417135500	-155.804
417135600	-124.99
417135700	-141.444
417135800	-125.242
417135900	-146.38
417136000	-123.91
417136100	-142.741
417136200	-122.479
417136300	-144.053
417136400	-120.262
417136500	-144.379
417136600	-122.337
417136700	-160.472
417136800	-122.527
417136900	-141.209
417137000	-124.487
417137100	-148.108
417137200	-122.512
417137300	-149.309
417137400	-125.106
417137500	-148.182
417137600	-124.195
417137700	-144.705
417137800	-122.272
417137900	-141.22
417138000	-122.523
417138100	-140.017
417138200	-126.402
417138300	-158.676
417138400	-122.922
417138500	-147.657
417138600	-122.761
417138700	-143.646
417138800	-123.832
417138900	-137.553
417139000	-125.121
417139100	-147.729
417139200	-123.114
417139300	-151.901
417139400	-124.325
417139500	-134.435
417139600	-122.105
417139700	-139.393
417139800	-122.21
417139900	-147.574
417140000	-124.052
417140100	-149.598
417140200	-122.829
417140300	-147.489
417140400	-121.007
417140500	-145.263
417140600	-123.382
417140700	-146.038
417140800	-122.915
417140900	-141.142
417141000	-123.193
417141100	-151.888
417141200	-123.164
417141300	-138.652
417141400	-124.743
417141500	-141.849
417141600	-126.699
417141700	-153.823
417141800	-125.141
417141900	-146.096
417142000	-124.082
417142100	-162.49
417142200	-124.052
417142300	-144.926
417142400	-124.015
417142500	-148.447
417142600	-124.016
417142700	-147.666
417142800	-126.475
417142900	-161.468
417143000	-125.779
417143100	-140.645
417143200	-124.992
417143300	-144.936
417143400	-123.522
417143500	-152.828
417143600	-123.827
417143700	-142.816
417143800	-122.879
417143900	-149.302
417144000	-121.878
417144100	-136.152
417144200	-124.999
417144300	-145.259
417144400	-123.67
417144500	-151.537
417144600	-124.105
417144700	-147.38
417144800	-121.212
417144900	-141.741
417145000	-124.053
417145100	-138.626
417145200	-124.225
417145300	-146.368
417145400	-122.399
417145500	-141.248
417145600	-121.743
417145700	-141.405
417145800	-123.974
417145900	-139.81
417146000	-122.064
417146100	-136.3
417146200	-121.726
417146300	-141.141
417146400	-124.487
417146500	-140.328
417146600	-122.019
417146700	-156.889
417146800	-121.149
417146900	-142.577
417147000	-126.656
417147100	-140.783
417147200	-121.156
417147300	-145.101
417147400	-124.821
417147500	-134.65
417147600	-126.895
417147700	-153.566
417147800	-122.939
417147900	-139.406
417148000	-122.968
417148100	-153.855
417148200	-123.85
417148300	-139.971
417148400	-125.071
417148500	-143.48
417148600	-123.334
417148700	-145.94
417148800	-122.504
417148900	-146.598
417149000	-124.345
417149100	-136.055
417149200	-123.322
417149300	-143.719
417149400	-123.317
417149500	-138.962
417149600	-123.917
417149700	-148.308
417149800	-123.606
417149900	-150.484
417150000	-122.763
417150100	-138.46
417150200	-123
417150300	-146.999
417150400	-126.073
417150500	-155.18
417150600	-123.419
417150700	-138.356
417150800	-123.396
417150900	-140.609
417151000	-122.215
417151100	-145.044
417151200	-123.557
417151300	-142.117
417151400	-122.593
417151500	-150.32
417151600	-124.828
417151700	-167.188
417151800	-124.732
417151900	-135.76
417152000	-119.441
417152100	-138.576
417152200	-121.966
417152300	-151.579
417152400	-122.871
417152500	-147.233
417152600	-121.071
417152700	-144.921
417152800	-123.882
417152900	-143.828
417153000	-126.798
417153100	-139.977
417153200	-124.238
417153300	-145.152
417153400	-122.447
417153500	-139.503
417153600	-124.611
417153700	-146.998
417153800	-124.394
417153900	-151.133
417154000	-124.819
417154100	-150.084
417154200	-122.237
417154300	-155.949
417154400	-123.271
417154500	-147.23
417154600	-124.07
417154700	-138.447
417154800	-121.566
417154900	-145.939
417155000	-123.883
417155100	-144.29
417155200	-125.05
417155300	-146.527
417155400	-122.793
417155500	-137.53
417155600	-123.399
417155700	-137.607
417155800	-125.6
417155900	-144.812
417156000	-123.989
417156100	-145.91
417156200	-124.92
417156300	-141.515
417156400	-120.83
417156500	-146.146
417156600	-123.249
417156700	-138.375
417156800	-122.667
417156900	-149.611
417157000	-122.129
417157100	-135.741
417157200	-122.813
417157300	-140.621
417157400	-122.539
417157500	-142.19
417157600	-125.547
417157700	-147.268
417157800	-122.527
417157900	-135.195
417158000	-123.844
417158100	-146.068
417158200	-123.546
417158300	-142.368
417158400	-122.875
417158500	-140.95
417158600	-124.343
417158700	-144.636
417158800	-121.586
417158900	-151.264
417159000	-123.443
417159100	-148.814
417159200	-123
417159300	-137.999
417159400	-123.786
417159500	-150.861
417159600	-123.139
417159700	-140.084
417159800	-123.086
417159900	-156.704
417160000	-124.844
417160100	-152.56
417160200	-124.188
417160300	-143.423
417160400	-125.429
417160500	-150.401
417160600	-123.624
417160700	-140.244
417160800	-124.517
417160900	-135.784
417161000	-126.195
417161100	-157.895
417161200	-122.702
417161300	-145.553
417161400	-123.044
417161500	-144.692
417161600	-123.144
417161700	-142.331
417161800	-123.092
417161900	-134.043
417162000	-123.016
417162100	-141.019
417162200	-123.655
417162300	-134.898
417162400	-122.91
417162500	-149.896
417162600	-125.21
417162700	-151.1
417162800	-124.873
417162900	-139.469
417163000	-122.967
417163100	-145.531
417163200	-124.088
417163300	-147.604
417163400	-124.007
417163500	-151.831
417163600	-123.971
417163700	-140.596
417163800	-123.115
417163900	-147.29
417164000	-124.561
417164100	-145.062
417164200	-120.72
417164300	-147.404
417164400	-125.76
417164500	-150.409
417164600	-122.569
417164700	-142.114
417164800	-123.71
417164900	-145.736
417165000	-125.231
417165100	-148.719
417165200	-122.186
417165300	-139.073
417165400	-126.13
417165500	-146.435
417165600	-123.314
417165700	-146.725
417165800	-124.936
417165900	-149.717
417166000	-122.615
417166100	-148.366
417166200	-122.442
417166300	-150.856
417166400	-122.6
417166500	-142.062
417166600	-122.208
417166700	-147.285
417166800	-123.449
417166900	-144.851
417167000	-124.258
417167100	-150.82
417167200	-121.189
417167300	-142.963
417167400	-126.438
417167500	-143.42
417167600	-124.791
417167700	-155.306
417167800	-124.311
417167900	-144.319
417168000	-122.968
417168100	-140.265
417168200	-120.136
417168300	-141.284
417168400	-122.127
417168500	-142.579
417168600	-125.332
417168700	-139.534
417168800	-120.513
417168900	-144.502
417169000	-125.64
417169100	-149.665
417169200	-124.62
417169300	-139.188
417169400	-124.204
417169500	-136.672
417169600	-126.419
417169700	-147.784
417169800	-124.732
417169900	-144.477
417170000	-122.869
417170100	-144.725
417170200	-124.893
417170300	-156.618
417170400	-123.932
417170500	-141.45
417170600	-124.589
417170700	-139.258
417170800	-122.298
417170900	-141.661
417171000	-125.349
417171100	-137.034
417171200	-122.579
417171300	-136.937
417171400	-121.886
417171500	-135.843
417171600	-123.837
417171700	-147.027
417171800	-123.733
417171900	-143.964
417172000	-124.331
417172100	-135.381
417172200	-123.064
417172300	-150.323
417172400	-126.234
417172500	-144.888
417172600	-124.027
417172700	-141.056
417172800	-124.269
417172900	-144.83
417173000	-124.377
417173100	-142.655
417173200	-122.491
417173300	-138.416
417173400	-121.883
417173500	-153.928
417173600	-122.897
417173700	-145.227
417173800	-124.822
417173900	-141.715
417174000	-124.544
417174100	-135.611
417174200	-125.09
417174300	-142.69
417174400	-124.522
417174500	-150.365
417174600	-123.203
417174700	-143.287
417174800	-125.041
417174900	-150.348
417175000	-125.333
417175100	-145.805
417175200	-125.319
417175300	-147.095
417175400	-122.861
417175500	-156.174
417175600	-125.422
417175700	-149.461
417175800	-124.536
417175900	-140.728
417176000	-123.116
417176100	-136.442
417176200	-124.279
417176300	-146.071
417176400	-120.653
417176500	-136.056
417176600	-122.389
417176700	-143.044
417176800	-123.846
417176900	-146.63
417177000	-122.174
417177100	-140.335
417177200	-123.956
417177300	-154.61
417177400	-120.491
417177500	-149.324
417177600	-121.856
417177700	-139.425
417177800	-123.775
417177900	-148.805
417178000	-124.01
417178100	-141.847
417178200	-124.576
417178300	-138.823
417178400	-123.613
417178500	-152.394
417178600	-124.264
417178700	-141.525
417178800	-122.402
417178900	-139.761
417179000	-121.079
417179100	-140.192
417179200	-121.089
417179300	-139.396
417179400	-120.303
417179500	-144.858
417179600	-124.752
417179700	-149.138
417179800	-124.322
417179900	-160.281
417180000	-124.785
417180100	-141.918
417180200	-122.627
417180300	-145.424
417180400	-124.778
417180500	-143.729
417180600	-123.495
417180700	-141.497
417180800	-125.076
417180900	-145.904
417181000	-122.638
417181100	-145.957
417181200	-123.349
417181300	-148.68
417181400	-123.124
417181500	-146.422
417181600	-124.138
417181700	-152.525
417181800	-124.015
417181900	-135.552
417182000	-123.556
417182100	-140.942
417182200	-123.501
417182300	-138.415
417182400	-122.947
417182500	-150.564
417182600	-126.038
417182700	-136.645
417182800	-126.16
417182900	-144.739
417183000	-124.661
417183100	-151.44
417183200	-121.815
417183300	-142.658
417183400	-123.986
417183500	-161.107
417183600	-123.934
417183700	-139.028
417183800	-121.564
417183900	-141.167
417184000	-125.424
417184100	-143.985
417184200	-126.829
417184300	-147.523
417184400	-126.188
417184500	-141.022
417184600	-124.712
417184700	-156.631
417184800	-125.307
417184900	-138.604
417185000	-125.492
417185100	-141.746
417185200	-122.117
417185300	-140.523
417185400	-125.9
417185500	-157.614
417185600	-125.005
417185700	-151.681
417185800	-123.968
417185900	-135.211
417186000	-119.592
417186100	-153.321
417186200	-123.71
417186300	-141.102
417186400	-122.823
417186500	-140.336
417186600	-123.824
417186700	-139.756
417186800	-124.204
417186900	-144.964
417187000	-123.067
417187100	-147.18
417187200	-124.489
417187300	-152.745
417187400	-120.613
417187500	-153.969
417187600	-123.974
417187700	-138.169
417187800	-123.343
417187900	-138.563
417188000	-122.818
417188100	-147.519
417188200	-125.12
417188300	-154.545
417188400	-121.548
417188500	-155.374
417188600	-124.533
417188700	-158.565
417188800	-123.73
417188900	-139.398
417189000	-122.985
417189100	-149.685
417189200	-122.818
417189300	-143.02
417189400	-125.171
417189500	-136.994
417189600	-124.998
417189700	-150.094
417189800	-124.396
417189900	-140.661
417190000	-120.488
417190100	-146.451
417190200	-125.311
417190300	-133.413
417190400	-122.778
417190500	-159.285
417190600	-123.964
417190700	-146.475
417190800	-124.112
417190900	-142.732
417191000	-124.945
417191100	-145.617
417191200	-120.651
417191300	-146.242
417191400	-126.236
417191500	-146.871
417191600	-126.462
417191700	-145.269
417191800	-123.25
417191900	-154.157
417192000	-121.498
417192100	-145.076
417192200	-123.569
417192300	-154.081
417192400	-124.588
417192500	-134.862
417192600	-120.5
417192700	-143.472
417192800	-121.627
417192900	-142.669
417193000	-124.015
417193100	-147.249
417193200	-125.197
417193300	-141.491
417193400	-122.749
417193500	-149.097
417193600	-125.629
417193700	-142.745
417193800	-123.714
417193900	-144.225
417194000	-124.645
417194100	-143.333
417194200	-124.922
417194300	-149.037
417194400	-126.234
417194500	-144.718
417194600	-123.159
417194700	-146.399
417194800	-122.24
417194900	-142.655
417195000	-125.014
417195100	-139.606
417195200	-122.22
417195300	-136.384
417195400	-124.703
417195500	-145.495
417195600	-123.853
417195700	-148.08
417195800	-122.199
417195900	-144.477
417196000	-121.814
417196100	-151.721
417196200	-124.213
417196300	-143.685
417196400	-125.727
417196500	-139.717
417196600	-124.574
417196700	-156.374
417196800	-121.155
417196900	-170.309
417197000	-124.673
417197100	-139.846
417197200	-122.607
417197300	-136.883
417197400	-122.349
417197500	-141.221
417197600	-124.288
417197700	-140.862
417197800	-125.366
417197900	-147.301
417198000	-127.648
417198100	-141.956
417198200	-125.718
417198300	-148.667
417198400	-125.144
417198500	-158.473
417198600	-124.957
417198700	-167.766
417198800	-122.163
417198900	-141.146
417199000	-125.2
417199100	-144.354
417199200	-120.986
417199300	-145.424
417199400	-122.877
417199500	-141.218
417199600	-121.104
417199700	-145.835
417199800	-124.981
417199900	-143.996
417200000	-123.324
417200100	-150.45
417200200	-125.807
417200300	-141.485
417200400	-126.102
417200500	-141.321
417200600	-122.873
417200700	-155.2
417200800	-124.808
417200900	-155.791
417201000	-124.166
417201100	-141.84
417201200	-125.05
417201300	-135.666
417201400	-122.954
417201500	-147.438
417201600	-123.204
417201700	-146.135
417201800	-124.871
417201900	-145.931
417202000	-125.232
417202100	-149.263
417202200	-124.994
417202300	-144.893
417202400	-126.446
417202500	-151.791
417202600	-123.862
417202700	-151.473
417202800	-120.284
417202900	-145.589
417203000	-123.097
417203100	-150.627
417203200	-124.512
417203300	-147.067
417203400	-124.655
417203500	-143.836
417203600	-124.356
417203700	-149.442
417203800	-122.547
417203900	-140.756
417204000	-123.115
417204100	-162.539
417204200	-124.202
417204300	-150.688
417204400	-125.016
417204500	-138.972
417204600	-123.375
417204700	-146.148
417204800	-122.723
417204900	-152.073
417205000	-125.648
417205100	-142.524
417205200	-125.735
417205300	-143.729
417205400	-122.6
417205500	-137.28
417205600	-123.41
417205700	-139.576
417205800	-121.075
417205900	-150.224
417206000	-122.927
417206100	-138.042
417206200	-124.002
417206300	-137.802
417206400	-124.698
417206500	-140.205
417206600	-123.215
417206700	-152.47
417206800	-125.103
417206900	-142.611
417207000	-125.034
417207100	-149.719
417207200	-123.001
417207300	-148.711
417207400	-124.372
417207500	-145.046
417207600	-124.261
417207700	-157.393
417207800	-125.924
417207900	-142.126
417208000	-123.08
417208100	-137.476
417208200	-124.237
417208300	-138.21
417208400	-124.448
417208500	-144.926
417208600	-123.173
417208700	-143.177
417208800	-123.647
417208900	-136.741
417209000	-122.869
417209100	-151.93
417209200	-121.358
417209300	-143.382
417209400	-122.297
417209500	-140.262
417209600	-123.741
417209700	-141.595
417209800	-124.042
417209900	-150.48
417210000	-123.487
417210100	-135.387
417210200	-124.383
417210300	-147.075
417210400	-126.229
417210500	-149.239
417210600	-123.871
417210700	-166.22
417210800	-122.353
417210900	-144.837
417211000	-123.221
417211100	-142.627
417211200	-123.603
417211300	-146.997
417211400	-123.64
417211500	-149.722
417211600	-127.256
417211700	-145.089
417211800	-122.433
417211900	-154.29
417212000	-120.889
417212100	-149.144
417212200	-125.638
417212300	-146.202
417212400	-122.923
417212500	-141.167
417212600	-125.464
417212700	-146.891
417212800	-125.587
417212900	-141.082
417213000	-124.108
417213100	-140.489
417213200	-127.065
417213300	-148.075
417213400	-123.644
417213500	-141.28
417213600	-124.069
417213700	-141.794
417213800	-122.338
417213900	-160.58
417214000	-124.083
417214100	-138.134
417214200	-124.468
417214300	-151.869
417214400	-123.942
417214500	-144.731
417214600	-123.119
417214700	-144.982
417214800	-122.577
417214900	-145.084
417215000	-126.04
417215100	-151.751
417215200	-123.616
417215300	-151.102
417215400	-127.165
417215500	-146.337
417215600	-122.899
417215700	-153.561
417215800	-123.584
417215900	-144.793
417216000	-123.467
417216100	-147.139
417216200	-126.157
417216300	-140.561
417216400	-122.645
417216500	-138.423
417216600	-123.599
417216700	-145.7
417216800	-122.286
417216900	-148.901
417217000	-121.728
417217100	-150.333
417217200	-121.431
417217300	-133.381
417217400	-121.789
417217500	-143.579
417217600	-124.258
417217700	-143.635
417217800	-125.995
417217900	-153.011
417218000	-123.16
417218100	-137.595
417218200	-122.329
417218300	-142.423
417218400	-125.989
417218500	-154.049
417218600	-124.462
417218700	-148.499
417218800	-123.967
417218900	-144.796
417219000	-124.011
417219100	-144.983
417219200	-125.898
417219300	-146.058
417219400	-124.484
417219500	-155.045
417219600	-123.163
417219700	-141.622
417219800	-125.281
417219900	-146.391
417220000	-121.376
417220100	-139.358
417220200	-123.39
417220300	-138.796
417220400	-123.888
417220500	-149.218
417220600	-120.692
417220700	-147.163
417220800	-122.694
417220900	-138.936
417221000	-123.681
417221100	-140.181
417221200	-126.463
417221300	-147.791
417221400	-124.893
417221500	-154.657
417221600	-124.571
417221700	-161.361
417221800	-123.737
417221900	-141.48
417222000	-124.329
417222100	-148.646
417222200	-122.871
417222300	-148.919
417222400	-123.296
417222500	-141.086
417222600	-123.522
417222700	-143.812
417222800	-125.11
417222900	-146.918
417223000	-124.562
417223100	-147.865
417223200	-124.107
417223300	-153.254
417223400	-123.154
417223500	-140.987
417223600	-121.48
417223700	-148.72
417223800	-125.327
417223900	-145.765
417224000	-123.919
417224100	-150.936
417224200	-125.179
417224300	-139.584
417224400	-121.816
417224500	-142.404
417224600	-125.112
417224700	-139.066
417224800	-123.859
417224900	-143.501
417225000	-122.349
417225100	-137.589
417225200	-122.307
417225300	-144.41
417225400	-123.363
417225500	-149.452
417225600	-122.113
417225700	-144.44
417225800	-123.684
417225900	-144.54
417226000	-123.692
417226100	-165.875
417226200	-123.321
417226300	-137.407
417226400	-122.663
417226500	-145.507
417226600	-120.459
417226700	-144.903
417226800	-123.302
417226900	-135.888
417227000	-121.25
417227100	-146.777
417227200	-124.009
417227300	-142.05
417227400	-124.145
417227500	-148.928
417227600	-124.024
417227700	-144.403
417227800	-124.257
417227900	-150.647
417228000	-123.586
417228100	-142.305
417228200	-124.822
417228300	-138.146
417228400	-121.639
417228500	-145.281
417228600	-125.135
417228700	-137.094
417228800	-125.063
417228900	-144.414
417229000	-122.563
417229100	-144.319
417229200	-123.519
417229300	-141.124
417229400	-123.887
417229500	-140.882
417229600	-121.164
417229700	-144.127
417229800	-123.236
417229900	-145.438
417230000	-125.051
417230100	-140.03
417230200	-122.44
417230300	-151.204
417230400	-121.281
417230500	-142.056
417230600	-123.608
417230700	-144.611
417230800	-122.145
417230900	-150.825
417231000	-123.343
417231100	-147.242
417231200	-124.998
417231300	-156.694
417231400	-124.151
417231500	-143.764
417231600	-125.072
417231700	-153.932
417231800	-122.823
417231900	-143.896
417232000	-121.96
417232100	-148.94
417232200	-122.347
417232300	-143.088
417232400	-126.379
417232500	-143.438
417232600	-125.247
417232700	-141.486
417232800	-121.919
417232900	-145.348
417233000	-125.458
417233100	-145.535
417233200	-123.131
417233300	-142.089
417233400	-120.624
417233500	-136.869
417233600	-123.06
417233700	-143.015
417233800	-120.481
417233900	-141.951
417234000	-124.642
417234100	-150.074
417234200	-122.483
417234300	-140.086
417234400	-123.972
417234500	-159.798
417234600	-123.537
417234700	-146.156
417234800	-121.397
417234900	-146.378
417235000	-123.147
417235100	-143.502
417235200	-122.589
417235300	-147.882
417235400	-121.972
417235500	-143.221
417235600	-122.906
417235700	-140.023
417235800	-127.102
417235900	-137.109
417236000	-123.151
417236100	-148.474
417236200	-124.427
417236300	-138.35
417236400	-122.05
417236500	-143.196
417236600	-123.222
417236700	-135.72
417236800	-122.709
417236900	-140.983
417237000	-125.818
417237100	-136.298
417237200	-124.558
417237300	-144.755
417237400	-126.091
417237500	-146.813
417237600	-122.339
417237700	-149.306
417237800	-124.916
417237900	-152.222
417238000	-123.14
417238100	-143.469
417238200	-123.325
417238300	-148.951
417238400	-123.081
417238500	-145.801
417238600	-123.489
417238700	-152.608
417238800	-123.422
417238900	-147.165
417239000	-121.534
417239100	-147.669
417239200	-125.238
417239300	-143.929
417239400	-124.844
417239500	-146.807
417239600	-124.493
417239700	-139.692
417239800	-126.09
417239900	-144.461
417240000	-122.916
417240100	-150.108
417240200	-123.872
417240300	-146.106
417240400	-121.909
417240500	-149.445
417240600	-123.428
417240700	-142.148
417240800	-124.313
417240900	-143.38
417241000	-125.715
417241100	-144.531
417241200	-122.671
417241300	-143.545
417241400	-123.156
417241500	-144.267
417241600	-121.31
417241700	-138.263
417241800	-121.655
417241900	-143.255
417242000	-121.576
417242100	-152.794
417242200	-124.299
417242300	-145.101
417242400	-120.997
417242500	-144.052
417242600	-122.245
417242700	-139.643
417242800	-121.58
417242900	-137.489
417243000	-123.574
417243100	-145.65
417243200	-124.079
417243300	-147.475
417243400	-123.353
417243500	-145.775
417243600	-122.72
417243700	-150.77
417243800	-124.094
417243900	-146.123
417244000	-123.183
417244100	-149.115
417244200	-124.987
417244300	-149.847
417244400	-123.344
417244500	-139.734
417244600	-122.622
417244700	-142.896
417244800	-123.944
417244900	-145.479
417245000	-123.644
417245100	-140.489
417245200	-123.528
417245300	-142.69
417245400	-124.508
417245500	-143.886
417245600	-124.831
417245700	-139.316
417245800	-121.749
417245900	-139.141
417246000	-122.247
417246100	-148.19
417246200	-123.998
417246300	-139.056
417246400	-121.31
417246500	-150.868
417246600	-121.353
417246700	-145.129
417246800	-123.409
417246900	-145.156
417247000	-124.371
417247100	-142.65
417247200	-123.174
417247300	-146.37
417247400	-123.808
417247500	-143.963
417247600	-121.583
417247700	-146.622
417247800	-124.572
417247900	-144.027
417248000	-123.068
417248100	-144.438
417248200	-122.592
417248300	-138.72
417248400	-122.651
417248500	-156.67
417248600	-123.211
417248700	-143.378
417248800	-121.242
417248900	-142.294
417249000	-118.619
417249100	-147.083
417249200	-125.295
417249300	-142.087
417249400	-124.872
417249500	-152.292
417249600	-123.521
417249700	-147.813
417249800	-123.465
[truncated: 18,002 more rows]
