# Supplementary material for: Passive frequency comb generation at radiofrequency for ranging applications
Source: Nat Commun. 2024 Apr 2;15:2844. doi: 10.1038/s41467-024-46940-2 (PMC10987526; doi:10.1038/s41467-024-46940-2)
Supplement: Supplementary file 5 — Source Data [file 41467_2024_46940_MOESM5_ESM.zip › Figure3_Data/836_10MHz_-09_20dBm.xlsx]

## Sheet: Sheet1
frequency (Hz)	power (dBm)
417050000	-125.163
417050100	-143.393
417050200	-119.762
417050300	-145.042
417050400	-123.209
417050500	-152.783
417050600	-121.315
417050700	-142.127
417050800	-124.657
417050900	-148.94
417051000	-123.665
417051100	-144.183
417051200	-121.827
417051300	-155.347
417051400	-123.192
417051500	-141.602
417051600	-125.852
417051700	-173.173
417051800	-123.806
417051900	-153.306
417052000	-124.596
417052100	-158.632
417052200	-123.01
417052300	-158.842
417052400	-124.627
417052500	-150.065
417052600	-121.99
417052700	-143.093
417052800	-125.445
417052900	-142.463
417053000	-123.161
417053100	-147.193
417053200	-123.998
417053300	-145.813
417053400	-123.508
417053500	-140.144
417053600	-121.689
417053700	-142.354
417053800	-123.884
417053900	-142.955
417054000	-122.917
417054100	-140.806
417054200	-123.552
417054300	-138.82
417054400	-125.256
417054500	-139.383
417054600	-125.303
417054700	-145.232
417054800	-121.479
417054900	-149.212
417055000	-122.09
417055100	-164.991
417055200	-123.49
417055300	-141.946
417055400	-124.504
417055500	-143.26
417055600	-122.726
417055700	-148.434
417055800	-125.773
417055900	-145.699
417056000	-125.539
417056100	-143.406
417056200	-122.991
417056300	-142.793
417056400	-121.521
417056500	-146.908
417056600	-123.21
417056700	-158.95
417056800	-125.152
417056900	-142.697
417057000	-123.023
417057100	-143.274
417057200	-120.211
417057300	-146.136
417057400	-123.591
417057500	-141.901
417057600	-125.256
417057700	-141.703
417057800	-125.649
417057900	-140.299
417058000	-122.231
417058100	-149.022
417058200	-124.654
417058300	-140.771
417058400	-123.201
417058500	-152.417
417058600	-124.305
417058700	-150.113
417058800	-124.274
417058900	-142.976
417059000	-124.198
417059100	-142.861
417059200	-123.312
417059300	-141.844
417059400	-124.19
417059500	-150.657
417059600	-123.078
417059700	-148.483
417059800	-122.616
417059900	-134.15
417060000	-122.242
417060100	-151.895
417060200	-124.008
417060300	-154.406
417060400	-122.186
417060500	-152.641
417060600	-121.625
417060700	-142.235
417060800	-124.223
417060900	-150.305
417061000	-123.191
417061100	-144.11
417061200	-122.78
417061300	-144.132
417061400	-123.634
417061500	-151.314
417061600	-122.774
417061700	-142.143
417061800	-122.71
417061900	-139.485
417062000	-124.3
417062100	-141.022
417062200	-123.835
417062300	-139.036
417062400	-123.696
417062500	-143.151
417062600	-121.951
417062700	-143.075
417062800	-123.147
417062900	-147.832
417063000	-124.286
417063100	-149.532
417063200	-121.615
417063300	-139.698
417063400	-124.212
417063500	-135.183
417063600	-122.65
417063700	-140.654
417063800	-125.841
417063900	-142.123
417064000	-125.695
417064100	-151.587
417064200	-124.12
417064300	-150.946
417064400	-124.983
417064500	-148.032
417064600	-123.433
417064700	-146.739
417064800	-126.859
417064900	-142.916
417065000	-123.745
417065100	-140.899
417065200	-123.203
417065300	-141.077
417065400	-121.403
417065500	-137.217
417065600	-121.251
417065700	-142.02
417065800	-124.062
417065900	-138.1
417066000	-126.644
417066100	-135.515
417066200	-123.809
417066300	-142.873
417066400	-124.116
417066500	-151.375
417066600	-122.142
417066700	-141.392
417066800	-124.244
417066900	-144.053
417067000	-124.419
417067100	-147.932
417067200	-125.82
417067300	-145.835
417067400	-123.983
417067500	-146.348
417067600	-125.166
417067700	-142.356
417067800	-124.781
417067900	-146.753
417068000	-125.763
417068100	-152.204
417068200	-121.59
417068300	-155.48
417068400	-124.016
417068500	-143.698
417068600	-121.463
417068700	-136.466
417068800	-125.142
417068900	-144.655
417069000	-124.78
417069100	-154.805
417069200	-121.628
417069300	-154.993
417069400	-123.269
417069500	-146.126
417069600	-124.902
417069700	-145.076
417069800	-124.131
417069900	-143.78
417070000	-123.136
417070100	-155.475
417070200	-121.443
417070300	-150.889
417070400	-123.834
417070500	-142.697
417070600	-120.603
417070700	-148.177
417070800	-124.264
417070900	-135.752
417071000	-124.725
417071100	-142.642
417071200	-124.563
417071300	-145.486
417071400	-126.045
417071500	-145.5
417071600	-126.63
417071700	-136.917
417071800	-121.978
417071900	-142.752
417072000	-121.451
417072100	-148.648
417072200	-124.154
417072300	-138.318
417072400	-124.83
417072500	-137.213
417072600	-125.25
417072700	-149.127
417072800	-123.785
417072900	-147.171
417073000	-124.563
417073100	-142.147
417073200	-123.76
417073300	-147.224
417073400	-122.958
417073500	-142.95
417073600	-123.736
417073700	-147.005
417073800	-123.626
417073900	-136.366
417074000	-121.65
417074100	-147.445
417074200	-123.174
417074300	-148.104
417074400	-124.047
417074500	-143.432
417074600	-125.011
417074700	-148.133
417074800	-124.628
417074900	-138.727
417075000	-123.4
417075100	-134.973
417075200	-122.573
417075300	-145.905
417075400	-123.021
417075500	-146.209
417075600	-122.177
417075700	-155.875
417075800	-122.201
417075900	-141.745
417076000	-123.038
417076100	-141.872
417076200	-122.243
417076300	-142.577
417076400	-124.356
417076500	-141.539
417076600	-124.425
417076700	-144.957
417076800	-125.096
417076900	-144.968
417077000	-122.449
417077100	-142.562
417077200	-121.566
417077300	-136.212
417077400	-121.066
417077500	-155.087
417077600	-125.827
417077700	-145.228
417077800	-125.115
417077900	-156.245
417078000	-122.927
417078100	-161.902
417078200	-123.914
417078300	-159.139
417078400	-123.984
417078500	-148.317
417078600	-123.546
417078700	-139.836
417078800	-125.212
417078900	-141.525
417079000	-122.459
417079100	-138.834
417079200	-121.275
417079300	-149.426
417079400	-124.18
417079500	-160.707
417079600	-125.131
417079700	-157.635
417079800	-122.733
417079900	-147.927
417080000	-121.123
417080100	-136.63
417080200	-121.758
417080300	-147.105
417080400	-125.097
417080500	-147.359
417080600	-125.124
417080700	-147.083
417080800	-125.806
417080900	-144.917
417081000	-124.084
417081100	-142.619
417081200	-124.953
417081300	-153.215
417081400	-120.74
417081500	-138.885
417081600	-123.002
417081700	-140.983
417081800	-124.695
417081900	-144.072
417082000	-122.746
417082100	-141.242
417082200	-123.733
417082300	-152.95
417082400	-125.432
417082500	-147.647
417082600	-123.059
417082700	-151.676
417082800	-124.789
417082900	-142.159
417083000	-123.786
417083100	-151.579
417083200	-122.681
417083300	-148.214
417083400	-121.781
417083500	-157.304
417083600	-123.397
417083700	-146.056
417083800	-123.919
417083900	-141.938
417084000	-122.622
417084100	-145.405
417084200	-121.253
417084300	-142.059
417084400	-123.157
417084500	-150.773
417084600	-122.572
417084700	-134.805
417084800	-122.669
417084900	-137.431
417085000	-123.05
417085100	-139.939
417085200	-124.109
417085300	-159.029
417085400	-120.49
417085500	-148.562
417085600	-124.44
417085700	-145.419
417085800	-125.372
417085900	-137.563
417086000	-124.706
417086100	-134.804
417086200	-123.313
417086300	-142.256
417086400	-120.364
417086500	-143.429
417086600	-124.162
417086700	-152.359
417086800	-124.101
417086900	-148.946
417087000	-125.307
417087100	-140.313
417087200	-121.783
417087300	-149.113
417087400	-125.807
417087500	-148.67
417087600	-124.229
417087700	-152.328
417087800	-124.77
417087900	-148.102
417088000	-125.526
417088100	-143.94
417088200	-123.337
417088300	-144.444
417088400	-123.372
417088500	-139.723
417088600	-123.867
417088700	-147.472
417088800	-124.869
417088900	-153.266
417089000	-124.251
417089100	-145.915
417089200	-126.415
417089300	-144.374
417089400	-125.128
417089500	-141.05
417089600	-126.008
417089700	-145.333
417089800	-123.254
417089900	-143.003
417090000	-124.546
417090100	-144.233
417090200	-128.514
417090300	-144.71
417090400	-122.783
417090500	-157.191
417090600	-122.589
417090700	-139.56
417090800	-123.765
417090900	-144.563
417091000	-123.594
417091100	-150.226
417091200	-124.61
417091300	-143.739
417091400	-123.481
417091500	-145.361
417091600	-121.971
417091700	-147.622
417091800	-125.14
417091900	-138.375
417092000	-121.399
417092100	-150.18
417092200	-125.678
417092300	-146.913
417092400	-122.074
417092500	-140.904
417092600	-124.174
417092700	-137.669
417092800	-120.919
417092900	-141.573
417093000	-123.864
417093100	-148.418
417093200	-121.094
417093300	-132.573
417093400	-121.081
417093500	-147.494
417093600	-121.764
417093700	-141.495
417093800	-122.219
417093900	-148.974
417094000	-127.356
417094100	-150.268
417094200	-122.952
417094300	-157.799
417094400	-120.184
417094500	-140.664
417094600	-122.738
417094700	-143.654
417094800	-124.896
417094900	-141.589
417095000	-122.05
417095100	-146.619
417095200	-121.017
417095300	-155.639
417095400	-121.285
417095500	-146.127
417095600	-122.226
417095700	-144.694
417095800	-122.538
417095900	-141.903
417096000	-123.82
417096100	-149.275
417096200	-123.685
417096300	-144.703
417096400	-125.963
417096500	-145.946
417096600	-121.574
417096700	-145.811
417096800	-125.21
417096900	-145.082
417097000	-121.235
417097100	-138.079
417097200	-126.911
417097300	-149.906
417097400	-125.328
417097500	-141.047
417097600	-123.615
417097700	-147.101
417097800	-123.022
417097900	-145.689
417098000	-125.677
417098100	-148.381
417098200	-123.741
417098300	-145.654
417098400	-122.54
417098500	-139.277
417098600	-122.41
417098700	-153.085
417098800	-125.438
417098900	-146.953
417099000	-121.91
417099100	-142.862
417099200	-123.923
417099300	-156.825
417099400	-123.493
417099500	-141.024
417099600	-120.397
417099700	-152.689
417099800	-124.196
417099900	-146.314
417100000	-123.9
417100100	-144.248
417100200	-122.365
417100300	-141.3
417100400	-125.077
417100500	-140.275
417100600	-124.611
417100700	-138.008
417100800	-123.618
417100900	-148.2
417101000	-124.203
417101100	-143.961
417101200	-121.61
417101300	-137.644
417101400	-124.718
417101500	-153.634
417101600	-125.039
417101700	-140.897
417101800	-122.448
417101900	-138.519
417102000	-123.938
417102100	-139.916
417102200	-121.776
417102300	-165.939
417102400	-126.257
417102500	-151.555
417102600	-122.885
417102700	-143.205
417102800	-125.653
417102900	-141.426
417103000	-126.66
417103100	-134.014
417103200	-125.035
417103300	-141.229
417103400	-123.2
417103500	-144.586
417103600	-124.992
417103700	-150.582
417103800	-121.639
417103900	-145.93
417104000	-123.211
417104100	-147.2
417104200	-122.961
417104300	-141.228
417104400	-125.943
417104500	-143.592
417104600	-124.136
417104700	-139.02
417104800	-123.38
417104900	-140.904
417105000	-124.584
417105100	-150.034
417105200	-123.05
417105300	-150.828
417105400	-122.335
417105500	-139.545
417105600	-120.914
417105700	-142.188
417105800	-124.149
417105900	-142.854
417106000	-125.835
417106100	-143.51
417106200	-122.104
417106300	-144.819
417106400	-125.375
417106500	-138.945
417106600	-123.291
417106700	-146.221
417106800	-122.636
417106900	-141.58
417107000	-124.032
417107100	-140.493
417107200	-123.727
417107300	-142.021
417107400	-124.39
417107500	-141.824
417107600	-124.392
417107700	-135.882
417107800	-121.752
417107900	-140.364
417108000	-123.474
417108100	-149.45
417108200	-122.764
417108300	-146.189
417108400	-122.358
417108500	-137.467
417108600	-123.031
417108700	-143.362
417108800	-122.058
417108900	-147.45
417109000	-124.21
417109100	-148.987
417109200	-121.568
417109300	-141.385
417109400	-122.918
417109500	-142.177
417109600	-124.207
417109700	-147.354
417109800	-124.217
417109900	-138.276
417110000	-120.487
417110100	-139.658
417110200	-124.076
417110300	-153.331
417110400	-124.324
417110500	-145.895
417110600	-122.117
417110700	-137.86
417110800	-123.887
417110900	-148.545
417111000	-121.374
417111100	-141.393
417111200	-123.36
417111300	-152.98
417111400	-124.308
417111500	-145.677
417111600	-123.33
417111700	-140.922
417111800	-125.461
417111900	-156.743
417112000	-124.569
417112100	-154.663
417112200	-124.968
417112300	-140.784
417112400	-124.01
417112500	-149.592
417112600	-122.332
417112700	-139.475
417112800	-125.324
417112900	-147.863
417113000	-124.429
417113100	-150.55
417113200	-125.18
417113300	-138.297
417113400	-126.222
417113500	-156.519
417113600	-121.747
417113700	-143.365
417113800	-121.586
417113900	-135.611
417114000	-121.091
417114100	-161.996
417114200	-124.741
417114300	-178.694
417114400	-122.294
417114500	-138.144
417114600	-121.483
417114700	-142.912
417114800	-122.666
417114900	-173.018
417115000	-128.182
417115100	-144.972
417115200	-124.735
417115300	-136.592
417115400	-122.613
417115500	-155.521
417115600	-123.826
417115700	-155.438
417115800	-126.745
417115900	-142.091
417116000	-124.666
417116100	-148.379
417116200	-123.037
417116300	-146.912
417116400	-124.071
417116500	-145.825
417116600	-123.605
417116700	-139.738
417116800	-120.556
417116900	-140.483
417117000	-124.024
417117100	-137.059
417117200	-125.985
417117300	-137.158
417117400	-126.824
417117500	-145.126
417117600	-123.806
417117700	-140.9
417117800	-125.268
417117900	-157.939
417118000	-122.118
417118100	-146.625
417118200	-125.377
417118300	-147.813
417118400	-123.561
417118500	-142.027
417118600	-124.568
417118700	-153.34
417118800	-122.414
417118900	-144.044
417119000	-122.959
417119100	-148.436
417119200	-124.452
417119300	-146.802
417119400	-123.077
417119500	-141.024
417119600	-123.783
417119700	-152.463
417119800	-123.784
417119900	-151.882
417120000	-124.346
417120100	-141.457
417120200	-124.347
417120300	-140.47
417120400	-125.099
417120500	-157.633
417120600	-122.755
417120700	-138.607
417120800	-124.207
417120900	-157.155
417121000	-124.684
417121100	-144.305
417121200	-122.241
417121300	-138.628
417121400	-123.144
417121500	-141.679
417121600	-125.074
417121700	-146.841
417121800	-125.903
417121900	-148.383
417122000	-121.568
417122100	-145.764
417122200	-122.361
417122300	-140.002
417122400	-122.449
417122500	-152.958
417122600	-125.328
417122700	-145.907
417122800	-122.817
417122900	-149.504
417123000	-123.863
417123100	-148.849
417123200	-123.673
417123300	-141.841
417123400	-122.273
417123500	-143.877
417123600	-123.054
417123700	-143.158
417123800	-122.082
417123900	-139.19
417124000	-124.348
417124100	-144.776
417124200	-122.783
417124300	-134.728
417124400	-123.72
417124500	-152.893
417124600	-124.491
417124700	-145.049
417124800	-124.998
417124900	-137.525
417125000	-124.878
417125100	-149.1
417125200	-122.368
417125300	-141.145
417125400	-124.615
417125500	-144.306
417125600	-122.627
417125700	-145.097
417125800	-122.866
417125900	-145.553
417126000	-122.866
417126100	-142.119
417126200	-122.88
417126300	-143.088
417126400	-122.095
417126500	-147.794
417126600	-123.779
417126700	-147.034
417126800	-123.317
417126900	-132.942
417127000	-124.699
417127100	-137.602
417127200	-124.374
417127300	-143.077
417127400	-123.268
417127500	-154.722
417127600	-124.859
417127700	-138.799
417127800	-124.057
417127900	-154.377
417128000	-123.296
417128100	-145.644
417128200	-123.493
417128300	-139.506
417128400	-125.552
417128500	-148.946
417128600	-125.892
417128700	-139.401
417128800	-122.021
417128900	-135.937
417129000	-124.527
417129100	-137.107
417129200	-124.098
417129300	-139.31
417129400	-124.766
417129500	-143.265
417129600	-123.656
417129700	-139.259
417129800	-125.498
417129900	-145.396
417130000	-124.585
417130100	-143.946
417130200	-123.717
417130300	-149.314
417130400	-121.671
417130500	-137.413
417130600	-121.293
417130700	-138.992
417130800	-125.78
417130900	-147.403
417131000	-123.674
417131100	-145.887
417131200	-124.669
417131300	-141.438
417131400	-125.24
417131500	-143.598
417131600	-124.669
417131700	-143.34
417131800	-122.811
417131900	-135.824
417132000	-125.005
417132100	-138.246
417132200	-123.261
417132300	-142.925
417132400	-123.362
417132500	-141.4
417132600	-124.355
417132700	-152.455
417132800	-122.164
417132900	-140.602
417133000	-122.908
417133100	-150.162
417133200	-122.81
417133300	-140.296
417133400	-123.214
417133500	-140.58
417133600	-122.004
417133700	-158.79
417133800	-123.689
417133900	-138.009
417134000	-122.9
417134100	-160.04
417134200	-125.829
417134300	-143.183
417134400	-123.461
417134500	-144.195
417134600	-122.674
417134700	-146.227
417134800	-123.988
417134900	-144.898
417135000	-124.985
417135100	-139.964
417135200	-121.294
417135300	-145.229
417135400	-121.09
417135500	-147.917
417135600	-122.386
417135700	-141.262
417135800	-123.933
417135900	-141.321
417136000	-124.78
417136100	-149.103
417136200	-122.886
417136300	-152.669
417136400	-124.473
417136500	-156.115
417136600	-121.397
417136700	-140.699
417136800	-127.335
417136900	-150.608
417137000	-123.185
417137100	-144.507
417137200	-122.82
417137300	-141.974
417137400	-121.549
417137500	-139.849
417137600	-122.552
417137700	-135.207
417137800	-120.685
417137900	-138.63
417138000	-121.378
417138100	-144.815
417138200	-125.272
417138300	-139.628
417138400	-124.386
417138500	-145.83
417138600	-120.817
417138700	-152.743
417138800	-123.329
417138900	-146.767
417139000	-122.621
417139100	-137.773
417139200	-126.382
417139300	-140.691
417139400	-124.452
417139500	-139.626
417139600	-121.693
417139700	-154.065
417139800	-124.356
417139900	-143.238
417140000	-124.682
417140100	-145.523
417140200	-124.239
417140300	-141.365
417140400	-125.741
417140500	-144.638
417140600	-126.37
417140700	-159.924
417140800	-126.431
417140900	-142.674
417141000	-122.469
417141100	-151.23
417141200	-122.683
417141300	-143.871
417141400	-125.778
417141500	-143.562
417141600	-124.557
417141700	-146.844
417141800	-123.829
417141900	-146.089
417142000	-124.69
417142100	-141.966
417142200	-124.993
417142300	-145.481
417142400	-124.84
417142500	-138.686
417142600	-123.088
417142700	-146.627
417142800	-125.073
417142900	-144.531
417143000	-126.457
417143100	-142.346
417143200	-122.432
417143300	-142.905
417143400	-124.645
417143500	-135.662
417143600	-124.02
417143700	-143.823
417143800	-125.441
417143900	-146.369
417144000	-125.359
417144100	-145.005
417144200	-122.224
417144300	-142.158
417144400	-122.284
417144500	-138.734
417144600	-123.099
417144700	-144.003
417144800	-124.07
417144900	-147.39
417145000	-123.349
417145100	-151.553
417145200	-121.846
417145300	-143.161
417145400	-123.704
417145500	-144.344
417145600	-124.197
417145700	-156.358
417145800	-125.471
417145900	-145.138
417146000	-123.895
417146100	-146.869
417146200	-122.182
417146300	-153.36
417146400	-122.89
417146500	-146.271
417146600	-122.94
417146700	-160.276
417146800	-124.139
417146900	-141.659
417147000	-120.829
417147100	-147.35
417147200	-126.225
417147300	-147.819
417147400	-125.537
417147500	-151.856
417147600	-121.755
417147700	-145.126
417147800	-122.991
417147900	-141.979
417148000	-122.82
417148100	-141.887
417148200	-123.864
417148300	-153.506
417148400	-125.226
417148500	-149.424
417148600	-124.383
417148700	-140.06
417148800	-123.304
417148900	-145.73
417149000	-123.078
417149100	-155.942
417149200	-125.219
417149300	-142.272
417149400	-126.207
417149500	-138.621
417149600	-124.9
417149700	-151.054
417149800	-123.412
417149900	-155.815
417150000	-123.669
417150100	-143.878
417150200	-123.841
417150300	-146.261
417150400	-122.52
417150500	-146.875
417150600	-121.604
417150700	-145.207
417150800	-125.132
417150900	-138.801
417151000	-125.664
417151100	-144.212
417151200	-124.577
417151300	-140.746
417151400	-123.906
417151500	-143.211
417151600	-121.802
417151700	-146.866
417151800	-123.182
417151900	-136.997
417152000	-123.205
417152100	-149.776
417152200	-125.107
417152300	-151.342
417152400	-122.426
417152500	-152.686
417152600	-122.97
417152700	-141.842
417152800	-125.019
417152900	-137.869
417153000	-123.403
417153100	-147.222
417153200	-121.754
417153300	-148.171
417153400	-122.889
417153500	-150.001
417153600	-125.455
417153700	-151.232
417153800	-127.022
417153900	-149.96
417154000	-125.159
417154100	-141.157
417154200	-123.405
417154300	-144.874
417154400	-123.108
417154500	-147.806
417154600	-124.094
417154700	-162.399
417154800	-124.487
417154900	-145.622
417155000	-124.289
417155100	-145.129
417155200	-125.72
417155300	-149.986
417155400	-124.542
417155500	-140.798
417155600	-121.616
417155700	-146.334
417155800	-125.709
417155900	-151.668
417156000	-124.239
417156100	-142.614
417156200	-121.708
417156300	-155.35
417156400	-124.957
417156500	-145.098
417156600	-122.574
417156700	-136.75
417156800	-124.263
417156900	-136.902
417157000	-123.516
417157100	-139.404
417157200	-125.472
417157300	-135.994
417157400	-122.284
417157500	-135.505
417157600	-121.888
417157700	-143.729
417157800	-122.538
417157900	-146.441
417158000	-124.296
417158100	-141.238
417158200	-121.817
417158300	-137.854
417158400	-123.476
417158500	-143.706
417158600	-126.592
417158700	-145.354
417158800	-119.645
417158900	-149.821
417159000	-119.694
417159100	-139.432
417159200	-123.491
417159300	-149.503
417159400	-122.791
417159500	-144.014
417159600	-122.719
417159700	-141.573
417159800	-121.751
417159900	-147.094
417160000	-124.015
417160100	-134.908
417160200	-123.606
417160300	-150.498
417160400	-126.904
417160500	-156.57
417160600	-122.114
417160700	-144.471
417160800	-123.817
417160900	-149.943
417161000	-121.6
417161100	-138.059
417161200	-122.544
417161300	-144.579
417161400	-122.556
417161500	-140.03
417161600	-121.57
417161700	-138.632
417161800	-125.51
417161900	-142.631
417162000	-126.111
417162100	-145.082
417162200	-124.252
417162300	-143.472
417162400	-125.879
417162500	-145.705
417162600	-124.688
417162700	-153.674
417162800	-123.283
417162900	-153.17
417163000	-125.429
417163100	-154.604
417163200	-124.394
417163300	-143.318
417163400	-124.192
417163500	-153.456
417163600	-122.402
417163700	-142.961
417163800	-124.38
417163900	-148.984
417164000	-121.283
417164100	-148.746
417164200	-124.064
417164300	-144.628
417164400	-124.807
417164500	-140.652
417164600	-124.542
417164700	-149.958
417164800	-124.764
417164900	-152.789
417165000	-123.361
417165100	-135.35
417165200	-125.219
417165300	-151.803
417165400	-125.357
417165500	-142.737
417165600	-125.562
417165700	-149.546
417165800	-125.295
417165900	-141.407
417166000	-121.745
417166100	-144.186
417166200	-123.018
417166300	-138.874
417166400	-122.264
417166500	-151.915
417166600	-121.065
417166700	-152.826
417166800	-122.874
417166900	-138.289
417167000	-125.176
417167100	-142.831
417167200	-123.879
417167300	-143.229
417167400	-127.594
417167500	-142.793
417167600	-119.487
417167700	-136.767
417167800	-123.865
417167900	-144.06
417168000	-125.282
417168100	-141.814
417168200	-122.124
417168300	-146.468
417168400	-122.153
417168500	-145.286
417168600	-125.278
417168700	-142.273
417168800	-125.83
417168900	-148.145
417169000	-126.078
417169100	-149.174
417169200	-126.364
417169300	-149.278
417169400	-124.164
417169500	-156.417
417169600	-126.891
417169700	-140.446
417169800	-124.172
417169900	-149.787
417170000	-124.64
417170100	-140.28
417170200	-127.231
417170300	-141.49
417170400	-122.94
417170500	-148.689
417170600	-125.936
417170700	-145.303
417170800	-126.172
417170900	-144.47
417171000	-124.239
417171100	-155.948
417171200	-123.43
417171300	-147.823
417171400	-122.868
417171500	-152.288
417171600	-121.677
417171700	-151.667
417171800	-124.566
417171900	-148.86
417172000	-127.417
417172100	-141.788
417172200	-120.982
417172300	-146.664
417172400	-122.589
417172500	-156.061
417172600	-123.344
417172700	-143.489
417172800	-125.179
417172900	-147.05
417173000	-122.101
417173100	-148.517
417173200	-124.164
417173300	-149.471
417173400	-123.476
417173500	-156.226
417173600	-126.491
417173700	-148.946
417173800	-124.772
417173900	-144.99
417174000	-122.06
417174100	-151.892
417174200	-122.717
417174300	-141.445
417174400	-122.369
417174500	-142.544
417174600	-121.057
417174700	-148.091
417174800	-125.391
417174900	-141.893
417175000	-124.608
417175100	-145.156
417175200	-124.116
417175300	-143.236
417175400	-122.827
417175500	-143.742
417175600	-120.632
417175700	-138.71
417175800	-123.681
417175900	-147.412
417176000	-125.604
417176100	-182.619
417176200	-121.972
417176300	-138.822
417176400	-124.66
417176500	-146.567
417176600	-124.092
417176700	-141.129
417176800	-121.98
417176900	-143.091
417177000	-125.047
417177100	-140.972
417177200	-123.136
417177300	-142.566
417177400	-124.786
417177500	-144.572
417177600	-125.155
417177700	-155.259
417177800	-120.937
417177900	-144.178
417178000	-122.435
417178100	-137.244
417178200	-118.827
417178300	-150.345
417178400	-125.469
417178500	-143.355
417178600	-124.429
417178700	-141.296
417178800	-122.038
417178900	-144.106
417179000	-123.342
417179100	-143.385
417179200	-122.721
417179300	-147.079
417179400	-122.379
417179500	-145.312
417179600	-121.789
417179700	-147.695
417179800	-122.659
417179900	-143.258
417180000	-124.956
417180100	-143.28
417180200	-121.956
417180300	-143.042
417180400	-124.249
417180500	-148.807
417180600	-123.631
417180700	-154.086
417180800	-120.553
417180900	-142.106
417181000	-122.692
417181100	-146.953
417181200	-125.152
417181300	-144.767
417181400	-122.946
417181500	-147.06
417181600	-124.411
417181700	-143.315
417181800	-122.378
417181900	-150.685
417182000	-125.311
417182100	-150.787
417182200	-123.825
417182300	-142.63
417182400	-124.749
417182500	-139.186
417182600	-123.737
417182700	-138.407
417182800	-123.315
417182900	-148.02
417183000	-123.4
417183100	-144.004
417183200	-123.459
417183300	-140.743
417183400	-124.985
417183500	-134.494
417183600	-121.711
417183700	-148.918
417183800	-121.676
417183900	-139.169
417184000	-123.991
417184100	-139.577
417184200	-122.553
417184300	-150.98
417184400	-126.33
417184500	-148.612
417184600	-120.704
417184700	-139.015
417184800	-123.007
417184900	-144.497
417185000	-124.742
417185100	-144.156
417185200	-124.529
417185300	-143.986
417185400	-125.042
417185500	-147.096
417185600	-123.124
417185700	-147.634
417185800	-123.826
417185900	-142.75
417186000	-123.223
417186100	-143.349
417186200	-126.074
417186300	-138.524
417186400	-124.048
417186500	-144.953
417186600	-125.964
417186700	-157.007
417186800	-124.283
417186900	-149.733
417187000	-122.112
417187100	-140.587
417187200	-125.816
417187300	-149.277
417187400	-126.092
417187500	-135.827
417187600	-124.953
417187700	-143.228
417187800	-127.335
417187900	-143.294
417188000	-123.73
417188100	-144.986
417188200	-124.272
417188300	-153.642
417188400	-123.807
417188500	-154.126
417188600	-125.378
417188700	-148.098
417188800	-124.411
417188900	-143.634
417189000	-125.326
417189100	-145.141
417189200	-124.683
417189300	-142.664
417189400	-126.945
417189500	-151.846
417189600	-125.084
417189700	-144.426
417189800	-125.452
417189900	-144.932
417190000	-122.128
417190100	-151.321
417190200	-124.809
417190300	-144.509
417190400	-122.594
417190500	-152.493
417190600	-122.468
417190700	-140.516
417190800	-127.277
417190900	-149.189
417191000	-123.117
417191100	-139.827
417191200	-123.754
417191300	-146.37
417191400	-123.248
417191500	-143.136
417191600	-121.736
417191700	-152.662
417191800	-124.133
417191900	-145.815
417192000	-122.393
417192100	-139.661
417192200	-123.339
417192300	-145.25
417192400	-124.916
417192500	-152.462
417192600	-125.773
417192700	-147.197
417192800	-125.134
417192900	-158.229
417193000	-125.132
417193100	-141.642
417193200	-123.511
417193300	-145.617
417193400	-122.269
417193500	-150.804
417193600	-123.004
417193700	-154.055
417193800	-122.591
417193900	-151.053
417194000	-124.3
417194100	-144.812
417194200	-125.851
417194300	-148.147
417194400	-124.291
417194500	-164.342
417194600	-123.672
417194700	-153.585
417194800	-123.319
417194900	-145.584
417195000	-125.802
417195100	-152.564
417195200	-124.499
417195300	-146.767
417195400	-123.158
417195500	-140.983
417195600	-124.18
417195700	-141.095
417195800	-123.563
417195900	-149.736
417196000	-125.847
417196100	-143.249
417196200	-124.41
417196300	-155.318
417196400	-125.426
417196500	-139.961
417196600	-125.574
417196700	-140.489
417196800	-123.616
417196900	-142.826
417197000	-124.87
417197100	-152.374
417197200	-123.653
417197300	-141.598
417197400	-125.427
417197500	-140.14
417197600	-124.399
417197700	-152.518
417197800	-124.606
417197900	-144.415
417198000	-122.532
417198100	-147.434
417198200	-124.714
417198300	-157.463
417198400	-125.618
417198500	-160.625
417198600	-122.586
417198700	-151.161
417198800	-123.933
417198900	-146.173
417199000	-122.478
417199100	-144.483
417199200	-122.181
417199300	-143.19
417199400	-124.746
417199500	-139.599
417199600	-123.027
417199700	-137.731
417199800	-123.468
417199900	-138.882
417200000	-122.45
417200100	-148.036
417200200	-123.125
417200300	-154.92
417200400	-121.05
417200500	-140.999
417200600	-122.339
417200700	-142.751
417200800	-122.443
417200900	-154.497
417201000	-122.333
417201100	-145.03
417201200	-122.187
417201300	-139.863
417201400	-124.374
417201500	-157.154
417201600	-123.433
417201700	-139.039
417201800	-122.519
417201900	-137.806
417202000	-121.826
417202100	-152.17
417202200	-125.54
417202300	-139.783
417202400	-123.769
417202500	-145.328
417202600	-124.138
417202700	-148.008
417202800	-125.174
417202900	-150.315
417203000	-125.715
417203100	-143.479
417203200	-122.699
417203300	-143.057
417203400	-122.455
417203500	-147.111
417203600	-122.498
417203700	-141.241
417203800	-124.38
417203900	-155.613
417204000	-123.085
417204100	-157.543
417204200	-123.885
417204300	-145.807
417204400	-126.043
417204500	-147.837
417204600	-124.045
417204700	-143.329
417204800	-122.758
417204900	-138.398
417205000	-122.353
417205100	-149.513
417205200	-121.691
417205300	-140.978
417205400	-122.381
417205500	-135.295
417205600	-121.889
417205700	-150.117
417205800	-124.414
417205900	-137.232
417206000	-124.959
417206100	-139.307
417206200	-123.986
417206300	-138.66
417206400	-126.102
417206500	-148.532
417206600	-123.41
417206700	-146.493
417206800	-127.742
417206900	-148.214
417207000	-126.057
417207100	-184.639
417207200	-124.911
417207300	-154.228
417207400	-123.63
417207500	-142.189
417207600	-122.94
417207700	-144.115
417207800	-123.447
417207900	-150.623
417208000	-122.803
417208100	-152.122
417208200	-125.381
417208300	-143.003
417208400	-123.862
417208500	-142.961
417208600	-126.377
417208700	-139.143
417208800	-125.769
417208900	-136.066
417209000	-123.784
417209100	-146.478
417209200	-122.528
417209300	-138.915
417209400	-123.483
417209500	-143.658
417209600	-124.975
417209700	-146.191
417209800	-124.325
417209900	-146.357
417210000	-124.097
417210100	-138.269
417210200	-123.881
417210300	-143.744
417210400	-123.883
417210500	-144.862
417210600	-121.46
417210700	-158.242
417210800	-122.464
417210900	-150.037
417211000	-123.215
417211100	-147.482
417211200	-122.051
417211300	-148.205
417211400	-125.34
417211500	-146.996
417211600	-123.861
417211700	-148.941
417211800	-123.692
417211900	-157.417
417212000	-123.59
417212100	-142.219
417212200	-121.393
417212300	-144.848
417212400	-123.258
417212500	-138.609
417212600	-122.871
417212700	-140.225
417212800	-123.11
417212900	-139.975
417213000	-124.678
417213100	-142.952
417213200	-123.054
417213300	-140.57
417213400	-123.34
417213500	-154.217
417213600	-123.34
417213700	-143.155
417213800	-124.258
417213900	-140.676
417214000	-125.011
417214100	-153.36
417214200	-121.851
417214300	-169.502
417214400	-126.174
417214500	-141.245
417214600	-124.299
417214700	-156.142
417214800	-121.51
417214900	-139.575
417215000	-126.044
417215100	-138.236
417215200	-120.989
417215300	-148.376
417215400	-123.355
417215500	-146.764
417215600	-124.442
417215700	-145.889
417215800	-124.396
417215900	-147.403
417216000	-124.145
417216100	-140.906
417216200	-122.509
417216300	-150.471
417216400	-124.259
417216500	-143.171
417216600	-125.952
417216700	-147.073
417216800	-124.715
417216900	-148.041
417217000	-123.868
417217100	-148.127
417217200	-123.064
417217300	-149.581
417217400	-125.311
417217500	-147.159
417217600	-122.78
417217700	-141.29
417217800	-120.126
417217900	-145.158
417218000	-125.324
417218100	-141.461
417218200	-124.384
417218300	-146.494
417218400	-126.491
417218500	-140.452
417218600	-123
417218700	-154.117
417218800	-124.769
417218900	-146.712
417219000	-124.697
417219100	-160.504
417219200	-121.839
417219300	-139.587
417219400	-123.915
417219500	-140.799
417219600	-123.915
417219700	-147.571
417219800	-123.192
417219900	-146.449
417220000	-124.548
417220100	-144.975
417220200	-124.911
417220300	-141.949
417220400	-120.951
417220500	-150.599
417220600	-124.01
417220700	-144.1
417220800	-125.697
417220900	-143.557
417221000	-121.28
417221100	-136.341
417221200	-123.879
417221300	-141.932
417221400	-123.681
417221500	-137.92
417221600	-121.841
417221700	-139.067
417221800	-123.152
417221900	-152.855
417222000	-121.994
417222100	-140.119
417222200	-122.924
417222300	-142.596
417222400	-124.543
417222500	-146.297
417222600	-124.359
417222700	-145.14
417222800	-124.394
417222900	-140.97
417223000	-122.141
417223100	-152.388
417223200	-124.864
417223300	-139.186
417223400	-125.184
417223500	-142.203
417223600	-124.161
417223700	-135.615
417223800	-124.172
417223900	-142.705
417224000	-124.301
417224100	-143.446
417224200	-124.835
417224300	-146.847
417224400	-124.566
417224500	-148.86
417224600	-124.583
417224700	-137.174
417224800	-124.486
417224900	-133.41
417225000	-122.609
417225100	-138.986
417225200	-123.64
417225300	-147.061
417225400	-122.834
417225500	-153.955
417225600	-123.391
417225700	-144.546
417225800	-123.423
417225900	-141.378
417226000	-123.273
417226100	-160.124
417226200	-122.781
417226300	-141.922
417226400	-122.789
417226500	-151.312
417226600	-124.12
417226700	-141.609
417226800	-123.331
417226900	-144.031
417227000	-122.869
417227100	-146.198
417227200	-121.606
417227300	-138.906
417227400	-122.827
417227500	-141.714
417227600	-124.536
417227700	-141.175
417227800	-121.786
417227900	-145.763
417228000	-125.067
417228100	-146.014
417228200	-123.211
417228300	-138.954
417228400	-124.5
417228500	-147.921
417228600	-121.922
417228700	-150.562
417228800	-122.497
417228900	-145.151
417229000	-124.412
417229100	-144.464
417229200	-124.804
417229300	-132.66
417229400	-123.212
417229500	-158.055
417229600	-123.081
417229700	-154.403
417229800	-124.796
417229900	-142.431
417230000	-120.762
417230100	-133.627
417230200	-122.152
417230300	-134.153
417230400	-123.102
417230500	-146.246
417230600	-123.247
417230700	-140.968
417230800	-123.233
417230900	-146.274
417231000	-125.667
417231100	-145.276
417231200	-125.194
417231300	-148.402
417231400	-122.492
417231500	-140.585
417231600	-126.793
417231700	-145.776
417231800	-122.663
417231900	-143.419
417232000	-123.274
417232100	-141.796
417232200	-123.369
417232300	-152.988
417232400	-122.083
417232500	-149.437
417232600	-123.178
417232700	-147.189
417232800	-124.643
417232900	-139.044
417233000	-125.087
417233100	-145.565
417233200	-123.759
417233300	-147.21
417233400	-125.255
417233500	-145.793
417233600	-122.884
417233700	-138.203
417233800	-125.618
417233900	-142.225
417234000	-125.055
417234100	-157.306
417234200	-126.721
417234300	-139.397
417234400	-124.488
417234500	-145.255
417234600	-122.666
417234700	-142.266
417234800	-126.773
417234900	-139.014
417235000	-124.564
417235100	-144.007
417235200	-123.3
417235300	-147.396
417235400	-125.391
417235500	-140.712
417235600	-123.113
417235700	-150.329
417235800	-124.591
417235900	-156.861
417236000	-122.158
417236100	-145.862
417236200	-123.721
417236300	-140.304
417236400	-123.851
417236500	-147.002
417236600	-122.614
417236700	-151.595
417236800	-122.615
417236900	-144.498
417237000	-122.215
417237100	-134.213
417237200	-122.834
417237300	-153.767
417237400	-122.65
417237500	-141.995
417237600	-120.37
417237700	-143.972
417237800	-124.672
417237900	-142.912
417238000	-124.115
417238100	-142.445
417238200	-123.287
417238300	-136.275
417238400	-125.841
417238500	-147.514
417238600	-125.837
417238700	-146.095
417238800	-120.016
417238900	-145.615
417239000	-120.809
417239100	-148.667
417239200	-123.984
417239300	-136.85
417239400	-121.015
417239500	-146.951
417239600	-124.248
417239700	-136.667
417239800	-122.396
417239900	-144.281
417240000	-125.61
417240100	-144.743
417240200	-121.683
417240300	-152.131
417240400	-124.426
417240500	-141.886
417240600	-125.816
417240700	-147.632
417240800	-122.513
417240900	-138.207
417241000	-123.574
417241100	-141.496
417241200	-121.186
417241300	-141.443
417241400	-122.47
417241500	-145.079
417241600	-123.562
417241700	-147.221
417241800	-122.115
417241900	-155.299
417242000	-123.515
417242100	-145.041
417242200	-119.926
417242300	-143.422
417242400	-124.791
417242500	-152.451
417242600	-123.261
417242700	-154.258
417242800	-126.605
417242900	-140.875
417243000	-123.665
417243100	-142.917
417243200	-124.972
417243300	-146.815
417243400	-121.022
417243500	-138.542
417243600	-122.066
417243700	-144.004
417243800	-124.733
417243900	-142.101
417244000	-124.942
417244100	-146.847
417244200	-122.787
417244300	-141.369
417244400	-122.136
417244500	-131.803
417244600	-122.588
417244700	-141.567
417244800	-125.432
417244900	-144.308
417245000	-122.706
417245100	-148.147
417245200	-122.696
417245300	-149.684
417245400	-124.332
417245500	-148.307
417245600	-123.89
417245700	-140.17
417245800	-125.631
417245900	-139.656
417246000	-121.869
417246100	-141.116
417246200	-123.734
417246300	-145.044
417246400	-122.706
417246500	-140.438
417246600	-123.213
417246700	-147.651
417246800	-125.703
417246900	-144.778
417247000	-125.218
417247100	-147.399
417247200	-124.746
417247300	-139.758
417247400	-124.723
417247500	-133.434
417247600	-118.973
417247700	-134.18
417247800	-123.702
417247900	-136.329
417248000	-120.797
417248100	-149.113
417248200	-122.871
417248300	-145.178
417248400	-122.458
417248500	-149.197
417248600	-123.753
417248700	-146.968
417248800	-126.108
417248900	-141.93
417249000	-123.749
417249100	-145.491
417249200	-123.489
417249300	-140.89
417249400	-121.518
417249500	-142.171
417249600	-124.475
417249700	-139.821
417249800	-125.023
[truncated: 18,002 more rows]
