# Supplementary material for: Passive frequency comb generation at radiofrequency for ranging applications
Source: Nat Commun. 2024 Apr 2;15:2844. doi: 10.1038/s41467-024-46940-2 (PMC10987526; doi:10.1038/s41467-024-46940-2)
Supplement: Supplementary file 5 — Source Data [file 41467_2024_46940_MOESM5_ESM.zip › Figure3_Data/836_10MHz_-09_30dBm.xlsx]

## Sheet: Sheet1
frequency (Hz)	power (dBm)
417050000	-122.715
417050100	-141.276
417050200	-123.637
417050300	-166.666
417050400	-126.426
417050500	-147.61
417050600	-124.027
417050700	-140.912
417050800	-125.324
417050900	-153.711
417051000	-123.244
417051100	-142.14
417051200	-124.032
417051300	-139.306
417051400	-122.88
417051500	-140.559
417051600	-121.945
417051700	-143.479
417051800	-123.515
417051900	-144.24
417052000	-120.39
417052100	-149.542
417052200	-124.38
417052300	-146.638
417052400	-120.282
417052500	-145.023
417052600	-126.509
417052700	-156.675
417052800	-122.99
417052900	-142.564
417053000	-121.171
417053100	-155.168
417053200	-122.424
417053300	-141.072
417053400	-121.094
417053500	-161.216
417053600	-122.517
417053700	-148.642
417053800	-124.446
417053900	-145.02
417054000	-122.766
417054100	-141.114
417054200	-122.465
417054300	-144.495
417054400	-121.4
417054500	-149.455
417054600	-121.655
417054700	-146.855
417054800	-123.282
417054900	-136.513
417055000	-126.425
417055100	-140.65
417055200	-124.707
417055300	-149.673
417055400	-123.241
417055500	-148.545
417055600	-121.662
417055700	-137.008
417055800	-122.279
417055900	-153.503
417056000	-126.46
417056100	-140.197
417056200	-121.001
417056300	-145.519
417056400	-123.142
417056500	-148.023
417056600	-123.009
417056700	-140.899
417056800	-123.89
417056900	-146.005
417057000	-125.072
417057100	-138.967
417057200	-124.887
417057300	-141.471
417057400	-122.532
417057500	-142.112
417057600	-121.569
417057700	-139.983
417057800	-123.898
417057900	-142.308
417058000	-124.442
417058100	-140.884
417058200	-124.402
417058300	-148.702
417058400	-123.608
417058500	-137.722
417058600	-124.605
417058700	-146.466
417058800	-122.286
417058900	-144.776
417059000	-121.971
417059100	-143.019
417059200	-123.971
417059300	-149.747
417059400	-124.299
417059500	-143.908
417059600	-122.824
417059700	-142.588
417059800	-121.937
417059900	-145.594
417060000	-124.325
417060100	-140.909
417060200	-120.984
417060300	-143.89
417060400	-122.493
417060500	-143.364
417060600	-122.948
417060700	-139.505
417060800	-123.712
417060900	-137.934
417061000	-124.869
417061100	-141.076
417061200	-123.121
417061300	-144.6
417061400	-123.254
417061500	-151.088
417061600	-124.363
417061700	-142.139
417061800	-123.06
417061900	-146.332
417062000	-124.533
417062100	-139.227
417062200	-122.763
417062300	-155.444
417062400	-124.952
417062500	-147.762
417062600	-122.908
417062700	-146.327
417062800	-124.468
417062900	-145.002
417063000	-121.991
417063100	-143.727
417063200	-124.493
417063300	-145.128
417063400	-123.444
417063500	-141.953
417063600	-124.349
417063700	-140.445
417063800	-124.162
417063900	-142.81
417064000	-122.628
417064100	-145.623
417064200	-121.848
417064300	-151.987
417064400	-122.075
417064500	-140.954
417064600	-123.075
417064700	-143.68
417064800	-123.342
417064900	-144.073
417065000	-124.997
417065100	-148.364
417065200	-125.466
417065300	-153.601
417065400	-125.364
417065500	-142.446
417065600	-123.15
417065700	-150.117
417065800	-125.386
417065900	-159.21
417066000	-123.372
417066100	-139.09
417066200	-128.249
417066300	-153.808
417066400	-121.993
417066500	-154.533
417066600	-124.432
417066700	-142.718
417066800	-122.587
417066900	-146.58
417067000	-122.567
417067100	-139.514
417067200	-125.101
417067300	-145.018
417067400	-123.877
417067500	-157.527
417067600	-120.829
417067700	-145.693
417067800	-124.385
417067900	-149.732
417068000	-125.716
417068100	-145.002
417068200	-122.691
417068300	-151.832
417068400	-123.066
417068500	-142.468
417068600	-123.798
417068700	-166.515
417068800	-122.176
417068900	-151.498
417069000	-123.377
417069100	-154.424
417069200	-125.409
417069300	-142.974
417069400	-125.801
417069500	-154.114
417069600	-122.122
417069700	-139.627
417069800	-123.672
417069900	-150.023
417070000	-123.139
417070100	-142.095
417070200	-121.929
417070300	-149.001
417070400	-124.802
417070500	-150.228
417070600	-123.665
417070700	-154.56
417070800	-125.431
417070900	-139.16
417071000	-123.839
417071100	-164.097
417071200	-124.664
417071300	-146.981
417071400	-122.183
417071500	-141.301
417071600	-122.183
417071700	-145.844
417071800	-122.328
417071900	-152.077
417072000	-122.923
417072100	-158.126
417072200	-125.368
417072300	-152.785
417072400	-125.415
417072500	-144.603
417072600	-123.258
417072700	-141.21
417072800	-123.523
417072900	-143.648
417073000	-123.577
417073100	-141.709
417073200	-125.21
417073300	-143.455
417073400	-123.022
417073500	-147.312
417073600	-121.81
417073700	-145.545
417073800	-124.456
417073900	-161.952
417074000	-123.426
417074100	-148.363
417074200	-120.969
417074300	-148.013
417074400	-123.014
417074500	-146.173
417074600	-122.338
417074700	-135.548
417074800	-123.957
417074900	-146.649
417075000	-123.47
417075100	-145.551
417075200	-124.697
417075300	-143.948
417075400	-124.788
417075500	-142.168
417075600	-123.422
417075700	-136.402
417075800	-124.241
417075900	-147.005
417076000	-124.248
417076100	-147.695
417076200	-122.906
417076300	-139.253
417076400	-123.706
417076500	-141.934
417076600	-124.117
417076700	-145.586
417076800	-121.337
417076900	-140.307
417077000	-121.882
417077100	-147.773
417077200	-124.168
417077300	-143.841
417077400	-124.127
417077500	-139.646
417077600	-122.132
417077700	-144.858
417077800	-123.985
417077900	-142.765
417078000	-124.167
417078100	-151.595
417078200	-122.636
417078300	-138.382
417078400	-120.827
417078500	-139.535
417078600	-124.022
417078700	-137.745
417078800	-123.689
417078900	-150.762
417079000	-123.835
417079100	-143.262
417079200	-125.287
417079300	-149.948
417079400	-123.654
417079500	-149.294
417079600	-126.277
417079700	-142.029
417079800	-122.125
417079900	-136.992
417080000	-122.1
417080100	-139.398
417080200	-122.693
417080300	-137.008
417080400	-124.17
417080500	-143.069
417080600	-120.946
417080700	-138.709
417080800	-122.384
417080900	-154.434
417081000	-124.48
417081100	-140.139
417081200	-124.548
417081300	-143.569
417081400	-123.934
417081500	-142.771
417081600	-123.239
417081700	-144.715
417081800	-124.843
417081900	-149.44
417082000	-123.439
417082100	-144.473
417082200	-122.929
417082300	-158.973
417082400	-123.574
417082500	-149.594
417082600	-122.686
417082700	-147.802
417082800	-122.152
417082900	-140.712
417083000	-125.842
417083100	-151.243
417083200	-126.327
417083300	-146.712
417083400	-122.16
417083500	-135.037
417083600	-125.073
417083700	-144.597
417083800	-124.375
417083900	-152.699
417084000	-124.636
417084100	-154.163
417084200	-122.789
417084300	-137.418
417084400	-127.294
417084500	-152.491
417084600	-122.912
417084700	-144.375
417084800	-123.543
417084900	-147.531
417085000	-121.861
417085100	-148.97
417085200	-124.18
417085300	-141.233
417085400	-122.336
417085500	-135.66
417085600	-123.731
417085700	-139.293
417085800	-123.707
417085900	-136.373
417086000	-124.914
417086100	-143.834
417086200	-121.441
417086300	-149.201
417086400	-125.808
417086500	-142.937
417086600	-123.727
417086700	-148.325
417086800	-124.186
417086900	-145.141
417087000	-124.05
417087100	-154.778
417087200	-123.364
417087300	-137.484
417087400	-123.752
417087500	-136.362
417087600	-122.938
417087700	-150.678
417087800	-124.294
417087900	-143.486
417088000	-123.093
417088100	-144.275
417088200	-124.669
417088300	-137.058
417088400	-122.075
417088500	-138.008
417088600	-122.942
417088700	-146.589
417088800	-123.239
417088900	-147.634
417089000	-124.806
417089100	-155.165
417089200	-120.889
417089300	-135.843
417089400	-122.447
417089500	-142.883
417089600	-122.556
417089700	-143.709
417089800	-125.335
417089900	-152.808
417090000	-122.261
417090100	-145.086
417090200	-123.964
417090300	-148.579
417090400	-124.864
417090500	-149.714
417090600	-126.787
417090700	-152.371
417090800	-127.124
417090900	-147.59
417091000	-124.606
417091100	-143.31
417091200	-125.431
417091300	-142.166
417091400	-122.753
417091500	-141.274
417091600	-121.824
417091700	-138.34
417091800	-123.451
417091900	-146.11
417092000	-123.543
417092100	-143.798
417092200	-123.796
417092300	-145.434
417092400	-123.018
417092500	-138.25
417092600	-123.884
417092700	-157.629
417092800	-124.922
417092900	-142.473
417093000	-122.485
417093100	-153.828
417093200	-123.981
417093300	-143.708
417093400	-124.91
417093500	-141.068
417093600	-123.831
417093700	-142.37
417093800	-121.957
417093900	-142.219
417094000	-122.815
417094100	-152.768
417094200	-121.704
417094300	-154.929
417094400	-125.038
417094500	-147.365
417094600	-125.17
417094700	-137.734
417094800	-122.036
417094900	-138.236
417095000	-124.358
417095100	-151.651
417095200	-121.521
417095300	-142.377
417095400	-123.298
417095500	-142.891
417095600	-121.198
417095700	-140.272
417095800	-121.456
417095900	-143.169
417096000	-123.931
417096100	-139.726
417096200	-123.418
417096300	-159.637
417096400	-122.116
417096500	-151.531
417096600	-122.475
417096700	-139.948
417096800	-124.114
417096900	-141.456
417097000	-124.837
417097100	-141.253
417097200	-123.654
417097300	-148.36
417097400	-123.171
417097500	-147.247
417097600	-124.788
417097700	-146.276
417097800	-126.628
417097900	-148.187
417098000	-122.904
417098100	-135.058
417098200	-122.704
417098300	-150.567
417098400	-122.214
417098500	-142.729
417098600	-124.651
417098700	-145.13
417098800	-124.894
417098900	-167.95
417099000	-124.401
417099100	-142.404
417099200	-121.175
417099300	-150.353
417099400	-123.118
417099500	-153.616
417099600	-122.776
417099700	-145.123
417099800	-124.469
417099900	-151.082
417100000	-125.114
417100100	-140.434
417100200	-120.864
417100300	-141.207
417100400	-122.234
417100500	-144.376
417100600	-123.265
417100700	-140.197
417100800	-119.123
417100900	-146.324
417101000	-124.712
417101100	-140.969
417101200	-124.755
417101300	-155.224
417101400	-121.293
417101500	-142.646
417101600	-124.743
417101700	-138.309
417101800	-122.839
417101900	-166.88
417102000	-125.208
417102100	-133.714
417102200	-124.827
417102300	-157.909
417102400	-123.238
417102500	-146.146
417102600	-125.605
417102700	-140.38
417102800	-125.92
417102900	-151.876
417103000	-121.691
417103100	-150.203
417103200	-123.002
417103300	-150.121
417103400	-123.792
417103500	-145.168
417103600	-122.645
417103700	-145.446
417103800	-125.27
417103900	-144.429
417104000	-124.022
417104100	-149.178
417104200	-124.807
417104300	-147.448
417104400	-122.332
417104500	-147.701
417104600	-123.024
417104700	-153.216
417104800	-124.623
417104900	-144.375
417105000	-122.278
417105100	-139.404
417105200	-122.822
417105300	-144.85
417105400	-126.598
417105500	-144.66
417105600	-126.065
417105700	-148.084
417105800	-124.451
417105900	-138.036
417106000	-123.131
417106100	-150.709
417106200	-123.878
417106300	-158.387
417106400	-123.549
417106500	-140.724
417106600	-124.469
417106700	-151.142
417106800	-122.68
417106900	-143.993
417107000	-123.177
417107100	-155.115
417107200	-123.729
417107300	-142.248
417107400	-121.722
417107500	-139.426
417107600	-123.374
417107700	-146.248
417107800	-123.304
417107900	-143.009
417108000	-125.143
417108100	-137.811
417108200	-122.616
417108300	-142.643
417108400	-122.953
417108500	-145.157
417108600	-122.05
417108700	-146.916
417108800	-124.638
417108900	-148.776
417109000	-125.903
417109100	-141.378
417109200	-122.199
417109300	-153.187
417109400	-123.635
417109500	-142.418
417109600	-121.841
417109700	-135.242
417109800	-123.862
417109900	-143.277
417110000	-123.773
417110100	-141.649
417110200	-123.39
417110300	-150.458
417110400	-120.481
417110500	-140.676
417110600	-121.955
417110700	-140.397
417110800	-123.794
417110900	-144.212
417111000	-123.704
417111100	-148.608
417111200	-120.566
417111300	-144.46
417111400	-127.871
417111500	-146.207
417111600	-123.702
417111700	-150.243
417111800	-121.854
417111900	-145.953
417112000	-122.809
417112100	-136.997
417112200	-122.81
417112300	-148.714
417112400	-121.474
417112500	-140.246
417112600	-122.811
417112700	-141.936
417112800	-122.812
417112900	-143.058
417113000	-125.821
417113100	-149.205
417113200	-123.645
417113300	-142.98
417113400	-123.149
417113500	-148.145
417113600	-124.686
417113700	-142.4
417113800	-125.037
417113900	-148.452
417114000	-125.618
417114100	-152.685
417114200	-127.035
417114300	-144.562
417114400	-120.71
417114500	-145.977
417114600	-122.763
417114700	-137.615
417114800	-123.54
417114900	-146.392
417115000	-122.61
417115100	-138.87
417115200	-125.15
417115300	-161.359
417115400	-121.182
417115500	-148.302
417115600	-125.322
417115700	-138.013
417115800	-123.39
417115900	-150.989
417116000	-122.641
417116100	-141.229
417116200	-122.67
417116300	-141.591
417116400	-123.813
417116500	-142.787
417116600	-122.77
417116700	-143.55
417116800	-119.995
417116900	-135.046
417117000	-123.644
417117100	-142.33
417117200	-124.276
417117300	-143.424
417117400	-123.002
417117500	-147.579
417117600	-121.028
417117700	-150.93
417117800	-125.321
417117900	-145.809
417118000	-122.512
417118100	-143.258
417118200	-125.417
417118300	-151.689
417118400	-124.92
417118500	-156.073
417118600	-125.812
417118700	-145.6
417118800	-123.85
417118900	-137.801
417119000	-125.659
417119100	-145.863
417119200	-122.861
417119300	-146.521
417119400	-122.468
417119500	-145.148
417119600	-126.617
417119700	-139.895
417119800	-122.763
417119900	-145.36
417120000	-123.52
417120100	-150.812
417120200	-123.407
417120300	-136.633
417120400	-123.521
417120500	-144.509
417120600	-122.557
417120700	-152.209
417120800	-123.743
417120900	-151.802
417121000	-124.492
417121100	-143.835
417121200	-123.61
417121300	-147.005
417121400	-124.36
417121500	-147.828
417121600	-121.492
417121700	-143.824
417121800	-121.827
417121900	-142.015
417122000	-123.033
417122100	-140.62
417122200	-122.193
417122300	-147.912
417122400	-122.392
417122500	-145.71
417122600	-123.211
417122700	-140.544
417122800	-125.143
417122900	-146.039
417123000	-124.598
417123100	-150.205
417123200	-121.905
417123300	-147.378
417123400	-125.565
417123500	-142.112
417123600	-123.157
417123700	-151.101
417123800	-123.216
417123900	-145.284
417124000	-121.783
417124100	-143.092
417124200	-123.691
417124300	-150.658
417124400	-122.46
417124500	-141.983
417124600	-119.895
417124700	-143.336
417124800	-123.144
417124900	-153.365
417125000	-124.617
417125100	-145.22
417125200	-123.301
417125300	-148.466
417125400	-125.415
417125500	-145.183
417125600	-122.889
417125700	-144.532
417125800	-125.269
417125900	-147.654
417126000	-126.563
417126100	-139.51
417126200	-124.03
417126300	-146.716
417126400	-124.687
417126500	-140.295
417126600	-124.69
417126700	-144.601
417126800	-122.397
417126900	-145.924
417127000	-122.974
417127100	-148.744
417127200	-123.357
417127300	-142.357
417127400	-124.522
417127500	-148.454
417127600	-122.469
417127700	-149.391
417127800	-122.739
417127900	-150.53
417128000	-125.063
417128100	-141.472
417128200	-122.724
417128300	-141.385
417128400	-124.632
417128500	-142.131
417128600	-124.211
417128700	-145.46
417128800	-124.347
417128900	-142.486
417129000	-124.517
417129100	-143.237
417129200	-122.863
417129300	-154.109
417129400	-120.736
417129500	-144.278
417129600	-125.191
417129700	-142.138
417129800	-123.71
417129900	-137.545
417130000	-122.775
417130100	-140.601
417130200	-126.035
417130300	-146.73
417130400	-125.725
417130500	-143.949
417130600	-124.172
417130700	-158.363
417130800	-123.534
417130900	-142.505
417131000	-125.304
417131100	-153.726
417131200	-123.434
417131300	-152.114
417131400	-123.877
417131500	-144.934
417131600	-124.473
417131700	-138.608
417131800	-123.699
417131900	-146.093
417132000	-123.115
417132100	-139.823
417132200	-122.776
417132300	-149.281
417132400	-121.56
417132500	-143.462
417132600	-121.381
417132700	-138.123
417132800	-125.221
417132900	-155.225
417133000	-119.731
417133100	-148.458
417133200	-122.972
417133300	-138.094
417133400	-124.074
417133500	-147.693
417133600	-122.82
417133700	-154.161
417133800	-124.041
417133900	-147.504
417134000	-124.351
417134100	-146.034
417134200	-124.852
417134300	-152.83
417134400	-122.824
417134500	-144.728
417134600	-123.963
417134700	-148.214
417134800	-122.675
417134900	-166.831
417135000	-123.541
417135100	-139.558
417135200	-125.002
417135300	-147.186
417135400	-121.396
417135500	-143.572
417135600	-123.988
417135700	-142.979
417135800	-122.919
417135900	-143.2
417136000	-123.162
417136100	-134.895
417136200	-122.339
417136300	-141.794
417136400	-126.757
417136500	-140.359
417136600	-122.03
417136700	-139.647
417136800	-124.758
417136900	-142.591
417137000	-120.396
417137100	-146.459
417137200	-122.402
417137300	-144.945
417137400	-120.959
417137500	-139.478
417137600	-123.238
417137700	-153.756
417137800	-123.697
417137900	-153.207
417138000	-124.248
417138100	-135.768
417138200	-123.064
417138300	-140.642
417138400	-122.922
417138500	-147.419
417138600	-124.737
417138700	-143.732
417138800	-124.014
417138900	-156.245
417139000	-123.457
417139100	-151.986
417139200	-124.518
417139300	-153.157
417139400	-125.925
417139500	-141.725
417139600	-121.519
417139700	-149.586
417139800	-121.206
417139900	-144.397
417140000	-124.531
417140100	-139.736
417140200	-123.346
417140300	-140.304
417140400	-125.335
417140500	-141.117
417140600	-121.894
417140700	-144.766
417140800	-123.572
417140900	-146.208
417141000	-124.225
417141100	-139.378
417141200	-121.76
417141300	-141.5
417141400	-123.812
417141500	-143.86
417141600	-123.993
417141700	-152.188
417141800	-123.221
417141900	-150.41
417142000	-124.846
417142100	-145.772
417142200	-121.619
417142300	-153.485
417142400	-125.506
417142500	-152.975
417142600	-124.258
417142700	-143.041
417142800	-125.182
417142900	-149.885
417143000	-123.796
417143100	-140.624
417143200	-125.575
417143300	-140.584
417143400	-126.402
417143500	-143.45
417143600	-126.816
417143700	-141.142
417143800	-124.222
417143900	-134.466
417144000	-123.113
417144100	-149.19
417144200	-122.083
417144300	-135.052
417144400	-123.88
417144500	-146.604
417144600	-125.758
417144700	-147.934
417144800	-123.369
417144900	-151.437
417145000	-122.07
417145100	-145.378
417145200	-121.862
417145300	-137.414
417145400	-124.025
417145500	-141.64
417145600	-122.703
417145700	-142.574
417145800	-124.912
417145900	-140.343
417146000	-122.922
417146100	-145.567
417146200	-125.959
417146300	-145.035
417146400	-126.266
417146500	-143.631
417146600	-122.575
417146700	-156.753
417146800	-123.884
417146900	-142.385
417147000	-122.635
417147100	-141.659
417147200	-122.717
417147300	-142.209
417147400	-122.744
417147500	-143.049
417147600	-123.625
417147700	-141.315
417147800	-127.249
417147900	-146.176
417148000	-123.921
417148100	-147.136
417148200	-121.873
417148300	-145.582
417148400	-122.293
417148500	-145.936
417148600	-124.011
417148700	-144.465
417148800	-122.452
417148900	-143.366
417149000	-122.891
417149100	-144.925
417149200	-124.137
417149300	-142.298
417149400	-122.222
417149500	-135.812
417149600	-123.789
417149700	-141.564
417149800	-124.964
417149900	-143.76
417150000	-124.373
417150100	-145.591
417150200	-122.578
417150300	-152.016
417150400	-123.894
417150500	-145.486
417150600	-126.225
417150700	-160.701
417150800	-125.169
417150900	-146.051
417151000	-124.525
417151100	-149.353
417151200	-122.546
417151300	-140.021
417151400	-127.585
417151500	-142.631
417151600	-126.524
417151700	-140.112
417151800	-122.591
417151900	-150.472
417152000	-120.51
417152100	-148.304
417152200	-122.209
417152300	-148.307
417152400	-123.932
417152500	-154.131
417152600	-122.382
417152700	-151.35
417152800	-120.262
417152900	-143.423
417153000	-125.014
417153100	-144.24
417153200	-123.449
417153300	-148.974
417153400	-122.873
417153500	-143.565
417153600	-121.685
417153700	-147.224
417153800	-122.926
417153900	-144.982
417154000	-122.953
417154100	-152.552
417154200	-123.176
417154300	-135.062
417154400	-123.177
417154500	-136.898
417154600	-124.774
417154700	-140.669
417154800	-124.113
417154900	-142.573
417155000	-124.771
417155100	-142.198
417155200	-124.929
417155300	-142.53
417155400	-123.482
417155500	-137.753
417155600	-123.826
417155700	-141.524
417155800	-123.071
417155900	-137.597
417156000	-121.753
417156100	-140.204
417156200	-121.757
417156300	-146.724
417156400	-123.287
417156500	-151.486
417156600	-123.062
417156700	-140.308
417156800	-123.375
417156900	-146.576
417157000	-124.317
417157100	-148.424
417157200	-127.267
417157300	-145.548
417157400	-122.785
417157500	-148.375
417157600	-121.425
417157700	-159.455
417157800	-122.705
417157900	-144.312
417158000	-123.978
417158100	-142.097
417158200	-121.382
417158300	-146.601
417158400	-125.98
417158500	-143.647
417158600	-122.692
417158700	-147.757
417158800	-123.574
417158900	-147.094
417159000	-121.988
417159100	-164.971
417159200	-126.069
417159300	-144.178
417159400	-124.541
417159500	-144.551
417159600	-123.257
417159700	-146.912
417159800	-123.859
417159900	-159.827
417160000	-123.873
417160100	-139.506
417160200	-124.609
417160300	-148.249
417160400	-126.987
417160500	-136.788
417160600	-123.726
417160700	-144.196
417160800	-124.417
417160900	-154.967
417161000	-124.015
417161100	-140.772
417161200	-124.297
417161300	-162.534
417161400	-124.322
417161500	-147.849
417161600	-124.3
417161700	-148.792
417161800	-122.088
417161900	-147.884
417162000	-124.706
417162100	-140.167
417162200	-124.897
417162300	-144.759
417162400	-120.867
417162500	-146.835
417162600	-124.257
417162700	-144.226
417162800	-122.352
417162900	-142.256
417163000	-123.13
417163100	-144.217
417163200	-123.144
417163300	-146.176
417163400	-124.112
417163500	-141.31
417163600	-124.669
417163700	-160.453
417163800	-126.642
417163900	-136.602
417164000	-121.487
417164100	-139.537
417164200	-120.435
417164300	-145.049
417164400	-124.386
417164500	-145.257
417164600	-123.314
417164700	-143.385
417164800	-124.284
417164900	-152.835
417165000	-125.746
417165100	-145.671
417165200	-124.107
417165300	-138.218
417165400	-122.792
417165500	-142.42
417165600	-124.302
417165700	-154.234
417165800	-125.196
417165900	-144.847
417166000	-123.783
417166100	-139.728
417166200	-124.623
417166300	-144.098
417166400	-120.895
417166500	-148.383
417166600	-125.05
417166700	-146.995
417166800	-125.03
417166900	-145.86
417167000	-123.858
417167100	-158.545
417167200	-121.895
417167300	-139.922
417167400	-124.56
417167500	-142.565
417167600	-123.346
417167700	-145.228
417167800	-125.406
417167900	-144.401
417168000	-123.179
417168100	-156.063
417168200	-122.339
417168300	-135.096
417168400	-126.326
417168500	-143.605
417168600	-125.417
417168700	-142.508
417168800	-125.397
417168900	-142.562
417169000	-123.125
417169100	-138.434
417169200	-123.875
417169300	-142.585
417169400	-125.277
417169500	-147.378
417169600	-126.347
417169700	-142.723
417169800	-125.119
417169900	-138.951
417170000	-119.206
417170100	-145.383
417170200	-123.843
417170300	-144.066
417170400	-123.456
417170500	-142.864
417170600	-123.932
417170700	-148.515
417170800	-121.101
417170900	-141.331
417171000	-122.259
417171100	-145.103
417171200	-122.126
417171300	-135.666
417171400	-124.95
417171500	-143.297
417171600	-124.921
417171700	-136.857
417171800	-124.959
417171900	-147.109
417172000	-121.526
417172100	-150.276
417172200	-121.18
417172300	-145.57
417172400	-122.497
417172500	-139.821
417172600	-123.359
417172700	-154.68
417172800	-124.194
417172900	-169.219
417173000	-124.248
417173100	-142.725
417173200	-124.62
417173300	-140.815
417173400	-125.105
417173500	-150.821
417173600	-124.039
417173700	-144.079
417173800	-125.574
417173900	-137.2
417174000	-124.677
417174100	-145.43
417174200	-123.219
417174300	-147.344
417174400	-123.234
417174500	-144.741
417174600	-123.993
417174700	-145.968
417174800	-124.718
417174900	-141.981
417175000	-123.821
417175100	-137.746
417175200	-124.425
417175300	-145.58
417175400	-123.394
417175500	-145.586
417175600	-124.766
417175700	-143.85
417175800	-121.157
417175900	-150.732
417176000	-122.507
417176100	-149.614
417176200	-125.676
417176300	-149.707
417176400	-125.594
417176500	-137.439
417176600	-125.905
417176700	-132.757
417176800	-120.86
417176900	-156.446
417177000	-123.183
417177100	-144.195
417177200	-122.95
417177300	-149.073
417177400	-125.885
417177500	-146.597
417177600	-122.883
417177700	-144.264
417177800	-123.325
417177900	-141.663
417178000	-122.193
417178100	-143.764
417178200	-125.06
417178300	-158.875
417178400	-122.628
417178500	-157.054
417178600	-121.73
417178700	-137.603
417178800	-124.641
417178900	-150.841
417179000	-123.167
417179100	-139.024
417179200	-122.561
417179300	-140.429
417179400	-123.11
417179500	-147.937
417179600	-121.187
417179700	-146.693
417179800	-124.992
417179900	-146.808
417180000	-126.673
417180100	-135.667
417180200	-124.752
417180300	-145.633
417180400	-124.41
417180500	-143.173
417180600	-124.862
417180700	-145.853
417180800	-125.784
417180900	-152.628
417181000	-122.925
417181100	-151.564
417181200	-124.304
417181300	-140.082
417181400	-123.272
417181500	-147.196
417181600	-120.198
417181700	-148.625
417181800	-124.622
417181900	-138.655
417182000	-122.877
417182100	-140.351
417182200	-123.561
417182300	-141.718
417182400	-120.934
417182500	-133.694
417182600	-124.199
417182700	-171.015
417182800	-123.899
417182900	-147.558
417183000	-123.031
417183100	-142.684
417183200	-123.319
417183300	-172.478
417183400	-123.245
417183500	-144.961
417183600	-121.612
417183700	-136.195
417183800	-122.794
417183900	-141.872
417184000	-123.78
417184100	-141.094
417184200	-125.087
417184300	-155.859
417184400	-124.987
417184500	-142.548
417184600	-122.208
417184700	-143.159
417184800	-123.938
417184900	-154.887
417185000	-125.277
417185100	-155.606
417185200	-123.272
417185300	-143.716
417185400	-126.906
417185500	-158.461
417185600	-126.789
417185700	-146.259
417185800	-124.277
417185900	-143.781
417186000	-124.204
417186100	-149.798
417186200	-123.739
417186300	-151.465
417186400	-124.868
417186500	-142.325
417186600	-124.349
417186700	-147.129
417186800	-125.878
417186900	-137.591
417187000	-125.526
417187100	-148.761
417187200	-124.23
417187300	-145.471
417187400	-123.114
417187500	-147.46
417187600	-125.347
417187700	-148.559
417187800	-123.881
417187900	-142.9
417188000	-123.902
417188100	-145.065
417188200	-123.283
417188300	-147.226
417188400	-123.044
417188500	-152.429
417188600	-123.664
417188700	-142.044
417188800	-122.128
417188900	-148.267
417189000	-124.34
417189100	-143.645
417189200	-121.371
417189300	-145.694
417189400	-123.85
417189500	-154.86
417189600	-123.794
417189700	-139.342
417189800	-123.567
417189900	-147.533
417190000	-124.462
417190100	-147.948
417190200	-125.609
417190300	-145.901
417190400	-123.925
417190500	-142.285
417190600	-123.634
417190700	-150.325
417190800	-124.951
417190900	-142.144
417191000	-125.593
417191100	-138.027
417191200	-123.433
417191300	-179.458
417191400	-125.858
417191500	-151.577
417191600	-122.384
417191700	-142.282
417191800	-122.877
417191900	-145.224
417192000	-124.144
417192100	-151.127
417192200	-124.153
417192300	-141.371
417192400	-122.763
417192500	-145.544
417192600	-124.003
417192700	-144.981
417192800	-124.23
417192900	-147.991
417193000	-122.409
417193100	-148.408
417193200	-124.884
417193300	-143.468
417193400	-123.279
417193500	-142.666
417193600	-123.837
417193700	-141.632
417193800	-125.006
417193900	-146.718
417194000	-122.146
417194100	-141.856
417194200	-122.084
417194300	-141.801
417194400	-122.363
417194500	-149.155
417194600	-122.611
417194700	-137.016
417194800	-122.394
417194900	-150.477
417195000	-123.487
417195100	-145.406
417195200	-124.462
417195300	-141.593
417195400	-122.58
417195500	-140.948
417195600	-124.415
417195700	-142.453
417195800	-125.507
417195900	-144.921
417196000	-124.577
417196100	-153.457
417196200	-123.761
417196300	-147.766
417196400	-120.41
417196500	-147.436
417196600	-122.999
417196700	-142.847
417196800	-126.48
417196900	-146.25
417197000	-124.342
417197100	-144.545
417197200	-123.281
417197300	-143.579
417197400	-123.659
417197500	-155.888
417197600	-124.597
417197700	-148.313
417197800	-121.04
417197900	-141.592
417198000	-124.636
417198100	-141.088
417198200	-125.274
417198300	-144.986
417198400	-124.799
417198500	-158.883
417198600	-124.876
417198700	-140.591
417198800	-124.288
417198900	-148.687
417199000	-123.677
417199100	-135.763
417199200	-123.654
417199300	-144.753
417199400	-124.172
417199500	-144.881
417199600	-121.553
417199700	-156.805
417199800	-123.391
417199900	-140.746
417200000	-125.604
417200100	-142.331
417200200	-125.728
417200300	-148.155
417200400	-124.092
417200500	-142.653
417200600	-124.081
417200700	-142.053
417200800	-125.465
417200900	-140.87
417201000	-121.813
417201100	-153.49
417201200	-120.785
417201300	-140.281
417201400	-124.29
417201500	-132.871
417201600	-125.702
417201700	-137.633
417201800	-123.569
417201900	-142.824
417202000	-123.31
417202100	-163.273
417202200	-124.74
417202300	-144.56
417202400	-125.829
417202500	-143.808
417202600	-123.393
417202700	-137.858
417202800	-122.766
417202900	-149.353
417203000	-122.62
417203100	-140.628
417203200	-123.321
417203300	-149.798
417203400	-123.127
417203500	-144.778
417203600	-126.28
417203700	-142.815
417203800	-124.099
417203900	-147.141
417204000	-124.171
417204100	-143.356
417204200	-121.424
417204300	-141.708
417204400	-121.421
417204500	-155.98
417204600	-126.36
417204700	-148.823
417204800	-125.08
417204900	-141.089
417205000	-123.106
417205100	-168.528
417205200	-124.561
417205300	-138.384
417205400	-124.698
417205500	-140.77
417205600	-125.708
417205700	-142.425
417205800	-123.414
417205900	-154.426
417206000	-121.21
417206100	-143.555
417206200	-121.117
417206300	-152.148
417206400	-123.366
417206500	-148.793
417206600	-121.366
417206700	-153.679
417206800	-125.256
417206900	-150.134
417207000	-125.212
417207100	-144.256
417207200	-123.08
417207300	-150.063
417207400	-124.559
417207500	-134.084
417207600	-124.022
417207700	-148.923
417207800	-122.716
417207900	-145.67
417208000	-126.079
417208100	-150.327
417208200	-123.671
417208300	-143.43
417208400	-125.438
417208500	-146.229
417208600	-123.492
417208700	-151.421
417208800	-123.712
417208900	-139.877
417209000	-123.766
417209100	-141.542
417209200	-121.396
417209300	-148.724
417209400	-125.337
417209500	-145.5
417209600	-123.226
417209700	-144.709
417209800	-123.151
417209900	-146.722
417210000	-124.159
417210100	-144.443
417210200	-120.329
417210300	-145.288
417210400	-123.298
417210500	-178.186
417210600	-126.437
417210700	-149.152
417210800	-124.445
417210900	-145.513
417211000	-124.143
417211100	-137.811
417211200	-125.07
417211300	-152.679
417211400	-122.942
417211500	-145.863
417211600	-124.5
417211700	-144.627
417211800	-123.799
417211900	-149.661
417212000	-123.18
417212100	-139.554
417212200	-125.398
417212300	-146.357
417212400	-122.396
417212500	-141.496
417212600	-126.563
417212700	-139.284
417212800	-120.692
417212900	-144.552
417213000	-124.626
417213100	-142.502
417213200	-121.396
417213300	-139.017
417213400	-121.82
417213500	-139.074
417213600	-125.446
417213700	-141.729
417213800	-123.087
417213900	-153.198
417214000	-124.759
417214100	-142.981
417214200	-122.554
417214300	-138.828
417214400	-119.823
417214500	-137.416
417214600	-121.153
417214700	-137.555
417214800	-123.255
417214900	-147.503
417215000	-123.38
417215100	-143.101
417215200	-123.532
417215300	-142.422
417215400	-121.722
417215500	-150.07
417215600	-123.228
417215700	-142.955
417215800	-119.861
417215900	-137.319
417216000	-123.399
417216100	-145.224
417216200	-123.901
417216300	-152.195
417216400	-125.672
417216500	-146.22
417216600	-126.525
417216700	-160.796
417216800	-124.674
417216900	-140.859
417217000	-124.02
417217100	-144.782
417217200	-125.315
417217300	-147.231
417217400	-123.911
417217500	-140.312
417217600	-122.448
417217700	-144.337
417217800	-124.178
417217900	-146.263
417218000	-124.204
417218100	-142.713
417218200	-123.918
417218300	-147.291
417218400	-125.027
417218500	-143.322
417218600	-122.036
417218700	-138.284
417218800	-122.001
417218900	-147.696
417219000	-125.561
417219100	-145.711
417219200	-122.898
417219300	-143.129
417219400	-122.23
417219500	-156.847
417219600	-122.232
417219700	-136.553
417219800	-124.001
417219900	-141.133
417220000	-124.981
417220100	-145.46
417220200	-126.388
417220300	-153.571
417220400	-122.143
417220500	-138.416
417220600	-122.133
417220700	-149.033
417220800	-123.988
417220900	-138.465
417221000	-125.8
417221100	-155.582
417221200	-123.14
417221300	-152.609
417221400	-122.77
417221500	-141.969
417221600	-123.32
417221700	-147.124
417221800	-125.975
417221900	-144.975
417222000	-123.806
417222100	-152.431
417222200	-123.5
417222300	-151.268
417222400	-121.04
417222500	-143.916
417222600	-123.742
417222700	-138.677
417222800	-122.941
417222900	-143.089
417223000	-125.714
417223100	-137.748
417223200	-121.339
417223300	-141.641
417223400	-123.182
417223500	-140.289
417223600	-123.396
417223700	-142.858
417223800	-124.341
417223900	-137.994
417224000	-125.146
417224100	-138.897
417224200	-123.655
417224300	-139.705
417224400	-122.982
417224500	-135.371
417224600	-123.55
417224700	-140.473
417224800	-126.785
417224900	-147.102
417225000	-121.265
417225100	-152.486
417225200	-123.464
417225300	-142.836
417225400	-125.52
417225500	-138.76
417225600	-125.826
417225700	-142.241
417225800	-123.678
417225900	-149.56
417226000	-124.979
417226100	-146.446
417226200	-124.216
417226300	-143.484
417226400	-126.327
417226500	-153.643
417226600	-124.747
417226700	-148.551
417226800	-124.657
417226900	-141.759
417227000	-121.099
417227100	-137.211
417227200	-123.236
417227300	-142.691
417227400	-122.422
417227500	-132.491
417227600	-123.797
417227700	-136.713
417227800	-123.479
417227900	-148.147
417228000	-121.942
417228100	-147.573
417228200	-123.805
417228300	-140.121
417228400	-124.691
417228500	-139.346
417228600	-126.251
417228700	-139.499
417228800	-125.022
417228900	-153.604
417229000	-121.953
417229100	-152.629
417229200	-124.583
417229300	-143.457
417229400	-123.884
417229500	-146.905
417229600	-121.788
417229700	-144.085
417229800	-123.092
417229900	-145.452
417230000	-125.327
417230100	-145.469
417230200	-124.065
417230300	-146.194
417230400	-122.541
417230500	-151.405
417230600	-122.401
417230700	-146.72
417230800	-124.749
417230900	-142.01
417231000	-123.944
417231100	-141.123
417231200	-122.493
417231300	-140.489
417231400	-123.636
417231500	-140.81
417231600	-122.963
417231700	-145.625
417231800	-124.74
417231900	-144.265
417232000	-123.956
417232100	-143.047
417232200	-125.444
417232300	-146.812
417232400	-119.675
417232500	-133.015
417232600	-121.065
417232700	-149.501
417232800	-123.034
417232900	-152.112
417233000	-121.186
417233100	-139.992
417233200	-123.613
417233300	-142.686
417233400	-122.802
417233500	-146.888
417233600	-123.62
417233700	-145.27
417233800	-125.31
417233900	-144.37
417234000	-123.285
417234100	-146.038
417234200	-123.515
417234300	-139.585
417234400	-123.096
417234500	-140.281
417234600	-123.096
417234700	-137.12
417234800	-123.216
417234900	-140.984
417235000	-124.289
417235100	-134.237
417235200	-123.311
417235300	-146.065
417235400	-120.624
417235500	-150.67
417235600	-124.066
417235700	-140.723
417235800	-126.32
417235900	-148.155
417236000	-124.918
417236100	-171.592
417236200	-123.38
417236300	-146.634
417236400	-121.247
417236500	-143.572
417236600	-123.5
417236700	-142.665
417236800	-122.87
417236900	-148.127
417237000	-124.643
417237100	-136.629
417237200	-122.486
417237300	-146.143
417237400	-123.958
417237500	-146.802
417237600	-122.874
417237700	-144.629
417237800	-122.841
417237900	-137.501
417238000	-123.689
417238100	-145.166
417238200	-121.758
417238300	-147.137
417238400	-125.045
417238500	-153.446
417238600	-123.811
417238700	-154.476
417238800	-123.117
417238900	-153.285
417239000	-122.451
417239100	-140.815
417239200	-121.626
417239300	-154.436
417239400	-124.132
417239500	-150.474
417239600	-120.699
417239700	-141.748
417239800	-120.711
417239900	-141.668
417240000	-122.35
417240100	-138.652
417240200	-124.265
417240300	-146.941
417240400	-123.837
417240500	-145.224
417240600	-122.266
417240700	-147.649
417240800	-124.858
417240900	-143.427
417241000	-120.909
417241100	-151.277
417241200	-123.666
417241300	-134.512
417241400	-123.327
417241500	-153.866
417241600	-126.304
417241700	-140.817
417241800	-122.105
417241900	-141.826
417242000	-122.792
417242100	-134.329
417242200	-124.104
417242300	-146.25
417242400	-123.704
417242500	-139.929
417242600	-125.27
417242700	-139.904
417242800	-124.283
417242900	-147.842
417243000	-123.667
417243100	-143.442
417243200	-123.127
417243300	-148.809
417243400	-120.987
417243500	-141.31
417243600	-121.79
417243700	-146.334
417243800	-124.89
417243900	-150.828
417244000	-122.234
417244100	-141.456
417244200	-123.757
417244300	-138.997
417244400	-123.093
417244500	-146.781
417244600	-122.102
417244700	-146.987
417244800	-122.334
417244900	-143.27
417245000	-121.543
417245100	-140.895
417245200	-121.912
417245300	-145.409
417245400	-125.525
417245500	-145.108
417245600	-121.138
417245700	-146.15
417245800	-126.716
417245900	-141.027
417246000	-124.573
417246100	-152.18
417246200	-123.638
417246300	-141.369
417246400	-125.128
417246500	-142.773
417246600	-121.421
417246700	-145.797
417246800	-125.074
417246900	-143.707
417247000	-123.513
417247100	-141.646
417247200	-125.103
417247300	-145.421
417247400	-123.899
417247500	-137.736
417247600	-124.594
417247700	-144.031
417247800	-122.586
417247900	-142.967
417248000	-124.375
417248100	-140.113
417248200	-124.776
417248300	-158.811
417248400	-123.027
417248500	-145.815
417248600	-126.224
417248700	-155.478
417248800	-121.861
417248900	-149.279
417249000	-123.928
417249100	-148.242
417249200	-122.515
417249300	-145.534
417249400	-125.56
417249500	-141.342
417249600	-120.97
417249700	-149.786
417249800	-122.111
[truncated: 18,002 more rows]
