# Supplementary material for: Passive frequency comb generation at radiofrequency for ranging applications
Source: Nat Commun. 2024 Apr 2;15:2844. doi: 10.1038/s41467-024-46940-2 (PMC10987526; doi:10.1038/s41467-024-46940-2)
Supplement: Supplementary file 5 — Source Data [file 41467_2024_46940_MOESM5_ESM.zip › Figure3_Data/836_10MHz_-09_40dBm.xlsx]

## Sheet: Sheet1
frequency (Hz)	power (dBm)
417050000	-123.564
417050100	-148.946
417050200	-123.409
417050300	-151.058
417050400	-126.132
417050500	-144.203
417050600	-123.797
417050700	-139.588
417050800	-123.476
417050900	-145.527
417051000	-122
417051100	-140.752
417051200	-122.959
417051300	-148.862
417051400	-124.805
417051500	-144.19
417051600	-124.426
417051700	-149.959
417051800	-124.438
417051900	-143.527
417052000	-123.575
417052100	-159.936
417052200	-124.572
417052300	-140.177
417052400	-124.899
417052500	-143.214
417052600	-124.179
417052700	-144.639
417052800	-124.793
417052900	-143.305
417053000	-123.321
417053100	-139.438
417053200	-119.986
417053300	-141.44
417053400	-122.709
417053500	-142.058
417053600	-122.308
417053700	-132.375
417053800	-123.538
417053900	-134.818
417054000	-123.467
417054100	-144.705
417054200	-122.583
417054300	-144.457
417054400	-124.441
417054500	-143.967
417054600	-122.523
417054700	-142.838
417054800	-125.417
417054900	-145.676
417055000	-125.588
417055100	-139.775
417055200	-121.916
417055300	-144.223
417055400	-124.049
417055500	-155.501
417055600	-123.24
417055700	-140.995
417055800	-124.183
417055900	-155.218
417056000	-124.646
417056100	-150.093
417056200	-123.168
417056300	-149.01
417056400	-121.99
417056500	-142.311
417056600	-124.743
417056700	-141.866
417056800	-123.658
417056900	-148.742
417057000	-123.985
417057100	-133.033
417057200	-123.01
417057300	-144.266
417057400	-122.494
417057500	-138.111
417057600	-125.024
417057700	-141.848
417057800	-120.845
417057900	-147.713
417058000	-121.814
417058100	-152.79
417058200	-119.775
417058300	-134.812
417058400	-124.284
417058500	-147.494
417058600	-122.115
417058700	-148.142
417058800	-123.265
417058900	-146.753
417059000	-123.427
417059100	-160.98
417059200	-123.867
417059300	-147.533
417059400	-121.78
417059500	-143.1
417059600	-123.427
417059700	-147.684
417059800	-124.088
417059900	-142.396
417060000	-124.037
417060100	-138.391
417060200	-122.386
417060300	-141.106
417060400	-122.691
417060500	-149.242
417060600	-121.175
417060700	-155.761
417060800	-122.232
417060900	-135.195
417061000	-119.809
417061100	-140.137
417061200	-121.45
417061300	-138.554
417061400	-124.411
417061500	-152.685
417061600	-122.584
417061700	-143.841
417061800	-122.631
417061900	-144.046
417062000	-124.394
417062100	-142.838
417062200	-120.973
417062300	-145.404
417062400	-124.646
417062500	-148.466
417062600	-121.98
417062700	-147.683
417062800	-125.129
417062900	-149.182
417063000	-123.804
417063100	-138.85
417063200	-123.998
417063300	-141.166
417063400	-120.974
417063500	-147.133
417063600	-122.557
417063700	-148.524
417063800	-123.597
417063900	-152.016
417064000	-122.993
417064100	-141.847
417064200	-126.336
417064300	-150.605
417064400	-124.393
417064500	-142.883
417064600	-124.385
417064700	-145.886
417064800	-124.162
417064900	-144.019
417065000	-122.777
417065100	-148.659
417065200	-124.133
417065300	-142.453
417065400	-122.842
417065500	-141.716
417065600	-123.896
417065700	-142.013
417065800	-123.544
417065900	-157.273
417066000	-124.514
417066100	-155.6
417066200	-124.203
417066300	-145.494
417066400	-122.457
417066500	-142.23
417066600	-124.66
417066700	-139.46
417066800	-123.73
417066900	-147.949
417067000	-125.652
417067100	-145.195
417067200	-122.964
417067300	-146.86
417067400	-124.343
417067500	-139.194
417067600	-121.81
417067700	-145.507
417067800	-122.197
417067900	-135.135
417068000	-123.998
417068100	-137.79
417068200	-120.927
417068300	-145.536
417068400	-123.194
417068500	-145.186
417068600	-124.35
417068700	-146.566
417068800	-123.758
417068900	-156.368
417069000	-123.599
417069100	-135.523
417069200	-123.062
417069300	-141.123
417069400	-126.455
417069500	-143.541
417069600	-123.824
417069700	-150.263
417069800	-123.835
417069900	-141.321
417070000	-125.053
417070100	-150.969
417070200	-121.551
417070300	-148.027
417070400	-123.34
417070500	-144.099
417070600	-121.661
417070700	-146.282
417070800	-124.635
417070900	-142.39
417071000	-123.045
417071100	-150.714
417071200	-125.291
417071300	-134.828
417071400	-123.599
417071500	-145.655
417071600	-124.738
417071700	-145.985
417071800	-123.811
417071900	-151.265
417072000	-123.43
417072100	-142.286
417072200	-123.319
417072300	-137.226
417072400	-124.373
417072500	-142.135
417072600	-126.464
417072700	-145.078
417072800	-126.053
417072900	-143.622
417073000	-121.031
417073100	-140.247
417073200	-123.192
417073300	-151.39
417073400	-121.85
417073500	-152.569
417073600	-121.483
417073700	-147.32
417073800	-125.401
417073900	-144.447
417074000	-125.052
417074100	-145.618
417074200	-122.734
417074300	-153.61
417074400	-124.871
417074500	-144.607
417074600	-122.17
417074700	-142.464
417074800	-123.555
417074900	-145.863
417075000	-124.639
417075100	-142.639
417075200	-122.358
417075300	-145.184
417075400	-123.881
417075500	-142.47
417075600	-124.126
417075700	-142.315
417075800	-123.015
417075900	-140.009
417076000	-124.682
417076100	-170.314
417076200	-122.643
417076300	-147.021
417076400	-123.016
417076500	-141.272
417076600	-123.732
417076700	-137.603
417076800	-126.631
417076900	-144.267
417077000	-123.59
417077100	-133.398
417077200	-122.95
417077300	-141.747
417077400	-124.068
417077500	-144.828
417077600	-123.559
417077700	-140.563
417077800	-123.769
417077900	-147.031
417078000	-121.708
417078100	-147.727
417078200	-124.694
417078300	-148.091
417078400	-123.623
417078500	-140.317
417078600	-122.43
417078700	-142.499
417078800	-123.532
417078900	-144.984
417079000	-125.109
417079100	-148.887
417079200	-125.734
417079300	-157.526
417079400	-123.372
417079500	-144.694
417079600	-123.319
417079700	-149.025
417079800	-124.345
417079900	-142.483
417080000	-125.08
417080100	-141.778
417080200	-125.343
417080300	-146.034
417080400	-122.609
417080500	-148.282
417080600	-122.831
417080700	-142.461
417080800	-122.603
417080900	-143.397
417081000	-121.39
417081100	-151.137
417081200	-121.381
417081300	-148.896
417081400	-121.904
417081500	-142.189
417081600	-124.066
417081700	-144.566
417081800	-126.877
417081900	-142.487
417082000	-120.475
417082100	-139.357
417082200	-125.212
417082300	-136.735
417082400	-125.725
417082500	-143.3
417082600	-123.923
417082700	-145.674
417082800	-124.402
417082900	-144.805
417083000	-122.348
417083100	-140.528
417083200	-122.675
417083300	-143.278
417083400	-121.379
417083500	-146.379
417083600	-122.946
417083700	-139.223
417083800	-122.325
417083900	-145.974
417084000	-122.794
417084100	-141.019
417084200	-124.663
417084300	-138.432
417084400	-122.721
417084500	-152.042
417084600	-125.59
417084700	-143.443
417084800	-120.024
417084900	-152.87
417085000	-125.556
417085100	-142.848
417085200	-122.65
417085300	-151.071
417085400	-123.672
417085500	-152.4
417085600	-125.504
417085700	-143.086
417085800	-123.912
417085900	-149.858
417086000	-124.128
417086100	-152.831
417086200	-122.896
417086300	-149.673
417086400	-123.32
417086500	-137.744
417086600	-123.509
417086700	-144.783
417086800	-124.56
417086900	-141.899
417087000	-125.281
417087100	-149.91
417087200	-123.131
417087300	-148.386
417087400	-125.376
417087500	-147.828
417087600	-123.813
417087700	-139.995
417087800	-123.997
417087900	-139.644
417088000	-123.791
417088100	-141.234
417088200	-122.486
417088300	-145.419
417088400	-126.259
417088500	-141.582
417088600	-125.573
417088700	-139.16
417088800	-120.998
417088900	-140.758
417089000	-123.277
417089100	-144.194
417089200	-121.443
417089300	-142.593
417089400	-124.863
417089500	-152.597
417089600	-125.497
417089700	-147.146
417089800	-122.015
417089900	-143.335
417090000	-124.954
417090100	-144.73
417090200	-124.874
417090300	-137.499
417090400	-123.649
417090500	-143.893
417090600	-124.211
417090700	-144.304
417090800	-123.11
417090900	-147.077
417091000	-121.655
417091100	-138.92
417091200	-126.532
417091300	-140.365
417091400	-125.838
417091500	-144.39
417091600	-125.274
417091700	-149.529
417091800	-122.969
417091900	-144.359
417092000	-121.609
417092100	-141.616
417092200	-121.455
417092300	-138.994
417092400	-122.17
417092500	-145.963
417092600	-125.291
417092700	-146.719
417092800	-122.706
417092900	-146.386
417093000	-123.176
417093100	-145.975
417093200	-119.759
417093300	-148.349
417093400	-124.24
417093500	-139.392
417093600	-124.883
417093700	-152.704
417093800	-124.521
417093900	-146.117
417094000	-122.951
417094100	-144.21
417094200	-123.693
417094300	-143.648
417094400	-124.406
417094500	-146.769
417094600	-125.108
417094700	-143.535
417094800	-125.656
417094900	-142.771
417095000	-125.081
417095100	-152.392
417095200	-123.801
417095300	-149.36
417095400	-123.587
417095500	-136.548
417095600	-121.224
417095700	-150.613
417095800	-126.517
417095900	-135.756
417096000	-123.894
417096100	-142.619
417096200	-124.235
417096300	-138.305
417096400	-121.626
417096500	-144.902
417096600	-123.714
417096700	-142.291
417096800	-123.989
417096900	-149.509
417097000	-123.757
417097100	-145.532
417097200	-125.069
417097300	-145.569
417097400	-122.316
417097500	-145.505
417097600	-121.772
417097700	-143.242
417097800	-123.27
417097900	-143.751
417098000	-122.519
417098100	-141.738
417098200	-121.803
417098300	-146.259
417098400	-124.271
417098500	-141.909
417098600	-125.714
417098700	-140.995
417098800	-122.799
417098900	-140.288
417099000	-124.438
417099100	-154.038
417099200	-122.539
417099300	-140.83
417099400	-124.086
417099500	-147.975
417099600	-122.977
417099700	-146.488
417099800	-122.407
417099900	-145.367
417100000	-123.541
417100100	-145.911
417100200	-124.765
417100300	-140.927
417100400	-121.65
417100500	-149.084
417100600	-123.959
417100700	-139.761
417100800	-123.962
417100900	-141.836
417101000	-122.489
417101100	-135.025
417101200	-123.43
417101300	-144.102
417101400	-120.257
417101500	-147.137
417101600	-123.907
417101700	-143.416
417101800	-124.224
417101900	-147.84
417102000	-122.285
417102100	-138.364
417102200	-122.329
417102300	-145.313
417102400	-124.442
417102500	-146.781
417102600	-123.74
417102700	-139.393
417102800	-124.092
417102900	-147.018
417103000	-123.156
417103100	-141.074
417103200	-125.618
417103300	-144.322
417103400	-126.26
417103500	-145.327
417103600	-123.284
417103700	-148.339
417103800	-122.136
417103900	-141.812
417104000	-124.135
417104100	-140.715
417104200	-123.146
417104300	-151.498
417104400	-121.513
417104500	-142.063
417104600	-120.969
417104700	-145.789
417104800	-125.427
417104900	-151.097
417105000	-121.434
417105100	-137.308
417105200	-125.439
417105300	-143.95
417105400	-125.516
417105500	-141.576
417105600	-122.008
417105700	-135.278
417105800	-121.921
417105900	-149.224
417106000	-121.863
417106100	-135.495
417106200	-125.506
417106300	-151.021
417106400	-122.891
417106500	-154.736
417106600	-121.901
417106700	-143.429
417106800	-126.481
417106900	-149.741
417107000	-123.692
417107100	-141.392
417107200	-122.336
417107300	-150.836
417107400	-123.311
417107500	-153.97
417107600	-123.471
417107700	-140.569
417107800	-122.122
417107900	-148.394
417108000	-125.204
417108100	-149.939
417108200	-121.467
417108300	-150.176
417108400	-123.764
417108500	-148.594
417108600	-125.342
417108700	-147.449
417108800	-121.541
417108900	-140.671
417109000	-122.208
417109100	-159.06
417109200	-123.72
417109300	-142.723
417109400	-124.567
417109500	-150.515
417109600	-124.197
417109700	-146.867
417109800	-126.389
417109900	-149.972
417110000	-123.617
417110100	-144.013
417110200	-123.543
417110300	-135.413
417110400	-123.022
417110500	-152.897
417110600	-124.653
417110700	-149.985
417110800	-122.53
417110900	-133.579
417111000	-121.983
417111100	-144.359
417111200	-124.646
417111300	-149.183
417111400	-125.13
417111500	-149.54
417111600	-123.856
417111700	-148.167
417111800	-123.975
417111900	-140.761
417112000	-122.207
417112100	-142.713
417112200	-124.005
417112300	-141.075
417112400	-123.824
417112500	-140.45
417112600	-124.169
417112700	-143.195
417112800	-124.354
417112900	-144.766
417113000	-125.399
417113100	-138.076
417113200	-124.413
417113300	-139.672
417113400	-124.663
417113500	-147.65
417113600	-123.792
417113700	-142.323
417113800	-119.728
417113900	-140.169
417114000	-122.968
417114100	-157.882
417114200	-125.862
417114300	-144.595
417114400	-125.619
417114500	-141.67
417114600	-124.411
417114700	-143.643
417114800	-122.86
417114900	-146.77
417115000	-125.032
417115100	-147.424
417115200	-122.685
417115300	-140.895
417115400	-124.754
417115500	-144.499
417115600	-122.211
417115700	-149.283
417115800	-122.53
417115900	-139.817
417116000	-121.117
417116100	-147.813
417116200	-123.212
417116300	-142.746
417116400	-123.97
417116500	-145.065
417116600	-123.509
417116700	-147.361
417116800	-123.607
417116900	-150.416
417117000	-123.975
417117100	-147.366
417117200	-122.369
417117300	-149.023
417117400	-122.028
417117500	-146.174
417117600	-122.914
417117700	-144.144
417117800	-120.701
417117900	-149.743
417118000	-124.027
417118100	-142.465
417118200	-125.626
417118300	-146.443
417118400	-126.277
417118500	-149.349
417118600	-123.271
417118700	-137.392
417118800	-124.115
417118900	-143.623
417119000	-124.031
417119100	-146.842
417119200	-124.561
417119300	-136.675
417119400	-124.333
417119500	-146.307
417119600	-122.805
417119700	-149.833
417119800	-126.351
417119900	-143.581
417120000	-123.819
417120100	-150.723
417120200	-124.599
417120300	-144.223
417120400	-124.686
417120500	-143.889
417120600	-123.864
417120700	-142.387
417120800	-122.9
417120900	-144.26
417121000	-125.547
417121100	-143.315
417121200	-125.339
417121300	-142.251
417121400	-120.846
417121500	-137.661
417121600	-122.117
417121700	-144.059
417121800	-123.881
417121900	-144.333
417122000	-122.678
417122100	-152.271
417122200	-125.716
417122300	-154.645
417122400	-124.351
417122500	-136.356
417122600	-123.287
417122700	-149.746
417122800	-123.237
417122900	-143.667
417123000	-123.627
417123100	-142.533
417123200	-122.343
417123300	-139.768
417123400	-123.859
417123500	-146.218
417123600	-121.941
417123700	-139.582
417123800	-123.49
417123900	-143.717
417124000	-122.548
417124100	-146.601
417124200	-122.125
417124300	-135.987
417124400	-126.112
417124500	-154.377
417124600	-125.649
417124700	-146.649
417124800	-122.929
417124900	-142.795
417125000	-124.366
417125100	-140.333
417125200	-125.289
417125300	-140.995
417125400	-124.074
417125500	-145.751
417125600	-126.166
417125700	-138.662
417125800	-122.967
417125900	-145.67
417126000	-123.691
417126100	-144.666
417126200	-120.913
417126300	-153.755
417126400	-123.984
417126500	-148.775
417126600	-122.269
417126700	-147.53
417126800	-123.129
417126900	-151.163
417127000	-122.682
417127100	-139.28
417127200	-126.359
417127300	-141.772
417127400	-123.195
417127500	-162.906
417127600	-122.763
417127700	-150.222
417127800	-122.77
417127900	-144.491
417128000	-125.037
417128100	-144.186
417128200	-122.583
417128300	-146.19
417128400	-120.227
417128500	-139.621
417128600	-119.495
417128700	-137.206
417128800	-125.35
417128900	-145.932
417129000	-123.783
417129100	-147.844
417129200	-124.092
417129300	-140.095
417129400	-121.818
417129500	-148.412
417129600	-124.623
417129700	-137.501
417129800	-122.276
417129900	-140.097
417130000	-122.359
417130100	-143.15
417130200	-123.003
417130300	-143.671
417130400	-124.121
417130500	-141.23
417130600	-121.748
417130700	-137.639
417130800	-122.235
417130900	-145.363
417131000	-123.246
417131100	-145.95
417131200	-121.95
417131300	-149.455
417131400	-121.664
417131500	-144.275
417131600	-123.486
417131700	-143.704
417131800	-121.666
417131900	-142.987
417132000	-124.038
417132100	-153.64
417132200	-122.839
417132300	-144.503
417132400	-123.018
417132500	-140.843
417132600	-123.664
417132700	-150.217
417132800	-127.867
417132900	-145.657
417133000	-122.998
417133100	-147.127
417133200	-124.573
417133300	-147.279
417133400	-125.996
417133500	-137.082
417133600	-124.939
417133700	-149.352
417133800	-123.985
417133900	-140.908
417134000	-121.778
417134100	-150.523
417134200	-127.35
417134300	-149.305
417134400	-122.324
417134500	-145.763
417134600	-123.931
417134700	-139.62
417134800	-124.456
417134900	-151.81
417135000	-124.037
417135100	-149.148
417135200	-124.915
417135300	-147.888
417135400	-123.582
417135500	-145.626
417135600	-123.125
417135700	-142.333
417135800	-125.271
417135900	-152.031
417136000	-124.499
417136100	-140.477
417136200	-125.1
417136300	-140.102
417136400	-123.211
417136500	-140.658
417136600	-124.95
417136700	-138.845
417136800	-124.359
417136900	-135.162
417137000	-121.236
417137100	-144.195
417137200	-123.497
417137300	-145.52
417137400	-121.254
417137500	-149.89
417137600	-123.149
417137700	-157.932
417137800	-122.864
417137900	-147.933
417138000	-123.688
417138100	-149.897
417138200	-127.092
417138300	-142.399
417138400	-122.618
417138500	-148.179
417138600	-123.577
417138700	-144.26
417138800	-125.679
417138900	-145.961
417139000	-123.425
417139100	-149.133
417139200	-124.625
417139300	-137.896
417139400	-124.299
417139500	-151.347
417139600	-123.318
417139700	-152.432
417139800	-125.493
417139900	-144.208
417140000	-123.215
417140100	-141.032
417140200	-124.108
417140300	-147.382
417140400	-123.111
417140500	-148.567
417140600	-124.768
417140700	-158.012
417140800	-123.526
417140900	-144.015
417141000	-126.037
417141100	-146.758
417141200	-123.043
417141300	-137.297
417141400	-123.629
417141500	-149.404
417141600	-125.326
417141700	-135.228
417141800	-124.93
417141900	-146.562
417142000	-121.844
417142100	-139.768
417142200	-125.393
417142300	-150.104
417142400	-125.391
417142500	-142.613
417142600	-126.447
417142700	-152.064
417142800	-123.412
417142900	-145.309
417143000	-126.784
417143100	-148.07
417143200	-123.677
417143300	-143.4
417143400	-123.372
417143500	-137.973
417143600	-124.581
417143700	-137.501
417143800	-123.608
417143900	-137.171
417144000	-124.774
417144100	-145.651
417144200	-124.186
417144300	-158.332
417144400	-125.47
417144500	-141.285
417144600	-122.304
417144700	-139.643
417144800	-123.846
417144900	-150.988
417145000	-124.65
417145100	-149.037
417145200	-123.167
417145300	-156.66
417145400	-125.36
417145500	-143.384
417145600	-125.527
417145700	-147.25
417145800	-121.536
417145900	-138.231
417146000	-122.578
417146100	-153.266
417146200	-124.667
417146300	-140.656
417146400	-122.444
417146500	-143.53
417146600	-126.85
417146700	-146.545
417146800	-126.223
417146900	-137.743
417147000	-121.688
417147100	-141.759
417147200	-124.455
417147300	-149.192
417147400	-122.207
417147500	-139.551
417147600	-120.925
417147700	-139.52
417147800	-125.089
417147900	-135.913
417148000	-120.853
417148100	-145.907
417148200	-125.381
417148300	-148.079
417148400	-122.299
417148500	-151.599
417148600	-122.759
417148700	-137.429
417148800	-121.653
417148900	-134.202
417149000	-123.115
417149100	-137.348
417149200	-123.308
417149300	-143.798
417149400	-123.526
417149500	-144.238
417149600	-125.412
417149700	-143.24
417149800	-122.386
417149900	-146.9
417150000	-122.763
417150100	-139.501
417150200	-123.394
417150300	-134.242
417150400	-123.997
417150500	-137.529
417150600	-125.163
417150700	-155.164
417150800	-126.734
417150900	-155.283
417151000	-123.264
417151100	-143.017
417151200	-123.485
417151300	-142.927
417151400	-127.891
417151500	-155.191
417151600	-123.938
417151700	-144.017
417151800	-122.898
417151900	-139.362
417152000	-124.897
417152100	-155.365
417152200	-123.975
417152300	-142.418
417152400	-123.649
417152500	-145.421
417152600	-122.795
417152700	-139.417
417152800	-124.977
417152900	-147.304
417153000	-126.646
417153100	-142.934
417153200	-124.328
417153300	-144.354
417153400	-125.905
417153500	-147.992
417153600	-126.179
417153700	-144.426
417153800	-122.233
417153900	-152.621
417154000	-124.034
417154100	-138.953
417154200	-121.334
417154300	-138.373
417154400	-124.066
417154500	-141.281
417154600	-124.664
417154700	-141.589
417154800	-124.253
417154900	-150.347
417155000	-121.77
417155100	-145.75
417155200	-124.264
417155300	-153.18
417155400	-121.691
417155500	-137.351
417155600	-122.9
417155700	-141.887
417155800	-123.91
417155900	-146.379
417156000	-121.676
417156100	-144.12
417156200	-124.12
417156300	-151.719
417156400	-124.843
417156500	-155.628
417156600	-126.88
417156700	-141.526
417156800	-123.371
417156900	-141.708
417157000	-125.759
417157100	-139.93
417157200	-122.702
417157300	-143.864
417157400	-124.364
417157500	-144.359
417157600	-120.005
417157700	-136.973
417157800	-123.679
417157900	-142.838
417158000	-124.086
417158100	-155.125
417158200	-122.273
417158300	-145.828
417158400	-124.656
417158500	-142.613
417158600	-126.319
417158700	-136.32
417158800	-123.76
417158900	-146.275
417159000	-124.759
417159100	-149.53
417159200	-123.814
417159300	-157.023
417159400	-123.816
417159500	-149.116
417159600	-124.984
417159700	-144.402
417159800	-124.664
417159900	-141.328
417160000	-124.459
417160100	-143.484
417160200	-126.063
417160300	-145.391
417160400	-125.136
417160500	-144.292
417160600	-123.352
417160700	-146.576
417160800	-123.763
417160900	-146.138
417161000	-125.035
417161100	-152.343
417161200	-125.149
417161300	-148.98
417161400	-125.035
417161500	-147.709
417161600	-123.003
417161700	-145.032
417161800	-125.244
417161900	-143.758
417162000	-122.473
417162100	-146.771
417162200	-121.595
417162300	-155.119
417162400	-124.526
417162500	-138.226
417162600	-125.286
417162700	-147.588
417162800	-124.72
417162900	-143.645
417163000	-123.208
417163100	-152.979
417163200	-121.915
417163300	-142.779
417163400	-121.333
417163500	-137.284
417163600	-125.693
417163700	-151.751
417163800	-124.52
417163900	-145.207
417164000	-125.078
417164100	-151.381
417164200	-121.325
417164300	-136.193
417164400	-124.755
417164500	-146.63
417164600	-122.128
417164700	-142.842
417164800	-124.592
417164900	-153.944
417165000	-123.931
417165100	-142.467
417165200	-124.571
417165300	-147.394
417165400	-125.549
417165500	-140.219
417165600	-123.295
417165700	-143.973
417165800	-123.675
417165900	-136.253
417166000	-122.272
417166100	-138.009
417166200	-122.279
417166300	-149.092
417166400	-123.518
417166500	-151.249
417166600	-122.944
417166700	-141.561
417166800	-123.991
417166900	-148.34
417167000	-122.969
417167100	-142.425
417167200	-121.506
417167300	-140.091
417167400	-126.142
417167500	-155.428
417167600	-122.289
417167700	-146.397
417167800	-124.842
417167900	-148.11
417168000	-124.249
417168100	-136.764
417168200	-122.187
417168300	-145.114
417168400	-121.129
417168500	-152.431
417168600	-122.414
417168700	-143.442
417168800	-123.977
417168900	-144.103
417169000	-125.618
417169100	-141.964
417169200	-124.362
417169300	-147.237
417169400	-121.355
417169500	-146.896
417169600	-123.543
417169700	-142.992
417169800	-121.162
417169900	-149.887
417170000	-124.097
417170100	-146.027
417170200	-123.693
417170300	-142.851
417170400	-126.949
417170500	-147.407
417170600	-123.845
417170700	-136.964
417170800	-124.058
417170900	-141.593
417171000	-123.803
417171100	-146.013
417171200	-122.884
417171300	-145.825
417171400	-122.336
417171500	-147.245
417171600	-124.391
417171700	-138.733
417171800	-122.51
417171900	-137.124
417172000	-122.923
417172100	-142.427
417172200	-126.358
417172300	-140.86
417172400	-123.984
417172500	-149.408
417172600	-123.445
417172700	-143.611
417172800	-122.937
417172900	-141.71
417173000	-125.051
417173100	-148.723
417173200	-124.784
417173300	-141.003
417173400	-123.375
417173500	-153.007
417173600	-124.155
417173700	-148.692
417173800	-124.866
417173900	-147.915
417174000	-123.817
417174100	-145.399
417174200	-122.429
417174300	-153.96
417174400	-121.902
417174500	-151.298
417174600	-122.479
417174700	-144.628
417174800	-124.539
417174900	-137.534
417175000	-124.483
417175100	-140.151
417175200	-126.028
417175300	-138.85
417175400	-123.131
417175500	-148.621
417175600	-120.055
417175700	-142.328
417175800	-125.726
417175900	-147.817
417176000	-124.455
417176100	-144.062
417176200	-124.08
417176300	-153.818
417176400	-125.657
417176500	-156.043
417176600	-123.939
417176700	-147.046
417176800	-124.771
417176900	-142.213
417177000	-122.381
417177100	-145.903
417177200	-123.51
417177300	-136.284
417177400	-123.671
417177500	-148.467
417177600	-120.677
417177700	-141.367
417177800	-124.69
417177900	-147.32
417178000	-122.404
417178100	-141.749
417178200	-121.849
417178300	-146.883
417178400	-124.25
417178500	-142.727
417178600	-122.762
417178700	-152.894
417178800	-125.442
417178900	-147.975
417179000	-125.662
417179100	-143.685
417179200	-122.245
417179300	-148.579
417179400	-124.429
417179500	-139.146
417179600	-124.705
417179700	-137.46
417179800	-124.29
417179900	-146.738
417180000	-126.94
417180100	-138.922
417180200	-122.872
417180300	-148.601
417180400	-125.944
417180500	-144.026
417180600	-124.512
417180700	-145.351
417180800	-124.617
417180900	-144.395
417181000	-123.314
417181100	-141.573
417181200	-122.329
417181300	-144.398
417181400	-122.422
417181500	-139.733
417181600	-124.852
417181700	-178.517
417181800	-126.879
417181900	-141.685
417182000	-124.721
417182100	-158.565
417182200	-124.116
417182300	-139.07
417182400	-123.55
417182500	-145.337
417182600	-125.463
417182700	-156.961
417182800	-124.98
417182900	-152.215
417183000	-123.545
417183100	-136.653
417183200	-123.003
417183300	-157.629
417183400	-125.209
417183500	-146.128
417183600	-126.48
417183700	-154.463
417183800	-118.547
417183900	-146.588
417184000	-122.159
417184100	-142.142
417184200	-124.194
417184300	-141.246
417184400	-124.449
417184500	-136.603
417184600	-124.073
417184700	-138.837
417184800	-124.44
417184900	-139.07
417185000	-122.121
417185100	-152.113
417185200	-125.077
417185300	-156.031
417185400	-123.699
417185500	-139.745
417185600	-123.083
417185700	-142.012
417185800	-125.18
417185900	-147.812
417186000	-121.42
417186100	-145.551
417186200	-121.027
417186300	-141.81
417186400	-122.006
417186500	-141.463
417186600	-123.033
417186700	-153.06
417186800	-125.525
417186900	-148.919
417187000	-122.494
417187100	-138.582
417187200	-124.209
417187300	-150.221
417187400	-122.84
417187500	-153.178
417187600	-126.03
417187700	-143.084
417187800	-124.323
417187900	-151.803
417188000	-121.099
417188100	-142.185
417188200	-123.54
417188300	-151.758
417188400	-125.274
417188500	-140.789
417188600	-122.794
417188700	-142.437
417188800	-123.652
417188900	-145.344
417189000	-126.611
417189100	-154.825
417189200	-122.596
417189300	-146.274
417189400	-125.039
417189500	-144.402
417189600	-119.664
417189700	-142.317
417189800	-125.142
417189900	-152.616
417190000	-126.747
417190100	-142.769
417190200	-124.97
417190300	-152.335
417190400	-125.865
417190500	-146.07
417190600	-125.48
417190700	-150.677
417190800	-123.952
417190900	-143.68
417191000	-125.016
417191100	-154.409
417191200	-124.414
417191300	-151.036
417191400	-122.974
417191500	-138.43
417191600	-122.371
417191700	-135.549
417191800	-121.336
417191900	-147.256
417192000	-123.834
417192100	-137.856
417192200	-125.859
417192300	-149.79
417192400	-124.612
417192500	-137.079
417192600	-123.674
417192700	-142.704
417192800	-124.25
417192900	-150.199
417193000	-121.675
417193100	-147.342
417193200	-122.089
417193300	-145.455
417193400	-124.827
417193500	-148.349
417193600	-125.27
417193700	-151.528
417193800	-125.271
417193900	-142.266
417194000	-123.032
417194100	-140.229
417194200	-122.626
417194300	-145.147
417194400	-123.607
417194500	-145.632
417194600	-125.143
417194700	-144.18
417194800	-122.314
417194900	-141.516
417195000	-122.995
417195100	-141.516
417195200	-124.101
417195300	-143.04
417195400	-124.198
417195500	-140.011
417195600	-125.413
417195700	-144.138
417195800	-122.416
417195900	-146.542
417196000	-125.347
417196100	-155.533
417196200	-125.013
417196300	-147.795
417196400	-121.607
417196500	-140.16
417196600	-122.719
417196700	-149.698
417196800	-121.166
417196900	-144.564
417197000	-121.684
417197100	-144.258
417197200	-121.877
417197300	-149.083
417197400	-123.08
417197500	-134.205
417197600	-123.717
417197700	-141.765
417197800	-124.102
417197900	-150.749
417198000	-122.591
417198100	-137.949
417198200	-122.896
417198300	-153.355
417198400	-122.767
417198500	-138.766
417198600	-124.546
417198700	-136.574
417198800	-123.289
417198900	-143.747
417199000	-122.87
417199100	-138.492
417199200	-122.562
417199300	-143.699
417199400	-124.434
417199500	-160.2
417199600	-123.372
417199700	-144.06
417199800	-124.903
417199900	-141.352
417200000	-124.975
417200100	-140.151
417200200	-125.749
417200300	-149.973
417200400	-123.528
417200500	-155.237
417200600	-121.022
417200700	-137.859
417200800	-122.594
417200900	-148.447
417201000	-122.722
417201100	-142.614
417201200	-124.369
417201300	-149.736
417201400	-121.98
417201500	-138.497
417201600	-122.033
417201700	-153.212
417201800	-122.792
417201900	-141.848
417202000	-124.442
417202100	-148.034
417202200	-124.734
417202300	-149.252
417202400	-124.786
417202500	-157.587
417202600	-124
417202700	-145.75
417202800	-122.896
417202900	-149.754
417203000	-123.252
417203100	-142.219
417203200	-123.556
417203300	-152.074
417203400	-121.764
417203500	-141.149
417203600	-123.796
417203700	-144.627
417203800	-121.987
417203900	-149.544
417204000	-124.789
417204100	-145.324
417204200	-120.667
417204300	-136.447
417204400	-123.575
417204500	-156.132
417204600	-122.09
417204700	-136.068
417204800	-122.298
417204900	-140.998
417205000	-124.521
417205100	-135.912
417205200	-119.987
417205300	-150.694
417205400	-123.639
417205500	-141.598
417205600	-123.59
417205700	-155.226
417205800	-125.219
417205900	-148.136
417206000	-123.636
417206100	-142.893
417206200	-122.964
417206300	-144.268
417206400	-122.367
417206500	-141.939
417206600	-124.991
417206700	-150.118
417206800	-121.772
417206900	-145.033
417207000	-125.909
417207100	-143.371
417207200	-124.166
417207300	-145.373
417207400	-123.632
417207500	-143.722
417207600	-123.052
417207700	-143.097
417207800	-125.256
417207900	-137.325
417208000	-123.196
417208100	-139.273
417208200	-126.893
417208300	-147.166
417208400	-124.255
417208500	-136.28
417208600	-123.346
417208700	-146.481
417208800	-122.322
417208900	-148.011
417209000	-124.77
417209100	-133.199
417209200	-122.905
417209300	-143.874
417209400	-124.991
417209500	-142.114
417209600	-124.722
417209700	-142.583
417209800	-124.352
417209900	-140.509
417210000	-126.643
417210100	-137.642
417210200	-123.921
417210300	-142.891
417210400	-121.786
417210500	-149.113
417210600	-123.418
417210700	-143.706
417210800	-123.77
417210900	-150.458
417211000	-126.259
417211100	-148.909
417211200	-124.468
417211300	-152.492
417211400	-123.329
417211500	-136.612
417211600	-122.824
417211700	-141.781
417211800	-121.054
417211900	-135.685
417212000	-123.925
417212100	-149.457
417212200	-124.249
417212300	-142.879
417212400	-124.809
417212500	-136.856
417212600	-124.132
417212700	-147.963
417212800	-123.852
417212900	-139.354
417213000	-123.695
417213100	-143.812
417213200	-123.828
417213300	-143.638
417213400	-123.736
417213500	-142.61
417213600	-122.452
417213700	-145.699
417213800	-123.631
417213900	-139.3
417214000	-122.973
417214100	-133.593
417214200	-124.181
417214300	-150.038
417214400	-123.058
417214500	-140.165
417214600	-119.584
417214700	-137.078
417214800	-123.049
417214900	-147.826
417215000	-124.304
417215100	-145.477
417215200	-124.77
417215300	-142.264
417215400	-123.367
417215500	-139.167
417215600	-122.204
417215700	-147.023
417215800	-123.912
417215900	-143.757
417216000	-124.073
417216100	-149.63
417216200	-123.612
417216300	-138.753
417216400	-124.014
417216500	-147.347
417216600	-126.629
417216700	-147.549
417216800	-124
417216900	-140.356
417217000	-125.415
417217100	-140.897
417217200	-122.552
417217300	-150.595
417217400	-122.969
417217500	-146.068
417217600	-123.678
417217700	-134.703
417217800	-125.149
417217900	-148.41
417218000	-120.127
417218100	-141.616
417218200	-125.685
417218300	-148.869
417218400	-125.587
417218500	-146.308
417218600	-121.005
417218700	-145.204
417218800	-122.697
417218900	-143.763
417219000	-125.77
417219100	-142.667
417219200	-125.771
417219300	-143.417
417219400	-122.342
417219500	-139.266
417219600	-123.162
417219700	-149.959
417219800	-121.755
417219900	-139.965
417220000	-125.324
417220100	-145.717
417220200	-125.133
417220300	-143.104
417220400	-122.285
417220500	-143.013
417220600	-125.082
417220700	-159.39
417220800	-123.809
417220900	-140.638
417221000	-124.647
417221100	-136.691
417221200	-125.36
417221300	-145.108
417221400	-125.254
417221500	-151.073
417221600	-123.141
417221700	-153.071
417221800	-122.608
417221900	-143.918
417222000	-121.809
417222100	-142.64
417222200	-124.736
417222300	-135.895
417222400	-121.763
417222500	-138.801
417222600	-124.796
417222700	-150.864
417222800	-124.303
417222900	-146.641
417223000	-123.588
417223100	-146.079
417223200	-125.555
417223300	-135.793
417223400	-122.2
417223500	-145.853
417223600	-122.974
417223700	-139.473
417223800	-123.384
417223900	-147.688
417224000	-124.737
417224100	-146.406
417224200	-125.784
417224300	-135.168
417224400	-124.158
417224500	-143.489
417224600	-122.522
417224700	-134.033
417224800	-120.048
417224900	-137.543
417225000	-124.262
417225100	-141.753
417225200	-121.859
417225300	-150.789
417225400	-123.452
417225500	-149.338
417225600	-122.448
417225700	-154.82
417225800	-123.005
417225900	-174.227
417226000	-124.553
417226100	-137.077
417226200	-124.467
417226300	-140.227
417226400	-124.53
417226500	-143.5
417226600	-126.892
417226700	-148.156
417226800	-122.023
417226900	-144.054
417227000	-125.711
417227100	-142.631
417227200	-123.809
417227300	-142.728
417227400	-122.985
417227500	-138.405
417227600	-125.539
417227700	-148.19
417227800	-123.698
417227900	-154.17
417228000	-122.593
417228100	-140.324
417228200	-123.199
417228300	-138.822
417228400	-122.615
417228500	-137.391
417228600	-126.073
417228700	-148.274
417228800	-123.515
417228900	-154.613
417229000	-122.537
417229100	-146.098
417229200	-123.461
417229300	-142.85
417229400	-125.456
417229500	-152.272
417229600	-123.978
417229700	-143.549
417229800	-122.56
417229900	-151.426
417230000	-123.412
417230100	-145.33
417230200	-123.31
417230300	-148.189
417230400	-124.444
417230500	-136.443
417230600	-122.376
417230700	-162.232
417230800	-124.499
417230900	-137.931
417231000	-122.96
417231100	-151.462
417231200	-124.575
417231300	-149.023
417231400	-122.727
417231500	-148.549
417231600	-123.312
417231700	-136.481
417231800	-124.481
417231900	-134.358
417232000	-124.979
417232100	-140.114
417232200	-123.938
417232300	-145.13
417232400	-124.671
417232500	-142.323
417232600	-122.783
417232700	-138.772
417232800	-121.877
417232900	-149.895
417233000	-124.4
417233100	-140.269
417233200	-122.861
417233300	-138.825
417233400	-125.239
417233500	-147.963
417233600	-121.732
417233700	-140.929
417233800	-125.968
417233900	-161.286
417234000	-124.249
417234100	-150.516
417234200	-124.122
417234300	-139.777
417234400	-125.87
417234500	-140.822
417234600	-121.515
417234700	-136.297
417234800	-121.516
417234900	-149.865
417235000	-123.205
417235100	-139.161
417235200	-120.816
417235300	-141.009
417235400	-121.749
417235500	-145.55
417235600	-124.818
417235700	-144.405
417235800	-123.968
417235900	-149.112
417236000	-122.902
417236100	-141.743
417236200	-124.768
417236300	-141.744
417236400	-124.39
417236500	-139.363
417236600	-123.661
417236700	-146.451
417236800	-123.201
417236900	-146.287
417237000	-123.202
417237100	-140.547
417237200	-124.038
417237300	-144.916
417237400	-125.256
417237500	-145.708
417237600	-123.895
417237700	-138.571
417237800	-123.823
417237900	-134.996
417238000	-120.732
417238100	-147.041
417238200	-121.569
417238300	-158.287
417238400	-124.694
417238500	-137.12
417238600	-121.088
417238700	-137.87
417238800	-126.158
417238900	-140.494
417239000	-122.818
417239100	-146.519
417239200	-121.298
417239300	-147.062
417239400	-124.592
417239500	-143.91
417239600	-123.435
417239700	-138.996
417239800	-123.957
417239900	-142.645
417240000	-122.679
417240100	-148.216
417240200	-122.195
417240300	-141.307
417240400	-123.493
417240500	-147.201
417240600	-123.596
417240700	-136.15
417240800	-122.188
417240900	-145.768
417241000	-128.265
417241100	-146.803
417241200	-123.259
417241300	-142.503
417241400	-123.734
417241500	-139.513
417241600	-125.469
417241700	-151.26
417241800	-122.599
417241900	-144.264
417242000	-126.002
417242100	-152.894
417242200	-123.945
417242300	-134.033
417242400	-121.011
417242500	-155.785
417242600	-124.164
417242700	-142.234
417242800	-123.354
417242900	-150.261
417243000	-122.697
417243100	-149.71
417243200	-124.483
417243300	-157.945
417243400	-123.558
417243500	-141.817
417243600	-122.111
417243700	-145.9
417243800	-123.927
417243900	-152.101
417244000	-124.302
417244100	-147.869
417244200	-122.745
417244300	-138.855
417244400	-124.259
417244500	-136.609
417244600	-124.928
417244700	-143.619
417244800	-126.464
417244900	-139.703
417245000	-122.944
417245100	-152.764
417245200	-123.642
417245300	-141.029
417245400	-121.861
417245500	-160.51
417245600	-122.925
417245700	-144.172
417245800	-122.819
417245900	-140.311
417246000	-121.229
417246100	-162.18
417246200	-122.949
417246300	-144.223
417246400	-123.209
417246500	-151.538
417246600	-125.264
417246700	-142.219
417246800	-124.472
417246900	-154.595
417247000	-122.646
417247100	-143.634
417247200	-122.133
417247300	-158.953
417247400	-123.607
417247500	-144.278
417247600	-124.834
417247700	-144.874
417247800	-124.171
417247900	-155.867
417248000	-124.241
417248100	-152.102
417248200	-123.276
417248300	-144.43
417248400	-121.932
417248500	-138.629
417248600	-124.655
417248700	-158.708
417248800	-124.651
417248900	-158.531
417249000	-124.285
417249100	-142.246
417249200	-125.956
417249300	-146.561
417249400	-121.817
417249500	-137.592
417249600	-126.431
417249700	-145.802
417249800	-125.556
[truncated: 18,002 more rows]
