# Supplementary material for: Passive frequency comb generation at radiofrequency for ranging applications
Source: Nat Commun. 2024 Apr 2;15:2844. doi: 10.1038/s41467-024-46940-2 (PMC10987526; doi:10.1038/s41467-024-46940-2)
Supplement: Supplementary file 5 — Source Data [file 41467_2024_46940_MOESM5_ESM.zip › Figure3_Data/836_10MHz_-09_50dBm.xlsx]

## Sheet: Sheet1
frequency (Hz)	power (dBm)
417050000	-124.992
417050100	-139.595
417050200	-125.838
417050300	-145.321
417050400	-125.504
417050500	-139.89
417050600	-122.77
417050700	-147.059
417050800	-122.933
417050900	-149.685
417051000	-124.143
417051100	-144.423
417051200	-123.36
417051300	-151.485
417051400	-122.513
417051500	-139.331
417051600	-121.497
417051700	-144.274
417051800	-122.604
417051900	-148.003
417052000	-122.663
417052100	-141.318
417052200	-121.529
417052300	-154.511
417052400	-123.21
417052500	-135.577
417052600	-122.629
417052700	-141.991
417052800	-121.226
417052900	-141.383
417053000	-122.698
417053100	-141.283
417053200	-123.622
417053300	-144.904
417053400	-123.417
417053500	-158.391
417053600	-124.564
417053700	-150.782
417053800	-122.803
417053900	-145.911
417054000	-122.803
417054100	-145.141
417054200	-124.922
417054300	-150.077
417054400	-126.112
417054500	-147.56
417054600	-125.72
417054700	-142.933
417054800	-122.527
417054900	-152.922
417055000	-122.25
417055100	-138.351
417055200	-123.871
417055300	-146.058
417055400	-125.273
417055500	-145.237
417055600	-124.437
417055700	-139.722
417055800	-122.819
417055900	-138.283
417056000	-122.764
417056100	-143.427
417056200	-122.032
417056300	-144.503
417056400	-122.1
417056500	-137.071
417056600	-123.708
417056700	-144.646
417056800	-122.951
417056900	-141.723
417057000	-121.36
417057100	-151.593
417057200	-124.947
417057300	-160.791
417057400	-123.814
417057500	-138.246
417057600	-124.655
417057700	-139.729
417057800	-122.498
417057900	-144.249
417058000	-126.731
417058100	-142.709
417058200	-124.33
417058300	-151.737
417058400	-121.855
417058500	-136.753
417058600	-121.515
417058700	-142.732
417058800	-125.611
417058900	-140.529
417059000	-123.718
417059100	-149.884
417059200	-121.123
417059300	-143.709
417059400	-124.495
417059500	-145.28
417059600	-120.605
417059700	-145.896
417059800	-123.214
417059900	-140.876
417060000	-124.474
417060100	-137.944
417060200	-121.62
417060300	-150.069
417060400	-124.84
417060500	-147.18
417060600	-124.498
417060700	-140.85
417060800	-124.801
417060900	-142.777
417061000	-123.116
417061100	-141.606
417061200	-124.935
417061300	-136.793
417061400	-125.013
417061500	-159.015
417061600	-121.538
417061700	-139.808
417061800	-123.462
417061900	-153.73
417062000	-125.146
417062100	-149.583
417062200	-125.472
417062300	-140.449
417062400	-124.723
417062500	-139.676
417062600	-124.18
417062700	-138.721
417062800	-122.78
417062900	-149.291
417063000	-125.122
417063100	-147.536
417063200	-123.361
417063300	-156.125
417063400	-124.32
417063500	-145.17
417063600	-124.923
417063700	-148.752
417063800	-126.1
417063900	-146.669
417064000	-122.211
417064100	-138.173
417064200	-124.703
417064300	-143.72
417064400	-121.339
417064500	-152.693
417064600	-123.149
417064700	-140.76
417064800	-126.089
417064900	-149.969
417065000	-122.203
417065100	-147.041
417065200	-123.978
417065300	-145.22
417065400	-123.996
417065500	-139.983
417065600	-120.987
417065700	-136.597
417065800	-120.537
417065900	-142.742
417066000	-124.315
417066100	-140.949
417066200	-123.611
417066300	-141.567
417066400	-123.042
417066500	-142.465
417066600	-123.228
417066700	-141.689
417066800	-125.918
417066900	-146.135
417067000	-122.171
417067100	-144.968
417067200	-120.943
417067300	-147.569
417067400	-125.49
417067500	-141.669
417067600	-122.876
417067700	-153.373
417067800	-123.516
417067900	-155.824
417068000	-122.326
417068100	-147.981
417068200	-128.486
417068300	-145.712
417068400	-122.142
417068500	-144.559
417068600	-124.249
417068700	-141.931
417068800	-126.191
417068900	-144.648
417069000	-123.619
417069100	-149.128
417069200	-121.609
417069300	-143.843
417069400	-127.155
417069500	-154.82
417069600	-122.871
417069700	-143.919
417069800	-123.856
417069900	-142.303
417070000	-125.287
417070100	-153.677
417070200	-121.065
417070300	-141.448
417070400	-124.057
417070500	-146.208
417070600	-124.075
417070700	-140.406
417070800	-125.147
417070900	-158.952
417071000	-123.459
417071100	-151.525
417071200	-124.062
417071300	-143.943
417071400	-125.668
417071500	-145.24
417071600	-124.384
417071700	-152.298
417071800	-123.139
417071900	-153.303
417072000	-122.265
417072100	-145.172
417072200	-125.22
417072300	-153.083
417072400	-123.482
417072500	-142.045
417072600	-123.356
417072700	-143.117
417072800	-125.036
417072900	-144.942
417073000	-124.382
417073100	-147.749
417073200	-127.494
417073300	-139.832
417073400	-122.22
417073500	-141.836
417073600	-121.902
417073700	-150.881
417073800	-123.016
417073900	-139.779
417074000	-123.403
417074100	-140.855
417074200	-124.028
417074300	-153.399
417074400	-122.853
417074500	-145.93
417074600	-125.874
417074700	-143.812
417074800	-125.551
417074900	-138.618
417075000	-123.108
417075100	-140.868
417075200	-123.11
417075300	-146.113
417075400	-126.344
417075500	-159.485
417075600	-124.345
417075700	-142.744
417075800	-124.974
417075900	-134.814
417076000	-123.685
417076100	-145.448
417076200	-123.439
417076300	-152.233
417076400	-125.898
417076500	-145.855
417076600	-123.597
417076700	-145.998
417076800	-122.705
417076900	-136.346
417077000	-122.573
417077100	-138.56
417077200	-122.816
417077300	-145.872
417077400	-123.034
417077500	-134.895
417077600	-121.722
417077700	-137.476
417077800	-124.102
417077900	-137.507
417078000	-124.223
417078100	-146.433
417078200	-124.59
417078300	-147.858
417078400	-123.233
417078500	-147.226
417078600	-121.189
417078700	-146.643
417078800	-121.978
417078900	-148.014
417079000	-122.214
417079100	-151.163
417079200	-122.604
417079300	-158.701
417079400	-121.793
417079500	-135.291
417079600	-122.619
417079700	-139.556
417079800	-123.266
417079900	-148.534
417080000	-122.813
417080100	-136.001
417080200	-123.178
417080300	-139.007
417080400	-123.194
417080500	-142.146
417080600	-122.02
417080700	-144.412
417080800	-121.052
417080900	-140.597
417081000	-123.247
417081100	-143.143
417081200	-120.777
417081300	-134.836
417081400	-122.132
417081500	-148.133
417081600	-124.987
417081700	-149.187
417081800	-123.727
417081900	-143.139
417082000	-122.236
417082100	-154.602
417082200	-124.417
417082300	-155.703
417082400	-124.282
417082500	-139.604
417082600	-121.548
417082700	-148.286
417082800	-124.685
417082900	-140.92
417083000	-121.947
417083100	-161.471
417083200	-124.524
417083300	-142.908
417083400	-125.842
417083500	-148.846
417083600	-124.541
417083700	-151.09
417083800	-122.452
417083900	-140.466
417084000	-122.28
417084100	-142.48
417084200	-121.486
417084300	-138.712
417084400	-125.721
417084500	-145.499
417084600	-122.632
417084700	-150.1
417084800	-121.278
417084900	-139.038
417085000	-125.295
417085100	-153.136
417085200	-125.178
417085300	-135.79
417085400	-122.853
417085500	-147.796
417085600	-125.485
417085700	-145.53
417085800	-123.892
417085900	-139.118
417086000	-121.554
417086100	-143.135
417086200	-123.003
417086300	-137.092
417086400	-124.156
417086500	-142.882
417086600	-126.923
417086700	-174.347
417086800	-122.967
417086900	-143.165
417087000	-120.63
417087100	-148.569
417087200	-122.929
417087300	-137.197
417087400	-123.754
417087500	-141.43
417087600	-121.776
417087700	-145.009
417087800	-123.256
417087900	-145.654
417088000	-123.803
417088100	-148.736
417088200	-125.573
417088300	-141.074
417088400	-125.116
417088500	-149.925
417088600	-121.782
417088700	-141.767
417088800	-123.645
417088900	-148.313
417089000	-122.636
417089100	-145.886
417089200	-123.397
417089300	-142.866
417089400	-122.838
417089500	-145.969
417089600	-122.111
417089700	-150.339
417089800	-122.623
417089900	-144.344
417090000	-121.928
417090100	-149.443
417090200	-124.367
417090300	-154.469
417090400	-122
417090500	-143.109
417090600	-123.387
417090700	-142.669
417090800	-123.02
417090900	-154.471
417091000	-124.367
417091100	-156.503
417091200	-123.184
417091300	-136.593
417091400	-122.806
417091500	-146.411
417091600	-122.086
417091700	-142.035
417091800	-122.477
417091900	-146.769
417092000	-122.954
417092100	-144.549
417092200	-126.26
417092300	-150.987
417092400	-125.365
417092500	-142.748
417092600	-122.581
417092700	-151.507
417092800	-126.206
417092900	-141.844
417093000	-124.82
417093100	-145.406
417093200	-125.079
417093300	-147.802
417093400	-122.939
417093500	-141.789
417093600	-120.866
417093700	-148.504
417093800	-120.857
417093900	-144.104
417094000	-121.9
417094100	-141.782
417094200	-122.331
417094300	-149.499
417094400	-124.104
417094500	-145.158
417094600	-123.495
417094700	-155.092
417094800	-123.18
417094900	-147.624
417095000	-122.285
417095100	-150.282
417095200	-123.417
417095300	-150.335
417095400	-122.607
417095500	-148.382
417095600	-123.637
417095700	-145.048
417095800	-122.571
417095900	-144.266
417096000	-123.363
417096100	-154.308
417096200	-124.672
417096300	-148.813
417096400	-123.434
417096500	-142.497
417096600	-124.518
417096700	-158.217
417096800	-126.27
417096900	-144.724
417097000	-123.94
417097100	-137.225
417097200	-125.394
417097300	-147.132
417097400	-121.617
417097500	-142.118
417097600	-123.31
417097700	-149.231
417097800	-121.467
417097900	-138.305
417098000	-126.938
417098100	-135.377
417098200	-122.958
417098300	-146.446
417098400	-125.55
417098500	-147.795
417098600	-124.681
417098700	-146.414
417098800	-124.701
417098900	-145.677
417099000	-121.039
417099100	-137.33
417099200	-123.199
417099300	-142.923
417099400	-125.293
417099500	-146.797
417099600	-124.309
417099700	-147.415
417099800	-123.928
417099900	-147.048
417100000	-123.425
417100100	-133.632
417100200	-122.847
417100300	-153.166
417100400	-123.589
417100500	-147.961
417100600	-124.95
417100700	-152.848
417100800	-122.501
417100900	-147.169
417101000	-123.041
417101100	-143.767
417101200	-126.974
417101300	-160.023
417101400	-125.047
417101500	-149.591
417101600	-121.786
417101700	-153.018
417101800	-121.819
417101900	-146.66
417102000	-122.528
417102100	-152.269
417102200	-123.06
417102300	-146.487
417102400	-124.046
417102500	-142.216
417102600	-124.048
417102700	-136.735
417102800	-126.192
417102900	-153.012
417103000	-124.088
417103100	-141.588
417103200	-123.22
417103300	-150.348
417103400	-123.275
417103500	-140.537
417103600	-120.443
417103700	-140.944
417103800	-124.767
417103900	-143.354
417104000	-123.231
417104100	-136.842
417104200	-123.917
417104300	-140.83
417104400	-123.211
417104500	-139.529
417104600	-124.778
417104700	-149.295
417104800	-124.98
417104900	-137.895
417105000	-122.504
417105100	-147.408
417105200	-124.796
417105300	-158.709
417105400	-123.016
417105500	-154.663
417105600	-123.487
417105700	-144.696
417105800	-123.43
417105900	-146.727
417106000	-125.501
417106100	-136.794
417106200	-122.994
417106300	-137.351
417106400	-124.774
417106500	-149.674
417106600	-123.969
417106700	-158.28
417106800	-123.059
417106900	-139.241
417107000	-123.957
417107100	-138.95
417107200	-123.638
417107300	-141.149
417107400	-122.101
417107500	-154.195
417107600	-122.441
417107700	-134.674
417107800	-121.902
417107900	-148.951
417108000	-120.187
417108100	-141.283
417108200	-127.194
417108300	-142.846
417108400	-122.151
417108500	-146.331
417108600	-120.114
417108700	-144.329
417108800	-120.108
417108900	-145.235
417109000	-124.077
417109100	-152.519
417109200	-124.954
417109300	-149.389
417109400	-123.28
417109500	-146.163
417109600	-122.98
417109700	-141.633
417109800	-123.374
417109900	-141.382
417110000	-122.259
417110100	-144.113
417110200	-123.096
417110300	-136.695
417110400	-123.169
417110500	-149.176
417110600	-125.173
417110700	-147.967
417110800	-125.6
417110900	-145.318
417111000	-126.184
417111100	-154.614
417111200	-124.986
417111300	-148.872
417111400	-123.956
417111500	-146.902
417111600	-123.854
417111700	-140.616
417111800	-122.504
417111900	-153.24
417112000	-123.855
417112100	-148.132
417112200	-123.878
417112300	-144.01
417112400	-125.2
417112500	-141.278
417112600	-120.89
417112700	-148.281
417112800	-123.611
417112900	-148.048
417113000	-125.774
417113100	-148.697
417113200	-124.914
417113300	-143.656
417113400	-125.962
417113500	-153.991
417113600	-124.588
417113700	-162.541
417113800	-124.567
417113900	-145.419
417114000	-122.548
417114100	-151.93
417114200	-122.759
417114300	-139.758
417114400	-121.254
417114500	-144.975
417114600	-123.675
417114700	-148.859
417114800	-124.564
417114900	-145.395
417115000	-124.483
417115100	-143.553
417115200	-122.63
417115300	-144.167
417115400	-122.125
417115500	-145.132
417115600	-121.824
417115700	-151.248
417115800	-124.72
417115900	-152.772
417116000	-124.124
417116100	-146.921
417116200	-125.009
417116300	-145.634
417116400	-124.309
417116500	-150.419
417116600	-123.264
417116700	-150.318
417116800	-125.307
417116900	-144.277
417117000	-125.761
417117100	-153.46
417117200	-125.124
417117300	-143.624
417117400	-126.069
417117500	-135.529
417117600	-123.597
417117700	-157.917
417117800	-124.702
417117900	-139.945
417118000	-122.26
417118100	-151.503
417118200	-123.056
417118300	-152.926
417118400	-122.289
417118500	-139.773
417118600	-121.251
417118700	-146.306
417118800	-124.797
417118900	-149.023
417119000	-124.235
417119100	-145.503
417119200	-123.523
417119300	-139.908
417119400	-125.066
417119500	-140.492
417119600	-124.703
417119700	-147.787
417119800	-122.907
417119900	-135.344
417120000	-122.462
417120100	-140.883
417120200	-123.478
417120300	-150.906
417120400	-124.656
417120500	-144.093
417120600	-122.082
417120700	-155.827
417120800	-121.715
417120900	-147.608
417121000	-124.083
417121100	-141.39
417121200	-123.823
417121300	-152.282
417121400	-124.708
417121500	-138.222
417121600	-124.481
417121700	-145.954
417121800	-125.258
417121900	-140.714
417122000	-124.443
417122100	-148.443
417122200	-124.883
417122300	-152.559
417122400	-125.081
417122500	-142.772
417122600	-123.44
417122700	-145.816
417122800	-122.534
417122900	-138.459
417123000	-126.053
417123100	-142.599
417123200	-123.876
417123300	-148.606
417123400	-124.597
417123500	-151.748
417123600	-124.019
417123700	-153.491
417123800	-123.925
417123900	-152.207
417124000	-122.245
417124100	-144.121
417124200	-121.006
417124300	-146.788
417124400	-126.008
417124500	-139.654
417124600	-123.93
417124700	-139.891
417124800	-123.208
417124900	-147.095
417125000	-127.555
417125100	-139.14
417125200	-123.673
417125300	-156.646
417125400	-126.434
417125500	-148.015
417125600	-124.01
417125700	-138.486
417125800	-124.194
417125900	-149.327
417126000	-123.48
417126100	-143.67
417126200	-124.428
417126300	-142.759
417126400	-124.626
417126500	-146.428
417126600	-124.577
417126700	-142.474
417126800	-127.35
417126900	-145.495
417127000	-125.218
417127100	-149.869
417127200	-123.659
417127300	-149.528
417127400	-124.527
417127500	-145.859
417127600	-123.444
417127700	-135.45
417127800	-125.525
417127900	-144.647
417128000	-123.335
417128100	-147.395
417128200	-124.442
417128300	-141.676
417128400	-125.675
417128500	-139.315
417128600	-122.664
417128700	-148.513
417128800	-124.703
417128900	-143.543
417129000	-125.318
417129100	-145.952
417129200	-121.933
417129300	-147.117
417129400	-121.175
417129500	-139.134
417129600	-122.811
417129700	-142.793
417129800	-123.064
417129900	-143.189
417130000	-123.473
417130100	-146.372
417130200	-123.878
417130300	-146.887
417130400	-125.153
417130500	-145.423
417130600	-126.003
417130700	-147.956
417130800	-124.529
417130900	-145.295
417131000	-122.522
417131100	-150.587
417131200	-123.214
417131300	-143.177
417131400	-121.44
417131500	-152.141
417131600	-125.787
417131700	-142.24
417131800	-125.861
417131900	-152.832
417132000	-126.423
417132100	-142.465
417132200	-124.165
417132300	-148.052
417132400	-124.097
417132500	-138.929
417132600	-123.261
417132700	-150.375
417132800	-124.458
417132900	-143.761
417133000	-123.187
417133100	-144.762
417133200	-126.407
417133300	-147.264
417133400	-124.47
417133500	-145.649
417133600	-125.262
417133700	-144.379
417133800	-125.975
417133900	-142.374
417134000	-123.213
417134100	-154.479
417134200	-121.979
417134300	-143.289
417134400	-123.433
417134500	-147.419
417134600	-123.127
417134700	-146.408
417134800	-123.104
417134900	-146.654
417135000	-125.6
417135100	-147.994
417135200	-123.039
417135300	-142.337
417135400	-125.493
417135500	-150.743
417135600	-124.641
417135700	-154.878
417135800	-123.318
417135900	-151.796
417136000	-123.03
417136100	-146.463
417136200	-125.888
417136300	-154.55
417136400	-124.496
417136500	-146.472
417136600	-124.014
417136700	-144.548
417136800	-123.454
417136900	-142.456
417137000	-124.922
417137100	-144.27
417137200	-123.314
417137300	-135.54
417137400	-123.617
417137500	-140.979
417137600	-120.094
417137700	-142.085
417137800	-123.175
417137900	-136.442
417138000	-122.451
417138100	-140.324
417138200	-120.977
417138300	-145.351
417138400	-126.458
417138500	-146.76
417138600	-125.996
417138700	-142.435
417138800	-123.064
417138900	-144.33
417139000	-119.482
417139100	-136.549
417139200	-123.914
417139300	-150.391
417139400	-124.354
417139500	-160.906
417139600	-119.659
417139700	-150.338
417139800	-125.487
417139900	-142.447
417140000	-123.578
417140100	-145.661
417140200	-123.59
417140300	-146.257
417140400	-124.502
417140500	-142.908
417140600	-125.785
417140700	-142.17
417140800	-122.037
417140900	-144.548
417141000	-125.121
417141100	-149.506
417141200	-123.892
417141300	-138.654
417141400	-121.772
417141500	-148.401
417141600	-124.007
417141700	-158.782
417141800	-127.346
417141900	-138.918
417142000	-123.859
417142100	-148.389
417142200	-123.93
417142300	-164.084
417142400	-123.225
417142500	-147.034
417142600	-126.958
417142700	-140.771
417142800	-123.883
417142900	-154.814
417143000	-126.212
417143100	-146.211
417143200	-123.648
417143300	-146.254
417143400	-124.888
417143500	-146.644
417143600	-123.602
417143700	-146.856
417143800	-125.042
417143900	-144.26
417144000	-124.745
417144100	-144.941
417144200	-121.288
417144300	-149.094
417144400	-124.373
417144500	-141.37
417144600	-125.576
417144700	-153.199
417144800	-126.5
417144900	-148.468
417145000	-126.276
417145100	-147.345
417145200	-124.345
417145300	-148.292
417145400	-123.441
417145500	-144.564
417145600	-123.441
417145700	-142.393
417145800	-124.316
417145900	-140.798
417146000	-125.071
417146100	-158.558
417146200	-122.108
417146300	-141.322
417146400	-122.915
417146500	-138.458
417146600	-122.955
417146700	-142.492
417146800	-124.464
417146900	-150.259
417147000	-125.563
417147100	-152.467
417147200	-121.689
417147300	-145.724
417147400	-123.242
417147500	-149.335
417147600	-121.89
417147700	-150.121
417147800	-123.75
417147900	-152.196
417148000	-125.373
417148100	-139.518
417148200	-126.012
417148300	-142.992
417148400	-124.452
417148500	-150.512
417148600	-123.531
417148700	-143.022
417148800	-124.496
417148900	-144.774
417149000	-122.587
417149100	-144.58
417149200	-124.545
417149300	-143.108
417149400	-125.008
417149500	-137.729
417149600	-123.1
417149700	-146.461
417149800	-122.91
417149900	-149.357
417150000	-125.121
417150100	-140.274
417150200	-124.395
417150300	-141.489
417150400	-122.825
417150500	-142.41
417150600	-125.023
417150700	-165.076
417150800	-123.178
417150900	-152.314
417151000	-123.021
417151100	-143.296
417151200	-123.056
417151300	-155.203
417151400	-123.667
417151500	-146.575
417151600	-123.524
417151700	-139.145
417151800	-124.906
417151900	-135.833
417152000	-124.229
417152100	-140.644
417152200	-124.29
417152300	-144.704
417152400	-126.406
417152500	-145.387
417152600	-126.396
417152700	-143.948
417152800	-122.46
417152900	-145.885
417153000	-126.227
417153100	-148.868
417153200	-122.395
417153300	-147.748
417153400	-125.328
417153500	-142.868
417153600	-123.125
417153700	-139.26
417153800	-124.217
417153900	-152.485
417154000	-124.086
417154100	-141.85
417154200	-123.981
417154300	-145.947
417154400	-121.083
417154500	-136.156
417154600	-123.917
417154700	-137.068
417154800	-121.082
417154900	-142.862
417155000	-125.766
417155100	-145.107
417155200	-122.956
417155300	-139.976
417155400	-121.176
417155500	-149.907
417155600	-124.346
417155700	-149.934
417155800	-123.987
417155900	-137.058
417156000	-124.632
417156100	-150.1
417156200	-124.074
417156300	-136.337
417156400	-122.241
417156500	-146.215
417156600	-123.352
417156700	-148.123
417156800	-123.409
417156900	-152.021
417157000	-122.505
417157100	-152.283
417157200	-123.148
417157300	-148.638
417157400	-125.742
417157500	-154.129
417157600	-123.732
417157700	-141.121
417157800	-124.799
417157900	-143.93
417158000	-125.938
417158100	-142.648
417158200	-125.705
417158300	-152.287
417158400	-124.448
417158500	-142.704
417158600	-124.61
417158700	-138.611
417158800	-121.994
417158900	-143.331
417159000	-122.745
417159100	-154.957
417159200	-120.453
417159300	-154.604
417159400	-126.265
417159500	-147.103
417159600	-122.565
417159700	-144.392
417159800	-122.563
417159900	-139.825
417160000	-126.388
417160100	-151.979
417160200	-124.197
417160300	-139.494
417160400	-122.262
417160500	-137.755
417160600	-123.435
417160700	-148.074
417160800	-123.486
417160900	-152.616
417161000	-122.873
417161100	-143.983
417161200	-123.632
417161300	-140.059
417161400	-122.805
417161500	-141.562
417161600	-120.999
417161700	-141.099
417161800	-125.927
417161900	-153.322
417162000	-122.237
417162100	-143.465
417162200	-125.667
417162300	-136.094
417162400	-123.068
417162500	-146.393
417162600	-124.294
417162700	-143.861
417162800	-124.299
417162900	-141.923
417163000	-122.852
417163100	-144.349
417163200	-124.029
417163300	-144.868
417163400	-124.548
417163500	-144.757
417163600	-126.556
417163700	-148.007
417163800	-127.746
417163900	-143.141
417164000	-123.256
417164100	-156.258
417164200	-124.436
417164300	-140.689
417164400	-128.151
417164500	-142.595
417164600	-122.712
417164700	-145.178
417164800	-122.727
417164900	-149.743
417165000	-122.37
417165100	-141.909
417165200	-123.977
417165300	-131.531
417165400	-122.114
417165500	-138.6
417165600	-122.592
417165700	-163.818
417165800	-124.05
417165900	-141.785
417166000	-125.663
417166100	-139.277
417166200	-122.351
417166300	-140.806
417166400	-123.089
417166500	-137.892
417166600	-122.836
417166700	-145.201
417166800	-126.261
417166900	-147.835
417167000	-121.451
417167100	-145.723
417167200	-121.336
417167300	-149.678
417167400	-121.389
417167500	-150.897
417167600	-123.638
417167700	-154.71
417167800	-124.504
417167900	-140.567
417168000	-123.583
417168100	-148.753
417168200	-123.702
417168300	-136.141
417168400	-125.111
417168500	-146.702
417168600	-125.616
417168700	-142.032
417168800	-124.542
417168900	-149.334
417169000	-123.19
417169100	-148.289
417169200	-125.02
417169300	-140.069
417169400	-124.964
417169500	-140.878
417169600	-124.701
417169700	-141.994
417169800	-123.331
417169900	-148.857
417170000	-125.135
417170100	-143.371
417170200	-125.174
417170300	-140.935
417170400	-121.917
417170500	-139.7
417170600	-120.839
417170700	-137.644
417170800	-122.982
417170900	-156.741
417171000	-124.261
417171100	-160.254
417171200	-125.614
417171300	-141.181
417171400	-125.198
417171500	-137.659
417171600	-120.987
417171700	-149.983
417171800	-120.879
417171900	-143.181
417172000	-121.764
417172100	-156.673
417172200	-123.741
417172300	-142.381
417172400	-124.589
417172500	-136.779
417172600	-119.697
417172700	-135.397
417172800	-125.419
417172900	-147.567
417173000	-124.051
417173100	-139.048
417173200	-122.296
417173300	-143.314
417173400	-125.711
417173500	-143.573
417173600	-126.067
417173700	-144.783
417173800	-125.719
417173900	-147.084
417174000	-124.06
417174100	-141.049
417174200	-123.648
417174300	-141.783
417174400	-123.018
417174500	-154.692
417174600	-123.196
417174700	-144.501
417174800	-124.326
417174900	-141.853
417175000	-125.154
417175100	-139.608
417175200	-123.388
417175300	-144.933
417175400	-126.78
417175500	-142.162
417175600	-123.559
417175700	-141.395
417175800	-121.106
417175900	-159.15
417176000	-124.873
417176100	-138.399
417176200	-124.042
417176300	-165.765
417176400	-125.753
417176500	-139.786
417176600	-122.092
417176700	-139.417
417176800	-121.769
417176900	-146.299
417177000	-121.999
417177100	-150.852
417177200	-123.242
417177300	-145.432
417177400	-124.733
417177500	-143.792
417177600	-124.254
417177700	-146.825
417177800	-126.074
417177900	-151.615
417178000	-123.222
417178100	-152.666
417178200	-125.654
417178300	-152.136
417178400	-125.531
417178500	-145.787
417178600	-121
417178700	-142.205
417178800	-125.581
417178900	-147.063
417179000	-123.227
417179100	-143.29
417179200	-122.336
417179300	-160.371
417179400	-123.728
417179500	-155.899
417179600	-126.047
417179700	-150.705
417179800	-124.751
417179900	-141.334
417180000	-124.751
417180100	-141.465
417180200	-127.94
417180300	-149.592
417180400	-124.663
417180500	-142.79
417180600	-125.628
417180700	-144.96
417180800	-125.856
417180900	-141.045
417181000	-124.666
417181100	-144.269
417181200	-123.242
417181300	-152.73
417181400	-122.638
417181500	-142.514
417181600	-122.48
417181700	-147.783
417181800	-122.462
417181900	-143.093
417182000	-124.306
417182100	-156.497
417182200	-124.306
417182300	-139.054
417182400	-122.733
417182500	-142.332
417182600	-124.662
417182700	-137.492
417182800	-122.426
417182900	-142.945
417183000	-123.851
417183100	-143.818
417183200	-124.46
417183300	-156.93
417183400	-123.421
417183500	-154.001
417183600	-125.806
417183700	-151.342
417183800	-120.973
417183900	-142.062
417184000	-123.827
417184100	-148.804
417184200	-122.693
417184300	-144.804
417184400	-124.187
417184500	-142.767
417184600	-121.978
417184700	-140.932
417184800	-123.278
417184900	-147.323
417185000	-123.278
417185100	-153.02
417185200	-122.847
417185300	-146.603
417185400	-124.051
417185500	-143.554
417185600	-123.109
417185700	-146.428
417185800	-119.869
417185900	-142.77
417186000	-123.521
417186100	-141.973
417186200	-120.334
417186300	-167.333
417186400	-123.353
417186500	-139.347
417186600	-123.462
417186700	-142.124
417186800	-124.537
417186900	-148.62
417187000	-122.853
417187100	-146.184
417187200	-125.309
417187300	-155.981
417187400	-120.708
417187500	-147.156
417187600	-125.225
417187700	-147.446
417187800	-125.033
417187900	-144.161
417188000	-120.988
417188100	-160.098
417188200	-125.449
417188300	-146.425
417188400	-122.99
417188500	-139.572
417188600	-122.567
417188700	-159.996
417188800	-123.25
417188900	-167.447
417189000	-123.342
417189100	-144.364
417189200	-119.504
417189300	-143.869
417189400	-122.775
417189500	-144.708
417189600	-122.801
417189700	-134.536
417189800	-123.098
417189900	-140.449
417190000	-125.471
417190100	-152.59
417190200	-122.552
417190300	-141.923
417190400	-123.998
417190500	-131.874
417190600	-123.181
417190700	-153.024
417190800	-125.923
417190900	-150.91
417191000	-122.955
417191100	-149.221
417191200	-125.479
417191300	-155.272
417191400	-123.016
417191500	-142.869
417191600	-122.821
417191700	-141.335
417191800	-123.959
417191900	-139.983
417192000	-124.778
417192100	-138.608
417192200	-126.142
417192300	-144.98
417192400	-124.033
417192500	-147.357
417192600	-124.752
417192700	-145.392
417192800	-124.05
417192900	-141.927
417193000	-123.938
417193100	-143.309
417193200	-122.355
417193300	-152.412
417193400	-120.102
417193500	-140.686
417193600	-126.227
417193700	-160.16
417193800	-125.101
417193900	-145.392
417194000	-124.475
417194100	-139.516
417194200	-124.822
417194300	-142.248
417194400	-125.027
417194500	-143.602
417194600	-127.481
417194700	-142.541
417194800	-123.61
417194900	-140.559
417195000	-123.222
417195100	-147.319
417195200	-122.382
417195300	-143.971
417195400	-122.983
417195500	-145.644
417195600	-125.691
417195700	-145.451
417195800	-126.174
417195900	-147.691
417196000	-124.096
417196100	-141.531
417196200	-124.445
417196300	-156.917
417196400	-123.054
417196500	-150.733
417196600	-121.409
417196700	-147.487
417196800	-124.327
417196900	-171.823
417197000	-122.669
417197100	-145.853
417197200	-123.426
417197300	-150.704
417197400	-125.204
417197500	-147.22
417197600	-122.73
417197700	-142.581
417197800	-123.74
417197900	-155.188
417198000	-123.74
417198100	-145.035
417198200	-122.87
417198300	-143.279
417198400	-123.252
417198500	-136.949
417198600	-123.353
417198700	-147.952
417198800	-122.618
417198900	-147.682
417199000	-123.451
417199100	-142.807
417199200	-125.935
417199300	-144.053
417199400	-123.388
417199500	-160.135
417199600	-124.206
417199700	-159.285
417199800	-122.712
417199900	-144.547
417200000	-125.378
417200100	-141.237
417200200	-123.012
417200300	-142.831
417200400	-121.343
417200500	-143.999
417200600	-120.933
417200700	-153.929
417200800	-122.358
417200900	-137.463
417201000	-124.206
417201100	-139.623
417201200	-124.477
417201300	-148.891
417201400	-125.124
417201500	-145.5
417201600	-124.736
417201700	-145.637
417201800	-124.462
417201900	-142.306
417202000	-124.268
417202100	-139.392
417202200	-123.961
417202300	-153.809
417202400	-121.144
417202500	-140.443
417202600	-122.612
417202700	-157.783
417202800	-124.629
417202900	-135.369
417203000	-122.973
417203100	-151.988
417203200	-125.101
417203300	-137.451
417203400	-121.683
417203500	-140.678
417203600	-126.396
417203700	-148.894
417203800	-125.538
417203900	-139.131
417204000	-122.525
417204100	-144.247
417204200	-123.509
417204300	-149.204
417204400	-123.926
417204500	-142.131
417204600	-126.685
417204700	-148.408
417204800	-121.489
417204900	-144.027
417205000	-124.142
417205100	-143.891
417205200	-122.283
417205300	-149.889
417205400	-124.001
417205500	-153.754
417205600	-122.766
417205700	-140.052
417205800	-123.025
417205900	-148.752
417206000	-123.123
417206100	-148.076
417206200	-125.279
417206300	-142.242
417206400	-122.334
417206500	-157.36
417206600	-122.047
417206700	-142.991
417206800	-120.105
417206900	-138.656
417207000	-123.393
417207100	-134.742
417207200	-123.222
417207300	-146.195
417207400	-123.523
417207500	-156.487
417207600	-122.921
417207700	-152.612
417207800	-125.626
417207900	-150.014
417208000	-122.875
417208100	-139.525
417208200	-125.861
417208300	-141.503
417208400	-121.764
417208500	-136.206
417208600	-123.511
417208700	-152.633
417208800	-122.281
417208900	-141.236
417209000	-123.413
417209100	-132.589
417209200	-124.585
417209300	-138.513
417209400	-123.94
417209500	-153.233
417209600	-123.93
417209700	-161.628
417209800	-124.527
417209900	-143.275
417210000	-123.87
417210100	-138.687
417210200	-123.273
417210300	-142.514
417210400	-123.702
417210500	-143.152
417210600	-122.793
417210700	-160.162
417210800	-121.285
417210900	-145.776
417211000	-125.924
417211100	-144.119
417211200	-123.928
417211300	-141.535
417211400	-124.083
417211500	-155.748
417211600	-123.971
417211700	-137.785
417211800	-123.311
417211900	-141.936
417212000	-124.746
417212100	-154.561
417212200	-124.015
417212300	-143.694
417212400	-122.728
417212500	-136.965
417212600	-122.236
417212700	-139.79
417212800	-125.999
417212900	-141.921
417213000	-122.643
417213100	-141.021
417213200	-124.407
417213300	-134.799
417213400	-122.709
417213500	-144.654
417213600	-122.791
417213700	-160.067
417213800	-122.902
417213900	-141.194
417214000	-122.94
417214100	-144.368
417214200	-122.409
417214300	-142.292
417214400	-126.874
417214500	-141.784
417214600	-122.277
417214700	-147.206
417214800	-124.11
417214900	-138.077
417215000	-122.075
417215100	-136.327
417215200	-121.978
417215300	-141.222
417215400	-122.269
417215500	-141.125
417215600	-125.771
417215700	-144.221
417215800	-122.561
417215900	-146.233
417216000	-125.709
417216100	-147.335
417216200	-126.143
417216300	-149.524
417216400	-124.37
417216500	-154.36
417216600	-126.359
417216700	-149.733
417216800	-124.884
417216900	-144.913
417217000	-125.17
417217100	-146.729
417217200	-120.013
417217300	-145.891
417217400	-120.014
417217500	-143.557
417217600	-122.291
417217700	-142.31
417217800	-122.179
417217900	-156.528
417218000	-124.138
417218100	-142.527
417218200	-120.569
417218300	-156.676
417218400	-123.474
417218500	-145.838
417218600	-123.233
417218700	-143.203
417218800	-124.216
417218900	-159.139
417219000	-124.335
417219100	-162.029
417219200	-122.446
417219300	-151.421
417219400	-124.803
417219500	-135.127
417219600	-123.366
417219700	-150.208
417219800	-122.936
417219900	-139.803
417220000	-128.178
417220100	-157.068
417220200	-124.923
417220300	-147.085
417220400	-122.724
417220500	-143.306
417220600	-123.514
417220700	-152.343
417220800	-123.966
417220900	-149.948
417221000	-122.659
417221100	-155.653
417221200	-124.361
417221300	-144.737
417221400	-122.54
417221500	-157.205
417221600	-126.896
417221700	-142.341
417221800	-122.241
417221900	-139.243
417222000	-122.529
417222100	-169.135
417222200	-122.613
417222300	-157.375
417222400	-123.301
417222500	-146.168
417222600	-124.415
417222700	-149.659
417222800	-126.014
417222900	-155.091
417223000	-123.382
417223100	-143.829
417223200	-122.598
417223300	-134.647
417223400	-122.923
417223500	-145.726
417223600	-125.678
417223700	-147.31
417223800	-126.006
417223900	-145.204
417224000	-122.76
417224100	-145.007
417224200	-123.856
417224300	-136.559
417224400	-124.618
417224500	-141.451
417224600	-122.153
417224700	-145.428
417224800	-127.222
417224900	-136.668
417225000	-122.915
417225100	-135.243
417225200	-123.812
417225300	-136.821
417225400	-124.2
417225500	-146.988
417225600	-126.121
417225700	-143.08
417225800	-124.915
417225900	-142.386
417226000	-126.403
417226100	-141.863
417226200	-122.996
417226300	-144.626
417226400	-122.701
417226500	-142.603
417226600	-122.652
417226700	-139.848
417226800	-123.463
417226900	-149.102
417227000	-120.069
417227100	-145.807
417227200	-121.787
417227300	-139.99
417227400	-123.639
417227500	-144.813
417227600	-124.223
417227700	-142.322
417227800	-123.897
417227900	-147.932
417228000	-123.108
417228100	-138.184
417228200	-123.336
417228300	-140.361
417228400	-122.131
417228500	-150.589
417228600	-120.796
417228700	-144.549
417228800	-123.131
417228900	-138.053
417229000	-125.245
417229100	-154.946
417229200	-124.689
417229300	-154.34
417229400	-119.796
417229500	-149.078
417229600	-118.774
417229700	-147.404
417229800	-125.625
417229900	-146.608
417230000	-123.012
417230100	-154.516
417230200	-122.761
417230300	-141.908
417230400	-124.167
417230500	-146.912
417230600	-123.631
417230700	-140.086
417230800	-122.612
417230900	-154.654
417231000	-122.746
417231100	-145.526
417231200	-124.086
417231300	-139.903
417231400	-125.468
417231500	-140.915
417231600	-122.553
417231700	-151.606
417231800	-123.734
417231900	-140.919
417232000	-124.783
417232100	-144.049
417232200	-123.076
417232300	-139.028
417232400	-124.366
417232500	-137.911
417232600	-122.385
417232700	-145.611
417232800	-124.618
417232900	-150.14
417233000	-123.858
417233100	-156.219
417233200	-125.698
417233300	-153.636
417233400	-122.941
417233500	-146.13
417233600	-121.957
417233700	-140.847
417233800	-121.769
417233900	-150.233
417234000	-123.263
417234100	-145.314
417234200	-121.072
417234300	-149.685
417234400	-121.498
417234500	-140.644
417234600	-124.95
417234700	-146.315
417234800	-125.493
417234900	-149.813
417235000	-125.432
417235100	-142.124
417235200	-122.552
417235300	-151.243
417235400	-125.406
417235500	-138.939
417235600	-126.027
417235700	-141.034
417235800	-124.333
417235900	-149.747
417236000	-121.602
417236100	-144.986
417236200	-124.399
417236300	-141.964
417236400	-122.951
417236500	-141.52
417236600	-122.916
417236700	-140.247
417236800	-124.307
417236900	-155.815
417237000	-126.399
417237100	-139.447
417237200	-124.061
417237300	-147.873
417237400	-123.866
417237500	-147.666
417237600	-124.531
417237700	-143.482
417237800	-124.235
417237900	-153.557
417238000	-122.893
417238100	-141.561
417238200	-123.307
417238300	-142.598
417238400	-124.723
417238500	-145.144
417238600	-124.601
417238700	-144.787
417238800	-124.991
417238900	-138.806
417239000	-122.161
417239100	-146.739
417239200	-124.174
417239300	-150.875
417239400	-123.02
417239500	-141.56
417239600	-121.336
417239700	-142.119
417239800	-122.525
417239900	-139.967
417240000	-123.721
417240100	-147.199
417240200	-122.833
417240300	-144.019
417240400	-120.468
417240500	-162.229
417240600	-123.33
417240700	-147.013
417240800	-120.916
417240900	-145.495
417241000	-122.702
417241100	-145.571
417241200	-122.276
417241300	-143.74
417241400	-125.058
417241500	-165.405
417241600	-121.175
417241700	-134.736
417241800	-121.205
417241900	-141.945
417242000	-122.682
417242100	-134.7
417242200	-122.883
417242300	-136
417242400	-125.827
417242500	-142.69
417242600	-126.187
417242700	-149.708
417242800	-121.973
417242900	-149.907
417243000	-123.58
417243100	-153.828
417243200	-123.961
417243300	-142.97
417243400	-124.654
417243500	-150.793
417243600	-124.152
417243700	-145.844
417243800	-121.906
417243900	-148.752
417244000	-125.856
417244100	-141.077
417244200	-126.854
417244300	-140.268
417244400	-123.227
417244500	-138.619
417244600	-121.362
417244700	-147.718
417244800	-123.989
417244900	-150.694
417245000	-125.155
417245100	-151.926
417245200	-124.262
417245300	-150.951
417245400	-125.304
417245500	-153.504
417245600	-121.897
417245700	-137.613
417245800	-122.416
417245900	-140.761
417246000	-124.041
417246100	-144.86
417246200	-124.226
417246300	-148.653
417246400	-122.371
417246500	-142.985
417246600	-124.027
417246700	-141.355
417246800	-126.924
417246900	-142.93
417247000	-122.918
417247100	-134.455
417247200	-124.292
417247300	-152.044
417247400	-123.471
417247500	-137.227
417247600	-123.871
417247700	-143.246
417247800	-123.821
417247900	-149.625
417248000	-127.937
417248100	-145.34
417248200	-125.244
417248300	-143.896
417248400	-125.993
417248500	-150.091
417248600	-125.258
417248700	-146.272
417248800	-123.312
417248900	-158.603
417249000	-125.968
417249100	-147.778
417249200	-123.27
417249300	-137.413
417249400	-124.22
417249500	-151.475
417249600	-124.825
417249700	-151.513
417249800	-124.494
[truncated: 18,002 more rows]
