# Supplementary material for: Passive frequency comb generation at radiofrequency for ranging applications
Source: Nat Commun. 2024 Apr 2;15:2844. doi: 10.1038/s41467-024-46940-2 (PMC10987526; doi:10.1038/s41467-024-46940-2)
Supplement: Supplementary file 5 — Source Data [file 41467_2024_46940_MOESM5_ESM.zip › Figure3_Data/836_10MHz_-09_60dBm.xlsx]

## Sheet: Sheet1
frequency (Hz)	power (dBm)
417050000	-123.807
417050100	-141.902
417050200	-125.399
417050300	-144.376
417050400	-123.052
417050500	-148.214
417050600	-126.078
417050700	-147.102
417050800	-121.966
417050900	-145.686
417051000	-126.459
417051100	-151.369
417051200	-122.221
417051300	-145.707
417051400	-123.596
417051500	-145.778
417051600	-122.725
417051700	-140.453
417051800	-126.203
417051900	-154.488
417052000	-124.732
417052100	-146.142
417052200	-124.044
417052300	-139.002
417052400	-123.783
417052500	-152.804
417052600	-121.782
417052700	-148.345
417052800	-122.677
417052900	-152.324
417053000	-125.331
417053100	-150.117
417053200	-122.719
417053300	-143.065
417053400	-122.014
417053500	-156.322
417053600	-123.962
417053700	-137.669
417053800	-123.548
417053900	-145.098
417054000	-120.094
417054100	-142.176
417054200	-126.179
417054300	-148.39
417054400	-125.298
417054500	-148.112
417054600	-122.179
417054700	-146.262
417054800	-124.249
417054900	-138.89
417055000	-119.766
417055100	-150.634
417055200	-125.728
417055300	-151.725
417055400	-125.732
417055500	-139.668
417055600	-124.229
417055700	-145.806
417055800	-122.372
417055900	-146.726
417056000	-122.97
417056100	-148.492
417056200	-125.239
417056300	-137.547
417056400	-121.744
417056500	-177.663
417056600	-123.591
417056700	-136.236
417056800	-124.911
417056900	-151.237
417057000	-121.356
417057100	-147.17
417057200	-122.441
417057300	-138.43
417057400	-120.549
417057500	-141.297
417057600	-126.605
417057700	-152.912
417057800	-122.867
417057900	-152.738
417058000	-124.544
417058100	-142.226
417058200	-122.918
417058300	-145.135
417058400	-121.978
417058500	-149.279
417058600	-124.256
417058700	-140.982
417058800	-122.269
417058900	-140.407
417059000	-123.705
417059100	-146.871
417059200	-124.83
417059300	-137.752
417059400	-125.697
417059500	-141.056
417059600	-123.157
417059700	-148.834
417059800	-124.371
417059900	-140.979
417060000	-126.364
417060100	-146.735
417060200	-124.144
417060300	-154.102
417060400	-124.34
417060500	-141.53
417060600	-122.716
417060700	-152.413
417060800	-125.32
417060900	-146.324
417061000	-124.705
417061100	-140.954
417061200	-123.475
417061300	-136.431
417061400	-123.148
417061500	-144.349
417061600	-124.07
417061700	-145.698
417061800	-126.085
417061900	-146.298
417062000	-124.737
417062100	-143.254
417062200	-122.288
417062300	-138.215
417062400	-126.628
417062500	-149.814
417062600	-123.981
417062700	-142.523
417062800	-124.464
417062900	-150.684
417063000	-123.647
417063100	-158.22
417063200	-125.315
417063300	-142.388
417063400	-124.73
417063500	-147.7
417063600	-124.647
417063700	-145.147
417063800	-124.605
417063900	-141.38
417064000	-125.355
417064100	-144.545
417064200	-121.613
417064300	-148.968
417064400	-124.919
417064500	-144.491
417064600	-123.699
417064700	-135.748
417064800	-120.825
417064900	-144.296
417065000	-122.659
417065100	-152.429
417065200	-120.868
417065300	-144.771
417065400	-125.27
417065500	-141.74
417065600	-127.071
417065700	-143.365
417065800	-122.635
417065900	-150.824
417066000	-123.338
417066100	-146.188
417066200	-125.826
417066300	-135.445
417066400	-121.907
417066500	-139.727
417066600	-125.443
417066700	-146.992
417066800	-123.663
417066900	-142.31
417067000	-125.343
417067100	-139.695
417067200	-122.913
417067300	-143.037
417067400	-123.468
417067500	-141.548
417067600	-124.272
417067700	-144.985
417067800	-126.503
417067900	-142.85
417068000	-124.533
417068100	-142.276
417068200	-122.845
417068300	-147.814
417068400	-126.17
417068500	-136.561
417068600	-125.084
417068700	-140.709
417068800	-125.029
417068900	-141.995
417069000	-124.005
417069100	-150.193
417069200	-124.579
417069300	-141.905
417069400	-122.529
417069500	-145.53
417069600	-120.926
417069700	-142.795
417069800	-122.609
417069900	-145.573
417070000	-123.512
417070100	-138.714
417070200	-122.316
417070300	-141.424
417070400	-124.722
417070500	-146.97
417070600	-122.899
417070700	-148.486
417070800	-122.482
417070900	-135.397
417071000	-125.68
417071100	-148.119
417071200	-128.097
417071300	-145.813
417071400	-122.597
417071500	-147.316
417071600	-122.448
417071700	-140.5
417071800	-125.419
417071900	-143.58
417072000	-125.534
417072100	-144.108
417072200	-127.342
417072300	-139.698
417072400	-123.011
417072500	-145.11
417072600	-125.706
417072700	-144.377
417072800	-121.537
417072900	-141.221
417073000	-124.729
417073100	-141.761
417073200	-123.965
417073300	-145.307
417073400	-124.183
417073500	-141.971
417073600	-124.302
417073700	-138.122
417073800	-121.672
417073900	-145.776
417074000	-126.892
417074100	-147.459
417074200	-123.864
417074300	-142.737
417074400	-120.56
417074500	-140.963
417074600	-125.413
417074700	-140.172
417074800	-126.111
417074900	-140.772
417075000	-124.667
417075100	-142.976
417075200	-123.753
417075300	-146.715
417075400	-123.947
417075500	-139.185
417075600	-121.483
417075700	-151.539
417075800	-125.483
417075900	-147.731
417076000	-125.015
417076100	-166.562
417076200	-126.223
417076300	-144.649
417076400	-121.741
417076500	-151.051
417076600	-123.462
417076700	-145.332
417076800	-125.179
417076900	-141.559
417077000	-125.279
417077100	-144.623
417077200	-124.531
417077300	-135.262
417077400	-123.924
417077500	-139.65
417077600	-122.315
417077700	-138.945
417077800	-125.692
417077900	-142.749
417078000	-125.321
417078100	-149.421
417078200	-123.345
417078300	-137.008
417078400	-122.291
417078500	-142.939
417078600	-122.623
417078700	-147.832
417078800	-121.373
417078900	-142.98
417079000	-122.483
417079100	-137.362
417079200	-124.319
417079300	-156.603
417079400	-123.883
417079500	-145.273
417079600	-123.003
417079700	-148.791
417079800	-124.515
417079900	-147.495
417080000	-123.417
417080100	-150.61
417080200	-122.09
417080300	-141.825
417080400	-125.517
417080500	-140.548
417080600	-123.36
417080700	-145.333
417080800	-124.651
417080900	-149.275
417081000	-125.864
417081100	-152.658
417081200	-123.067
417081300	-140.187
417081400	-123.021
417081500	-141.042
417081600	-125.553
417081700	-149.192
417081800	-122.639
417081900	-146.25
417082000	-125.766
417082100	-149.068
417082200	-123.855
417082300	-144.577
417082400	-122.995
417082500	-139.793
417082600	-120.044
417082700	-142.566
417082800	-122.825
417082900	-143.256
417083000	-127.912
417083100	-154.131
417083200	-121.784
417083300	-140.354
417083400	-125.277
417083500	-159.226
417083600	-118.957
417083700	-136.519
417083800	-126.024
417083900	-147.666
417084000	-121.101
417084100	-142.935
417084200	-123.26
417084300	-144.195
417084400	-124.982
417084500	-143.87
417084600	-125.651
417084700	-142.102
417084800	-123.031
417084900	-151.328
417085000	-123.075
417085100	-145.296
417085200	-124.642
417085300	-153.233
417085400	-122.944
417085500	-149.385
417085600	-124.045
417085700	-148.786
417085800	-123.282
417085900	-152.076
417086000	-122.692
417086100	-144.378
417086200	-125.972
417086300	-140.655
417086400	-125.009
417086500	-145.08
417086600	-125.033
417086700	-148.346
417086800	-122.106
417086900	-138.276
417087000	-123.361
417087100	-145.135
417087200	-124.248
417087300	-151.665
417087400	-126.556
417087500	-142.303
417087600	-125.938
417087700	-148.506
417087800	-126.076
417087900	-142.599
417088000	-124.802
417088100	-137.337
417088200	-121.018
417088300	-137.585
417088400	-124.302
417088500	-137.958
417088600	-125.898
417088700	-149.365
417088800	-123.803
417088900	-148.157
417089000	-127.313
417089100	-141.437
417089200	-123.028
417089300	-142.663
417089400	-123.375
417089500	-146.831
417089600	-124.282
417089700	-142.733
417089800	-118.786
417089900	-144.813
417090000	-124.825
417090100	-140.938
417090200	-125.283
417090300	-136.756
417090400	-125.951
417090500	-143.432
417090600	-124.2
417090700	-145.932
417090800	-121.069
417090900	-143.691
417091000	-124.789
417091100	-143.816
417091200	-125.583
417091300	-138.801
417091400	-125.545
417091500	-137.399
417091600	-124.347
417091700	-162.732
417091800	-126.453
417091900	-146.757
417092000	-124.197
417092100	-139.984
417092200	-123.137
417092300	-141.532
417092400	-122.964
417092500	-139.544
417092600	-123.649
417092700	-150.439
417092800	-122.736
417092900	-146.677
417093000	-126.35
417093100	-140.487
417093200	-122.637
417093300	-149.151
417093400	-126.631
417093500	-146.108
417093600	-123.358
417093700	-150.659
417093800	-125.14
417093900	-143.188
417094000	-124.492
417094100	-145.231
417094200	-122.712
417094300	-148.128
417094400	-123.519
417094500	-147.933
417094600	-125.203
417094700	-148.083
417094800	-124.21
417094900	-147.284
417095000	-123.304
417095100	-146.753
417095200	-122.596
417095300	-181.779
417095400	-125.585
417095500	-147.747
417095600	-125.58
417095700	-151.297
417095800	-123.012
417095900	-143.367
417096000	-120.436
417096100	-144.692
417096200	-122.58
417096300	-140.329
417096400	-121.65
417096500	-147.092
417096600	-125.642
417096700	-142.924
417096800	-123.822
417096900	-136.431
417097000	-124.227
417097100	-143.365
417097200	-123.731
417097300	-140.619
417097400	-124.31
417097500	-142.42
417097600	-123.033
417097700	-143.892
417097800	-126.061
417097900	-144.828
417098000	-124.249
417098100	-146.639
417098200	-123.2
417098300	-145.901
417098400	-121.493
417098500	-136.282
417098600	-125.126
417098700	-135.313
417098800	-124.426
417098900	-148.476
417099000	-125.141
417099100	-146.494
417099200	-121.589
417099300	-134.082
417099400	-122.032
417099500	-139.183
417099600	-123.39
417099700	-144.053
417099800	-120.077
417099900	-139.83
417100000	-123.474
417100100	-149.582
417100200	-124.876
417100300	-150.905
417100400	-123.508
417100500	-138.691
417100600	-123.999
417100700	-146.851
417100800	-125.736
417100900	-149.212
417101000	-123.204
417101100	-147.986
417101200	-121.25
417101300	-148.044
417101400	-124.212
417101500	-142.22
417101600	-125.941
417101700	-149.297
417101800	-125.999
417101900	-150.75
417102000	-125.331
417102100	-137.972
417102200	-123.429
417102300	-154.699
417102400	-124.873
417102500	-144.287
417102600	-120.721
417102700	-149.417
417102800	-121.171
417102900	-147.368
417103000	-123.035
417103100	-143.3
417103200	-121.636
417103300	-146.398
417103400	-125.519
417103500	-140.292
417103600	-123.848
417103700	-146.336
417103800	-124.714
417103900	-144.791
417104000	-123.911
417104100	-136.439
417104200	-125.397
417104300	-150.905
417104400	-123.907
417104500	-141.892
417104600	-121.067
417104700	-148.517
417104800	-123.241
417104900	-143.763
417105000	-124.083
417105100	-136.629
417105200	-124.322
417105300	-148.125
417105400	-123.038
417105500	-145.772
417105600	-123.933
417105700	-147.719
417105800	-123.62
417105900	-139.67
417106000	-122.655
417106100	-144.957
417106200	-124.363
417106300	-148.589
417106400	-124.131
417106500	-140.766
417106600	-124.547
417106700	-142.993
417106800	-122.267
417106900	-151.867
417107000	-126.4
417107100	-139.661
417107200	-126.168
417107300	-139.243
417107400	-124.926
417107500	-153.932
417107600	-125.274
417107700	-156.305
417107800	-125.062
417107900	-149.835
417108000	-123.556
417108100	-143.51
417108200	-121.646
417108300	-142.641
417108400	-123.163
417108500	-143.84
417108600	-125.245
417108700	-137.762
417108800	-125.201
417108900	-147.071
417109000	-122.374
417109100	-137.205
417109200	-122.836
417109300	-140.857
417109400	-122.85
417109500	-143.195
417109600	-123.844
417109700	-141.767
417109800	-123.835
417109900	-147.9
417110000	-124.75
417110100	-163.501
417110200	-122.154
417110300	-153.151
417110400	-125.255
417110500	-137.766
417110600	-123.488
417110700	-141.499
417110800	-122.965
417110900	-145.162
417111000	-125.326
417111100	-143.895
417111200	-125.091
417111300	-147.605
417111400	-124.428
417111500	-140.759
417111600	-122.539
417111700	-156.413
417111800	-122.568
417111900	-138.491
417112000	-122.647
417112100	-138.943
417112200	-122.766
417112300	-142.085
417112400	-125.01
417112500	-145.669
417112600	-124.957
417112700	-138.987
417112800	-123.203
417112900	-144.717
417113000	-123.781
417113100	-154.738
417113200	-124.19
417113300	-146.565
417113400	-125.657
417113500	-143.465
417113600	-124.931
417113700	-155.517
417113800	-124.247
417113900	-143.738
417114000	-123.23
417114100	-141.658
417114200	-125.973
417114300	-139.273
417114400	-122.438
417114500	-144.285
417114600	-126.108
417114700	-142.591
417114800	-123.046
417114900	-144.671
417115000	-121.522
417115100	-142.946
417115200	-127.701
417115300	-142.043
417115400	-125.353
417115500	-148.307
417115600	-125.259
417115700	-144.328
417115800	-126.434
417115900	-143.962
417116000	-126.101
417116100	-148.982
417116200	-123.854
417116300	-150.939
417116400	-124.72
417116500	-147.623
417116600	-125.894
417116700	-156.201
417116800	-122.454
417116900	-148.386
417117000	-124.428
417117100	-145.044
417117200	-125.368
417117300	-146.543
417117400	-122.751
417117500	-144.122
417117600	-125.684
417117700	-138.708
417117800	-123.25
417117900	-142.1
417118000	-124.441
417118100	-144.866
417118200	-124.624
417118300	-146.144
417118400	-124.708
417118500	-153.271
417118600	-123.751
417118700	-141.137
417118800	-124.67
417118900	-142.38
417119000	-122.587
417119100	-139.014
417119200	-124.218
417119300	-145.847
417119400	-123.44
417119500	-143.103
417119600	-122.788
417119700	-152.842
417119800	-123.074
417119900	-138.76
417120000	-123.969
417120100	-146.892
417120200	-124.271
417120300	-142.42
417120400	-121.842
417120500	-150.741
417120600	-121.458
417120700	-146.892
417120800	-122.212
417120900	-153.253
417121000	-121.489
417121100	-137.319
417121200	-122.827
417121300	-151.531
417121400	-125.026
417121500	-143.632
417121600	-121.83
417121700	-147.108
417121800	-123.533
417121900	-142.787
417122000	-124.447
417122100	-143.596
417122200	-122.66
417122300	-154.57
417122400	-122.835
417122500	-141.376
417122600	-122.694
417122700	-137.472
417122800	-124.158
417122900	-136.913
417123000	-123.038
417123100	-137.665
417123200	-124.243
417123300	-139.103
417123400	-123.738
417123500	-144.894
417123600	-123.316
417123700	-136.982
417123800	-123.661
417123900	-143.945
417124000	-123.19
417124100	-142.118
417124200	-122.651
417124300	-157.253
417124400	-126.993
417124500	-139.209
417124600	-125.131
417124700	-140.631
417124800	-123.082
417124900	-141.801
417125000	-123.259
417125100	-145.366
417125200	-124.014
417125300	-148.819
417125400	-125.402
417125500	-151.116
417125600	-121.944
417125700	-152.276
417125800	-124.821
417125900	-135.878
417126000	-125.921
417126100	-146.296
417126200	-125.064
417126300	-141.862
417126400	-123.151
417126500	-141.321
417126600	-126.869
417126700	-151.968
417126800	-124.464
417126900	-147.491
417127000	-122.695
417127100	-143.651
417127200	-124.524
417127300	-152.582
417127400	-121.507
417127500	-141.443
417127600	-124.221
417127700	-144.617
417127800	-121.732
417127900	-148.785
417128000	-123.717
417128100	-143.308
417128200	-125.892
417128300	-144.485
417128400	-125.923
417128500	-141.042
417128600	-123.602
417128700	-147.324
417128800	-126.434
417128900	-151.056
417129000	-124.897
417129100	-147.241
417129200	-122.583
417129300	-145.436
417129400	-121.095
417129500	-147.137
417129600	-125.417
417129700	-156.862
417129800	-124.128
417129900	-146.909
417130000	-126.671
417130100	-151.951
417130200	-124.284
417130300	-151.129
417130400	-123.907
417130500	-139.591
417130600	-124.128
417130700	-142.946
417130800	-121.975
417130900	-150.712
417131000	-122.213
417131100	-169.485
417131200	-122.196
417131300	-150.75
417131400	-120.406
417131500	-139.969
417131600	-123.908
417131700	-142.799
417131800	-123.079
417131900	-148.751
417132000	-123.326
417132100	-144.187
417132200	-124.054
417132300	-146.764
417132400	-123.493
417132500	-157.349
417132600	-127.506
417132700	-148.008
417132800	-125.291
417132900	-145.015
417133000	-123.764
417133100	-152.081
417133200	-125.792
417133300	-153.899
417133400	-124.053
417133500	-142.139
417133600	-122.246
417133700	-146.495
417133800	-122.614
417133900	-152.747
417134000	-125.512
417134100	-146.857
417134200	-122.493
417134300	-141.49
417134400	-123.843
417134500	-148.272
417134600	-125.187
417134700	-165.345
417134800	-124.79
417134900	-144.084
417135000	-124.704
417135100	-143.338
417135200	-124.289
417135300	-146.048
417135400	-122.082
417135500	-139.879
417135600	-124.412
417135700	-149.795
417135800	-122.501
417135900	-143.664
417136000	-124.971
417136100	-158.202
417136200	-122.046
417136300	-138.95
417136400	-124.938
417136500	-147.166
417136600	-124.424
417136700	-151.444
417136800	-124.396
417136900	-140.947
417137000	-123.139
417137100	-143.523
417137200	-123.618
417137300	-151.094
417137400	-123.827
417137500	-154.624
417137600	-124.86
417137700	-143.457
417137800	-123.864
417137900	-145.732
417138000	-122.907
417138100	-138.865
417138200	-122.369
417138300	-154.545
417138400	-124.929
417138500	-150.164
417138600	-124.818
417138700	-164.826
417138800	-126.157
417138900	-138.256
417139000	-123.548
417139100	-151.237
417139200	-126.096
417139300	-143.342
417139400	-122.588
417139500	-138.801
417139600	-122.796
417139700	-138.82
417139800	-122.458
417139900	-142.44
417140000	-120.306
417140100	-139.723
417140200	-123.757
417140300	-143.592
417140400	-125.706
417140500	-139.919
417140600	-125.522
417140700	-155.872
417140800	-123.361
417140900	-150.903
417141000	-122
417141100	-142.695
417141200	-123.878
417141300	-147.898
417141400	-123.554
417141500	-143.99
417141600	-123.843
417141700	-142.189
417141800	-125.782
417141900	-139.885
417142000	-119.35
417142100	-142.909
417142200	-119.362
417142300	-148.028
417142400	-123.842
417142500	-141.264
417142600	-123.506
417142700	-134.15
417142800	-125.794
417142900	-144.018
417143000	-123.082
417143100	-140.716
417143200	-123.603
417143300	-151.359
417143400	-122.134
417143500	-146.493
417143600	-123.846
417143700	-152.364
417143800	-122.428
417143900	-140.557
417144000	-121.518
417144100	-139.931
417144200	-121.519
417144300	-143.611
417144400	-120.341
417144500	-151.021
417144600	-123.013
417144700	-146.692
417144800	-124.67
417144900	-145.515
417145000	-124.082
417145100	-152.534
417145200	-124.964
417145300	-139.401
417145400	-125.591
417145500	-141.088
417145600	-125.461
417145700	-148.058
417145800	-121.339
417145900	-142.633
417146000	-124.86
417146100	-148.754
417146200	-123.902
417146300	-145.657
417146400	-125.176
417146500	-142.806
417146600	-124.362
417146700	-138.355
417146800	-122.97
417146900	-154.616
417147000	-123.18
417147100	-139.559
417147200	-123.499
417147300	-142.328
417147400	-124.165
417147500	-140.484
417147600	-122.587
417147700	-143.978
417147800	-121.097
417147900	-145.802
417148000	-121.152
417148100	-155.971
417148200	-126.588
417148300	-148.235
417148400	-121.939
417148500	-145.789
417148600	-127.005
417148700	-142.211
417148800	-124.407
417148900	-144.282
417149000	-124.672
417149100	-156.263
417149200	-121.934
417149300	-142.438
417149400	-123.832
417149500	-145.135
417149600	-122.103
417149700	-142.476
417149800	-122.845
417149900	-152.795
417150000	-122.762
417150100	-140.015
417150200	-124.212
417150300	-141.965
417150400	-123.954
417150500	-152.468
417150600	-125.94
417150700	-152.441
417150800	-124.526
417150900	-140.892
417151000	-123.681
417151100	-140.456
417151200	-118.194
417151300	-142.61
417151400	-121.404
417151500	-136.428
417151600	-120.761
417151700	-148.419
417151800	-124.885
417151900	-151.538
417152000	-122.385
417152100	-146.769
417152200	-123.001
417152300	-141.402
417152400	-124.858
417152500	-141.948
417152600	-123.077
417152700	-139.267
417152800	-122.37
417152900	-141.874
417153000	-125.21
417153100	-158.13
417153200	-124.669
417153300	-148.359
417153400	-123.129
417153500	-139.947
417153600	-124.206
417153700	-139.938
417153800	-125.411
417153900	-157.801
417154000	-125.771
417154100	-140.309
417154200	-122.106
417154300	-138.8
417154400	-124.414
417154500	-136.961
417154600	-124.338
417154700	-151.497
417154800	-126.732
417154900	-149.078
417155000	-123.009
417155100	-141.642
417155200	-123.043
417155300	-138.139
417155400	-123.364
417155500	-140.848
417155600	-123.989
417155700	-147.094
417155800	-121.922
417155900	-143.873
417156000	-123.788
417156100	-145.191
417156200	-125.802
417156300	-158.51
417156400	-124.055
417156500	-143.896
417156600	-122.807
417156700	-144.061
417156800	-123.887
417156900	-142.776
417157000	-122.842
417157100	-142.418
417157200	-121.637
417157300	-145.459
417157400	-122.412
417157500	-147.485
417157600	-122.421
417157700	-142.133
417157800	-125.026
417157900	-144.847
417158000	-123.28
417158100	-149.856
417158200	-124.426
417158300	-154.456
417158400	-124.619
417158500	-148.812
417158600	-123.014
417158700	-139.44
417158800	-124.16
417158900	-139.78
417159000	-121.248
417159100	-143.247
417159200	-121.975
417159300	-141.169
417159400	-123.22
417159500	-136.987
417159600	-121.051
417159700	-144.004
417159800	-122.527
417159900	-141.571
417160000	-122.533
417160100	-145.607
417160200	-124.536
417160300	-143.967
417160400	-121.652
417160500	-145.697
417160600	-123.636
417160700	-142.996
417160800	-126.812
417160900	-162.681
417161000	-124.055
417161100	-147.741
417161200	-124.602
417161300	-146.991
417161400	-124.826
417161500	-155.783
417161600	-124.358
417161700	-157.961
417161800	-125.883
417161900	-145.447
417162000	-126.421
417162100	-141.19
417162200	-124.167
417162300	-151.571
417162400	-125.618
417162500	-140.465
417162600	-123.873
417162700	-140.406
417162800	-125.7
417162900	-145.555
417163000	-124.956
417163100	-142.041
417163200	-122.886
417163300	-151.703
417163400	-123.728
417163500	-142.644
417163600	-124.839
417163700	-143.313
417163800	-123.523
417163900	-147.415
417164000	-123.733
417164100	-145.992
417164200	-124.39
417164300	-145.97
417164400	-123.454
417164500	-141.615
417164600	-124.647
417164700	-146.449
417164800	-124.777
417164900	-139.887
417165000	-123.267
417165100	-145.226
417165200	-125.735
417165300	-138.852
417165400	-122.708
417165500	-140.899
417165600	-125.114
417165700	-150.936
417165800	-126.844
417165900	-152.614
417166000	-124.457
417166100	-142.85
417166200	-125.487
417166300	-138.823
417166400	-124.309
417166500	-148.705
417166600	-124.595
417166700	-142.031
417166800	-123.775
417166900	-150.631
417167000	-124.229
417167100	-155.252
417167200	-124.701
417167300	-148.497
417167400	-122.359
417167500	-141.114
417167600	-124.178
417167700	-149.131
417167800	-125.674
417167900	-154.317
417168000	-125.496
417168100	-153.334
417168200	-126.878
417168300	-147.567
417168400	-124.566
417168500	-139.437
417168600	-124.786
417168700	-151.213
417168800	-125.912
417168900	-142.8
417169000	-123.001
417169100	-141.668
417169200	-122.903
417169300	-147.988
417169400	-123.764
417169500	-143.248
417169600	-123.998
417169700	-144.046
417169800	-124.077
417169900	-143.088
417170000	-123.78
417170100	-145.371
417170200	-122.071
417170300	-144.551
417170400	-123.205
417170500	-148.716
417170600	-126.58
417170700	-145.707
417170800	-122.066
417170900	-139.494
417171000	-125.522
417171100	-146.267
417171200	-125.232
417171300	-140.087
417171400	-126.25
417171500	-145.505
417171600	-123.854
417171700	-143.347
417171800	-123.432
417171900	-150.865
417172000	-127.211
417172100	-147.692
417172200	-123.326
417172300	-144.204
417172400	-124.128
417172500	-141.156
417172600	-122.347
417172700	-140.043
417172800	-122.899
417172900	-145.329
417173000	-121.528
417173100	-141.281
417173200	-124.86
417173300	-138.235
417173400	-123.652
417173500	-146.362
417173600	-126.045
417173700	-154.215
417173800	-123.551
417173900	-144.642
417174000	-121.26
417174100	-140.558
417174200	-126.086
417174300	-148.166
417174400	-123.304
417174500	-135.46
417174600	-122.306
417174700	-136.58
417174800	-124.119
417174900	-156.483
417175000	-122.551
417175100	-142.643
417175200	-124.502
417175300	-160.519
417175400	-123.048
417175500	-142.249
417175600	-122.909
417175700	-144.998
417175800	-123.188
417175900	-147.966
417176000	-124.706
417176100	-144.308
417176200	-124.247
417176300	-156.007
417176400	-122.237
417176500	-145.536
417176600	-122.1
417176700	-142.034
417176800	-123.419
417176900	-145.001
417177000	-123.362
417177100	-142.041
417177200	-124.811
417177300	-161.215
417177400	-123.737
417177500	-142.648
417177600	-124.675
417177700	-142.898
417177800	-126.592
417177900	-156.638
417178000	-121.381
417178100	-151.906
417178200	-126.618
417178300	-154.993
417178400	-124.176
417178500	-145.367
417178600	-122.399
417178700	-151.191
417178800	-123.894
417178900	-148.334
417179000	-122.922
417179100	-148.329
417179200	-124.943
417179300	-148.99
417179400	-123.339
417179500	-139.508
417179600	-124.381
417179700	-140.507
417179800	-124.315
417179900	-156.829
417180000	-122.687
417180100	-149.445
417180200	-124.248
417180300	-148.732
417180400	-123.878
417180500	-143.109
417180600	-127.001
417180700	-152.299
417180800	-124.015
417180900	-153.075
417181000	-123.373
417181100	-155.761
417181200	-123.628
417181300	-143.38
417181400	-124.619
417181500	-154.061
417181600	-124.511
417181700	-146.183
417181800	-122.036
417181900	-147.075
417182000	-122.511
417182100	-142.809
417182200	-126.277
417182300	-143.499
417182400	-123.051
417182500	-136.103
417182600	-121.349
417182700	-147.333
417182800	-122.305
417182900	-142.688
417183000	-122.085
417183100	-140.602
417183200	-125.306
417183300	-141.347
417183400	-119.559
417183500	-144.962
417183600	-124.978
417183700	-150.319
417183800	-122.944
417183900	-143.219
417184000	-122.698
417184100	-138.489
417184200	-125.279
417184300	-148.052
417184400	-124.581
417184500	-146.928
417184600	-121.418
417184700	-149.025
417184800	-123.183
417184900	-147.849
417185000	-122.5
417185100	-142.89
417185200	-125.271
417185300	-146.531
417185400	-123.384
417185500	-141.995
417185600	-125.248
417185700	-136.339
417185800	-123.145
417185900	-159.462
417186000	-121.915
417186100	-148.531
417186200	-124.209
417186300	-145.11
417186400	-120.974
417186500	-138.268
417186600	-123.765
417186700	-147.905
417186800	-126.556
417186900	-139.307
417187000	-123.532
417187100	-141.895
417187200	-124.492
417187300	-146.797
417187400	-124.45
417187500	-157.684
417187600	-123.729
417187700	-140.13
417187800	-123.521
417187900	-159.278
417188000	-120.341
417188100	-154.92
417188200	-123.077
417188300	-144.569
417188400	-123.294
417188500	-141.722
417188600	-125.037
417188700	-138.408
417188800	-124.294
417188900	-149.135
417189000	-124.126
417189100	-142.64
417189200	-124.018
417189300	-143.042
417189400	-125.063
417189500	-140.641
417189600	-125.544
417189700	-138.421
417189800	-119.564
417189900	-147.468
417190000	-124.521
417190100	-143.795
417190200	-123.998
417190300	-148.904
417190400	-122.507
417190500	-146.396
417190600	-122.826
417190700	-137.5
417190800	-120.644
417190900	-153.628
417191000	-124.597
417191100	-143.573
417191200	-123.732
417191300	-141.736
417191400	-124.19
417191500	-146.637
417191600	-125.845
417191700	-147.689
417191800	-122.288
417191900	-148.257
417192000	-121.478
417192100	-140.485
417192200	-124.754
417192300	-142.802
417192400	-122.02
417192500	-143.903
417192600	-123.849
417192700	-146.314
417192800	-123.47
417192900	-159.682
417193000	-123.265
417193100	-152.028
417193200	-122.461
417193300	-143.481
417193400	-121.485
417193500	-137.281
417193600	-122.774
417193700	-151.003
417193800	-121.978
417193900	-142.529
417194000	-123.001
417194100	-142.31
417194200	-121.371
417194300	-166.51
417194400	-124.817
417194500	-137.589
417194600	-125.184
417194700	-151.511
417194800	-124.572
417194900	-146.486
417195000	-122.506
417195100	-142.13
417195200	-123.122
417195300	-138.17
417195400	-123.23
417195500	-146.598
417195600	-125.101
417195700	-146.045
417195800	-124.379
417195900	-148.759
417196000	-122.704
417196100	-138.098
417196200	-121.875
417196300	-139.966
417196400	-123.314
417196500	-144.838
417196600	-125.179
417196700	-135.869
417196800	-122.159
417196900	-139.504
417197000	-121.474
417197100	-143.324
417197200	-121.802
417197300	-134.4
417197400	-122.22
417197500	-147.474
417197600	-123.078
417197700	-144.859
417197800	-122.801
417197900	-157.809
417198000	-124.414
417198100	-133.6
417198200	-123.921
417198300	-145.107
417198400	-124.794
417198500	-147.753
417198600	-124.677
417198700	-151.932
417198800	-123.493
417198900	-145.7
417199000	-122.663
417199100	-156.035
417199200	-124.961
417199300	-141.644
417199400	-123.221
417199500	-140.916
417199600	-125.296
417199700	-146.478
417199800	-124.596
417199900	-160.35
417200000	-126.119
417200100	-155.323
417200200	-124.829
417200300	-134.598
417200400	-123.928
417200500	-143.619
417200600	-122.893
417200700	-145.008
417200800	-125.5
417200900	-152.731
417201000	-125.487
417201100	-154.341
417201200	-119.976
417201300	-145.099
417201400	-125.255
417201500	-151.484
417201600	-121.675
417201700	-148.141
417201800	-122.56
417201900	-159.886
417202000	-122.069
417202100	-151.06
417202200	-122.912
417202300	-145.498
417202400	-123.773
417202500	-140.61
417202600	-122.759
417202700	-143.799
417202800	-123.682
417202900	-154.955
417203000	-124.213
417203100	-136.655
417203200	-123.331
417203300	-149.162
417203400	-121.614
417203500	-134.939
417203600	-125.612
417203700	-145.837
417203800	-123.564
417203900	-147.361
417204000	-123.747
417204100	-146.337
417204200	-128.696
417204300	-154.273
417204400	-123.259
417204500	-140.222
417204600	-121.821
417204700	-138.861
417204800	-122.798
417204900	-140.162
417205000	-124.439
417205100	-135.908
417205200	-120.956
417205300	-141.9
417205400	-125.646
417205500	-147.915
417205600	-124.496
417205700	-150.073
417205800	-121.285
417205900	-143.338
417206000	-121.937
417206100	-138.812
417206200	-121.688
417206300	-142.344
417206400	-124.446
417206500	-152.402
417206600	-121.925
417206700	-135.63
417206800	-123.469
417206900	-144.531
417207000	-121.519
417207100	-159.54
417207200	-125.33
417207300	-142.333
417207400	-124.404
417207500	-143.036
417207600	-124.121
417207700	-143.225
417207800	-122.069
417207900	-135.306
417208000	-124.673
417208100	-144.664
417208200	-123.273
417208300	-147.722
417208400	-123.831
417208500	-142.723
417208600	-126.203
417208700	-155.926
417208800	-123.636
417208900	-152.161
417209000	-124.546
417209100	-143.261
417209200	-123.178
417209300	-143.75
417209400	-124.487
417209500	-165.525
417209600	-123.433
417209700	-141.901
417209800	-123.796
417209900	-144.501
417210000	-123.426
417210100	-161.062
417210200	-121.694
417210300	-139.281
417210400	-124.437
417210500	-150.06
417210600	-125.384
417210700	-146.934
417210800	-125.629
417210900	-143.179
417211000	-125.365
417211100	-140.162
417211200	-123.82
417211300	-143.537
417211400	-126.544
417211500	-149.447
417211600	-125.224
417211700	-136.835
417211800	-120.227
417211900	-139.769
417212000	-123.379
417212100	-149.487
417212200	-125.817
417212300	-148.647
417212400	-122.463
417212500	-142.214
417212600	-122.425
417212700	-138.045
417212800	-124.188
417212900	-141.127
417213000	-121.238
417213100	-139.326
417213200	-123.788
417213300	-158.729
417213400	-125.288
417213500	-144.765
417213600	-121.456
417213700	-138.467
417213800	-124.442
417213900	-147.673
417214000	-122.451
417214100	-137.452
417214200	-124.061
417214300	-143.215
417214400	-126.764
417214500	-146.889
417214600	-123.599
417214700	-157.19
417214800	-122.801
417214900	-140.406
417215000	-121.947
417215100	-146.395
417215200	-124.858
417215300	-144.56
417215400	-121.639
417215500	-138.067
417215600	-123.644
417215700	-145.659
417215800	-123.636
417215900	-136.452
417216000	-122.544
417216100	-141.644
417216200	-122.469
417216300	-143.894
417216400	-127.304
417216500	-146.391
417216600	-123.741
417216700	-139.89
417216800	-123.863
417216900	-142.839
417217000	-126.525
417217100	-148.253
417217200	-124.826
417217300	-147.645
417217400	-125.581
417217500	-143.148
417217600	-121.668
417217700	-148.825
417217800	-124.179
417217900	-139.271
417218000	-124.332
417218100	-142.815
417218200	-122.921
417218300	-143.445
417218400	-123.383
417218500	-148.874
417218600	-123.397
417218700	-152.405
417218800	-126.282
417218900	-160.187
417219000	-121.21
417219100	-141.126
417219200	-123.487
417219300	-145.157
417219400	-124.382
417219500	-143.766
417219600	-126.498
417219700	-144.568
417219800	-121.523
417219900	-158.256
417220000	-124.787
417220100	-151.965
417220200	-122.139
417220300	-147.198
417220400	-123.15
417220500	-137.591
417220600	-123.049
417220700	-140.277
417220800	-122.622
417220900	-142.551
417221000	-120.182
417221100	-140.152
417221200	-122.141
417221300	-145.887
417221400	-123.489
417221500	-144.669
417221600	-123.378
417221700	-148.11
417221800	-123.365
417221900	-161.529
417222000	-122.167
417222100	-141.847
417222200	-124.055
417222300	-150.818
417222400	-126.349
417222500	-157.215
417222600	-121.479
417222700	-147.053
417222800	-121.72
417222900	-134.108
417223000	-124.193
417223100	-134.36
417223200	-122
417223300	-139.376
417223400	-120.657
417223500	-152.413
417223600	-124.938
417223700	-146.152
417223800	-123.743
417223900	-150.944
417224000	-124.781
417224100	-147.566
417224200	-125.224
417224300	-143.052
417224400	-122.207
417224500	-149.989
417224600	-122.7
417224700	-142.138
417224800	-124.354
417224900	-147.135
417225000	-121.896
417225100	-143.009
417225200	-124.555
417225300	-152.025
417225400	-124.515
417225500	-147.794
417225600	-125.24
417225700	-150.579
417225800	-121.212
417225900	-143.786
417226000	-120.852
417226100	-147.111
417226200	-122.756
417226300	-148.503
417226400	-123.525
417226500	-140.355
417226600	-124.313
417226700	-141.108
417226800	-121.614
417226900	-141.672
417227000	-123.056
417227100	-147.197
417227200	-126.533
417227300	-144.498
417227400	-125.17
417227500	-150.656
417227600	-123.637
417227700	-151.83
417227800	-123.495
417227900	-143.851
417228000	-124.075
417228100	-139.119
417228200	-121.948
417228300	-143.96
417228400	-125.557
417228500	-144.917
417228600	-123.134
417228700	-147.382
417228800	-122.95
417228900	-146.362
417229000	-124.398
417229100	-142.518
417229200	-123.523
417229300	-151.968
417229400	-124.665
417229500	-137.134
417229600	-123.313
417229700	-141.577
417229800	-123.368
417229900	-143.762
417230000	-121.902
417230100	-145.302
417230200	-121.405
417230300	-138.979
417230400	-125.127
417230500	-146.956
417230600	-122.9
417230700	-144.721
417230800	-125.281
417230900	-139.506
417231000	-123.086
417231100	-151.137
417231200	-122.43
417231300	-144.489
417231400	-122.685
417231500	-144.781
417231600	-122.05
417231700	-144.423
417231800	-123.433
417231900	-139.238
417232000	-121.443
417232100	-140.007
417232200	-120.856
417232300	-144.229
417232400	-121.718
417232500	-143.627
417232600	-122.515
417232700	-138.789
417232800	-121.831
417232900	-136.353
417233000	-122.95
417233100	-145.315
417233200	-123.443
417233300	-144.335
417233400	-123.738
417233500	-139.871
417233600	-123.023
417233700	-148.829
417233800	-123.215
417233900	-162.973
417234000	-122.358
417234100	-142.059
417234200	-125.01
417234300	-143.49
417234400	-124.776
417234500	-141.681
417234600	-122.121
417234700	-143.286
417234800	-126.229
417234900	-153.028
417235000	-125.633
417235100	-149.843
417235200	-123.715
417235300	-143.567
417235400	-123.395
417235500	-147.9
417235600	-125.389
417235700	-148.61
417235800	-123.438
417235900	-141.083
417236000	-121.92
417236100	-143.964
417236200	-124.871
417236300	-139.773
417236400	-121.662
417236500	-149.124
417236600	-124.271
417236700	-140.571
417236800	-124.124
417236900	-146.975
417237000	-124.864
417237100	-140.305
417237200	-123.573
417237300	-162.961
417237400	-123.236
417237500	-143.165
417237600	-124.317
417237700	-151.135
417237800	-124.909
417237900	-137.761
417238000	-124.175
417238100	-142.064
417238200	-124.898
417238300	-146.727
417238400	-123.178
417238500	-152.64
417238600	-122.218
417238700	-144.99
417238800	-122.494
417238900	-141.709
417239000	-123.19
417239100	-145.744
417239200	-123.339
417239300	-139.767
417239400	-123.389
417239500	-143.558
417239600	-120.85
417239700	-144.941
417239800	-126.138
417239900	-143.862
417240000	-124.406
417240100	-140.976
417240200	-122.426
417240300	-146.279
417240400	-123.803
417240500	-140.696
417240600	-123.29
417240700	-143.921
417240800	-124.221
417240900	-152.677
417241000	-125.952
417241100	-148.22
417241200	-123.956
417241300	-160.579
417241400	-124
417241500	-151.73
417241600	-124.402
417241700	-134.947
417241800	-123.371
417241900	-141.485
417242000	-122.471
417242100	-148.947
417242200	-121.758
417242300	-149.627
417242400	-127.596
417242500	-157.321
417242600	-122.45
417242700	-135.623
417242800	-124.242
417242900	-142.031
417243000	-122.733
417243100	-152.046
417243200	-123.654
417243300	-147.726
417243400	-123.646
417243500	-150.678
417243600	-125.838
417243700	-140.886
417243800	-125.41
417243900	-141.378
417244000	-121.348
417244100	-137.491
417244200	-123.163
417244300	-161.464
417244400	-123.629
417244500	-140.062
417244600	-122.163
417244700	-149.383
417244800	-120.44
417244900	-141.821
417245000	-123.957
417245100	-144.006
417245200	-125.335
417245300	-159.525
417245400	-121.245
417245500	-137.878
417245600	-123.405
417245700	-143.717
417245800	-123.719
417245900	-139.144
417246000	-120.739
417246100	-143.133
417246200	-124.24
417246300	-141.442
417246400	-123.97
417246500	-142.496
417246600	-124.183
417246700	-136.777
417246800	-124.075
417246900	-142.333
417247000	-124.929
417247100	-144.68
417247200	-123.015
417247300	-144.071
417247400	-122.242
417247500	-141.759
417247600	-123.511
417247700	-135.153
417247800	-123.755
417247900	-140.801
417248000	-123.637
417248100	-147.486
417248200	-125.232
417248300	-139.238
417248400	-122.731
417248500	-137.57
417248600	-122.37
417248700	-146.976
417248800	-122.839
417248900	-142.751
417249000	-121.669
417249100	-143.513
417249200	-122.357
417249300	-148.141
417249400	-123.084
417249500	-143.324
417249600	-122.746
417249700	-139.437
417249800	-123.384
[truncated: 18,002 more rows]
