# Supplementary material for: Passive frequency comb generation at radiofrequency for ranging applications
Source: Nat Commun. 2024 Apr 2;15:2844. doi: 10.1038/s41467-024-46940-2 (PMC10987526; doi:10.1038/s41467-024-46940-2)
Supplement: Supplementary file 5 — Source Data [file 41467_2024_46940_MOESM5_ESM.zip › Figure3_Data/836_10MHz_-09_70dBm.xlsx]

## Sheet: Sheet1
frequency (Hz)	power (dBm)
417050000	-125.999
417050100	-149.707
417050200	-127.475
417050300	-147.21
417050400	-126.18
417050500	-143.747
417050600	-124.876
417050700	-144.897
417050800	-124.472
417050900	-157.938
417051000	-124.663
417051100	-141.242
417051200	-123.978
417051300	-138.966
417051400	-122.143
417051500	-144.704
417051600	-125.558
417051700	-140.012
417051800	-122.64
417051900	-136.517
417052000	-123.901
417052100	-150.642
417052200	-125.918
417052300	-149.975
417052400	-127.056
417052500	-151.042
417052600	-123.734
417052700	-133.101
417052800	-123.456
417052900	-143.198
417053000	-122.831
417053100	-143.144
417053200	-125.535
417053300	-144.388
417053400	-122.903
417053500	-153.378
417053600	-123.8
417053700	-142.994
417053800	-120.966
417053900	-138.284
417054000	-123.107
417054100	-140.368
417054200	-125.122
417054300	-143.803
417054400	-122.005
417054500	-142.291
417054600	-124.331
417054700	-145.489
417054800	-125.232
417054900	-139.1
417055000	-126.352
417055100	-143.418
417055200	-122.672
417055300	-146.052
417055400	-124.864
417055500	-142.675
417055600	-120.781
417055700	-159.357
417055800	-123.817
417055900	-147.802
417056000	-126.194
417056100	-145.956
417056200	-125.029
417056300	-140.774
417056400	-122.971
417056500	-144.428
417056600	-122.333
417056700	-143.326
417056800	-122.756
417056900	-140.418
417057000	-125.404
417057100	-144.311
417057200	-123.73
417057300	-149.339
417057400	-123.781
417057500	-147.724
417057600	-124.696
417057700	-152.319
417057800	-125.366
417057900	-145.76
417058000	-124.199
417058100	-150.054
417058200	-125.461
417058300	-143.869
417058400	-125.901
417058500	-147.368
417058600	-125.501
417058700	-141.594
417058800	-124.211
417058900	-144.306
417059000	-122.974
417059100	-147.128
417059200	-121.133
417059300	-143.525
417059400	-123.138
417059500	-147.136
417059600	-122.411
417059700	-156.925
417059800	-118.944
417059900	-139.776
417060000	-124.244
417060100	-142.848
417060200	-119.925
417060300	-144.2
417060400	-122.935
417060500	-146.06
417060600	-125.662
417060700	-144.028
417060800	-120.223
417060900	-149.914
417061000	-124.96
417061100	-141.661
417061200	-123.223
417061300	-153.571
417061400	-123.295
417061500	-143.069
417061600	-125.563
417061700	-147.026
417061800	-125.878
417061900	-140.682
417062000	-126.953
417062100	-146.778
417062200	-124.514
417062300	-148.556
417062400	-123.453
417062500	-144.835
417062600	-124.105
417062700	-143.429
417062800	-124.1
417062900	-148.243
417063000	-126.73
417063100	-148.845
417063200	-123.425
417063300	-135.884
417063400	-123.684
417063500	-158.199
417063600	-123.926
417063700	-146.06
417063800	-123.663
417063900	-146.974
417064000	-125.743
417064100	-141.217
417064200	-123.126
417064300	-143.912
417064400	-122.327
417064500	-154.197
417064600	-124.83
417064700	-142.955
417064800	-125.238
417064900	-166.462
417065000	-123.512
417065100	-142.34
417065200	-121.931
417065300	-139.814
417065400	-122.768
417065500	-141.21
417065600	-122.333
417065700	-137.498
417065800	-123.265
417065900	-146.784
417066000	-125.007
417066100	-151.79
417066200	-125.383
417066300	-152.645
417066400	-125.558
417066500	-132.539
417066600	-121.206
417066700	-148.553
417066800	-125.182
417066900	-143.628
417067000	-124.104
417067100	-142.94
417067200	-122.653
417067300	-142.424
417067400	-125.292
417067500	-154.775
417067600	-124.366
417067700	-141.228
417067800	-122.375
417067900	-144.297
417068000	-120.58
417068100	-144.35
417068200	-118.541
417068300	-143.898
417068400	-122.479
417068500	-136.829
417068600	-122.635
417068700	-144.253
417068800	-124.185
417068900	-151.411
417069000	-123.527
417069100	-154.481
417069200	-123.081
417069300	-145.641
417069400	-121.338
417069500	-139.948
417069600	-121.849
417069700	-143.031
417069800	-123.573
417069900	-140.563
417070000	-120.633
417070100	-137.381
417070200	-123.248
417070300	-137.501
417070400	-122.6
417070500	-147.339
417070600	-125.538
417070700	-150.927
417070800	-126.352
417070900	-149.243
417071000	-122.798
417071100	-138.962
417071200	-124.613
417071300	-142.599
417071400	-123.811
417071500	-137.188
417071600	-121.689
417071700	-146.899
417071800	-125.076
417071900	-139.766
417072000	-123.488
417072100	-136.272
417072200	-123.931
417072300	-144.233
417072400	-121.441
417072500	-142.477
417072600	-125.459
417072700	-139.691
417072800	-124.156
417072900	-144.915
417073000	-124.824
417073100	-143.91
417073200	-124.48
417073300	-145.704
417073400	-122.825
417073500	-141.131
417073600	-124.556
417073700	-139.453
417073800	-125.524
417073900	-147.366
417074000	-122.605
417074100	-142.221
417074200	-124.057
417074300	-149.939
417074400	-122.248
417074500	-147.044
417074600	-123.672
417074700	-145.101
417074800	-125.38
417074900	-144.544
417075000	-125.684
417075100	-142.912
417075200	-125.37
417075300	-147.243
417075400	-123.834
417075500	-155.851
417075600	-124.388
417075700	-142.348
417075800	-125.512
417075900	-141.112
417076000	-121.408
417076100	-141.492
417076200	-122.51
417076300	-136.049
417076400	-122.079
417076500	-147.578
417076600	-125.035
417076700	-148.535
417076800	-126.827
417076900	-142.047
417077000	-123.613
417077100	-141.947
417077200	-123.196
417077300	-149.149
417077400	-123.839
417077500	-142.682
417077600	-121.529
417077700	-146.839
417077800	-123.274
417077900	-148.556
417078000	-124.234
417078100	-145.052
417078200	-124.069
417078300	-151.492
417078400	-123.375
417078500	-139.672
417078600	-125.344
417078700	-144.933
417078800	-124.127
417078900	-136.6
417079000	-124.124
417079100	-143.18
417079200	-124.22
417079300	-150.981
417079400	-123.731
417079500	-158.941
417079600	-126.009
417079700	-137.009
417079800	-120.854
417079900	-138.643
417080000	-124.111
417080100	-140.696
417080200	-122.622
417080300	-139.535
417080400	-126.127
417080500	-147.506
417080600	-123.973
417080700	-145.986
417080800	-123.222
417080900	-153.857
417081000	-124.665
417081100	-144.176
417081200	-122.371
417081300	-144.072
417081400	-123.064
417081500	-142.467
417081600	-125.767
417081700	-144.504
417081800	-122.862
417081900	-144.387
417082000	-124.871
417082100	-142.163
417082200	-120.978
417082300	-144.459
417082400	-122.896
417082500	-140.396
417082600	-122.18
417082700	-146.123
417082800	-121.381
417082900	-139.486
417083000	-124.255
417083100	-147.347
417083200	-123
417083300	-142.884
417083400	-124.947
417083500	-147.646
417083600	-122.346
417083700	-147.045
417083800	-122.481
417083900	-142.913
417084000	-121.486
417084100	-151.978
417084200	-121.493
417084300	-147.412
417084400	-122.938
417084500	-150.317
417084600	-121.965
417084700	-143.206
417084800	-124.694
417084900	-142.221
417085000	-125.807
417085100	-148.662
417085200	-122.77
417085300	-148.199
417085400	-126.07
417085500	-136.542
417085600	-122.034
417085700	-146.436
417085800	-125.808
417085900	-142.745
417086000	-126.801
417086100	-145.816
417086200	-121.65
417086300	-136.718
417086400	-122.327
417086500	-144.617
417086600	-124.524
417086700	-144.196
417086800	-123.952
417086900	-139.916
417087000	-122.668
417087100	-153.268
417087200	-124.753
417087300	-141.192
417087400	-123.407
417087500	-138.273
417087600	-122.83
417087700	-155.172
417087800	-122.063
417087900	-142.416
417088000	-122.081
417088100	-147.94
417088200	-123.816
417088300	-137.653
417088400	-126.427
417088500	-148.51
417088600	-124.221
417088700	-147.549
417088800	-124.783
417088900	-138.578
417089000	-123.958
417089100	-139.204
417089200	-124.686
417089300	-137.74
417089400	-122.674
417089500	-157.56
417089600	-124.808
417089700	-148.298
417089800	-124.795
417089900	-138.857
417090000	-122.685
417090100	-148.914
417090200	-124.097
417090300	-156.604
417090400	-122.084
417090500	-149.845
417090600	-125.648
417090700	-141.993
417090800	-125.652
417090900	-135.824
417091000	-124.583
417091100	-144.165
417091200	-121.189
417091300	-152.744
417091400	-122.243
417091500	-142.174
417091600	-122.89
417091700	-159.877
417091800	-124.542
417091900	-138.505
417092000	-123.918
417092100	-150.189
417092200	-124.398
417092300	-142.868
417092400	-124.274
417092500	-139.106
417092600	-123.073
417092700	-144.293
417092800	-123.199
417092900	-144.672
417093000	-123.659
417093100	-152.253
417093200	-125.098
417093300	-144.941
417093400	-122.519
417093500	-145.074
417093600	-124.413
417093700	-142.706
417093800	-125.233
417093900	-149.843
417094000	-123.072
417094100	-144.609
417094200	-125.111
417094300	-149.887
417094400	-124.693
417094500	-154.338
417094600	-125.004
417094700	-142.344
417094800	-124.537
417094900	-146.91
417095000	-122.015
417095100	-149.307
417095200	-122.685
417095300	-144.169
417095400	-121.648
417095500	-145.651
417095600	-125.766
417095700	-145.613
417095800	-127.621
417095900	-143.594
417096000	-126.017
417096100	-148.664
417096200	-124.231
417096300	-136.51
417096400	-123.621
417096500	-143.548
417096600	-121.116
417096700	-153.148
417096800	-123.008
417096900	-151.848
417097000	-126.308
417097100	-139.627
417097200	-121.452
417097300	-142.386
417097400	-125.591
417097500	-142.436
417097600	-122.087
417097700	-151.421
417097800	-122.968
417097900	-140.755
417098000	-122.356
417098100	-134.329
417098200	-123.229
417098300	-160.05
417098400	-123.608
417098500	-143.559
417098600	-121.951
417098700	-139.37
417098800	-124.379
417098900	-151.894
417099000	-125.395
417099100	-143.327
417099200	-125.77
417099300	-171.85
417099400	-123.244
417099500	-154.914
417099600	-123.318
417099700	-146.429
417099800	-124.138
417099900	-163.993
417100000	-124.39
417100100	-163.022
417100200	-124.329
417100300	-146.367
417100400	-125.424
417100500	-147.638
417100600	-123.208
417100700	-146.654
417100800	-123.797
417100900	-138.79
417101000	-124.133
417101100	-150.955
417101200	-125.714
417101300	-143.264
417101400	-124.583
417101500	-149.569
417101600	-123.354
417101700	-143.064
417101800	-122.878
417101900	-146.139
417102000	-124.997
417102100	-149.659
417102200	-126.682
417102300	-142.461
417102400	-125.54
417102500	-156.807
417102600	-125.146
417102700	-146.114
417102800	-123.752
417102900	-146.251
417103000	-122.274
417103100	-135.563
417103200	-123.523
417103300	-144.677
417103400	-124.316
417103500	-154.996
417103600	-122.672
417103700	-134.62
417103800	-122.275
417103900	-152.504
417104000	-124.011
417104100	-142.428
417104200	-123.116
417104300	-149.393
417104400	-121.307
417104500	-152.004
417104600	-127.03
417104700	-142.258
417104800	-123.476
417104900	-141.992
417105000	-125.077
417105100	-149.251
417105200	-125.535
417105300	-147.573
417105400	-122.215
417105500	-139.342
417105600	-124.879
417105700	-154.15
417105800	-122.638
417105900	-140.112
417106000	-125.922
417106100	-167.47
417106200	-123.603
417106300	-137.751
417106400	-127.709
417106500	-142.846
417106600	-123.055
417106700	-151.509
417106800	-125.529
417106900	-140.774
417107000	-124.823
417107100	-144.141
417107200	-125.319
417107300	-150.056
417107400	-124.432
417107500	-141.361
417107600	-122.935
417107700	-150.844
417107800	-125.591
417107900	-142.87
417108000	-125.7
417108100	-139.569
417108200	-123.261
417108300	-145.983
417108400	-123.301
417108500	-141.609
417108600	-121.882
417108700	-147.997
417108800	-126.241
417108900	-149.244
417109000	-123.381
417109100	-140.031
417109200	-123.249
417109300	-145.16
417109400	-123.128
417109500	-143.696
417109600	-123.079
417109700	-141.008
417109800	-122.247
417109900	-153.277
417110000	-124.193
417110100	-153.76
417110200	-124.92
417110300	-149.632
417110400	-122.049
417110500	-153.121
417110600	-124.956
417110700	-144.509
417110800	-124.414
417110900	-140.91
417111000	-124.369
417111100	-146.186
417111200	-123.873
417111300	-150.319
417111400	-123.716
417111500	-138.155
417111600	-123.266
417111700	-152.279
417111800	-124.669
417111900	-141.143
417112000	-123.508
417112100	-153.317
417112200	-123.403
417112300	-146.641
417112400	-123.398
417112500	-146.641
417112600	-124.602
417112700	-141.015
417112800	-124.016
417112900	-145.45
417113000	-122.163
417113100	-145.217
417113200	-125.765
417113300	-165.653
417113400	-122.944
417113500	-140.218
417113600	-121.863
417113700	-149.612
417113800	-122.093
417113900	-156.583
417114000	-123.728
417114100	-148.5
417114200	-122.326
417114300	-141.119
417114400	-124.402
417114500	-138.532
417114600	-123.083
417114700	-140.261
417114800	-123.551
417114900	-148.573
417115000	-123.511
417115100	-151.785
417115200	-126.171
417115300	-151.07
417115400	-124.286
417115500	-140.474
417115600	-122.408
417115700	-162.963
417115800	-121.508
417115900	-146.284
417116000	-124.856
417116100	-150.059
417116200	-124.315
417116300	-152.447
417116400	-123.507
417116500	-148.99
417116600	-125.702
417116700	-141.662
417116800	-121.998
417116900	-140.116
417117000	-127.079
417117100	-145.897
417117200	-122.034
417117300	-137.649
417117400	-123.915
417117500	-155.955
417117600	-125.043
417117700	-160.652
417117800	-123.131
417117900	-134.724
417118000	-124.162
417118100	-138.966
417118200	-124.778
417118300	-153.999
417118400	-124.668
417118500	-134.781
417118600	-124.324
417118700	-142.218
417118800	-125.118
417118900	-146.443
417119000	-123.928
417119100	-145.613
417119200	-122.03
417119300	-146.494
417119400	-123.531
417119500	-143.911
417119600	-124.288
417119700	-142.257
417119800	-124.055
417119900	-145.693
417120000	-123.59
417120100	-145.861
417120200	-125.705
417120300	-142.1
417120400	-122.512
417120500	-140.805
417120600	-125.949
417120700	-151.772
417120800	-124.89
417120900	-145.183
417121000	-124.426
417121100	-143.23
417121200	-122.967
417121300	-139.512
417121400	-122.974
417121500	-147.133
417121600	-122.729
417121700	-144.158
417121800	-124.155
417121900	-138.973
417122000	-123.557
417122100	-152.501
417122200	-123.865
417122300	-156.668
417122400	-126.595
417122500	-158.401
417122600	-123.897
417122700	-149.049
417122800	-122.463
417122900	-137.927
417123000	-123.927
417123100	-142.126
417123200	-126.496
417123300	-145.006
417123400	-125.929
417123500	-152.264
417123600	-120.348
417123700	-144.275
417123800	-124.61
417123900	-145.928
417124000	-127.327
417124100	-139.788
417124200	-123.227
417124300	-149.904
417124400	-126.317
417124500	-139.894
417124600	-121.464
417124700	-146.272
417124800	-123.757
417124900	-140.63
417125000	-123.12
417125100	-153.707
417125200	-125.31
417125300	-144.873
417125400	-124.538
417125500	-168.38
417125600	-124.367
417125700	-145.155
417125800	-122.607
417125900	-154.202
417126000	-121.732
417126100	-157.136
417126200	-122.373
417126300	-135.827
417126400	-124.794
417126500	-149.172
417126600	-124.333
417126700	-159.376
417126800	-125.356
417126900	-143.331
417127000	-123.355
417127100	-135.654
417127200	-120.766
417127300	-136.362
417127400	-121.308
417127500	-143.403
417127600	-123.123
417127700	-156.406
417127800	-123.625
417127900	-140.266
417128000	-123.454
417128100	-145.56
417128200	-124.765
417128300	-143.904
417128400	-122.624
417128500	-144.081
417128600	-125.183
417128700	-150.262
417128800	-123.102
417128900	-145.558
417129000	-124.005
417129100	-138.476
417129200	-124.006
417129300	-141.687
417129400	-126.079
417129500	-146.245
417129600	-125.186
417129700	-135.774
417129800	-123.556
417129900	-142.257
417130000	-123.177
417130100	-151.002
417130200	-122.58
417130300	-153.972
417130400	-123.082
417130500	-152.923
417130600	-124.509
417130700	-141.293
417130800	-124.403
417130900	-153.187
417131000	-124.668
417131100	-146.563
417131200	-126.909
417131300	-142.396
417131400	-126.395
417131500	-150.994
417131600	-127.074
417131700	-143.561
417131800	-126.377
417131900	-138.299
417132000	-124.156
417132100	-138.83
417132200	-123.784
417132300	-148.93
417132400	-123.655
417132500	-139.905
417132600	-122.79
417132700	-138.712
417132800	-122.316
417132900	-146.628
417133000	-125.115
417133100	-141.426
417133200	-120.814
417133300	-149.807
417133400	-119.531
417133500	-143.325
417133600	-125.87
417133700	-156.835
417133800	-122.482
417133900	-144.988
417134000	-124.624
417134100	-149.003
417134200	-123.324
417134300	-150.154
417134400	-122.94
417134500	-140.314
417134600	-124.846
417134700	-145.855
417134800	-122.514
417134900	-143.861
417135000	-124.568
417135100	-143.728
417135200	-123.564
417135300	-144.368
417135400	-124.38
417135500	-152.43
417135600	-123.989
417135700	-153.919
417135800	-123.756
417135900	-144.029
417136000	-124.465
417136100	-143.238
417136200	-124.004
417136300	-137.367
417136400	-123.139
417136500	-142.523
417136600	-122.436
417136700	-146.416
417136800	-123.334
417136900	-142.895
417137000	-123.579
417137100	-147.461
417137200	-122.493
417137300	-153.671
417137400	-122.922
417137500	-142.999
417137600	-125.753
417137700	-153.111
417137800	-121.261
417137900	-138.716
417138000	-125.002
417138100	-145.814
417138200	-125.011
417138300	-145.528
417138400	-124.066
417138500	-158.359
417138600	-125.837
417138700	-140.484
417138800	-124.302
417138900	-156.311
417139000	-124.961
417139100	-148.522
417139200	-123.101
417139300	-135.39
417139400	-123.98
417139500	-140.117
417139600	-122.809
417139700	-156.388
417139800	-123.57
417139900	-138.809
417140000	-124.577
417140100	-137.934
417140200	-125.153
417140300	-146.599
417140400	-125.083
417140500	-140.987
417140600	-124.702
417140700	-156.295
417140800	-123.33
417140900	-149.301
417141000	-124.057
417141100	-148.048
417141200	-126.581
417141300	-140.916
417141400	-124.544
417141500	-141.373
417141600	-125.04
417141700	-140.371
417141800	-123.506
417141900	-152.334
417142000	-121.262
417142100	-145.202
417142200	-120.692
417142300	-133.524
417142400	-124.93
417142500	-137.874
417142600	-123.704
417142700	-154.849
417142800	-123.286
417142900	-146.838
417143000	-122.442
417143100	-143.316
417143200	-121.62
417143300	-144.866
417143400	-123.482
417143500	-155.469
417143600	-123.159
417143700	-143.03
417143800	-125.164
417143900	-147.241
417144000	-123.338
417144100	-147.412
417144200	-123.361
417144300	-141.36
417144400	-121.515
417144500	-139.983
417144600	-124.129
417144700	-149.32
417144800	-122.041
417144900	-136.636
417145000	-123.063
417145100	-135.684
417145200	-123.801
417145300	-144.634
417145400	-125.229
417145500	-145.459
417145600	-122.489
417145700	-139.076
417145800	-122.675
417145900	-143.623
417146000	-124.611
417146100	-143.129
417146200	-123.304
417146300	-151.812
417146400	-122.883
417146500	-145.196
417146600	-122.453
417146700	-140.879
417146800	-122.73
417146900	-149.641
417147000	-123.963
417147100	-144.092
417147200	-125.675
417147300	-139.243
417147400	-125.599
417147500	-142.643
417147600	-123.361
417147700	-148.974
417147800	-123.967
417147900	-136.574
417148000	-121.855
417148100	-146.793
417148200	-126.306
417148300	-148.191
417148400	-124.37
417148500	-143.617
417148600	-123.715
417148700	-148.859
417148800	-123.953
417148900	-140.966
417149000	-122.254
417149100	-165.591
417149200	-123.355
417149300	-140.409
417149400	-122.694
417149500	-133.084
417149600	-122.975
417149700	-165.248
417149800	-124.185
417149900	-155.572
417150000	-124.114
417150100	-143.449
417150200	-122.557
417150300	-152.34
417150400	-124.126
417150500	-146.244
417150600	-125.116
417150700	-142.618
417150800	-122.695
417150900	-134.851
417151000	-123.014
417151100	-159.38
417151200	-127.409
417151300	-148.104
417151400	-120.601
417151500	-143.109
417151600	-125.944
417151700	-139.552
417151800	-124.199
417151900	-143.061
417152000	-120.482
417152100	-144.214
417152200	-126.079
417152300	-155.711
417152400	-126.307
417152500	-144.226
417152600	-126.749
417152700	-145.58
417152800	-124.433
417152900	-138.784
417153000	-125.701
417153100	-151.416
417153200	-126.075
417153300	-146.026
417153400	-122.617
417153500	-140.877
417153600	-124.617
417153700	-144.327
417153800	-125.111
417153900	-136.723
417154000	-124.327
417154100	-137.621
417154200	-126.475
417154300	-140.959
417154400	-124.251
417154500	-152.517
417154600	-124.944
417154700	-138.159
417154800	-125.306
417154900	-154.866
417155000	-124.831
417155100	-155.966
417155200	-125.534
417155300	-144.945
417155400	-125.819
417155500	-142.742
417155600	-123.086
417155700	-144.306
417155800	-124.081
417155900	-146.624
417156000	-124.955
417156100	-147.612
417156200	-123.879
417156300	-140.196
417156400	-127.026
417156500	-144.067
417156600	-121.013
417156700	-142.244
417156800	-122.211
417156900	-139.836
417157000	-122.407
417157100	-146.411
417157200	-121.647
417157300	-149.036
417157400	-125.196
417157500	-145.319
417157600	-120.981
417157700	-144.028
417157800	-122.795
417157900	-146.587
417158000	-121.608
417158100	-146.069
417158200	-123.448
417158300	-143.486
417158400	-124.621
417158500	-152.755
417158600	-124.677
417158700	-143.352
417158800	-125.342
417158900	-149.336
417159000	-124.048
417159100	-153.837
417159200	-126.344
417159300	-147.628
417159400	-124.71
417159500	-147.27
417159600	-122.879
417159700	-140.227
417159800	-123.349
417159900	-140.715
417160000	-122.621
417160100	-139.392
417160200	-122.537
417160300	-137.368
417160400	-123.702
417160500	-138.182
417160600	-122.774
417160700	-136.677
417160800	-124.256
417160900	-141.852
417161000	-122.323
417161100	-152.092
417161200	-122.458
417161300	-142.772
417161400	-124.781
417161500	-147.32
417161600	-124.771
417161700	-154.863
417161800	-123.197
417161900	-145.605
417162000	-124.827
417162100	-148.793
417162200	-122.184
417162300	-144.522
417162400	-127.373
417162500	-144.181
417162600	-123.3
417162700	-148.179
417162800	-124.284
417162900	-144.483
417163000	-122.034
417163100	-143.922
417163200	-122.473
417163300	-142.159
417163400	-121.437
417163500	-138.294
417163600	-124.142
417163700	-148.065
417163800	-122.43
417163900	-137.913
417164000	-122.59
417164100	-141.615
417164200	-123.45
417164300	-141.495
417164400	-123.511
417164500	-151.829
417164600	-126.3
417164700	-143.125
417164800	-122.052
417164900	-144.468
417165000	-123.372
417165100	-145.283
417165200	-124.179
417165300	-150.844
417165400	-122.87
417165500	-135.775
417165600	-123.131
417165700	-144.101
417165800	-124.252
417165900	-150.07
417166000	-124.253
417166100	-141.596
417166200	-124.536
417166300	-140.326
417166400	-121.98
417166500	-156.758
417166600	-120.562
417166700	-138.486
417166800	-122.411
417166900	-144.825
417167000	-127.708
417167100	-146.302
417167200	-125.051
417167300	-142.68
417167400	-121.458
417167500	-134.419
417167600	-120.486
417167700	-141.403
417167800	-120.018
417167900	-141.24
417168000	-124.309
417168100	-137.555
417168200	-124.037
417168300	-145.811
417168400	-122.925
417168500	-141.532
417168600	-123.828
417168700	-143.407
417168800	-125.272
417168900	-155.336
417169000	-127.481
417169100	-148.807
417169200	-125.215
417169300	-138.233
417169400	-124.946
417169500	-143.069
417169600	-123.514
417169700	-160.255
417169800	-122.123
417169900	-148.655
417170000	-124.891
417170100	-152.235
417170200	-126.095
417170300	-147.511
417170400	-124.12
417170500	-146.805
417170600	-125.169
417170700	-140.292
417170800	-124.869
417170900	-141.688
417171000	-125.69
417171100	-141.172
417171200	-125.659
417171300	-157.044
417171400	-125.046
417171500	-147.446
417171600	-123.841
417171700	-143.003
417171800	-123.837
417171900	-141.757
417172000	-124.199
417172100	-144.392
417172200	-126.193
417172300	-141.686
417172400	-126.389
417172500	-141.909
417172600	-124.248
417172700	-144.736
417172800	-121.916
417172900	-147.823
417173000	-124.55
417173100	-146.678
417173200	-123.894
417173300	-138.56
417173400	-123.186
417173500	-145.564
417173600	-122.697
417173700	-142.504
417173800	-124.343
417173900	-143.034
417174000	-121.368
417174100	-144.034
417174200	-125.701
417174300	-144.435
417174400	-123.229
417174500	-141.001
417174600	-124.314
417174700	-141.588
417174800	-125.319
417174900	-141.896
417175000	-120.324
417175100	-143.069
417175200	-124.383
417175300	-143.018
417175400	-123.219
417175500	-145.305
417175600	-122.068
417175700	-152.426
417175800	-122.414
417175900	-154.371
417176000	-123.328
417176100	-142.616
417176200	-123.889
417176300	-150.979
417176400	-122.966
417176500	-145.512
417176600	-122.476
417176700	-145.068
417176800	-124.494
417176900	-137.164
417177000	-128.8
417177100	-140.036
417177200	-122.932
417177300	-162.758
417177400	-125.435
417177500	-140.699
417177600	-124.754
417177700	-151.945
417177800	-123.657
417177900	-149.342
417178000	-126.241
417178100	-145.156
417178200	-126.231
417178300	-138.172
417178400	-122.911
417178500	-146.732
417178600	-122.911
417178700	-141.914
417178800	-124.151
417178900	-150.79
417179000	-125.238
417179100	-144.521
417179200	-121.34
417179300	-144.485
417179400	-123.949
417179500	-140.862
417179600	-123.661
417179700	-140.217
417179800	-123.408
417179900	-142.146
417180000	-122.335
417180100	-163.307
417180200	-124.136
417180300	-155.112
417180400	-125.886
417180500	-142.74
417180600	-122.758
417180700	-140.047
417180800	-125.29
417180900	-151.022
417181000	-125.175
417181100	-143.647
417181200	-122.904
417181300	-147.172
417181400	-125.871
417181500	-147.412
417181600	-123.736
417181700	-154.269
417181800	-123.719
417181900	-152.403
417182000	-123.723
417182100	-145.616
417182200	-122.564
417182300	-140.16
417182400	-125.109
417182500	-150.005
417182600	-124.447
417182700	-138.507
417182800	-123.99
417182900	-144.349
417183000	-125.082
417183100	-134.619
417183200	-122.56
417183300	-151.039
417183400	-122.486
417183500	-149.14
417183600	-122.813
417183700	-137.319
417183800	-125.054
417183900	-136.363
417184000	-121.454
417184100	-155.706
417184200	-123.152
417184300	-144.07
417184400	-123.373
417184500	-149.286
417184600	-120.843
417184700	-145.627
417184800	-123.177
417184900	-145.043
417185000	-124.556
417185100	-149.475
417185200	-126.53
417185300	-145.699
417185400	-124.344
417185500	-143.249
417185600	-122.625
417185700	-173.058
417185800	-126.121
417185900	-140.624
417186000	-123.555
417186100	-139.309
417186200	-123.054
417186300	-151.165
417186400	-122.515
417186500	-148.986
417186600	-122.934
417186700	-138.949
417186800	-124.087
417186900	-147.606
417187000	-124.936
417187100	-142.058
417187200	-126.339
417187300	-153.201
417187400	-123.877
417187500	-142.105
417187600	-125.978
417187700	-144.8
417187800	-122.671
417187900	-149.029
417188000	-122.783
417188100	-132.899
417188200	-122.192
417188300	-141.793
417188400	-125.294
417188500	-139.6
417188600	-121.625
417188700	-146.393
417188800	-122.091
417188900	-141.254
417189000	-120.94
417189100	-141.857
417189200	-125.051
417189300	-150.071
417189400	-123.219
417189500	-148.074
417189600	-127.075
417189700	-146.625
417189800	-126.249
417189900	-144.425
417190000	-124.519
417190100	-137.335
417190200	-122.904
417190300	-144.403
417190400	-124.479
417190500	-133.986
417190600	-124.908
417190700	-157.358
417190800	-125.092
417190900	-141.2
417191000	-123.354
417191100	-140.082
417191200	-120.205
417191300	-151.011
417191400	-124.13
417191500	-136.524
417191600	-124.994
417191700	-146.75
417191800	-124.136
417191900	-136.818
417192000	-124.896
417192100	-150.008
417192200	-124.208
417192300	-133.193
417192400	-123.072
417192500	-151.612
417192600	-126.45
417192700	-152.371
417192800	-124.943
417192900	-150.921
417193000	-124.939
417193100	-146.255
417193200	-122.893
417193300	-140.505
417193400	-120.402
417193500	-143.676
417193600	-125.903
417193700	-135.04
417193800	-123.933
417193900	-154.414
417194000	-122.506
417194100	-156.667
417194200	-126.111
417194300	-139.936
417194400	-125.268
417194500	-143.127
417194600	-123.06
417194700	-144.512
417194800	-121.861
417194900	-151.23
417195000	-124.522
417195100	-142.203
417195200	-122.945
417195300	-144.566
417195400	-124.928
417195500	-141.63
417195600	-123.099
417195700	-150.008
417195800	-123.203
417195900	-145.784
417196000	-123.772
417196100	-136.664
417196200	-125.231
417196300	-141.946
417196400	-123.709
417196500	-146.008
417196600	-125.481
417196700	-146.514
417196800	-124.791
417196900	-150.208
417197000	-125.796
417197100	-165.38
417197200	-124.686
417197300	-146.495
417197400	-124.755
417197500	-150.636
417197600	-123.892
417197700	-144.455
417197800	-121.774
417197900	-138.703
417198000	-122.84
417198100	-142.519
417198200	-122.885
417198300	-140.746
417198400	-122.221
417198500	-145.773
417198600	-124.888
417198700	-149.78
417198800	-123.522
417198900	-147.017
417199000	-124.06
417199100	-162.048
417199200	-126.696
417199300	-145.482
417199400	-125.855
417199500	-136.893
417199600	-122.015
417199700	-146.723
417199800	-122.959
417199900	-143.023
417200000	-121.135
417200100	-139.229
417200200	-124.009
417200300	-142.085
417200400	-121.505
417200500	-154.78
417200600	-125.481
417200700	-144.144
417200800	-124.038
417200900	-143.401
417201000	-124.045
417201100	-149.074
417201200	-122.881
417201300	-152.294
417201400	-124.629
417201500	-151.126
417201600	-121.899
417201700	-139.211
417201800	-123.364
417201900	-145.81
417202000	-122.378
417202100	-152.179
417202200	-123.737
417202300	-144.521
417202400	-123.844
417202500	-148.199
417202600	-124.034
417202700	-139.741
417202800	-122.765
417202900	-143.3
417203000	-124.326
417203100	-154.389
417203200	-121.5
417203300	-142.374
417203400	-124.058
417203500	-140.358
417203600	-121.707
417203700	-149.351
417203800	-125.192
417203900	-147.929
417204000	-122.776
417204100	-151.728
417204200	-124.264
417204300	-149.688
417204400	-127.773
417204500	-139.132
417204600	-123.009
417204700	-152.461
417204800	-124.545
417204900	-157.023
417205000	-122.366
417205100	-145.087
417205200	-124.433
417205300	-150.934
417205400	-123.357
417205500	-146.518
417205600	-123.219
417205700	-152.204
417205800	-121.627
417205900	-138.291
417206000	-121.813
417206100	-161.359
417206200	-122.495
417206300	-147.126
417206400	-123.089
417206500	-142.549
417206600	-126.26
417206700	-139.55
417206800	-122.255
417206900	-145.822
417207000	-124.916
417207100	-140.97
417207200	-122.395
417207300	-138.28
417207400	-125.21
417207500	-143.743
417207600	-125.218
417207700	-149.733
417207800	-124.432
417207900	-143.119
417208000	-125.978
417208100	-138.927
417208200	-123.358
417208300	-148.155
417208400	-125.244
417208500	-144.472
417208600	-125.25
417208700	-144.431
417208800	-124.204
417208900	-157.936
417209000	-124.771
417209100	-139.324
417209200	-124.969
417209300	-147.672
417209400	-122.5
417209500	-138.97
417209600	-124.106
417209700	-140.038
417209800	-124.758
417209900	-142.464
417210000	-126.523
417210100	-140.475
417210200	-123.096
417210300	-145.697
417210400	-122.582
417210500	-151.022
417210600	-123.087
417210700	-139.721
417210800	-125.752
417210900	-146.886
417211000	-123.792
417211100	-140.131
417211200	-124.143
417211300	-142.548
417211400	-124.141
417211500	-149.946
417211600	-126.864
417211700	-143.906
417211800	-123.547
417211900	-145.583
417212000	-122.129
417212100	-147.139
417212200	-122.923
417212300	-152.116
417212400	-125.813
417212500	-147.818
417212600	-122.431
417212700	-151.163
417212800	-122.406
417212900	-145.273
417213000	-123.374
417213100	-143.529
417213200	-121.876
417213300	-143.903
417213400	-122.914
417213500	-148.967
417213600	-124.01
417213700	-150.733
417213800	-125.528
417213900	-144.83
417214000	-126.385
417214100	-142.404
417214200	-122.794
417214300	-140.312
417214400	-125.344
417214500	-140.649
417214600	-124.128
417214700	-151.456
417214800	-125.801
417214900	-147.766
417215000	-124.171
417215100	-144.225
417215200	-122.345
417215300	-149.572
417215400	-124.389
417215500	-142.926
417215600	-123.977
417215700	-142.682
417215800	-122.138
417215900	-147.343
417216000	-122.78
417216100	-156.316
417216200	-122.006
417216300	-144.809
417216400	-123.621
417216500	-144.801
417216600	-127.726
417216700	-143.566
417216800	-124.139
417216900	-140.052
417217000	-123.873
417217100	-143.707
417217200	-124.173
417217300	-144.487
417217400	-123.405
417217500	-165.35
417217600	-125.669
417217700	-138.88
417217800	-126.208
417217900	-148.231
417218000	-125.152
417218100	-140.314
417218200	-125.734
417218300	-141.837
417218400	-123.662
417218500	-142.899
417218600	-123.838
417218700	-135.296
417218800	-122.497
417218900	-157.095
417219000	-123.176
417219100	-142.252
417219200	-125.573
417219300	-158.576
417219400	-123.263
417219500	-158.828
417219600	-126.372
417219700	-142.802
417219800	-124.19
417219900	-149.737
417220000	-123.606
417220100	-152.244
417220200	-123.725
417220300	-147.834
417220400	-121.358
417220500	-141.293
417220600	-124.79
417220700	-148.991
417220800	-124.062
417220900	-149.954
417221000	-123.082
417221100	-146.854
417221200	-124.248
417221300	-141.202
417221400	-123.887
417221500	-143.988
417221600	-122.897
417221700	-145.791
417221800	-124.234
417221900	-148.192
417222000	-123.731
417222100	-153.683
417222200	-123.754
417222300	-153.902
417222400	-122.541
417222500	-152.737
417222600	-123.668
417222700	-141.914
417222800	-125.693
417222900	-144.431
417223000	-125.751
417223100	-143.387
417223200	-124.452
417223300	-141.04
417223400	-123.118
417223500	-141.086
417223600	-124.105
417223700	-144.935
417223800	-123.73
417223900	-150.28
417224000	-125.45
417224100	-150.779
417224200	-125.047
417224300	-141.371
417224400	-123.526
417224500	-140.514
417224600	-124.526
417224700	-147.785
417224800	-122.173
417224900	-140.29
417225000	-124.975
417225100	-154.157
417225200	-121.593
417225300	-136.813
417225400	-125.575
417225500	-142.997
417225600	-123.719
417225700	-136.505
417225800	-122.545
417225900	-154.516
417226000	-123.207
417226100	-142.856
417226200	-121.801
417226300	-145.321
417226400	-127.314
417226500	-144.045
417226600	-127.017
417226700	-146.55
417226800	-123.929
417226900	-146.238
417227000	-123.022
417227100	-148.133
417227200	-125.425
417227300	-141.053
417227400	-124.019
417227500	-157.796
417227600	-124.395
417227700	-144.676
417227800	-124.353
417227900	-145.293
417228000	-124.873
417228100	-138.951
417228200	-124.655
417228300	-142.723
417228400	-122.202
417228500	-145.848
417228600	-125.02
417228700	-145.109
417228800	-123.101
417228900	-142.474
417229000	-121.162
417229100	-146.223
417229200	-123.383
417229300	-151.674
417229400	-123.853
417229500	-144.311
417229600	-124.1
417229700	-139.52
417229800	-124.134
417229900	-138.313
417230000	-122.227
417230100	-141.703
417230200	-124.315
417230300	-152.978
417230400	-124.944
417230500	-139.594
417230600	-124.986
417230700	-147.795
417230800	-122.452
417230900	-147.863
417231000	-124.655
417231100	-140.145
417231200	-122.957
417231300	-138.295
417231400	-124.418
417231500	-145.694
417231600	-125.15
417231700	-138.51
417231800	-122.549
417231900	-149.012
417232000	-122.786
417232100	-144.633
417232200	-124.253
417232300	-145.92
417232400	-122.853
417232500	-140.295
417232600	-120.996
417232700	-161.784
417232800	-123.273
417232900	-146.523
417233000	-124.58
417233100	-145.969
417233200	-123.463
417233300	-142.529
417233400	-123.429
417233500	-144.634
417233600	-123.603
417233700	-145.114
417233800	-127.267
417233900	-138.621
417234000	-124.375
417234100	-134.027
417234200	-122.77
417234300	-141.572
417234400	-125.119
417234500	-159.434
417234600	-124.167
417234700	-151.29
417234800	-121.06
417234900	-139.653
417235000	-122.457
417235100	-141.6
417235200	-120.824
417235300	-147.799
417235400	-123.534
417235500	-145.207
417235600	-122.778
417235700	-143.222
417235800	-121.988
417235900	-140.222
417236000	-127.414
417236100	-164.365
417236200	-121.915
417236300	-149.931
417236400	-124.106
417236500	-142.14
417236600	-123.736
417236700	-143.094
417236800	-122.604
417236900	-154.575
417237000	-121.756
417237100	-141.973
417237200	-123.679
417237300	-159.131
417237400	-125.75
417237500	-148.968
417237600	-123.561
417237700	-144.106
417237800	-126.356
417237900	-134.877
417238000	-120.903
417238100	-138.912
417238200	-124.808
417238300	-146.288
417238400	-123.285
417238500	-145.877
417238600	-125.763
417238700	-145.33
417238800	-125.203
417238900	-147.3
417239000	-122.695
417239100	-141.779
417239200	-121.321
417239300	-140.529
417239400	-124.718
417239500	-148.277
417239600	-124.978
417239700	-141.163
417239800	-122.962
417239900	-145.774
417240000	-124.647
417240100	-143.425
417240200	-125.973
417240300	-162.336
417240400	-125.752
417240500	-155.655
417240600	-125.141
417240700	-159.751
417240800	-122.971
417240900	-143.028
417241000	-121.64
417241100	-178.824
417241200	-123.98
417241300	-141.649
417241400	-126.737
417241500	-143.866
417241600	-121.141
417241700	-148.144
417241800	-126.27
417241900	-144.28
417242000	-123.002
417242100	-150.175
417242200	-122.578
417242300	-149.363
417242400	-122.772
417242500	-149.443
417242600	-125.819
417242700	-139.656
417242800	-121.845
417242900	-144.442
417243000	-124.133
417243100	-148.267
417243200	-122.891
417243300	-141.466
417243400	-124.541
417243500	-144.281
417243600	-126.046
417243700	-146.38
417243800	-124.237
417243900	-146.93
417244000	-125.043
417244100	-145.373
417244200	-122.502
417244300	-143.455
417244400	-122.994
417244500	-139.824
417244600	-123.748
417244700	-141.092
417244800	-125.29
417244900	-146.133
417245000	-122.887
417245100	-151.256
417245200	-122.913
417245300	-149.418
417245400	-123.115
417245500	-143.162
417245600	-125.05
417245700	-165.48
417245800	-122.926
417245900	-143.123
417246000	-122.362
417246100	-146.633
417246200	-122.319
417246300	-145.05
417246400	-124.155
417246500	-145.375
417246600	-121.224
417246700	-141.166
417246800	-124.386
417246900	-138.787
417247000	-126.591
417247100	-146.933
417247200	-123.584
417247300	-141.693
417247400	-123.318
417247500	-141.89
417247600	-122.942
417247700	-148.66
417247800	-122.681
417247900	-146.487
417248000	-120.511
417248100	-149.046
417248200	-122.814
417248300	-145.051
417248400	-118.396
417248500	-147.003
417248600	-118.395
417248700	-139.572
417248800	-122.958
417248900	-138.401
417249000	-122.547
417249100	-147.712
417249200	-123.623
417249300	-142.123
417249400	-123.444
417249500	-150.459
417249600	-121.378
417249700	-141.706
417249800	-123.437
[truncated: 18,002 more rows]
