# Supplementary material for: Passive frequency comb generation at radiofrequency for ranging applications
Source: Nat Commun. 2024 Apr 2;15:2844. doi: 10.1038/s41467-024-46940-2 (PMC10987526; doi:10.1038/s41467-024-46940-2)
Supplement: Supplementary file 5 — Source Data [file 41467_2024_46940_MOESM5_ESM.zip › Figure3_Data/836_10MHz_-09_80dBm.xlsx]

## Sheet: Sheet1
frequency (Hz)	power (dBm)
417050000	-125.346
417050100	-146.698
417050200	-126.541
417050300	-166.091
417050400	-121.611
417050500	-144.954
417050600	-124.712
417050700	-150.418
417050800	-123.165
417050900	-143.356
417051000	-125.373
417051100	-140.876
417051200	-123.98
417051300	-141.779
417051400	-124.012
417051500	-141.157
417051600	-126.371
417051700	-157.406
417051800	-124.699
417051900	-147.039
417052000	-124.701
417052100	-153.134
417052200	-123.02
417052300	-142.624
417052400	-122.065
417052500	-136.902
417052600	-122.152
417052700	-154.577
417052800	-123.816
417052900	-147.043
417053000	-123.513
417053100	-149.427
417053200	-124.829
417053300	-138.831
417053400	-124.566
417053500	-155.866
417053600	-121.782
417053700	-143.954
417053800	-123.645
417053900	-149.522
417054000	-122.366
417054100	-140.431
417054200	-123.049
417054300	-147.506
417054400	-123.49
417054500	-142.852
417054600	-124.504
417054700	-140.644
417054800	-123.855
417054900	-142.517
417055000	-122.83
417055100	-136.873
417055200	-125.069
417055300	-141.776
417055400	-122.282
417055500	-138.155
417055600	-125.547
417055700	-146.173
417055800	-123.736
417055900	-151.3
417056000	-124.682
417056100	-136.29
417056200	-124.893
417056300	-142.602
417056400	-124.241
417056500	-144.688
417056600	-124.781
417056700	-141.235
417056800	-125.981
417056900	-144.667
417057000	-121.43
417057100	-147.312
417057200	-124.176
417057300	-143.741
417057400	-125.993
417057500	-141.285
417057600	-124.697
417057700	-145.738
417057800	-124.382
417057900	-138.303
417058000	-123.004
417058100	-139.534
417058200	-123.571
417058300	-147.915
417058400	-124.085
417058500	-156.559
417058600	-125.002
417058700	-140.191
417058800	-125.851
417058900	-142.535
417059000	-124.782
417059100	-135.708
417059200	-122.761
417059300	-141.111
417059400	-123.412
417059500	-138.909
417059600	-125.631
417059700	-140.02
417059800	-122.839
417059900	-147.28
417060000	-126.3
417060100	-158.489
417060200	-124.642
417060300	-141.368
417060400	-122.658
417060500	-150.061
417060600	-122.594
417060700	-146.02
417060800	-124.75
417060900	-142.991
417061000	-123.454
417061100	-143.967
417061200	-125.253
417061300	-137.118
417061400	-124.148
417061500	-147.849
417061600	-125.235
417061700	-143.074
417061800	-123.793
417061900	-136.008
417062000	-123.824
417062100	-143.24
417062200	-123.281
417062300	-142.751
417062400	-124.859
417062500	-140.626
417062600	-122.994
417062700	-142.246
417062800	-124.632
417062900	-139.781
417063000	-121.151
417063100	-143.813
417063200	-126
417063300	-141.611
417063400	-127.233
417063500	-140.964
417063600	-122.979
417063700	-141.816
417063800	-123.733
417063900	-136.527
417064000	-123.324
417064100	-140.336
417064200	-124.255
417064300	-149.508
417064400	-124.685
417064500	-144.283
417064600	-123.373
417064700	-141.483
417064800	-122.534
417064900	-142.877
417065000	-127.135
417065100	-153.249
417065200	-124.026
417065300	-143.792
417065400	-126.207
417065500	-148.678
417065600	-124.233
417065700	-145.623
417065800	-124.586
417065900	-138.049
417066000	-123.473
417066100	-144.065
417066200	-122.747
417066300	-142.92
417066400	-125.023
417066500	-138.509
417066600	-122.756
417066700	-143.1
417066800	-125.124
417066900	-153.504
417067000	-122.614
417067100	-148.607
417067200	-124.385
417067300	-148.165
417067400	-124.659
417067500	-140.88
417067600	-123.871
417067700	-148.641
417067800	-122.504
417067900	-144.785
417068000	-124.534
417068100	-146.682
417068200	-126.566
417068300	-146.748
417068400	-122.514
417068500	-139.955
417068600	-123.748
417068700	-141.69
417068800	-123.756
417068900	-142.245
417069000	-122.493
417069100	-142.945
417069200	-123.266
417069300	-144.191
417069400	-123.024
417069500	-154.105
417069600	-120.539
417069700	-158.766
417069800	-126.773
417069900	-140.095
417070000	-122.204
417070100	-146.894
417070200	-121.645
417070300	-155.314
417070400	-121.666
417070500	-149.243
417070600	-123.841
417070700	-149.733
417070800	-124.469
417070900	-154.006
417071000	-127.514
417071100	-168.549
417071200	-128.126
417071300	-145.056
417071400	-125.988
417071500	-150.099
417071600	-125.158
417071700	-145.325
417071800	-123.684
417071900	-139.377
417072000	-123.676
417072100	-143.337
417072200	-124.812
417072300	-146.079
417072400	-123.879
417072500	-142.522
417072600	-125.975
417072700	-141.64
417072800	-123.327
417072900	-145.842
417073000	-123.859
417073100	-154.735
417073200	-125.074
417073300	-139.691
417073400	-124.648
417073500	-139.457
417073600	-126.76
417073700	-153.161
417073800	-124.569
417073900	-138.015
417074000	-122.2
417074100	-149.986
417074200	-124.037
417074300	-138.926
417074400	-124.545
417074500	-144.421
417074600	-123.856
417074700	-162.148
417074800	-124.291
417074900	-155.789
417075000	-123.319
417075100	-139.528
417075200	-125.401
417075300	-139.646
417075400	-123.827
417075500	-142.067
417075600	-125.049
417075700	-139.805
417075800	-124.577
417075900	-147.136
417076000	-123.02
417076100	-156.59
417076200	-124.637
417076300	-147.324
417076400	-124.692
417076500	-141.733
417076600	-125.116
417076700	-158.109
417076800	-125.432
417076900	-141.576
417077000	-123.182
417077100	-143.695
417077200	-124.682
417077300	-142.435
417077400	-124.39
417077500	-153.177
417077600	-125.246
417077700	-145.05
417077800	-123.851
417077900	-131.683
417078000	-124.851
417078100	-147.892
417078200	-124.791
417078300	-137.611
417078400	-124.716
417078500	-153.601
417078600	-124.667
417078700	-145.939
417078800	-123.913
417078900	-141.766
417079000	-124.848
417079100	-144.828
417079200	-125.445
417079300	-150.197
417079400	-123.28
417079500	-148.249
417079600	-122.769
417079700	-150.667
417079800	-123.726
417079900	-143.972
417080000	-122.715
417080100	-140.778
417080200	-123.446
417080300	-139.309
417080400	-122.983
417080500	-146.4
417080600	-122.809
417080700	-139.538
417080800	-124.789
417080900	-146.157
417081000	-125.039
417081100	-138.615
417081200	-124.65
417081300	-145.355
417081400	-124.765
417081500	-143.755
417081600	-126.849
417081700	-147.26
417081800	-121.577
417081900	-150.071
417082000	-121.549
417082100	-137.355
417082200	-124.374
417082300	-145.057
417082400	-120.145
417082500	-144.365
417082600	-123.595
417082700	-140.231
417082800	-124.416
417082900	-137.702
417083000	-122.543
417083100	-150.53
417083200	-124.225
417083300	-146.843
417083400	-123.632
417083500	-145.46
417083600	-122.55
417083700	-143.982
417083800	-125.525
417083900	-144.835
417084000	-122.546
417084100	-143.182
417084200	-122.806
417084300	-135.419
417084400	-122.34
417084500	-142.849
417084600	-122.556
417084700	-143.37
417084800	-122.169
417084900	-151.562
417085000	-124.43
417085100	-152.09
417085200	-124.482
417085300	-136.155
417085400	-122.491
417085500	-146.639
417085600	-123.4
417085700	-144.824
417085800	-125.289
417085900	-150.24
417086000	-124.646
417086100	-146.691
417086200	-121.958
417086300	-140.568
417086400	-121.49
417086500	-135.462
417086600	-122.972
417086700	-136.468
417086800	-121.84
417086900	-142.247
417087000	-122.7
417087100	-143.05
417087200	-121.105
417087300	-145.353
417087400	-125.578
417087500	-144.071
417087600	-121.996
417087700	-141.953
417087800	-122.777
417087900	-140.634
417088000	-124.451
417088100	-147.17
417088200	-123.909
417088300	-142.432
417088400	-124.278
417088500	-148.778
417088600	-128.903
417088700	-140.292
417088800	-123.182
417088900	-148.459
417089000	-125.854
417089100	-143.259
417089200	-122.175
417089300	-147.34
417089400	-124.745
417089500	-141.649
417089600	-125.696
417089700	-141.724
417089800	-123.646
417089900	-145.686
417090000	-125.098
417090100	-150.484
417090200	-123.735
417090300	-156.749
417090400	-124.323
417090500	-139.505
417090600	-123.844
417090700	-142.801
417090800	-121.862
417090900	-143.172
417091000	-123.249
417091100	-150.768
417091200	-125.645
417091300	-155.886
417091400	-125.28
417091500	-139.47
417091600	-124.033
417091700	-150.742
417091800	-124.053
417091900	-143.123
417092000	-123.342
417092100	-149.035
417092200	-125.397
417092300	-138.705
417092400	-124.281
417092500	-143.848
417092600	-122.903
417092700	-148.174
417092800	-123.797
417092900	-153.569
417093000	-123.555
417093100	-153.863
417093200	-126.146
417093300	-145.058
417093400	-126.546
417093500	-151.821
417093600	-123.351
417093700	-142.626
417093800	-124.404
417093900	-149.534
417094000	-122.325
417094100	-140.156
417094200	-124.161
417094300	-137.824
417094400	-125.281
417094500	-162.373
417094600	-127.028
417094700	-157.68
417094800	-124.726
417094900	-152.465
417095000	-123.224
417095100	-157.638
417095200	-125.828
417095300	-157.317
417095400	-123.467
417095500	-143.812
417095600	-124.85
417095700	-154.496
417095800	-123.076
417095900	-168.859
417096000	-121.782
417096100	-142.542
417096200	-121.79
417096300	-141.692
417096400	-123.117
417096500	-138.754
417096600	-125.956
417096700	-156.398
417096800	-122.814
417096900	-144.047
417097000	-123.138
417097100	-155.283
417097200	-124.529
417097300	-151.265
417097400	-126.177
417097500	-144.348
417097600	-123.312
417097700	-148.86
417097800	-124.509
417097900	-150.861
417098000	-124.518
417098100	-147.296
417098200	-124.211
417098300	-137.652
417098400	-124.528
417098500	-145.994
417098600	-124.728
417098700	-143.261
417098800	-123.056
417098900	-140.901
417099000	-124.39
417099100	-140.364
417099200	-123.113
417099300	-140.16
417099400	-126.887
417099500	-138.52
417099600	-125.589
417099700	-144.539
417099800	-126.134
417099900	-142.809
417100000	-124.488
417100100	-140.987
417100200	-123.265
417100300	-144.436
417100400	-123.729
417100500	-142.899
417100600	-124.562
417100700	-141.625
417100800	-126.456
417100900	-159.464
417101000	-124.662
417101100	-146.912
417101200	-124.426
417101300	-148.071
417101400	-124.429
417101500	-154.456
417101600	-126.776
417101700	-141.243
417101800	-121.402
417101900	-145.665
417102000	-122.492
417102100	-147.131
417102200	-123.998
417102300	-152.001
417102400	-124.912
417102500	-146.221
417102600	-125.933
417102700	-139.924
417102800	-123.977
417102900	-146.05
417103000	-121.647
417103100	-143.9
417103200	-124.835
417103300	-147.842
417103400	-124.296
417103500	-138.585
417103600	-122.898
417103700	-144.558
417103800	-123.895
417103900	-145.97
417104000	-124.474
417104100	-157.847
417104200	-122.491
417104300	-144.08
417104400	-121.284
417104500	-149.806
417104600	-122.226
417104700	-139.53
417104800	-126.315
417104900	-133.794
417105000	-123.363
417105100	-162.223
417105200	-123.453
417105300	-137.904
417105400	-124.273
417105500	-148.524
417105600	-124.238
417105700	-146.449
417105800	-123.648
417105900	-142.036
417106000	-123.302
417106100	-142.762
417106200	-121.54
417106300	-137.966
417106400	-127.071
417106500	-146.537
417106600	-124.833
417106700	-146.084
417106800	-123.395
417106900	-149.35
417107000	-121.513
417107100	-152.325
417107200	-123.822
417107300	-150.14
417107400	-123.393
417107500	-145.911
417107600	-124.231
417107700	-139.909
417107800	-123.744
417107900	-146.967
417108000	-124.439
417108100	-160.636
417108200	-123.437
417108300	-149.014
417108400	-124.256
417108500	-152.029
417108600	-124.514
417108700	-151.815
417108800	-122.235
417108900	-142.982
417109000	-123.208
417109100	-151.383
417109200	-122.372
417109300	-137.088
417109400	-123.812
417109500	-143.1
417109600	-123.81
417109700	-142.213
417109800	-123.354
417109900	-142.135
417110000	-125.096
417110100	-136.958
417110200	-124.743
417110300	-155.331
417110400	-126.57
417110500	-154.401
417110600	-124.775
417110700	-153.581
417110800	-124.189
417110900	-149.082
417111000	-123.714
417111100	-141.138
417111200	-122.609
417111300	-145.227
417111400	-124.179
417111500	-151.588
417111600	-125.62
417111700	-151.608
417111800	-121.062
417111900	-148.353
417112000	-123.292
417112100	-140.951
417112200	-121.073
417112300	-141.848
417112400	-124.794
417112500	-145.207
417112600	-121.968
417112700	-140.47
417112800	-123.913
417112900	-149.37
417113000	-122.464
417113100	-135.266
417113200	-122.584
417113300	-133.828
417113400	-123.036
417113500	-147.263
417113600	-125.292
417113700	-143.962
417113800	-124.812
417113900	-141.085
417114000	-125.424
417114100	-139.586
417114200	-122.616
417114300	-143.07
417114400	-122.648
417114500	-153.129
417114600	-123.312
417114700	-139.724
417114800	-125.199
417114900	-149.306
417115000	-123.492
417115100	-143.519
417115200	-123.5
417115300	-142.655
417115400	-122.806
417115500	-144.974
417115600	-122.52
417115700	-152.515
417115800	-121.806
417115900	-148.166
417116000	-124.321
417116100	-144.801
417116200	-125.443
417116300	-136.856
417116400	-122.301
417116500	-136.05
417116600	-127.485
417116700	-148.346
417116800	-126.695
417116900	-148.525
417117000	-123.988
417117100	-147.359
417117200	-125.304
417117300	-142.086
417117400	-122.647
417117500	-140.737
417117600	-122.867
417117700	-146.594
417117800	-123.343
417117900	-149.706
417118000	-126.124
417118100	-143.613
417118200	-122.034
417118300	-147.016
417118400	-123.878
417118500	-138.85
417118600	-123.784
417118700	-141.656
417118800	-124.019
417118900	-144.369
417119000	-125.465
417119100	-149.919
417119200	-125.674
417119300	-141.06
417119400	-124.263
417119500	-153.436
417119600	-124.231
417119700	-141.207
417119800	-122.107
417119900	-143.216
417120000	-126.439
417120100	-149.972
417120200	-123.727
417120300	-146.827
417120400	-123.95
417120500	-148.354
417120600	-124.471
417120700	-149.073
417120800	-125.665
417120900	-150.972
417121000	-122.677
417121100	-149.138
417121200	-123.177
417121300	-137.7
417121400	-123.872
417121500	-142.925
417121600	-124.204
417121700	-142.739
417121800	-120.52
417121900	-136.881
417122000	-125.316
417122100	-152.55
417122200	-124.167
417122300	-149.12
417122400	-121.905
417122500	-151.243
417122600	-123.697
417122700	-148.951
417122800	-123.564
417122900	-135.915
417123000	-122.491
417123100	-141.861
417123200	-122.968
417123300	-150.23
417123400	-124.125
417123500	-141.682
417123600	-123.488
417123700	-141.178
417123800	-122.889
417123900	-152.511
417124000	-122.377
417124100	-156.198
417124200	-127.622
417124300	-146.703
417124400	-123.519
417124500	-145.634
417124600	-125.087
417124700	-142.271
417124800	-125.841
417124900	-141.626
417125000	-125.818
417125100	-152.941
417125200	-125.253
417125300	-144.908
417125400	-124.069
417125500	-144.907
417125600	-119.034
417125700	-146.462
417125800	-123.232
417125900	-141.04
417126000	-127.405
417126100	-154.003
417126200	-123.345
417126300	-144.372
417126400	-124.468
417126500	-145.567
417126600	-122.546
417126700	-143.529
417126800	-125.612
417126900	-141.608
417127000	-127.048
417127100	-155.017
417127200	-125.33
417127300	-141.752
417127400	-123.772
417127500	-141.415
417127600	-122.381
417127700	-145.119
417127800	-122.342
417127900	-136.728
417128000	-124.116
417128100	-141.605
417128200	-124.83
417128300	-142.889
417128400	-124.182
417128500	-148.605
417128600	-124.513
417128700	-141.224
417128800	-122.647
417128900	-139.256
417129000	-122.331
417129100	-138.831
417129200	-118.928
417129300	-143.709
417129400	-124.087
417129500	-146.968
417129600	-122.391
417129700	-149.387
417129800	-126.153
417129900	-145.544
417130000	-123.322
417130100	-148.705
417130200	-127.085
417130300	-153.754
417130400	-126.858
417130500	-146.416
417130600	-125.449
417130700	-144.614
417130800	-122.935
417130900	-154.406
417131000	-122.353
417131100	-141.247
417131200	-123.825
417131300	-144.334
417131400	-125.446
417131500	-139.212
417131600	-125.041
417131700	-137.419
417131800	-122.52
417131900	-152.286
417132000	-122.52
417132100	-143.042
417132200	-126.732
417132300	-141.599
417132400	-123.007
417132500	-141.267
417132600	-126.315
417132700	-144.604
417132800	-125.191
417132900	-161.846
417133000	-122.967
417133100	-146.999
417133200	-123.048
417133300	-142.338
417133400	-125.981
417133500	-152.387
417133600	-124.711
417133700	-146.83
417133800	-124.137
417133900	-139.931
417134000	-124.92
417134100	-150.666
417134200	-123.143
417134300	-140.65
417134400	-123.498
417134500	-167.393
417134600	-124.361
417134700	-140.618
417134800	-126.906
417134900	-147.538
417135000	-123.891
417135100	-143.605
417135200	-123.949
417135300	-144.061
417135400	-123.3
417135500	-141.118
417135600	-124.33
417135700	-140.925
417135800	-125.282
417135900	-142.814
417136000	-123.83
417136100	-144.806
417136200	-127.238
417136300	-146.588
417136400	-125.617
417136500	-141.783
417136600	-123.996
417136700	-148.073
417136800	-123.597
417136900	-138.137
417137000	-125.852
417137100	-140.925
417137200	-126.645
417137300	-148.071
417137400	-123.959
417137500	-140.869
417137600	-122.355
417137700	-148.221
417137800	-121.595
417137900	-150.528
417138000	-124.116
417138100	-139.221
417138200	-126.286
417138300	-143.494
417138400	-124.805
417138500	-139.409
417138600	-124.805
417138700	-145.034
417138800	-124.085
417138900	-139.24
417139000	-126.536
417139100	-154.114
417139200	-122.697
417139300	-148.034
417139400	-123.302
417139500	-144.017
417139600	-122.68
417139700	-141.822
417139800	-125.132
417139900	-141.083
417140000	-122.916
417140100	-139.745
417140200	-125.732
417140300	-144.139
417140400	-122.633
417140500	-150.043
417140600	-124.348
417140700	-147.114
417140800	-124.151
417140900	-147.817
417141000	-125.688
417141100	-147.518
417141200	-121.61
417141300	-143.924
417141400	-124.524
417141500	-147.096
417141600	-123.504
417141700	-136.2
417141800	-122.231
417141900	-138.834
417142000	-123.064
417142100	-149.152
417142200	-125.647
417142300	-145.208
417142400	-124.653
417142500	-146.013
417142600	-124.287
417142700	-142.147
417142800	-124.046
417142900	-143.606
417143000	-123.411
417143100	-146.912
417143200	-125.816
417143300	-164.587
417143400	-125.357
417143500	-143.271
417143600	-123.009
417143700	-144.299
417143800	-124.269
417143900	-142.001
417144000	-119.762
417144100	-137.018
417144200	-121.816
417144300	-141.719
417144400	-125.131
417144500	-148.93
417144600	-126.388
417144700	-148.289
417144800	-123.957
417144900	-153.008
417145000	-123.692
417145100	-133.656
417145200	-124.803
417145300	-145.156
417145400	-125.877
417145500	-152.449
417145600	-123.03
417145700	-143.959
417145800	-123.612
417145900	-149.341
417146000	-123.336
417146100	-156.284
417146200	-122.848
417146300	-158.594
417146400	-123.708
417146500	-149.441
417146600	-121.845
417146700	-143.386
417146800	-123.584
417146900	-141.96
417147000	-123.902
417147100	-142.113
417147200	-123.398
417147300	-144.379
417147400	-124.095
417147500	-139.791
417147600	-125.172
417147700	-151.388
417147800	-123.955
417147900	-144.867
417148000	-123.697
417148100	-144.269
417148200	-122.69
417148300	-144.856
417148400	-124.755
417148500	-142.716
417148600	-123.488
417148700	-154.057
417148800	-126.415
417148900	-137.282
417149000	-125.31
417149100	-155.425
417149200	-123.901
417149300	-153.409
417149400	-125.563
417149500	-145.725
417149600	-127.351
417149700	-141.597
417149800	-124.421
417149900	-150.041
417150000	-122.013
417150100	-144.19
417150200	-124.748
417150300	-135.652
417150400	-123.27
417150500	-147.9
417150600	-123.229
417150700	-145.727
417150800	-122.141
417150900	-144.911
417151000	-125.052
417151100	-138.285
417151200	-124.532
417151300	-153.329
417151400	-123.746
417151500	-139.055
417151600	-126.037
417151700	-139.105
417151800	-125.052
417151900	-157.294
417152000	-125.253
417152100	-142.883
417152200	-123.248
417152300	-145.633
417152400	-123.721
417152500	-135.011
417152600	-125.039
417152700	-141.148
417152800	-121.826
417152900	-145.921
417153000	-124.02
417153100	-154.537
417153200	-125.747
417153300	-154.269
417153400	-122.408
417153500	-153.623
417153600	-123.115
417153700	-148.554
417153800	-124.182
417153900	-160.355
417154000	-121.727
417154100	-158.37
417154200	-122.668
417154300	-139
417154400	-122.824
417154500	-147.933
417154600	-122.532
417154700	-151.251
417154800	-122.927
417154900	-145.859
417155000	-123.336
417155100	-151.484
417155200	-124.83
417155300	-144.892
417155400	-124.085
417155500	-152.337
417155600	-124.044
417155700	-165.196
417155800	-124.082
417155900	-148.119
417156000	-123.023
417156100	-144.242
417156200	-122.746
417156300	-142.668
417156400	-126.559
417156500	-143.824
417156600	-124.122
417156700	-148.718
417156800	-124.019
417156900	-157.935
417157000	-123.203
417157100	-148.823
417157200	-122.53
417157300	-138.628
417157400	-124.338
417157500	-148.603
417157600	-123.453
417157700	-144.137
417157800	-120.908
417157900	-139.434
417158000	-123.985
417158100	-144.696
417158200	-122.255
417158300	-148.012
417158400	-122.321
417158500	-139.298
417158600	-124.586
417158700	-152.739
417158800	-123.145
417158900	-142.508
417159000	-122.594
417159100	-137.471
417159200	-124.304
417159300	-140.653
417159400	-123.483
417159500	-145.034
417159600	-123.872
417159700	-143.192
417159800	-124.91
417159900	-150.603
417160000	-123.599
417160100	-151.332
417160200	-127.027
417160300	-161.676
417160400	-121.513
417160500	-148.402
417160600	-128.343
417160700	-142.428
417160800	-122.634
417160900	-139.427
417161000	-122.374
417161100	-135.635
417161200	-122.657
417161300	-137.949
417161400	-124.125
417161500	-147.11
417161600	-122.468
417161700	-150.032
417161800	-124.848
417161900	-140.912
417162000	-122.562
417162100	-146.09
417162200	-123.232
417162300	-140.81
417162400	-122.714
417162500	-150.454
417162600	-125.233
417162700	-142.186
417162800	-124.144
417162900	-145.226
417163000	-124.036
417163100	-136.961
417163200	-122.565
417163300	-133.707
417163400	-122.916
417163500	-147.328
417163600	-122.481
417163700	-144.254
417163800	-125.19
417163900	-142.837
417164000	-122.844
417164100	-144.569
417164200	-124.024
417164300	-135.363
417164400	-122.355
417164500	-143.265
417164600	-122.119
417164700	-148.67
417164800	-125.097
417164900	-143.257
417165000	-125.141
417165100	-144.514
417165200	-123.322
417165300	-139.258
417165400	-123.802
417165500	-140.958
417165600	-123.363
417165700	-137.58
417165800	-124.143
417165900	-160.465
417166000	-124.483
417166100	-143.495
417166200	-123.378
417166300	-137.115
417166400	-124.323
417166500	-147.894
417166600	-122.014
417166700	-137.397
417166800	-126.272
417166900	-146.807
417167000	-123.438
417167100	-143.385
417167200	-119.905
417167300	-143.576
417167400	-123.642
417167500	-139.69
417167600	-122.791
417167700	-145.706
417167800	-123.916
417167900	-149.873
417168000	-124.463
417168100	-143.922
417168200	-124.582
417168300	-154.451
417168400	-124.436
417168500	-149.305
417168600	-121.636
417168700	-140.407
417168800	-123.659
417168900	-145.838
417169000	-122.627
417169100	-157.386
417169200	-125.178
417169300	-150.562
417169400	-125.185
417169500	-142.644
417169600	-122.854
417169700	-157.583
417169800	-124.554
417169900	-145.775
417170000	-123.799
417170100	-142.619
417170200	-124.065
417170300	-144.079
417170400	-121.694
417170500	-153.317
417170600	-123.434
417170700	-139.79
417170800	-123.427
417170900	-138.226
417171000	-123.3
417171100	-139.24
417171200	-123.77
417171300	-143.945
417171400	-125.561
417171500	-143.394
417171600	-122.798
417171700	-138.944
417171800	-121.389
417171900	-149.227
417172000	-123.44
417172100	-146.497
417172200	-124.467
417172300	-147.685
417172400	-124.842
417172500	-146.284
417172600	-126.211
417172700	-146.526
417172800	-126.446
417172900	-149.726
417173000	-127.654
417173100	-148.26
417173200	-123.292
417173300	-142.147
417173400	-124.064
417173500	-145.377
417173600	-123.497
417173700	-148.208
417173800	-123.161
417173900	-153.461
417174000	-124.545
417174100	-135.022
417174200	-121.067
417174300	-143.72
417174400	-121.968
417174500	-157.413
417174600	-123.916
417174700	-147.622
417174800	-124.276
417174900	-144.733
417175000	-124.517
417175100	-142.045
417175200	-125.034
417175300	-141.659
417175400	-123.821
417175500	-163.257
417175600	-124.545
417175700	-142.534
417175800	-125.481
417175900	-150.018
417176000	-123.645
417176100	-141.678
417176200	-124.486
417176300	-149.098
417176400	-125.219
417176500	-149.663
417176600	-125.255
417176700	-144.818
417176800	-122.868
417176900	-149.415
417177000	-122.117
417177100	-154.639
417177200	-124.437
417177300	-145.076
417177400	-125.333
417177500	-140.974
417177600	-124.559
417177700	-139.836
417177800	-126.09
417177900	-152.752
417178000	-122.743
417178100	-149.392
417178200	-127.044
417178300	-142.101
417178400	-121.646
417178500	-136.789
417178600	-126.929
417178700	-150.816
417178800	-125.897
417178900	-144.658
417179000	-122.643
417179100	-149.681
417179200	-127.282
417179300	-137.115
417179400	-121.97
417179500	-146.151
417179600	-121.708
417179700	-149.631
417179800	-123.139
417179900	-150.354
417180000	-122.958
417180100	-140.341
417180200	-124.789
417180300	-136.375
417180400	-123.923
417180500	-131.505
417180600	-123.745
417180700	-146.326
417180800	-123.382
417180900	-147.992
417181000	-124.281
417181100	-142.93
417181200	-121.097
417181300	-143.122
417181400	-123.521
417181500	-155.313
417181600	-122.323
417181700	-140.605
417181800	-125
417181900	-150.282
417182000	-124.836
417182100	-145.926
417182200	-124.67
417182300	-141.937
417182400	-123.107
417182500	-141.21
417182600	-121.781
417182700	-134.93
417182800	-126.059
417182900	-153.026
417183000	-123.402
417183100	-165.006
417183200	-124.07
417183300	-141.791
417183400	-123.106
417183500	-139.674
417183600	-122.35
417183700	-143.215
417183800	-122.586
417183900	-136.171
417184000	-123.146
417184100	-141.634
417184200	-125.005
417184300	-142.967
417184400	-124.448
417184500	-150.31
417184600	-126.795
417184700	-148.087
417184800	-124.87
417184900	-145.772
417185000	-124.545
417185100	-145.338
417185200	-122.062
417185300	-159.796
417185400	-125.75
417185500	-151.565
417185600	-127.385
417185700	-140.764
417185800	-124.393
417185900	-158.409
417186000	-125.319
417186100	-143.49
417186200	-125.594
417186300	-143.543
417186400	-123.021
417186500	-149.638
417186600	-122.207
417186700	-142.359
417186800	-126.084
417186900	-140.437
417187000	-124.463
417187100	-153.096
417187200	-124.28
417187300	-144.889
417187400	-124.508
417187500	-148.629
417187600	-125.313
417187700	-155.034
417187800	-122.623
417187900	-143.58
417188000	-124.488
417188100	-145.22
417188200	-123.747
417188300	-150.229
417188400	-121.473
417188500	-150.926
417188600	-125.692
417188700	-149.008
417188800	-121.676
417188900	-149.801
417189000	-124.335
417189100	-143.12
417189200	-124.079
417189300	-140.324
417189400	-124.941
417189500	-143.652
417189600	-122.38
417189700	-138.756
417189800	-123.846
417189900	-148.936
417190000	-125.544
417190100	-140.706
417190200	-122.828
417190300	-149.831
417190400	-120.15
417190500	-146.862
417190600	-122.167
417190700	-143.896
417190800	-122.107
417190900	-137.08
417191000	-123.983
417191100	-148.399
417191200	-123.716
417191300	-138.486
417191400	-123.915
417191500	-134.859
417191600	-123.091
417191700	-143.82
417191800	-123.1
417191900	-146.961
417192000	-123.321
417192100	-149.364
417192200	-124.302
417192300	-141.815
417192400	-124.475
417192500	-139.118
417192600	-123.299
417192700	-150.505
417192800	-125.004
417192900	-143.751
417193000	-123.688
417193100	-161.609
417193200	-125.53
417193300	-148.012
417193400	-123.15
417193500	-141.163
417193600	-122.671
417193700	-146.367
417193800	-125.272
417193900	-162.612
417194000	-124.652
417194100	-137.169
417194200	-125.71
417194300	-135.075
417194400	-122.403
417194500	-154.239
417194600	-122.164
417194700	-145.731
417194800	-120.855
417194900	-147.462
417195000	-120.911
417195100	-143.18
417195200	-123.768
417195300	-141.492
417195400	-123.721
417195500	-140.377
417195600	-122.059
417195700	-139.883
417195800	-125.517
417195900	-142.042
417196000	-123.621
417196100	-151.266
417196200	-124.944
417196300	-139.776
417196400	-123.842
417196500	-150.029
417196600	-121.749
417196700	-151.977
417196800	-122.015
417196900	-140.355
417197000	-123.023
417197100	-138.483
417197200	-122.687
417197300	-142.242
417197400	-125.3
417197500	-143.907
417197600	-122.186
417197700	-143.534
417197800	-120.372
417197900	-147.507
417198000	-123.14
417198100	-141.168
417198200	-125.294
417198300	-147.431
417198400	-124.713
417198500	-148.09
417198600	-124.713
417198700	-143.459
417198800	-124.919
417198900	-145.874
417199000	-121.884
417199100	-141.292
417199200	-124.046
417199300	-150.601
417199400	-122.288
417199500	-139.1
417199600	-120.224
417199700	-140.471
417199800	-122.797
417199900	-161.171
417200000	-123.31
417200100	-137.163
417200200	-123.14
417200300	-138.079
417200400	-127.721
417200500	-149.297
417200600	-124.23
417200700	-146.423
417200800	-124.385
417200900	-159.588
417201000	-123.507
417201100	-148.896
417201200	-122.231
417201300	-141.337
417201400	-124.541
417201500	-140.753
417201600	-123.615
417201700	-143.998
417201800	-123.248
417201900	-142.14
417202000	-123.054
417202100	-146.108
417202200	-123.564
417202300	-143.086
417202400	-123.084
417202500	-143.691
417202600	-123.829
417202700	-144.704
417202800	-123.544
417202900	-147.279
417203000	-123.516
417203100	-141.619
417203200	-124.991
417203300	-146.563
417203400	-122.813
417203500	-145.935
417203600	-124.977
417203700	-148.357
417203800	-122.245
417203900	-147.581
417204000	-122.274
417204100	-153.449
417204200	-126.777
417204300	-147.202
417204400	-124.768
417204500	-148.882
417204600	-122.775
417204700	-147.651
417204800	-126.642
417204900	-146.518
417205000	-122.625
417205100	-149.897
417205200	-126.502
417205300	-148.641
417205400	-122.06
417205500	-147.808
417205600	-123.825
417205700	-142.002
417205800	-120.569
417205900	-151.228
417206000	-125.588
417206100	-144.614
417206200	-123.895
417206300	-142.748
417206400	-124.671
417206500	-144.026
417206600	-124.142
417206700	-145.965
417206800	-123.343
417206900	-145.468
417207000	-120.934
417207100	-137.82
417207200	-123.516
417207300	-148.021
417207400	-120.315
417207500	-141.952
417207600	-125.198
417207700	-146.471
417207800	-123.649
417207900	-146.993
417208000	-122.403
417208100	-142.45
417208200	-123.486
417208300	-143.062
417208400	-123.192
417208500	-143.139
417208600	-122.131
417208700	-139.527
417208800	-121.865
417208900	-151.81
417209000	-123.053
417209100	-143.015
417209200	-123.639
417209300	-149.569
417209400	-123.152
417209500	-136.82
417209600	-123.646
417209700	-140.458
417209800	-122.815
417209900	-153.292
417210000	-122.409
417210100	-142.652
417210200	-121.502
417210300	-140.023
417210400	-122.765
417210500	-151.306
417210600	-122.364
417210700	-142.165
417210800	-121.097
417210900	-143.213
417211000	-128.004
417211100	-150.713
417211200	-125.181
417211300	-144.107
417211400	-122.536
417211500	-147.905
417211600	-125.71
417211700	-146.247
417211800	-124.896
417211900	-137.485
417212000	-123.995
417212100	-143.351
417212200	-123.777
417212300	-146.427
417212400	-124.494
417212500	-140.174
417212600	-122.829
417212700	-152.097
417212800	-123.966
417212900	-149.459
417213000	-125.773
417213100	-148.179
417213200	-122.223
417213300	-155.37
417213400	-121.676
417213500	-142.768
417213600	-121.822
417213700	-138.33
417213800	-121.495
417213900	-148.316
417214000	-120.155
417214100	-149.233
417214200	-124.473
417214300	-137.47
417214400	-123.462
417214500	-146.686
417214600	-125.303
417214700	-145.515
417214800	-122.686
417214900	-153.265
417215000	-123.187
417215100	-146.24
417215200	-123.197
417215300	-140.124
417215400	-122.127
417215500	-142.896
417215600	-124.587
417215700	-146.31
417215800	-122.954
417215900	-146.946
417216000	-123.676
417216100	-141.855
417216200	-123.302
417216300	-138.553
417216400	-121.629
417216500	-157.727
417216600	-125.337
417216700	-144.69
417216800	-125.349
417216900	-137.675
417217000	-124.531
417217100	-140.449
417217200	-122.971
417217300	-143.049
417217400	-123.471
417217500	-144.159
417217600	-123.081
417217700	-142.654
417217800	-123.984
417217900	-142.639
417218000	-124.571
417218100	-159.525
417218200	-122.918
417218300	-141.46
417218400	-125.431
417218500	-147.636
417218600	-121.952
417218700	-143.771
417218800	-124.536
417218900	-148.511
417219000	-123.407
417219100	-148.037
417219200	-120.22
417219300	-142.01
417219400	-126.337
417219500	-142.261
417219600	-121.588
417219700	-137.437
417219800	-123.642
417219900	-146.144
417220000	-123.42
417220100	-146.406
417220200	-121.812
417220300	-142.71
417220400	-123.187
417220500	-151.044
417220600	-124.244
417220700	-142.146
417220800	-124.127
417220900	-140.022
417221000	-122.187
417221100	-150.016
417221200	-123.588
417221300	-150.601
417221400	-123.017
417221500	-145.14
417221600	-125.551
417221700	-141.04
417221800	-125.216
417221900	-144.162
417222000	-120.128
417222100	-142.614
417222200	-125.079
417222300	-138.563
417222400	-123.503
417222500	-144.307
417222600	-125.489
417222700	-141.407
417222800	-124.12
417222900	-139.765
417223000	-124.354
417223100	-148.268
417223200	-123.264
417223300	-156.586
417223400	-122.049
417223500	-139.218
417223600	-124.667
417223700	-150.72
417223800	-124.613
417223900	-141.99
417224000	-120.922
417224100	-142.503
417224200	-125.223
417224300	-143.598
417224400	-123.286
417224500	-142.378
417224600	-123.1
417224700	-142.222
417224800	-124.282
417224900	-146.484
417225000	-121.418
417225100	-135.742
417225200	-126.882
417225300	-144.611
417225400	-123.311
417225500	-146.654
417225600	-123.747
417225700	-147.933
417225800	-124.627
417225900	-145.708
417226000	-124.032
417226100	-158.895
417226200	-124.992
417226300	-141.145
417226400	-122.542
417226500	-138.682
417226600	-124.485
417226700	-145.22
417226800	-122.558
417226900	-148.245
417227000	-122.409
417227100	-144.178
417227200	-122.574
417227300	-145.602
417227400	-123.252
417227500	-147.683
417227600	-122.651
417227700	-147.214
417227800	-122.708
417227900	-141.057
417228000	-121.914
417228100	-148.673
417228200	-123.662
417228300	-145.47
417228400	-124.796
417228500	-152.899
417228600	-123.418
417228700	-149.079
417228800	-122.813
417228900	-150.061
417229000	-124.188
417229100	-145.109
417229200	-126.172
417229300	-148.71
417229400	-125.069
417229500	-137.244
417229600	-123.549
417229700	-143.48
417229800	-121.746
417229900	-141.303
417230000	-123.335
417230100	-144.589
417230200	-123.139
417230300	-158.541
417230400	-123.196
417230500	-142.955
417230600	-121.576
417230700	-146.422
417230800	-123.792
417230900	-155.732
417231000	-127.036
417231100	-160.374
417231200	-124.854
417231300	-137.436
417231400	-124.977
417231500	-147.121
417231600	-122.843
417231700	-152.792
417231800	-123.281
417231900	-146.931
417232000	-121.428
417232100	-148.36
417232200	-125.838
417232300	-141.286
417232400	-125.232
417232500	-163.592
417232600	-126.956
417232700	-142.859
417232800	-124.758
417232900	-148.12
417233000	-123.611
417233100	-144.032
417233200	-123.971
417233300	-148.1
417233400	-122.273
417233500	-147.446
417233600	-122.911
417233700	-143.76
417233800	-125.134
417233900	-140.46
417234000	-122.607
417234100	-139.068
417234200	-122.799
417234300	-144.86
417234400	-125.113
417234500	-143.442
417234600	-121.721
417234700	-138.617
417234800	-122.937
417234900	-145.199
417235000	-122.974
417235100	-142.626
417235200	-122.468
417235300	-149.319
417235400	-123.858
417235500	-150.513
417235600	-123.089
417235700	-150.587
417235800	-123.106
417235900	-140.193
417236000	-121.247
417236100	-150.885
417236200	-123.916
417236300	-147.888
417236400	-124.255
417236500	-150.234
417236600	-121.682
417236700	-143.248
417236800	-124.618
417236900	-135.73
417237000	-125.846
417237100	-142.169
417237200	-125.238
417237300	-154.414
417237400	-122.186
417237500	-139.352
417237600	-122.125
417237700	-146.592
417237800	-122.533
417237900	-139.049
417238000	-122.804
417238100	-142.778
417238200	-127.408
417238300	-142.835
417238400	-121.701
417238500	-140.904
417238600	-123.41
417238700	-148.551
417238800	-123.918
417238900	-139.618
417239000	-121.521
417239100	-146.181
417239200	-120.385
417239300	-150.669
417239400	-122.57
417239500	-146.012
417239600	-122.617
417239700	-146.632
417239800	-122.893
417239900	-142.857
417240000	-121.546
417240100	-138.16
417240200	-123.284
417240300	-147.903
417240400	-123.855
417240500	-149.041
417240600	-121.665
417240700	-141.532
417240800	-122.518
417240900	-143.967
417241000	-124.72
417241100	-139.787
417241200	-126.223
417241300	-146.639
417241400	-124.272
417241500	-146.733
417241600	-124.828
417241700	-142.276
417241800	-122.374
417241900	-153.375
417242000	-124.581
417242100	-144.343
417242200	-122.025
417242300	-142.414
417242400	-123.564
417242500	-145.22
417242600	-123.625
417242700	-155.477
417242800	-122.892
417242900	-151.28
417243000	-123.657
417243100	-150.856
417243200	-123.166
417243300	-150.4
417243400	-124.215
417243500	-139.228
417243600	-120.857
417243700	-147.262
417243800	-122.444
417243900	-145.888
417244000	-121.686
417244100	-150.103
417244200	-125.914
417244300	-142.713
417244400	-123.728
417244500	-147.237
417244600	-123.342
417244700	-142.446
417244800	-123.658
417244900	-148.287
417245000	-122.589
417245100	-146.365
417245200	-124.345
417245300	-139.07
417245400	-125.358
417245500	-144.309
417245600	-123.304
417245700	-151.796
417245800	-120.625
417245900	-155.491
417246000	-125.157
417246100	-145.573
417246200	-124.877
417246300	-158.998
417246400	-124.509
417246500	-142.398
417246600	-121.028
417246700	-132.211
417246800	-123.399
417246900	-146.227
417247000	-121.042
417247100	-145.526
417247200	-123.336
417247300	-149.604
417247400	-120.119
417247500	-145.41
417247600	-122.109
417247700	-153.578
417247800	-120.171
417247900	-142.717
417248000	-124.813
417248100	-156.446
417248200	-125.885
417248300	-143.916
417248400	-122.26
417248500	-149.104
417248600	-121.74
417248700	-146.185
417248800	-124.977
417248900	-146.931
417249000	-122.084
417249100	-140.592
417249200	-125.176
417249300	-153.949
417249400	-123.59
417249500	-141.04
417249600	-121.975
417249700	-145.468
417249800	-122.898
[truncated: 18,002 more rows]
