# Supplementary material for: Passive frequency comb generation at radiofrequency for ranging applications
Source: Nat Commun. 2024 Apr 2;15:2844. doi: 10.1038/s41467-024-46940-2 (PMC10987526; doi:10.1038/s41467-024-46940-2)
Supplement: Supplementary file 5 — Source Data [file 41467_2024_46940_MOESM5_ESM.zip › Figure3_Data/836_10MHz_-09_90dBm.xlsx]

## Sheet: Sheet1
frequency (Hz)	power (dBm)
417050000	-124.736
417050100	-140.909
417050200	-122.607
417050300	-145.946
417050400	-124.418
417050500	-148.767
417050600	-123.46
417050700	-143.852
417050800	-123.266
417050900	-140.274
417051000	-123.232
417051100	-155.38
417051200	-123.071
417051300	-140.371
417051400	-123.082
417051500	-148.248
417051600	-122.963
417051700	-143.111
417051800	-127.58
417051900	-149.027
417052000	-122.287
417052100	-138.218
417052200	-122.865
417052300	-134.383
417052400	-123.35
417052500	-138.726
417052600	-121.958
417052700	-147.825
417052800	-126.433
417052900	-149.043
417053000	-123.929
417053100	-145.145
417053200	-125.876
417053300	-142.615
417053400	-123.809
417053500	-147.607
417053600	-122.21
417053700	-136.291
417053800	-120.524
417053900	-134.828
417054000	-121.556
417054100	-140.783
417054200	-124.644
417054300	-159.283
417054400	-123.533
417054500	-141.648
417054600	-124.233
417054700	-138.883
417054800	-123.639
417054900	-144.36
417055000	-122.375
417055100	-148.954
417055200	-122.945
417055300	-139.136
417055400	-126.226
417055500	-145.474
417055600	-123.912
417055700	-146.433
417055800	-125.915
417055900	-138.063
417056000	-124.614
417056100	-145.922
417056200	-126.914
417056300	-143.428
417056400	-123.774
417056500	-146.932
417056600	-123.677
417056700	-151.061
417056800	-124.824
417056900	-156.711
417057000	-122.342
417057100	-170.31
417057200	-123.801
417057300	-143.846
417057400	-123.693
417057500	-144.763
417057600	-121.811
417057700	-157.008
417057800	-125.701
417057900	-138.953
417058000	-125.235
417058100	-147.368
417058200	-122.936
417058300	-144.53
417058400	-124.827
417058500	-136.928
417058600	-124.726
417058700	-142.119
417058800	-122.805
417058900	-141.879
417059000	-124.529
417059100	-167.11
417059200	-125.029
417059300	-151.283
417059400	-122.892
417059500	-145.126
417059600	-128.668
417059700	-164.68
417059800	-122.982
417059900	-143.324
417060000	-125.093
417060100	-141.428
417060200	-121.578
417060300	-140.389
417060400	-127.698
417060500	-148.663
417060600	-123.473
417060700	-145.517
417060800	-121.673
417060900	-148.114
417061000	-125.009
417061100	-147.101
417061200	-121.893
417061300	-140.503
417061400	-123.837
417061500	-137.188
417061600	-123.2
417061700	-143.545
417061800	-124.595
417061900	-140.348
417062000	-121.871
417062100	-155.302
417062200	-125.074
417062300	-141.485
417062400	-124.388
417062500	-142.994
417062600	-121.943
417062700	-148.046
417062800	-124.429
417062900	-156.286
417063000	-124.432
417063100	-139.653
417063200	-123.57
417063300	-139.127
417063400	-127.753
417063500	-157.571
417063600	-123.506
417063700	-140.958
417063800	-124.316
417063900	-148.189
417064000	-124.685
417064100	-150.827
417064200	-123.604
417064300	-142.414
417064400	-123.043
417064500	-141.414
417064600	-124.846
417064700	-149.211
417064800	-124.29
417064900	-145.592
417065000	-123.989
417065100	-145.137
417065200	-123.127
417065300	-150.098
417065400	-121.871
417065500	-139.614
417065600	-126.319
417065700	-163.703
417065800	-120.768
417065900	-143.94
417066000	-122.874
417066100	-143.761
417066200	-125.958
417066300	-147.857
417066400	-126.398
417066500	-145.076
417066600	-124.331
417066700	-154.383
417066800	-124.272
417066900	-146.375
417067000	-123.02
417067100	-152.709
417067200	-122.552
417067300	-150.29
417067400	-124.373
417067500	-156.049
417067600	-124.556
417067700	-138.821
417067800	-122.119
417067900	-141.025
417068000	-124.504
417068100	-140.382
417068200	-123.388
417068300	-145.706
417068400	-125.227
417068500	-138.492
417068600	-121.819
417068700	-146.577
417068800	-122.909
417068900	-143.99
417069000	-123.203
417069100	-143.514
417069200	-125.334
417069300	-144.251
417069400	-119.532
417069500	-143.936
417069600	-124.859
417069700	-159.916
417069800	-126.025
417069900	-141.819
417070000	-124.412
417070100	-140.274
417070200	-120.581
417070300	-144.014
417070400	-123.766
417070500	-142.653
417070600	-124.424
417070700	-146.504
417070800	-122.137
417070900	-143.742
417071000	-124.196
417071100	-152.267
417071200	-122.41
417071300	-143.815
417071400	-122.237
417071500	-142.983
417071600	-123.566
417071700	-142.478
417071800	-122.958
417071900	-162.443
417072000	-123.381
417072100	-132.013
417072200	-125.165
417072300	-143.583
417072400	-123.729
417072500	-137.617
417072600	-122.597
417072700	-140.861
417072800	-125.685
417072900	-141.718
417073000	-127.425
417073100	-144.369
417073200	-126.475
417073300	-143.545
417073400	-123.04
417073500	-149.572
417073600	-125.193
417073700	-143.898
417073800	-122.065
417073900	-143.412
417074000	-123.703
417074100	-148.455
417074200	-126.147
417074300	-166.751
417074400	-123.096
417074500	-142.193
417074600	-123.613
417074700	-145.395
417074800	-127.124
417074900	-140.63
417075000	-126.036
417075100	-138.472
417075200	-122.031
417075300	-145.047
417075400	-122.109
417075500	-139.311
417075600	-123.139
417075700	-141.543
417075800	-125.544
417075900	-148.437
417076000	-123.381
417076100	-148.763
417076200	-124.546
417076300	-147.715
417076400	-123.619
417076500	-147.3
417076600	-123.431
417076700	-138.966
417076800	-121.514
417076900	-148.869
417077000	-121.687
417077100	-137.569
417077200	-124.456
417077300	-145.339
417077400	-124.422
417077500	-143.048
417077600	-124.3
417077700	-144.04
417077800	-123.826
417077900	-147.632
417078000	-123.726
417078100	-144.444
417078200	-124.098
417078300	-141.113
417078400	-125.499
417078500	-161.453
417078600	-124.438
417078700	-144.198
417078800	-124.18
417078900	-153.157
417079000	-126.535
417079100	-146.579
417079200	-123.379
417079300	-140.723
417079400	-122.585
417079500	-147.045
417079600	-124.291
417079700	-158.625
417079800	-124.49
417079900	-150.27
417080000	-125.97
417080100	-149.627
417080200	-121.547
417080300	-139.486
417080400	-123.376
417080500	-145.2
417080600	-125.188
417080700	-142.073
417080800	-121.975
417080900	-146.366
417081000	-123.071
417081100	-147.79
417081200	-126.347
417081300	-148.976
417081400	-125.321
417081500	-142.889
417081600	-122.834
417081700	-143.22
417081800	-125.698
417081900	-144.508
417082000	-125.286
417082100	-150.282
417082200	-125.319
417082300	-149.621
417082400	-124.775
417082500	-155.116
417082600	-124.147
417082700	-152.613
417082800	-123.686
417082900	-144.997
417083000	-122.227
417083100	-135.086
417083200	-123.081
417083300	-144.964
417083400	-124.137
417083500	-138.084
417083600	-124.27
417083700	-145.157
417083800	-125.898
417083900	-142.664
417084000	-123.124
417084100	-146.965
417084200	-124.717
417084300	-145.633
417084400	-123.246
417084500	-142.587
417084600	-123.388
417084700	-146.928
417084800	-121.978
417084900	-145.382
417085000	-121.986
417085100	-152.061
417085200	-124.04
417085300	-140.835
417085400	-125.554
417085500	-151.949
417085600	-122.133
417085700	-151.232
417085800	-121.313
417085900	-140.774
417086000	-126.169
417086100	-151.201
417086200	-122.784
417086300	-141.799
417086400	-123.316
417086500	-153.491
417086600	-123.729
417086700	-151.295
417086800	-125.26
417086900	-142.101
417087000	-123.023
417087100	-166.524
417087200	-121.715
417087300	-142.936
417087400	-124.486
417087500	-137.93
417087600	-124.518
417087700	-151.392
417087800	-124.705
417087900	-141.33
417088000	-125.33
417088100	-146.156
417088200	-124.969
417088300	-149.91
417088400	-123.829
417088500	-140.61
417088600	-123.145
417088700	-147.573
417088800	-121.527
417088900	-139.606
417089000	-124.487
417089100	-146.525
417089200	-125.229
417089300	-147.607
417089400	-124.345
417089500	-145.785
417089600	-125.446
417089700	-143.347
417089800	-123.623
417089900	-139.655
417090000	-124.841
417090100	-148.962
417090200	-123.557
417090300	-140.217
417090400	-122.81
417090500	-148.243
417090600	-123.473
417090700	-146.58
417090800	-124.224
417090900	-147.334
417091000	-123.856
417091100	-145.719
417091200	-125.697
417091300	-141.03
417091400	-123.664
417091500	-137.795
417091600	-123.44
417091700	-149.804
417091800	-120.904
417091900	-147.227
417092000	-122.753
417092100	-133.089
417092200	-123.046
417092300	-148.824
417092400	-124.942
417092500	-146.667
417092600	-124.693
417092700	-145.479
417092800	-122.835
417092900	-150.446
417093000	-125.288
417093100	-155.05
417093200	-124.248
417093300	-146.939
417093400	-122.668
417093500	-144.839
417093600	-126.573
417093700	-152.002
417093800	-121.28
417093900	-150.956
417094000	-121.283
417094100	-135.932
417094200	-123.199
417094300	-144.541
417094400	-124.174
417094500	-150.486
417094600	-125.701
417094700	-143.922
417094800	-124.829
417094900	-146.588
417095000	-125.553
417095100	-145.199
417095200	-121.216
417095300	-147.013
417095400	-122.918
417095500	-141.848
417095600	-123.21
417095700	-142.678
417095800	-123.922
417095900	-162.486
417096000	-121.924
417096100	-151.482
417096200	-125.346
417096300	-132.795
417096400	-122.844
417096500	-140.426
417096600	-127.13
417096700	-144.45
417096800	-122.943
417096900	-156.932
417097000	-124.388
417097100	-141.472
417097200	-125.598
417097300	-142.531
417097400	-125.096
417097500	-146.283
417097600	-123.17
417097700	-146.093
417097800	-124.396
417097900	-142.161
417098000	-122.578
417098100	-148.466
417098200	-124.102
417098300	-142.998
417098400	-125.018
417098500	-140.685
417098600	-121.856
417098700	-145.214
417098800	-124.845
417098900	-145.933
417099000	-124.07
417099100	-149.727
417099200	-125.409
417099300	-148.313
417099400	-120.04
417099500	-139.717
417099600	-124.26
417099700	-143.282
417099800	-126.991
417099900	-137.692
417100000	-125.147
417100100	-157.642
417100200	-125.101
417100300	-148.397
417100400	-125.262
417100500	-147.94
417100600	-126.71
417100700	-155.596
417100800	-122.559
417100900	-145.693
417101000	-127.199
417101100	-142.367
417101200	-123.521
417101300	-142.567
417101400	-124.856
417101500	-143.55
417101600	-124.466
417101700	-145.128
417101800	-126.27
417101900	-147.303
417102000	-123.58
417102100	-146.288
417102200	-123.244
417102300	-145.091
417102400	-124.199
417102500	-151.849
417102600	-125.702
417102700	-157.018
417102800	-124.129
417102900	-150.116
417103000	-125.567
417103100	-146.618
417103200	-123.191
417103300	-139.706
417103400	-125.482
417103500	-147.196
417103600	-122.506
417103700	-140.65
417103800	-123.329
417103900	-147.434
417104000	-123.736
417104100	-139.741
417104200	-122.915
417104300	-150.542
417104400	-123.91
417104500	-137.291
417104600	-122.087
417104700	-150.236
417104800	-121.701
417104900	-149.312
417105000	-123.331
417105100	-136.871
417105200	-126.065
417105300	-143.838
417105400	-122.455
417105500	-153.144
417105600	-123.732
417105700	-159.306
417105800	-121.594
417105900	-142.956
417106000	-123.982
417106100	-140.475
417106200	-124.83
417106300	-156.626
417106400	-123.708
417106500	-149.279
417106600	-123.529
417106700	-140.194
417106800	-122.119
417106900	-139.626
417107000	-122.484
417107100	-149.389
417107200	-121.738
417107300	-148.401
417107400	-124.382
417107500	-144.708
417107600	-124.51
417107700	-144.994
417107800	-122.137
417107900	-149.586
417108000	-125.737
417108100	-148.367
417108200	-124.147
417108300	-142.189
417108400	-123.899
417108500	-152.891
417108600	-126.571
417108700	-141.833
417108800	-122.484
417108900	-141.561
417109000	-122.275
417109100	-142.731
417109200	-122.765
417109300	-147.201
417109400	-123.199
417109500	-155.783
417109600	-124.129
417109700	-134.307
417109800	-124.489
417109900	-141.502
417110000	-121.736
417110100	-139.215
417110200	-123.368
417110300	-134.766
417110400	-122.759
417110500	-149.65
417110600	-125.305
417110700	-145.977
417110800	-123.762
417110900	-150.202
417111000	-124.054
417111100	-150.681
417111200	-123.332
417111300	-143.141
417111400	-123.089
417111500	-147.025
417111600	-124.349
417111700	-140.619
417111800	-125.947
417111900	-144.95
417112000	-123.667
417112100	-155.088
417112200	-121.944
417112300	-143.643
417112400	-124.896
417112500	-145.37
417112600	-122.717
417112700	-146.072
417112800	-121.942
417112900	-145.389
417113000	-126.989
417113100	-144.529
417113200	-126.026
417113300	-148.239
417113400	-125.228
417113500	-154.835
417113600	-123.862
417113700	-141.101
417113800	-124.328
417113900	-138.166
417114000	-123.829
417114100	-142.35
417114200	-123.629
417114300	-141.703
417114400	-123.324
417114500	-148.057
417114600	-124.931
417114700	-147.39
417114800	-122.296
417114900	-133.843
417115000	-123.497
417115100	-152.21
417115200	-121.479
417115300	-144.616
417115400	-121.388
417115500	-151.023
417115600	-124.43
417115700	-141.389
417115800	-123.39
417115900	-145.468
417116000	-124.085
417116100	-142.735
417116200	-123.048
417116300	-144.197
417116400	-125.803
417116500	-143.369
417116600	-123.739
417116700	-155.562
417116800	-125.965
417116900	-149.628
417117000	-122.878
417117100	-139.816
417117200	-123.027
417117300	-138.92
417117400	-122.209
417117500	-145.705
417117600	-122.737
417117700	-138.934
417117800	-127.562
417117900	-140.083
417118000	-124.642
417118100	-145.464
417118200	-126.846
417118300	-147.507
417118400	-122.001
417118500	-142.833
417118600	-120.434
417118700	-142.457
417118800	-121.775
417118900	-142.234
417119000	-124.55
417119100	-140.152
417119200	-124.263
417119300	-148.989
417119400	-123.134
417119500	-142.534
417119600	-124.229
417119700	-165.219
417119800	-124.108
417119900	-149.59
417120000	-124.498
417120100	-134.987
417120200	-122.627
417120300	-147.651
417120400	-125.359
417120500	-139.875
417120600	-124.972
417120700	-147.391
417120800	-124.139
417120900	-137.548
417121000	-123.824
417121100	-143.318
417121200	-123.733
417121300	-142.994
417121400	-122.864
417121500	-142.272
417121600	-123.335
417121700	-154.555
417121800	-124.947
417121900	-155.413
417122000	-125.531
417122100	-156.785
417122200	-126.036
417122300	-154.946
417122400	-127.103
417122500	-163.855
417122600	-125.535
417122700	-142.405
417122800	-123.061
417122900	-160.038
417123000	-122.37
417123100	-145.117
417123200	-126.053
417123300	-147.014
417123400	-122.821
417123500	-149.401
417123600	-124.742
417123700	-144.816
417123800	-124.774
417123900	-143.75
417124000	-123.169
417124100	-164.664
417124200	-122.051
417124300	-152.14
417124400	-124.732
417124500	-150.324
417124600	-124.285
417124700	-148.535
417124800	-124.383
417124900	-155.799
417125000	-119.217
417125100	-139.883
417125200	-123.423
417125300	-141.709
417125400	-125.498
417125500	-154.243
417125600	-123.484
417125700	-146.481
417125800	-125.857
417125900	-142.641
417126000	-124.021
417126100	-140.149
417126200	-122.966
417126300	-142.468
417126400	-124.562
417126500	-146.081
417126600	-126.307
417126700	-145.763
417126800	-121.983
417126900	-140.917
417127000	-124.983
417127100	-139.639
417127200	-122.586
417127300	-142.328
417127400	-123.817
417127500	-141.672
417127600	-124.163
417127700	-145.376
417127800	-122.062
417127900	-141.72
417128000	-122.067
417128100	-144.242
417128200	-123.882
417128300	-137.675
417128400	-126.722
417128500	-141.923
417128600	-125.232
417128700	-147.253
417128800	-121.466
417128900	-140.161
417129000	-122.039
417129100	-138.445
417129200	-124.937
417129300	-141.5
417129400	-126.386
417129500	-141.88
417129600	-124.598
417129700	-146.496
417129800	-124.249
417129900	-145.169
417130000	-128.073
417130100	-140.306
417130200	-124.19
417130300	-141.529
417130400	-122.933
417130500	-145.783
417130600	-125.038
417130700	-149.756
417130800	-123.829
417130900	-143.873
417131000	-121.854
417131100	-159.665
417131200	-126.621
417131300	-141.844
417131400	-123.12
417131500	-141.387
417131600	-122.325
417131700	-145.827
417131800	-122.324
417131900	-150.591
417132000	-124.762
417132100	-149.247
417132200	-121.997
417132300	-135.951
417132400	-124.463
417132500	-143.144
417132600	-122.174
417132700	-143.52
417132800	-126.344
417132900	-144.893
417133000	-123.861
417133100	-151.276
417133200	-124.461
417133300	-149.093
417133400	-121.337
417133500	-134.022
417133600	-120.798
417133700	-145.635
417133800	-125.689
417133900	-148.599
417134000	-125.723
417134100	-142.543
417134200	-123.619
417134300	-132.354
417134400	-123.277
417134500	-142.903
417134600	-122.101
417134700	-145.631
417134800	-122.454
417134900	-146.728
417135000	-123.855
417135100	-145.388
417135200	-122.914
417135300	-144.772
417135400	-123.869
417135500	-143.966
417135600	-123.271
417135700	-145.599
417135800	-125.254
417135900	-141.943
417136000	-126.564
417136100	-148.628
417136200	-122.282
417136300	-144.635
417136400	-120.977
417136500	-147.52
417136600	-125.075
417136700	-144.749
417136800	-125.092
417136900	-149.08
417137000	-126.109
417137100	-151.552
417137200	-126.001
417137300	-159.519
417137400	-123.07
417137500	-141.569
417137600	-121.442
417137700	-145.203
417137800	-123.685
417137900	-153.158
417138000	-121.985
417138100	-140.859
417138200	-122.299
417138300	-151.965
417138400	-122.332
417138500	-156.285
417138600	-123.397
417138700	-142.897
417138800	-126.054
417138900	-149.436
417139000	-125.418
417139100	-143.749
417139200	-123.325
417139300	-138.767
417139400	-125.292
417139500	-159.803
417139600	-122.622
417139700	-145.75
417139800	-125.906
417139900	-141.329
417140000	-126.226
417140100	-138.146
417140200	-125.795
417140300	-141.79
417140400	-123.717
417140500	-149.031
417140600	-125.673
417140700	-140.035
417140800	-123.856
417140900	-138.172
417141000	-123.465
417141100	-140.216
417141200	-122.55
417141300	-137.175
417141400	-124.12
417141500	-140.005
417141600	-124.681
417141700	-144.533
417141800	-123.272
417141900	-141.676
417142000	-123.747
417142100	-149.228
417142200	-125.207
417142300	-147.337
417142400	-126.168
417142500	-140.709
417142600	-126.562
417142700	-144.508
417142800	-124.07
417142900	-139.128
417143000	-123.885
417143100	-137.383
417143200	-122.426
417143300	-137.08
417143400	-122.676
417143500	-143.21
417143600	-126.2
417143700	-137.654
417143800	-124.638
417143900	-142.793
417144000	-123.587
417144100	-142.385
417144200	-123.573
417144300	-144.616
417144400	-122.316
417144500	-142.707
417144600	-124.231
417144700	-145.091
417144800	-121.041
417144900	-147.005
417145000	-123.572
417145100	-139.523
417145200	-124.38
417145300	-145.509
417145400	-123.146
417145500	-142.502
417145600	-123.472
417145700	-145.12
417145800	-123.265
417145900	-147.093
417146000	-125.526
417146100	-143.017
417146200	-126.383
417146300	-140.765
417146400	-125.157
417146500	-135.882
417146600	-123.777
417146700	-155.911
417146800	-121.847
417146900	-142.08
417147000	-121.43
417147100	-139.567
417147200	-124.26
417147300	-152.842
417147400	-122.494
417147500	-147.073
417147600	-125.617
417147700	-148.581
417147800	-123.643
417147900	-145.015
417148000	-123.088
417148100	-149.29
417148200	-123.224
417148300	-151.883
417148400	-121.557
417148500	-149.405
417148600	-124.503
417148700	-152.321
417148800	-125.103
417148900	-146.537
417149000	-124.973
417149100	-144.979
417149200	-121.984
417149300	-149.004
417149400	-123.882
417149500	-141.303
417149600	-124.169
417149700	-146.598
417149800	-122.154
417149900	-153.16
417150000	-124.286
417150100	-145.267
417150200	-125.343
417150300	-148.005
417150400	-123.699
417150500	-142.913
417150600	-124.672
417150700	-142.826
417150800	-126.088
417150900	-140.76
417151000	-123.913
417151100	-145.843
417151200	-123.426
417151300	-151.73
417151400	-122.568
417151500	-147.801
417151600	-123.49
417151700	-141.603
417151800	-127.175
417151900	-145.054
417152000	-123.618
417152100	-153.972
417152200	-124.95
417152300	-146.353
417152400	-122.019
417152500	-145.416
417152600	-123.096
417152700	-139.943
417152800	-124.187
417152900	-144.214
417153000	-126.433
417153100	-170.286
417153200	-123.091
417153300	-141.139
417153400	-123.449
417153500	-145.258
417153600	-121.967
417153700	-160.221
417153800	-125.488
417153900	-149.078
417154000	-125.757
417154100	-150.415
417154200	-124.091
417154300	-147.886
417154400	-122.939
417154500	-139.66
417154600	-124.469
417154700	-147.526
417154800	-124.362
417154900	-152.354
417155000	-123.797
417155100	-143.114
417155200	-123.583
417155300	-139.421
417155400	-124.429
417155500	-146.046
417155600	-126.233
417155700	-138.472
417155800	-121.535
417155900	-155.482
417156000	-125.942
417156100	-151.892
417156200	-122.477
417156300	-141.014
417156400	-122.617
417156500	-138.181
417156600	-123.726
417156700	-147.914
417156800	-124.614
417156900	-142.543
417157000	-124.492
417157100	-146.757
417157200	-124.067
417157300	-147.246
417157400	-124.305
417157500	-145.083
417157600	-125.596
417157700	-141.981
417157800	-122.121
417157900	-143.923
417158000	-123.81
417158100	-140.204
417158200	-124.134
417158300	-146.441
417158400	-123.187
417158500	-142.406
417158600	-121.919
417158700	-142.057
417158800	-123.086
417158900	-141.197
417159000	-122.786
417159100	-143.134
417159200	-122.041
417159300	-146.848
417159400	-126.248
417159500	-144.967
417159600	-121.262
417159700	-144.52
417159800	-124.705
417159900	-142.145
417160000	-124.619
417160100	-140.188
417160200	-122.354
417160300	-142.263
417160400	-123.795
417160500	-152.364
417160600	-120.929
417160700	-133.298
417160800	-123.907
417160900	-133.104
417161000	-123.09
417161100	-137.447
417161200	-122.069
417161300	-143.674
417161400	-127.173
417161500	-154.351
417161600	-124.479
417161700	-153.791
417161800	-122.517
417161900	-139.078
417162000	-123.078
417162100	-141.826
417162200	-126.341
417162300	-142.381
417162400	-120.914
417162500	-141.611
417162600	-122.126
417162700	-141.717
417162800	-123.818
417162900	-148.985
417163000	-125.452
417163100	-152.954
417163200	-124.139
417163300	-142.038
417163400	-124.811
417163500	-138.162
417163600	-123.94
417163700	-146.719
417163800	-127.664
417163900	-146.989
417164000	-122.401
417164100	-151.254
417164200	-123.363
417164300	-146.528
417164400	-125.287
417164500	-138.765
417164600	-122.29
417164700	-137.842
417164800	-126.943
417164900	-146.999
417165000	-124.43
417165100	-139.073
417165200	-122.212
417165300	-149.31
417165400	-122.548
417165500	-142.959
417165600	-122.53
417165700	-161.578
417165800	-124.717
417165900	-145.977
417166000	-125.29
417166100	-142.387
417166200	-122.74
417166300	-145.253
417166400	-127.02
417166500	-142.557
417166600	-119.658
417166700	-165.631
417166800	-125.988
417166900	-157.919
417167000	-124.347
417167100	-144.696
417167200	-124.196
417167300	-145.573
417167400	-126.929
417167500	-141.597
417167600	-127.473
417167700	-149.483
417167800	-122.27
417167900	-145.173
417168000	-123.891
417168100	-145.113
417168200	-123.871
417168300	-155.323
417168400	-125.263
417168500	-143.158
417168600	-122.953
417168700	-141.854
417168800	-124.122
417168900	-143.102
417169000	-125.526
417169100	-158.129
417169200	-127.134
417169300	-149.254
417169400	-127.273
417169500	-140.619
417169600	-124.629
417169700	-144.01
417169800	-121.924
417169900	-144.067
417170000	-126.218
417170100	-144.957
417170200	-123.411
417170300	-137.53
417170400	-122.617
417170500	-149.002
417170600	-124.061
417170700	-147.384
417170800	-125.266
417170900	-148.468
417171000	-123.578
417171100	-143.472
417171200	-123.559
417171300	-141.753
417171400	-126.06
417171500	-144.612
417171600	-124.928
417171700	-158.611
417171800	-123.053
417171900	-155.963
417172000	-123.242
417172100	-160.943
417172200	-124.02
417172300	-143.463
417172400	-125.75
417172500	-149.432
417172600	-121.184
417172700	-145.413
417172800	-123.079
417172900	-148.314
417173000	-124.398
417173100	-150.004
417173200	-125.052
417173300	-144.539
417173400	-123.373
417173500	-141.089
417173600	-122.535
417173700	-149.825
417173800	-125.064
417173900	-145.526
417174000	-124.674
417174100	-150.355
417174200	-122.46
417174300	-151.424
417174400	-124.574
417174500	-152.831
417174600	-125.644
417174700	-153.528
417174800	-125.688
417174900	-148.596
417175000	-124.362
417175100	-148.214
417175200	-123.721
417175300	-141.118
417175400	-123.733
417175500	-147.319
417175600	-123.673
417175700	-159.486
417175800	-126.081
417175900	-142.043
417176000	-122.944
417176100	-143.616
417176200	-123.463
417176300	-148.934
417176400	-124.678
417176500	-150.223
417176600	-124.922
417176700	-149.443
417176800	-125.297
417176900	-149.175
417177000	-123.783
417177100	-139.481
417177200	-124.009
417177300	-145.041
417177400	-126.056
417177500	-145.096
417177600	-123.786
417177700	-156.562
417177800	-123.498
417177900	-140.988
417178000	-123.968
417178100	-145.867
417178200	-125.467
417178300	-150.587
417178400	-125.325
417178500	-146.671
417178600	-125.208
417178700	-151.888
417178800	-123.6
417178900	-147.343
417179000	-124.941
417179100	-153.057
417179200	-123.36
417179300	-143.195
417179400	-123.811
417179500	-141.559
417179600	-125.748
417179700	-140.785
417179800	-122.982
417179900	-146.724
417180000	-126.253
417180100	-139.206
417180200	-125.588
417180300	-136.707
417180400	-124.591
417180500	-142.721
417180600	-122.217
417180700	-150.171
417180800	-127.55
417180900	-149.685
417181000	-125.432
417181100	-150.993
417181200	-125.238
417181300	-162.016
417181400	-124.128
417181500	-168.555
417181600	-124.558
417181700	-139.186
417181800	-124.283
417181900	-142.527
417182000	-124.255
417182100	-153.376
417182200	-125.222
417182300	-153.387
417182400	-125.939
417182500	-140.744
417182600	-125.835
417182700	-143.351
417182800	-123.968
417182900	-145.027
417183000	-124.799
417183100	-148.243
417183200	-123.34
417183300	-136.148
417183400	-122.084
417183500	-141.25
417183600	-123.955
417183700	-139.545
417183800	-123.913
417183900	-141.409
417184000	-121.694
417184100	-145.686
417184200	-123.087
417184300	-147.959
417184400	-125.134
417184500	-146.814
417184600	-123.709
417184700	-145.285
417184800	-123.091
417184900	-143.19
417185000	-121.871
417185100	-142.022
417185200	-123.404
417185300	-154.362
417185400	-124.179
417185500	-146.226
417185600	-121.141
417185700	-151.569
417185800	-126.839
417185900	-143.544
417186000	-122.328
417186100	-135.737
417186200	-122.569
417186300	-143.602
417186400	-124.16
417186500	-145.928
417186600	-124.839
417186700	-144.135
417186800	-122.395
417186900	-138.576
417187000	-123.224
417187100	-142.155
417187200	-123.941
417187300	-148.337
417187400	-124.771
417187500	-148.1
417187600	-124.188
417187700	-152.402
417187800	-123.968
417187900	-156.483
417188000	-123.699
417188100	-143.726
417188200	-121.379
417188300	-154.604
417188400	-124.993
417188500	-144.091
417188600	-123.637
417188700	-138.89
417188800	-126.476
417188900	-141.131
417189000	-124.766
417189100	-142.022
417189200	-124.082
417189300	-136.524
417189400	-122.886
417189500	-146.878
417189600	-122.04
417189700	-166.354
417189800	-124.436
417189900	-144.487
417190000	-122.76
417190100	-141.634
417190200	-123.729
417190300	-144.74
417190400	-125.389
417190500	-145.282
417190600	-124.179
417190700	-144.362
417190800	-124.532
417190900	-147.846
417191000	-124.605
417191100	-147.552
417191200	-123.136
417191300	-143.064
417191400	-123.51
417191500	-151.398
417191600	-123.71
417191700	-144.082
417191800	-122.406
417191900	-149.486
417192000	-121.517
417192100	-148.322
417192200	-127.018
417192300	-149.584
417192400	-123.662
417192500	-152.241
417192600	-122.922
417192700	-141.983
417192800	-122.716
417192900	-165.179
417193000	-123.998
417193100	-140.743
417193200	-122.91
417193300	-142.912
417193400	-124.338
417193500	-152.031
417193600	-125.355
417193700	-149.619
417193800	-125.684
417193900	-158.685
417194000	-123.74
417194100	-140.159
417194200	-124.39
417194300	-147.679
417194400	-124.321
417194500	-146.594
417194600	-123.361
417194700	-142.191
417194800	-121.985
417194900	-146.918
417195000	-124.695
417195100	-146.947
417195200	-122.688
417195300	-142.299
417195400	-122.462
417195500	-145.448
417195600	-123.838
417195700	-145.154
417195800	-124.758
417195900	-151.403
417196000	-121.899
417196100	-145.111
417196200	-124.086
417196300	-145.944
417196400	-123.998
417196500	-140.141
417196600	-120.141
417196700	-147.924
417196800	-124.433
417196900	-148.158
417197000	-124.323
417197100	-145.636
417197200	-121.522
417197300	-135.531
417197400	-122.69
417197500	-154.916
417197600	-123.685
417197700	-142.306
417197800	-123.35
417197900	-139.368
417198000	-122.224
417198100	-152.14
417198200	-122.209
417198300	-142.535
417198400	-122.021
417198500	-148.007
417198600	-124.466
417198700	-138.413
417198800	-124.372
417198900	-144.679
417199000	-125.346
417199100	-146.957
417199200	-126.715
417199300	-146.362
417199400	-120.812
417199500	-144.995
417199600	-122.549
417199700	-143.568
417199800	-123.372
417199900	-147.523
417200000	-122.598
417200100	-142.118
417200200	-123.175
417200300	-144.028
417200400	-123.635
417200500	-159.951
417200600	-123.494
417200700	-147.357
417200800	-123.029
417200900	-160.962
417201000	-124.111
417201100	-142.314
417201200	-122.24
417201300	-135.927
417201400	-121.495
417201500	-147.519
417201600	-127.161
417201700	-143.02
417201800	-125.876
417201900	-138.565
417202000	-124.624
417202100	-147.739
417202200	-121.567
417202300	-155.145
417202400	-125.796
417202500	-139.935
417202600	-126.983
417202700	-141.569
417202800	-125.523
417202900	-141.108
417203000	-123.318
417203100	-150.34
417203200	-124.63
417203300	-142.137
417203400	-124.173
417203500	-148.478
417203600	-126.5
417203700	-149.049
417203800	-122.351
417203900	-132.432
417204000	-124.911
417204100	-148.784
417204200	-124.94
417204300	-136.469
417204400	-121.699
417204500	-138.781
417204600	-125.554
417204700	-145.515
417204800	-124.427
417204900	-144.321
417205000	-123.606
417205100	-162.313
417205200	-123.496
417205300	-144.899
417205400	-124.128
417205500	-142.786
417205600	-124.151
417205700	-142.86
417205800	-125.888
417205900	-145.964
417206000	-126.501
417206100	-139.815
417206200	-124.014
417206300	-146.921
417206400	-124.173
417206500	-143.48
417206600	-124.445
417206700	-152.749
417206800	-127.43
417206900	-146.521
417207000	-122.853
417207100	-153.76
417207200	-124.313
417207300	-143.321
417207400	-123.57
417207500	-145.336
417207600	-121.074
417207700	-143.529
417207800	-121.163
417207900	-147.125
417208000	-126.192
417208100	-154.918
417208200	-122.652
417208300	-144.456
417208400	-122.471
417208500	-145.413
417208600	-124.22
417208700	-141.545
417208800	-123.039
417208900	-169.108
417209000	-123.72
417209100	-153.768
417209200	-123.315
417209300	-140.4
417209400	-124.426
417209500	-143.682
417209600	-125.677
417209700	-133.33
417209800	-122.403
417209900	-150.606
417210000	-122.404
417210100	-152.284
417210200	-125.326
417210300	-145.834
417210400	-122.44
417210500	-139.392
417210600	-124.607
417210700	-140.514
417210800	-123.751
417210900	-142.966
417211000	-125.555
417211100	-142.45
417211200	-121.957
417211300	-152.56
417211400	-126.02
417211500	-152.19
417211600	-121.557
417211700	-147.434
417211800	-122.538
417211900	-143.094
417212000	-123.361
417212100	-142.439
417212200	-122.243
417212300	-140.609
417212400	-124.065
417212500	-138.869
417212600	-123.385
417212700	-142.685
417212800	-124.122
417212900	-141.392
417213000	-122.431
417213100	-141.266
417213200	-125.055
417213300	-143.651
417213400	-121.039
417213500	-141.071
417213600	-125.648
417213700	-143.553
417213800	-123.331
417213900	-144.801
417214000	-121.403
417214100	-141.581
417214200	-125.407
417214300	-142.825
417214400	-125.078
417214500	-143.831
417214600	-123.556
417214700	-144.762
417214800	-122.806
417214900	-139.231
417215000	-124.512
417215100	-139.033
417215200	-122.973
417215300	-141.627
417215400	-121.886
417215500	-143.729
417215600	-123.826
417215700	-144.481
417215800	-123.392
417215900	-145.863
417216000	-122.7
417216100	-142.81
417216200	-122.573
417216300	-146.98
417216400	-124.549
417216500	-146.208
417216600	-123.479
417216700	-149.508
417216800	-124.852
417216900	-140.845
417217000	-124.483
417217100	-155.848
417217200	-123.09
417217300	-140.612
417217400	-121.915
417217500	-144.377
417217600	-121.416
417217700	-151.966
417217800	-124.316
417217900	-145.594
417218000	-125.136
417218100	-144.434
417218200	-125.633
417218300	-147.645
417218400	-123.082
417218500	-141.008
417218600	-122.472
417218700	-148.905
417218800	-122.856
417218900	-136.618
417219000	-124.546
417219100	-142.031
417219200	-124.008
417219300	-142.813
417219400	-123.914
417219500	-138.647
417219600	-123.138
417219700	-164.398
417219800	-125.224
417219900	-140.767
417220000	-123.707
417220100	-143.909
417220200	-124.683
417220300	-150.698
417220400	-124.271
417220500	-136.495
417220600	-124.488
417220700	-142.58
417220800	-120.905
417220900	-140.933
417221000	-122.944
417221100	-145.6
417221200	-124.282
417221300	-140.022
417221400	-122.97
417221500	-146.672
417221600	-124.792
417221700	-149.806
417221800	-123.803
417221900	-159.021
417222000	-124.343
417222100	-146.793
417222200	-122.89
417222300	-154.384
417222400	-126.018
417222500	-139.761
417222600	-121.79
417222700	-149.074
417222800	-122.081
417222900	-156.328
417223000	-123.859
417223100	-134.294
417223200	-122.987
417223300	-150.39
417223400	-125.704
417223500	-152.092
417223600	-124.895
417223700	-143.575
417223800	-126.506
417223900	-134.933
417224000	-124.229
417224100	-145.793
417224200	-124.284
417224300	-145.842
417224400	-121.785
417224500	-135.361
417224600	-122.917
417224700	-141.069
417224800	-125.261
417224900	-152.327
417225000	-123.129
417225100	-165.228
417225200	-121.711
417225300	-139.188
417225400	-123.9
417225500	-149.122
417225600	-123.847
417225700	-139.611
417225800	-124.472
417225900	-142.964
417226000	-122.846
417226100	-132.896
417226200	-124.956
417226300	-143.654
417226400	-122.358
417226500	-134.524
417226600	-120.996
417226700	-141.608
417226800	-124.405
417226900	-138.493
417227000	-125.314
417227100	-149.141
417227200	-124.354
417227300	-137.029
417227400	-124.907
417227500	-146.253
417227600	-122.947
417227700	-137.701
417227800	-123.107
417227900	-148.78
417228000	-122.436
417228100	-144.632
417228200	-122.39
417228300	-151.628
417228400	-123.725
417228500	-140.754
417228600	-121.883
417228700	-142.17
417228800	-122.959
417228900	-145.014
417229000	-124.852
417229100	-159.304
417229200	-122.844
417229300	-153.53
417229400	-122.6
417229500	-143.801
417229600	-121.724
417229700	-145.013
417229800	-123.205
417229900	-142.195
417230000	-122.83
417230100	-146.687
417230200	-118.436
417230300	-143.23
417230400	-122.139
417230500	-146.125
417230600	-122.076
417230700	-146.823
417230800	-123.004
417230900	-146.511
417231000	-124.663
417231100	-145.005
417231200	-123.57
417231300	-142.314
417231400	-122.444
417231500	-144.529
417231600	-122.583
417231700	-144.639
417231800	-125.244
417231900	-137.092
417232000	-122.57
417232100	-143.811
417232200	-122.582
417232300	-145.161
417232400	-125.233
417232500	-146.272
417232600	-123.787
417232700	-146.268
417232800	-125.093
417232900	-131.168
417233000	-122.33
417233100	-141.279
417233200	-120.967
417233300	-144.005
417233400	-122.89
417233500	-140.805
417233600	-124.881
417233700	-145.343
417233800	-123.849
417233900	-142.654
417234000	-123.949
417234100	-156.799
417234200	-123.938
417234300	-132.694
417234400	-122.603
417234500	-142.297
417234600	-124.408
417234700	-141.533
417234800	-123.053
417234900	-150.763
417235000	-125.183
417235100	-142.213
417235200	-124.286
417235300	-140.595
417235400	-124.931
417235500	-140.803
417235600	-123.86
417235700	-139.97
417235800	-121.59
417235900	-147.548
417236000	-124.978
417236100	-143.016
417236200	-122.277
417236300	-144.512
417236400	-122.32
417236500	-148.146
417236600	-127.407
417236700	-143.977
417236800	-123.267
417236900	-140.464
417237000	-121.21
417237100	-151.614
417237200	-124.366
417237300	-148.338
417237400	-124.552
417237500	-150.321
417237600	-125.985
417237700	-136.491
417237800	-123.625
417237900	-145.593
417238000	-124.45
417238100	-148.621
417238200	-124.084
417238300	-142.592
417238400	-125.903
417238500	-148.164
417238600	-123.753
417238700	-148.308
417238800	-125.203
417238900	-148.362
417239000	-124.559
417239100	-140.49
417239200	-125.72
417239300	-140.938
417239400	-120.671
417239500	-136.333
417239600	-125.51
417239700	-138.526
417239800	-123.226
417239900	-141.303
417240000	-123.73
417240100	-144.067
417240200	-123.736
417240300	-148.387
417240400	-123.57
417240500	-138.613
417240600	-123.833
417240700	-146.59
417240800	-122.627
417240900	-141.754
417241000	-124.786
417241100	-137.107
417241200	-123.594
417241300	-146.164
417241400	-121.258
417241500	-146.555
417241600	-124.287
417241700	-150.268
417241800	-125.671
417241900	-142.72
417242000	-122.13
417242100	-146.433
417242200	-123.625
417242300	-136.708
417242400	-122.321
417242500	-144.368
417242600	-122.045
417242700	-148.994
417242800	-122.895
417242900	-138.099
417243000	-124.512
417243100	-143.331
417243200	-124.061
417243300	-142.039
417243400	-124.299
417243500	-145.135
417243600	-124.634
417243700	-148.508
417243800	-122.321
417243900	-136.634
417244000	-125.002
417244100	-143.093
417244200	-120.73
417244300	-146.294
417244400	-123.002
417244500	-150.653
417244600	-124.464
417244700	-142.805
417244800	-124.511
417244900	-142.323
417245000	-122.927
417245100	-161.33
417245200	-122.192
417245300	-155.572
417245400	-123.011
417245500	-139.396
417245600	-126.756
417245700	-143.064
417245800	-123.521
417245900	-148.631
417246000	-124.657
417246100	-142.305
417246200	-124.88
417246300	-144.986
417246400	-123.468
417246500	-138.277
417246600	-124.859
417246700	-142.108
417246800	-121.798
417246900	-149.414
417247000	-123.233
417247100	-139.483
417247200	-125.683
417247300	-161.003
417247400	-122.747
417247500	-144.134
417247600	-124.886
417247700	-142.296
417247800	-125.161
417247900	-139.714
417248000	-123.65
417248100	-145.165
417248200	-122.945
417248300	-143.628
417248400	-122.596
417248500	-142.721
417248600	-122.584
417248700	-152.21
417248800	-126.775
417248900	-146.487
417249000	-123.36
417249100	-142.524
417249200	-123.052
417249300	-139.721
417249400	-123.373
417249500	-143.674
417249600	-122.415
417249700	-146.128
417249800	-122.795
[truncated: 18,002 more rows]
