# Supplementary material for: Passive frequency comb generation at radiofrequency for ranging applications
Source: Nat Commun. 2024 Apr 2;15:2844. doi: 10.1038/s41467-024-46940-2 (PMC10987526; doi:10.1038/s41467-024-46940-2)
Supplement: Supplementary file 5 — Source Data [file 41467_2024_46940_MOESM5_ESM.zip › Figure3_Data/836_10MHz_-10_00dBm.xlsx]

## Sheet: Sheet1
frequency (Hz)	power (dBm)
417050000	-125.369
417050100	-148.335
417050200	-122.733
417050300	-147.067
417050400	-122.822
417050500	-141.423
417050600	-124.553
417050700	-148.056
417050800	-122.51
417050900	-139.948
417051000	-124.035
417051100	-154.296
417051200	-125.447
417051300	-142.714
417051400	-125.157
417051500	-145.15
417051600	-123.075
417051700	-147.704
417051800	-125.067
417051900	-145.18
417052000	-124.477
417052100	-140.038
417052200	-121.594
417052300	-144.108
417052400	-122.78
417052500	-145.325
417052600	-124.894
417052700	-142.591
417052800	-124.415
417052900	-141.691
417053000	-122.854
417053100	-143.335
417053200	-124.863
417053300	-148.394
417053400	-124.07
417053500	-155.287
417053600	-123.94
417053700	-142.95
417053800	-120.757
417053900	-159.897
417054000	-120.784
417054100	-139.334
417054200	-125.622
417054300	-138.57
417054400	-123.466
417054500	-137.842
417054600	-126.219
417054700	-140.307
417054800	-123.597
417054900	-132.672
417055000	-121.943
417055100	-146.106
417055200	-124.577
417055300	-146.161
417055400	-122.505
417055500	-152.356
417055600	-123.536
417055700	-167.082
417055800	-123.43
417055900	-144.872
417056000	-123.218
417056100	-151.444
417056200	-125.309
417056300	-151.6
417056400	-124.592
417056500	-149.934
417056600	-125.655
417056700	-149.695
417056800	-122.058
417056900	-142.483
417057000	-123.299
417057100	-146.887
417057200	-124.695
417057300	-151.575
417057400	-127.13
417057500	-146.214
417057600	-122.973
417057700	-161.087
417057800	-124.391
417057900	-142.821
417058000	-125.108
417058100	-142.655
417058200	-125.589
417058300	-146.396
417058400	-122.684
417058500	-144.895
417058600	-123.767
417058700	-150.322
417058800	-124.199
417058900	-143.888
417059000	-125.17
417059100	-151.043
417059200	-125.689
417059300	-136.337
417059400	-127.293
417059500	-152.432
417059600	-122.792
417059700	-140.303
417059800	-124.553
417059900	-146.35
417060000	-125.7
417060100	-141.403
417060200	-124.704
417060300	-153.677
417060400	-127.702
417060500	-141.739
417060600	-123.669
417060700	-145.013
417060800	-125.175
417060900	-144.033
417061000	-122.938
417061100	-155.859
417061200	-123.311
417061300	-142.636
417061400	-123.075
417061500	-134.716
417061600	-123.575
417061700	-145.12
417061800	-123.347
417061900	-147.86
417062000	-124.095
417062100	-139.254
417062200	-122.28
417062300	-149.558
417062400	-123.89
417062500	-157.05
417062600	-122.653
417062700	-146.889
417062800	-124.57
417062900	-143.384
417063000	-122.898
417063100	-143.396
417063200	-122.709
417063300	-143.958
417063400	-123.913
417063500	-148.145
417063600	-125.502
417063700	-143.551
417063800	-125.235
417063900	-154.133
417064000	-121.846
417064100	-156.161
417064200	-124.243
417064300	-138.804
417064400	-124.647
417064500	-153.19
417064600	-125.355
417064700	-144.144
417064800	-126.751
417064900	-139.233
417065000	-124.94
417065100	-138.189
417065200	-126.276
417065300	-141.334
417065400	-125.04
417065500	-149.785
417065600	-124.001
417065700	-137.637
417065800	-122.931
417065900	-141.417
417066000	-122.829
417066100	-140.728
417066200	-120.408
417066300	-151.468
417066400	-124.319
417066500	-145.145
417066600	-124.323
417066700	-157.221
417066800	-124.545
417066900	-144.353
417067000	-124.28
417067100	-147.764
417067200	-125.194
417067300	-150.153
417067400	-125.499
417067500	-146.997
417067600	-121.295
417067700	-143.449
417067800	-125.324
417067900	-140.103
417068000	-123.631
417068100	-145.495
417068200	-124.418
417068300	-146.229
417068400	-124.467
417068500	-158.957
417068600	-127.752
417068700	-150.34
417068800	-122.799
417068900	-159.613
417069000	-125.513
417069100	-137.728
417069200	-124.888
417069300	-143.293
417069400	-123.103
417069500	-136.834
417069600	-123.89
417069700	-171.568
417069800	-126.733
417069900	-153.129
417070000	-121.934
417070100	-161.891
417070200	-122.758
417070300	-143.102
417070400	-123.107
417070500	-145.332
417070600	-120.353
417070700	-146.244
417070800	-121.325
417070900	-141.47
417071000	-126.023
417071100	-144.758
417071200	-125.844
417071300	-141.087
417071400	-125.725
417071500	-139.922
417071600	-123.577
417071700	-147.716
417071800	-125.593
417071900	-144.561
417072000	-125.995
417072100	-142.686
417072200	-127.173
417072300	-142.173
417072400	-124.588
417072500	-140.476
417072600	-125.893
417072700	-140.949
417072800	-124.531
417072900	-148.438
417073000	-122.762
417073100	-145.308
417073200	-125.38
417073300	-147.035
417073400	-124.523
417073500	-141.82
417073600	-121.804
417073700	-141.42
417073800	-124.332
417073900	-141.9
417074000	-122.835
417074100	-147.373
417074200	-123.02
417074300	-145.844
417074400	-124.712
417074500	-148.754
417074600	-126.667
417074700	-162.389
417074800	-122.728
417074900	-133.506
417075000	-123.746
417075100	-144.059
417075200	-124.701
417075300	-142.916
417075400	-123.789
417075500	-143.02
417075600	-125.804
417075700	-140.277
417075800	-124.849
417075900	-145.612
417076000	-125.596
417076100	-142.621
417076200	-125.15
417076300	-148.854
417076400	-124.997
417076500	-143.696
417076600	-125.999
417076700	-144.197
417076800	-123.589
417076900	-144.241
417077000	-124.208
417077100	-140.946
417077200	-123.735
417077300	-143.664
417077400	-125.435
417077500	-145.491
417077600	-126.835
417077700	-141.29
417077800	-124.959
417077900	-143.847
417078000	-123.95
417078100	-149.768
417078200	-122.168
417078300	-146.917
417078400	-122.62
417078500	-142.229
417078600	-125.995
417078700	-139.891
417078800	-124.593
417078900	-137.379
417079000	-120.894
417079100	-135.862
417079200	-125.962
417079300	-136.459
417079400	-123.686
417079500	-141.781
417079600	-122.419
417079700	-139.657
417079800	-124.15
417079900	-160.794
417080000	-124.81
417080100	-138.244
417080200	-125.22
417080300	-151.991
417080400	-125.156
417080500	-140.41
417080600	-123.105
417080700	-143.075
417080800	-122.486
417080900	-145.955
417081000	-125.434
417081100	-148.191
417081200	-123.273
417081300	-141.65
417081400	-124.715
417081500	-148.215
417081600	-125.597
417081700	-141.288
417081800	-124.541
417081900	-141.936
417082000	-124.502
417082100	-144.989
417082200	-125.651
417082300	-142.475
417082400	-124.722
417082500	-141.732
417082600	-124.336
417082700	-147.233
417082800	-123.819
417082900	-148.043
417083000	-121.758
417083100	-140.394
417083200	-124.704
417083300	-145.952
417083400	-124.358
417083500	-145.676
417083600	-121.503
417083700	-140.804
417083800	-126.311
417083900	-148.424
417084000	-126.743
417084100	-147.555
417084200	-125.232
417084300	-148.941
417084400	-124.081
417084500	-144.61
417084600	-124.298
417084700	-150.625
417084800	-122.344
417084900	-147.157
417085000	-122.994
417085100	-141.064
417085200	-124.586
417085300	-140.458
417085400	-122.231
417085500	-155.473
417085600	-124.276
417085700	-143.804
417085800	-121.483
417085900	-144.16
417086000	-124.955
417086100	-141.882
417086200	-124.852
417086300	-147.167
417086400	-122.873
417086500	-142.272
417086600	-125.327
417086700	-151.93
417086800	-123.793
417086900	-141.706
417087000	-123.653
417087100	-139.748
417087200	-123.295
417087300	-144.488
417087400	-124.167
417087500	-144.106
417087600	-125.33
417087700	-145.404
417087800	-124.862
417087900	-158.317
417088000	-123.189
417088100	-142.188
417088200	-122.434
417088300	-144.065
417088400	-125.986
417088500	-147.815
417088600	-127.437
417088700	-145.987
417088800	-123.707
417088900	-143.839
417089000	-123.491
417089100	-145.091
417089200	-122.896
417089300	-149.572
417089400	-126.769
417089500	-142.817
417089600	-123.621
417089700	-164.801
417089800	-121.379
417089900	-155.555
417090000	-124.292
417090100	-142.308
417090200	-124.742
417090300	-143.14
417090400	-121.371
417090500	-149.507
417090600	-122.752
417090700	-138.766
417090800	-124.432
417090900	-143.657
417091000	-125.236
417091100	-148.06
417091200	-123.439
417091300	-135.981
417091400	-124.549
417091500	-138.251
417091600	-124.818
417091700	-146.562
417091800	-121.235
417091900	-135.321
417092000	-127.272
417092100	-151.561
417092200	-124.839
417092300	-144.003
417092400	-125.027
417092500	-147.534
417092600	-124.794
417092700	-139.981
417092800	-122.614
417092900	-142.202
417093000	-125.905
417093100	-144.014
417093200	-123.57
417093300	-158.056
417093400	-125.482
417093500	-134.58
417093600	-123.922
417093700	-153.82
417093800	-123.996
417093900	-147.966
417094000	-123.009
417094100	-140.969
417094200	-126.384
417094300	-147.045
417094400	-121.963
417094500	-143.486
417094600	-125.62
417094700	-147.515
417094800	-124.375
417094900	-150.214
417095000	-123.614
417095100	-144.015
417095200	-123.691
417095300	-141.716
417095400	-124.535
417095500	-150.641
417095600	-122.689
417095700	-146.272
417095800	-124.511
417095900	-144.398
417096000	-122.148
417096100	-145.465
417096200	-121.323
417096300	-142.171
417096400	-121.444
417096500	-142.686
417096600	-120.345
417096700	-144.054
417096800	-123.564
417096900	-138.373
417097000	-125.027
417097100	-143.769
417097200	-125.285
417097300	-142.936
417097400	-126.312
417097500	-140.037
417097600	-126.009
417097700	-133.786
417097800	-124.397
417097900	-155.003
417098000	-125.076
417098100	-137.126
417098200	-121.652
417098300	-139.468
417098400	-125.634
417098500	-149.365
417098600	-124.341
417098700	-153.551
417098800	-124.267
417098900	-155.722
417099000	-125.543
417099100	-142.224
417099200	-123.074
417099300	-142.601
417099400	-121.586
417099500	-143.038
417099600	-121.426
417099700	-161.448
417099800	-122.633
417099900	-152.358
417100000	-121.321
417100100	-150.451
417100200	-122.873
417100300	-149.363
417100400	-124.028
417100500	-144.039
417100600	-124.746
417100700	-153.192
417100800	-125.389
417100900	-143.154
417101000	-125.192
417101100	-140.546
417101200	-126.591
417101300	-150.538
417101400	-123.676
417101500	-150.945
417101600	-126.594
417101700	-144.86
417101800	-125.298
417101900	-150.953
417102000	-126.361
417102100	-160.812
417102200	-122.891
417102300	-143.483
417102400	-122.102
417102500	-165.915
417102600	-124.503
417102700	-144.282
417102800	-121.686
417102900	-138.701
417103000	-123.305
417103100	-157.031
417103200	-122.432
417103300	-140.863
417103400	-124.374
417103500	-136.191
417103600	-124.168
417103700	-139.024
417103800	-122.96
417103900	-145.898
417104000	-126.018
417104100	-137.933
417104200	-122.038
417104300	-140.483
417104400	-122.265
417104500	-136.471
417104600	-121.213
417104700	-146.479
417104800	-123.764
417104900	-140.193
417105000	-124.013
417105100	-141.379
417105200	-125.658
417105300	-145.323
417105400	-123.353
417105500	-156.434
417105600	-124.939
417105700	-144.588
417105800	-125.592
417105900	-152.783
417106000	-122.217
417106100	-144.654
417106200	-123.333
417106300	-147.526
417106400	-123.409
417106500	-154.601
417106600	-126.162
417106700	-146.057
417106800	-124.361
417106900	-150.44
417107000	-125.305
417107100	-143.859
417107200	-122.161
417107300	-149.735
417107400	-124.003
417107500	-143.984
417107600	-124.73
417107700	-151.782
417107800	-124.049
417107900	-152.328
417108000	-123.134
417108100	-137.32
417108200	-126.062
417108300	-143.625
417108400	-125.801
417108500	-148.174
417108600	-122.917
417108700	-146.952
417108800	-126.222
417108900	-141.073
417109000	-123.871
417109100	-142.478
417109200	-123.376
417109300	-148.092
417109400	-125.447
417109500	-146.213
417109600	-124.048
417109700	-140.97
417109800	-124.62
417109900	-147.379
417110000	-125.11
417110100	-144.393
417110200	-124.288
417110300	-148.256
417110400	-122.757
417110500	-151.993
417110600	-125.838
417110700	-151.979
417110800	-123.501
417110900	-141.791
417111000	-121.818
417111100	-150.555
417111200	-121.791
417111300	-145.975
417111400	-128.215
417111500	-143.708
417111600	-122.898
417111700	-144.661
417111800	-124.685
417111900	-144.996
417112000	-124.264
417112100	-146.079
417112200	-122.592
417112300	-149.924
417112400	-124.322
417112500	-144.599
417112600	-121.998
417112700	-146.061
417112800	-126.866
417112900	-149.778
417113000	-122.998
417113100	-145.872
417113200	-123.788
417113300	-149.809
417113400	-123.954
417113500	-154.288
417113600	-122.461
417113700	-150.911
417113800	-125.633
417113900	-145.235
417114000	-123.943
417114100	-151.303
417114200	-121.466
417114300	-142.663
417114400	-121.661
417114500	-139.325
417114600	-124.435
417114700	-144.399
417114800	-121.183
417114900	-138.534
417115000	-124.493
417115100	-147.47
417115200	-125.318
417115300	-150.026
417115400	-124.942
417115500	-136.362
417115600	-126.119
417115700	-150.801
417115800	-124.7
417115900	-149.142
417116000	-123.332
417116100	-145.499
417116200	-123.254
417116300	-140.061
417116400	-123.251
417116500	-147.919
417116600	-123.707
417116700	-136.044
417116800	-123.75
417116900	-140.58
417117000	-122.407
417117100	-139.47
417117200	-124.348
417117300	-152.703
417117400	-125.754
417117500	-141.581
417117600	-123.304
417117700	-156.021
417117800	-121.845
417117900	-152.386
417118000	-122.391
417118100	-154.886
417118200	-122.611
417118300	-146.122
417118400	-122.337
417118500	-136.997
417118600	-122.493
417118700	-142.96
417118800	-123.429
417118900	-140.328
417119000	-120.945
417119100	-140.439
417119200	-123.076
417119300	-147.053
417119400	-122.939
417119500	-139.573
417119600	-124.141
417119700	-145.379
417119800	-124.564
417119900	-144.485
417120000	-122.358
417120100	-140.288
417120200	-121.762
417120300	-148.155
417120400	-125.577
417120500	-144.986
417120600	-126.092
417120700	-151.365
417120800	-125.727
417120900	-148.439
417121000	-125.689
417121100	-144.65
417121200	-123.369
417121300	-142.808
417121400	-127.398
417121500	-144.836
417121600	-125.062
417121700	-143.014
417121800	-124.917
417121900	-138.949
417122000	-122.683
417122100	-148.261
417122200	-123.45
417122300	-137.066
417122400	-121.199
417122500	-148.154
417122600	-122.353
417122700	-142.164
417122800	-124.473
417122900	-142.16
417123000	-122.689
417123100	-144.729
417123200	-123.34
417123300	-141.249
417123400	-126.12
417123500	-138.809
417123600	-125.823
417123700	-147.643
417123800	-125.769
417123900	-142.713
417124000	-124.495
417124100	-153.02
417124200	-124.507
417124300	-146.15
417124400	-123.566
417124500	-147.231
417124600	-123.917
417124700	-142.413
417124800	-124.867
417124900	-151.853
417125000	-124.91
417125100	-139.396
417125200	-122.153
417125300	-148.969
417125400	-122.429
417125500	-160.962
417125600	-123.793
417125700	-148.756
417125800	-124.361
417125900	-147.859
417126000	-123.817
417126100	-147.303
417126200	-125.344
417126300	-155.889
417126400	-123.452
417126500	-134.354
417126600	-120.427
417126700	-153.126
417126800	-125.329
417126900	-139.361
417127000	-123.625
417127100	-141.699
417127200	-124.96
417127300	-160.607
417127400	-126.328
417127500	-149.455
417127600	-123.793
417127700	-137.274
417127800	-123.482
417127900	-140.12
417128000	-123.922
417128100	-150.174
417128200	-125.295
417128300	-140.184
417128400	-122.42
417128500	-142.243
417128600	-124.247
417128700	-164.739
417128800	-124.685
417128900	-141.973
417129000	-123.744
417129100	-134.481
417129200	-122.19
417129300	-144.01
417129400	-125.415
417129500	-145.456
417129600	-121.751
417129700	-145.305
417129800	-123.608
417129900	-159.221
417130000	-122.551
417130100	-145.706
417130200	-123.525
417130300	-145.032
417130400	-126.044
417130500	-143.307
417130600	-124.061
417130700	-157.718
417130800	-123.814
417130900	-143.33
417131000	-123.151
417131100	-149.319
417131200	-124.075
417131300	-144.353
417131400	-122.849
417131500	-141.725
417131600	-126.716
417131700	-145.76
417131800	-125.303
417131900	-138.082
417132000	-123.617
417132100	-142.678
417132200	-125.57
417132300	-146.426
417132400	-124.824
417132500	-138.536
417132600	-123.66
417132700	-147.445
417132800	-124.891
417132900	-150.887
417133000	-126.722
417133100	-141.028
417133200	-124.14
417133300	-145.048
417133400	-124.247
417133500	-147.481
417133600	-124.096
417133700	-145.909
417133800	-122.247
417133900	-138.485
417134000	-124.108
417134100	-141.168
417134200	-124.994
417134300	-148.974
417134400	-123.684
417134500	-145.237
417134600	-124.516
417134700	-144.458
417134800	-123.269
417134900	-143.312
417135000	-124.827
417135100	-151.878
417135200	-123.573
417135300	-147.578
417135400	-124.662
417135500	-143.691
417135600	-122.642
417135700	-147.941
417135800	-124.981
417135900	-140.679
417136000	-124.436
417136100	-147.315
417136200	-123.503
417136300	-141.451
417136400	-123.221
417136500	-151.075
417136600	-123.556
417136700	-149.897
417136800	-123.836
417136900	-154.405
417137000	-122.787
417137100	-139.19
417137200	-122.237
417137300	-136.895
417137400	-123.355
417137500	-140.893
417137600	-121.681
417137700	-133.488
417137800	-121.359
417137900	-143.05
417138000	-123.561
417138100	-147.319
417138200	-124.723
417138300	-144.515
417138400	-124.618
417138500	-147.154
417138600	-125.415
417138700	-167.247
417138800	-123.577
417138900	-144.266
417139000	-122.806
417139100	-144.642
417139200	-123.659
417139300	-149.442
417139400	-123.164
417139500	-144.562
417139600	-125.563
417139700	-147.548
417139800	-123.469
417139900	-152.25
417140000	-126.188
417140100	-146.546
417140200	-126.42
417140300	-157.282
417140400	-124.05
417140500	-146.977
417140600	-124.733
417140700	-140.456
417140800	-121.57
417140900	-144.873
417141000	-121.583
417141100	-138.108
417141200	-126.006
417141300	-140.533
417141400	-124.177
417141500	-142.486
417141600	-122.687
417141700	-143.99
417141800	-121.323
417141900	-140.569
417142000	-125.527
417142100	-145.767
417142200	-122.737
417142300	-142.177
417142400	-123.687
417142500	-144.637
417142600	-126.103
417142700	-145.464
417142800	-125.798
417142900	-152.635
417143000	-124.911
417143100	-148.478
417143200	-123.343
417143300	-151.317
417143400	-121.769
417143500	-143.509
417143600	-123.578
417143700	-139.913
417143800	-124.708
417143900	-152.33
417144000	-122.246
417144100	-149.344
417144200	-124.398
417144300	-153.83
417144400	-124.51
417144500	-150.865
417144600	-124.783
417144700	-139.91
417144800	-122.706
417144900	-160.948
417145000	-123.532
417145100	-142.501
417145200	-124.339
417145300	-156.971
417145400	-122.851
417145500	-149.333
417145600	-125.322
417145700	-144.934
417145800	-123.575
417145900	-144.084
417146000	-125.36
417146100	-142.467
417146200	-122.423
417146300	-144.342
417146400	-123.337
417146500	-137.701
417146600	-125.099
417146700	-157.195
417146800	-123.703
417146900	-137.869
417147000	-124.79
417147100	-139.814
417147200	-124.347
417147300	-144.195
417147400	-124.867
417147500	-139.22
417147600	-123.708
417147700	-147.479
417147800	-125.275
417147900	-158.728
417148000	-124.149
417148100	-135.538
417148200	-126.299
417148300	-140.925
417148400	-123.781
417148500	-134.73
417148600	-127.109
417148700	-144.302
417148800	-123.761
417148900	-141.692
417149000	-124.499
417149100	-140.518
417149200	-124.4
417149300	-147.463
417149400	-125.852
417149500	-143.493
417149600	-125.472
417149700	-163.342
417149800	-123.724
417149900	-139.662
417150000	-123.667
417150100	-150.061
417150200	-125.029
417150300	-147.631
417150400	-125.139
417150500	-143.954
417150600	-123.648
417150700	-153.667
417150800	-121.717
417150900	-139.785
417151000	-126.856
417151100	-136.864
417151200	-122.018
417151300	-144.46
417151400	-122.064
417151500	-141.471
417151600	-122.394
417151700	-156.843
417151800	-123.835
417151900	-158.592
417152000	-127.919
417152100	-148.063
417152200	-123.485
417152300	-146.118
417152400	-120.911
417152500	-142.976
417152600	-123.506
417152700	-143.906
417152800	-128.512
417152900	-154.733
417153000	-125.055
417153100	-150.648
417153200	-124.539
417153300	-145.116
417153400	-122.455
417153500	-137.601
417153600	-124.734
417153700	-141.857
417153800	-122.568
417153900	-143.226
417154000	-123.341
417154100	-148.586
417154200	-123.939
417154300	-144.808
417154400	-126.019
417154500	-155.78
417154600	-123.25
417154700	-138.667
417154800	-124.243
417154900	-155.065
417155000	-123.664
417155100	-140.866
417155200	-120.84
417155300	-154.787
417155400	-121.898
417155500	-149.11
417155600	-125.045
417155700	-139.196
417155800	-123.441
417155900	-152.767
417156000	-121.162
417156100	-147.127
417156200	-125.603
417156300	-159.844
417156400	-123.65
417156500	-146.214
417156600	-126.212
417156700	-155.751
417156800	-126.984
417156900	-147.36
417157000	-124.238
417157100	-145.415
417157200	-125.043
417157300	-153.166
417157400	-120.497
417157500	-144.054
417157600	-123.28
417157700	-148.239
417157800	-124.366
417157900	-140.581
417158000	-125.678
417158100	-139.344
417158200	-125.023
417158300	-155.978
417158400	-124.991
417158500	-147.404
417158600	-122.829
417158700	-144.299
417158800	-123.522
417158900	-139.316
417159000	-124.538
417159100	-147.684
417159200	-123.022
417159300	-133.993
417159400	-123.989
417159500	-151.873
417159600	-123.755
417159700	-144.627
417159800	-123.792
417159900	-153.694
417160000	-121.995
417160100	-145.414
417160200	-121.534
417160300	-145.54
417160400	-124.314
417160500	-150.558
417160600	-124.054
417160700	-138.749
417160800	-123.833
417160900	-148.275
417161000	-125.622
417161100	-148.756
417161200	-122.69
417161300	-145.513
417161400	-125.235
417161500	-143.874
417161600	-124.352
417161700	-143.491
417161800	-124.485
417161900	-135.569
417162000	-124.876
417162100	-143.506
417162200	-123.047
417162300	-143.575
417162400	-124.015
417162500	-139.31
417162600	-125.469
417162700	-137.506
417162800	-123.295
417162900	-141.507
417163000	-122.822
417163100	-140.866
417163200	-121.809
417163300	-147.683
417163400	-121.809
417163500	-144.093
417163600	-123.4
417163700	-150.3
417163800	-122.277
417163900	-143.453
417164000	-125.145
417164100	-141.041
417164200	-124.076
417164300	-138.644
417164400	-122.265
417164500	-147.014
417164600	-124.388
417164700	-140.495
417164800	-125.828
417164900	-139.11
417165000	-124.107
417165100	-142.172
417165200	-121.203
417165300	-153.496
417165400	-124.393
417165500	-152.783
417165600	-121.768
417165700	-144.608
417165800	-123.211
417165900	-147.027
417166000	-123.236
417166100	-146.518
417166200	-124.024
417166300	-140.84
417166400	-124.025
417166500	-151.966
417166600	-125.791
417166700	-140.047
417166800	-124.595
417166900	-144.239
417167000	-123.716
417167100	-140.507
417167200	-124.227
417167300	-163.105
417167400	-121.717
417167500	-154.1
417167600	-121.565
417167700	-138.742
417167800	-124.161
417167900	-144.161
417168000	-124.25
417168100	-159.384
417168200	-122.08
417168300	-140.384
417168400	-125.667
417168500	-146.062
417168600	-120.833
417168700	-151.027
417168800	-123.059
417168900	-138.906
417169000	-124.033
417169100	-142.927
417169200	-125.419
417169300	-143.428
417169400	-126.341
417169500	-145.654
417169600	-126.343
417169700	-153.616
417169800	-121.814
417169900	-161.615
417170000	-124.945
417170100	-146.384
417170200	-123.402
417170300	-140.726
417170400	-124.509
417170500	-144.335
417170600	-123.082
417170700	-159.804
417170800	-119.521
417170900	-141.585
417171000	-123.947
417171100	-145.362
417171200	-123.846
417171300	-141.111
417171400	-125.298
417171500	-143.184
417171600	-124.898
417171700	-170.844
417171800	-122.809
417171900	-145.527
417172000	-125.473
417172100	-146.083
417172200	-123.161
417172300	-151.362
417172400	-124.251
417172500	-155.574
417172600	-122.294
417172700	-150.625
417172800	-123.283
417172900	-139.449
417173000	-123.284
417173100	-144.304
417173200	-124.106
417173300	-140.638
417173400	-122.605
417173500	-150.748
417173600	-124.587
417173700	-138.272
417173800	-125.817
417173900	-150.832
417174000	-123.736
417174100	-143.536
417174200	-122.6
417174300	-151.145
417174400	-124.151
417174500	-163.922
417174600	-126.417
417174700	-142.055
417174800	-124.877
417174900	-146.232
417175000	-123.513
417175100	-132.504
417175200	-121.773
417175300	-137.738
417175400	-124.686
417175500	-152.119
417175600	-123.646
417175700	-155.748
417175800	-124.204
417175900	-145.063
417176000	-123.748
417176100	-148.092
417176200	-122.172
417176300	-152.642
417176400	-124.549
417176500	-138.114
417176600	-124.135
417176700	-141.666
417176800	-122.864
417176900	-147.924
417177000	-122.526
417177100	-151.344
417177200	-123.868
417177300	-150.849
417177400	-122.188
417177500	-153.229
417177600	-124.939
417177700	-144.228
417177800	-124.672
417177900	-144.428
417178000	-122.247
417178100	-143.916
417178200	-124.699
417178300	-141.568
417178400	-122.205
417178500	-141.187
417178600	-121.505
417178700	-148.707
417178800	-123.07
417178900	-143.419
417179000	-123.134
417179100	-144.661
417179200	-123.802
417179300	-141.464
417179400	-124.969
417179500	-148.255
417179600	-123.169
417179700	-156.568
417179800	-123.393
417179900	-145.988
417180000	-125.593
417180100	-141.058
417180200	-126.119
417180300	-147.956
417180400	-124.1
417180500	-143.206
417180600	-125.385
417180700	-140.604
417180800	-121.292
417180900	-143.121
417181000	-123.815
417181100	-154.956
417181200	-124.307
417181300	-143.928
417181400	-122.904
417181500	-147.547
417181600	-124.64
417181700	-148.769
417181800	-122.431
417181900	-142.874
417182000	-122.694
417182100	-138.717
417182200	-124.394
417182300	-154.928
417182400	-121.612
417182500	-148.257
417182600	-125.773
417182700	-139.292
417182800	-122.278
417182900	-145.791
417183000	-122.279
417183100	-142.907
417183200	-125.88
417183300	-147.513
417183400	-123.816
417183500	-147.934
417183600	-122.312
417183700	-151.184
417183800	-124.616
417183900	-144.166
417184000	-123.215
417184100	-142.106
417184200	-125.135
417184300	-144.623
417184400	-125.07
417184500	-142.64
417184600	-123.114
417184700	-143.682
417184800	-123.089
417184900	-146.937
417185000	-121.951
417185100	-146.113
417185200	-122.113
417185300	-143.469
417185400	-121.93
417185500	-146.439
417185600	-127.395
417185700	-148.503
417185800	-126.27
417185900	-158.372
417186000	-120.743
417186100	-144.119
417186200	-125.326
417186300	-145.012
417186400	-124.284
417186500	-131.427
417186600	-123.873
417186700	-143.952
417186800	-121.829
417186900	-149
417187000	-125.456
417187100	-136.437
417187200	-124.482
417187300	-153.519
417187400	-125.572
417187500	-145.816
417187600	-124.06
417187700	-141.108
417187800	-125.247
417187900	-151.034
417188000	-124.082
417188100	-145.666
417188200	-125.024
417188300	-141.177
417188400	-122.913
417188500	-154.166
417188600	-125.57
417188700	-140.046
417188800	-123.239
417188900	-153.026
417189000	-122.767
417189100	-143.091
417189200	-124.303
417189300	-138.492
417189400	-122.399
417189500	-139.828
417189600	-123.416
417189700	-147.787
417189800	-123.935
417189900	-143.863
417190000	-124.652
417190100	-137.322
417190200	-124.549
417190300	-145.832
417190400	-124.546
417190500	-137.642
417190600	-123.039
417190700	-142.901
417190800	-123.653
417190900	-137.073
417191000	-124.33
417191100	-140.927
417191200	-124.161
417191300	-138.218
417191400	-125.426
417191500	-139.857
417191600	-125.812
417191700	-145.115
417191800	-122.988
417191900	-141.249
417192000	-124.252
417192100	-145.739
417192200	-125.295
417192300	-138.829
417192400	-123.156
417192500	-143.366
417192600	-123.707
417192700	-141.076
417192800	-122.001
417192900	-143.116
417193000	-121.532
417193100	-153.43
417193200	-121.315
417193300	-149.092
417193400	-122.4
417193500	-142.746
417193600	-123.737
417193700	-137.888
417193800	-123.12
417193900	-139.161
417194000	-123.255
417194100	-142.772
417194200	-119.782
417194300	-144.406
417194400	-124.019
417194500	-139.654
417194600	-124.794
417194700	-142.009
417194800	-123.514
417194900	-172.889
417195000	-125.063
417195100	-143.877
417195200	-124.598
417195300	-137.59
417195400	-124.235
417195500	-146.618
417195600	-122.767
417195700	-142.314
417195800	-123.875
417195900	-142.17
417196000	-121.103
417196100	-142.49
417196200	-124.834
417196300	-143.139
417196400	-124.721
417196500	-142.417
417196600	-124.56
417196700	-154.375
417196800	-126.048
417196900	-149.68
417197000	-123.437
417197100	-142.028
417197200	-125.396
417197300	-150.627
417197400	-123.713
417197500	-148.302
417197600	-123.726
417197700	-161.139
417197800	-125.183
417197900	-137.457
417198000	-124.635
417198100	-144.339
417198200	-123.018
417198300	-149.723
417198400	-125.545
417198500	-153.059
417198600	-121.9
417198700	-148.339
417198800	-125.327
417198900	-146.686
417199000	-124.653
417199100	-141.41
417199200	-125.174
417199300	-141.786
417199400	-124.541
417199500	-142.023
417199600	-122.939
417199700	-140.472
417199800	-123.554
417199900	-141.671
417200000	-122.966
417200100	-158.804
417200200	-123.157
417200300	-143.701
417200400	-124.956
417200500	-136.957
417200600	-122.79
417200700	-156.811
417200800	-124.01
417200900	-146.257
417201000	-122.933
417201100	-146.776
417201200	-124.828
417201300	-151.091
417201400	-120.979
417201500	-150.715
417201600	-122.638
417201700	-154.3
417201800	-125.255
417201900	-142.758
417202000	-125.465
417202100	-152.122
417202200	-124.706
417202300	-139.917
417202400	-125.844
417202500	-143.616
417202600	-123.75
417202700	-143.365
417202800	-125.276
417202900	-152.892
417203000	-123.392
417203100	-141.621
417203200	-122.689
417203300	-141.838
417203400	-125.12
417203500	-145.774
417203600	-125.105
417203700	-146.847
417203800	-122.569
417203900	-136.88
417204000	-121.114
417204100	-142.633
417204200	-121.839
417204300	-150.4
417204400	-124.734
417204500	-156.869
417204600	-122.308
417204700	-152.582
417204800	-122.671
417204900	-144.973
417205000	-123.794
417205100	-142.103
417205200	-123.073
417205300	-139.86
417205400	-121.86
417205500	-151.488
417205600	-124.652
417205700	-141.132
417205800	-121.955
417205900	-146.367
417206000	-123.674
417206100	-136.787
417206200	-124.175
417206300	-139.209
417206400	-125.75
417206500	-146.531
417206600	-123.34
417206700	-141.398
417206800	-122.891
417206900	-145.622
417207000	-124.365
417207100	-153.446
417207200	-123.579
417207300	-149.928
417207400	-123.95
417207500	-146.404
417207600	-124.228
417207700	-147.784
417207800	-121.504
417207900	-147.668
417208000	-125.414
417208100	-146.943
417208200	-123.551
417208300	-147.735
417208400	-120.713
417208500	-144.529
417208600	-122.226
417208700	-144.346
417208800	-123.937
417208900	-141.722
417209000	-121.557
417209100	-143.971
417209200	-125.301
417209300	-133.686
417209400	-122.525
417209500	-148.185
417209600	-125.52
417209700	-143.335
417209800	-123.871
417209900	-142.104
417210000	-123.582
417210100	-155.83
417210200	-122.774
417210300	-143.085
417210400	-124.174
417210500	-150.295
417210600	-122.716
417210700	-143.79
417210800	-124.122
417210900	-144.748
417211000	-121.972
417211100	-140.652
417211200	-124.46
417211300	-144.706
417211400	-122.264
417211500	-137.628
417211600	-125.483
417211700	-144.955
417211800	-122.273
417211900	-142.249
417212000	-124.887
417212100	-149.964
417212200	-123.227
417212300	-145.538
417212400	-121.876
417212500	-141.953
417212600	-121.275
417212700	-145.69
417212800	-121.863
417212900	-155.093
417213000	-123.573
417213100	-142.867
417213200	-125.827
417213300	-140.006
417213400	-123.27
417213500	-149.568
417213600	-124.299
417213700	-152.603
417213800	-123.389
417213900	-137.978
417214000	-124.515
417214100	-138.011
417214200	-122.357
417214300	-146.688
417214400	-123.649
417214500	-145.916
417214600	-125.586
417214700	-147.708
417214800	-125.762
417214900	-142.076
417215000	-122.497
417215100	-142.9
417215200	-125.453
417215300	-151.148
417215400	-121.349
417215500	-149.412
417215600	-119.699
417215700	-153.293
417215800	-122.745
417215900	-147.348
417216000	-122.674
417216100	-144.121
417216200	-125.285
417216300	-149.587
417216400	-123.433
417216500	-142.119
417216600	-124.865
417216700	-140.062
417216800	-122.459
417216900	-144.377
417217000	-124.793
417217100	-147.71
417217200	-121.766
417217300	-145.748
417217400	-125.236
417217500	-139.416
417217600	-123.583
417217700	-142.361
417217800	-124.34
417217900	-143.24
417218000	-123.216
417218100	-140.401
417218200	-121.327
417218300	-134.798
417218400	-123.003
417218500	-140.279
417218600	-124.332
417218700	-152.758
417218800	-124.576
417218900	-151.388
417219000	-125.839
417219100	-147.096
417219200	-125.192
417219300	-146.575
417219400	-124.804
417219500	-150.342
417219600	-126.529
417219700	-149.472
417219800	-122.178
417219900	-153.426
417220000	-125.277
417220100	-153.089
417220200	-122.004
417220300	-138.053
417220400	-123.665
417220500	-141.324
417220600	-123.566
417220700	-142.701
417220800	-121.73
417220900	-156.227
417221000	-125.588
417221100	-153.119
417221200	-125.282
417221300	-148.123
417221400	-122.339
417221500	-144.7
417221600	-121.137
417221700	-154.555
417221800	-121.138
417221900	-138.897
417222000	-120.608
417222100	-142.825
417222200	-124.534
417222300	-153.446
417222400	-123.039
417222500	-140.026
417222600	-124.229
417222700	-137.504
417222800	-122.292
417222900	-140.807
417223000	-121.978
417223100	-164.605
417223200	-122.72
417223300	-140.829
417223400	-124.596
417223500	-145.611
417223600	-125.398
417223700	-150.52
417223800	-124.74
417223900	-142.968
417224000	-125.227
417224100	-146.123
417224200	-125.329
417224300	-146.974
417224400	-123.156
417224500	-144.471
417224600	-123.18
417224700	-134.266
417224800	-122.393
417224900	-153.648
417225000	-124.232
417225100	-143.952
417225200	-124.256
417225300	-140.486
417225400	-126.348
417225500	-148.702
417225600	-122.885
417225700	-141.092
417225800	-120.44
417225900	-142.505
417226000	-123.023
417226100	-139.095
417226200	-124.981
417226300	-145.503
417226400	-117.196
417226500	-139.889
417226600	-121.56
417226700	-137.749
417226800	-122.27
417226900	-151.809
417227000	-123.428
417227100	-138.75
417227200	-121.054
417227300	-143.815
417227400	-123.922
417227500	-140.624
417227600	-123.22
417227700	-140.599
417227800	-124.476
417227900	-149.383
417228000	-122.439
417228100	-139.965
417228200	-123.24
417228300	-154.654
417228400	-121.926
417228500	-142.136
417228600	-121.972
417228700	-158.672
417228800	-122.502
417228900	-134.874
417229000	-125.354
417229100	-143.265
417229200	-123.598
417229300	-142.359
417229400	-121.625
417229500	-135.927
417229600	-123.925
417229700	-144.926
417229800	-123.706
417229900	-152.214
417230000	-122.608
417230100	-142.88
417230200	-121.26
417230300	-137.22
417230400	-124.049
417230500	-152.721
417230600	-122.9
417230700	-154.232
417230800	-122.901
417230900	-137.201
417231000	-123.505
417231100	-137.076
417231200	-121.886
417231300	-140.356
417231400	-123.962
417231500	-142.606
417231600	-123.966
417231700	-145.321
417231800	-123.317
417231900	-141.768
417232000	-123.467
417232100	-145.338
417232200	-123.287
417232300	-139.583
417232400	-123.233
417232500	-142.724
417232600	-125.745
417232700	-142.377
417232800	-124.849
417232900	-140.76
417233000	-123.973
417233100	-144.892
417233200	-124.112
417233300	-142.057
417233400	-122.557
417233500	-141.407
417233600	-122.922
417233700	-134.998
417233800	-123.103
417233900	-136.492
417234000	-122.94
417234100	-150.465
417234200	-124.004
417234300	-139.244
417234400	-124.207
417234500	-143.046
417234600	-121.862
417234700	-142.201
417234800	-124.839
417234900	-147.401
417235000	-123.899
417235100	-136.181
417235200	-124.379
417235300	-158.321
417235400	-123.524
417235500	-146.993
417235600	-121.322
417235700	-155.631
417235800	-123.778
417235900	-154.845
417236000	-125.07
417236100	-148.132
417236200	-126.909
417236300	-144.559
417236400	-123.215
417236500	-148.17
417236600	-124.15
417236700	-138.098
417236800	-124.83
417236900	-139.123
417237000	-123.761
417237100	-151.387
417237200	-125.736
417237300	-143.149
417237400	-125.76
417237500	-145.665
417237600	-125.731
417237700	-143.496
417237800	-123.769
417237900	-151.24
417238000	-121.983
417238100	-137.012
417238200	-119.517
417238300	-146.488
417238400	-121.993
417238500	-142.257
417238600	-124.652
417238700	-142.625
417238800	-122.976
417238900	-145.991
417239000	-125.238
417239100	-141.26
417239200	-123.803
417239300	-142.04
417239400	-120.554
417239500	-152.658
417239600	-122.014
417239700	-152.519
417239800	-124.602
417239900	-144.48
417240000	-122.853
417240100	-141.042
417240200	-121.755
417240300	-153.276
417240400	-124.073
417240500	-140.738
417240600	-121.926
417240700	-146.225
417240800	-123.774
417240900	-147.689
417241000	-124.116
417241100	-140.926
417241200	-123.259
417241300	-145.41
417241400	-121.401
417241500	-143.004
417241600	-123.769
417241700	-141.283
417241800	-125.23
417241900	-156.395
417242000	-122.346
417242100	-146.478
417242200	-124.486
417242300	-147.632
417242400	-122.78
417242500	-148.625
417242600	-122.468
417242700	-138.17
417242800	-122.355
417242900	-158.82
417243000	-123.338
417243100	-143.09
417243200	-124.677
417243300	-154.702
417243400	-126.053
417243500	-147.73
417243600	-124.504
417243700	-138.794
417243800	-122.59
417243900	-146.166
417244000	-124.859
417244100	-151.166
417244200	-122.252
417244300	-144.993
417244400	-122.201
417244500	-154.981
417244600	-122.338
417244700	-150.277
417244800	-123.546
417244900	-145.479
417245000	-120.044
417245100	-147.62
417245200	-124.691
417245300	-151.673
417245400	-122.811
417245500	-161.403
417245600	-122.391
417245700	-145.635
417245800	-124.012
417245900	-153.67
417246000	-123.31
417246100	-147.584
417246200	-123.698
417246300	-141.611
417246400	-124.141
417246500	-156.841
417246600	-124.069
417246700	-144.186
417246800	-122.687
417246900	-139.052
417247000	-121.815
417247100	-142.203
417247200	-125.196
417247300	-152.156
417247400	-122.743
417247500	-149.787
417247600	-123.942
417247700	-153.071
417247800	-121.344
417247900	-146.033
417248000	-122.527
417248100	-141.505
417248200	-122.202
417248300	-141.202
417248400	-123.541
417248500	-138.655
417248600	-123.135
417248700	-138.42
417248800	-123.798
417248900	-137.048
417249000	-122.441
417249100	-149.188
417249200	-122.96
417249300	-146.05
417249400	-122.96
417249500	-151.363
417249600	-125.08
417249700	-148.267
417249800	-124.088
[truncated: 18,002 more rows]
