# Supplementary material for: Passive frequency comb generation at radiofrequency for ranging applications
Source: Nat Commun. 2024 Apr 2;15:2844. doi: 10.1038/s41467-024-46940-2 (PMC10987526; doi:10.1038/s41467-024-46940-2)
Supplement: Supplementary file 5 — Source Data [file 41467_2024_46940_MOESM5_ESM.zip › Figure3_Data/836_10MHz_-10_10dBm.xlsx]

## Sheet: Sheet1
frequency (Hz)	power (dBm)
417050000	-125.248
417050100	-145.656
417050200	-121.235
417050300	-142.591
417050400	-125.303
417050500	-141.28
417050600	-123.923
417050700	-147.754
417050800	-123.628
417050900	-140.665
417051000	-124.349
417051100	-142.887
417051200	-124.61
417051300	-163.095
417051400	-124.78
417051500	-136.517
417051600	-126.421
417051700	-146.815
417051800	-122.797
417051900	-139.775
417052000	-121.912
417052100	-146.266
417052200	-122.061
417052300	-142.323
417052400	-123.164
417052500	-147.373
417052600	-125.78
417052700	-145.421
417052800	-122.386
417052900	-143.528
417053000	-125.363
417053100	-147.235
417053200	-124.334
417053300	-144.094
417053400	-124.597
417053500	-136.434
417053600	-122.915
417053700	-147.563
417053800	-124.597
417053900	-146.583
417054000	-122.504
417054100	-154.389
417054200	-122.772
417054300	-140.347
417054400	-123.561
417054500	-152.962
417054600	-126.264
417054700	-145.106
417054800	-124.788
417054900	-144.631
417055000	-125.63
417055100	-146.101
417055200	-124.661
417055300	-151.998
417055400	-124.66
417055500	-138.539
417055600	-122.766
417055700	-146.786
417055800	-125.562
417055900	-151.109
417056000	-122.536
417056100	-151.624
417056200	-124.209
417056300	-142.537
417056400	-126.17
417056500	-146.501
417056600	-122.077
417056700	-145.519
417056800	-124.814
417056900	-146.923
417057000	-122.423
417057100	-148.132
417057200	-123.254
417057300	-147.803
417057400	-123.601
417057500	-150.285
417057600	-124.893
417057700	-144.765
417057800	-123.271
417057900	-146.513
417058000	-124
417058100	-148.154
417058200	-126.666
417058300	-142.444
417058400	-122.336
417058500	-152.775
417058600	-126.077
417058700	-143.431
417058800	-121.139
417058900	-150.238
417059000	-125.44
417059100	-149.7
417059200	-123.822
417059300	-139.633
417059400	-125.122
417059500	-157.538
417059600	-123.324
417059700	-145.908
417059800	-121.674
417059900	-149.107
417060000	-121.289
417060100	-142.495
417060200	-124.445
417060300	-144.774
417060400	-124.194
417060500	-158.406
417060600	-121.991
417060700	-152.713
417060800	-122.035
417060900	-143.963
417061000	-123.088
417061100	-158.157
417061200	-123.848
417061300	-149.599
417061400	-124.755
417061500	-140.071
417061600	-127.563
417061700	-147.387
417061800	-125.461
417061900	-148.647
417062000	-125.381
417062100	-141.136
417062200	-127.959
417062300	-151.119
417062400	-123.599
417062500	-142.411
417062600	-122.772
417062700	-153.494
417062800	-126.135
417062900	-157.877
417063000	-123.289
417063100	-138.312
417063200	-123.074
417063300	-145.379
417063400	-125.413
417063500	-154.1
417063600	-121.446
417063700	-142.492
417063800	-120.315
417063900	-147.459
417064000	-121.275
417064100	-161.115
417064200	-123.856
417064300	-137.983
417064400	-124.893
417064500	-144.579
417064600	-123.758
417064700	-143.037
417064800	-123.863
417064900	-150.381
417065000	-123.701
417065100	-153.292
417065200	-124.715
417065300	-150.453
417065400	-122.46
417065500	-144.8
417065600	-125.087
417065700	-137.094
417065800	-122.066
417065900	-142.802
417066000	-122.342
417066100	-145.794
417066200	-124.014
417066300	-154.961
417066400	-121.855
417066500	-136.214
417066600	-122.1
417066700	-152.649
417066800	-124.476
417066900	-148.479
417067000	-121.543
417067100	-146.509
417067200	-121.543
417067300	-140.195
417067400	-124.061
417067500	-149.402
417067600	-123.365
417067700	-145.949
417067800	-123.708
417067900	-146.285
417068000	-123.033
417068100	-146.125
417068200	-123.646
417068300	-151.065
417068400	-126.264
417068500	-155.113
417068600	-125.327
417068700	-144.45
417068800	-124.391
417068900	-144.006
417069000	-123.93
417069100	-144.043
417069200	-123.019
417069300	-136.029
417069400	-123.393
417069500	-135.801
417069600	-125.341
417069700	-145.197
417069800	-123.977
417069900	-140.376
417070000	-123.387
417070100	-142.485
417070200	-123.338
417070300	-144.833
417070400	-124.416
417070500	-145.133
417070600	-125.981
417070700	-140.844
417070800	-125.937
417070900	-143.74
417071000	-123.558
417071100	-142.19
417071200	-122.756
417071300	-150.296
417071400	-122.785
417071500	-142.865
417071600	-122.214
417071700	-150.267
417071800	-121.441
417071900	-143.48
417072000	-122.301
417072100	-145.762
417072200	-122.709
417072300	-150.908
417072400	-126.126
417072500	-145.681
417072600	-125.914
417072700	-155.361
417072800	-124.845
417072900	-145.232
417073000	-125.661
417073100	-144.601
417073200	-125.097
417073300	-143.21
417073400	-123.422
417073500	-145.291
417073600	-126.809
417073700	-148.966
417073800	-124.417
417073900	-138.904
417074000	-124.184
417074100	-142.314
417074200	-123.663
417074300	-161.903
417074400	-123.578
417074500	-147.022
417074600	-124.809
417074700	-145.999
417074800	-122.954
417074900	-149.157
417075000	-122.954
417075100	-142.294
417075200	-125.035
417075300	-139.326
417075400	-122.424
417075500	-158.74
417075600	-128.554
417075700	-144.113
417075800	-123.334
417075900	-142.102
417076000	-121.469
417076100	-156.914
417076200	-123.231
417076300	-144.839
417076400	-125.617
417076500	-149.915
417076600	-123.131
417076700	-144.231
417076800	-124.875
417076900	-147.796
417077000	-123.244
417077100	-143.836
417077200	-123.736
417077300	-152.524
417077400	-122.682
417077500	-144.924
417077600	-123.544
417077700	-141.135
417077800	-125.163
417077900	-148.58
417078000	-122.678
417078100	-140.531
417078200	-122.831
417078300	-146.024
417078400	-123.933
417078500	-156.554
417078600	-125.136
417078700	-160.638
417078800	-126.3
417078900	-160.063
417079000	-121.479
417079100	-147.412
417079200	-125.351
417079300	-143.554
417079400	-124.61
417079500	-141.944
417079600	-121.351
417079700	-145.66
417079800	-124.218
417079900	-139.679
417080000	-123.337
417080100	-151.386
417080200	-124.408
417080300	-154.761
417080400	-125.683
417080500	-140.343
417080600	-122.13
417080700	-141.68
417080800	-125.68
417080900	-146.505
417081000	-123.986
417081100	-149.002
417081200	-125.301
417081300	-140.634
417081400	-124.919
417081500	-136.813
417081600	-123.609
417081700	-154.524
417081800	-123.513
417081900	-141.668
417082000	-122.752
417082100	-141.488
417082200	-122.14
417082300	-143.664
417082400	-125.222
417082500	-158.105
417082600	-125.176
417082700	-145.753
417082800	-123.412
417082900	-143.501
417083000	-123.412
417083100	-146.668
417083200	-127.195
417083300	-147.526
417083400	-124.538
417083500	-143.421
417083600	-123.912
417083700	-155.231
417083800	-124.389
417083900	-144.259
417084000	-126.65
417084100	-139.501
417084200	-125.993
417084300	-162.749
417084400	-125.574
417084500	-144.549
417084600	-122.473
417084700	-144.462
417084800	-122.403
417084900	-140.463
417085000	-120.729
417085100	-142.981
417085200	-126.482
417085300	-144.179
417085400	-124.397
417085500	-143.556
417085600	-126.939
417085700	-143.526
417085800	-125.169
417085900	-140.123
417086000	-124.01
417086100	-143.756
417086200	-123.316
417086300	-138.209
417086400	-125.688
417086500	-138.7
417086600	-123.212
417086700	-141.055
417086800	-121.627
417086900	-140.326
417087000	-123.621
417087100	-162.783
417087200	-124.032
417087300	-151.315
417087400	-125.139
417087500	-136.981
417087600	-124.084
417087700	-146.055
417087800	-122.485
417087900	-148.602
417088000	-125.756
417088100	-148.631
417088200	-124.284
417088300	-145.952
417088400	-123.517
417088500	-142.703
417088600	-125.581
417088700	-151.112
417088800	-121.652
417088900	-135.957
417089000	-124.857
417089100	-145.118
417089200	-125.692
417089300	-154.137
417089400	-127.055
417089500	-140.789
417089600	-124.191
417089700	-150.363
417089800	-125.265
417089900	-137.418
417090000	-122.449
417090100	-148.058
417090200	-122.778
417090300	-150.923
417090400	-123.841
417090500	-138.072
417090600	-124.387
417090700	-146.978
417090800	-124.797
417090900	-151.673
417091000	-124.025
417091100	-141.218
417091200	-125.628
417091300	-146.469
417091400	-127.465
417091500	-147.135
417091600	-124.139
417091700	-150.566
417091800	-122.376
417091900	-153.601
417092000	-124.331
417092100	-148.532
417092200	-124.332
417092300	-149.001
417092400	-125.32
417092500	-151.634
417092600	-122.907
417092700	-152.532
417092800	-123.16
417092900	-146.532
417093000	-124.739
417093100	-135.919
417093200	-125.518
417093300	-145.15
417093400	-123.145
417093500	-150
417093600	-120.055
417093700	-152.146
417093800	-120.805
417093900	-141.906
417094000	-123.739
417094100	-150.584
417094200	-123.941
417094300	-137.684
417094400	-127.641
417094500	-147.503
417094600	-123.155
417094700	-145.674
417094800	-123.163
417094900	-143.4
417095000	-122.186
417095100	-142.162
417095200	-124.264
417095300	-150.921
417095400	-123.162
417095500	-140.066
417095600	-124.627
417095700	-142.032
417095800	-125.13
417095900	-147.539
417096000	-125.124
417096100	-145.259
417096200	-124.185
417096300	-144.913
417096400	-123.947
417096500	-144.697
417096600	-122.936
417096700	-149.718
417096800	-123.944
417096900	-145.309
417097000	-123.857
417097100	-135.075
417097200	-123.629
417097300	-153.765
417097400	-122.834
417097500	-140.604
417097600	-125.834
417097700	-136.918
417097800	-126.459
417097900	-143.071
417098000	-120.316
417098100	-160.136
417098200	-121.971
417098300	-139.758
417098400	-122.94
417098500	-147.786
417098600	-125.077
417098700	-143.919
417098800	-122.328
417098900	-133.26
417099000	-123.32
417099100	-146.918
417099200	-125.263
417099300	-149.252
417099400	-123.843
417099500	-145.87
417099600	-124.558
417099700	-149.863
417099800	-125.056
417099900	-152.884
417100000	-122.07
417100100	-149.976
417100200	-120.988
417100300	-149.592
417100400	-125.116
417100500	-148.658
417100600	-124.024
417100700	-165.599
417100800	-125.005
417100900	-143.711
417101000	-124.229
417101100	-145.132
417101200	-124.479
417101300	-149.117
417101400	-122.612
417101500	-142.629
417101600	-124.53
417101700	-142.959
417101800	-125.734
417101900	-145.281
417102000	-124.168
417102100	-143.517
417102200	-126.026
417102300	-143.196
417102400	-120.374
417102500	-141.495
417102600	-125.638
417102700	-143.82
417102800	-122.717
417102900	-172.094
417103000	-125.516
417103100	-142.53
417103200	-123.47
417103300	-146.203
417103400	-126.633
417103500	-142.436
417103600	-121.692
417103700	-141.346
417103800	-122.579
417103900	-153.251
417104000	-123.406
417104100	-138.616
417104200	-125.937
417104300	-139.985
417104400	-122.548
417104500	-156.117
417104600	-123.437
417104700	-145.961
417104800	-126.307
417104900	-146.199
417105000	-121.051
417105100	-144.847
417105200	-123.097
417105300	-141.398
417105400	-125.75
417105500	-152.808
417105600	-124.834
417105700	-150.708
417105800	-124.921
417105900	-140.969
417106000	-127.072
417106100	-150.457
417106200	-122.681
417106300	-140.602
417106400	-124.622
417106500	-137.376
417106600	-123.946
417106700	-139.662
417106800	-124.546
417106900	-145.992
417107000	-122.62
417107100	-152.792
417107200	-123.65
417107300	-149.207
417107400	-123.071
417107500	-141.541
417107600	-124.731
417107700	-163.065
417107800	-123.113
417107900	-145.807
417108000	-124.008
417108100	-140.023
417108200	-125.343
417108300	-149.109
417108400	-125.423
417108500	-164.675
417108600	-126.169
417108700	-151.177
417108800	-124.555
417108900	-146.768
417109000	-122.136
417109100	-136.385
417109200	-121.736
417109300	-140.809
417109400	-125.248
417109500	-140.488
417109600	-121.869
417109700	-153.123
417109800	-127.736
417109900	-143.648
417110000	-122.898
417110100	-141.543
417110200	-123.286
417110300	-141.515
417110400	-127.831
417110500	-151.738
417110600	-122.075
417110700	-144.977
417110800	-123.217
417110900	-147.788
417111000	-122.527
417111100	-146.636
417111200	-124.625
417111300	-146.183
417111400	-123.855
417111500	-143.141
417111600	-121.914
417111700	-147.491
417111800	-125.252
417111900	-145.983
417112000	-124.038
417112100	-153.528
417112200	-121.81
417112300	-142.227
417112400	-123.22
417112500	-145.309
417112600	-119.612
417112700	-140.808
417112800	-119.566
417112900	-146.671
417113000	-121.212
417113100	-139.562
417113200	-125.631
417113300	-143.16
417113400	-122.615
417113500	-144.588
417113600	-127.994
417113700	-149.374
417113800	-123.684
417113900	-138.319
417114000	-124.022
417114100	-150.149
417114200	-121.619
417114300	-140.433
417114400	-122.564
417114500	-152.911
417114600	-124.985
417114700	-143.809
417114800	-123.38
417114900	-145.627
417115000	-121.646
417115100	-147.538
417115200	-125.841
417115300	-141.713
417115400	-124.682
417115500	-144.081
417115600	-124.104
417115700	-160.327
417115800	-122.58
417115900	-144.868
417116000	-124.047
417116100	-143.928
417116200	-121.693
417116300	-148.377
417116400	-121.591
417116500	-169.287
417116600	-121.803
417116700	-138.753
417116800	-121.249
417116900	-147.187
417117000	-122.811
417117100	-141.34
417117200	-124.758
417117300	-142.234
417117400	-124.671
417117500	-149.549
417117600	-122.932
417117700	-143.093
417117800	-122.303
417117900	-143.894
417118000	-120.048
417118100	-147.094
417118200	-122.378
417118300	-145.966
417118400	-119.825
417118500	-152.005
417118600	-127.179
417118700	-145.917
417118800	-123.431
417118900	-145.254
417119000	-126.68
417119100	-149.59
417119200	-124.867
417119300	-141.479
417119400	-123.978
417119500	-148.828
417119600	-125.866
417119700	-141.574
417119800	-123.546
417119900	-137.341
417120000	-125.098
417120100	-158.042
417120200	-125.449
417120300	-147.649
417120400	-124.285
417120500	-148.953
417120600	-123.631
417120700	-138.56
417120800	-124.465
417120900	-139.159
417121000	-121.788
417121100	-145.858
417121200	-121.793
417121300	-145.601
417121400	-126.482
417121500	-146.738
417121600	-123.248
417121700	-136.488
417121800	-121.431
417121900	-142.086
417122000	-125.66
417122100	-147.941
417122200	-124.661
417122300	-141.536
417122400	-125.783
417122500	-146.273
417122600	-125.03
417122700	-146.333
417122800	-121.464
417122900	-149.323
417123000	-124.432
417123100	-142.945
417123200	-122.532
417123300	-139.807
417123400	-125.265
417123500	-142.668
417123600	-124.302
417123700	-135.943
417123800	-124.949
417123900	-143.186
417124000	-122.04
417124100	-139.097
417124200	-122.956
417124300	-146.801
417124400	-126.616
417124500	-145.327
417124600	-124.778
417124700	-149.924
417124800	-121.527
417124900	-145.194
417125000	-123.123
417125100	-142.771
417125200	-126.075
417125300	-145.005
417125400	-121.199
417125500	-138.761
417125600	-124.006
417125700	-136.407
417125800	-123.001
417125900	-157.947
417126000	-122.361
417126100	-155.397
417126200	-126.28
417126300	-149.021
417126400	-124.381
417126500	-145.81
417126600	-120.892
417126700	-144.739
417126800	-126.785
417126900	-144.079
417127000	-123.409
417127100	-145.12
417127200	-123.196
417127300	-140.53
417127400	-124.208
417127500	-147.985
417127600	-123.315
417127700	-138.771
417127800	-124.254
417127900	-143.507
417128000	-121.625
417128100	-140.415
417128200	-121.56
417128300	-146.044
417128400	-125.262
417128500	-145.718
417128600	-124.324
417128700	-141.299
417128800	-125.189
417128900	-144.989
417129000	-123.917
417129100	-158.495
417129200	-124.864
417129300	-151.969
417129400	-122.373
417129500	-148.023
417129600	-123.024
417129700	-145.523
417129800	-123.247
417129900	-143.75
417130000	-123.196
417130100	-143.573
417130200	-126.467
417130300	-142.408
417130400	-122.379
417130500	-155.816
417130600	-123.317
417130700	-141.352
417130800	-121.601
417130900	-146.722
417131000	-123.932
417131100	-140.06
417131200	-121.62
417131300	-144.826
417131400	-123.967
417131500	-139.322
417131600	-125.179
417131700	-133.442
417131800	-121.921
417131900	-142.383
417132000	-127.895
417132100	-148.023
417132200	-122.398
417132300	-142.587
417132400	-120.878
417132500	-143.992
417132600	-125.717
417132700	-140.994
417132800	-126.774
417132900	-149.137
417133000	-125.981
417133100	-154.451
417133200	-125.075
417133300	-147.524
417133400	-122.584
417133500	-149.964
417133600	-124.283
417133700	-156.168
417133800	-123.251
417133900	-143.166
417134000	-124.647
417134100	-149.474
417134200	-124.189
417134300	-140.965
417134400	-122.878
417134500	-143.589
417134600	-122.712
417134700	-141.968
417134800	-122.725
417134900	-141.002
417135000	-123.227
417135100	-135.252
417135200	-124.428
417135300	-146.887
417135400	-121.582
417135500	-145.654
417135600	-121.584
417135700	-148.695
417135800	-126.048
417135900	-146.753
417136000	-126.154
417136100	-148.863
417136200	-126.385
417136300	-153.373
417136400	-126.387
417136500	-154.427
417136600	-122.619
417136700	-140.665
417136800	-125.862
417136900	-157.198
417137000	-122.979
417137100	-156.605
417137200	-123.161
417137300	-142.375
417137400	-124.095
417137500	-145.047
417137600	-127.435
417137700	-145.684
417137800	-122.735
417137900	-153.622
417138000	-122.072
417138100	-160.302
417138200	-120.531
417138300	-142.214
417138400	-122.439
417138500	-155.384
417138600	-123.582
417138700	-144.763
417138800	-123.439
417138900	-139.175
417139000	-124.083
417139100	-142.887
417139200	-122.528
417139300	-143.732
417139400	-125.143
417139500	-147.764
417139600	-123.955
417139700	-137.553
417139800	-121.921
417139900	-141.484
417140000	-125.89
417140100	-136.346
417140200	-125.021
417140300	-149.15
417140400	-123.663
417140500	-148.083
417140600	-123.509
417140700	-147.569
417140800	-124.448
417140900	-148.836
417141000	-125.706
417141100	-141.016
417141200	-123.405
417141300	-143.373
417141400	-123.44
417141500	-147.35
417141600	-124.871
417141700	-148.031
417141800	-122.697
417141900	-138.624
417142000	-122.604
417142100	-143.076
417142200	-124.387
417142300	-145.931
417142400	-123.68
417142500	-153.465
417142600	-122.088
417142700	-150.896
417142800	-124.737
417142900	-150.592
417143000	-123.73
417143100	-134.678
417143200	-124.402
417143300	-145.087
417143400	-122.544
417143500	-152.152
417143600	-124.818
417143700	-146.642
417143800	-123.024
417143900	-150.419
417144000	-123.929
417144100	-155.931
417144200	-123.416
417144300	-144.503
417144400	-122.88
417144500	-142.26
417144600	-121.615
417144700	-147.858
417144800	-123.902
417144900	-148.342
417145000	-124.803
417145100	-144.757
417145200	-125.016
417145300	-145.529
417145400	-123.055
417145500	-156.403
417145600	-125.209
417145700	-139.741
417145800	-124.478
417145900	-150.028
417146000	-125.768
417146100	-145.194
417146200	-124.154
417146300	-151.839
417146400	-123.74
417146500	-144.023
417146600	-124.271
417146700	-140.906
417146800	-123.425
417146900	-140.275
417147000	-123.163
417147100	-151.939
417147200	-121.439
417147300	-142.997
417147400	-127.215
417147500	-139.709
417147600	-124.23
417147700	-140.389
417147800	-125.467
417147900	-155.334
417148000	-124.024
417148100	-149.453
417148200	-123.023
417148300	-151.838
417148400	-123.535
417148500	-158.896
417148600	-124.184
417148700	-145.278
417148800	-122.608
417148900	-140.183
417149000	-122.663
417149100	-144.777
417149200	-123.824
417149300	-139.345
417149400	-123.539
417149500	-142.917
417149600	-126.315
417149700	-138.804
417149800	-123.672
417149900	-142.975
417150000	-121.753
417150100	-144.003
417150200	-125.422
417150300	-149.124
417150400	-123.581
417150500	-137.405
417150600	-124.143
417150700	-151.467
417150800	-122.643
417150900	-144.864
417151000	-121.554
417151100	-135.3
417151200	-124.15
417151300	-138.39
417151400	-125.118
417151500	-139.715
417151600	-125.408
417151700	-148.059
417151800	-123.684
417151900	-150.928
417152000	-122.701
417152100	-146.019
417152200	-124.213
417152300	-152.423
417152400	-121.987
417152500	-144.216
417152600	-125.104
417152700	-147.226
417152800	-124.172
417152900	-149.715
417153000	-123.47
417153100	-145.89
417153200	-121.924
417153300	-153.385
417153400	-123.899
417153500	-154.708
417153600	-123.968
417153700	-138.631
417153800	-122.306
417153900	-147.527
417154000	-124.763
417154100	-137.424
417154200	-122.71
417154300	-146.193
417154400	-122.185
417154500	-143.713
417154600	-123.344
417154700	-140.952
417154800	-123.239
417154900	-144.965
417155000	-124.081
417155100	-145.379
417155200	-123.357
417155300	-140.387
417155400	-123.09
417155500	-158.635
417155600	-123.638
417155700	-139.056
417155800	-123.332
417155900	-134.14
417156000	-122.884
417156100	-142.136
417156200	-123.242
417156300	-139.098
417156400	-124.66
417156500	-143.554
417156600	-122.773
417156700	-160.215
417156800	-123.784
417156900	-146.252
417157000	-124.936
417157100	-144.504
417157200	-123.839
417157300	-138.068
417157400	-127.014
417157500	-135.55
417157600	-122.921
417157700	-138.725
417157800	-122.506
417157900	-150.13
417158000	-121.049
417158100	-155.765
417158200	-124.598
417158300	-157.296
417158400	-124.363
417158500	-137.37
417158600	-126.105
417158700	-141.198
417158800	-120.463
417158900	-144.566
417159000	-121.266
417159100	-144.66
417159200	-124.741
417159300	-169.12
417159400	-122.52
417159500	-143.439
417159600	-122.472
417159700	-143.772
417159800	-122.931
417159900	-152.456
417160000	-124.247
417160100	-142.961
417160200	-122.918
417160300	-147.108
417160400	-125.136
417160500	-152.038
417160600	-122.579
417160700	-143.403
417160800	-125.462
417160900	-163.369
417161000	-123.69
417161100	-148.329
417161200	-125.7
417161300	-143.169
417161400	-123.513
417161500	-143.725
417161600	-125.647
417161700	-143.254
417161800	-124.879
417161900	-151.587
417162000	-123.274
417162100	-134.486
417162200	-123.761
417162300	-145.502
417162400	-125.981
417162500	-152.28
417162600	-124.91
417162700	-150.069
417162800	-123.495
417162900	-152.109
417163000	-121.762
417163100	-143.175
417163200	-122.352
417163300	-138.145
417163400	-124.289
417163500	-139.189
417163600	-125.631
417163700	-140.658
417163800	-124.924
417163900	-141.832
417164000	-124.486
417164100	-142.014
417164200	-121.999
417164300	-142.973
417164400	-122.615
417164500	-149.758
417164600	-124.45
417164700	-147.994
417164800	-124.996
417164900	-142.82
417165000	-125.227
417165100	-144.636
417165200	-123.307
417165300	-144.406
417165400	-123.643
417165500	-143.848
417165600	-126.701
417165700	-148.58
417165800	-125.376
417165900	-155.962
417166000	-123.413
417166100	-138.252
417166200	-125.486
417166300	-141.788
417166400	-123.579
417166500	-143.244
417166600	-123.216
417166700	-148.978
417166800	-123.748
417166900	-149.828
417167000	-124.341
417167100	-138.195
417167200	-123.947
417167300	-152.884
417167400	-125.671
417167500	-146.546
417167600	-123.12
417167700	-141.548
417167800	-123.635
417167900	-146.401
417168000	-125.319
417168100	-153.875
417168200	-124.952
417168300	-145.507
417168400	-123.1
417168500	-137.292
417168600	-123.756
417168700	-134.594
417168800	-123.948
417168900	-147.274
417169000	-123.898
417169100	-151.144
417169200	-122.232
417169300	-143.272
417169400	-120.372
417169500	-144.092
417169600	-124.985
417169700	-138.324
417169800	-122.347
417169900	-146.874
417170000	-123.511
417170100	-140.664
417170200	-122.626
417170300	-154.49
417170400	-122.344
417170500	-140.069
417170600	-123.481
417170700	-144.815
417170800	-122.327
417170900	-150.088
417171000	-124.562
417171100	-141.524
417171200	-125.416
417171300	-144.427
417171400	-124.286
417171500	-145.883
417171600	-125.525
417171700	-149.544
417171800	-121.588
417171900	-137.317
417172000	-123.445
417172100	-146.826
417172200	-125.121
417172300	-138.875
417172400	-125.668
417172500	-150.629
417172600	-124.025
417172700	-139.957
417172800	-126.127
417172900	-151.43
417173000	-124.096
417173100	-137.932
417173200	-122.285
417173300	-141.371
417173400	-123.304
417173500	-144.644
417173600	-124.966
417173700	-141.48
417173800	-122.426
417173900	-148.121
417174000	-125.083
417174100	-145.071
417174200	-123.756
417174300	-159.767
417174400	-125.599
417174500	-157.512
417174600	-122.335
417174700	-139.429
417174800	-123.311
417174900	-145.384
417175000	-125.432
417175100	-141.034
417175200	-124.284
417175300	-151.783
417175400	-122.776
417175500	-146.934
417175600	-122.076
417175700	-158.153
417175800	-124.934
417175900	-139.47
417176000	-122.059
417176100	-139.388
417176200	-122.575
417176300	-148.321
417176400	-120.478
417176500	-135.329
417176600	-124.739
417176700	-141.12
417176800	-124.94
417176900	-141.498
417177000	-122.067
417177100	-139.004
417177200	-125.346
417177300	-149.387
417177400	-124.242
417177500	-151.072
417177600	-124.216
417177700	-146.757
417177800	-124.912
417177900	-141.693
417178000	-124.145
417178100	-147.586
417178200	-122.292
417178300	-149.848
417178400	-123.737
417178500	-143.257
417178600	-123.581
417178700	-140.682
417178800	-125.561
417178900	-148.902
417179000	-122.934
417179100	-148.533
417179200	-125.916
417179300	-158.372
417179400	-123.51
417179500	-149.285
417179600	-121.563
417179700	-155.158
417179800	-124.096
417179900	-144.121
417180000	-124.237
417180100	-141.678
417180200	-124.494
417180300	-149.363
417180400	-123.517
417180500	-136.37
417180600	-123.991
417180700	-148.618
417180800	-127.357
417180900	-145.613
417181000	-123.47
417181100	-137.86
417181200	-124.021
417181300	-147.835
417181400	-127.256
417181500	-145.388
417181600	-122.981
417181700	-134.596
417181800	-123.5
417181900	-144.969
417182000	-126.179
417182100	-142.036
417182200	-125.516
417182300	-151.365
417182400	-122.564
417182500	-146.724
417182600	-122.894
417182700	-145.905
417182800	-122.301
417182900	-143.089
417183000	-124.477
417183100	-136.144
417183200	-123.684
417183300	-148.506
417183400	-124.804
417183500	-143.158
417183600	-122.929
417183700	-143.232
417183800	-123.074
417183900	-142.592
417184000	-125.985
417184100	-150.706
417184200	-125.595
417184300	-144.914
417184400	-122.157
417184500	-147.373
417184600	-123.22
417184700	-140.244
417184800	-122.12
417184900	-153.938
417185000	-125.167
417185100	-148.927
417185200	-124.205
417185300	-148.964
417185400	-125.143
417185500	-148.993
417185600	-124.921
417185700	-147.161
417185800	-123.817
417185900	-145.215
417186000	-126.191
417186100	-145.217
417186200	-126.334
417186300	-147.105
417186400	-123.897
417186500	-139.858
417186600	-125.057
417186700	-141.809
417186800	-124.622
417186900	-150.356
417187000	-123.405
417187100	-141.319
417187200	-122.477
417187300	-147.261
417187400	-122.719
417187500	-135.292
417187600	-125.642
417187700	-150.789
417187800	-125.215
417187900	-145.727
417188000	-122.722
417188100	-139.39
417188200	-123.036
417188300	-145.538
417188400	-123.499
417188500	-146.65
417188600	-124.394
417188700	-141.712
417188800	-124.919
417188900	-138.062
417189000	-123.431
417189100	-153.102
417189200	-125.081
417189300	-139.289
417189400	-120.307
417189500	-142.108
417189600	-123.944
417189700	-145.383
417189800	-125.698
417189900	-145.39
417190000	-122.545
417190100	-144.009
417190200	-123.285
417190300	-149.216
417190400	-122.932
417190500	-139.301
417190600	-123.578
417190700	-146.108
417190800	-122.17
417190900	-145.575
417191000	-123.989
417191100	-142.03
417191200	-122.541
417191300	-151.755
417191400	-122.701
417191500	-142.404
417191600	-123.255
417191700	-147.022
417191800	-124.188
417191900	-143.426
417192000	-124.835
417192100	-152.318
417192200	-123.955
417192300	-150.685
417192400	-124.996
417192500	-134.283
417192600	-122.977
417192700	-153.155
417192800	-121.741
417192900	-162.791
417193000	-124.48
417193100	-137.037
417193200	-124.223
417193300	-144.013
417193400	-123.968
417193500	-146.433
417193600	-122.707
417193700	-143.572
417193800	-122.715
417193900	-154.835
417194000	-124.053
417194100	-146.376
417194200	-129.14
417194300	-145.532
417194400	-122.833
417194500	-144.188
417194600	-124.463
417194700	-150.135
417194800	-123.353
417194900	-150.081
417195000	-124.215
417195100	-148.918
417195200	-124.584
417195300	-138.123
417195400	-123.764
417195500	-135.685
417195600	-124.731
417195700	-148.617
417195800	-126.161
417195900	-146.718
417196000	-123.266
417196100	-146.034
417196200	-123.282
417196300	-145.832
417196400	-121.71
417196500	-153.763
417196600	-124.75
417196700	-137.634
417196800	-125.092
417196900	-160.588
417197000	-124.75
417197100	-141.859
417197200	-123.236
417197300	-150.176
417197400	-126.238
417197500	-142.138
417197600	-125.79
417197700	-139.75
417197800	-123.78
417197900	-144.754
417198000	-122.917
417198100	-142.576
417198200	-124.476
417198300	-139.151
417198400	-124.696
417198500	-145.357
417198600	-123.264
417198700	-146.119
417198800	-125.297
417198900	-140.688
417199000	-125.228
417199100	-151.598
417199200	-127.612
417199300	-161.543
417199400	-124.78
417199500	-147.754
417199600	-124.789
417199700	-155.739
417199800	-121.977
417199900	-141.068
417200000	-124
417200100	-140.225
417200200	-124.007
417200300	-153.397
417200400	-121.885
417200500	-156.546
417200600	-121.302
417200700	-143.584
417200800	-123.715
417200900	-140.972
417201000	-122.907
417201100	-151.89
417201200	-122.923
417201300	-138.772
417201400	-123.903
417201500	-149.854
417201600	-124.131
417201700	-141.295
417201800	-122.667
417201900	-142.933
417202000	-124.296
417202100	-150.501
417202200	-121.189
417202300	-152.047
417202400	-125.461
417202500	-152.037
417202600	-120.768
417202700	-152.318
417202800	-120.768
417202900	-144.8
417203000	-128.683
417203100	-147.689
417203200	-124.087
417203300	-139.283
417203400	-122.267
417203500	-139.335
417203600	-122.923
417203700	-136.416
417203800	-121.723
417203900	-147.963
417204000	-122.471
417204100	-146.828
417204200	-126.72
417204300	-152.125
417204400	-124.324
417204500	-148.703
417204600	-125.14
417204700	-144.979
417204800	-120.542
417204900	-139.149
417205000	-121.968
417205100	-147.373
417205200	-126.367
417205300	-151.179
417205400	-123.193
417205500	-145.168
417205600	-124.077
417205700	-148.448
417205800	-125.376
417205900	-154.094
417206000	-126.702
417206100	-143.928
417206200	-124.612
417206300	-157.963
417206400	-123.888
417206500	-164
417206600	-126.293
417206700	-146.546
417206800	-123.237
417206900	-140.895
417207000	-124.978
417207100	-145.998
417207200	-123.508
417207300	-158.523
417207400	-123.642
417207500	-144.173
417207600	-125.486
417207700	-148.179
417207800	-125.869
417207900	-149.171
417208000	-124.078
417208100	-132.716
417208200	-124.548
417208300	-143.848
417208400	-123.755
417208500	-145.607
417208600	-124.214
417208700	-146.609
417208800	-123.316
417208900	-141.641
417209000	-123.119
417209100	-144.116
417209200	-124.095
417209300	-143.931
417209400	-122.272
417209500	-135.525
417209600	-125.499
417209700	-148.925
417209800	-122.449
417209900	-147.599
417210000	-126.732
417210100	-139.766
417210200	-124.06
417210300	-155.812
417210400	-124.403
417210500	-147.574
417210600	-123.394
417210700	-150.054
417210800	-123.14
417210900	-141.021
417211000	-123.789
417211100	-156.116
417211200	-124.856
417211300	-150.22
417211400	-124.022
417211500	-142.651
417211600	-124.002
417211700	-150.174
417211800	-125.534
417211900	-147.423
417212000	-121.234
417212100	-139.451
417212200	-123.893
417212300	-153.278
417212400	-122.479
417212500	-156.282
417212600	-124.603
417212700	-137.471
417212800	-123.917
417212900	-148.125
417213000	-123.973
417213100	-146.092
417213200	-123.724
417213300	-141.428
417213400	-122.983
417213500	-137.12
417213600	-124.454
417213700	-147.201
417213800	-120.306
417213900	-147.574
417214000	-123.283
417214100	-142.741
417214200	-122.676
417214300	-148.296
417214400	-120.511
417214500	-148.265
417214600	-124.144
417214700	-141.777
417214800	-122.857
417214900	-139.795
417215000	-123.263
417215100	-153.528
417215200	-122.967
417215300	-146.759
417215400	-121.287
417215500	-144.049
417215600	-120.643
417215700	-138.972
417215800	-122.823
417215900	-145.029
417216000	-121.896
417216100	-139.283
417216200	-125.012
417216300	-144.579
417216400	-124.294
417216500	-144.567
417216600	-122.985
417216700	-148.26
417216800	-121.318
417216900	-163.676
417217000	-122.64
417217100	-139.255
417217200	-123.729
417217300	-155.059
417217400	-124.026
417217500	-159.731
417217600	-124.387
417217700	-146.997
417217800	-124.708
417217900	-151.274
417218000	-124.426
417218100	-141.867
417218200	-120.628
417218300	-151.019
417218400	-124.941
417218500	-143.809
417218600	-124.045
417218700	-152.011
417218800	-122.985
417218900	-161.487
417219000	-121.196
417219100	-146.89
417219200	-127.258
417219300	-144.553
417219400	-123.903
417219500	-137.416
417219600	-126.644
417219700	-138.784
417219800	-123.442
417219900	-137.338
417220000	-125.853
417220100	-142.213
417220200	-121.209
417220300	-138.578
417220400	-123.273
417220500	-145.972
417220600	-123.821
417220700	-144.83
417220800	-124.186
417220900	-142.835
417221000	-123.231
417221100	-140.788
417221200	-124.805
417221300	-139.908
417221400	-123.667
417221500	-141.108
417221600	-124.626
417221700	-143.66
417221800	-124.512
417221900	-178.418
417222000	-124.683
417222100	-139.378
417222200	-123.422
417222300	-152.601
417222400	-122.139
417222500	-137.527
417222600	-122.809
417222700	-142.449
417222800	-123.574
417222900	-155.444
417223000	-125.063
417223100	-139.031
417223200	-126.054
417223300	-141.125
417223400	-124.746
417223500	-148.526
417223600	-123.823
417223700	-168.68
417223800	-124.772
417223900	-152.463
417224000	-123.485
417224100	-143.031
417224200	-125.065
417224300	-159.337
417224400	-126.988
417224500	-138.902
417224600	-125.034
417224700	-141.379
417224800	-123.057
417224900	-143.733
417225000	-121.076
417225100	-150.628
417225200	-122.833
417225300	-153.81
417225400	-120.949
417225500	-142.105
417225600	-122.434
417225700	-138.887
417225800	-123.772
417225900	-165.47
417226000	-123.415
417226100	-144.591
417226200	-122.134
417226300	-150.714
417226400	-124.391
417226500	-160.441
417226600	-122.454
417226700	-150.592
417226800	-123.234
417226900	-147.645
417227000	-122.17
417227100	-145.284
417227200	-124.172
417227300	-144.082
417227400	-125.056
417227500	-148.523
417227600	-123.131
417227700	-155.225
417227800	-124.543
417227900	-138.739
417228000	-124.879
417228100	-152.425
417228200	-124.82
417228300	-144.461
417228400	-127.384
417228500	-146.047
417228600	-125.226
417228700	-154.348
417228800	-121.427
417228900	-154.595
417229000	-125.714
417229100	-149.074
417229200	-124.309
417229300	-145.571
417229400	-125.459
417229500	-153.409
417229600	-123.842
417229700	-146.699
417229800	-123.713
417229900	-149.337
417230000	-124.556
417230100	-138.862
417230200	-122.12
417230300	-149.401
417230400	-123.976
417230500	-138.547
417230600	-124.658
417230700	-141.915
417230800	-125.522
417230900	-149.035
417231000	-124.338
417231100	-154.844
417231200	-121.784
417231300	-141.521
417231400	-122.188
417231500	-153.364
417231600	-126.136
417231700	-160.944
417231800	-122.179
417231900	-135.901
417232000	-124.416
417232100	-139.95
417232200	-120.136
417232300	-148.637
417232400	-124.52
417232500	-138.376
417232600	-123.509
417232700	-161.423
417232800	-122.834
417232900	-150.551
417233000	-124.496
417233100	-137.483
417233200	-121.977
417233300	-145.654
417233400	-124.602
417233500	-140.46
417233600	-120.652
417233700	-149.579
417233800	-124.987
417233900	-138.329
417234000	-122.805
417234100	-144.949
417234200	-123.188
417234300	-147.688
417234400	-120.909
417234500	-135.499
417234600	-124.984
417234700	-137.838
417234800	-124.044
417234900	-156.442
417235000	-125.526
417235100	-147.189
417235200	-123.433
417235300	-143.121
417235400	-123.366
417235500	-137.77
417235600	-124.013
417235700	-140.381
417235800	-122.71
417235900	-140.901
417236000	-126.576
417236100	-136.221
417236200	-121.757
417236300	-136.216
417236400	-122.745
417236500	-144.577
417236600	-127.011
417236700	-142.354
417236800	-125.041
417236900	-147.152
417237000	-124.622
417237100	-136.257
417237200	-125.778
417237300	-144.461
417237400	-125.442
417237500	-139.168
417237600	-124.584
417237700	-141.268
417237800	-123.4
417237900	-151.657
417238000	-120.017
417238100	-138.915
417238200	-123.676
417238300	-157.66
417238400	-124.516
417238500	-142.104
417238600	-124.96
417238700	-144.966
417238800	-122.298
417238900	-143.396
417239000	-122.644
417239100	-147.503
417239200	-124.347
417239300	-143.354
417239400	-123.019
417239500	-140.107
417239600	-123.724
417239700	-154.089
417239800	-124.674
417239900	-148.382
417240000	-123.2
417240100	-166.475
417240200	-123.803
417240300	-136.577
417240400	-127.176
417240500	-143.832
417240600	-126.573
417240700	-149.128
417240800	-126.508
417240900	-143.597
417241000	-125.176
417241100	-144.859
417241200	-123.13
417241300	-142.08
417241400	-123.272
417241500	-145.308
417241600	-122.291
417241700	-139.547
417241800	-123.438
417241900	-139.06
417242000	-125.09
417242100	-145.568
417242200	-124.118
417242300	-143.491
417242400	-123.612
417242500	-137.465
417242600	-122.426
417242700	-142.126
417242800	-124.213
417242900	-134.472
417243000	-123.14
417243100	-139.17
417243200	-121.525
417243300	-160.053
417243400	-123.661
417243500	-146.898
417243600	-124.442
417243700	-138.607
417243800	-125.321
417243900	-133.962
417244000	-121.86
417244100	-140.523
417244200	-123.254
417244300	-153.411
417244400	-125.724
417244500	-144.319
417244600	-123.611
417244700	-151.782
417244800	-122.045
417244900	-149.422
417245000	-124.939
417245100	-144.538
417245200	-121.137
417245300	-148.862
417245400	-119.968
417245500	-131.54
417245600	-125.632
417245700	-146.429
417245800	-124.311
417245900	-140.797
417246000	-123.948
417246100	-144.231
417246200	-122.817
417246300	-137.74
417246400	-122.911
417246500	-143.089
417246600	-121.569
417246700	-141.731
417246800	-121.088
417246900	-145.895
417247000	-124.215
417247100	-148.751
417247200	-122.094
417247300	-141.889
417247400	-125.529
417247500	-152.073
417247600	-126.415
417247700	-146.471
417247800	-121.779
417247900	-145.577
417248000	-126.431
417248100	-144.377
417248200	-123.518
417248300	-140.019
417248400	-125.245
417248500	-143.361
417248600	-123.307
417248700	-150.633
417248800	-123.026
417248900	-140.085
417249000	-125.579
417249100	-141.988
417249200	-122.81
417249300	-140.706
417249400	-124.457
417249500	-139.744
417249600	-124.124
417249700	-143.518
417249800	-122.411
[truncated: 18,002 more rows]
