# Supplementary material for: Passive frequency comb generation at radiofrequency for ranging applications
Source: Nat Commun. 2024 Apr 2;15:2844. doi: 10.1038/s41467-024-46940-2 (PMC10987526; doi:10.1038/s41467-024-46940-2)
Supplement: Supplementary file 5 — Source Data [file 41467_2024_46940_MOESM5_ESM.zip › Figure3_Data/836_10MHz_-10_20dBm.xlsx]

## Sheet: Sheet1
frequency (Hz)	power (dBm)
417050000	-123.532
417050100	-136.253
417050200	-125.743
417050300	-145.811
417050400	-123.299
417050500	-147.373
417050600	-122.891
417050700	-143.952
417050800	-124.84
417050900	-140.176
417051000	-125.374
417051100	-141.293
417051200	-125.605
417051300	-136.246
417051400	-125.891
417051500	-136.374
417051600	-125.606
417051700	-142.305
417051800	-125.621
417051900	-150.06
417052000	-123.831
417052100	-144.455
417052200	-124.077
417052300	-142.321
417052400	-125.422
417052500	-155.456
417052600	-125.223
417052700	-139.69
417052800	-126.567
417052900	-160.797
417053000	-123.08
417053100	-135.955
417053200	-123.009
417053300	-139.464
417053400	-121.909
417053500	-143.872
417053600	-123.144
417053700	-151.726
417053800	-122.736
417053900	-141.142
417054000	-125.271
417054100	-147.186
417054200	-123.385
417054300	-144.076
417054400	-123.419
417054500	-140.315
417054600	-124.33
417054700	-146.697
417054800	-123.778
417054900	-144.866
417055000	-125.219
417055100	-144.672
417055200	-124.358
417055300	-151.18
417055400	-121.612
417055500	-149.821
417055600	-123.977
417055700	-137.708
417055800	-125.281
417055900	-141.047
417056000	-123.125
417056100	-139.236
417056200	-123.295
417056300	-142.743
417056400	-123.216
417056500	-142.018
417056600	-123.951
417056700	-138.844
417056800	-123.318
417056900	-150.625
417057000	-122.886
417057100	-150.85
417057200	-123.206
417057300	-135.162
417057400	-123.942
417057500	-145.395
417057600	-123.802
417057700	-139.024
417057800	-122.456
417057900	-141.64
417058000	-123.062
417058100	-151.178
417058200	-124.633
417058300	-145.65
417058400	-123.492
417058500	-141.894
417058600	-125.766
417058700	-160.487
417058800	-124.975
417058900	-144.375
417059000	-121.027
417059100	-144.368
417059200	-122.229
417059300	-140.063
417059400	-122.53
417059500	-141.236
417059600	-122.782
417059700	-147.971
417059800	-124.416
417059900	-137.718
417060000	-123.758
417060100	-139.819
417060200	-124.708
417060300	-149.099
417060400	-125.292
417060500	-133.478
417060600	-122.885
417060700	-162.772
417060800	-121.764
417060900	-139.043
417061000	-124.781
417061100	-139.383
417061200	-122.937
417061300	-145.733
417061400	-122.844
417061500	-136.853
417061600	-126.116
417061700	-152.632
417061800	-123.35
417061900	-132.743
417062000	-124.182
417062100	-152.97
417062200	-123.304
417062300	-145.081
417062400	-124.012
417062500	-156.002
417062600	-124.365
417062700	-148.173
417062800	-122.134
417062900	-142.038
417063000	-124.823
417063100	-144.514
417063200	-121.8
417063300	-140.485
417063400	-124.313
417063500	-146.275
417063600	-124.049
417063700	-148.941
417063800	-123.149
417063900	-156.22
417064000	-122.701
417064100	-137.432
417064200	-125.899
417064300	-140.381
417064400	-124.244
417064500	-146.815
417064600	-121.635
417064700	-130.9
417064800	-122.455
417064900	-144.486
417065000	-126.396
417065100	-150.666
417065200	-124.078
417065300	-145.548
417065400	-123.38
417065500	-136.267
417065600	-123.557
417065700	-140.219
417065800	-125.467
417065900	-135.018
417066000	-123.859
417066100	-144.292
417066200	-124.144
417066300	-147.745
417066400	-124.789
417066500	-139.326
417066600	-123.678
417066700	-142.839
417066800	-125.725
417066900	-140.701
417067000	-121.71
417067100	-153.503
417067200	-124.759
417067300	-137.175
417067400	-125.407
417067500	-151.234
417067600	-123.653
417067700	-150.266
417067800	-123.797
417067900	-144.853
417068000	-123.824
417068100	-146.427
417068200	-122.519
417068300	-147.015
417068400	-125.649
417068500	-138.398
417068600	-125.34
417068700	-148.597
417068800	-124.143
417068900	-145.546
417069000	-125.861
417069100	-143.602
417069200	-124.42
417069300	-139.447
417069400	-122.318
417069500	-146.179
417069600	-124.222
417069700	-141.317
417069800	-126.088
417069900	-160.448
417070000	-122.649
417070100	-147.819
417070200	-122.614
417070300	-139.444
417070400	-123.427
417070500	-144.609
417070600	-123.231
417070700	-139.474
417070800	-123.323
417070900	-149.911
417071000	-124.125
417071100	-151.945
417071200	-122.686
417071300	-140.824
417071400	-122.943
417071500	-152.249
417071600	-122.493
417071700	-145.297
417071800	-122.956
417071900	-143.749
417072000	-122.922
417072100	-141.779
417072200	-123.061
417072300	-144.171
417072400	-119.891
417072500	-140.509
417072600	-125.061
417072700	-137.2
417072800	-123.402
417072900	-146.194
417073000	-122.404
417073100	-146.99
417073200	-127.095
417073300	-151.142
417073400	-126.228
417073500	-149.651
417073600	-126.229
417073700	-139.498
417073800	-125.414
417073900	-157.184
417074000	-124.926
417074100	-148.352
417074200	-123.874
417074300	-149.263
417074400	-124.308
417074500	-152.049
417074600	-122.182
417074700	-145.481
417074800	-124.663
417074900	-144.19
417075000	-126.225
417075100	-145.017
417075200	-125.051
417075300	-143.102
417075400	-124.853
417075500	-139.759
417075600	-122.254
417075700	-137.677
417075800	-125.891
417075900	-145.049
417076000	-123.553
417076100	-138.021
417076200	-125.527
417076300	-145.782
417076400	-125.779
417076500	-154.352
417076600	-125.843
417076700	-148.441
417076800	-126.216
417076900	-135.994
417077000	-124.665
417077100	-161.189
417077200	-127.027
417077300	-139.806
417077400	-124.823
417077500	-142.716
417077600	-124.16
417077700	-146.089
417077800	-123.315
417077900	-145.824
417078000	-126.764
417078100	-150.509
417078200	-124.928
417078300	-137.609
417078400	-121.779
417078500	-142.699
417078600	-124.745
417078700	-151.779
417078800	-122.102
417078900	-146.299
417079000	-123.712
417079100	-142.548
417079200	-125.914
417079300	-142.596
417079400	-121.14
417079500	-142.586
417079600	-120.869
417079700	-147.312
417079800	-122.792
417079900	-149.431
417080000	-126.592
417080100	-146.076
417080200	-124.81
417080300	-149.232
417080400	-123.476
417080500	-135.218
417080600	-125.984
417080700	-150.274
417080800	-125.187
417080900	-144.351
417081000	-123.377
417081100	-144.929
417081200	-124.287
417081300	-147.483
417081400	-122.233
417081500	-152.563
417081600	-125.741
417081700	-147.3
417081800	-123.103
417081900	-141.805
417082000	-124.017
417082100	-151.661
417082200	-125.514
417082300	-139.935
417082400	-126.128
417082500	-143.594
417082600	-122.385
417082700	-159.565
417082800	-123.569
417082900	-145.07
417083000	-124.752
417083100	-145.827
417083200	-123.247
417083300	-153.76
417083400	-124.835
417083500	-139.406
417083600	-124.527
417083700	-144.734
417083800	-127.081
417083900	-150.849
417084000	-124.861
417084100	-148.408
417084200	-122.001
417084300	-159.196
417084400	-122.645
417084500	-148.725
417084600	-123.922
417084700	-160.931
417084800	-126.168
417084900	-139.608
417085000	-125.644
417085100	-145.481
417085200	-121.681
417085300	-138.33
417085400	-123.407
417085500	-143.114
417085600	-123.276
417085700	-149.336
417085800	-127.224
417085900	-143.021
417086000	-125.826
417086100	-149.087
417086200	-123.437
417086300	-145.124
417086400	-125.136
417086500	-141.033
417086600	-123.524
417086700	-142.139
417086800	-123.085
417086900	-139.393
417087000	-123.584
417087100	-142.723
417087200	-124.242
417087300	-150.345
417087400	-125.665
417087500	-147.357
417087600	-121.653
417087700	-159.456
417087800	-121.66
417087900	-139.108
417088000	-122.22
417088100	-148.4
417088200	-124.936
417088300	-147.356
417088400	-121.97
417088500	-141.337
417088600	-127.087
417088700	-147.862
417088800	-123.967
417088900	-139.479
417089000	-120.972
417089100	-140.768
417089200	-122.519
417089300	-147.536
417089400	-124.407
417089500	-139.257
417089600	-124.015
417089700	-140.903
417089800	-121.498
417089900	-140.892
417090000	-121.952
417090100	-152.392
417090200	-126.196
417090300	-152.238
417090400	-122.627
417090500	-141.027
417090600	-124.305
417090700	-144.946
417090800	-123.201
417090900	-148.775
417091000	-123.225
417091100	-143.326
417091200	-125.563
417091300	-144.662
417091400	-125.629
417091500	-144.449
417091600	-125.708
417091700	-145.54
417091800	-125.112
417091900	-144.859
417092000	-123.062
417092100	-142.799
417092200	-124.875
417092300	-152.394
417092400	-124.278
417092500	-145.16
417092600	-124.313
417092700	-144.5
417092800	-123.094
417092900	-147.71
417093000	-124.242
417093100	-140.368
417093200	-124.923
417093300	-141.51
417093400	-124.16
417093500	-144.995
417093600	-123.105
417093700	-150.685
417093800	-121.682
417093900	-143.543
417094000	-126.336
417094100	-153.748
417094200	-123.455
417094300	-139.536
417094400	-124.893
417094500	-147.176
417094600	-123.141
417094700	-140.918
417094800	-124.533
417094900	-142.753
417095000	-125.421
417095100	-147.765
417095200	-123.61
417095300	-133.47
417095400	-123.435
417095500	-154.209
417095600	-123.931
417095700	-140.561
417095800	-125.787
417095900	-159.27
417096000	-125.17
417096100	-148.21
417096200	-125.504
417096300	-143.788
417096400	-124.774
417096500	-138.588
417096600	-124.741
417096700	-143.863
417096800	-125.129
417096900	-155.531
417097000	-125.608
417097100	-144.146
417097200	-123.005
417097300	-153.346
417097400	-122.499
417097500	-142.925
417097600	-124.114
417097700	-152.675
417097800	-127.883
417097900	-149.55
417098000	-121.505
417098100	-136.131
417098200	-120.361
417098300	-151.108
417098400	-123.675
417098500	-134.255
417098600	-124.884
417098700	-148.113
417098800	-123.904
417098900	-147.734
417099000	-125.831
417099100	-139.116
417099200	-126.3
417099300	-138.16
417099400	-123.483
417099500	-143.77
417099600	-123.148
417099700	-143.097
417099800	-122.442
417099900	-145.268
417100000	-126.168
417100100	-145.411
417100200	-123.911
417100300	-143.766
417100400	-123.974
417100500	-144.184
417100600	-122.924
417100700	-148.565
417100800	-124.181
417100900	-142.354
417101000	-122.567
417101100	-147.206
417101200	-125.643
417101300	-144.378
417101400	-124.179
417101500	-137.876
417101600	-125.057
417101700	-144.101
417101800	-121.568
417101900	-148.265
417102000	-125.322
417102100	-166.975
417102200	-122.364
417102300	-143.98
417102400	-125.481
417102500	-140.248
417102600	-127.261
417102700	-158.4
417102800	-125.625
417102900	-139.723
417103000	-123.552
417103100	-160.217
417103200	-121.083
417103300	-149.364
417103400	-126.959
417103500	-156.088
417103600	-122.771
417103700	-150.331
417103800	-124.394
417103900	-139.013
417104000	-124.379
417104100	-138.125
417104200	-124.927
417104300	-154.45
417104400	-123.556
417104500	-144.165
417104600	-125.744
417104700	-146.352
417104800	-126.213
417104900	-149.485
417105000	-123.754
417105100	-140.526
417105200	-123.968
417105300	-142.979
417105400	-124.047
417105500	-146.253
417105600	-123.69
417105700	-160.043
417105800	-123.38
417105900	-146.371
417106000	-123.125
417106100	-142.81
417106200	-122.393
417106300	-152.021
417106400	-125.416
417106500	-137.669
417106600	-124.498
417106700	-137.107
417106800	-122.031
417106900	-141.006
417107000	-122.413
417107100	-159.453
417107200	-124.123
417107300	-136.626
417107400	-122.946
417107500	-134.818
417107600	-126.128
417107700	-139.48
417107800	-122.117
417107900	-156.753
417108000	-124.309
417108100	-141.807
417108200	-125.143
417108300	-138.335
417108400	-121.468
417108500	-134.932
417108600	-124.448
417108700	-150.766
417108800	-124.693
417108900	-155.212
417109000	-124.195
417109100	-142.872
417109200	-122.004
417109300	-138.218
417109400	-122.007
417109500	-144.461
417109600	-125.299
417109700	-150.972
417109800	-123.202
417109900	-145.161
417110000	-123.723
417110100	-143.727
417110200	-121.928
417110300	-159.806
417110400	-125.034
417110500	-143.094
417110600	-123.129
417110700	-140.278
417110800	-124.512
417110900	-136.278
417111000	-124.209
417111100	-136.561
417111200	-123.301
417111300	-143.154
417111400	-123.624
417111500	-145.777
417111600	-122.748
417111700	-143.055
417111800	-123.798
417111900	-144.14
417112000	-123.801
417112100	-152.194
417112200	-123.108
417112300	-140.826
417112400	-126.333
417112500	-156.967
417112600	-125.703
417112700	-142.295
417112800	-123.505
417112900	-141.295
417113000	-123.525
417113100	-142.389
417113200	-125.929
417113300	-147.126
417113400	-124.414
417113500	-147.383
417113600	-122.461
417113700	-137.402
417113800	-124.411
417113900	-140.389
417114000	-121.487
417114100	-151.148
417114200	-122.041
417114300	-157.057
417114400	-122.459
417114500	-160.267
417114600	-124.549
417114700	-162.517
417114800	-123.675
417114900	-150.755
417115000	-124.42
417115100	-141.855
417115200	-122.786
417115300	-147.612
417115400	-124.791
417115500	-148.665
417115600	-125.485
417115700	-157.92
417115800	-125.077
417115900	-158.962
417116000	-124.918
417116100	-139.077
417116200	-123.51
417116300	-141.38
417116400	-126.747
417116500	-157.373
417116600	-124.741
417116700	-153.386
417116800	-124.167
417116900	-145.255
417117000	-123.754
417117100	-151.654
417117200	-122.398
417117300	-152.567
417117400	-126.031
417117500	-148.659
417117600	-124.992
417117700	-145.339
417117800	-122.782
417117900	-144.4
417118000	-126.871
417118100	-143.674
417118200	-125.02
417118300	-138.854
417118400	-123.84
417118500	-147.601
417118600	-124.039
417118700	-148.412
417118800	-122.262
417118900	-142.132
417119000	-122.269
417119100	-143.537
417119200	-125.394
417119300	-141.828
417119400	-124.008
417119500	-139.483
417119600	-124.797
417119700	-148.057
417119800	-125.624
417119900	-148.444
417120000	-123.66
417120100	-135.666
417120200	-123.659
417120300	-146.112
417120400	-126.231
417120500	-142.981
417120600	-120.551
417120700	-145.713
417120800	-124.337
417120900	-150.717
417121000	-122.181
417121100	-160.176
417121200	-123.348
417121300	-151.376
417121400	-125.784
417121500	-140.531
417121600	-123.211
417121700	-142.43
417121800	-123.166
417121900	-139.744
417122000	-122.373
417122100	-141.943
417122200	-123.092
417122300	-142.094
417122400	-120.879
417122500	-148.246
417122600	-124.472
417122700	-140.567
417122800	-123.266
417122900	-137.86
417123000	-123.043
417123100	-143.68
417123200	-122.923
417123300	-139.674
417123400	-125.49
417123500	-145.832
417123600	-123.011
417123700	-141.482
417123800	-122.999
417123900	-145.278
417124000	-123.469
417124100	-156.021
417124200	-122.261
417124300	-143.1
417124400	-125.108
417124500	-153.547
417124600	-125.415
417124700	-141.781
417124800	-120.691
417124900	-151.199
417125000	-122.241
417125100	-150.565
417125200	-124.466
417125300	-146.395
417125400	-124.339
417125500	-146.874
417125600	-122.563
417125700	-145.451
417125800	-125.216
417125900	-150.211
417126000	-123.217
417126100	-157.667
417126200	-122.152
417126300	-146.132
417126400	-124.179
417126500	-149.314
417126600	-122.799
417126700	-141.762
417126800	-122.954
417126900	-149.214
417127000	-126.404
417127100	-142.189
417127200	-125.056
417127300	-143.986
417127400	-121.596
417127500	-140.621
417127600	-125.1
417127700	-153.557
417127800	-121.971
417127900	-143.416
417128000	-123.501
417128100	-145.217
417128200	-121.812
417128300	-141.007
417128400	-124.663
417128500	-141.662
417128600	-124.933
417128700	-151.906
417128800	-125.636
417128900	-140.148
417129000	-121.546
417129100	-145.797
417129200	-121.667
417129300	-143.664
417129400	-123.5
417129500	-141.08
417129600	-123.644
417129700	-138.058
417129800	-123.277
417129900	-157.575
417130000	-123.022
417130100	-161.576
417130200	-123.027
417130300	-143.208
417130400	-123.729
417130500	-141.563
417130600	-125.462
417130700	-143.933
417130800	-123.636
417130900	-153.616
417131000	-123.695
417131100	-143.968
417131200	-122.534
417131300	-157.817
417131400	-125.648
417131500	-140.528
417131600	-124.469
417131700	-147.019
417131800	-127.062
417131900	-149.827
417132000	-121.707
417132100	-164.322
417132200	-124.318
417132300	-140.067
417132400	-125.575
417132500	-136.339
417132600	-124.337
417132700	-153.142
417132800	-123.914
417132900	-156.495
417133000	-123.599
417133100	-147.099
417133200	-126.636
417133300	-146.826
417133400	-123.057
417133500	-145.345
417133600	-126.339
417133700	-143.353
417133800	-123.188
417133900	-145.827
417134000	-123.621
417134100	-151.142
417134200	-125.325
417134300	-144.39
417134400	-123.623
417134500	-149.233
417134600	-126.224
417134700	-136.129
417134800	-124.045
417134900	-149.427
417135000	-122.587
417135100	-143.27
417135200	-123.425
417135300	-145.488
417135400	-125.339
417135500	-142.778
417135600	-122.627
417135700	-135.143
417135800	-124.91
417135900	-143.553
417136000	-122.904
417136100	-156.811
417136200	-126.61
417136300	-151.249
417136400	-126.06
417136500	-143.39
417136600	-126.024
417136700	-140.412
417136800	-122.309
417136900	-150.315
417137000	-122.272
417137100	-146.395
417137200	-123.039
417137300	-145.054
417137400	-126.169
417137500	-144.243
417137600	-124.505
417137700	-150.669
417137800	-126.063
417137900	-138.402
417138000	-124.517
417138100	-143.138
417138200	-125.117
417138300	-145.789
417138400	-125.14
417138500	-139.502
417138600	-122.759
417138700	-143.537
417138800	-124.705
417138900	-139.875
417139000	-121.541
417139100	-157.036
417139200	-126.431
417139300	-150.166
417139400	-124.111
417139500	-147.844
417139600	-124.132
417139700	-151.629
417139800	-121.437
417139900	-140.2
417140000	-123.677
417140100	-145.973
417140200	-124.519
417140300	-138.707
417140400	-122.635
417140500	-144.924
417140600	-124.225
417140700	-144.352
417140800	-122.795
417140900	-155.851
417141000	-123.58
417141100	-141.256
417141200	-125.613
417141300	-143.271
417141400	-126.066
417141500	-144.741
417141600	-124.418
417141700	-141.252
417141800	-123.847
417141900	-138.054
417142000	-123.117
417142100	-145.774
417142200	-125.17
417142300	-148.802
417142400	-125.385
417142500	-148.009
417142600	-125.427
417142700	-139.55
417142800	-123.662
417142900	-135.647
417143000	-123.182
417143100	-144.976
417143200	-128.105
417143300	-141.827
417143400	-122.764
417143500	-143.347
417143600	-121.418
417143700	-144.698
417143800	-123.097
417143900	-144.283
417144000	-124.652
417144100	-145.737
417144200	-121.648
417144300	-143.363
417144400	-126.293
417144500	-155.759
417144600	-124.636
417144700	-136.375
417144800	-123.637
417144900	-143.125
417145000	-124.9
417145100	-141.011
417145200	-121.163
417145300	-144.945
417145400	-124.768
417145500	-153.183
417145600	-121.983
417145700	-136.395
417145800	-125.758
417145900	-143.766
417146000	-123.776
417146100	-135.122
417146200	-124.427
417146300	-150.335
417146400	-124.101
417146500	-137.668
417146600	-122.179
417146700	-146.585
417146800	-123.302
417146900	-145.881
417147000	-125.518
417147100	-138.802
417147200	-123.973
417147300	-151.511
417147400	-123.631
417147500	-145.476
417147600	-128.658
417147700	-143.544
417147800	-122.955
417147900	-142.092
417148000	-122.232
417148100	-145.517
417148200	-124.361
417148300	-147.525
417148400	-123.671
417148500	-140.518
417148600	-122.449
417148700	-136.857
417148800	-123.374
417148900	-137.218
417149000	-124.877
417149100	-138.139
417149200	-123.994
417149300	-141.627
417149400	-123.622
417149500	-146.034
417149600	-124.312
417149700	-160.959
417149800	-124.873
417149900	-150.279
417150000	-124.009
417150100	-138.875
417150200	-123.015
417150300	-147.316
417150400	-125.583
417150500	-152.377
417150600	-123.26
417150700	-147.524
417150800	-123.099
417150900	-148.321
417151000	-124.695
417151100	-141.62
417151200	-120.877
417151300	-140.496
417151400	-124.103
417151500	-147.065
417151600	-121.389
417151700	-153.138
417151800	-125.021
417151900	-145.546
417152000	-123.819
417152100	-142.025
417152200	-125.391
417152300	-142.935
417152400	-124.614
417152500	-149.211
417152600	-122.384
417152700	-150.166
417152800	-122.406
417152900	-142.125
417153000	-121.061
417153100	-145.09
417153200	-124.113
417153300	-143.172
417153400	-124.79
417153500	-144.325
417153600	-125.045
417153700	-157.167
417153800	-124.395
417153900	-141.631
417154000	-124.558
417154100	-150.132
417154200	-121.327
417154300	-138.475
417154400	-124.611
417154500	-150.865
417154600	-121.094
417154700	-151.53
417154800	-126.336
417154900	-169.493
417155000	-122.876
417155100	-142.213
417155200	-124.416
417155300	-145.074
417155400	-125.46
417155500	-148.452
417155600	-124.769
417155700	-144.798
417155800	-122.738
417155900	-147.906
417156000	-123.224
417156100	-142.048
417156200	-125.064
417156300	-146.899
417156400	-123.871
417156500	-145.638
417156600	-124.433
417156700	-144.536
417156800	-125.084
417156900	-153.433
417157000	-123.601
417157100	-142.23
417157200	-123.731
417157300	-148.763
417157400	-123.9
417157500	-141.291
417157600	-123.374
417157700	-152.636
417157800	-124.063
417157900	-141.77
417158000	-124.991
417158100	-150.724
417158200	-125.17
417158300	-144.194
417158400	-124.06
417158500	-140.752
417158600	-125.038
417158700	-146.201
417158800	-124.727
417158900	-143.931
417159000	-124.948
417159100	-140.2
417159200	-123.959
417159300	-139.161
417159400	-122.28
417159500	-147.919
417159600	-126.108
417159700	-149.124
417159800	-123.279
417159900	-144.354
417160000	-122.829
417160100	-143.375
417160200	-122.875
417160300	-142.162
417160400	-123.507
417160500	-167.771
417160600	-124.407
417160700	-142.958
417160800	-124.192
417160900	-143.62
417161000	-127.641
417161100	-161.116
417161200	-121.962
417161300	-147.88
417161400	-124.771
417161500	-144.968
417161600	-126.39
417161700	-149.538
417161800	-126.596
417161900	-148.404
417162000	-123.75
417162100	-136.174
417162200	-124.11
417162300	-143.422
417162400	-122.635
417162500	-146.536
417162600	-124.891
417162700	-140.965
417162800	-125.894
417162900	-141.777
417163000	-124.179
417163100	-144.407
417163200	-122.13
417163300	-142.355
417163400	-123.957
417163500	-140.49
417163600	-124.469
417163700	-144.731
417163800	-124.996
417163900	-138.814
417164000	-123.288
417164100	-142.166
417164200	-119.878
417164300	-157.134
417164400	-124.396
417164500	-150.172
417164600	-121.039
417164700	-146.647
417164800	-123.764
417164900	-147.652
417165000	-124.015
417165100	-149.126
417165200	-123.627
417165300	-149.978
417165400	-124.243
417165500	-144.671
417165600	-123.44
417165700	-138.52
417165800	-123.754
417165900	-142.749
417166000	-123.124
417166100	-144.677
417166200	-123.752
417166300	-135.692
417166400	-122.808
417166500	-142.666
417166600	-124.024
417166700	-144.605
417166800	-122.73
417166900	-141.74
417167000	-122.225
417167100	-142.288
417167200	-125.545
417167300	-145.142
417167400	-124.413
417167500	-141.062
417167600	-125.338
417167700	-143.332
417167800	-126.137
417167900	-144.337
417168000	-125.027
417168100	-142.364
417168200	-125.75
417168300	-144.796
417168400	-126.314
417168500	-142.132
417168600	-123.005
417168700	-144.359
417168800	-123.424
417168900	-150.913
417169000	-123.708
417169100	-143.906
417169200	-122.802
417169300	-141.864
417169400	-125.087
417169500	-154.394
417169600	-124.31
417169700	-146.392
417169800	-127.3
417169900	-162.063
417170000	-120.938
417170100	-155.969
417170200	-124.483
417170300	-145.666
417170400	-122.131
417170500	-144.216
417170600	-121.953
417170700	-159.725
417170800	-125.928
417170900	-141.5
417171000	-124.734
417171100	-145.317
417171200	-122.557
417171300	-135.155
417171400	-122.559
417171500	-141.928
417171600	-123.277
417171700	-154.607
417171800	-120.849
417171900	-133.859
417172000	-123.431
417172100	-144.662
417172200	-123.402
417172300	-147.175
417172400	-123.403
417172500	-139.59
417172600	-125.332
417172700	-143.112
417172800	-122.044
417172900	-150.602
417173000	-122.709
417173100	-153.752
417173200	-122.186
417173300	-150.613
417173400	-124.591
417173500	-142.469
417173600	-125.055
417173700	-141.928
417173800	-123.399
417173900	-141.776
417174000	-124.79
417174100	-149.008
417174200	-123.473
417174300	-149.751
417174400	-126.475
417174500	-153.373
417174600	-124.938
417174700	-143.897
417174800	-125.167
417174900	-144.629
417175000	-128.085
417175100	-156.131
417175200	-123.949
417175300	-138.473
417175400	-122.233
417175500	-146.32
417175600	-124.766
417175700	-143.498
417175800	-124.362
417175900	-146.221
417176000	-125.962
417176100	-161.702
417176200	-122.08
417176300	-143.77
417176400	-125.994
417176500	-156.985
417176600	-121.168
417176700	-142.798
417176800	-123.89
417176900	-139.422
417177000	-123.991
417177100	-142.656
417177200	-123.153
417177300	-134.382
417177400	-125.163
417177500	-151.708
417177600	-122.137
417177700	-149.912
417177800	-122.251
417177900	-145.418
417178000	-125.774
417178100	-155.458
417178200	-122.116
417178300	-143.526
417178400	-122.117
417178500	-173.011
417178600	-123.279
417178700	-136.974
417178800	-126.645
417178900	-155.032
417179000	-125.987
417179100	-142.522
417179200	-122.094
417179300	-143.331
417179400	-123.752
417179500	-146.949
417179600	-123.539
417179700	-150.712
417179800	-125.464
417179900	-141.475
417180000	-125.994
417180100	-146.01
417180200	-124.356
417180300	-151.252
417180400	-126.546
417180500	-141.656
417180600	-123.753
417180700	-155.24
417180800	-123.784
417180900	-152.774
417181000	-123.784
417181100	-138.79
417181200	-122.665
417181300	-140
417181400	-124.916
417181500	-145.546
417181600	-123.238
417181700	-141.303
417181800	-124.223
417181900	-145.226
417182000	-122.294
417182100	-140.139
417182200	-126.085
417182300	-154.877
417182400	-124.144
417182500	-155.739
417182600	-124.329
417182700	-140.366
417182800	-124.761
417182900	-150.194
417183000	-123.423
417183100	-146.782
417183200	-126.484
417183300	-144.864
417183400	-123.391
417183500	-148.794
417183600	-122.57
417183700	-141.381
417183800	-124.142
417183900	-149.502
417184000	-123.881
417184100	-145.433
417184200	-122.563
417184300	-144.113
417184400	-121.795
417184500	-145.316
417184600	-127.618
417184700	-153.474
417184800	-125.08
417184900	-146.24
417185000	-125.859
417185100	-149.824
417185200	-126.988
417185300	-141.99
417185400	-124.169
417185500	-140.659
417185600	-122.141
417185700	-145.726
417185800	-123.899
417185900	-146.964
417186000	-122.618
417186100	-135.723
417186200	-123.054
417186300	-142.727
417186400	-124.316
417186500	-148.005
417186600	-121.643
417186700	-145.978
417186800	-123.202
417186900	-138.909
417187000	-123.613
417187100	-141.842
417187200	-123.107
417187300	-141.338
417187400	-126.429
417187500	-152.987
417187600	-124.627
417187700	-144.558
417187800	-124.731
417187900	-146.781
417188000	-121.758
417188100	-145.485
417188200	-126.544
417188300	-141.948
417188400	-121.979
417188500	-152.982
417188600	-122.923
417188700	-137.56
417188800	-124.987
417188900	-142.589
417189000	-122.54
417189100	-147.051
417189200	-122.794
417189300	-139.777
417189400	-123.648
417189500	-144.362
417189600	-123.826
417189700	-159.518
417189800	-125.046
417189900	-146.074
417190000	-124.473
417190100	-148.501
417190200	-121.779
417190300	-140.268
417190400	-121.791
417190500	-160.866
417190600	-123.818
417190700	-149.052
417190800	-121.975
417190900	-145.692
417191000	-122.111
417191100	-146.166
417191200	-124.115
417191300	-149.619
417191400	-126.318
417191500	-145.309
417191600	-121.376
417191700	-141.34
417191800	-122.897
417191900	-167.513
417192000	-121.399
417192100	-146.741
417192200	-122.841
417192300	-141.59
417192400	-127.86
417192500	-141.101
417192600	-123.697
417192700	-152.461
417192800	-124.256
417192900	-139.369
417193000	-122.942
417193100	-146.128
417193200	-123.3
417193300	-139.895
417193400	-123.617
417193500	-141.009
417193600	-121.398
417193700	-143.846
417193800	-127.331
417193900	-141.445
417194000	-120.515
417194100	-146.151
417194200	-124.244
417194300	-143.346
417194400	-123.089
417194500	-138.212
417194600	-125.707
417194700	-145.679
417194800	-124.65
417194900	-142.457
417195000	-123.039
417195100	-140.611
417195200	-124.435
417195300	-136.617
417195400	-120.123
417195500	-144.637
417195600	-121.04
417195700	-139.337
417195800	-126.004
417195900	-148.631
417196000	-124.515
417196100	-137.506
417196200	-123.731
417196300	-144.875
417196400	-122.695
417196500	-141.358
417196600	-125.238
417196700	-142.305
417196800	-122.998
417196900	-143.991
417197000	-124.683
417197100	-138.339
417197200	-124.543
417197300	-155.031
417197400	-124.14
417197500	-144.682
417197600	-122.236
417197700	-145.253
417197800	-121.863
417197900	-141.628
417198000	-123.363
417198100	-145.39
417198200	-121.197
417198300	-148.421
417198400	-124.433
417198500	-146.722
417198600	-123.757
417198700	-140.768
417198800	-124.308
417198900	-172.757
417199000	-122.689
417199100	-149.69
417199200	-125.582
417199300	-140.089
417199400	-122.256
417199500	-148.152
417199600	-124.798
417199700	-145.36
417199800	-123.774
417199900	-137.339
417200000	-123.544
417200100	-141.336
417200200	-122.38
417200300	-144.545
417200400	-124.465
417200500	-142.421
417200600	-121.617
417200700	-144.112
417200800	-121.656
417200900	-148.385
417201000	-126.141
417201100	-152.819
417201200	-124.402
417201300	-145.354
417201400	-121.715
417201500	-157.781
417201600	-125.045
417201700	-142.994
417201800	-124.186
417201900	-148.855
417202000	-123.19
417202100	-151.89
417202200	-123.203
417202300	-140.147
417202400	-122.325
417202500	-148.456
417202600	-121.73
417202700	-147.479
417202800	-126.825
417202900	-152.45
417203000	-124.564
417203100	-148.125
417203200	-122.521
417203300	-153.19
417203400	-123.317
417203500	-148.578
417203600	-124.106
417203700	-139.953
417203800	-123.598
417203900	-149.855
417204000	-120.931
417204100	-152.976
417204200	-125.907
417204300	-141.707
417204400	-126.549
417204500	-147.658
417204600	-123.943
417204700	-162.827
417204800	-121.399
417204900	-150.315
417205000	-124.921
417205100	-148.632
417205200	-121.801
417205300	-138.247
417205400	-124.837
417205500	-154.468
417205600	-124.034
417205700	-143.201
417205800	-123.973
417205900	-144.399
417206000	-125.372
417206100	-147.558
417206200	-126.122
417206300	-141.745
417206400	-122.491
417206500	-137.75
417206600	-122.786
417206700	-150.18
417206800	-125.627
417206900	-141.29
417207000	-123.669
417207100	-142.836
417207200	-124.194
417207300	-140.249
417207400	-124.456
417207500	-145.01
417207600	-122.374
417207700	-147.971
417207800	-124.135
417207900	-162.661
417208000	-124.312
417208100	-153.385
417208200	-123.741
417208300	-140.122
417208400	-123.42
417208500	-147.246
417208600	-124.08
417208700	-138.385
417208800	-121.92
417208900	-156.612
417209000	-122.131
417209100	-149.64
417209200	-122.779
417209300	-136.34
417209400	-124.344
417209500	-141.407
417209600	-123.08
417209700	-147.521
417209800	-122.924
417209900	-153.915
417210000	-123.423
417210100	-147.784
417210200	-122.808
417210300	-139.763
417210400	-121.629
417210500	-153.454
417210600	-123.634
417210700	-134.925
417210800	-121.195
417210900	-152.859
417211000	-122.538
417211100	-146.216
417211200	-123.516
417211300	-147.223
417211400	-122.645
417211500	-148.712
417211600	-122.777
417211700	-141.777
417211800	-122.781
417211900	-143.852
417212000	-123.101
417212100	-148.611
417212200	-122.897
417212300	-137.101
417212400	-123.21
417212500	-148.234
417212600	-121.515
417212700	-148.748
417212800	-122.867
417212900	-136.671
417213000	-121.569
417213100	-146.199
417213200	-123.883
417213300	-140.718
417213400	-121.957
417213500	-144.477
417213600	-121.164
417213700	-144.418
417213800	-123.737
417213900	-152.579
417214000	-123.08
417214100	-136.447
417214200	-123.516
417214300	-149.574
417214400	-125.015
417214500	-149.567
417214600	-121.464
417214700	-141.201
417214800	-118.598
417214900	-141.92
417215000	-125.307
417215100	-137.318
417215200	-123.687
417215300	-159.569
417215400	-122.462
417215500	-137.582
417215600	-122.503
417215700	-138.484
417215800	-122.927
417215900	-138.593
417216000	-123.798
417216100	-150.543
417216200	-123.283
417216300	-155.598
417216400	-123.623
417216500	-143.443
417216600	-121.349
417216700	-141.125
417216800	-121.343
417216900	-138.397
417217000	-123.985
417217100	-147.162
417217200	-121.866
417217300	-148.938
417217400	-121.825
417217500	-147.349
417217600	-122.197
417217700	-135.818
417217800	-124.043
417217900	-152.317
417218000	-126.082
417218100	-140.856
417218200	-125.495
417218300	-144.934
417218400	-125.291
417218500	-154.198
417218600	-121.392
417218700	-143.547
417218800	-123.921
417218900	-143.262
417219000	-122.788
417219100	-150.715
417219200	-126.58
417219300	-142.745
417219400	-122.214
417219500	-136.218
417219600	-121.226
417219700	-147.888
417219800	-121.966
417219900	-140.337
417220000	-120.72
417220100	-147.889
417220200	-125.293
417220300	-152.481
417220400	-119.41
417220500	-151.41
417220600	-123.931
417220700	-140.004
417220800	-121.113
417220900	-145.654
417221000	-120.459
417221100	-148.902
417221200	-122.435
417221300	-143.195
417221400	-124.658
417221500	-147.451
417221600	-120.183
417221700	-147.112
417221800	-122.08
417221900	-146.475
417222000	-124.136
417222100	-140.269
417222200	-123.681
417222300	-137.022
417222400	-122.308
417222500	-136.799
417222600	-123.07
417222700	-140.146
417222800	-127.359
417222900	-150.114
417223000	-120.667
417223100	-143.781
417223200	-120.915
417223300	-144.006
417223400	-122.059
417223500	-153.938
417223600	-124.303
417223700	-149.259
417223800	-125.331
417223900	-163.856
417224000	-123.602
417224100	-148.251
417224200	-123.053
417224300	-155.839
417224400	-123.811
417224500	-148.81
417224600	-123.372
417224700	-146.652
417224800	-124.142
417224900	-141.231
417225000	-126.929
417225100	-143.24
417225200	-125.129
417225300	-157.034
417225400	-124.645
417225500	-148.291
417225600	-122.239
417225700	-146.145
417225800	-122.347
417225900	-144.612
417226000	-124.77
417226100	-144.822
417226200	-124.104
417226300	-145.417
417226400	-123.807
417226500	-139.768
417226600	-122.208
417226700	-140.336
417226800	-124.408
417226900	-145.179
417227000	-122.989
417227100	-151.272
417227200	-121.69
417227300	-144.454
417227400	-121.62
417227500	-144.954
417227600	-121.695
417227700	-141.067
417227800	-122.74
417227900	-150.485
417228000	-122.385
417228100	-144.687
417228200	-123.131
417228300	-142.896
417228400	-122.477
417228500	-135.988
417228600	-124.122
417228700	-147.349
417228800	-122.201
417228900	-146.242
417229000	-121.817
417229100	-145.166
417229200	-123.792
417229300	-148.1
417229400	-122.116
417229500	-144.66
417229600	-122.734
417229700	-153.351
417229800	-122.699
417229900	-143.545
417230000	-123.187
417230100	-150.422
417230200	-125.102
417230300	-142.262
417230400	-124.078
417230500	-148.513
417230600	-125.397
417230700	-141.164
417230800	-122.636
417230900	-150.659
417231000	-122.174
417231100	-154.492
417231200	-122.172
417231300	-151.767
417231400	-123.389
417231500	-140.036
417231600	-122.887
417231700	-144.835
417231800	-125.919
417231900	-150.854
417232000	-123.221
417232100	-139.361
417232200	-122.198
417232300	-148.436
417232400	-126.445
417232500	-144.19
417232600	-125.177
417232700	-153.619
417232800	-124.187
417232900	-137.831
417233000	-122.449
417233100	-147.387
417233200	-125.796
417233300	-151.237
417233400	-122.524
417233500	-145.825
417233600	-124.375
417233700	-135.53
417233800	-121.668
417233900	-150.82
417234000	-122.098
417234100	-141.925
417234200	-126.098
417234300	-140.779
417234400	-123.923
417234500	-143.321
417234600	-123.287
417234700	-143.528
417234800	-123.681
417234900	-138.946
417235000	-123.04
417235100	-153.584
417235200	-124.503
417235300	-149.578
417235400	-122.51
417235500	-158.027
417235600	-129.461
417235700	-152.319
417235800	-123.48
417235900	-142.942
417236000	-121.906
417236100	-142.917
417236200	-120.907
417236300	-142.153
417236400	-123.587
417236500	-145.716
417236600	-122.444
417236700	-137.271
417236800	-126.273
417236900	-151.237
417237000	-123.336
417237100	-139.27
417237200	-124.128
417237300	-144.498
417237400	-122.445
417237500	-138.773
417237600	-122.375
417237700	-153.414
417237800	-123.4
417237900	-151.211
417238000	-122.049
417238100	-144.445
417238200	-122.803
417238300	-138.771
417238400	-122.662
417238500	-153.047
417238600	-122.437
417238700	-144.899
417238800	-124.683
417238900	-137.842
417239000	-124.695
417239100	-139.287
417239200	-123.44
417239300	-148.123
417239400	-125.867
417239500	-140.363
417239600	-124.768
417239700	-143.781
417239800	-124.34
417239900	-139.142
417240000	-122.396
417240100	-134.733
417240200	-124.38
417240300	-146.956
417240400	-123.785
417240500	-145.467
417240600	-125.165
417240700	-134.308
417240800	-125.825
417240900	-146.763
417241000	-125.26
417241100	-142.693
417241200	-123.815
417241300	-135.452
417241400	-122.513
417241500	-139.482
417241600	-123.943
417241700	-150.106
417241800	-122.77
417241900	-137.426
417242000	-124.622
417242100	-140.777
417242200	-121.975
417242300	-145.398
417242400	-122.067
417242500	-156.304
417242600	-121.074
417242700	-147.641
417242800	-124.722
417242900	-144.895
417243000	-124.796
417243100	-137.316
417243200	-121.922
417243300	-150.734
417243400	-123.245
417243500	-146.776
417243600	-123.247
417243700	-152.74
417243800	-122.629
417243900	-133.956
417244000	-124.485
417244100	-167.916
417244200	-121.439
417244300	-142.512
417244400	-123.237
417244500	-141.332
417244600	-121.695
417244700	-169.767
417244800	-123.693
417244900	-143.062
417245000	-123.509
417245100	-146.275
417245200	-125.149
417245300	-144.565
417245400	-123.961
417245500	-155.887
417245600	-126.076
417245700	-143.55
417245800	-122.258
417245900	-153.355
417246000	-123.486
417246100	-134.511
417246200	-120.456
417246300	-143.427
417246400	-123
417246500	-143.922
417246600	-124.701
417246700	-145.571
417246800	-121.283
417246900	-146.379
417247000	-121.095
417247100	-143.603
417247200	-121.254
417247300	-150.584
417247400	-122.179
417247500	-143.751
417247600	-121.076
417247700	-141.189
417247800	-122.585
417247900	-148.473
417248000	-123.463
417248100	-149.726
417248200	-121.787
417248300	-143.826
417248400	-121.415
417248500	-152.786
417248600	-123.658
417248700	-137.292
417248800	-125.106
417248900	-152.872
417249000	-127.053
417249100	-140.498
417249200	-124.397
417249300	-152.964
417249400	-123.619
417249500	-150.963
417249600	-124.241
417249700	-138.735
417249800	-121.949
[truncated: 18,002 more rows]
