# Supplementary material for: Passive frequency comb generation at radiofrequency for ranging applications
Source: Nat Commun. 2024 Apr 2;15:2844. doi: 10.1038/s41467-024-46940-2 (PMC10987526; doi:10.1038/s41467-024-46940-2)
Supplement: Supplementary file 5 — Source Data [file 41467_2024_46940_MOESM5_ESM.zip › Figure3_Data/836_10MHz_-10_30dBm.xlsx]

## Sheet: Sheet1
frequency (Hz)	power (dBm)
417050000	-123.874
417050100	-144.309
417050200	-125.121
417050300	-142.964
417050400	-124.617
417050500	-142.009
417050600	-124.941
417050700	-146.252
417050800	-124.358
417050900	-148.617
417051000	-126.163
417051100	-139.73
417051200	-121.933
417051300	-148.408
417051400	-123.48
417051500	-145.75
417051600	-122.659
417051700	-143.908
417051800	-120.672
417051900	-144.791
417052000	-121.196
417052100	-141.683
417052200	-128.16
417052300	-143.325
417052400	-124.424
417052500	-142.879
417052600	-122.35
417052700	-142.457
417052800	-125.993
417052900	-142.205
417053000	-122.351
417053100	-132.734
417053200	-123.632
417053300	-144.416
417053400	-126.351
417053500	-143.747
417053600	-123.924
417053700	-168.596
417053800	-123.18
417053900	-164.671
417054000	-122.944
417054100	-151.047
417054200	-125.004
417054300	-140.522
417054400	-124.872
417054500	-139.169
417054600	-123.442
417054700	-144.793
417054800	-125.889
417054900	-139.202
417055000	-121.109
417055100	-143.94
417055200	-123.871
417055300	-156.928
417055400	-123.428
417055500	-143.751
417055600	-124.517
417055700	-148.106
417055800	-126.129
417055900	-151.744
417056000	-123.348
417056100	-153.435
417056200	-123.374
417056300	-150.467
417056400	-124.992
417056500	-135.513
417056600	-121.436
417056700	-145.108
417056800	-121.904
417056900	-140.936
417057000	-123.908
417057100	-144.603
417057200	-122.752
417057300	-148.723
417057400	-125.658
417057500	-145.951
417057600	-122.655
417057700	-136.691
417057800	-124.595
417057900	-149.099
417058000	-123.051
417058100	-144.974
417058200	-123.841
417058300	-158.679
417058400	-123.204
417058500	-142.478
417058600	-126.613
417058700	-146.495
417058800	-124.914
417058900	-142.348
417059000	-120.14
417059100	-142.264
417059200	-120.157
417059300	-139.112
417059400	-124.016
417059500	-150.106
417059600	-124.897
417059700	-140.172
417059800	-123.337
417059900	-150.518
417060000	-123.661
417060100	-147.762
417060200	-123.106
417060300	-139.672
417060400	-124.043
417060500	-155.158
417060600	-125.181
417060700	-146.144
417060800	-124.997
417060900	-149.969
417061000	-123.951
417061100	-151.51
417061200	-124.59
417061300	-154.914
417061400	-122.689
417061500	-142.328
417061600	-122.565
417061700	-145.867
417061800	-123.5
417061900	-141.349
417062000	-125.831
417062100	-155.208
417062200	-121.372
417062300	-140.819
417062400	-124.82
417062500	-153.131
417062600	-125.159
417062700	-145.958
417062800	-124.44
417062900	-151.119
417063000	-124.114
417063100	-150.44
417063200	-123.439
417063300	-143.933
417063400	-124.602
417063500	-147.29
417063600	-120.997
417063700	-147.58
417063800	-125.276
417063900	-142.127
417064000	-123.912
417064100	-148.266
417064200	-125.112
417064300	-147.378
417064400	-123.24
417064500	-154.573
417064600	-126.664
417064700	-141.685
417064800	-124.98
417064900	-144.328
417065000	-122.732
417065100	-138.916
417065200	-121.524
417065300	-140.928
417065400	-126.912
417065500	-151.334
417065600	-121.716
417065700	-145.656
417065800	-121.719
417065900	-144.014
417066000	-126.732
417066100	-137.885
417066200	-122.717
417066300	-137.97
417066400	-127.263
417066500	-145.314
417066600	-123.106
417066700	-136.131
417066800	-124.03
417066900	-140.577
417067000	-122.691
417067100	-144.618
417067200	-125.914
417067300	-142.316
417067400	-121.276
417067500	-147.239
417067600	-119.821
417067700	-148.294
417067800	-125.541
417067900	-148.084
417068000	-123.518
417068100	-148.124
417068200	-123.626
417068300	-155.012
417068400	-121.75
417068500	-143.794
417068600	-125.992
417068700	-151.033
417068800	-125.518
417068900	-150.28
417069000	-120.78
417069100	-149.865
417069200	-125.482
417069300	-145.372
417069400	-124.628
417069500	-144.363
417069600	-125.03
417069700	-141.563
417069800	-123.387
417069900	-142.058
417070000	-123.237
417070100	-143.42
417070200	-125.706
417070300	-135.748
417070400	-122.26
417070500	-146.413
417070600	-123.862
417070700	-144.277
417070800	-122.36
417070900	-142.767
417071000	-125.596
417071100	-142.257
417071200	-125.545
417071300	-141.592
417071400	-125.235
417071500	-150.947
417071600	-126.171
417071700	-147.244
417071800	-121.665
417071900	-147.431
417072000	-125.891
417072100	-148.595
417072200	-125.201
417072300	-147.077
417072400	-122.381
417072500	-149.945
417072600	-125.043
417072700	-151.753
417072800	-125.034
417072900	-143.409
417073000	-126.481
417073100	-147.057
417073200	-126.674
417073300	-146.647
417073400	-122.559
417073500	-148.507
417073600	-125.915
417073700	-141.593
417073800	-123.458
417073900	-156.813
417074000	-127.668
417074100	-160.437
417074200	-124.914
417074300	-156.225
417074400	-123.683
417074500	-147.711
417074600	-123.684
417074700	-141.83
417074800	-126.208
417074900	-146.609
417075000	-124.629
417075100	-148.478
417075200	-122.431
417075300	-152.292
417075400	-123.836
417075500	-142.494
417075600	-125.821
417075700	-145.162
417075800	-125.47
417075900	-137.567
417076000	-123.542
417076100	-142.32
417076200	-124.822
417076300	-159.041
417076400	-123.038
417076500	-139.999
417076600	-125.446
417076700	-140.949
417076800	-121.155
417076900	-143.485
417077000	-123.189
417077100	-140.543
417077200	-127.32
417077300	-148.165
417077400	-124.402
417077500	-140.166
417077600	-125.676
417077700	-143.796
417077800	-125.129
417077900	-155.319
417078000	-125.714
417078100	-154.251
417078200	-125.28
417078300	-149.575
417078400	-123.52
417078500	-137.231
417078600	-122.629
417078700	-157.984
417078800	-120.348
417078900	-140.204
417079000	-123.003
417079100	-143.678
417079200	-120.16
417079300	-159.063
417079400	-124.121
417079500	-146.38
417079600	-125.265
417079700	-150.305
417079800	-125.247
417079900	-143.345
417080000	-122.3
417080100	-140.602
417080200	-123.872
417080300	-143.495
417080400	-123.712
417080500	-147.072
417080600	-124.768
417080700	-141.086
417080800	-123.092
417080900	-145.322
417081000	-123.996
417081100	-148.452
417081200	-122.458
417081300	-139.335
417081400	-124.426
417081500	-136.363
417081600	-126.951
417081700	-144.702
417081800	-124.132
417081900	-159.751
417082000	-123.848
417082100	-150.161
417082200	-122.765
417082300	-152.221
417082400	-121.706
417082500	-154.887
417082600	-124.105
417082700	-145.771
417082800	-123.731
417082900	-146.449
417083000	-122.904
417083100	-145.218
417083200	-127.246
417083300	-153.519
417083400	-125.745
417083500	-146.399
417083600	-123.736
417083700	-156.772
417083800	-124.428
417083900	-135.972
417084000	-125.157
417084100	-138.92
417084200	-121.542
417084300	-140.57
417084400	-124.503
417084500	-144.976
417084600	-126.12
417084700	-149.319
417084800	-124.339
417084900	-151.105
417085000	-124.324
417085100	-154.095
417085200	-123.015
417085300	-144.065
417085400	-124.961
417085500	-158.106
417085600	-125.278
417085700	-143.578
417085800	-123.389
417085900	-153.219
417086000	-123.281
417086100	-152.132
417086200	-122.897
417086300	-154.698
417086400	-125.389
417086500	-142.781
417086600	-121.472
417086700	-148.463
417086800	-122.104
417086900	-148.049
417087000	-125.538
417087100	-142.071
417087200	-122.138
417087300	-148.897
417087400	-122.673
417087500	-139.426
417087600	-124.41
417087700	-144.618
417087800	-125.306
417087900	-148.785
417088000	-123.883
417088100	-157.017
417088200	-127.011
417088300	-139.162
417088400	-125.291
417088500	-141.387
417088600	-123.772
417088700	-154.06
417088800	-124.021
417088900	-148.007
417089000	-124.053
417089100	-147.859
417089200	-124.044
417089300	-143.749
417089400	-125.18
417089500	-140.913
417089600	-124.59
417089700	-147.947
417089800	-121.609
417089900	-142.09
417090000	-123.296
417090100	-137.368
417090200	-122.34
417090300	-146.827
417090400	-125.252
417090500	-156.465
417090600	-126.664
417090700	-148.014
417090800	-123.951
417090900	-157.296
417091000	-126.667
417091100	-142.069
417091200	-123.379
417091300	-136.429
417091400	-124.241
417091500	-139.691
417091600	-121.298
417091700	-143.232
417091800	-125.663
417091900	-148.167
417092000	-124.152
417092100	-139.126
417092200	-120.26
417092300	-150.258
417092400	-126.481
417092500	-140.348
417092600	-122.322
417092700	-152.659
417092800	-124.998
417092900	-134.811
417093000	-123.069
417093100	-138.045
417093200	-123.363
417093300	-139.64
417093400	-124.687
417093500	-139.516
417093600	-124.644
417093700	-146.679
417093800	-122.921
417093900	-147.584
417094000	-126.76
417094100	-144.686
417094200	-121.875
417094300	-149.185
417094400	-124.117
417094500	-164.952
417094600	-121.638
417094700	-145.11
417094800	-123.314
417094900	-150.328
417095000	-123.053
417095100	-144.292
417095200	-123.838
417095300	-142.828
417095400	-123.873
417095500	-145.862
417095600	-124.452
417095700	-140.931
417095800	-126.547
417095900	-143.982
417096000	-123.61
417096100	-143.417
417096200	-123.787
417096300	-144.114
417096400	-122.976
417096500	-143.116
417096600	-121.424
417096700	-143.238
417096800	-124.608
417096900	-143.805
417097000	-123.066
417097100	-146.651
417097200	-125.026
417097300	-150.346
417097400	-123.538
417097500	-158.5
417097600	-122.71
417097700	-143.43
417097800	-123.394
417097900	-145.993
417098000	-123.988
417098100	-149.119
417098200	-123.628
417098300	-148.398
417098400	-121.395
417098500	-139.416
417098600	-119.615
417098700	-135.321
417098800	-123.103
417098900	-141.009
417099000	-125.644
417099100	-142.973
417099200	-125.372
417099300	-145.254
417099400	-125.912
417099500	-136.765
417099600	-123.541
417099700	-146.068
417099800	-123.874
417099900	-150.199
417100000	-124.591
417100100	-146.601
417100200	-121.196
417100300	-154.02
417100400	-120.736
417100500	-144.015
417100600	-126.726
417100700	-141.853
417100800	-126.075
417100900	-145.602
417101000	-123.789
417101100	-148.847
417101200	-126.601
417101300	-149.983
417101400	-121.772
417101500	-137.949
417101600	-123.838
417101700	-146.807
417101800	-122.439
417101900	-144.096
417102000	-124.551
417102100	-142.939
417102200	-124.279
417102300	-151.564
417102400	-123.362
417102500	-140.862
417102600	-122.464
417102700	-145.726
417102800	-122.744
417102900	-143.835
417103000	-124.247
417103100	-146.502
417103200	-127.475
417103300	-153.53
417103400	-124.565
417103500	-145.436
417103600	-124.111
417103700	-153.751
417103800	-122.995
417103900	-146.523
417104000	-125.006
417104100	-149.047
417104200	-125.833
417104300	-140.217
417104400	-124.968
417104500	-145.556
417104600	-124.878
417104700	-148.771
417104800	-123.642
417104900	-151.084
417105000	-123.478
417105100	-140.89
417105200	-124.252
417105300	-142.621
417105400	-122.17
417105500	-134.051
417105600	-123.713
417105700	-142.737
417105800	-124.018
417105900	-145.326
417106000	-124.299
417106100	-144.177
417106200	-126.195
417106300	-158.881
417106400	-124.57
417106500	-146.514
417106600	-122.973
417106700	-147.436
417106800	-120.561
417106900	-151.087
417107000	-125.127
417107100	-138.611
417107200	-126.271
417107300	-144.056
417107400	-124.47
417107500	-143.036
417107600	-123.694
417107700	-147.889
417107800	-122.877
417107900	-150.022
417108000	-124.347
417108100	-144.48
417108200	-123.189
417108300	-143.436
417108400	-122.496
417108500	-148.027
417108600	-122.531
417108700	-147.491
417108800	-124.205
417108900	-146.154
417109000	-123.188
417109100	-144.82
417109200	-125.452
417109300	-155.303
417109400	-121.414
417109500	-139.575
417109600	-125.543
417109700	-148.169
417109800	-123.644
417109900	-140.48
417110000	-125.55
417110100	-136.239
417110200	-123.605
417110300	-138.248
417110400	-122.557
417110500	-135.457
417110600	-122.564
417110700	-149.517
417110800	-122.77
417110900	-144.375
417111000	-123.92
417111100	-155.368
417111200	-124.04
417111300	-152.016
417111400	-121.854
417111500	-143.592
417111600	-123.083
417111700	-146.215
417111800	-123.236
417111900	-142.735
417112000	-125.132
417112100	-152.835
417112200	-124.239
417112300	-145.281
417112400	-124.799
417112500	-151.015
417112600	-120.495
417112700	-142.925
417112800	-123.669
417112900	-142.245
417113000	-125.447
417113100	-141.405
417113200	-122.708
417113300	-142.092
417113400	-122.508
417113500	-141.606
417113600	-125.579
417113700	-147.543
417113800	-125.772
417113900	-140.319
417114000	-125.084
417114100	-148.064
417114200	-125.501
417114300	-152.463
417114400	-123.669
417114500	-145.257
417114600	-126.331
417114700	-159.089
417114800	-126.626
417114900	-151.648
417115000	-123.748
417115100	-142.924
417115200	-124.053
417115300	-145.874
417115400	-121.285
417115500	-141.657
417115600	-122.505
417115700	-148.039
417115800	-123.425
417115900	-148.24
417116000	-121.289
417116100	-144.737
417116200	-121.452
417116300	-149.141
417116400	-124.354
417116500	-140.336
417116600	-124.252
417116700	-144.732
417116800	-122.638
417116900	-158.158
417117000	-123.203
417117100	-140.978
417117200	-124.042
417117300	-152.791
417117400	-125.129
417117500	-148.435
417117600	-124.26
417117700	-143.262
417117800	-125.921
417117900	-151.689
417118000	-123.072
417118100	-138.28
417118200	-124.984
417118300	-136.886
417118400	-122.465
417118500	-140.614
417118600	-124.39
417118700	-158.585
417118800	-125.231
417118900	-146.492
417119000	-126.473
417119100	-140.658
417119200	-123.237
417119300	-138.809
417119400	-125.27
417119500	-163.062
417119600	-125.635
417119700	-137.587
417119800	-123.248
417119900	-149.526
417120000	-122.087
417120100	-139.876
417120200	-121.212
417120300	-145.79
417120400	-124.763
417120500	-150.605
417120600	-122.868
417120700	-143.289
417120800	-124.632
417120900	-137.865
417121000	-123.194
417121100	-144.964
417121200	-123.245
417121300	-145.446
417121400	-121.631
417121500	-144.457
417121600	-123.81
417121700	-148.27
417121800	-121.732
417121900	-147.587
417122000	-124.044
417122100	-142.302
417122200	-122.487
417122300	-147.805
417122400	-123.523
417122500	-151.319
417122600	-123.753
417122700	-146.516
417122800	-120.179
417122900	-142.66
417123000	-125.49
417123100	-139.78
417123200	-123.606
417123300	-147.169
417123400	-125.813
417123500	-147.553
417123600	-121.664
417123700	-170.703
417123800	-124.015
417123900	-134.793
417124000	-122.705
417124100	-136.559
417124200	-124.223
417124300	-142.17
417124400	-125.415
417124500	-143.811
417124600	-125.718
417124700	-151.128
417124800	-123.816
417124900	-146.571
417125000	-123.365
417125100	-159.617
417125200	-125.467
417125300	-144.814
417125400	-124.079
417125500	-133.579
417125600	-122.165
417125700	-140.668
417125800	-121.502
417125900	-148.108
417126000	-122.494
417126100	-137.764
417126200	-120.79
417126300	-139.453
417126400	-122.14
417126500	-138.015
417126600	-124.514
417126700	-146.283
417126800	-124.033
417126900	-153.981
417127000	-124.272
417127100	-144.855
417127200	-124.951
417127300	-150.353
417127400	-125.353
417127500	-148.406
417127600	-125.711
417127700	-147.128
417127800	-124.397
417127900	-141.755
417128000	-126.283
417128100	-150.355
417128200	-123.168
417128300	-160.385
417128400	-125.237
417128500	-137.775
417128600	-124.82
417128700	-136.201
417128800	-123.498
417128900	-141.925
417129000	-125.693
417129100	-150.903
417129200	-124.499
417129300	-154.327
417129400	-123.211
417129500	-145.264
417129600	-124.198
417129700	-148.06
417129800	-124.873
417129900	-144.245
417130000	-123.236
417130100	-154.499
417130200	-123.463
417130300	-148.13
417130400	-123.442
417130500	-152.161
417130600	-126.504
417130700	-145.538
417130800	-123.709
417130900	-137.984
417131000	-122.869
417131100	-135.544
417131200	-125.18
417131300	-147.856
417131400	-124.183
417131500	-152.668
417131600	-124.6
417131700	-138.631
417131800	-122.355
417131900	-139.725
417132000	-122.33
417132100	-147.919
417132200	-123.761
417132300	-142.73
417132400	-124.508
417132500	-143.435
417132600	-124.473
417132700	-138.257
417132800	-123.428
417132900	-145.644
417133000	-123.802
417133100	-140.823
417133200	-124.081
417133300	-142.389
417133400	-125.183
417133500	-138.113
417133600	-125.533
417133700	-140.673
417133800	-125.83
417133900	-145.237
417134000	-126.016
417134100	-149.421
417134200	-121.222
417134300	-149.463
417134400	-123.428
417134500	-143.182
417134600	-121.547
417134700	-141.755
417134800	-122.223
417134900	-147.346
417135000	-123.975
417135100	-143.337
417135200	-124.264
417135300	-163.791
417135400	-126.448
417135500	-153.145
417135600	-124.794
417135700	-148.544
417135800	-124.477
417135900	-143.569
417136000	-125.159
417136100	-142.876
417136200	-124.364
417136300	-144.244
417136400	-126.343
417136500	-143.566
417136600	-121.803
417136700	-138.782
417136800	-124.137
417136900	-137.419
417137000	-122.238
417137100	-149.23
417137200	-122.66
417137300	-143.36
417137400	-125.996
417137500	-148.423
417137600	-125.419
417137700	-137.917
417137800	-124.126
417137900	-144.693
417138000	-124.222
417138100	-138.407
417138200	-121.625
417138300	-146.979
417138400	-120.526
417138500	-138.136
417138600	-126.703
417138700	-153.932
417138800	-125.061
417138900	-141.142
417139000	-122.596
417139100	-152.934
417139200	-123.518
417139300	-140.86
417139400	-123.438
417139500	-146.83
417139600	-122.901
417139700	-163.41
417139800	-123.053
417139900	-139.267
417140000	-123.272
417140100	-143.647
417140200	-123.502
417140300	-140.746
417140400	-125.551
417140500	-138.077
417140600	-122.008
417140700	-144.815
417140800	-126.679
417140900	-140.161
417141000	-125.458
417141100	-143.947
417141200	-123.234
417141300	-144.886
417141400	-123.236
417141500	-135.947
417141600	-123.346
417141700	-148.471
417141800	-123.907
417141900	-145.68
417142000	-124.569
417142100	-144.992
417142200	-122.888
417142300	-137.767
417142400	-122.307
417142500	-143.082
417142600	-123.714
417142700	-139.223
417142800	-123.672
417142900	-152.724
417143000	-124.068
417143100	-147.191
417143200	-125
417143300	-150.347
417143400	-124.85
417143500	-143.536
417143600	-124.346
417143700	-139.353
417143800	-123.508
417143900	-144.904
417144000	-123.212
417144100	-153.539
417144200	-123.953
417144300	-143.976
417144400	-123.608
417144500	-137.546
417144600	-125.495
417144700	-146.681
417144800	-122.138
417144900	-145.587
417145000	-125.855
417145100	-144.986
417145200	-124.5
417145300	-144.864
417145400	-123.552
417145500	-138.669
417145600	-125.1
417145700	-139.623
417145800	-122.979
417145900	-142.388
417146000	-122.599
417146100	-162.851
417146200	-124.704
417146300	-183.345
417146400	-123.907
417146500	-153.556
417146600	-123.165
417146700	-146.619
417146800	-123.535
417146900	-146.445
417147000	-122.146
417147100	-143.226
417147200	-123.007
417147300	-147.452
417147400	-126.532
417147500	-146.566
417147600	-124.34
417147700	-149.291
417147800	-123.972
417147900	-141.175
417148000	-123.443
417148100	-141.538
417148200	-126.488
417148300	-148.038
417148400	-125.145
417148500	-140.075
417148600	-123.866
417148700	-153.043
417148800	-122.914
417148900	-140.809
417149000	-122.559
417149100	-145.909
417149200	-122.563
417149300	-145.282
417149400	-122.022
417149500	-141.278
417149600	-123.386
417149700	-141.258
417149800	-123.5
417149900	-140.46
417150000	-124.873
417150100	-144.784
417150200	-123.403
417150300	-146.759
417150400	-123.828
417150500	-140.887
417150600	-124.487
417150700	-140.229
417150800	-123.468
417150900	-144.917
417151000	-124.866
417151100	-136.753
417151200	-120.28
417151300	-151.516
417151400	-122.263
417151500	-147.194
417151600	-121.207
417151700	-145.57
417151800	-125.379
417151900	-141.387
417152000	-125.602
417152100	-137.222
417152200	-121.715
417152300	-148.395
417152400	-127.468
417152500	-139.097
417152600	-124.931
417152700	-158.961
417152800	-124.87
417152900	-142.167
417153000	-123.003
417153100	-142.536
417153200	-121.991
417153300	-150.379
417153400	-125.527
417153500	-140.936
417153600	-124.668
417153700	-147.936
417153800	-124.665
417153900	-142.06
417154000	-122.67
417154100	-144.472
417154200	-128.398
417154300	-156.331
417154400	-124.138
417154500	-140.697
417154600	-126.024
417154700	-140.68
417154800	-124.276
417154900	-141.325
417155000	-124.609
417155100	-149.661
417155200	-125.798
417155300	-152.281
417155400	-123.813
417155500	-146.196
417155600	-122.715
417155700	-143.823
417155800	-123.96
417155900	-145.187
417156000	-123.646
417156100	-173.739
417156200	-124.564
417156300	-142.313
417156400	-122.903
417156500	-144.928
417156600	-121.18
417156700	-144.479
417156800	-123.961
417156900	-146.013
417157000	-125.14
417157100	-145.326
417157200	-123.515
417157300	-149.958
417157400	-123.478
417157500	-143.907
417157600	-123.923
417157700	-148.196
417157800	-124.511
417157900	-152.776
417158000	-124.486
417158100	-142.926
417158200	-121.099
417158300	-146.463
417158400	-123.382
417158500	-143.385
417158600	-127.049
417158700	-139.888
417158800	-123.463
417158900	-136.084
417159000	-122.054
417159100	-149.283
417159200	-124.739
417159300	-144.321
417159400	-123.545
417159500	-159.344
417159600	-122.618
417159700	-144.801
417159800	-124.171
417159900	-134.686
417160000	-124.696
417160100	-144.403
417160200	-122.431
417160300	-155.949
417160400	-124.332
417160500	-153.805
417160600	-122.26
417160700	-141.375
417160800	-125.542
417160900	-146.187
417161000	-124.137
417161100	-158.047
417161200	-123.538
417161300	-157.438
417161400	-124.849
417161500	-145.099
417161600	-122.481
417161700	-136.817
417161800	-121.582
417161900	-138.615
417162000	-125.09
417162100	-140.188
417162200	-124.975
417162300	-142.742
417162400	-124.277
417162500	-140.603
417162600	-124.265
417162700	-150.29
417162800	-122.214
417162900	-142.886
417163000	-123.774
417163100	-151.658
417163200	-123.962
417163300	-142.486
417163400	-125.249
417163500	-138.18
417163600	-125.434
417163700	-150.171
417163800	-124.017
417163900	-141.028
417164000	-123.221
417164100	-151.321
417164200	-124.934
417164300	-143.571
417164400	-122.827
417164500	-149.033
417164600	-127.809
417164700	-147.272
417164800	-124.926
417164900	-145.524
417165000	-124.564
417165100	-156.135
417165200	-122.209
417165300	-144.24
417165400	-124.334
417165500	-140.524
417165600	-122.792
417165700	-159.963
417165800	-124.199
417165900	-144.193
417166000	-122.593
417166100	-158.032
417166200	-124.655
417166300	-140.153
417166400	-123.537
417166500	-148.017
417166600	-123.537
417166700	-139.963
417166800	-122.522
417166900	-143.802
417167000	-123.663
417167100	-142.626
417167200	-125.749
417167300	-147.707
417167400	-123.95
417167500	-134.393
417167600	-122.601
417167700	-138.74
417167800	-125.763
417167900	-142.586
417168000	-123.333
417168100	-146.53
417168200	-124.68
417168300	-165.131
417168400	-124.395
417168500	-152.223
417168600	-126.83
417168700	-151.257
417168800	-124.16
417168900	-143.891
417169000	-125.827
417169100	-139.075
417169200	-125.14
417169300	-143.229
417169400	-126.371
417169500	-154.193
417169600	-125.016
417169700	-142.975
417169800	-121.676
417169900	-149.676
417170000	-125.468
417170100	-145.692
417170200	-125.25
417170300	-146.586
417170400	-124.885
417170500	-139.552
417170600	-122.768
417170700	-146.333
417170800	-123.638
417170900	-148.215
417171000	-125.409
417171100	-147.571
417171200	-124.151
417171300	-138.521
417171400	-123.876
417171500	-139.144
417171600	-122.389
417171700	-146.211
417171800	-122.844
417171900	-140.976
417172000	-121.518
417172100	-141.671
417172200	-119.946
417172300	-144.868
417172400	-121.142
417172500	-153.962
417172600	-124.998
417172700	-141.022
417172800	-124.292
417172900	-144.686
417173000	-121.753
417173100	-151.634
417173200	-126.894
417173300	-156.724
417173400	-125.538
417173500	-151.269
417173600	-124.684
417173700	-145.844
417173800	-126.151
417173900	-145.602
417174000	-123.428
417174100	-155.14
417174200	-123.637
417174300	-146.252
417174400	-122.567
417174500	-147.335
417174600	-124.485
417174700	-138.181
417174800	-126.21
417174900	-154.547
417175000	-126.429
417175100	-143.736
417175200	-121.865
417175300	-138.393
417175400	-123.948
417175500	-144.335
417175600	-124.136
417175700	-148.143
417175800	-123.877
417175900	-145.932
417176000	-123.881
417176100	-146.401
417176200	-126.091
417176300	-148.8
417176400	-124.952
417176500	-148.824
417176600	-119.773
417176700	-154.503
417176800	-125.429
417176900	-138.648
417177000	-122.876
417177100	-155.311
417177200	-122.306
417177300	-137.134
417177400	-123.768
417177500	-141.593
417177600	-123.399
417177700	-147.391
417177800	-122.74
417177900	-146.073
417178000	-123.417
417178100	-148.574
417178200	-119.586
417178300	-143.796
417178400	-126.984
417178500	-147.198
417178600	-128.011
417178700	-150.126
417178800	-124.661
417178900	-139.912
417179000	-124.102
417179100	-140.61
417179200	-123.415
417179300	-143.827
417179400	-123.947
417179500	-148.06
417179600	-123.072
417179700	-147.929
417179800	-124.586
417179900	-160.117
417180000	-122.406
417180100	-137.297
417180200	-125.396
417180300	-140.276
417180400	-123.864
417180500	-145.434
417180600	-124.58
417180700	-142.617
417180800	-124.084
417180900	-139.288
417181000	-125.564
417181100	-150.874
417181200	-126.13
417181300	-136.404
417181400	-121.899
417181500	-146.025
417181600	-121.724
417181700	-144.763
417181800	-125.003
417181900	-148.321
417182000	-124.989
417182100	-151.122
417182200	-122.871
417182300	-152.186
417182400	-124.528
417182500	-144.393
417182600	-124.846
417182700	-147.327
417182800	-120.829
417182900	-144.176
417183000	-121.432
417183100	-144.121
417183200	-124.807
417183300	-143.751
417183400	-126.062
417183500	-143.161
417183600	-122.477
417183700	-144.23
417183800	-124.813
417183900	-155.259
417184000	-125.958
417184100	-142.672
417184200	-123.129
417184300	-133.729
417184400	-123.256
417184500	-150.546
417184600	-123.317
417184700	-145.98
417184800	-121.089
417184900	-145.618
417185000	-125.824
417185100	-145.702
417185200	-124.08
417185300	-151.484
417185400	-125.511
417185500	-149.8
417185600	-124.148
417185700	-148.612
417185800	-125.111
417185900	-148.766
417186000	-123.93
417186100	-144.632
417186200	-122.444
417186300	-148.451
417186400	-124.379
417186500	-141.919
417186600	-123.036
417186700	-150.883
417186800	-124.656
417186900	-144.288
417187000	-122.838
417187100	-143.998
417187200	-122.205
417187300	-136.26
417187400	-123.132
417187500	-141.776
417187600	-121.959
417187700	-135.07
417187800	-124.734
417187900	-154.236
417188000	-126.702
417188100	-143.742
417188200	-125.709
417188300	-140.468
417188400	-125.491
417188500	-146.758
417188600	-123.381
417188700	-166.059
417188800	-123.405
417188900	-143.669
417189000	-124.922
417189100	-136.866
417189200	-123.183
417189300	-141.993
417189400	-120.63
417189500	-149.52
417189600	-125.237
417189700	-149.707
417189800	-127.107
417189900	-143.604
417190000	-124.694
417190100	-135.586
417190200	-123.694
417190300	-146.598
417190400	-123.728
417190500	-143.873
417190600	-124.926
417190700	-145.592
417190800	-123.979
417190900	-137.455
417191000	-124.128
417191100	-139.936
417191200	-124.235
417191300	-159.366
417191400	-126.622
417191500	-145.149
417191600	-123.89
417191700	-142.628
417191800	-124.14
417191900	-142.257
417192000	-123.212
417192100	-140.974
417192200	-125.604
417192300	-147.971
417192400	-126.354
417192500	-139.053
417192600	-125.627
417192700	-142.449
417192800	-122.919
417192900	-140.676
417193000	-121.92
417193100	-143.567
417193200	-124.967
417193300	-148.163
417193400	-122.723
417193500	-141.442
417193600	-122.474
417193700	-145.853
417193800	-125.517
417193900	-138.863
417194000	-124.821
417194100	-136.809
417194200	-123.966
417194300	-142.897
417194400	-124.204
417194500	-138.46
417194600	-124.914
417194700	-162.742
417194800	-122.676
417194900	-143.917
417195000	-123.233
417195100	-141.913
417195200	-121.96
417195300	-139.237
417195400	-123.231
417195500	-144.287
417195600	-122.125
417195700	-145.856
417195800	-124.963
417195900	-151.716
417196000	-124.868
417196100	-145.554
417196200	-124.431
417196300	-148.005
417196400	-124.447
417196500	-143.974
417196600	-123.898
417196700	-151.573
417196800	-126.021
417196900	-144.037
417197000	-123.858
417197100	-144.348
417197200	-121.918
417197300	-146.353
417197400	-122.31
417197500	-138.705
417197600	-120.913
417197700	-142.2
417197800	-121.918
417197900	-145.69
417198000	-122.842
417198100	-149.791
417198200	-123.477
417198300	-144.287
417198400	-122.864
417198500	-135.549
417198600	-123.884
417198700	-137.618
417198800	-122.63
417198900	-139.031
417199000	-123.366
417199100	-142.006
417199200	-125.089
417199300	-144.926
417199400	-124.693
417199500	-144.422
417199600	-121.621
417199700	-147.467
417199800	-125.395
417199900	-142.191
417200000	-123.012
417200100	-139.028
417200200	-124.484
417200300	-147.128
417200400	-122.892
417200500	-156.286
417200600	-122.078
417200700	-144.119
417200800	-123.356
417200900	-150.648
417201000	-122.713
417201100	-135.029
417201200	-123.917
417201300	-143.221
417201400	-122.798
417201500	-142.548
417201600	-123.726
417201700	-138.187
417201800	-121.177
417201900	-142.062
417202000	-125.216
417202100	-157.221
417202200	-123.398
417202300	-145.301
417202400	-125.486
417202500	-143.849
417202600	-125.055
417202700	-148.402
417202800	-121.713
417202900	-142.42
417203000	-121.919
417203100	-139.815
417203200	-121.939
417203300	-139.05
417203400	-126.135
417203500	-156.494
417203600	-125.834
417203700	-141.37
417203800	-123.254
417203900	-137.247
417204000	-121.52
417204100	-144.873
417204200	-123.384
417204300	-140.413
417204400	-124.477
417204500	-141.492
417204600	-123.141
417204700	-148.558
417204800	-123.526
417204900	-139.035
417205000	-122.689
417205100	-164.714
417205200	-123.037
417205300	-140.231
417205400	-122.454
417205500	-157.803
417205600	-122.588
417205700	-144.009
417205800	-125.259
417205900	-140.766
417206000	-120.186
417206100	-140.185
417206200	-122.215
417206300	-142.274
417206400	-125.888
417206500	-146.58
417206600	-124.441
417206700	-151.832
417206800	-116.943
417206900	-145.061
417207000	-121.994
417207100	-149.274
417207200	-123.986
417207300	-145.085
417207400	-124.628
417207500	-142.073
417207600	-123.895
417207700	-148.649
417207800	-122.399
417207900	-149.214
417208000	-123.79
417208100	-153.769
417208200	-124.494
417208300	-145.24
417208400	-123.36
417208500	-143.189
417208600	-122.726
417208700	-141.964
417208800	-126.652
417208900	-143.433
417209000	-123.055
417209100	-141.349
417209200	-124.257
417209300	-139.026
417209400	-122.401
417209500	-139.632
417209600	-126
417209700	-138.651
417209800	-124.507
417209900	-133.462
417210000	-123.162
417210100	-144.706
417210200	-123.663
417210300	-139.82
417210400	-125.39
417210500	-150.701
417210600	-123.066
417210700	-144.807
417210800	-123.919
417210900	-147.359
417211000	-122.711
417211100	-143.678
417211200	-123.045
417211300	-145.318
417211400	-127.297
417211500	-149.723
417211600	-125.958
417211700	-142.285
417211800	-123.697
417211900	-144.813
417212000	-123.794
417212100	-140.327
417212200	-123.618
417212300	-149.834
417212400	-125.672
417212500	-145.271
417212600	-124.283
417212700	-141.24
417212800	-123.481
417212900	-138.674
417213000	-123.615
417213100	-161.466
417213200	-123.971
417213300	-142.23
417213400	-122.601
417213500	-148.691
417213600	-123.702
417213700	-150.815
417213800	-122.671
417213900	-143.576
417214000	-122.418
417214100	-148.205
417214200	-123.282
417214300	-136.936
417214400	-127.914
417214500	-140.742
417214600	-123.571
417214700	-146.921
417214800	-125.424
417214900	-144.112
417215000	-123.868
417215100	-142.22
417215200	-123.727
417215300	-145.054
417215400	-123.639
417215500	-138.215
417215600	-119.589
417215700	-140.457
417215800	-123.578
417215900	-148.239
417216000	-119.846
417216100	-145.858
417216200	-123.209
417216300	-144.84
417216400	-125.985
417216500	-150.731
417216600	-124.169
417216700	-146.418
417216800	-127.023
417216900	-139.714
417217000	-123.487
417217100	-137.559
417217200	-123.902
417217300	-149.526
417217400	-123.927
417217500	-139.098
417217600	-124.63
417217700	-151.932
417217800	-121.277
417217900	-139.76
417218000	-125.086
417218100	-157.742
417218200	-121.586
417218300	-134.185
417218400	-123.564
417218500	-141.773
417218600	-122.299
417218700	-142.37
417218800	-124.665
417218900	-152.083
417219000	-123.146
417219100	-141.885
417219200	-123.342
417219300	-135.393
417219400	-123.871
417219500	-142.634
417219600	-123.439
417219700	-139.374
417219800	-125.437
417219900	-143.906
417220000	-124.83
417220100	-143.493
417220200	-121.825
417220300	-137.416
417220400	-123.938
417220500	-142.966
417220600	-122.206
417220700	-152.262
417220800	-122.286
417220900	-147.497
417221000	-123.641
417221100	-160.609
417221200	-122.592
417221300	-144.583
417221400	-123.404
417221500	-146.153
417221600	-122.981
417221700	-141.645
417221800	-125.251
417221900	-148.134
417222000	-122.43
417222100	-148.879
417222200	-124.591
417222300	-147.492
417222400	-124.453
417222500	-152.279
417222600	-125.154
417222700	-154.75
417222800	-126.914
417222900	-143.682
417223000	-122.833
417223100	-144.749
417223200	-124.445
417223300	-153.667
417223400	-120.385
417223500	-137.687
417223600	-124.702
417223700	-138.482
417223800	-123.144
417223900	-144.966
417224000	-122.601
417224100	-140.887
417224200	-122.407
417224300	-151.368
417224400	-124.112
417224500	-145.287
417224600	-123.423
417224700	-140.904
417224800	-123.807
417224900	-175.889
417225000	-123.051
417225100	-152.228
417225200	-124.04
417225300	-145.593
417225400	-122.533
417225500	-142.998
417225600	-125.832
417225700	-142.844
417225800	-121.775
417225900	-144.214
417226000	-123.711
417226100	-145.433
417226200	-124.035
417226300	-165.549
417226400	-121.99
417226500	-140.77
417226600	-125.15
417226700	-138.895
417226800	-122.873
417226900	-148.672
417227000	-123.057
417227100	-157.669
417227200	-121.509
417227300	-133.401
417227400	-122.88
417227500	-150.581
417227600	-125.99
417227700	-142.018
417227800	-120.428
417227900	-145.655
417228000	-122.924
417228100	-146.829
417228200	-126.894
417228300	-136.369
417228400	-122.872
417228500	-145.865
417228600	-125.023
417228700	-153.222
417228800	-125.485
417228900	-138.592
417229000	-123.291
417229100	-149.825
417229200	-121.137
417229300	-148.366
417229400	-124.326
417229500	-137.816
417229600	-123.524
417229700	-149.9
417229800	-123.116
417229900	-135.657
417230000	-125.646
417230100	-141.785
417230200	-123.204
417230300	-148.552
417230400	-125.159
417230500	-143.694
417230600	-124.702
417230700	-149.184
417230800	-125.282
417230900	-140.813
417231000	-123.622
417231100	-138.9
417231200	-125.566
417231300	-137.785
417231400	-124.995
417231500	-142.455
417231600	-120.876
417231700	-144.204
417231800	-121.942
417231900	-144.327
417232000	-127.534
417232100	-144.452
417232200	-123.799
417232300	-148.828
417232400	-125.749
417232500	-143.509
417232600	-125.31
417232700	-138.419
417232800	-124.576
417232900	-146.268
417233000	-126.181
417233100	-154.971
417233200	-125.441
417233300	-134.249
417233400	-123.527
417233500	-142.96
417233600	-122.832
417233700	-142.099
417233800	-122.549
417233900	-143.543
417234000	-123.375
417234100	-142.054
417234200	-124.408
417234300	-138.214
417234400	-125.589
417234500	-140.836
417234600	-123.699
417234700	-142.8
417234800	-123.509
417234900	-137.58
417235000	-122.627
417235100	-143.369
417235200	-123.262
417235300	-150.143
417235400	-123.746
417235500	-144.35
417235600	-121.293
417235700	-144.229
417235800	-122.559
417235900	-143.256
417236000	-123.577
417236100	-154.169
417236200	-123.811
417236300	-139.866
417236400	-123.273
417236500	-146.422
417236600	-124.248
417236700	-139.085
417236800	-124.416
417236900	-148.649
417237000	-123.585
417237100	-152.885
417237200	-122.876
417237300	-137.807
417237400	-121.207
417237500	-135.89
417237600	-125.208
417237700	-143.173
417237800	-124.124
417237900	-149.345
417238000	-123.128
417238100	-140.937
417238200	-126.465
417238300	-143.833
417238400	-125.838
417238500	-137.821
417238600	-124.136
417238700	-149.217
417238800	-124.154
417238900	-144.313
417239000	-124.026
417239100	-142.529
417239200	-123.752
417239300	-140.871
417239400	-123.076
417239500	-147.034
417239600	-125.981
417239700	-137.323
417239800	-123.562
417239900	-143.123
417240000	-121.59
417240100	-138.45
417240200	-125.595
417240300	-132.728
417240400	-120.618
417240500	-147.374
417240600	-124.333
417240700	-158.429
417240800	-124.714
417240900	-165.133
417241000	-122.057
417241100	-140.197
417241200	-123.163
417241300	-148.802
417241400	-121.635
417241500	-150.662
417241600	-123.238
417241700	-137.921
417241800	-125.504
417241900	-142.345
417242000	-123.195
417242100	-137.517
417242200	-123.638
417242300	-148.869
417242400	-125.441
417242500	-146.899
417242600	-121.472
417242700	-146.239
417242800	-124.671
417242900	-147.021
417243000	-126.042
417243100	-142.97
417243200	-120.56
417243300	-152.4
417243400	-124.434
417243500	-140.726
417243600	-124.966
417243700	-145.599
417243800	-125.166
417243900	-170.594
417244000	-120.477
417244100	-154.075
417244200	-122.201
417244300	-143.916
417244400	-124.009
417244500	-141.774
417244600	-125.805
417244700	-139.018
417244800	-124.176
417244900	-134.74
417245000	-124.381
417245100	-151.183
417245200	-121.214
417245300	-154.555
417245400	-124.003
417245500	-140.338
417245600	-123.861
417245700	-140.734
417245800	-123.67
417245900	-143.672
417246000	-125.505
417246100	-146.871
417246200	-123.306
417246300	-136.094
417246400	-121.462
417246500	-148.69
417246600	-122.799
417246700	-147.742
417246800	-122.123
417246900	-139.191
417247000	-123.364
417247100	-157.425
417247200	-124.155
417247300	-145.572
417247400	-121.856
417247500	-141.166
417247600	-124.408
417247700	-150.98
417247800	-123.679
417247900	-144.641
417248000	-124.96
417248100	-146.578
417248200	-122.52
417248300	-152.488
417248400	-119.001
417248500	-147.067
417248600	-124.318
417248700	-151.485
417248800	-124.572
417248900	-138.74
417249000	-122.019
417249100	-156.107
417249200	-121.303
417249300	-149.996
417249400	-120.72
417249500	-139.975
417249600	-123.567
417249700	-154.411
417249800	-125.244
[truncated: 18,002 more rows]
