# Supplementary material for: Passive frequency comb generation at radiofrequency for ranging applications
Source: Nat Commun. 2024 Apr 2;15:2844. doi: 10.1038/s41467-024-46940-2 (PMC10987526; doi:10.1038/s41467-024-46940-2)
Supplement: Supplementary file 5 — Source Data [file 41467_2024_46940_MOESM5_ESM.zip › Figure3_Data/836_10MHz_-10_40dBm.xlsx]

## Sheet: Sheet1
frequency (Hz)	power (dBm)
417050000	-124.248
417050100	-137.891
417050200	-123.152
417050300	-149.821
417050400	-125.337
417050500	-146.102
417050600	-123.193
417050700	-145.62
417050800	-124.34
417050900	-146.716
417051000	-123.497
417051100	-152.481
417051200	-123.156
417051300	-149.702
417051400	-122.889
417051500	-152.265
417051600	-124.203
417051700	-140.338
417051800	-123.524
417051900	-144.696
417052000	-125.908
417052100	-140.136
417052200	-124.898
417052300	-144.019
417052400	-126.576
417052500	-142.551
417052600	-125.395
417052700	-139.053
417052800	-125.154
417052900	-146.928
417053000	-125.149
417053100	-148.916
417053200	-123.928
417053300	-155.672
417053400	-123.524
417053500	-145.541
417053600	-126.089
417053700	-154.056
417053800	-121.857
417053900	-147.378
417054000	-121.989
417054100	-136.165
417054200	-121.545
417054300	-144.267
417054400	-125.573
417054500	-142.046
417054600	-125.448
417054700	-141.496
417054800	-122.286
417054900	-141.404
417055000	-123.156
417055100	-142.245
417055200	-123.888
417055300	-140.266
417055400	-124.402
417055500	-147.943
417055600	-123.55
417055700	-155.995
417055800	-125.492
417055900	-146.768
417056000	-124.154
417056100	-143.91
417056200	-125.102
417056300	-141.213
417056400	-125.601
417056500	-143.268
417056600	-122.141
417056700	-147.971
417056800	-126.231
417056900	-155.251
417057000	-125.966
417057100	-143.707
417057200	-126.038
417057300	-141.189
417057400	-127.207
417057500	-150.014
417057600	-124.283
417057700	-153.249
417057800	-122.163
417057900	-136.264
417058000	-123.282
417058100	-148.188
417058200	-122.224
417058300	-150.181
417058400	-122.62
417058500	-145.472
417058600	-125.106
417058700	-150.346
417058800	-121.037
417058900	-151.132
417059000	-124.282
417059100	-140.288
417059200	-123.801
417059300	-135.894
417059400	-123.879
417059500	-140.928
417059600	-122.08
417059700	-144.57
417059800	-124.829
417059900	-140.626
417060000	-123.728
417060100	-150.682
417060200	-123.09
417060300	-145.792
417060400	-124.106
417060500	-140.078
417060600	-125.404
417060700	-160.362
417060800	-123.824
417060900	-147.776
417061000	-123.399
417061100	-146.629
417061200	-123.401
417061300	-141.334
417061400	-123.15
417061500	-135.775
417061600	-124.952
417061700	-148.18
417061800	-120.937
417061900	-149.279
417062000	-122.81
417062100	-138.105
417062200	-126.013
417062300	-138.833
417062400	-126.364
417062500	-142.756
417062600	-122.845
417062700	-137.338
417062800	-124.196
417062900	-135.814
417063000	-126.05
417063100	-135.184
417063200	-123.091
417063300	-149.663
417063400	-126.803
417063500	-145.489
417063600	-126.42
417063700	-142.432
417063800	-123.81
417063900	-138.646
417064000	-122.683
417064100	-134.732
417064200	-123.363
417064300	-151.874
417064400	-121.667
417064500	-143.635
417064600	-122.957
417064700	-165.137
417064800	-124.68
417064900	-146.485
417065000	-125.111
417065100	-141.343
417065200	-123.989
417065300	-145.712
417065400	-123.457
417065500	-144.5
417065600	-124.285
417065700	-154.811
417065800	-126.347
417065900	-145.801
417066000	-123.493
417066100	-141.863
417066200	-123.996
417066300	-141.38
417066400	-123.201
417066500	-134.448
417066600	-122.891
417066700	-144.328
417066800	-124.307
417066900	-152.91
417067000	-125.682
417067100	-153.972
417067200	-123.547
417067300	-140.973
417067400	-125.174
417067500	-144.901
417067600	-124.836
417067700	-153.89
417067800	-121.312
417067900	-144.694
417068000	-127.028
417068100	-155.219
417068200	-124.584
417068300	-142.082
417068400	-123.622
417068500	-146.935
417068600	-122.191
417068700	-148.106
417068800	-124.214
417068900	-141.412
417069000	-123.772
417069100	-141.401
417069200	-125.012
417069300	-141.386
417069400	-124.834
417069500	-155.051
417069600	-121.17
417069700	-141.29
417069800	-121.171
417069900	-150.001
417070000	-122.017
417070100	-145.9
417070200	-122.794
417070300	-145.257
417070400	-123.367
417070500	-143.056
417070600	-122.617
417070700	-161.523
417070800	-122.978
417070900	-144.101
417071000	-123.73
417071100	-153.577
417071200	-124.236
417071300	-144.34
417071400	-124.416
417071500	-146.946
417071600	-125.1
417071700	-141.442
417071800	-123.935
417071900	-145.311
417072000	-126.476
417072100	-140.028
417072200	-124.176
417072300	-141.557
417072400	-123.878
417072500	-156.264
417072600	-121.76
417072700	-161.84
417072800	-122.336
417072900	-146.248
417073000	-127.597
417073100	-157.142
417073200	-124.395
417073300	-143.473
417073400	-122.53
417073500	-135.082
417073600	-121.933
417073700	-148.307
417073800	-124.114
417073900	-139.477
417074000	-124.184
417074100	-149.089
417074200	-124.231
417074300	-144.302
417074400	-121.633
417074500	-145.2
417074600	-121.783
417074700	-140.876
417074800	-123.841
417074900	-153.886
417075000	-124.347
417075100	-141.618
417075200	-123.12
417075300	-138.084
417075400	-123.282
417075500	-141.858
417075600	-124.677
417075700	-144.963
417075800	-122.562
417075900	-147.881
417076000	-122.321
417076100	-142.437
417076200	-123.719
417076300	-145.89
417076400	-124.344
417076500	-154.781
417076600	-123.7
417076700	-147.157
417076800	-122.119
417076900	-160.145
417077000	-119.983
417077100	-149.969
417077200	-119.994
417077300	-144.013
417077400	-124.92
417077500	-138.977
417077600	-123.451
417077700	-152.935
417077800	-122.138
417077900	-144.068
417078000	-122.25
417078100	-143.381
417078200	-123.297
417078300	-139.81
417078400	-125.463
417078500	-145.382
417078600	-123.681
417078700	-155.731
417078800	-126.648
417078900	-150.13
417079000	-124.449
417079100	-146.945
417079200	-122.297
417079300	-139.626
417079400	-121.105
417079500	-142.348
417079600	-123.979
417079700	-151.02
417079800	-123.184
417079900	-139.138
417080000	-122.846
417080100	-139.941
417080200	-127.859
417080300	-157.574
417080400	-124.9
417080500	-139.375
417080600	-120.681
417080700	-148.095
417080800	-126.644
417080900	-156.88
417081000	-127.126
417081100	-144.055
417081200	-121.664
417081300	-138.704
417081400	-121.679
417081500	-140.352
417081600	-123.586
417081700	-157.789
417081800	-126.416
417081900	-148.941
417082000	-125.087
417082100	-145.674
417082200	-126.713
417082300	-146.362
417082400	-123.247
417082500	-135
417082600	-127.439
417082700	-166.156
417082800	-121.878
417082900	-155.756
417083000	-124.823
417083100	-142.727
417083200	-126.165
417083300	-139.771
417083400	-124.913
417083500	-148.737
417083600	-123.3
417083700	-134.041
417083800	-125.565
417083900	-144.177
417084000	-124.688
417084100	-151.343
417084200	-123.241
417084300	-146.612
417084400	-126.343
417084500	-142.933
417084600	-122.259
417084700	-145.105
417084800	-125.867
417084900	-140.273
417085000	-120.413
417085100	-137.02
417085200	-125.994
417085300	-143.198
417085400	-124.739
417085500	-139.421
417085600	-123.888
417085700	-139.323
417085800	-124.103
417085900	-144.071
417086000	-124.633
417086100	-138.398
417086200	-123.582
417086300	-159.745
417086400	-123.643
417086500	-157.71
417086600	-123.882
417086700	-142.203
417086800	-124.638
417086900	-142.075
417087000	-122.23
417087100	-146.194
417087200	-124.467
417087300	-144.407
417087400	-123.598
417087500	-145.173
417087600	-122.855
417087700	-140.168
417087800	-125.098
417087900	-150.82
417088000	-125.101
417088100	-147.223
417088200	-124.543
417088300	-146.555
417088400	-124.002
417088500	-160.243
417088600	-125.464
417088700	-150.894
417088800	-122.439
417088900	-148.744
417089000	-124.442
417089100	-149.393
417089200	-124.307
417089300	-143.271
417089400	-123.151
417089500	-166.139
417089600	-124.797
417089700	-137.149
417089800	-122.382
417089900	-142.982
417090000	-123.632
417090100	-152.379
417090200	-123.881
417090300	-149.099
417090400	-124.962
417090500	-149.597
417090600	-124.759
417090700	-156.412
417090800	-124.107
417090900	-152.729
417091000	-126.95
417091100	-140.686
417091200	-124.271
417091300	-146.565
417091400	-123.194
417091500	-152.896
417091600	-124.388
417091700	-141.257
417091800	-124.986
417091900	-144.901
417092000	-126.332
417092100	-142.608
417092200	-125.605
417092300	-152.105
417092400	-122.684
417092500	-147.83
417092600	-125.964
417092700	-141.039
417092800	-125.577
417092900	-153.391
417093000	-124.048
417093100	-148.824
417093200	-123.183
417093300	-140.568
417093400	-124.593
417093500	-139.919
417093600	-123.393
417093700	-133.506
417093800	-123.058
417093900	-157.462
417094000	-124.92
417094100	-141.276
417094200	-123.012
417094300	-144.162
417094400	-125.549
417094500	-147.68
417094600	-126.912
417094700	-144.72
417094800	-122.587
417094900	-143.436
417095000	-126.352
417095100	-159.451
417095200	-123.262
417095300	-150.58
417095400	-124.392
417095500	-145.503
417095600	-124.662
417095700	-144.597
417095800	-122.043
417095900	-144.154
417096000	-123.234
417096100	-143.942
417096200	-122.566
417096300	-145.409
417096400	-123.362
417096500	-156.186
417096600	-123.339
417096700	-159.775
417096800	-125.112
417096900	-145.299
417097000	-126.138
417097100	-148.794
417097200	-122.963
417097300	-145.892
417097400	-121.814
417097500	-139.233
417097600	-123.504
417097700	-156.78
417097800	-126.207
417097900	-154.339
417098000	-123.164
417098100	-134.883
417098200	-124.077
417098300	-152.032
417098400	-124.375
417098500	-135.648
417098600	-123.061
417098700	-146.19
417098800	-125.637
417098900	-152.422
417099000	-122.942
417099100	-156.541
417099200	-123.815
417099300	-139.387
417099400	-124.624
417099500	-151.528
417099600	-125.528
417099700	-142.886
417099800	-123.167
417099900	-141.477
417100000	-123.298
417100100	-161.268
417100200	-125.863
417100300	-156.44
417100400	-124.345
417100500	-144.966
417100600	-124.727
417100700	-148.33
417100800	-126.268
417100900	-145.694
417101000	-123.49
417101100	-151.604
417101200	-125.426
417101300	-143.961
417101400	-124.104
417101500	-143.977
417101600	-124.087
417101700	-163.14
417101800	-121.963
417101900	-135.655
417102000	-123.38
417102100	-143.388
417102200	-124.037
417102300	-143.397
417102400	-125.784
417102500	-136.063
417102600	-123.367
417102700	-155.364
417102800	-123.664
417102900	-142.869
417103000	-124.917
417103100	-147.882
417103200	-123.108
417103300	-135.806
417103400	-120.819
417103500	-142.257
417103600	-123.746
417103700	-138.054
417103800	-123.059
417103900	-147.565
417104000	-124.917
417104100	-153.176
417104200	-123.456
417104300	-143.849
417104400	-124.913
417104500	-140.692
417104600	-122.62
417104700	-148.321
417104800	-124.57
417104900	-137.47
417105000	-125.997
417105100	-140.391
417105200	-124.563
417105300	-146.731
417105400	-124.202
417105500	-144.099
417105600	-125.188
417105700	-142.406
417105800	-127.173
417105900	-158.217
417106000	-126.412
417106100	-148.091
417106200	-124.368
417106300	-137.202
417106400	-121.79
417106500	-152.78
417106600	-126.065
417106700	-153.335
417106800	-124.658
417106900	-147.67
417107000	-124.024
417107100	-153.263
417107200	-123.786
417107300	-142.839
417107400	-123.008
417107500	-145.219
417107600	-127.174
417107700	-145.248
417107800	-122.866
417107900	-144.634
417108000	-125.622
417108100	-142.279
417108200	-123.986
417108300	-149.054
417108400	-120.692
417108500	-144.857
417108600	-122.466
417108700	-148.768
417108800	-124.239
417108900	-148.973
417109000	-122.741
417109100	-158.681
417109200	-125.118
417109300	-147.48
417109400	-124.679
417109500	-154.526
417109600	-122.798
417109700	-143.46
417109800	-125.101
417109900	-141.198
417110000	-125.793
417110100	-139.065
417110200	-121.697
417110300	-145.858
417110400	-123.234
417110500	-143.293
417110600	-123.667
417110700	-145.754
417110800	-122.402
417110900	-141.789
417111000	-123.996
417111100	-141.559
417111200	-122.568
417111300	-146.494
417111400	-127.67
417111500	-160.767
417111600	-122.167
417111700	-150.926
417111800	-127.199
417111900	-137.751
417112000	-125.039
417112100	-143.669
417112200	-123.265
417112300	-147.643
417112400	-123.747
417112500	-142.029
417112600	-122.337
417112700	-144.234
417112800	-123.101
417112900	-147.867
417113000	-125.268
417113100	-145.369
417113200	-125.083
417113300	-145.903
417113400	-126.252
417113500	-142.331
417113600	-124.061
417113700	-146.757
417113800	-123.182
417113900	-148.006
417114000	-123.945
417114100	-141.726
417114200	-123.948
417114300	-142.632
417114400	-122.525
417114500	-137.981
417114600	-122.314
417114700	-134.85
417114800	-124.384
417114900	-150.745
417115000	-125.457
417115100	-147.859
417115200	-121.862
417115300	-146.063
417115400	-123.268
417115500	-158.643
417115600	-125.754
417115700	-140.678
417115800	-123.147
417115900	-144.213
417116000	-124.862
417116100	-157.559
417116200	-127.202
417116300	-149.616
417116400	-122.608
417116500	-149.331
417116600	-124.449
417116700	-146.947
417116800	-124.062
417116900	-149.017
417117000	-123.33
417117100	-142.823
417117200	-124.891
417117300	-152.148
417117400	-125.344
417117500	-140.912
417117600	-122.178
417117700	-147.817
417117800	-122.184
417117900	-145.699
417118000	-122.399
417118100	-143.682
417118200	-125.763
417118300	-159.09
417118400	-122.519
417118500	-155.431
417118600	-124.133
417118700	-150.708
417118800	-124.706
417118900	-148.295
417119000	-123.282
417119100	-142.059
417119200	-122.951
417119300	-146.597
417119400	-125.136
417119500	-140.814
417119600	-123.49
417119700	-142.269
417119800	-123.819
417119900	-141.662
417120000	-124.803
417120100	-146.534
417120200	-124.448
417120300	-149.597
417120400	-122.813
417120500	-146.373
417120600	-124.226
417120700	-143.966
417120800	-122.271
417120900	-138.268
417121000	-120.353
417121100	-139.674
417121200	-125.561
417121300	-137.335
417121400	-121.227
417121500	-143.304
417121600	-125.13
417121700	-147.391
417121800	-122.502
417121900	-144.954
417122000	-123.888
417122100	-147.604
417122200	-123.739
417122300	-142.221
417122400	-124.575
417122500	-149.345
417122600	-124.828
417122700	-141.214
417122800	-122.319
417122900	-135.602
417123000	-122.852
417123100	-148.12
417123200	-123.881
417123300	-137.06
417123400	-124.189
417123500	-157.544
417123600	-125.305
417123700	-144.326
417123800	-125.21
417123900	-145.332
417124000	-124.089
417124100	-146.625
417124200	-124.396
417124300	-133.545
417124400	-121.906
417124500	-135.378
417124600	-122.39
417124700	-145.181
417124800	-124.009
417124900	-144.229
417125000	-122.965
417125100	-132.319
417125200	-122.446
417125300	-142.885
417125400	-122.937
417125500	-142.396
417125600	-122.951
417125700	-139.273
417125800	-123.142
417125900	-139.555
417126000	-123.124
417126100	-145.014
417126200	-126.649
417126300	-139.947
417126400	-123.685
417126500	-145.122
417126600	-124.134
417126700	-149.242
417126800	-121.914
417126900	-145.116
417127000	-121.914
417127100	-146.643
417127200	-123.406
417127300	-139.875
417127400	-125.925
417127500	-162.48
417127600	-123.718
417127700	-142.544
417127800	-123.057
417127900	-159.441
417128000	-124.32
417128100	-148.886
417128200	-126.246
417128300	-138.354
417128400	-125.651
417128500	-143.928
417128600	-123.443
417128700	-147.141
417128800	-127.266
417128900	-144.125
417129000	-125.302
417129100	-143.619
417129200	-126.362
417129300	-144.069
417129400	-124.716
417129500	-159.364
417129600	-124.977
417129700	-146.461
417129800	-124.19
417129900	-150.475
417130000	-126.185
417130100	-163.55
417130200	-122.866
417130300	-151.847
417130400	-123.434
417130500	-142.891
417130600	-124.319
417130700	-157.356
417130800	-124.91
417130900	-146.65
417131000	-121.334
417131100	-147.438
417131200	-124.85
417131300	-137.374
417131400	-124.596
417131500	-146.418
417131600	-125.26
417131700	-147.754
417131800	-123.422
417131900	-141.847
417132000	-123.125
417132100	-142.343
417132200	-125.561
417132300	-138.571
417132400	-123.564
417132500	-161.318
417132600	-125.348
417132700	-148.702
417132800	-125.86
417132900	-140.053
417133000	-126.139
417133100	-144.825
417133200	-122.028
417133300	-143.908
417133400	-124.215
417133500	-141.299
417133600	-123.706
417133700	-154.902
417133800	-125.43
417133900	-163.583
417134000	-124.348
417134100	-135.248
417134200	-122.837
417134300	-141.894
417134400	-123.793
417134500	-154.824
417134600	-125.078
417134700	-137.36
417134800	-124.774
417134900	-139.357
417135000	-125.872
417135100	-144.261
417135200	-125.386
417135300	-144.461
417135400	-123.919
417135500	-145.551
417135600	-122.284
417135700	-151.153
417135800	-125.177
417135900	-146.25
417136000	-126.019
417136100	-140.299
417136200	-123.47
417136300	-140.088
417136400	-122.174
417136500	-141.135
417136600	-125.838
417136700	-146.757
417136800	-123.17
417136900	-163.165
417137000	-127.044
417137100	-151.473
417137200	-125.476
417137300	-154.848
417137400	-123.628
417137500	-139.263
417137600	-126.313
417137700	-165.637
417137800	-121.706
417137900	-142.494
417138000	-123.672
417138100	-158.499
417138200	-126.292
417138300	-147.134
417138400	-122.519
417138500	-148.271
417138600	-123.762
417138700	-150.277
417138800	-121.658
417138900	-141.335
417139000	-123.151
417139100	-147.598
417139200	-127.54
417139300	-143.174
417139400	-124.231
417139500	-134.05
417139600	-125.261
417139700	-145.538
417139800	-124.012
417139900	-150.998
417140000	-124.079
417140100	-142.234
417140200	-121.154
417140300	-138.294
417140400	-125.65
417140500	-138.694
417140600	-122.028
417140700	-138.51
417140800	-125.468
417140900	-145.639
417141000	-124.251
417141100	-139.019
417141200	-123.327
417141300	-150.6
417141400	-122.925
417141500	-139.949
417141600	-125.928
417141700	-142.306
417141800	-124.796
417141900	-148.956
417142000	-125.736
417142100	-145.346
417142200	-127.903
417142300	-140.902
417142400	-125.206
417142500	-144.408
417142600	-126.905
417142700	-145.309
417142800	-123.924
417142900	-148.424
417143000	-123.917
417143100	-139.094
417143200	-124.732
417143300	-139.476
417143400	-124.574
417143500	-151.411
417143600	-123.225
417143700	-157.551
417143800	-125.136
417143900	-145.296
417144000	-122.32
417144100	-154.882
417144200	-125.401
417144300	-162.042
417144400	-124.229
417144500	-139.578
417144600	-124.482
417144700	-148.176
417144800	-125.523
417144900	-144.887
417145000	-122.824
417145100	-141.245
417145200	-126.039
417145300	-170.915
417145400	-124.264
417145500	-142.834
417145600	-124.071
417145700	-142.191
417145800	-123.062
417145900	-141.149
417146000	-125.049
417146100	-143.148
417146200	-123.906
417146300	-150.947
417146400	-125.839
417146500	-144.182
417146600	-123.531
417146700	-141.228
417146800	-123.731
417146900	-145.174
417147000	-124.133
417147100	-143.001
417147200	-128.561
417147300	-143.9
417147400	-123.892
417147500	-149.061
417147600	-123.229
417147700	-154.525
417147800	-122.459
417147900	-147.871
417148000	-125.883
417148100	-150.556
417148200	-124.918
417148300	-152.551
417148400	-121.74
417148500	-139.144
417148600	-124.944
417148700	-148.929
417148800	-124.398
417148900	-150.525
417149000	-124.137
417149100	-145.854
417149200	-122.738
417149300	-148.622
417149400	-124.053
417149500	-153.233
417149600	-123.601
417149700	-137.927
417149800	-121.102
417149900	-141.576
417150000	-121.546
417150100	-145.692
417150200	-124.501
417150300	-147.407
417150400	-126.569
417150500	-154.31
417150600	-123.509
417150700	-136.71
417150800	-122.684
417150900	-146.734
417151000	-122.423
417151100	-156.602
417151200	-126.13
417151300	-146.25
417151400	-122.866
417151500	-143.063
417151600	-123.954
417151700	-143.58
417151800	-123.693
417151900	-150.463
417152000	-125.217
417152100	-142.934
417152200	-124.266
417152300	-146.732
417152400	-123.268
417152500	-139.546
417152600	-122.17
417152700	-136.691
417152800	-120.644
417152900	-157.14
417153000	-124.125
417153100	-143.065
417153200	-121.161
417153300	-144.411
417153400	-123.909
417153500	-150.405
417153600	-123.199
417153700	-158.138
417153800	-123.424
417153900	-152.139
417154000	-121.665
417154100	-151.866
417154200	-125.785
417154300	-137.261
417154400	-123.746
417154500	-156.59
417154600	-123.182
417154700	-142.648
417154800	-123.618
417154900	-157.58
417155000	-125.127
417155100	-140.3
417155200	-126.596
417155300	-146.235
417155400	-123.445
417155500	-144.178
417155600	-122.352
417155700	-141.544
417155800	-126.216
417155900	-139.841
417156000	-125.913
417156100	-148.465
417156200	-123.279
417156300	-153.114
417156400	-124.333
417156500	-134.668
417156600	-122.473
417156700	-158.3
417156800	-122.594
417156900	-135.843
417157000	-124.84
417157100	-149.783
417157200	-124.712
417157300	-145.275
417157400	-124.693
417157500	-135.036
417157600	-125.414
417157700	-139.516
417157800	-122.854
417157900	-158.27
417158000	-123.618
417158100	-143.659
417158200	-123.205
417158300	-147.341
417158400	-124.002
417158500	-144.763
417158600	-122.692
417158700	-150.839
417158800	-124.795
417158900	-150.474
417159000	-124.436
417159100	-149.163
417159200	-122.81
417159300	-143.888
417159400	-122.811
417159500	-140.193
417159600	-123.723
417159700	-143.795
417159800	-123.108
417159900	-147.576
417160000	-125.61
417160100	-152.521
417160200	-124.802
417160300	-154.512
417160400	-124.364
417160500	-145.282
417160600	-124.943
417160700	-146.876
417160800	-125.302
417160900	-154.333
417161000	-124.078
417161100	-146.34
417161200	-123.055
417161300	-144.857
417161400	-125.232
417161500	-138.289
417161600	-126.932
417161700	-140.958
417161800	-124.026
417161900	-143.626
417162000	-121.798
417162100	-149.36
417162200	-121.998
417162300	-137.358
417162400	-125.126
417162500	-143.509
417162600	-126.683
417162700	-146.779
417162800	-123.378
417162900	-145.575
417163000	-125.414
417163100	-147.153
417163200	-122.999
417163300	-147.885
417163400	-126.314
417163500	-143.937
417163600	-122.024
417163700	-151.815
417163800	-130.248
417163900	-150.914
417164000	-125.254
417164100	-148.214
417164200	-124.227
417164300	-147.755
417164400	-125.086
417164500	-156.576
417164600	-121.09
417164700	-136.583
417164800	-121.586
417164900	-146.845
417165000	-125.534
417165100	-152.589
417165200	-123.994
417165300	-142.734
417165400	-121.788
417165500	-149.262
417165600	-122.378
417165700	-142.527
417165800	-123.829
417165900	-147.856
417166000	-125.712
417166100	-145.284
417166200	-121.572
417166300	-150.589
417166400	-123.873
417166500	-143.115
417166600	-125.416
417166700	-146.646
417166800	-121.963
417166900	-148.497
417167000	-120.696
417167100	-147.549
417167200	-122.311
417167300	-153.722
417167400	-125.977
417167500	-145.72
417167600	-122.926
417167700	-134.246
417167800	-125.587
417167900	-146.404
417168000	-123.576
417168100	-141.115
417168200	-123.376
417168300	-150.679
417168400	-123.15
417168500	-143.071
417168600	-120.92
417168700	-159.773
417168800	-121.451
417168900	-139.363
417169000	-124.298
417169100	-135.229
417169200	-123.321
417169300	-149.817
417169400	-122.956
417169500	-149.697
417169600	-124.539
417169700	-143.061
417169800	-123.082
417169900	-148.29
417170000	-125.092
417170100	-141.595
417170200	-124.315
417170300	-145.89
417170400	-120.849
417170500	-143.443
417170600	-123.32
417170700	-147.905
417170800	-122.862
417170900	-145.524
417171000	-124.069
417171100	-142.406
417171200	-124.076
417171300	-161.007
417171400	-122.236
417171500	-157.545
417171600	-123.021
417171700	-151.112
417171800	-124.137
417171900	-152.67
417172000	-124.006
417172100	-154.388
417172200	-122.744
417172300	-139.501
417172400	-122.306
417172500	-148.896
417172600	-122.376
417172700	-145.712
417172800	-121.657
417172900	-146.394
417173000	-125.402
417173100	-143.192
417173200	-121.884
417173300	-136.778
417173400	-123.079
417173500	-149.802
417173600	-124.404
417173700	-143.595
417173800	-123.264
417173900	-145.358
417174000	-125.382
417174100	-135.848
417174200	-122.481
417174300	-136.175
417174400	-123.009
417174500	-140.374
417174600	-127.153
417174700	-140.641
417174800	-125.225
417174900	-141.289
417175000	-126.538
417175100	-141.507
417175200	-120.815
417175300	-163.421
417175400	-124.56
417175500	-145.326
417175600	-124.097
417175700	-140.588
417175800	-122.784
417175900	-146.271
417176000	-120.034
417176100	-144.574
417176200	-125.2
417176300	-142.973
417176400	-122.037
417176500	-149.324
417176600	-123.605
417176700	-138.156
417176800	-123.125
417176900	-139.626
417177000	-125.013
417177100	-153.346
417177200	-123.988
417177300	-141.574
417177400	-126.771
417177500	-141.373
417177600	-122.874
417177700	-137.658
417177800	-123.717
417177900	-148.013
417178000	-125.56
417178100	-147.093
417178200	-124.652
417178300	-146.296
417178400	-124.651
417178500	-149.554
417178600	-120.581
417178700	-151.737
417178800	-125.56
417178900	-154.146
417179000	-123.077
417179100	-143.321
417179200	-123.86
417179300	-141.626
417179400	-124.922
417179500	-134.083
417179600	-123.474
417179700	-140.662
417179800	-122.926
417179900	-156.376
417180000	-124.456
417180100	-142.183
417180200	-123.504
417180300	-151.225
417180400	-122.122
417180500	-138.469
417180600	-124.601
417180700	-152.631
417180800	-123.012
417180900	-146.383
417181000	-123.477
417181100	-144.377
417181200	-122.623
417181300	-147.979
417181400	-123.197
417181500	-138.431
417181600	-122.463
417181700	-146.858
417181800	-123.005
417181900	-139.774
417182000	-125.332
417182100	-140.817
417182200	-122.944
417182300	-142.846
417182400	-123.334
417182500	-144.437
417182600	-124.767
417182700	-146.048
417182800	-123.806
417182900	-142.458
417183000	-125.562
417183100	-138.363
417183200	-121.836
417183300	-144.436
417183400	-123.784
417183500	-136.547
417183600	-125.216
417183700	-147.846
417183800	-124.21
417183900	-149.878
417184000	-122.241
417184100	-144.779
417184200	-123.311
417184300	-150.277
417184400	-122.138
417184500	-145.051
417184600	-123.593
417184700	-138.449
417184800	-122.047
417184900	-142.247
417185000	-125.366
417185100	-146.5
417185200	-123.464
417185300	-140.703
417185400	-123.912
417185500	-142.181
417185600	-125.957
417185700	-158.122
417185800	-124.098
417185900	-147.743
417186000	-125.229
417186100	-143.3
417186200	-123.014
417186300	-141.506
417186400	-125.083
417186500	-150.43
417186600	-124.385
417186700	-148.65
417186800	-122.369
417186900	-156.838
417187000	-125.5
417187100	-142.727
417187200	-126.933
417187300	-153.196
417187400	-123.068
417187500	-148.111
417187600	-125.076
417187700	-149.844
417187800	-121.572
417187900	-146.252
417188000	-123.866
417188100	-148.462
417188200	-124.723
417188300	-146.012
417188400	-123.775
417188500	-146.824
417188600	-123.844
417188700	-139.366
417188800	-122.598
417188900	-146.595
417189000	-124.606
417189100	-141.778
417189200	-125.358
417189300	-149.247
417189400	-124.576
417189500	-149.224
417189600	-121.126
417189700	-147.99
417189800	-123.088
417189900	-140.1
417190000	-124.574
417190100	-145.398
417190200	-123.458
417190300	-137.531
417190400	-123.941
417190500	-145.809
417190600	-127.264
417190700	-143.743
417190800	-125.211
417190900	-140.954
417191000	-125.488
417191100	-146.906
417191200	-124.766
417191300	-153.545
417191400	-122.509
417191500	-145.118
417191600	-122.668
417191700	-141.818
417191800	-122.462
417191900	-144.437
417192000	-123.98
417192100	-148.089
417192200	-125.611
417192300	-152.717
417192400	-125.616
417192500	-139.977
417192600	-123.647
417192700	-145.386
417192800	-124.804
417192900	-138.479
417193000	-124.612
417193100	-147.21
417193200	-125.582
417193300	-149.76
417193400	-120.244
417193500	-147.549
417193600	-123.929
417193700	-140.845
417193800	-123.783
417193900	-140.101
417194000	-126.137
417194100	-150.851
417194200	-127.801
417194300	-141.678
417194400	-121.306
417194500	-135.303
417194600	-123.492
417194700	-147.831
417194800	-125.059
417194900	-160.157
417195000	-123.953
417195100	-147.642
417195200	-122.483
417195300	-148.789
417195400	-124.204
417195500	-147.059
417195600	-123.282
417195700	-142.711
417195800	-122.663
417195900	-145.403
417196000	-123.089
417196100	-139.38
417196200	-124.378
417196300	-140.478
417196400	-124.788
417196500	-159.599
417196600	-125.035
417196700	-142.892
417196800	-124.26
417196900	-147.784
417197000	-124.141
417197100	-143.669
417197200	-123.505
417197300	-151.996
417197400	-123.7
417197500	-161.988
417197600	-123.055
417197700	-151.338
417197800	-123.587
417197900	-143.716
417198000	-124.26
417198100	-143.884
417198200	-125.719
417198300	-143.647
417198400	-123.984
417198500	-146.755
417198600	-123.2
417198700	-146.134
417198800	-120.815
417198900	-144.922
417199000	-125.069
417199100	-145.938
417199200	-124.069
417199300	-140.68
417199400	-123.913
417199500	-140.065
417199600	-124.517
417199700	-149.816
417199800	-123.256
417199900	-139.264
417200000	-124.556
417200100	-150.579
417200200	-122.295
417200300	-154.581
417200400	-122.557
417200500	-150.736
417200600	-123.338
417200700	-149.126
417200800	-122.091
417200900	-139.937
417201000	-123.603
417201100	-140.645
417201200	-122.866
417201300	-151.275
417201400	-124.188
417201500	-156.681
417201600	-125.377
417201700	-143.887
417201800	-125.439
417201900	-147.099
417202000	-121.077
417202100	-147.925
417202200	-123.843
417202300	-148.553
417202400	-123.844
417202500	-147.2
417202600	-125.771
417202700	-141.09
417202800	-120.56
417202900	-146.944
417203000	-122.198
417203100	-145.217
417203200	-122.199
417203300	-138.105
417203400	-124.36
417203500	-150.385
417203600	-122.139
417203700	-140.718
417203800	-122.696
417203900	-147.845
417204000	-124.098
417204100	-147.597
417204200	-123.382
417204300	-139.402
417204400	-123.914
417204500	-161.797
417204600	-122.697
417204700	-140.996
417204800	-125.652
417204900	-149.194
417205000	-123.971
417205100	-144.264
417205200	-123.507
417205300	-168.507
417205400	-123.886
417205500	-144.043
417205600	-123.964
417205700	-148.406
417205800	-124.604
417205900	-141.659
417206000	-126.059
417206100	-148.964
417206200	-121.934
417206300	-143.377
417206400	-122.66
417206500	-143.694
417206600	-123.521
417206700	-149.909
417206800	-122.388
417206900	-143.966
417207000	-124.937
417207100	-142.678
417207200	-122.204
417207300	-151.82
417207400	-125.05
417207500	-142.764
417207600	-124.958
417207700	-144.301
417207800	-122.739
417207900	-148.742
417208000	-122.871
417208100	-148.054
417208200	-126.992
417208300	-141.33
417208400	-125.383
417208500	-146.621
417208600	-124.955
417208700	-136.904
417208800	-124.253
417208900	-138.266
417209000	-125.236
417209100	-145.897
417209200	-121.667
417209300	-136.766
417209400	-121.344
417209500	-162.842
417209600	-123.326
417209700	-154.494
417209800	-123.894
417209900	-142.399
417210000	-123.01
417210100	-147.789
417210200	-123.898
417210300	-143.773
417210400	-124.418
417210500	-142.096
417210600	-122.865
417210700	-133.956
417210800	-124.121
417210900	-144.337
417211000	-119.994
417211100	-140.55
417211200	-120.168
417211300	-139.67
417211400	-124.901
417211500	-143.312
417211600	-122.272
417211700	-147.81
417211800	-120.692
417211900	-139.364
417212000	-122.061
417212100	-148.564
417212200	-124.334
417212300	-146.506
417212400	-121.59
417212500	-146.536
417212600	-123.621
417212700	-141.923
417212800	-123.456
417212900	-143.165
417213000	-125.862
417213100	-140.897
417213200	-124.54
417213300	-147.558
417213400	-126.231
417213500	-147.46
417213600	-124.311
417213700	-144.415
417213800	-126.329
417213900	-134.833
417214000	-123.267
417214100	-143.77
417214200	-121.754
417214300	-143.742
417214400	-124.444
417214500	-148.021
417214600	-120.891
417214700	-135.59
417214800	-124.989
417214900	-150.584
417215000	-123.533
417215100	-147.236
417215200	-126.002
417215300	-150.781
417215400	-124.547
417215500	-149.803
417215600	-125.38
417215700	-145.01
417215800	-124.493
417215900	-150.503
417216000	-121.918
417216100	-145.489
417216200	-122.632
417216300	-143.526
417216400	-124.021
417216500	-145.887
417216600	-125.436
417216700	-144.603
417216800	-122.892
417216900	-141.522
417217000	-122.009
417217100	-137.302
417217200	-122.876
417217300	-145.069
417217400	-125.397
417217500	-139.979
417217600	-124.96
417217700	-147.786
417217800	-124.796
417217900	-151.605
417218000	-124.736
417218100	-141.217
417218200	-123.359
417218300	-146.85
417218400	-125.886
417218500	-146.158
417218600	-124.299
417218700	-148.204
417218800	-125.541
417218900	-138.796
417219000	-121.505
417219100	-139.043
417219200	-122.433
417219300	-155.136
417219400	-122.775
417219500	-147.579
417219600	-123.649
417219700	-140.811
417219800	-123.163
417219900	-138.959
417220000	-123.494
417220100	-143.26
417220200	-123.445
417220300	-141.761
417220400	-121.634
417220500	-159.195
417220600	-122.815
417220700	-159.291
417220800	-123.26
417220900	-139.83
417221000	-119.877
417221100	-139.852
417221200	-124.005
417221300	-144.001
417221400	-120.429
417221500	-140.59
417221600	-121.037
417221700	-146.529
417221800	-125.859
417221900	-142.173
417222000	-123.294
417222100	-144.521
417222200	-124.962
417222300	-147.871
417222400	-123.437
417222500	-144.789
417222600	-122.005
417222700	-157.444
417222800	-123.628
417222900	-142.507
417223000	-123.615
417223100	-140.134
417223200	-122.127
417223300	-141.442
417223400	-123.377
417223500	-139.269
417223600	-123.26
417223700	-137.107
417223800	-126.473
417223900	-141.185
417224000	-121.546
417224100	-155.753
417224200	-124.296
417224300	-132.131
417224400	-121.643
417224500	-139.682
417224600	-126.035
417224700	-151.087
417224800	-124.741
417224900	-142.595
417225000	-123.662
417225100	-182.194
417225200	-125.087
417225300	-142.915
417225400	-122.721
417225500	-143.709
417225600	-122.948
417225700	-143.274
417225800	-123.084
417225900	-140.999
417226000	-124.585
417226100	-147.478
417226200	-122.841
417226300	-153.29
417226400	-119.63
417226500	-145.421
417226600	-125.564
417226700	-144.143
417226800	-126.827
417226900	-162.652
417227000	-123.885
417227100	-144.863
417227200	-123.946
417227300	-136.656
417227400	-122.465
417227500	-139.186
417227600	-123.929
417227700	-142.012
417227800	-123.977
417227900	-140.949
417228000	-127.789
417228100	-148.277
417228200	-123.098
417228300	-146.464
417228400	-123.005
417228500	-154.211
417228600	-124.483
417228700	-140.831
417228800	-121.833
417228900	-143.068
417229000	-123.907
417229100	-141.405
417229200	-123.611
417229300	-139.683
417229400	-123.052
417229500	-136.639
417229600	-124.361
417229700	-135.276
417229800	-125.166
417229900	-137.108
417230000	-122.141
417230100	-147.913
417230200	-123.393
417230300	-147.404
417230400	-122.882
417230500	-148.104
417230600	-123.557
417230700	-140.596
417230800	-123.557
417230900	-144.499
417231000	-122.535
417231100	-144.785
417231200	-123.756
417231300	-148.502
417231400	-123.335
417231500	-139.923
417231600	-125.261
417231700	-141.927
417231800	-124.292
417231900	-144.351
417232000	-123.311
417232100	-147.017
417232200	-124.215
417232300	-149.322
417232400	-121.943
417232500	-141.678
417232600	-124.416
417232700	-151.052
417232800	-123.126
417232900	-140.205
417233000	-124.159
417233100	-140.079
417233200	-123.037
417233300	-151.243
417233400	-125.024
417233500	-143.4
417233600	-124.082
417233700	-138.037
417233800	-123.06
417233900	-145.228
417234000	-121.116
417234100	-137.435
417234200	-124.578
417234300	-140.618
417234400	-124.637
417234500	-145.184
417234600	-123.831
417234700	-139.209
417234800	-124.394
417234900	-147.092
417235000	-122.957
417235100	-153.198
417235200	-122.414
417235300	-145.881
417235400	-122.811
417235500	-143.477
417235600	-123.143
417235700	-137.278
417235800	-122.083
417235900	-148.946
417236000	-122.226
417236100	-144.678
417236200	-125.343
417236300	-137.363
417236400	-123.479
417236500	-145.729
417236600	-123.97
417236700	-158.738
417236800	-122.757
417236900	-133.207
417237000	-121.189
417237100	-146.472
417237200	-123.225
417237300	-166.092
417237400	-122.935
417237500	-148.882
417237600	-123.601
417237700	-143.384
417237800	-121.543
417237900	-147.837
417238000	-125.647
417238100	-145.945
417238200	-123.968
417238300	-143.207
417238400	-124.94
417238500	-144.811
417238600	-123.441
417238700	-156.882
417238800	-123.248
417238900	-144.892
417239000	-122.298
417239100	-142.648
417239200	-122.307
417239300	-142.297
417239400	-125.595
417239500	-143.485
417239600	-120.999
417239700	-145.394
417239800	-122.395
417239900	-142.626
417240000	-126.574
417240100	-146.1
417240200	-124.115
417240300	-158.439
417240400	-123.522
417240500	-143.756
417240600	-124.686
417240700	-143.101
417240800	-124.799
417240900	-153.575
417241000	-120.801
417241100	-146.101
417241200	-123.568
417241300	-149.124
417241400	-122.003
417241500	-139.548
417241600	-123.953
417241700	-167.68
417241800	-124.949
417241900	-142.225
417242000	-123.369
417242100	-142.603
417242200	-123.373
417242300	-139.882
417242400	-122.934
417242500	-136.309
417242600	-127.346
417242700	-148.509
417242800	-124.019
417242900	-139.748
417243000	-125.692
417243100	-144.28
417243200	-126.565
417243300	-140.124
417243400	-122.616
417243500	-145.477
417243600	-122.187
417243700	-147.147
417243800	-122.244
417243900	-140.432
417244000	-124.034
417244100	-139.061
417244200	-123.73
417244300	-142.097
417244400	-124.913
417244500	-154.296
417244600	-123.714
417244700	-138.753
417244800	-122.041
417244900	-138.765
417245000	-120.953
417245100	-152.022
417245200	-122.363
417245300	-143.766
417245400	-123.707
417245500	-140.759
417245600	-123.327
417245700	-144.166
417245800	-120.951
417245900	-151.663
417246000	-122.706
417246100	-144.925
417246200	-123.409
417246300	-146.123
417246400	-122.916
417246500	-142.91
417246600	-122.526
417246700	-140.137
417246800	-123.435
417246900	-152.111
417247000	-125.685
417247100	-140.916
417247200	-123.141
417247300	-145.981
417247400	-125.157
417247500	-150.56
417247600	-120.263
417247700	-147.377
417247800	-122.308
417247900	-145.252
417248000	-122.365
417248100	-149.253
417248200	-121.602
417248300	-140.569
417248400	-123.475
417248500	-143.507
417248600	-123.096
417248700	-138.328
417248800	-124.83
417248900	-138.348
417249000	-124.643
417249100	-145.963
417249200	-122.86
417249300	-142.169
417249400	-125.495
417249500	-146.568
417249600	-121.947
417249700	-171.458
417249800	-125.113
[truncated: 18,002 more rows]
