# Supplementary material for: Passive frequency comb generation at radiofrequency for ranging applications
Source: Nat Commun. 2024 Apr 2;15:2844. doi: 10.1038/s41467-024-46940-2 (PMC10987526; doi:10.1038/s41467-024-46940-2)
Supplement: Supplementary file 5 — Source Data [file 41467_2024_46940_MOESM5_ESM.zip › Figure3_Data/836_10MHz_-10_50dBm.xlsx]

## Sheet: Sheet1
frequency (Hz)	power (dBm)
417050000	-122.329
417050100	-140.061
417050200	-122.666
417050300	-148.918
417050400	-123.086
417050500	-141.842
417050600	-126.146
417050700	-154.751
417050800	-122.063
417050900	-151.327
417051000	-124.07
417051100	-137.08
417051200	-126.307
417051300	-143.383
417051400	-126.193
417051500	-147.945
417051600	-125.543
417051700	-148.022
417051800	-126.734
417051900	-148.449
417052000	-123.346
417052100	-150.127
417052200	-124.382
417052300	-146.968
417052400	-122.186
417052500	-161.832
417052600	-124.585
417052700	-156.65
417052800	-122.581
417052900	-147.315
417053000	-125.102
417053100	-140.704
417053200	-124.062
417053300	-143.121
417053400	-124.48
417053500	-151.241
417053600	-124.467
417053700	-150.723
417053800	-122.991
417053900	-146.899
417054000	-122.403
417054100	-143.235
417054200	-123.401
417054300	-145.376
417054400	-124.663
417054500	-149.556
417054600	-124.629
417054700	-146.32
417054800	-125.415
417054900	-137.451
417055000	-124.652
417055100	-150.457
417055200	-121.735
417055300	-143.446
417055400	-123.878
417055500	-152.445
417055600	-125.744
417055700	-146.378
417055800	-125.983
417055900	-142.514
417056000	-123.561
417056100	-142.994
417056200	-121.838
417056300	-140.624
417056400	-125.078
417056500	-140.93
417056600	-125.604
417056700	-146.546
417056800	-127.266
417056900	-147.839
417057000	-124.654
417057100	-134.432
417057200	-121.124
417057300	-141.461
417057400	-122.836
417057500	-138.869
417057600	-123.745
417057700	-148.017
417057800	-122.995
417057900	-141.716
417058000	-125.927
417058100	-140.946
417058200	-123.279
417058300	-144.726
417058400	-124.947
417058500	-151.411
417058600	-125.712
417058700	-139.799
417058800	-124.765
417058900	-145.057
417059000	-123.822
417059100	-149.614
417059200	-123.241
417059300	-138.586
417059400	-123.79
417059500	-151.27
417059600	-125.357
417059700	-155.159
417059800	-125.975
417059900	-140.386
417060000	-124.919
417060100	-142.793
417060200	-126.3
417060300	-150.723
417060400	-124.846
417060500	-153.216
417060600	-128.76
417060700	-147.519
417060800	-123.959
417060900	-155.103
417061000	-123.119
417061100	-140.209
417061200	-123.395
417061300	-147.838
417061400	-122.707
417061500	-156.501
417061600	-121.235
417061700	-142.982
417061800	-123.724
417061900	-149.218
417062000	-123.624
417062100	-143.044
417062200	-124.146
417062300	-148.895
417062400	-127.079
417062500	-140.458
417062600	-123.371
417062700	-138.516
417062800	-126.715
417062900	-143.71
417063000	-122.885
417063100	-143.563
417063200	-121.703
417063300	-143.232
417063400	-126.728
417063500	-143.64
417063600	-127.506
417063700	-149.624
417063800	-123.301
417063900	-142.769
417064000	-123.378
417064100	-145.685
417064200	-124.87
417064300	-146.14
417064400	-125.929
417064500	-143.001
417064600	-125.735
417064700	-150.308
417064800	-125.081
417064900	-139.179
417065000	-121.46
417065100	-141.581
417065200	-125.444
417065300	-146.299
417065400	-124.256
417065500	-140.769
417065600	-123.382
417065700	-143.932
417065800	-125.775
417065900	-143.871
417066000	-121.004
417066100	-141.845
417066200	-126.235
417066300	-148.911
417066400	-124.17
417066500	-151.483
417066600	-127.148
417066700	-152.863
417066800	-125.212
417066900	-152.099
417067000	-121.737
417067100	-135.265
417067200	-125.335
417067300	-157.017
417067400	-125.252
417067500	-147.025
417067600	-123.737
417067700	-146.457
417067800	-124.342
417067900	-148.219
417068000	-124.009
417068100	-142.05
417068200	-124.923
417068300	-148.206
417068400	-124.454
417068500	-142.464
417068600	-125.478
417068700	-154.3
417068800	-127.026
417068900	-145.822
417069000	-121.668
417069100	-144.54
417069200	-123.492
417069300	-154.364
417069400	-123.502
417069500	-144.579
417069600	-123.398
417069700	-146.965
417069800	-124.08
417069900	-137.611
417070000	-126.357
417070100	-142.967
417070200	-122.526
417070300	-149.65
417070400	-124.88
417070500	-153.517
417070600	-122.859
417070700	-155.735
417070800	-123.991
417070900	-148.985
417071000	-124.436
417071100	-138.505
417071200	-121.298
417071300	-146.975
417071400	-124.194
417071500	-147.447
417071600	-123.295
417071700	-151.553
417071800	-124.036
417071900	-142.703
417072000	-124
417072100	-144.773
417072200	-122.352
417072300	-152.966
417072400	-124.357
417072500	-150.89
417072600	-123.445
417072700	-146.516
417072800	-125.86
417072900	-146.168
417073000	-124.52
417073100	-142.088
417073200	-123.207
417073300	-145.597
417073400	-124.69
417073500	-147.023
417073600	-122.418
417073700	-142.869
417073800	-121.618
417073900	-147.789
417074000	-123.4
417074100	-140.713
417074200	-125.954
417074300	-140.573
417074400	-123.498
417074500	-150.802
417074600	-123.596
417074700	-150.982
417074800	-125.535
417074900	-153.629
417075000	-126.436
417075100	-156.623
417075200	-123.673
417075300	-138.993
417075400	-124.583
417075500	-142.555
417075600	-124.419
417075700	-135.149
417075800	-122.667
417075900	-153.469
417076000	-126.014
417076100	-149.758
417076200	-121.982
417076300	-145.21
417076400	-126.988
417076500	-140.696
417076600	-123.275
417076700	-139.93
417076800	-123.709
417076900	-138.092
417077000	-125.712
417077100	-150.151
417077200	-123.735
417077300	-145.695
417077400	-124.809
417077500	-142.93
417077600	-123.7
417077700	-144.775
417077800	-123.555
417077900	-163.274
417078000	-124.075
417078100	-151.369
417078200	-125.077
417078300	-157.436
417078400	-123.851
417078500	-187.147
417078600	-122.436
417078700	-154.992
417078800	-123.473
417078900	-138.638
417079000	-123.861
417079100	-147.959
417079200	-121.898
417079300	-141.606
417079400	-125.113
417079500	-148.668
417079600	-122.044
417079700	-148.475
417079800	-127.601
417079900	-144.88
417080000	-123.786
417080100	-149.843
417080200	-124.793
417080300	-151.334
417080400	-126.194
417080500	-136.846
417080600	-126.686
417080700	-149.628
417080800	-126.416
417080900	-147.625
417081000	-125.052
417081100	-145.994
417081200	-123.428
417081300	-141.934
417081400	-123.15
417081500	-149.126
417081600	-123.033
417081700	-143.367
417081800	-123.419
417081900	-146.175
417082000	-125.75
417082100	-149.804
417082200	-122.998
417082300	-153.471
417082400	-122.673
417082500	-145.251
417082600	-122.661
417082700	-143.535
417082800	-122.654
417082900	-148.178
417083000	-124.027
417083100	-137.673
417083200	-122.607
417083300	-143.026
417083400	-122.378
417083500	-154.629
417083600	-123.026
417083700	-141.346
417083800	-122.515
417083900	-149.91
417084000	-126.831
417084100	-144.751
417084200	-125.635
417084300	-147.734
417084400	-123.487
417084500	-138.756
417084600	-123.356
417084700	-137.811
417084800	-122.684
417084900	-140.545
417085000	-125.546
417085100	-138.612
417085200	-124.334
417085300	-142.135
417085400	-125.761
417085500	-155.476
417085600	-125.159
417085700	-147.861
417085800	-120.689
417085900	-147.076
417086000	-122.196
417086100	-145.386
417086200	-126.324
417086300	-148.735
417086400	-122.542
417086500	-138.831
417086600	-124.633
417086700	-145.596
417086800	-123.797
417086900	-142.078
417087000	-125.103
417087100	-142.456
417087200	-121.844
417087300	-146.886
417087400	-125.661
417087500	-150.49
417087600	-125.537
417087700	-149.551
417087800	-123.4
417087900	-144.883
417088000	-121.531
417088100	-142.693
417088200	-123.174
417088300	-146.545
417088400	-125.293
417088500	-146.231
417088600	-123.324
417088700	-149.869
417088800	-125.289
417088900	-154.606
417089000	-125.086
417089100	-148.071
417089200	-123.18
417089300	-149.655
417089400	-123.761
417089500	-138.374
417089600	-124.647
417089700	-152.212
417089800	-123.678
417089900	-152.469
417090000	-123.54
417090100	-141.482
417090200	-120.685
417090300	-140.269
417090400	-121.185
417090500	-146.315
417090600	-125.488
417090700	-155.863
417090800	-124.156
417090900	-137.413
417091000	-124.048
417091100	-148.116
417091200	-124.763
417091300	-143.522
417091400	-125.52
417091500	-145.863
417091600	-124.744
417091700	-145.543
417091800	-123.365
417091900	-147.346
417092000	-125.885
417092100	-143.051
417092200	-124.46
417092300	-157.135
417092400	-125.247
417092500	-147.028
417092600	-125.351
417092700	-158.08
417092800	-124.786
417092900	-161.986
417093000	-121.747
417093100	-144.523
417093200	-122.192
417093300	-141.288
417093400	-124.05
417093500	-136.136
417093600	-122.906
417093700	-136.994
417093800	-124.267
417093900	-140.15
417094000	-125.425
417094100	-140.293
417094200	-123.761
417094300	-139.251
417094400	-123.782
417094500	-148.955
417094600	-123.361
417094700	-155.848
417094800	-124.16
417094900	-151.288
417095000	-124.989
417095100	-137.264
417095200	-124.121
417095300	-140.841
417095400	-124.667
417095500	-145.213
417095600	-124.28
417095700	-150.542
417095800	-124.004
417095900	-144.317
417096000	-123.654
417096100	-137.576
417096200	-124.297
417096300	-138.599
417096400	-125.849
417096500	-150.044
417096600	-125.324
417096700	-157.337
417096800	-123.969
417096900	-141.561
417097000	-122.74
417097100	-148.388
417097200	-124.035
417097300	-147.012
417097400	-123.594
417097500	-145.95
417097600	-124.711
417097700	-143.215
417097800	-126.045
417097900	-151.717
417098000	-127.493
417098100	-144.947
417098200	-125.79
417098300	-148.352
417098400	-122.105
417098500	-137.939
417098600	-123.254
417098700	-144.427
417098800	-123.682
417098900	-149.896
417099000	-124.759
417099100	-142.474
417099200	-124.645
417099300	-144.922
417099400	-124.112
417099500	-143.837
417099600	-121.055
417099700	-147.215
417099800	-124.523
417099900	-139.805
417100000	-123.955
417100100	-140.147
417100200	-124.533
417100300	-147.076
417100400	-126.447
417100500	-144.564
417100600	-126.418
417100700	-141.593
417100800	-125.867
417100900	-150.051
417101000	-124.153
417101100	-134.805
417101200	-121.993
417101300	-140.053
417101400	-124.953
417101500	-144.808
417101600	-124.088
417101700	-140.699
417101800	-121.222
417101900	-138.414
417102000	-125.85
417102100	-145.44
417102200	-124.322
417102300	-138.971
417102400	-123.803
417102500	-138.202
417102600	-123.969
417102700	-141.982
417102800	-124.058
417102900	-141.035
417103000	-123.393
417103100	-150.623
417103200	-124.727
417103300	-146.192
417103400	-123.756
417103500	-145.684
417103600	-124.717
417103700	-145.441
417103800	-123.868
417103900	-150.607
417104000	-123.757
417104100	-149.171
417104200	-123.254
417104300	-144.631
417104400	-122.297
417104500	-147.919
417104600	-123.416
417104700	-142.742
417104800	-124.556
417104900	-140.91
417105000	-124.778
417105100	-146.601
417105200	-123.197
417105300	-142.309
417105400	-123.565
417105500	-135.648
417105600	-123.466
417105700	-171.475
417105800	-125.05
417105900	-143.603
417106000	-125.728
417106100	-164.66
417106200	-121.246
417106300	-142.268
417106400	-122.813
417106500	-142.23
417106600	-125.24
417106700	-135.376
417106800	-124.71
417106900	-165.095
417107000	-122.591
417107100	-144.319
417107200	-121.659
417107300	-148.403
417107400	-121.675
417107500	-149.456
417107600	-123.563
417107700	-143.283
417107800	-121.549
417107900	-148.455
417108000	-125.771
417108100	-147.448
417108200	-124.201
417108300	-137.867
417108400	-123.162
417108500	-139.432
417108600	-122.511
417108700	-138.765
417108800	-123.572
417108900	-138.655
417109000	-121.564
417109100	-158.27
417109200	-124.616
417109300	-141.923
417109400	-125.796
417109500	-142.529
417109600	-121.259
417109700	-144.719
417109800	-122.918
417109900	-148.069
417110000	-125.093
417110100	-145.72
417110200	-122.849
417110300	-154.02
417110400	-124.694
417110500	-147.651
417110600	-123.774
417110700	-141.268
417110800	-124.527
417110900	-137.481
417111000	-125.175
417111100	-139.267
417111200	-124.613
417111300	-138.53
417111400	-124.508
417111500	-140.777
417111600	-123.363
417111700	-136.719
417111800	-123.397
417111900	-153.518
417112000	-125.24
417112100	-149.832
417112200	-122.146
417112300	-141.898
417112400	-125.621
417112500	-141.114
417112600	-121.899
417112700	-143.379
417112800	-122.092
417112900	-146.449
417113000	-126.005
417113100	-156.507
417113200	-120.501
417113300	-138.215
417113400	-123.074
417113500	-144.345
417113600	-124.192
417113700	-139.678
417113800	-122.146
417113900	-142.381
417114000	-123.284
417114100	-141.806
417114200	-123.307
417114300	-145.997
417114400	-122.609
417114500	-146.869
417114600	-124.39
417114700	-146.003
417114800	-123.579
417114900	-164.217
417115000	-126.512
417115100	-143.591
417115200	-123.826
417115300	-152.761
417115400	-122.934
417115500	-141.209
417115600	-123.307
417115700	-151.46
417115800	-125.371
417115900	-148.789
417116000	-123.524
417116100	-143.36
417116200	-126.685
417116300	-146.803
417116400	-122.451
417116500	-144.889
417116600	-127.003
417116700	-138.351
417116800	-126.737
417116900	-146.601
417117000	-125.429
417117100	-144.928
417117200	-126.445
417117300	-145.002
417117400	-123.261
417117500	-147.341
417117600	-121.846
417117700	-144.512
417117800	-125.88
417117900	-143.946
417118000	-123.937
417118100	-143.561
417118200	-124.319
417118300	-146.952
417118400	-124.79
417118500	-148.055
417118600	-124.344
417118700	-149.262
417118800	-126.708
417118900	-149.772
417119000	-125.128
417119100	-141.236
417119200	-123.597
417119300	-137.217
417119400	-124.034
417119500	-156.168
417119600	-126.152
417119700	-142.595
417119800	-123.371
417119900	-140.828
417120000	-123.249
417120100	-147.253
417120200	-124.762
417120300	-134.855
417120400	-124.55
417120500	-139.942
417120600	-122.353
417120700	-150.083
417120800	-122.39
417120900	-144.702
417121000	-122.688
417121100	-147.149
417121200	-123.978
417121300	-153.035
417121400	-124.267
417121500	-144.797
417121600	-122.181
417121700	-135.296
417121800	-123.734
417121900	-137.574
417122000	-123.152
417122100	-145.238
417122200	-125.03
417122300	-148.481
417122400	-125.949
417122500	-150.41
417122600	-122.65
417122700	-142.346
417122800	-124.522
417122900	-154.373
417123000	-124.449
417123100	-139.68
417123200	-122.262
417123300	-146.299
417123400	-123.791
417123500	-146.039
417123600	-124.382
417123700	-139.099
417123800	-124.57
417123900	-147.671
417124000	-126.015
417124100	-141.309
417124200	-126.124
417124300	-148.06
417124400	-120.813
417124500	-145.085
417124600	-122.067
417124700	-144.869
417124800	-124.843
417124900	-147.739
417125000	-124.327
417125100	-140.262
417125200	-124.417
417125300	-142.849
417125400	-124.164
417125500	-153.005
417125600	-125.3
417125700	-151.212
417125800	-121.522
417125900	-148.887
417126000	-123.151
417126100	-148.774
417126200	-125.225
417126300	-147.112
417126400	-122.073
417126500	-156.848
417126600	-126.097
417126700	-150.301
417126800	-125.386
417126900	-137.988
417127000	-123.234
417127100	-152.691
417127200	-121.316
417127300	-143.313
417127400	-125.968
417127500	-141.655
417127600	-126.206
417127700	-159.433
417127800	-126.839
417127900	-146.121
417128000	-123.511
417128100	-139.346
417128200	-123.4
417128300	-142.359
417128400	-126.095
417128500	-141.407
417128600	-123.456
417128700	-142.311
417128800	-126.142
417128900	-141.813
417129000	-125.582
417129100	-150.718
417129200	-123.068
417129300	-145.363
417129400	-127.527
417129500	-149.786
417129600	-126.187
417129700	-146.052
417129800	-124.217
417129900	-142.153
417130000	-120.492
417130100	-147.9
417130200	-125.282
417130300	-136.359
417130400	-123.458
417130500	-157.529
417130600	-123.167
417130700	-143.12
417130800	-125.379
417130900	-167.456
417131000	-126.003
417131100	-149.514
417131200	-125.127
417131300	-140.895
417131400	-123.525
417131500	-142.749
417131600	-124.169
417131700	-138.219
417131800	-125.637
417131900	-154.912
417132000	-123.712
417132100	-144.802
417132200	-123.244
417132300	-142.463
417132400	-125.467
417132500	-145.547
417132600	-126.065
417132700	-136.319
417132800	-125.045
417132900	-147.679
417133000	-125.912
417133100	-148.537
417133200	-124.151
417133300	-147.857
417133400	-121.991
417133500	-153.468
417133600	-124.202
417133700	-139.949
417133800	-123.243
417133900	-141.838
417134000	-124.843
417134100	-154.706
417134200	-123.984
417134300	-150.967
417134400	-123.16
417134500	-162.002
417134600	-122.885
417134700	-139.817
417134800	-123.313
417134900	-147.325
417135000	-122.043
417135100	-139.561
417135200	-123.937
417135300	-141.086
417135400	-125.908
417135500	-145.712
417135600	-124.616
417135700	-154.391
417135800	-124.214
417135900	-155.987
417136000	-124.118
417136100	-147.235
417136200	-120.931
417136300	-148.686
417136400	-122.32
417136500	-147.172
417136600	-123.565
417136700	-145.152
417136800	-120.383
417136900	-135.558
417137000	-125.316
417137100	-154.829
417137200	-126.472
417137300	-162.466
417137400	-123.69
417137500	-136.436
417137600	-123.548
417137700	-134.109
417137800	-125.096
417137900	-147.642
417138000	-122.432
417138100	-147.561
417138200	-122.788
417138300	-149.442
417138400	-122.397
417138500	-142.284
417138600	-123.593
417138700	-137.281
417138800	-124.403
417138900	-148.272
417139000	-124.417
417139100	-140.921
417139200	-124.942
417139300	-147.289
417139400	-124.995
417139500	-153.826
417139600	-122.348
417139700	-149.181
417139800	-123.054
417139900	-151.268
417140000	-123.916
417140100	-136.18
417140200	-123.784
417140300	-149.821
417140400	-127.47
417140500	-157.201
417140600	-124.664
417140700	-139.472
417140800	-123.405
417140900	-147.794
417141000	-123.417
417141100	-139.125
417141200	-123.845
417141300	-141.209
417141400	-122.353
417141500	-140.81
417141600	-123.846
417141700	-143.582
417141800	-123.236
417141900	-151.632
417142000	-123.325
417142100	-151.088
417142200	-123.222
417142300	-136.77
417142400	-124.735
417142500	-138.64
417142600	-124.969
417142700	-140.987
417142800	-122.409
417142900	-143.069
417143000	-125.598
417143100	-142.36
417143200	-124.124
417143300	-143.138
417143400	-124.368
417143500	-138.717
417143600	-122.344
417143700	-148.814
417143800	-124.34
417143900	-146.591
417144000	-123.384
417144100	-142.072
417144200	-123.834
417144300	-154.351
417144400	-122.695
417144500	-154.136
417144600	-126.492
417144700	-144.433
417144800	-124.09
417144900	-138.469
417145000	-124.145
417145100	-147.11
417145200	-125.526
417145300	-141.101
417145400	-125.597
417145500	-148.015
417145600	-124.246
417145700	-143.57
417145800	-123.235
417145900	-143.24
417146000	-124.142
417146100	-144.433
417146200	-123.166
417146300	-134.872
417146400	-123.393
417146500	-136.306
417146600	-124.776
417146700	-143.39
417146800	-124.671
417146900	-143.773
417147000	-122.636
417147100	-144.055
417147200	-122.64
417147300	-147.902
417147400	-122.727
417147500	-150.691
417147600	-124.909
417147700	-147.196
417147800	-123.66
417147900	-140.806
417148000	-127.594
417148100	-149.202
417148200	-125.07
417148300	-147.855
417148400	-123.695
417148500	-151.126
417148600	-123.425
417148700	-160.002
417148800	-124.267
417148900	-146.28
417149000	-119.871
417149100	-144.894
417149200	-125.012
417149300	-142.414
417149400	-123.436
417149500	-139.545
417149600	-121.223
417149700	-136.097
417149800	-123.865
417149900	-140.605
417150000	-122.69
417150100	-142.901
417150200	-121.199
417150300	-141.947
417150400	-124.116
417150500	-141.404
417150600	-123.79
417150700	-149.211
417150800	-123.813
417150900	-151.635
417151000	-124.386
417151100	-142.726
417151200	-122.572
417151300	-152.742
417151400	-121.702
417151500	-144.688
417151600	-122.216
417151700	-145.167
417151800	-125.858
417151900	-145.791
417152000	-124.309
417152100	-145.697
417152200	-122.226
417152300	-138.038
417152400	-122.243
417152500	-155.03
417152600	-125.659
417152700	-139.115
417152800	-123.183
417152900	-148.375
417153000	-122.11
417153100	-148.439
417153200	-123.082
417153300	-141.23
417153400	-123.034
417153500	-138.149
417153600	-122.747
417153700	-151.898
417153800	-123.817
417153900	-146.426
417154000	-124.104
417154100	-147.123
417154200	-123.066
417154300	-149.457
417154400	-123.637
417154500	-145.925
417154600	-123.918
417154700	-148.488
417154800	-125.854
417154900	-142.909
417155000	-124.253
417155100	-140.514
417155200	-125.224
417155300	-139.444
417155400	-121.819
417155500	-150.204
417155600	-125.532
417155700	-137.751
417155800	-124.991
417155900	-151.557
417156000	-122.974
417156100	-145.892
417156200	-124.173
417156300	-155.295
417156400	-123.017
417156500	-141.779
417156600	-121.719
417156700	-142.447
417156800	-123.47
417156900	-140.088
417157000	-124.618
417157100	-135.545
417157200	-124.261
417157300	-135.699
417157400	-124.812
417157500	-137.367
417157600	-124.146
417157700	-147.421
417157800	-124.6
417157900	-143.836
417158000	-123.682
417158100	-137.104
417158200	-122.868
417158300	-147.088
417158400	-122.468
417158500	-141.74
417158600	-121.285
417158700	-141.287
417158800	-124.011
417158900	-141.124
417159000	-122.632
417159100	-146.746
417159200	-123.65
417159300	-142.77
417159400	-124.635
417159500	-145.833
417159600	-126.305
417159700	-144.548
417159800	-123.064
417159900	-145.711
417160000	-123.429
417160100	-140.805
417160200	-122.039
417160300	-141.092
417160400	-123.73
417160500	-142.353
417160600	-123.017
417160700	-147.365
417160800	-122.267
417160900	-143.384
417161000	-122.644
417161100	-142.585
417161200	-123.97
417161300	-148.488
417161400	-123.001
417161500	-164.44
417161600	-124.193
417161700	-141.501
417161800	-122.137
417161900	-145.988
417162000	-122.778
417162100	-149.75
417162200	-123.527
417162300	-145.025
417162400	-122.03
417162500	-148.284
417162600	-120.401
417162700	-145.691
417162800	-123.654
417162900	-140.892
417163000	-125.176
417163100	-144.096
417163200	-124.902
417163300	-143.246
417163400	-121.534
417163500	-142.869
417163600	-123.709
417163700	-148.939
417163800	-122.642
417163900	-136.776
417164000	-125.357
417164100	-147.053
417164200	-125.406
417164300	-143.507
417164400	-121.483
417164500	-146.83
417164600	-121.716
417164700	-147.85
417164800	-121.34
417164900	-138.743
417165000	-126.103
417165100	-142.901
417165200	-120.468
417165300	-141.813
417165400	-123.179
417165500	-141.613
417165600	-123.858
417165700	-139.251
417165800	-124.227
417165900	-152.093
417166000	-125.722
417166100	-132.033
417166200	-125.566
417166300	-146.05
417166400	-123.342
417166500	-143.32
417166600	-125.395
417166700	-144.719
417166800	-124.634
417166900	-142.553
417167000	-124.787
417167100	-150.907
417167200	-122.156
417167300	-153.155
417167400	-123.313
417167500	-141.771
417167600	-124.731
417167700	-141.376
417167800	-124.404
417167900	-149.966
417168000	-121.089
417168100	-149.835
417168200	-123.652
417168300	-136.539
417168400	-124.821
417168500	-143.954
417168600	-122.924
417168700	-135.414
417168800	-126.57
417168900	-148.193
417169000	-123.304
417169100	-141.149
417169200	-122.922
417169300	-140.902
417169400	-121.599
417169500	-145.058
417169600	-125.993
417169700	-145.11
417169800	-125.027
417169900	-149.752
417170000	-122.438
417170100	-147.911
417170200	-123.44
417170300	-150.719
417170400	-124.347
417170500	-146.576
417170600	-124.261
417170700	-142.65
417170800	-125.338
417170900	-152.447
417171000	-122.596
417171100	-143.229
417171200	-123.18
417171300	-152.001
417171400	-124.828
417171500	-144.835
417171600	-123.078
417171700	-141.174
417171800	-120.526
417171900	-140.738
417172000	-123.748
417172100	-150.673
417172200	-122.432
417172300	-150.878
417172400	-123.56
417172500	-142.084
417172600	-125.564
417172700	-143.469
417172800	-123.148
417172900	-141.737
417173000	-124.271
417173100	-139.97
417173200	-124.536
417173300	-149.905
417173400	-126.242
417173500	-141.4
417173600	-123.757
417173700	-147.431
417173800	-123.674
417173900	-138.685
417174000	-121.502
417174100	-143.972
417174200	-122.919
417174300	-153.595
417174400	-123.091
417174500	-142.43
417174600	-122.901
417174700	-134.638
417174800	-123.25
417174900	-148.613
417175000	-124.619
417175100	-155.203
417175200	-124.173
417175300	-146.032
417175400	-124.201
417175500	-139.29
417175600	-123.533
417175700	-139.199
417175800	-123.838
417175900	-139.733
417176000	-123.22
417176100	-143.947
417176200	-122.955
417176300	-137.984
417176400	-125.559
417176500	-159.131
417176600	-123.16
417176700	-149.232
417176800	-124.076
417176900	-140.254
417177000	-123.183
417177100	-145.752
417177200	-122.435
417177300	-145.002
417177400	-122.898
417177500	-140.138
417177600	-122.908
417177700	-139.753
417177800	-124.335
417177900	-149.659
417178000	-124.646
417178100	-144.614
417178200	-124.401
417178300	-143.706
417178400	-125.083
417178500	-144.244
417178600	-123.594
417178700	-153.733
417178800	-127.126
417178900	-143.383
417179000	-124.66
417179100	-143.211
417179200	-121.48
417179300	-145.168
417179400	-125.955
417179500	-142.131
417179600	-121.087
417179700	-148.578
417179800	-123.708
417179900	-145.672
417180000	-122.893
417180100	-139.664
417180200	-122.139
417180300	-139.968
417180400	-123.682
417180500	-138.896
417180600	-122.811
417180700	-146.277
417180800	-122.544
417180900	-150.616
417181000	-122.76
417181100	-140.864
417181200	-120.854
417181300	-143.654
417181400	-123.495
417181500	-145.871
417181600	-127.919
417181700	-146.245
417181800	-121.861
417181900	-146.613
417182000	-127.191
417182100	-140.805
417182200	-121.962
417182300	-161.353
417182400	-123.681
417182500	-144.106
417182600	-125.736
417182700	-141.411
417182800	-124.806
417182900	-138.473
417183000	-124.001
417183100	-137.53
417183200	-123.625
417183300	-141.817
417183400	-122.645
417183500	-144.499
417183600	-123.688
417183700	-139.055
417183800	-122.494
417183900	-146.83
417184000	-122.989
417184100	-145.369
417184200	-125.204
417184300	-145.741
417184400	-121.824
417184500	-150.584
417184600	-124.255
417184700	-142.637
417184800	-124.697
417184900	-141.324
417185000	-124.424
417185100	-150.083
417185200	-123.337
417185300	-137.393
417185400	-124.441
417185500	-145.158
417185600	-127.929
417185700	-148.276
417185800	-125.17
417185900	-147.204
417186000	-124.121
417186100	-140.976
417186200	-124.701
417186300	-140.538
417186400	-123.121
417186500	-147.775
417186600	-125.549
417186700	-143.869
417186800	-123.436
417186900	-145.419
417187000	-122.49
417187100	-139.543
417187200	-125.65
417187300	-150.027
417187400	-122.945
417187500	-145.163
417187600	-124.122
417187700	-148.028
417187800	-124.229
417187900	-144.435
417188000	-125.634
417188100	-156.099
417188200	-122.385
417188300	-150.215
417188400	-124.343
417188500	-142.409
417188600	-122.713
417188700	-142.102
417188800	-124.735
417188900	-151.853
417189000	-125.024
417189100	-139.797
417189200	-122.733
417189300	-163.238
417189400	-123.055
417189500	-135.817
417189600	-123.601
417189700	-141.092
417189800	-121.013
417189900	-139.832
417190000	-123.973
417190100	-141.37
417190200	-124.524
417190300	-143.682
417190400	-122.396
417190500	-155.77
417190600	-121.91
417190700	-137.927
417190800	-122.12
417190900	-135.641
417191000	-121.126
417191100	-141.718
417191200	-125.867
417191300	-139.707
417191400	-122.737
417191500	-149.205
417191600	-122.857
417191700	-149.835
417191800	-122.824
417191900	-154.865
417192000	-123.29
417192100	-141.966
417192200	-126.455
417192300	-144.393
417192400	-123.759
417192500	-144.936
417192600	-124.236
417192700	-143.883
417192800	-126.815
417192900	-144.203
417193000	-122.936
417193100	-137.256
417193200	-125.409
417193300	-140.484
417193400	-123.939
417193500	-146.235
417193600	-123.613
417193700	-138.8
417193800	-123.791
417193900	-149.327
417194000	-123.322
417194100	-158.395
417194200	-122.377
417194300	-153.138
417194400	-122.461
417194500	-144.311
417194600	-121.634
417194700	-154.807
417194800	-123.941
417194900	-140.791
417195000	-120.823
417195100	-144.078
417195200	-120.918
417195300	-136.599
417195400	-120.05
417195500	-140.585
417195600	-124.516
417195700	-147.864
417195800	-123.653
417195900	-142.729
417196000	-125.03
417196100	-144.985
417196200	-123.339
417196300	-140.526
417196400	-122.708
417196500	-137.75
417196600	-125.842
417196700	-145.333
417196800	-123.688
417196900	-154.247
417197000	-123.658
417197100	-144.031
417197200	-123.217
417197300	-139.327
417197400	-123.73
417197500	-156.001
417197600	-123.221
417197700	-135.088
417197800	-121.982
417197900	-153.268
417198000	-124.629
417198100	-150.478
417198200	-121.011
417198300	-149.051
417198400	-126.312
417198500	-144.012
417198600	-122.125
417198700	-139.956
417198800	-124.954
417198900	-157.903
417199000	-124.28
417199100	-142.686
417199200	-123.747
417199300	-139.528
417199400	-124.791
417199500	-152.577
417199600	-124.436
417199700	-149.715
417199800	-124.734
417199900	-146.1
417200000	-123.472
417200100	-145.222
417200200	-124.993
417200300	-152.903
417200400	-126.966
417200500	-141.759
417200600	-122.418
417200700	-137.889
417200800	-123.021
417200900	-141.017
417201000	-124.801
417201100	-156.615
417201200	-125.24
417201300	-136.206
417201400	-124.688
417201500	-141.391
417201600	-124.553
417201700	-145.766
417201800	-124.095
417201900	-144.123
417202000	-122.92
417202100	-144.83
417202200	-127.45
417202300	-149.241
417202400	-122.97
417202500	-138.258
417202600	-123.016
417202700	-147.795
417202800	-124.898
417202900	-142.295
417203000	-123.844
417203100	-141.657
417203200	-122.015
417203300	-149.569
417203400	-123.131
417203500	-148.284
417203600	-120.478
417203700	-138.53
417203800	-120.854
417203900	-144.964
417204000	-122.532
417204100	-141.889
417204200	-122.75
417204300	-146.157
417204400	-120.086
417204500	-146.108
417204600	-123.571
417204700	-147.904
417204800	-125.858
417204900	-141.682
417205000	-124.75
417205100	-143.868
417205200	-123.245
417205300	-148.36
417205400	-123.9
417205500	-138.849
417205600	-122.601
417205700	-138.033
417205800	-122.609
417205900	-147.577
417206000	-123.624
417206100	-148.059
417206200	-123.235
417206300	-137.685
417206400	-124.009
417206500	-139.186
417206600	-124.925
417206700	-145.254
417206800	-119.904
417206900	-142.099
417207000	-121.968
417207100	-141.555
417207200	-122.254
417207300	-150.373
417207400	-124.229
417207500	-143.067
417207600	-123.229
417207700	-147.848
417207800	-124.075
417207900	-145.591
417208000	-121.729
417208100	-147.66
417208200	-124.111
417208300	-155.337
417208400	-125.284
417208500	-146.624
417208600	-124.216
417208700	-151.019
417208800	-123.976
417208900	-152.315
417209000	-123.625
417209100	-145.181
417209200	-121.826
417209300	-148.361
417209400	-123.057
417209500	-146.548
417209600	-124.37
417209700	-150.721
417209800	-121.812
417209900	-150.436
417210000	-124.95
417210100	-149.017
417210200	-122.336
417210300	-167.663
417210400	-124.585
417210500	-149.643
417210600	-123.799
417210700	-143.908
417210800	-124.319
417210900	-144.296
417211000	-122.962
417211100	-143.389
417211200	-122.869
417211300	-143.688
417211400	-122.468
417211500	-146.479
417211600	-122.332
417211700	-147.69
417211800	-123.61
417211900	-145.242
417212000	-123.196
417212100	-147.589
417212200	-121.9
417212300	-136.094
417212400	-122.838
417212500	-161.215
417212600	-120.995
417212700	-150.287
417212800	-121.485
417212900	-140.67
417213000	-122.595
417213100	-144.157
417213200	-123.991
417213300	-145.089
417213400	-126.17
417213500	-162.306
417213600	-122.722
417213700	-144.495
417213800	-122.25
417213900	-144.156
417214000	-125.03
417214100	-150.604
417214200	-123.208
417214300	-148.159
417214400	-125.148
417214500	-149.328
417214600	-125.098
417214700	-154.544
417214800	-126.62
417214900	-143.581
417215000	-119.703
417215100	-142.047
417215200	-125.334
417215300	-148.654
417215400	-123.115
417215500	-144.827
417215600	-125.252
417215700	-148.69
417215800	-124.436
417215900	-146.861
417216000	-123.544
417216100	-141.384
417216200	-121.998
417216300	-144.788
417216400	-124.593
417216500	-145.012
417216600	-124.745
417216700	-143.085
417216800	-126.484
417216900	-150.127
417217000	-123.609
417217100	-144.139
417217200	-121.759
417217300	-141.586
417217400	-121.919
417217500	-137.2
417217600	-121.235
417217700	-142.476
417217800	-123.735
417217900	-140.892
417218000	-123.789
417218100	-148.789
417218200	-123.091
417218300	-150.033
417218400	-122.157
417218500	-143.66
417218600	-125.307
417218700	-143.614
417218800	-122.49
417218900	-141.04
417219000	-124.525
417219100	-145.939
417219200	-120.224
417219300	-142.107
417219400	-124.308
417219500	-146.473
417219600	-121.482
417219700	-146.539
417219800	-125.148
417219900	-149.501
417220000	-120.945
417220100	-136.579
417220200	-123.735
417220300	-136.174
417220400	-125.454
417220500	-139.95
417220600	-120.07
417220700	-146.543
417220800	-123.933
417220900	-150.977
417221000	-122.768
417221100	-143.533
417221200	-123.899
417221300	-141.169
417221400	-122.593
417221500	-146.616
417221600	-122.721
417221700	-155.231
417221800	-123.75
417221900	-148.378
417222000	-124.419
417222100	-140.529
417222200	-125.617
417222300	-145.216
417222400	-124.838
417222500	-145.627
417222600	-121.324
417222700	-142.198
417222800	-123.089
417222900	-142.29
417223000	-121.136
417223100	-148.807
417223200	-123.335
417223300	-148.74
417223400	-125.37
417223500	-154.944
417223600	-125.761
417223700	-147.173
417223800	-122.704
417223900	-138.963
417224000	-124.025
417224100	-140.522
417224200	-126.944
417224300	-155.651
417224400	-122.502
417224500	-143.025
417224600	-123.84
417224700	-147.48
417224800	-122.354
417224900	-148.032
417225000	-123.563
417225100	-151.902
417225200	-124.225
417225300	-163.637
417225400	-124.235
417225500	-155.036
417225600	-123.729
417225700	-143.846
417225800	-121.786
417225900	-138.533
417226000	-124.724
417226100	-137.055
417226200	-119.256
417226300	-146.075
417226400	-124.813
417226500	-141.556
417226600	-125.539
417226700	-139.164
417226800	-123.871
417226900	-150.869
417227000	-122.569
417227100	-141.335
417227200	-121.534
417227300	-142.93
417227400	-122.634
417227500	-151.257
417227600	-122.413
417227700	-142.123
417227800	-122.386
417227900	-137.352
417228000	-122.947
417228100	-144.264
417228200	-122.873
417228300	-143.258
417228400	-124.022
417228500	-144.927
417228600	-122.711
417228700	-151.396
417228800	-124.993
417228900	-141.295
417229000	-123.067
417229100	-150.976
417229200	-124.241
417229300	-140.074
417229400	-124.317
417229500	-160.917
417229600	-125.15
417229700	-139.012
417229800	-122.366
417229900	-149.481
417230000	-124.21
417230100	-136.849
417230200	-125.184
417230300	-145.836
417230400	-125.17
417230500	-153.576
417230600	-124.648
417230700	-148.233
417230800	-125.63
417230900	-153.887
417231000	-123.147
417231100	-152.206
417231200	-126.284
417231300	-141.313
417231400	-121.168
417231500	-140.984
417231600	-121.985
417231700	-149.367
417231800	-121.679
417231900	-148.892
417232000	-124.874
417232100	-151.966
417232200	-123.789
417232300	-140.931
417232400	-122.234
417232500	-142.42
417232600	-128.317
417232700	-141.916
417232800	-121.505
417232900	-149.848
417233000	-123.335
417233100	-149.564
417233200	-121.231
417233300	-144.368
417233400	-124.639
417233500	-143.123
417233600	-124.31
417233700	-144.031
417233800	-121.202
417233900	-146.076
417234000	-126.109
417234100	-138.492
417234200	-122.05
417234300	-143.408
417234400	-126.457
417234500	-141.873
417234600	-123.443
417234700	-133.122
417234800	-123.344
417234900	-144.453
417235000	-123.415
417235100	-142.488
417235200	-120.038
417235300	-140.13
417235400	-121.984
417235500	-141.16
417235600	-123.134
417235700	-143.723
417235800	-122.983
417235900	-146.515
417236000	-121.884
417236100	-140.814
417236200	-124.216
417236300	-148.438
417236400	-121.387
417236500	-157.386
417236600	-123.768
417236700	-148.327
417236800	-121.247
417236900	-136.059
417237000	-123.209
417237100	-144.708
417237200	-123.434
417237300	-151.356
417237400	-120.684
417237500	-141.435
417237600	-124.048
417237700	-148.431
417237800	-126.846
417237900	-143.082
417238000	-122.447
417238100	-141.686
417238200	-122.981
417238300	-143.787
417238400	-121.179
417238500	-144.111
417238600	-124.005
417238700	-149.065
417238800	-122.757
417238900	-138.715
417239000	-124
417239100	-143.753
417239200	-124.002
417239300	-139.644
417239400	-124.007
417239500	-141.259
417239600	-123.176
417239700	-143.538
417239800	-124.429
417239900	-142.793
417240000	-123.432
417240100	-144.983
417240200	-123.244
417240300	-146.8
417240400	-124.107
417240500	-145.01
417240600	-123.296
417240700	-142.114
417240800	-123.432
417240900	-145.095
417241000	-121.81
417241100	-147.831
417241200	-119.793
417241300	-143.888
417241400	-121.941
417241500	-142.032
417241600	-121.265
417241700	-137.209
417241800	-122.408
417241900	-144.093
417242000	-122.166
417242100	-139.044
417242200	-124.146
417242300	-145.301
417242400	-122.925
417242500	-139.229
417242600	-122.63
417242700	-139.255
417242800	-124.213
417242900	-141.455
417243000	-124.587
417243100	-142.669
417243200	-122.428
417243300	-139.645
417243400	-122.625
417243500	-134.298
417243600	-124.613
417243700	-140.117
417243800	-121.401
417243900	-142.214
417244000	-121.311
417244100	-140.05
417244200	-120.362
417244300	-148.798
417244400	-121.256
417244500	-138.538
417244600	-123.392
417244700	-143.603
417244800	-125.196
417244900	-150.66
417245000	-123.075
417245100	-145.009
417245200	-124.273
417245300	-136.846
417245400	-124.084
417245500	-141.893
417245600	-123.779
417245700	-150.384
417245800	-126.925
417245900	-135.031
417246000	-120.256
417246100	-151.363
417246200	-125.123
417246300	-149.266
417246400	-123.145
417246500	-152.629
417246600	-124.492
417246700	-143.981
417246800	-121.629
417246900	-142.687
417247000	-123.86
417247100	-139.489
417247200	-122.748
417247300	-139.891
417247400	-121.509
417247500	-149.463
417247600	-121.851
417247700	-138.463
417247800	-123.179
417247900	-139.582
417248000	-121.748
417248100	-135.705
417248200	-124.856
417248300	-158.92
417248400	-129.512
417248500	-146.392
417248600	-121.845
417248700	-158.082
417248800	-123.986
417248900	-173.559
417249000	-121.288
417249100	-152.643
417249200	-123.037
417249300	-140.143
417249400	-123.632
417249500	-137.172
417249600	-126.364
417249700	-149.086
417249800	-124.929
[truncated: 18,002 more rows]
