# Supplementary material for: Passive frequency comb generation at radiofrequency for ranging applications
Source: Nat Commun. 2024 Apr 2;15:2844. doi: 10.1038/s41467-024-46940-2 (PMC10987526; doi:10.1038/s41467-024-46940-2)
Supplement: Supplementary file 5 — Source Data [file 41467_2024_46940_MOESM5_ESM.zip › Figure3_Data/836_10MHz_-10_60dBm.xlsx]

## Sheet: Sheet1
frequency (Hz)	power (dBm)
417050000	-122.946
417050100	-139.799
417050200	-125.503
417050300	-143.617
417050400	-126.547
417050500	-149.305
417050600	-124.608
417050700	-147.759
417050800	-120.608
417050900	-142.875
417051000	-125.897
417051100	-145.775
417051200	-121.652
417051300	-139.131
417051400	-123.014
417051500	-144.167
417051600	-125.187
417051700	-146.03
417051800	-125.146
417051900	-148.349
417052000	-123.893
417052100	-143.347
417052200	-124.178
417052300	-137.965
417052400	-124.444
417052500	-145.017
417052600	-122.823
417052700	-142.198
417052800	-123.591
417052900	-147.845
417053000	-122.735
417053100	-139.869
417053200	-124.582
417053300	-146.006
417053400	-123.591
417053500	-132.412
417053600	-122.122
417053700	-163.143
417053800	-125.191
417053900	-143.681
417054000	-124.96
417054100	-143.61
417054200	-123.876
417054300	-147.158
417054400	-124.947
417054500	-147.001
417054600	-127.435
417054700	-142.7
417054800	-123.934
417054900	-146.566
417055000	-124.017
417055100	-153.892
417055200	-123.848
417055300	-149.368
417055400	-124.903
417055500	-143.743
417055600	-124.044
417055700	-142.957
417055800	-124.473
417055900	-150.767
417056000	-123.601
417056100	-143.429
417056200	-126.801
417056300	-145.502
417056400	-123.412
417056500	-143.262
417056600	-123.984
417056700	-144.896
417056800	-123.752
417056900	-156.05
417057000	-123.212
417057100	-147.551
417057200	-125.674
417057300	-145.224
417057400	-122.785
417057500	-137.529
417057600	-125.153
417057700	-144.164
417057800	-124.153
417057900	-136.403
417058000	-123.643
417058100	-150.171
417058200	-122.535
417058300	-146.486
417058400	-122.551
417058500	-147.728
417058600	-123.713
417058700	-144.133
417058800	-126.031
417058900	-143.95
417059000	-123.329
417059100	-145.046
417059200	-124.022
417059300	-146.338
417059400	-124.161
417059500	-144.695
417059600	-125.171
417059700	-149.073
417059800	-125.113
417059900	-149.264
417060000	-120.739
417060100	-134.192
417060200	-123.958
417060300	-141.887
417060400	-126.189
417060500	-141.271
417060600	-122.034
417060700	-156.813
417060800	-122.718
417060900	-149.39
417061000	-124.64
417061100	-137.969
417061200	-126.342
417061300	-145.606
417061400	-125.315
417061500	-148.314
417061600	-125.365
417061700	-149.13
417061800	-125.439
417061900	-146.032
417062000	-122.602
417062100	-146.621
417062200	-124.029
417062300	-147.866
417062400	-125.979
417062500	-146.92
417062600	-125.598
417062700	-147.967
417062800	-125.654
417062900	-143.625
417063000	-121.548
417063100	-136.032
417063200	-123.563
417063300	-139.1
417063400	-121.785
417063500	-142.235
417063600	-124.279
417063700	-151.649
417063800	-122.527
417063900	-137.625
417064000	-124.682
417064100	-141.857
417064200	-126.347
417064300	-141.915
417064400	-122.899
417064500	-149.651
417064600	-123.146
417064700	-154.628
417064800	-125.249
417064900	-154.676
417065000	-125.66
417065100	-156.094
417065200	-123.479
417065300	-144.983
417065400	-122.212
417065500	-142.505
417065600	-125.52
417065700	-148.567
417065800	-123.033
417065900	-149.772
417066000	-124.028
417066100	-148.791
417066200	-125.499
417066300	-150.303
417066400	-123.004
417066500	-143.249
417066600	-124.155
417066700	-143.829
417066800	-125.704
417066900	-143.591
417067000	-123.562
417067100	-149.753
417067200	-123.595
417067300	-141.06
417067400	-123.705
417067500	-138.819
417067600	-122.702
417067700	-140.814
417067800	-126.336
417067900	-142.384
417068000	-124.698
417068100	-144.256
417068200	-121.797
417068300	-142.309
417068400	-123.574
417068500	-142.346
417068600	-124.892
417068700	-146.341
417068800	-123.926
417068900	-149.72
417069000	-122.892
417069100	-138.554
417069200	-123.796
417069300	-136.429
417069400	-121.75
417069500	-148.667
417069600	-123.253
417069700	-151.707
417069800	-119.941
417069900	-146.708
417070000	-121.174
417070100	-147.461
417070200	-123.367
417070300	-158.708
417070400	-123.955
417070500	-151.785
417070600	-123.897
417070700	-148.471
417070800	-123.208
417070900	-145.049
417071000	-123.907
417071100	-145.745
417071200	-128.826
417071300	-139.677
417071400	-123.747
417071500	-142.694
417071600	-124.785
417071700	-149.748
417071800	-124.98
417071900	-146.443
417072000	-121.494
417072100	-151.676
417072200	-126.408
417072300	-139.362
417072400	-122.216
417072500	-156.593
417072600	-126.574
417072700	-144.89
417072800	-124.497
417072900	-152.494
417073000	-123.96
417073100	-149.019
417073200	-125.134
417073300	-150.992
417073400	-124.999
417073500	-144.801
417073600	-124.588
417073700	-153.392
417073800	-123.301
417073900	-142.733
417074000	-121.532
417074100	-144.508
417074200	-123.752
417074300	-157.992
417074400	-123.994
417074500	-145.593
417074600	-125.637
417074700	-136.269
417074800	-124.278
417074900	-153.024
417075000	-124.061
417075100	-144.374
417075200	-123.684
417075300	-146.148
417075400	-124.729
417075500	-145.898
417075600	-122.642
417075700	-139.375
417075800	-124.268
417075900	-141.893
417076000	-122.898
417076100	-142.168
417076200	-123.936
417076300	-154.961
417076400	-123.879
417076500	-144.778
417076600	-122.169
417076700	-140.102
417076800	-123.686
417076900	-152.753
417077000	-125.871
417077100	-150.843
417077200	-125.094
417077300	-142.741
417077400	-124.668
417077500	-147.647
417077600	-122.475
417077700	-143.45
417077800	-126.217
417077900	-145.761
417078000	-125.439
417078100	-142.833
417078200	-124.063
417078300	-140.409
417078400	-122.955
417078500	-143.003
417078600	-124.454
417078700	-146.324
417078800	-124.694
417078900	-142.874
417079000	-123.068
417079100	-149.34
417079200	-123.768
417079300	-137.921
417079400	-124.637
417079500	-157.122
417079600	-124.848
417079700	-146.323
417079800	-123.232
417079900	-139.903
417080000	-122.564
417080100	-139.429
417080200	-123.699
417080300	-139.182
417080400	-123.699
417080500	-153.089
417080600	-124.804
417080700	-149.745
417080800	-126.243
417080900	-151.381
417081000	-121.824
417081100	-141.232
417081200	-124.63
417081300	-141.334
417081400	-126.418
417081500	-139.671
417081600	-126.423
417081700	-151.485
417081800	-123.385
417081900	-147.382
417082000	-124.918
417082100	-137.562
417082200	-121.474
417082300	-142.655
417082400	-121.474
417082500	-148.451
417082600	-122.659
417082700	-149.235
417082800	-127.036
417082900	-148.747
417083000	-122.533
417083100	-153.412
417083200	-120.596
417083300	-140.047
417083400	-123.655
417083500	-140.713
417083600	-125.148
417083700	-136.984
417083800	-123.571
417083900	-164.804
417084000	-122.7
417084100	-147.348
417084200	-125.268
417084300	-150.674
417084400	-124.374
417084500	-143.777
417084600	-123.555
417084700	-152.791
417084800	-124.476
417084900	-141.603
417085000	-123.93
417085100	-157.056
417085200	-124.877
417085300	-150.36
417085400	-122.67
417085500	-148.401
417085600	-124.96
417085700	-140.735
417085800	-123.238
417085900	-136.426
417086000	-126.156
417086100	-140.38
417086200	-123.763
417086300	-142.051
417086400	-123.553
417086500	-153.32
417086600	-122.55
417086700	-141.597
417086800	-123.106
417086900	-154.035
417087000	-125.202
417087100	-149.115
417087200	-123.131
417087300	-147.543
417087400	-125.352
417087500	-139.716
417087600	-123.028
417087700	-135.717
417087800	-122.179
417087900	-148.683
417088000	-127.419
417088100	-139.729
417088200	-125.127
417088300	-139.574
417088400	-122.424
417088500	-140.154
417088600	-124.238
417088700	-146.885
417088800	-124.081
417088900	-145.115
417089000	-123.956
417089100	-139.702
417089200	-123.688
417089300	-143.728
417089400	-123.734
417089500	-141.737
417089600	-125.361
417089700	-137.354
417089800	-123.188
417089900	-165.509
417090000	-124.65
417090100	-139.309
417090200	-125.016
417090300	-143.318
417090400	-121.161
417090500	-144.392
417090600	-123.205
417090700	-142.569
417090800	-121.634
417090900	-149.64
417091000	-125.564
417091100	-143.373
417091200	-121.999
417091300	-142.744
417091400	-127.367
417091500	-148.391
417091600	-123.014
417091700	-150.161
417091800	-127.446
417091900	-144.772
417092000	-123.003
417092100	-141.404
417092200	-126.226
417092300	-145.604
417092400	-121.537
417092500	-144.814
417092600	-123.484
417092700	-149.339
417092800	-123.2
417092900	-138.458
417093000	-123.754
417093100	-146.731
417093200	-122.213
417093300	-135.244
417093400	-123.025
417093500	-145.198
417093600	-125.466
417093700	-144.971
417093800	-123.109
417093900	-149.115
417094000	-124.231
417094100	-148.165
417094200	-123.604
417094300	-140.578
417094400	-122.401
417094500	-150.807
417094600	-125.239
417094700	-141.635
417094800	-125.225
417094900	-144.019
417095000	-123.991
417095100	-146.517
417095200	-124.621
417095300	-151.351
417095400	-122.378
417095500	-154.458
417095600	-125.04
417095700	-151.368
417095800	-123.457
417095900	-142.588
417096000	-122.71
417096100	-150.719
417096200	-122.14
417096300	-140.024
417096400	-123.936
417096500	-138.993
417096600	-122.611
417096700	-144.48
417096800	-122.882
417096900	-136.387
417097000	-123.61
417097100	-146.67
417097200	-124.115
417097300	-144.622
417097400	-122.482
417097500	-137.775
417097600	-123.089
417097700	-143.736
417097800	-125.738
417097900	-140.167
417098000	-126.071
417098100	-142.393
417098200	-123.17
417098300	-145.453
417098400	-123.133
417098500	-143.41
417098600	-123.723
417098700	-141.761
417098800	-120.684
417098900	-147.504
417099000	-125.234
417099100	-146.632
417099200	-123.965
417099300	-142.212
417099400	-125.043
417099500	-141.103
417099600	-125.942
417099700	-140.112
417099800	-124.45
417099900	-142.402
417100000	-122.752
417100100	-140.772
417100200	-125.502
417100300	-153.232
417100400	-122.554
417100500	-155.497
417100600	-122.103
417100700	-142.782
417100800	-121.868
417100900	-141.773
417101000	-126.811
417101100	-136.47
417101200	-121.646
417101300	-170.829
417101400	-125.397
417101500	-139.017
417101600	-122.793
417101700	-133.912
417101800	-127.187
417101900	-140.248
417102000	-125.612
417102100	-148.007
417102200	-124.373
417102300	-144.496
417102400	-123.13
417102500	-141.182
417102600	-124.542
417102700	-141.893
417102800	-122.793
417102900	-143.073
417103000	-121.272
417103100	-144.109
417103200	-125.807
417103300	-145.411
417103400	-122.554
417103500	-137.314
417103600	-123.478
417103700	-138.786
417103800	-124.252
417103900	-140.352
417104000	-124.237
417104100	-142.376
417104200	-123.812
417104300	-149.653
417104400	-125.668
417104500	-135.755
417104600	-122.245
417104700	-148.609
417104800	-123.709
417104900	-150.745
417105000	-126.6
417105100	-149.015
417105200	-125.137
417105300	-154.806
417105400	-123.763
417105500	-141.574
417105600	-123.817
417105700	-147.584
417105800	-123.44
417105900	-145.392
417106000	-125.18
417106100	-139.71
417106200	-123.41
417106300	-137.483
417106400	-124.544
417106500	-149.672
417106600	-123.749
417106700	-149.037
417106800	-124.058
417106900	-143.697
417107000	-121.378
417107100	-142.71
417107200	-121.438
417107300	-145.792
417107400	-123.414
417107500	-145.481
417107600	-123.761
417107700	-150.233
417107800	-122.316
417107900	-139.933
417108000	-124.237
417108100	-141.017
417108200	-124.73
417108300	-141.117
417108400	-127.154
417108500	-138.348
417108600	-125.664
417108700	-141.465
417108800	-122.666
417108900	-143.873
417109000	-122.269
417109100	-134.788
417109200	-126.385
417109300	-147.173
417109400	-125.66
417109500	-142.949
417109600	-123.949
417109700	-153.784
417109800	-121.506
417109900	-143.964
417110000	-124.17
417110100	-143.408
417110200	-125.816
417110300	-144.108
417110400	-125.083
417110500	-137.222
417110600	-123.93
417110700	-152.183
417110800	-128.183
417110900	-144.672
417111000	-124.604
417111100	-137.521
417111200	-124.758
417111300	-156.431
417111400	-125.213
417111500	-137.111
417111600	-124.482
417111700	-137.282
417111800	-122.628
417111900	-145.437
417112000	-120.827
417112100	-163.604
417112200	-122.492
417112300	-156.02
417112400	-123.638
417112500	-139.763
417112600	-123.939
417112700	-149.331
417112800	-124.436
417112900	-152.673
417113000	-123.99
417113100	-142.854
417113200	-121.722
417113300	-140.617
417113400	-121.819
417113500	-136.071
417113600	-123.901
417113700	-138.794
417113800	-124.564
417113900	-148.68
417114000	-123.334
417114100	-146.72
417114200	-123.286
417114300	-145.959
417114400	-124.278
417114500	-140.922
417114600	-126.744
417114700	-140.918
417114800	-123.59
417114900	-148.949
417115000	-123.557
417115100	-142.481
417115200	-123.783
417115300	-141.354
417115400	-122.53
417115500	-154.286
417115600	-127.159
417115700	-153.427
417115800	-123.601
417115900	-146.553
417116000	-124.966
417116100	-144.532
417116200	-122.491
417116300	-140.869
417116400	-123.246
417116500	-140.098
417116600	-124.414
417116700	-143.1
417116800	-125.872
417116900	-164.851
417117000	-126.509
417117100	-150.208
417117200	-123.653
417117300	-144.082
417117400	-125.631
417117500	-136.87
417117600	-122.396
417117700	-155.179
417117800	-125.917
417117900	-158.48
417118000	-124.585
417118100	-140.238
417118200	-124.956
417118300	-138.194
417118400	-126.358
417118500	-138.829
417118600	-122.145
417118700	-138.788
417118800	-121.806
417118900	-139.415
417119000	-123.148
417119100	-147.562
417119200	-125.167
417119300	-141.296
417119400	-123.567
417119500	-137.08
417119600	-124.201
417119700	-157.113
417119800	-124.311
417119900	-148.121
417120000	-121.28
417120100	-149.948
417120200	-125.464
417120300	-147.603
417120400	-124.866
417120500	-143.015
417120600	-122.684
417120700	-148.171
417120800	-126.454
417120900	-146.476
417121000	-125.063
417121100	-146.148
417121200	-125.061
417121300	-156.277
417121400	-122.533
417121500	-141.807
417121600	-121.932
417121700	-144.022
417121800	-123.206
417121900	-145.539
417122000	-122.384
417122100	-150.179
417122200	-124.174
417122300	-148.163
417122400	-126.333
417122500	-144.97
417122600	-123.512
417122700	-143.035
417122800	-124.785
417122900	-147.374
417123000	-122.614
417123100	-140.235
417123200	-123.74
417123300	-146.626
417123400	-124.492
417123500	-137.664
417123600	-125.844
417123700	-139.747
417123800	-126.48
417123900	-146.673
417124000	-123.518
417124100	-146.092
417124200	-123.392
417124300	-143.78
417124400	-123.403
417124500	-149.827
417124600	-124.856
417124700	-156.489
417124800	-123.43
417124900	-152.517
417125000	-124.379
417125100	-146.444
417125200	-121.924
417125300	-149.533
417125400	-124.242
417125500	-150.901
417125600	-122.636
417125700	-136.842
417125800	-125.324
417125900	-137.533
417126000	-122.605
417126100	-152.249
417126200	-123.196
417126300	-144.03
417126400	-123.343
417126500	-142.671
417126600	-123.676
417126700	-145.14
417126800	-125.448
417126900	-147.713
417127000	-122.721
417127100	-161.379
417127200	-122.329
417127300	-151.989
417127400	-124.842
417127500	-143.442
417127600	-124.108
417127700	-141.835
417127800	-124.446
417127900	-165.108
417128000	-124.773
417128100	-149.029
417128200	-121.375
417128300	-145.872
417128400	-122.854
417128500	-141.483
417128600	-122.075
417128700	-146.129
417128800	-122.957
417128900	-151.473
417129000	-122.739
417129100	-140.675
417129200	-124.596
417129300	-144.853
417129400	-124.596
417129500	-145.749
417129600	-123.674
417129700	-151.16
417129800	-124.493
417129900	-153.622
417130000	-124.783
417130100	-140.207
417130200	-122.105
417130300	-143.841
417130400	-123.944
417130500	-142.875
417130600	-123.289
417130700	-143.142
417130800	-122.87
417130900	-146.7
417131000	-126.82
417131100	-140.948
417131200	-122.085
417131300	-142.463
417131400	-126.494
417131500	-154.647
417131600	-126.696
417131700	-140.2
417131800	-124.643
417131900	-135.929
417132000	-123.916
417132100	-146.467
417132200	-122.746
417132300	-142.133
417132400	-122.751
417132500	-173.806
417132600	-125.076
417132700	-139.308
417132800	-124.185
417132900	-153.941
417133000	-126.702
417133100	-139.834
417133200	-123.048
417133300	-146.637
417133400	-121.114
417133500	-142.804
417133600	-122.526
417133700	-139.354
417133800	-123.656
417133900	-136.352
417134000	-123.756
417134100	-153.463
417134200	-122.902
417134300	-147.754
417134400	-124.095
417134500	-141.186
417134600	-126.134
417134700	-157.503
417134800	-124.692
417134900	-140.438
417135000	-123.313
417135100	-151.344
417135200	-123.559
417135300	-140.626
417135400	-124.384
417135500	-140.753
417135600	-122.818
417135700	-138.431
417135800	-125.174
417135900	-162.267
417136000	-124.586
417136100	-146.907
417136200	-122.234
417136300	-140.906
417136400	-122.179
417136500	-148.411
417136600	-125.487
417136700	-139.33
417136800	-124.807
417136900	-142.194
417137000	-125.869
417137100	-151.228
417137200	-125.107
417137300	-144.937
417137400	-121.984
417137500	-142.722
417137600	-122.138
417137700	-148.031
417137800	-126.035
417137900	-142.431
417138000	-121.775
417138100	-144.927
417138200	-122.718
417138300	-145.187
417138400	-124.522
417138500	-152.848
417138600	-122.455
417138700	-141.247
417138800	-123.39
417138900	-142.178
417139000	-124.786
417139100	-143.636
417139200	-123.286
417139300	-152.482
417139400	-121.241
417139500	-136.4
417139600	-123.671
417139700	-145.023
417139800	-125.22
417139900	-142.511
417140000	-121.799
417140100	-146.48
417140200	-123.673
417140300	-140.566
417140400	-124.325
417140500	-142.41
417140600	-127.479
417140700	-148.243
417140800	-124.325
417140900	-148.713
417141000	-124.243
417141100	-153.599
417141200	-123.738
417141300	-160.867
417141400	-126.685
417141500	-153.546
417141600	-124.702
417141700	-137.453
417141800	-126.03
417141900	-147.503
417142000	-124.875
417142100	-143.153
417142200	-124.656
417142300	-137.974
417142400	-124.992
417142500	-139.175
417142600	-123.32
417142700	-143.817
417142800	-125.322
417142900	-137.33
417143000	-122.575
417143100	-144.138
417143200	-123.293
417143300	-139.415
417143400	-122.758
417143500	-140.159
417143600	-124.749
417143700	-138.139
417143800	-120.83
417143900	-148.071
417144000	-123
417144100	-142.236
417144200	-122.856
417144300	-147.155
417144400	-126.238
417144500	-143.414
417144600	-123.683
417144700	-152.443
417144800	-122.377
417144900	-148.162
417145000	-122.455
417145100	-147.132
417145200	-123.935
417145300	-136.57
417145400	-122.187
417145500	-139.728
417145600	-124.132
417145700	-157.517
417145800	-125.235
417145900	-163.996
417146000	-124.702
417146100	-129.37
417146200	-123.547
417146300	-144.183
417146400	-123.875
417146500	-145.692
417146600	-121.66
417146700	-141.555
417146800	-121.823
417146900	-142.268
417147000	-121.842
417147100	-152.027
417147200	-123.81
417147300	-145.263
417147400	-124.688
417147500	-139.318
417147600	-125.597
417147700	-148.431
417147800	-123.884
417147900	-137.815
417148000	-124.226
417148100	-148.9
417148200	-124.348
417148300	-144.16
417148400	-123.273
417148500	-155.344
417148600	-125.099
417148700	-151.759
417148800	-125.361
417148900	-171.484
417149000	-123.714
417149100	-151.551
417149200	-124.676
417149300	-136.694
417149400	-124.155
417149500	-136.406
417149600	-126.545
417149700	-152.605
417149800	-124.172
417149900	-146.762
417150000	-121.073
417150100	-143.391
417150200	-122.861
417150300	-144.616
417150400	-123.453
417150500	-144.659
417150600	-124.968
417150700	-148.032
417150800	-126.06
417150900	-152.212
417151000	-122.296
417151100	-146.322
417151200	-125.416
417151300	-140.982
417151400	-121.943
417151500	-141.331
417151600	-121.336
417151700	-138.883
417151800	-121.731
417151900	-146.229
417152000	-122.03
417152100	-147.473
417152200	-122.368
417152300	-142.084
417152400	-121.836
417152500	-139.026
417152600	-124.972
417152700	-146.382
417152800	-123.357
417152900	-134.056
417153000	-121.37
417153100	-147.637
417153200	-122.917
417153300	-145.451
417153400	-120.335
417153500	-150.32
417153600	-124.809
417153700	-164.206
417153800	-123.37
417153900	-146.252
417154000	-125.023
417154100	-143.718
417154200	-123.175
417154300	-143.593
417154400	-122.497
417154500	-147.482
417154600	-125.039
417154700	-140.55
417154800	-124.995
417154900	-142.559
417155000	-123.686
417155100	-134.195
417155200	-121.842
417155300	-141.877
417155400	-121.77
417155500	-144.034
417155600	-122.39
417155700	-143.981
417155800	-123.308
417155900	-155.51
417156000	-124.942
417156100	-142.364
417156200	-125.502
417156300	-138.278
417156400	-122.73
417156500	-145.758
417156600	-121.943
417156700	-138.522
417156800	-121.7
417156900	-139.694
417157000	-123.588
417157100	-143.236
417157200	-124.264
417157300	-140.328
417157400	-126.556
417157500	-140.696
417157600	-124.408
417157700	-136.847
417157800	-123.487
417157900	-145.025
417158000	-125.395
417158100	-143.152
417158200	-125.353
417158300	-142.214
417158400	-125.291
417158500	-141.667
417158600	-124.424
417158700	-140.561
417158800	-122.775
417158900	-138.376
417159000	-121.22
417159100	-153.259
417159200	-123.224
417159300	-146.198
417159400	-123.138
417159500	-134.424
417159600	-121.371
417159700	-150.42
417159800	-123.629
417159900	-151.575
417160000	-124.714
417160100	-138.451
417160200	-122.075
417160300	-147.808
417160400	-121.031
417160500	-150.044
417160600	-126.088
417160700	-144.933
417160800	-125.275
417160900	-149.516
417161000	-125.261
417161100	-143.973
417161200	-124.877
417161300	-147.685
417161400	-123.512
417161500	-156.073
417161600	-126.417
417161700	-148.324
417161800	-123.051
417161900	-141.491
417162000	-123.829
417162100	-138.039
417162200	-124.396
417162300	-151.329
417162400	-122.215
417162500	-139.391
417162600	-122.646
417162700	-146.031
417162800	-125.281
417162900	-140.733
417163000	-122.776
417163100	-157.645
417163200	-121.744
417163300	-148.585
417163400	-122.673
417163500	-157.332
417163600	-120.932
417163700	-153.152
417163800	-125.63
417163900	-145.354
417164000	-125.539
417164100	-147.649
417164200	-123.052
417164300	-154.136
417164400	-123.412
417164500	-145.19
417164600	-123.836
417164700	-158.188
417164800	-124.517
417164900	-144.684
417165000	-124.227
417165100	-144.81
417165200	-123.439
417165300	-140.272
417165400	-122.641
417165500	-147.622
417165600	-126.3
417165700	-141.005
417165800	-124.465
417165900	-142.715
417166000	-123.023
417166100	-142.06
417166200	-125.105
417166300	-150.031
417166400	-124.166
417166500	-148.42
417166600	-125.374
417166700	-144.709
417166800	-124.486
417166900	-148.338
417167000	-124.252
417167100	-140.939
417167200	-121.474
417167300	-148.983
417167400	-123.203
417167500	-161.809
417167600	-123.336
417167700	-139.503
417167800	-126.096
417167900	-143.229
417168000	-125.85
417168100	-161.368
417168200	-125.095
417168300	-149.606
417168400	-125.77
417168500	-141.473
417168600	-122.426
417168700	-142.14
417168800	-123.928
417168900	-136.834
417169000	-123.789
417169100	-151.041
417169200	-127.035
417169300	-142.995
417169400	-124.456
417169500	-149.337
417169600	-124.257
417169700	-142.735
417169800	-126.596
417169900	-147.588
417170000	-123.334
417170100	-142.155
417170200	-124.194
417170300	-139.389
417170400	-123.801
417170500	-152.592
417170600	-121.011
417170700	-153.826
417170800	-125.372
417170900	-140.857
417171000	-123.326
417171100	-151.567
417171200	-125.717
417171300	-141.757
417171400	-124.615
417171500	-142.227
417171600	-124.888
417171700	-137.061
417171800	-123.442
417171900	-132.889
417172000	-123.246
417172100	-152.958
417172200	-124.492
417172300	-141.423
417172400	-123.288
417172500	-139.773
417172600	-122.7
417172700	-163.073
417172800	-125.349
417172900	-149.533
417173000	-123.481
417173100	-153.08
417173200	-123.56
417173300	-144.085
417173400	-122.576
417173500	-153.933
417173600	-126.328
417173700	-156.093
417173800	-126.702
417173900	-154.477
417174000	-125.438
417174100	-145.944
417174200	-125.288
417174300	-143.512
417174400	-123.704
417174500	-146.702
417174600	-125.55
417174700	-146.612
417174800	-124.17
417174900	-141.543
417175000	-123.633
417175100	-144.867
417175200	-127.69
417175300	-152.368
417175400	-123.793
417175500	-145.63
417175600	-123.417
417175700	-137.961
417175800	-123.545
417175900	-142.882
417176000	-121.944
417176100	-151.758
417176200	-124.015
417176300	-137.24
417176400	-123.937
417176500	-141.737
417176600	-125.544
417176700	-148.79
417176800	-123.217
417176900	-148.396
417177000	-123.04
417177100	-136.07
417177200	-123.669
417177300	-149.36
417177400	-122.656
417177500	-143.884
417177600	-121.313
417177700	-138.049
417177800	-122.004
417177900	-133.428
417178000	-124.501
417178100	-154.03
417178200	-121.387
417178300	-136.228
417178400	-124.71
417178500	-150.716
417178600	-125.599
417178700	-140.606
417178800	-123.781
417178900	-149.744
417179000	-123.254
417179100	-143.648
417179200	-123.106
417179300	-139.492
417179400	-123.932
417179500	-144.123
417179600	-122.98
417179700	-148.447
417179800	-125.95
417179900	-137.189
417180000	-123.242
417180100	-142.77
417180200	-123.876
417180300	-144.703
417180400	-124.869
417180500	-147.751
417180600	-126.633
417180700	-148.843
417180800	-121.879
417180900	-137.892
417181000	-121.916
417181100	-155.794
417181200	-125.716
417181300	-132.439
417181400	-123.894
417181500	-143.039
417181600	-118.317
417181700	-150.091
417181800	-122.576
417181900	-158.712
417182000	-125.928
417182100	-160.313
417182200	-123.253
417182300	-144.452
417182400	-127.291
417182500	-141.137
417182600	-124.469
417182700	-150.267
417182800	-124.845
417182900	-144.124
417183000	-123.275
417183100	-137.057
417183200	-123.107
417183300	-142.138
417183400	-123.898
417183500	-141.527
417183600	-123.668
417183700	-140.656
417183800	-124.435
417183900	-173.475
417184000	-124.234
417184100	-145.974
417184200	-127.005
417184300	-142.771
417184400	-120.341
417184500	-138.444
417184600	-123.056
417184700	-138.056
417184800	-121.862
417184900	-140.273
417185000	-123.784
417185100	-147.581
417185200	-123.847
417185300	-133.637
417185400	-121.496
417185500	-139.928
417185600	-122.085
417185700	-144.3
417185800	-122.889
417185900	-147.847
417186000	-123.505
417186100	-145.17
417186200	-125.78
417186300	-147.299
417186400	-124.379
417186500	-138.37
417186600	-124.408
417186700	-155.224
417186800	-124.38
417186900	-144.348
417187000	-124.258
417187100	-150.064
417187200	-125.006
417187300	-140.743
417187400	-125.78
417187500	-143.007
417187600	-122.724
417187700	-138.309
417187800	-123.496
417187900	-150.586
417188000	-124.427
417188100	-155.557
417188200	-125.505
417188300	-141.879
417188400	-124.634
417188500	-141.341
417188600	-124.395
417188700	-141.067
417188800	-123.56
417188900	-140.806
417189000	-123.877
417189100	-146.361
417189200	-124.166
417189300	-140.328
417189400	-126.131
417189500	-156.489
417189600	-121.286
417189700	-148.249
417189800	-126.287
417189900	-141.996
417190000	-122.691
417190100	-137.422
417190200	-124.281
417190300	-145.822
417190400	-125.188
417190500	-147.482
417190600	-122.782
417190700	-133.852
417190800	-123.674
417190900	-149.471
417191000	-124.776
417191100	-150.795
417191200	-124.037
417191300	-147.389
417191400	-123.832
417191500	-151.502
417191600	-124.275
417191700	-137.273
417191800	-123.522
417191900	-155.232
417192000	-123.491
417192100	-144.208
417192200	-124.761
417192300	-144.066
417192400	-123.343
417192500	-150.157
417192600	-123.495
417192700	-137.587
417192800	-122.729
417192900	-144.245
417193000	-121.612
417193100	-143.148
417193200	-123.361
417193300	-169.383
417193400	-124.901
417193500	-151.649
417193600	-122.013
417193700	-144.837
417193800	-125.462
417193900	-145.318
417194000	-121.743
417194100	-138.778
417194200	-123.369
417194300	-146.494
417194400	-123.592
417194500	-146.286
417194600	-125.982
417194700	-143.458
417194800	-124.987
417194900	-142.017
417195000	-121.984
417195100	-145.042
417195200	-120.473
417195300	-140.504
417195400	-125.473
417195500	-141.574
417195600	-124.805
417195700	-147.57
417195800	-123.619
417195900	-143.544
417196000	-124.896
417196100	-136.811
417196200	-122.623
417196300	-142.199
417196400	-125.682
417196500	-153.927
417196600	-123.841
417196700	-145.551
417196800	-124.661
417196900	-146.539
417197000	-124.136
417197100	-154.388
417197200	-123.646
417197300	-139.317
417197400	-125.344
417197500	-142.738
417197600	-124.987
417197700	-146.729
417197800	-125.304
417197900	-142.005
417198000	-121.561
417198100	-156.606
417198200	-124.504
417198300	-138.998
417198400	-124.065
417198500	-137.086
417198600	-123.748
417198700	-138.278
417198800	-122.174
417198900	-140.386
417199000	-121.795
417199100	-138.846
417199200	-123.961
417199300	-138.191
417199400	-121.479
417199500	-145.907
417199600	-121.423
417199700	-145.004
417199800	-123.544
417199900	-143.956
417200000	-124.622
417200100	-147.714
417200200	-123.375
417200300	-140.598
417200400	-122.012
417200500	-141.83
417200600	-121.619
417200700	-137.606
417200800	-124.492
417200900	-137.581
417201000	-124.39
417201100	-139.942
417201200	-122.542
417201300	-147.205
417201400	-122.996
417201500	-140.953
417201600	-121.558
417201700	-144.522
417201800	-121.684
417201900	-136.01
417202000	-123.159
417202100	-149.101
417202200	-120.892
417202300	-155.092
417202400	-123.376
417202500	-142.747
417202600	-120.72
417202700	-144.995
417202800	-124.272
417202900	-141.576
417203000	-121.564
417203100	-148.821
417203200	-123.391
417203300	-145.915
417203400	-125.671
417203500	-148.261
417203600	-124.748
417203700	-143.031
417203800	-119.605
417203900	-137.189
417204000	-123.88
417204100	-142.022
417204200	-122.61
417204300	-151.272
417204400	-124.994
417204500	-140.672
417204600	-124.984
417204700	-142.223
417204800	-118.726
417204900	-145.473
417205000	-123.435
417205100	-148.458
417205200	-120.404
417205300	-160.872
417205400	-123.541
417205500	-146.366
417205600	-123.565
417205700	-144.083
417205800	-124.356
417205900	-153.719
417206000	-121.513
417206100	-147.45
417206200	-123.925
417206300	-150.73
417206400	-122.219
417206500	-140.378
417206600	-123.074
417206700	-141.084
417206800	-125.088
417206900	-137.841
417207000	-122.615
417207100	-146.108
417207200	-122.779
417207300	-139.99
417207400	-119.906
417207500	-133.974
417207600	-122.219
417207700	-149.809
417207800	-123.091
417207900	-147.249
417208000	-123.928
417208100	-151.123
417208200	-121.034
417208300	-145.101
417208400	-121.771
417208500	-139.573
417208600	-123.92
417208700	-140.625
417208800	-122.374
417208900	-145.325
417209000	-123.045
417209100	-147.694
417209200	-123.481
417209300	-147.545
417209400	-125.117
417209500	-140.349
417209600	-123.482
417209700	-144.768
417209800	-123.517
417209900	-139.128
417210000	-121.552
417210100	-143.69
417210200	-125.16
417210300	-144.596
417210400	-126.323
417210500	-147.892
417210600	-125.871
417210700	-145.105
417210800	-121.593
417210900	-145.267
417211000	-123.402
417211100	-148.862
417211200	-123.688
417211300	-143.063
417211400	-121.266
417211500	-145.445
417211600	-121.436
417211700	-147.664
417211800	-121.977
417211900	-140.5
417212000	-122.167
417212100	-146.008
417212200	-122.766
417212300	-145.184
417212400	-122.77
417212500	-143.764
417212600	-127.075
417212700	-141.188
417212800	-123.103
417212900	-136.379
417213000	-124.266
417213100	-143.468
417213200	-125.047
417213300	-147.316
417213400	-122.289
417213500	-142.564
417213600	-125.749
417213700	-152.705
417213800	-125.34
417213900	-161.648
417214000	-125.11
417214100	-140.299
417214200	-123.563
417214300	-142.993
417214400	-123.474
417214500	-155.559
417214600	-125.181
417214700	-142.642
417214800	-124.363
417214900	-137.91
417215000	-122.385
417215100	-150.591
417215200	-125.093
417215300	-142.192
417215400	-123.393
417215500	-142.195
417215600	-124.411
417215700	-145.513
417215800	-123.632
417215900	-153.21
417216000	-124.775
417216100	-145.022
417216200	-124.106
417216300	-149.473
417216400	-121.139
417216500	-151.772
417216600	-122.938
417216700	-143.423
417216800	-123.478
417216900	-139.508
417217000	-124.724
417217100	-144.681
417217200	-122.721
417217300	-148.159
417217400	-126.535
417217500	-148.575
417217600	-124.51
417217700	-157.363
417217800	-124.149
417217900	-159.582
417218000	-123.064
417218100	-140.756
417218200	-123.348
417218300	-142.021
417218400	-123.349
417218500	-151.195
417218600	-121.294
417218700	-136.304
417218800	-122.129
417218900	-143.822
417219000	-124.019
417219100	-147.527
417219200	-122.267
417219300	-140.044
417219400	-124.063
417219500	-145.239
417219600	-122.828
417219700	-154.543
417219800	-123.706
417219900	-156.301
417220000	-122.682
417220100	-145.959
417220200	-122.214
417220300	-145.713
417220400	-123.096
417220500	-146.689
417220600	-124.398
417220700	-145.055
417220800	-122.402
417220900	-140.585
417221000	-124.297
417221100	-145.658
417221200	-124.682
417221300	-146.728
417221400	-125.352
417221500	-144.056
417221600	-121.006
417221700	-148.938
417221800	-121.45
417221900	-152.432
417222000	-123.13
417222100	-141.148
417222200	-122.077
417222300	-144.726
417222400	-122.51
417222500	-139.485
417222600	-124.008
417222700	-139.93
417222800	-125.933
417222900	-143.759
417223000	-124.876
417223100	-138.128
417223200	-126.075
417223300	-144.113
417223400	-121.637
417223500	-139.775
417223600	-124.089
417223700	-145.394
417223800	-122.348
417223900	-141.814
417224000	-121.501
417224100	-158.331
417224200	-123.741
417224300	-145.316
417224400	-122.063
417224500	-144.87
417224600	-125.958
417224700	-147.995
417224800	-125.717
417224900	-147.233
417225000	-122.308
417225100	-149.922
417225200	-122.921
417225300	-146.498
417225400	-124.176
417225500	-144.368
417225600	-122.863
417225700	-139.387
417225800	-125.409
417225900	-142.298
417226000	-125.269
417226100	-157.92
417226200	-123.171
417226300	-149.143
417226400	-124.267
417226500	-145.704
417226600	-122.529
417226700	-146.256
417226800	-123.619
417226900	-138.087
417227000	-125.487
417227100	-143.98
417227200	-121.812
417227300	-143.323
417227400	-124.595
417227500	-152.795
417227600	-122.241
417227700	-137.368
417227800	-123.165
417227900	-145.404
417228000	-124.56
417228100	-143.796
417228200	-125.896
417228300	-138.747
417228400	-124.421
417228500	-153.496
417228600	-123.594
417228700	-141.298
417228800	-123.613
417228900	-143.577
417229000	-123.198
417229100	-144.222
417229200	-124.299
417229300	-136.603
417229400	-126.802
417229500	-136.869
417229600	-124.306
417229700	-139.972
417229800	-122.86
417229900	-138.555
417230000	-123.251
417230100	-145.099
417230200	-125.403
417230300	-147.275
417230400	-122.517
417230500	-149.89
417230600	-124.536
417230700	-140.652
417230800	-120.441
417230900	-143.324
417231000	-119.429
417231100	-141.626
417231200	-125.007
417231300	-138.217
417231400	-122.952
417231500	-143.596
417231600	-124.799
417231700	-139.253
417231800	-124.142
417231900	-140.902
417232000	-119.375
417232100	-153.653
417232200	-124.009
417232300	-152.572
417232400	-123.428
417232500	-155.319
417232600	-123.224
417232700	-138.275
417232800	-122.862
417232900	-148.315
417233000	-123.861
417233100	-145.413
417233200	-121.866
417233300	-136.366
417233400	-121.611
417233500	-131.749
417233600	-121.295
417233700	-138.595
417233800	-122.052
417233900	-145.565
417234000	-126.015
417234100	-143.277
417234200	-123.363
417234300	-151.182
417234400	-123.182
417234500	-154.126
417234600	-125.109
417234700	-144.723
417234800	-124.151
417234900	-146.523
417235000	-127.045
417235100	-143.946
417235200	-124.662
417235300	-139.808
417235400	-120.055
417235500	-142.749
417235600	-125.2
417235700	-136.846
417235800	-122.491
417235900	-139.71
417236000	-123.975
417236100	-147.244
417236200	-125.437
417236300	-147.467
417236400	-122.981
417236500	-139.619
417236600	-121.938
417236700	-147.506
417236800	-122.405
417236900	-151.537
417237000	-122.541
417237100	-143.629
417237200	-124.118
417237300	-141.883
417237400	-122.926
417237500	-135.025
417237600	-122.122
417237700	-146.214
417237800	-123.105
417237900	-140.342
417238000	-122.615
417238100	-138.688
417238200	-123.763
417238300	-161.8
417238400	-122.817
417238500	-145.634
417238600	-125.316
417238700	-158.913
417238800	-126.354
417238900	-146.941
417239000	-121.798
417239100	-143.404
417239200	-121.824
417239300	-142.806
417239400	-123.375
417239500	-144.818
417239600	-123.252
417239700	-144.96
417239800	-122.2
417239900	-145.642
417240000	-124.423
417240100	-148.553
417240200	-122.948
417240300	-139.387
417240400	-126.119
417240500	-143.851
417240600	-123.956
417240700	-143.182
417240800	-125.957
417240900	-146.252
417241000	-123.979
417241100	-144.85
417241200	-120.235
417241300	-152.761
417241400	-119.741
417241500	-152.84
417241600	-124.786
417241700	-144.924
417241800	-123.698
417241900	-142.313
417242000	-123.332
417242100	-156.854
417242200	-125.038
417242300	-141.793
417242400	-123.454
417242500	-140.348
417242600	-119.995
417242700	-138.133
417242800	-124.04
417242900	-140.352
417243000	-123.979
417243100	-146.183
417243200	-123.34
417243300	-147.968
417243400	-123.073
417243500	-136.874
417243600	-120.917
417243700	-139.198
417243800	-121.985
417243900	-140.19
417244000	-122.946
417244100	-135.208
417244200	-122.951
417244300	-150.631
417244400	-124.131
417244500	-150.447
417244600	-125.039
417244700	-144.601
417244800	-123.084
417244900	-140.026
417245000	-123.691
417245100	-147.984
417245200	-123.066
417245300	-140.258
417245400	-122.922
417245500	-140.761
417245600	-123.978
417245700	-148.026
417245800	-123.342
417245900	-144.066
417246000	-123.784
417246100	-143.6
417246200	-124.933
417246300	-143.504
417246400	-123.435
417246500	-134.362
417246600	-123.318
417246700	-151.406
417246800	-119.695
417246900	-136.435
417247000	-123.893
417247100	-140.929
417247200	-124.136
417247300	-145.25
417247400	-123.156
417247500	-147.771
417247600	-124.539
417247700	-139.642
417247800	-119.971
417247900	-139.056
417248000	-121.29
417248100	-137.188
417248200	-125.317
417248300	-147.013
417248400	-122.283
417248500	-144.873
417248600	-120.743
417248700	-146.498
417248800	-123.964
417248900	-149.345
417249000	-125.083
417249100	-149.139
417249200	-124.072
417249300	-143.635
417249400	-121.314
417249500	-152.983
417249600	-122.451
417249700	-145.346
417249800	-125.357
[truncated: 18,002 more rows]
