# Supplementary material for: Passive frequency comb generation at radiofrequency for ranging applications
Source: Nat Commun. 2024 Apr 2;15:2844. doi: 10.1038/s41467-024-46940-2 (PMC10987526; doi:10.1038/s41467-024-46940-2)
Supplement: Supplementary file 5 — Source Data [file 41467_2024_46940_MOESM5_ESM.zip › Figure3_Data/836_10MHz_-10_70dBm.xlsx]

## Sheet: Sheet1
frequency (Hz)	power (dBm)
417050000	-125.39
417050100	-145.432
417050200	-123.818
417050300	-145.733
417050400	-124.321
417050500	-133.88
417050600	-123.882
417050700	-151.621
417050800	-125.693
417050900	-140.466
417051000	-124.549
417051100	-147.742
417051200	-125.365
417051300	-143.782
417051400	-123.01
417051500	-145.678
417051600	-124.774
417051700	-142.421
417051800	-123.795
417051900	-136.798
417052000	-126.185
417052100	-150.382
417052200	-124.878
417052300	-148.844
417052400	-122.679
417052500	-144.72
417052600	-122.346
417052700	-154.103
417052800	-124.077
417052900	-144.911
417053000	-125.148
417053100	-148.795
417053200	-124.816
417053300	-155.779
417053400	-124.734
417053500	-155.6
417053600	-119.751
417053700	-143.023
417053800	-124.629
417053900	-142.363
417054000	-123.903
417054100	-147.028
417054200	-124.156
417054300	-142.567
417054400	-123.566
417054500	-138.471
417054600	-123.403
417054700	-155.494
417054800	-120.468
417054900	-151.047
417055000	-127.355
417055100	-144.767
417055200	-124.36
417055300	-152.461
417055400	-121.649
417055500	-139.254
417055600	-125.015
417055700	-148.977
417055800	-122.413
417055900	-139.596
417056000	-123.435
417056100	-135.122
417056200	-124.837
417056300	-147.082
417056400	-124.606
417056500	-149.576
417056600	-125.814
417056700	-142.168
417056800	-124.793
417056900	-141.402
417057000	-123.131
417057100	-152.053
417057200	-125.354
417057300	-139.716
417057400	-122.01
417057500	-146.265
417057600	-122.014
417057700	-144.668
417057800	-122.516
417057900	-143.227
417058000	-123.957
417058100	-138.804
417058200	-124.567
417058300	-141.051
417058400	-124.408
417058500	-145.795
417058600	-123.317
417058700	-146.405
417058800	-123.596
417058900	-142.439
417059000	-124.482
417059100	-143.695
417059200	-125.176
417059300	-152.947
417059400	-123.629
417059500	-144.177
417059600	-124.542
417059700	-146.384
417059800	-125.826
417059900	-144.708
417060000	-122.709
417060100	-147.307
417060200	-123.422
417060300	-155.393
417060400	-123.25
417060500	-147.312
417060600	-121.92
417060700	-153.448
417060800	-123.015
417060900	-148.482
417061000	-124.724
417061100	-146.859
417061200	-125.18
417061300	-142.093
417061400	-123.269
417061500	-141.839
417061600	-123.913
417061700	-144.72
417061800	-124.717
417061900	-142.388
417062000	-124.055
417062100	-143.917
417062200	-124.115
417062300	-150.173
417062400	-124.665
417062500	-143.749
417062600	-122.378
417062700	-157.145
417062800	-124.452
417062900	-142.356
417063000	-124.047
417063100	-147.037
417063200	-125.983
417063300	-143.892
417063400	-126.271
417063500	-140.893
417063600	-124.732
417063700	-147.564
417063800	-123.757
417063900	-143.578
417064000	-122.22
417064100	-141.698
417064200	-124.192
417064300	-139.947
417064400	-125.592
417064500	-142.117
417064600	-123.884
417064700	-144.177
417064800	-123.375
417064900	-146.631
417065000	-124.674
417065100	-155.945
417065200	-124.391
417065300	-139.19
417065400	-121.998
417065500	-156.849
417065600	-122.497
417065700	-159.126
417065800	-123.07
417065900	-148.013
417066000	-125.273
417066100	-144.672
417066200	-124.128
417066300	-145.706
417066400	-122.131
417066500	-147.875
417066600	-124.254
417066700	-152.627
417066800	-124.88
417066900	-147.535
417067000	-123.584
417067100	-135.583
417067200	-123.586
417067300	-140.147
417067400	-123.545
417067500	-144.52
417067600	-124.567
417067700	-141.995
417067800	-125.841
417067900	-165.93
417068000	-124.683
417068100	-139.488
417068200	-124.166
417068300	-141.146
417068400	-124.068
417068500	-144.755
417068600	-122.941
417068700	-150.428
417068800	-127.587
417068900	-141.826
417069000	-123.041
417069100	-145.722
417069200	-122.921
417069300	-150.21
417069400	-123.585
417069500	-145.127
417069600	-123.59
417069700	-147.388
417069800	-123.461
417069900	-143.831
417070000	-122.656
417070100	-146.085
417070200	-121.937
417070300	-142.602
417070400	-124.374
417070500	-138.172
417070600	-124.945
417070700	-145.747
417070800	-122.42
417070900	-147.716
417071000	-126.341
417071100	-144.329
417071200	-125.634
417071300	-145.88
417071400	-124.303
417071500	-148.063
417071600	-124.497
417071700	-138.968
417071800	-124.502
417071900	-155.996
417072000	-122.594
417072100	-151.507
417072200	-123.703
417072300	-140.878
417072400	-125.052
417072500	-141.208
417072600	-123.312
417072700	-138.509
417072800	-123.931
417072900	-145.954
417073000	-123.398
417073100	-139.72
417073200	-125.408
417073300	-158.911
417073400	-123.068
417073500	-142.398
417073600	-123.493
417073700	-137.495
417073800	-125.152
417073900	-137.545
417074000	-124.462
417074100	-153.084
417074200	-124.373
417074300	-140.17
417074400	-124.977
417074500	-158.653
417074600	-123.688
417074700	-146.82
417074800	-123.921
417074900	-140.089
417075000	-122.344
417075100	-154.545
417075200	-127.001
417075300	-146.194
417075400	-125.959
417075500	-145.842
417075600	-126.577
417075700	-144.15
417075800	-125.231
417075900	-136.712
417076000	-124.091
417076100	-136.958
417076200	-122.925
417076300	-143.093
417076400	-122.932
417076500	-141.474
417076600	-123.652
417076700	-153.643
417076800	-125.324
417076900	-142.23
417077000	-124.762
417077100	-148.337
417077200	-123.354
417077300	-145.037
417077400	-125.189
417077500	-146.141
417077600	-123.672
417077700	-146.028
417077800	-128.333
417077900	-142.577
417078000	-122.925
417078100	-138.943
417078200	-124.531
417078300	-135.743
417078400	-124.046
417078500	-139.445
417078600	-123.804
417078700	-137.949
417078800	-124.829
417078900	-141.683
417079000	-121.939
417079100	-155.176
417079200	-125.588
417079300	-141.553
417079400	-126.637
417079500	-149.082
417079600	-122.554
417079700	-154.111
417079800	-118.496
417079900	-141.863
417080000	-124.246
417080100	-146.613
417080200	-124.837
417080300	-144.771
417080400	-124.041
417080500	-144.137
417080600	-125.047
417080700	-145.196
417080800	-125.28
417080900	-152.495
417081000	-123.836
417081100	-150.369
417081200	-123.276
417081300	-144.362
417081400	-122.157
417081500	-145.488
417081600	-123.635
417081700	-147.112
417081800	-124.932
417081900	-142.257
417082000	-121.85
417082100	-135.602
417082200	-124.658
417082300	-139.773
417082400	-125.619
417082500	-148.893
417082600	-125.103
417082700	-145.234
417082800	-124.735
417082900	-158.215
417083000	-122.977
417083100	-148.33
417083200	-123.564
417083300	-146.7
417083400	-125.494
417083500	-136.596
417083600	-123.421
417083700	-153.338
417083800	-125.834
417083900	-159.412
417084000	-123.825
417084100	-147.968
417084200	-122.761
417084300	-147.498
417084400	-126.719
417084500	-143.421
417084600	-125.562
417084700	-148.356
417084800	-122.698
417084900	-140.978
417085000	-124.03
417085100	-142.968
417085200	-124.772
417085300	-146.089
417085400	-126.946
417085500	-143.693
417085600	-123.132
417085700	-154.709
417085800	-121.996
417085900	-144.032
417086000	-124.166
417086100	-152.339
417086200	-124.671
417086300	-136.027
417086400	-122.304
417086500	-144.956
417086600	-124.445
417086700	-139.706
417086800	-124.171
417086900	-142.345
417087000	-123.218
417087100	-144.339
417087200	-125.052
417087300	-145.42
417087400	-123.641
417087500	-140.123
417087600	-125.213
417087700	-148.701
417087800	-121.625
417087900	-143.001
417088000	-125.272
417088100	-140.496
417088200	-126.157
417088300	-146.561
417088400	-124.606
417088500	-159.882
417088600	-125.977
417088700	-151.45
417088800	-122.898
417088900	-144.396
417089000	-124.885
417089100	-151.27
417089200	-125.498
417089300	-144.136
417089400	-122.274
417089500	-141.56
417089600	-126.267
417089700	-141.092
417089800	-125.605
417089900	-144.014
417090000	-121.94
417090100	-142.154
417090200	-123.33
417090300	-142.169
417090400	-126.486
417090500	-148.765
417090600	-122.455
417090700	-138.384
417090800	-122.881
417090900	-140.793
417091000	-122.54
417091100	-142.794
417091200	-126.537
417091300	-148.567
417091400	-124.752
417091500	-154.877
417091600	-126.038
417091700	-138.945
417091800	-123.496
417091900	-142.972
417092000	-126.749
417092100	-142.491
417092200	-125.053
417092300	-142.842
417092400	-124.767
417092500	-141.615
417092600	-122.829
417092700	-151.501
417092800	-124.123
417092900	-137.125
417093000	-124.394
417093100	-144.821
417093200	-124.758
417093300	-139.822
417093400	-123.789
417093500	-138.032
417093600	-121.669
417093700	-143.436
417093800	-123.547
417093900	-138.51
417094000	-125.423
417094100	-144.049
417094200	-124.618
417094300	-144.537
417094400	-122.949
417094500	-146.669
417094600	-123.472
417094700	-149.367
417094800	-123.519
417094900	-146.999
417095000	-125.219
417095100	-147.921
417095200	-124.391
417095300	-146.166
417095400	-125.673
417095500	-141.466
417095600	-123.333
417095700	-143.137
417095800	-125.37
417095900	-141.083
417096000	-126.268
417096100	-147.972
417096200	-123.575
417096300	-145.257
417096400	-123.79
417096500	-151.666
417096600	-124.493
417096700	-147.885
417096800	-123.503
417096900	-138.993
417097000	-122.403
417097100	-147.841
417097200	-123.153
417097300	-138.209
417097400	-123.578
417097500	-156.675
417097600	-125.78
417097700	-145.322
417097800	-124.777
417097900	-142.333
417098000	-124.156
417098100	-139.785
417098200	-124.16
417098300	-140.232
417098400	-123.673
417098500	-157.087
417098600	-121.597
417098700	-142.181
417098800	-127.109
417098900	-145.862
417099000	-124.951
417099100	-148.129
417099200	-124.217
417099300	-143.747
417099400	-125.506
417099500	-146.617
417099600	-121.605
417099700	-141.03
417099800	-122.817
417099900	-145.557
417100000	-123.674
417100100	-151.875
417100200	-124.812
417100300	-141.957
417100400	-123.126
417100500	-151.491
417100600	-124.473
417100700	-145.558
417100800	-127.335
417100900	-144.276
417101000	-126.739
417101100	-152.139
417101200	-123.174
417101300	-157.939
417101400	-124.675
417101500	-142.559
417101600	-124.694
417101700	-153.026
417101800	-124.456
417101900	-146.231
417102000	-125.277
417102100	-147.853
417102200	-124.586
417102300	-139.775
417102400	-122.203
417102500	-150.961
417102600	-122.878
417102700	-142.512
417102800	-124.594
417102900	-149.87
417103000	-127.084
417103100	-146.319
417103200	-121.445
417103300	-140.419
417103400	-125.578
417103500	-147.473
417103600	-122.55
417103700	-149.189
417103800	-121.373
417103900	-147.125
417104000	-123.76
417104100	-136.644
417104200	-125.905
417104300	-138.413
417104400	-125.566
417104500	-140.685
417104600	-125.281
417104700	-147.337
417104800	-122.984
417104900	-140.038
417105000	-123.013
417105100	-153.937
417105200	-121.675
417105300	-143.983
417105400	-123.192
417105500	-148.85
417105600	-125.38
417105700	-144.879
417105800	-122.949
417105900	-146.663
417106000	-122.802
417106100	-146.101
417106200	-125.774
417106300	-144.218
417106400	-124.934
417106500	-140.238
417106600	-123.251
417106700	-139.8
417106800	-120.572
417106900	-156.338
417107000	-126.221
417107100	-152.628
417107200	-122.821
417107300	-142.631
417107400	-121.454
417107500	-151.965
417107600	-126.67
417107700	-155.871
417107800	-124.8
417107900	-138.023
417108000	-124.733
417108100	-146.511
417108200	-124.944
417108300	-140.452
417108400	-125.795
417108500	-149.978
417108600	-123.175
417108700	-146.162
417108800	-122.979
417108900	-144.393
417109000	-125.796
417109100	-140.825
417109200	-123.689
417109300	-154.091
417109400	-122.526
417109500	-155.792
417109600	-124.692
417109700	-158.672
417109800	-123.469
417109900	-147.756
417110000	-124.184
417110100	-147.792
417110200	-125.192
417110300	-146.194
417110400	-126.592
417110500	-147.086
417110600	-123.562
417110700	-157.328
417110800	-126.353
417110900	-148.266
417111000	-120.74
417111100	-145.126
417111200	-125.509
417111300	-147.543
417111400	-126.008
417111500	-153.491
417111600	-124.284
417111700	-144.209
417111800	-125.021
417111900	-153.843
417112000	-124.195
417112100	-153.506
417112200	-124.299
417112300	-148.904
417112400	-124.443
417112500	-152.226
417112600	-125.817
417112700	-143.106
417112800	-123.989
417112900	-144.211
417113000	-125.441
417113100	-148.385
417113200	-122.274
417113300	-149.335
417113400	-121.804
417113500	-139.676
417113600	-125.588
417113700	-148.327
417113800	-122.345
417113900	-143.73
417114000	-125.192
417114100	-143.909
417114200	-122.981
417114300	-141.188
417114400	-119.911
417114500	-144.78
417114600	-123.164
417114700	-150.191
417114800	-125.532
417114900	-139.255
417115000	-124.584
417115100	-147.215
417115200	-122.997
417115300	-145.527
417115400	-124.148
417115500	-156.758
417115600	-125.289
417115700	-141.501
417115800	-124.156
417115900	-141.367
417116000	-122.535
417116100	-144.494
417116200	-126.156
417116300	-142.124
417116400	-124.324
417116500	-140.233
417116600	-126.625
417116700	-152.49
417116800	-124.983
417116900	-149.064
417117000	-123.871
417117100	-139.463
417117200	-121.777
417117300	-148.454
417117400	-124.201
417117500	-143.366
417117600	-123.435
417117700	-145.803
417117800	-125.351
417117900	-148.27
417118000	-124.852
417118100	-142.708
417118200	-123.661
417118300	-149.54
417118400	-122.457
417118500	-146.232
417118600	-122.459
417118700	-156.008
417118800	-125.758
417118900	-145.596
417119000	-124.564
417119100	-147.668
417119200	-127.468
417119300	-159.267
417119400	-125.045
417119500	-152.329
417119600	-125.083
417119700	-136.579
417119800	-123.798
417119900	-148.238
417120000	-125.348
417120100	-153.087
417120200	-125.608
417120300	-140.914
417120400	-122.791
417120500	-140.68
417120600	-122.791
417120700	-142.818
417120800	-123.312
417120900	-144.564
417121000	-124.126
417121100	-146.581
417121200	-121.732
417121300	-144.275
417121400	-123.672
417121500	-144.675
417121600	-124.634
417121700	-143.02
417121800	-123.145
417121900	-140.105
417122000	-120.596
417122100	-136.431
417122200	-123.279
417122300	-150.276
417122400	-125.451
417122500	-143.705
417122600	-124.657
417122700	-147.367
417122800	-121.874
417122900	-152.187
417123000	-123.25
417123100	-138.694
417123200	-123.614
417123300	-156.339
417123400	-123.563
417123500	-138.115
417123600	-121.358
417123700	-136.386
417123800	-123.565
417123900	-145.741
417124000	-125.722
417124100	-157.77
417124200	-125.293
417124300	-141.526
417124400	-125.958
417124500	-145.343
417124600	-122.333
417124700	-140.407
417124800	-126.53
417124900	-152.006
417125000	-123.741
417125100	-151.537
417125200	-125.221
417125300	-141.661
417125400	-123.117
417125500	-143.465
417125600	-123.476
417125700	-147.11
417125800	-124.766
417125900	-138.824
417126000	-123.46
417126100	-143.306
417126200	-121.109
417126300	-153.37
417126400	-125.317
417126500	-138.551
417126600	-122.649
417126700	-142.954
417126800	-123.439
417126900	-152.555
417127000	-124.799
417127100	-143.427
417127200	-126.18
417127300	-147.682
417127400	-125.378
417127500	-141.942
417127600	-123.184
417127700	-146.064
417127800	-125.81
417127900	-143.698
417128000	-122.056
417128100	-149.32
417128200	-124.746
417128300	-142.82
417128400	-125.447
417128500	-148.385
417128600	-121.843
417128700	-149.781
417128800	-123.575
417128900	-134.029
417129000	-122.955
417129100	-151.492
417129200	-124.861
417129300	-141.382
417129400	-124.841
417129500	-147.167
417129600	-124.343
417129700	-144.929
417129800	-125.23
417129900	-145.672
417130000	-126.046
417130100	-145.464
417130200	-125.037
417130300	-154.579
417130400	-124.574
417130500	-142.957
417130600	-123.766
417130700	-149.843
417130800	-124.328
417130900	-156.759
417131000	-125.138
417131100	-149.364
417131200	-124.778
417131300	-140.769
417131400	-122.607
417131500	-145.359
417131600	-125.014
417131700	-163.095
417131800	-125.476
417131900	-163.065
417132000	-124.272
417132100	-147.614
417132200	-122.528
417132300	-151.802
417132400	-122.875
417132500	-146.459
417132600	-124.624
417132700	-142.942
417132800	-123.783
417132900	-137.188
417133000	-121.275
417133100	-141.37
417133200	-122.191
417133300	-140.854
417133400	-124.81
417133500	-140.154
417133600	-122.12
417133700	-144.227
417133800	-122.992
417133900	-137.893
417134000	-122.295
417134100	-137.19
417134200	-126.335
417134300	-147.923
417134400	-123.27
417134500	-144.899
417134600	-124.798
417134700	-151.276
417134800	-122.612
417134900	-151.879
417135000	-123.138
417135100	-142.814
417135200	-121.911
417135300	-145.608
417135400	-124.375
417135500	-144.535
417135600	-123.731
417135700	-145.485
417135800	-123.315
417135900	-135.197
417136000	-122.308
417136100	-147.279
417136200	-123.925
417136300	-148.024
417136400	-124.428
417136500	-138.646
417136600	-123.875
417136700	-153.915
417136800	-123.077
417136900	-142.896
417137000	-124.591
417137100	-142.5
417137200	-124.103
417137300	-141.824
417137400	-126.084
417137500	-145.974
417137600	-124.14
417137700	-143.886
417137800	-124.239
417137900	-133.247
417138000	-124.095
417138100	-153.354
417138200	-127.035
417138300	-150.848
417138400	-124.66
417138500	-153.868
417138600	-124.524
417138700	-140.971
417138800	-123.955
417138900	-141.035
417139000	-124.374
417139100	-142.049
417139200	-125.845
417139300	-138.54
417139400	-123.475
417139500	-151.438
417139600	-125.407
417139700	-148.192
417139800	-122.195
417139900	-139.512
417140000	-119.664
417140100	-139.519
417140200	-121.45
417140300	-138.349
417140400	-126.132
417140500	-139.046
417140600	-124.676
417140700	-140.697
417140800	-124.34
417140900	-142.663
417141000	-124.019
417141100	-144.768
417141200	-121.345
417141300	-147.564
417141400	-123.566
417141500	-144.04
417141600	-124.005
417141700	-145.146
417141800	-125.895
417141900	-167.896
417142000	-123.268
417142100	-140.889
417142200	-125.076
417142300	-142.936
417142400	-125.816
417142500	-147.969
417142600	-128.609
417142700	-152.978
417142800	-125.906
417142900	-144.5
417143000	-121.29
417143100	-153.633
417143200	-123.642
417143300	-146.357
417143400	-128.379
417143500	-150.56
417143600	-124.968
417143700	-144.972
417143800	-124.361
417143900	-143.039
417144000	-125.443
417144100	-143.274
417144200	-123.444
417144300	-143.166
417144400	-124.035
417144500	-140.091
417144600	-123.484
417144700	-148.854
417144800	-123.507
417144900	-147.881
417145000	-124.917
417145100	-146.96
417145200	-123.039
417145300	-140.364
417145400	-121.913
417145500	-153.547
417145600	-121.988
417145700	-141.502
417145800	-127.279
417145900	-145.879
417146000	-124.661
417146100	-145.298
417146200	-125.156
417146300	-139.258
417146400	-125.307
417146500	-152.503
417146600	-121.735
417146700	-148.13
417146800	-123.408
417146900	-133.022
417147000	-124.872
417147100	-151.261
417147200	-121.942
417147300	-155.592
417147400	-123.616
417147500	-158.291
417147600	-125.516
417147700	-140.836
417147800	-122.257
417147900	-145.11
417148000	-124.365
417148100	-141.942
417148200	-124.15
417148300	-150.492
417148400	-125.829
417148500	-143.235
417148600	-122.547
417148700	-153.557
417148800	-123.684
417148900	-152.303
417149000	-125.386
417149100	-143.985
417149200	-123.214
417149300	-153.414
417149400	-124.324
417149500	-145.77
417149600	-123.622
417149700	-149.924
417149800	-125.236
417149900	-147.153
417150000	-122.943
417150100	-150.042
417150200	-124.304
417150300	-151.191
417150400	-123.751
417150500	-166.676
417150600	-125.09
417150700	-150.675
417150800	-118.977
417150900	-143.602
417151000	-126.376
417151100	-146.549
417151200	-124.068
417151300	-148.01
417151400	-123.127
417151500	-150.668
417151600	-122.63
417151700	-140.256
417151800	-123.452
417151900	-140.252
417152000	-122.904
417152100	-144.782
417152200	-123.609
417152300	-155.609
417152400	-126.046
417152500	-143.383
417152600	-122.999
417152700	-145.264
417152800	-123.289
417152900	-149.439
417153000	-124.168
417153100	-141.887
417153200	-124.768
417153300	-149.929
417153400	-124.984
417153500	-147.232
417153600	-123.431
417153700	-155.613
417153800	-127.047
417153900	-147.332
417154000	-124.263
417154100	-153.009
417154200	-124.182
417154300	-139.325
417154400	-123.241
417154500	-142.378
417154600	-123.213
417154700	-152.424
417154800	-123.659
417154900	-136.455
417155000	-121.641
417155100	-141.866
417155200	-122.136
417155300	-143.649
417155400	-125.396
417155500	-153.87
417155600	-123.358
417155700	-135.372
417155800	-121.786
417155900	-147.034
417156000	-124.061
417156100	-146.705
417156200	-125.632
417156300	-139.713
417156400	-122.022
417156500	-143.433
417156600	-124.876
417156700	-152.831
417156800	-122.913
417156900	-144.182
417157000	-123.693
417157100	-149.844
417157200	-124.145
417157300	-147.314
417157400	-123.325
417157500	-139.032
417157600	-124.595
417157700	-144.715
417157800	-123.787
417157900	-137.947
417158000	-123.967
417158100	-145.112
417158200	-123.967
417158300	-141.611
417158400	-124.026
417158500	-136.478
417158600	-125.223
417158700	-145.24
417158800	-123.818
417158900	-150.911
417159000	-124.162
417159100	-139.805
417159200	-126.938
417159300	-142.631
417159400	-123.022
417159500	-140.211
417159600	-121.754
417159700	-141.143
417159800	-126.028
417159900	-142.123
417160000	-122.18
417160100	-139.885
417160200	-124.37
417160300	-143.491
417160400	-124.249
417160500	-145.36
417160600	-124.206
417160700	-147.653
417160800	-123.97
417160900	-137.944
417161000	-123.991
417161100	-157.14
417161200	-122.781
417161300	-142.608
417161400	-121.464
417161500	-148.088
417161600	-121.413
417161700	-142.673
417161800	-121.331
417161900	-140.094
417162000	-124.153
417162100	-161.186
417162200	-121.209
417162300	-137.624
417162400	-125.079
417162500	-151.929
417162600	-123.751
417162700	-142.797
417162800	-121.558
417162900	-147.032
417163000	-122.183
417163100	-163.761
417163200	-122.476
417163300	-152.293
417163400	-121.949
417163500	-138.467
417163600	-122.868
417163700	-150.985
417163800	-122.937
417163900	-155.912
417164000	-124.851
417164100	-150.048
417164200	-123.326
417164300	-146.732
417164400	-125.958
417164500	-159.039
417164600	-125.308
417164700	-148.258
417164800	-125.763
417164900	-140.628
417165000	-123.137
417165100	-147.133
417165200	-125.271
417165300	-146.644
417165400	-125.402
417165500	-141.397
417165600	-122.771
417165700	-144.456
417165800	-121.661
417165900	-148.111
417166000	-121.958
417166100	-136.815
417166200	-123.759
417166300	-147.788
417166400	-126.531
417166500	-147.816
417166600	-123.51
417166700	-136.11
417166800	-121.679
417166900	-145.734
417167000	-124.749
417167100	-134.577
417167200	-125.917
417167300	-145.322
417167400	-122.951
417167500	-160.217
417167600	-125.209
417167700	-149.502
417167800	-124.218
417167900	-140.702
417168000	-121.54
417168100	-143.575
417168200	-125.033
417168300	-133.707
417168400	-125.741
417168500	-138.849
417168600	-124.102
417168700	-149.532
417168800	-123.653
417168900	-141.939
417169000	-123.29
417169100	-140.181
417169200	-124.228
417169300	-144.075
417169400	-123.223
417169500	-147.25
417169600	-124.284
417169700	-151.407
417169800	-123.767
417169900	-143.714
417170000	-123.287
417170100	-145.506
417170200	-123.301
417170300	-142.779
417170400	-121.129
417170500	-148.676
417170600	-123.792
417170700	-139.613
417170800	-124.595
417170900	-135.531
417171000	-124.408
417171100	-143.852
417171200	-124.086
417171300	-148.406
417171400	-125.08
417171500	-149.445
417171600	-123.869
417171700	-139.298
417171800	-122.907
417171900	-143.463
417172000	-124.731
417172100	-146.696
417172200	-123.326
417172300	-145.223
417172400	-123.589
417172500	-150.252
417172600	-125.114
417172700	-142.432
417172800	-120.136
417172900	-148.195
417173000	-125.308
417173100	-142.139
417173200	-127.39
417173300	-146.359
417173400	-124.215
417173500	-143.48
417173600	-125.027
417173700	-148.064
417173800	-123.278
417173900	-145.581
417174000	-123.778
417174100	-140.82
417174200	-124.589
417174300	-153.552
417174400	-126.027
417174500	-152.506
417174600	-125.644
417174700	-146.261
417174800	-123.631
417174900	-138.573
417175000	-122.624
417175100	-156.049
417175200	-122.72
417175300	-145.526
417175400	-120.949
417175500	-139.996
417175600	-125.339
417175700	-135.871
417175800	-121.905
417175900	-142.892
417176000	-123.503
417176100	-147.907
417176200	-121.569
417176300	-142.931
417176400	-124.795
417176500	-144.965
417176600	-123.3
417176700	-150.026
417176800	-123.854
417176900	-138.821
417177000	-123.997
417177100	-148.19
417177200	-124.114
417177300	-145.292
417177400	-123.637
417177500	-151.163
417177600	-124.2
417177700	-145.707
417177800	-124.336
417177900	-142.193
417178000	-122.086
417178100	-151.635
417178200	-122.759
417178300	-146.059
417178400	-126.213
417178500	-149.874
417178600	-122.142
417178700	-147.622
417178800	-121.688
417178900	-144.295
417179000	-122.778
417179100	-140.563
417179200	-125.978
417179300	-145.064
417179400	-123.652
417179500	-147.083
417179600	-122.751
417179700	-149.287
417179800	-124.367
417179900	-149.858
417180000	-126.06
417180100	-143.142
417180200	-122.594
417180300	-147.524
417180400	-124.417
417180500	-145.999
417180600	-125.61
417180700	-140.835
417180800	-123.703
417180900	-143.401
417181000	-124.427
417181100	-142.954
417181200	-122.385
417181300	-154.213
417181400	-121.548
417181500	-145.669
417181600	-121.819
417181700	-168.231
417181800	-122.345
417181900	-150.67
417182000	-123.518
417182100	-142.666
417182200	-121.483
417182300	-152.665
417182400	-124.357
417182500	-139.202
417182600	-122.923
417182700	-136.689
417182800	-125.053
417182900	-150.42
417183000	-123.201
417183100	-142.117
417183200	-123.2
417183300	-143.837
417183400	-124.885
417183500	-151.934
417183600	-121.221
417183700	-139.675
417183800	-123.335
417183900	-144.527
417184000	-124.032
417184100	-140.874
417184200	-122.335
417184300	-156.061
417184400	-125.324
417184500	-139.808
417184600	-121.017
417184700	-153.236
417184800	-127.38
417184900	-138.804
417185000	-122.742
417185100	-137.718
417185200	-123.836
417185300	-140.704
417185400	-123.42
417185500	-144.514
417185600	-124.981
417185700	-145.723
417185800	-123.784
417185900	-166.171
417186000	-123.154
417186100	-160.453
417186200	-119.948
417186300	-143.068
417186400	-121.878
417186500	-138.046
417186600	-123.432
417186700	-145.123
417186800	-124.057
417186900	-150.059
417187000	-123.292
417187100	-161.631
417187200	-123.83
417187300	-145.245
417187400	-125.128
417187500	-145.087
417187600	-121.42
417187700	-138.234
417187800	-124.198
417187900	-141.859
417188000	-123.872
417188100	-140.029
417188200	-123.289
417188300	-153.011
417188400	-125.454
417188500	-150.383
417188600	-124.29
417188700	-137.464
417188800	-123.887
417188900	-158.806
417189000	-123.428
417189100	-155.251
417189200	-124.966
417189300	-137.34
417189400	-124.198
417189500	-142.025
417189600	-124.031
417189700	-141.365
417189800	-125.242
417189900	-149.439
417190000	-122.697
417190100	-135.782
417190200	-123.939
417190300	-146.422
417190400	-123.635
417190500	-138.42
417190600	-122.283
417190700	-141.923
417190800	-123.169
417190900	-143.114
417191000	-123.673
417191100	-142.641
417191200	-123.675
417191300	-154.527
417191400	-122.479
417191500	-139.967
417191600	-125.333
417191700	-141.188
417191800	-124.686
417191900	-146.175
417192000	-121.21
417192100	-143.5
417192200	-121.214
417192300	-139.084
417192400	-120.885
417192500	-151.502
417192600	-122.166
417192700	-138.261
417192800	-123.453
417192900	-145.747
417193000	-121.056
417193100	-148.525
417193200	-123.869
417193300	-139.935
417193400	-123.785
417193500	-157.172
417193600	-122.197
417193700	-147.984
417193800	-126.178
417193900	-144.632
417194000	-122.361
417194100	-143.792
417194200	-123.92
417194300	-141.834
417194400	-122.434
417194500	-142.833
417194600	-120.377
417194700	-151.232
417194800	-124.35
417194900	-142.93
417195000	-122.497
417195100	-147.154
417195200	-121.655
417195300	-143.218
417195400	-121.607
417195500	-139.274
417195600	-123.278
417195700	-146.806
417195800	-121.07
417195900	-146.864
417196000	-124.543
417196100	-140.265
417196200	-123.824
417196300	-141.5
417196400	-124.09
417196500	-139.46
417196600	-124.608
417196700	-149.383
417196800	-125.361
417196900	-143.448
417197000	-120.345
417197100	-145.466
417197200	-121.75
417197300	-142.279
417197400	-124.714
417197500	-139.825
417197600	-127.426
417197700	-138.24
417197800	-122.787
417197900	-167.914
417198000	-124.649
417198100	-148.538
417198200	-124.377
417198300	-157.291
417198400	-125.887
417198500	-144.313
417198600	-122.619
417198700	-147.721
417198800	-124.665
417198900	-146.153
417199000	-122.641
417199100	-139.032
417199200	-123.287
417199300	-143.177
417199400	-123.826
417199500	-141.371
417199600	-121.657
417199700	-144.765
417199800	-124.588
417199900	-148.495
417200000	-120.343
417200100	-135.311
417200200	-122.948
417200300	-148.929
417200400	-124.834
417200500	-147.801
417200600	-121.997
417200700	-152.124
417200800	-122.5
417200900	-144.375
417201000	-121.36
417201100	-147.416
417201200	-124.645
417201300	-139.641
417201400	-126.17
417201500	-167.016
417201600	-124.962
417201700	-147.753
417201800	-124.667
417201900	-149.666
417202000	-124.418
417202100	-144.35
417202200	-121.58
417202300	-145.073
417202400	-122.817
417202500	-145.281
417202600	-124.076
417202700	-145.124
417202800	-122.628
417202900	-146.596
417203000	-122.58
417203100	-141.052
417203200	-120.455
417203300	-144.176
417203400	-123.668
417203500	-138.931
417203600	-125.07
417203700	-146.206
417203800	-121.138
417203900	-140.457
417204000	-123.93
417204100	-138.289
417204200	-123.726
417204300	-145.442
417204400	-124.611
417204500	-146.452
417204600	-125.154
417204700	-134.432
417204800	-121.013
417204900	-160.612
417205000	-120.343
417205100	-138.621
417205200	-121.181
417205300	-142.718
417205400	-124.828
417205500	-150.503
417205600	-124.119
417205700	-138.722
417205800	-123.812
417205900	-146.802
417206000	-123.428
417206100	-135.071
417206200	-124.51
417206300	-144.517
417206400	-120.551
417206500	-139.48
417206600	-123.204
417206700	-148.355
417206800	-124.23
417206900	-140.846
417207000	-125.574
417207100	-141.961
417207200	-122.169
417207300	-140.105
417207400	-122.542
417207500	-142.239
417207600	-122.583
417207700	-154.35
417207800	-121.993
417207900	-146.732
417208000	-125.414
417208100	-145.26
417208200	-125.171
417208300	-142.088
417208400	-125.074
417208500	-142.042
417208600	-120.134
417208700	-145.986
417208800	-124.343
417208900	-153.877
417209000	-122.687
417209100	-150.718
417209200	-125.055
417209300	-141.822
417209400	-120.556
417209500	-140.709
417209600	-124.407
417209700	-153.957
417209800	-123.617
417209900	-135.201
417210000	-121.744
417210100	-144.65
417210200	-124.144
417210300	-133.918
417210400	-125.203
417210500	-149.958
417210600	-124.396
417210700	-139.431
417210800	-120.904
417210900	-150.087
417211000	-123.525
417211100	-139.287
417211200	-124.505
417211300	-146.896
417211400	-121.296
417211500	-150.946
417211600	-122.216
417211700	-145.372
417211800	-124.485
417211900	-148.372
417212000	-124.053
417212100	-136.174
417212200	-124.673
417212300	-144.539
417212400	-124.674
417212500	-139.281
417212600	-124.337
417212700	-142.277
417212800	-124.247
417212900	-140.329
417213000	-126.785
417213100	-161.967
417213200	-125.68
417213300	-138.884
417213400	-124.434
417213500	-144.777
417213600	-127.168
417213700	-145.882
417213800	-122.464
417213900	-153.246
417214000	-122.092
417214100	-141.99
417214200	-121.157
417214300	-145.742
417214400	-121.171
417214500	-146.967
417214600	-123.494
417214700	-152.546
417214800	-124.024
417214900	-150.587
417215000	-124.614
417215100	-150.152
417215200	-123.162
417215300	-148.061
417215400	-122.965
417215500	-139.328
417215600	-122.514
417215700	-149.167
417215800	-125.313
417215900	-146.27
417216000	-123.602
417216100	-154.062
417216200	-126.467
417216300	-150.368
417216400	-122.069
417216500	-145.664
417216600	-123.913
417216700	-140.875
417216800	-123.924
417216900	-150.78
417217000	-124.472
417217100	-146.384
417217200	-125.235
417217300	-145.537
417217400	-121.146
417217500	-145.052
417217600	-124.556
417217700	-139.477
417217800	-124.484
417217900	-141.801
417218000	-121.299
417218100	-140.9
417218200	-123.509
417218300	-151.004
417218400	-124.717
417218500	-137.43
417218600	-121.628
417218700	-135.524
417218800	-124.642
417218900	-136.264
417219000	-120.698
417219100	-150.033
417219200	-123.367
417219300	-148.249
417219400	-123.507
417219500	-149.641
417219600	-120.061
417219700	-145.869
417219800	-123.457
417219900	-137.545
417220000	-122.702
417220100	-142.054
417220200	-124.006
417220300	-156.504
417220400	-120.404
417220500	-138.581
417220600	-123.653
417220700	-146.604
417220800	-125.87
417220900	-149.963
417221000	-124.56
417221100	-145.418
417221200	-123.182
417221300	-145.513
417221400	-123.36
417221500	-142.635
417221600	-123.005
417221700	-155.722
417221800	-124.302
417221900	-139.53
417222000	-121.884
417222100	-139.955
417222200	-122.321
417222300	-135.289
417222400	-122.046
417222500	-146.723
417222600	-124.659
417222700	-140.361
417222800	-123.143
417222900	-143.909
417223000	-123.694
417223100	-151.082
417223200	-122.633
417223300	-143.288
417223400	-123.374
417223500	-152.921
417223600	-123.056
417223700	-158.53
417223800	-121.538
417223900	-145.473
417224000	-121.476
417224100	-140.549
417224200	-122.07
417224300	-153.769
417224400	-118.55
417224500	-151.472
417224600	-123.065
417224700	-138.539
417224800	-121.795
417224900	-157.999
417225000	-124.982
417225100	-145.371
417225200	-121.259
417225300	-150.645
417225400	-124.986
417225500	-141.711
417225600	-122.737
417225700	-144.633
417225800	-122.41
417225900	-136.897
417226000	-122.56
417226100	-141.254
417226200	-124.971
417226300	-140.041
417226400	-123.767
417226500	-141.647
417226600	-122.624
417226700	-153.916
417226800	-123.873
417226900	-149.299
417227000	-124.912
417227100	-154.262
417227200	-122.519
417227300	-159.947
417227400	-124.245
417227500	-146.195
417227600	-125.281
417227700	-143.002
417227800	-123.875
417227900	-154.101
417228000	-119.948
417228100	-147.11
417228200	-119.122
417228300	-138.537
417228400	-121.85
417228500	-145.237
417228600	-122.286
417228700	-139.675
417228800	-122.872
417228900	-142.592
417229000	-123.038
417229100	-146.151
417229200	-123.345
417229300	-146.623
417229400	-120.874
417229500	-142.86
417229600	-121.168
417229700	-149.357
417229800	-120.254
417229900	-154.584
417230000	-122.34
417230100	-136.589
417230200	-121.207
417230300	-144.234
417230400	-123.679
417230500	-154.467
417230600	-122.868
417230700	-139.902
417230800	-124.076
417230900	-151.376
417231000	-122.665
417231100	-139.556
417231200	-122.837
417231300	-137.417
417231400	-120.856
417231500	-145.588
417231600	-127.477
417231700	-156.844
417231800	-123.819
417231900	-138.912
417232000	-123.001
417232100	-137.975
417232200	-120.779
417232300	-135.8
417232400	-124.909
417232500	-145.723
417232600	-125.051
417232700	-142.055
417232800	-122.03
417232900	-145.08
417233000	-121.943
417233100	-141.884
417233200	-122.689
417233300	-148.384
417233400	-121.361
417233500	-142.88
417233600	-124.448
417233700	-148.112
417233800	-123.596
417233900	-134.788
417234000	-124.921
417234100	-143.999
417234200	-124.886
417234300	-137.388
417234400	-120.586
417234500	-147.097
417234600	-123.255
417234700	-131.744
417234800	-121.966
417234900	-136.973
417235000	-121.255
417235100	-145.229
417235200	-126.726
417235300	-147.098
417235400	-122.34
417235500	-143.454
417235600	-125.177
417235700	-140.985
417235800	-122.903
417235900	-149.707
417236000	-124.073
417236100	-150.017
417236200	-125.639
417236300	-140.282
417236400	-123.115
417236500	-142.159
417236600	-124.314
417236700	-138.667
417236800	-123.583
417236900	-147.05
417237000	-120.333
417237100	-137.129
417237200	-122.397
417237300	-147.673
417237400	-125.502
417237500	-140.214
417237600	-125.46
417237700	-137.781
417237800	-122.465
417237900	-138.097
417238000	-120.947
417238100	-138.803
417238200	-124.432
417238300	-145.134
417238400	-121.254
417238500	-152.402
417238600	-123.166
417238700	-143.927
417238800	-124.936
417238900	-145.848
417239000	-122.031
417239100	-141.397
417239200	-124.549
417239300	-139.467
417239400	-122.971
417239500	-139.379
417239600	-123.828
417239700	-145.658
417239800	-121.618
417239900	-148.781
417240000	-120.663
417240100	-150.124
417240200	-122.778
417240300	-145.055
417240400	-122.665
417240500	-151.587
417240600	-125.334
417240700	-155.579
417240800	-121.94
417240900	-145.037
417241000	-121.737
417241100	-133.903
417241200	-125.479
417241300	-142.65
417241400	-124.416
417241500	-151.277
417241600	-124.962
417241700	-149.768
417241800	-124.964
417241900	-138.027
417242000	-122.428
417242100	-136.481
417242200	-123.017
417242300	-146.952
417242400	-124.793
417242500	-146.262
417242600	-120.657
417242700	-141.911
417242800	-122.938
417242900	-143.25
417243000	-122.991
417243100	-144.48
417243200	-122.473
417243300	-137.994
417243400	-126.661
417243500	-151.225
417243600	-122.922
417243700	-146.649
417243800	-124.173
417243900	-152.329
417244000	-123.897
417244100	-140.949
417244200	-124.754
417244300	-149.47
417244400	-122.018
417244500	-138.48
417244600	-123.565
417244700	-140.734
417244800	-124.207
417244900	-145.817
417245000	-125.668
417245100	-163.982
417245200	-127.231
417245300	-145.168
417245400	-122.878
417245500	-143.188
417245600	-122.754
417245700	-142.112
417245800	-121.385
417245900	-143.917
417246000	-121.679
417246100	-146.222
417246200	-122.01
417246300	-141.747
417246400	-123.822
417246500	-139.565
417246600	-123.458
417246700	-139.057
417246800	-124.6
417246900	-141.574
417247000	-123.347
417247100	-142.263
417247200	-123.23
417247300	-146.084
417247400	-124.284
417247500	-142.374
417247600	-124.642
417247700	-145.085
417247800	-124.518
417247900	-142.671
417248000	-121.403
417248100	-149.622
417248200	-122.592
417248300	-143.915
417248400	-123.173
417248500	-144.503
417248600	-122.274
417248700	-152.026
417248800	-122.459
417248900	-142.997
417249000	-121.214
417249100	-149.053
417249200	-121.141
417249300	-139.251
417249400	-124.084
417249500	-142.965
417249600	-124.353
417249700	-147.702
417249800	-123.461
[truncated: 18,002 more rows]
