# Supplementary material for: Passive frequency comb generation at radiofrequency for ranging applications
Source: Nat Commun. 2024 Apr 2;15:2844. doi: 10.1038/s41467-024-46940-2 (PMC10987526; doi:10.1038/s41467-024-46940-2)
Supplement: Supplementary file 5 — Source Data [file 41467_2024_46940_MOESM5_ESM.zip › Figure3_Data/836_10MHz_-10_80dBm.xlsx]

## Sheet: Sheet1
frequency (Hz)	power (dBm)
417050000	-125.316
417050100	-148.975
417050200	-125.847
417050300	-145.159
417050400	-124.41
417050500	-148.388
417050600	-123.332
417050700	-151.198
417050800	-124.148
417050900	-136.338
417051000	-123.22
417051100	-141.923
417051200	-121.881
417051300	-143.251
417051400	-123.928
417051500	-143.966
417051600	-126.098
417051700	-154.161
417051800	-124.209
417051900	-151.304
417052000	-126.614
417052100	-150.441
417052200	-123.642
417052300	-147.348
417052400	-125.432
417052500	-155.504
417052600	-124.925
417052700	-138.292
417052800	-124.489
417052900	-151.037
417053000	-124.361
417053100	-140.019
417053200	-123.531
417053300	-143.135
417053400	-125.066
417053500	-147.755
417053600	-124.116
417053700	-149.163
417053800	-123.701
417053900	-143.048
417054000	-122.854
417054100	-142.906
417054200	-125.632
417054300	-144.433
417054400	-124.512
417054500	-156.176
417054600	-124.135
417054700	-148.722
417054800	-125.041
417054900	-145.832
417055000	-125.408
417055100	-151.901
417055200	-122.944
417055300	-144.556
417055400	-123.298
417055500	-153.647
417055600	-125.403
417055700	-136.833
417055800	-123.331
417055900	-152.964
417056000	-123.935
417056100	-142.64
417056200	-123.613
417056300	-151.025
417056400	-124.376
417056500	-165.016
417056600	-122.856
417056700	-140.937
417056800	-122.036
417056900	-150.263
417057000	-123.327
417057100	-147.336
417057200	-123.228
417057300	-137.648
417057400	-122.871
417057500	-146.55
417057600	-123.487
417057700	-154.866
417057800	-120.588
417057900	-144.346
417058000	-126.466
417058100	-146.939
417058200	-122.454
417058300	-140.801
417058400	-124.61
417058500	-149.833
417058600	-124.608
417058700	-150.168
417058800	-125.996
417058900	-145.857
417059000	-124.267
417059100	-147.502
417059200	-123.691
417059300	-141.164
417059400	-124.328
417059500	-138.999
417059600	-122.719
417059700	-136.243
417059800	-125.685
417059900	-142.488
417060000	-123.282
417060100	-142.306
417060200	-124.844
417060300	-156.345
417060400	-123.265
417060500	-149.2
417060600	-124.89
417060700	-144.381
417060800	-123.484
417060900	-157.046
417061000	-125.569
417061100	-150.252
417061200	-124.928
417061300	-139.863
417061400	-122.583
417061500	-137.898
417061600	-122.15
417061700	-139.263
417061800	-123.149
417061900	-153.863
417062000	-126.491
417062100	-138.432
417062200	-126.144
417062300	-141.474
417062400	-122.397
417062500	-139.756
417062600	-121.428
417062700	-140.854
417062800	-126.149
417062900	-148.658
417063000	-123.301
417063100	-141.393
417063200	-124.461
417063300	-146.683
417063400	-122.266
417063500	-160.034
417063600	-123.975
417063700	-140.891
417063800	-123.111
417063900	-149.488
417064000	-123.813
417064100	-154.06
417064200	-122.936
417064300	-144.219
417064400	-124.216
417064500	-143.322
417064600	-123.033
417064700	-146.356
417064800	-121.677
417064900	-156.605
417065000	-125.401
417065100	-143.008
417065200	-123.507
417065300	-138.834
417065400	-124.431
417065500	-143.006
417065600	-122.607
417065700	-154.766
417065800	-123.645
417065900	-142.274
417066000	-123.483
417066100	-150.049
417066200	-126.667
417066300	-144.515
417066400	-125.211
417066500	-144.68
417066600	-122.899
417066700	-135.796
417066800	-123.191
417066900	-144.15
417067000	-124.78
417067100	-135.091
417067200	-124.059
417067300	-145.675
417067400	-121.766
417067500	-154.779
417067600	-123.718
417067700	-142.555
417067800	-124.605
417067900	-143.512
417068000	-122.974
417068100	-144.266
417068200	-122.015
417068300	-139.05
417068400	-123.487
417068500	-133.341
417068600	-124.299
417068700	-142.116
417068800	-124.344
417068900	-144.226
417069000	-123.143
417069100	-151.425
417069200	-122.632
417069300	-152.722
417069400	-125.934
417069500	-163.792
417069600	-123.756
417069700	-141.634
417069800	-123.703
417069900	-139.067
417070000	-127.777
417070100	-144.331
417070200	-124.49
417070300	-137.429
417070400	-124.056
417070500	-141.892
417070600	-124.422
417070700	-143.447
417070800	-124.837
417070900	-148.412
417071000	-124.151
417071100	-138.42
417071200	-119.998
417071300	-147.032
417071400	-121.797
417071500	-152.33
417071600	-125.384
417071700	-137.083
417071800	-125.314
417071900	-142.769
417072000	-124.548
417072100	-156.425
417072200	-124.459
417072300	-143.321
417072400	-124.455
417072500	-149.939
417072600	-123.32
417072700	-142.689
417072800	-122.476
417072900	-138.246
417073000	-123.006
417073100	-139.224
417073200	-125.961
417073300	-146.251
417073400	-123.561
417073500	-147.386
417073600	-124.115
417073700	-146.389
417073800	-123.899
417073900	-145.851
417074000	-121.677
417074100	-145.22
417074200	-122.545
417074300	-151.434
417074400	-122.375
417074500	-138.727
417074600	-122.798
417074700	-148.696
417074800	-123.214
417074900	-141.532
417075000	-121.81
417075100	-153.93
417075200	-122.406
417075300	-147.026
417075400	-123.233
417075500	-141.889
417075600	-125.027
417075700	-145.147
417075800	-123.292
417075900	-145.884
417076000	-122.476
417076100	-145.886
417076200	-121.244
417076300	-149.304
417076400	-121.834
417076500	-155.22
417076600	-124.157
417076700	-144.326
417076800	-120.974
417076900	-142.069
417077000	-124.103
417077100	-137.518
417077200	-126.547
417077300	-148.293
417077400	-126.101
417077500	-144.779
417077600	-125.504
417077700	-146.844
417077800	-123.863
417077900	-145.13
417078000	-124.829
417078100	-146.118
417078200	-125.068
417078300	-157.218
417078400	-122.57
417078500	-158.657
417078600	-124.231
417078700	-146.615
417078800	-124.516
417078900	-160.121
417079000	-123.456
417079100	-174.887
417079200	-126.086
417079300	-145.944
417079400	-123.001
417079500	-149.592
417079600	-124.386
417079700	-145.005
417079800	-125.504
417079900	-143.043
417080000	-122.737
417080100	-140.822
417080200	-122.34
417080300	-140.013
417080400	-122.381
417080500	-143.608
417080600	-123.249
417080700	-141.835
417080800	-124.101
417080900	-152.151
417081000	-125.921
417081100	-144.657
417081200	-124.58
417081300	-142.754
417081400	-120.881
417081500	-153.955
417081600	-127.133
417081700	-146.836
417081800	-124.869
417081900	-142.617
417082000	-125.971
417082100	-152.443
417082200	-125.871
417082300	-144.123
417082400	-121.33
417082500	-145.695
417082600	-126.337
417082700	-139.816
417082800	-124.644
417082900	-147.416
417083000	-123.758
417083100	-147.369
417083200	-124.54
417083300	-142.722
417083400	-124.933
417083500	-145.196
417083600	-124.526
417083700	-149.31
417083800	-124.911
417083900	-138.783
417084000	-123.048
417084100	-141.768
417084200	-122.509
417084300	-141.91
417084400	-125.346
417084500	-144.745
417084600	-124.58
417084700	-150.758
417084800	-123.404
417084900	-144.987
417085000	-123.443
417085100	-142.45
417085200	-125.011
417085300	-143.109
417085400	-122.86
417085500	-166.673
417085600	-124.189
417085700	-143.987
417085800	-125.247
417085900	-141.558
417086000	-121.794
417086100	-140.032
417086200	-125.219
417086300	-146.116
417086400	-123.338
417086500	-144.387
417086600	-124.374
417086700	-143.948
417086800	-122.973
417086900	-144.897
417087000	-124.491
417087100	-150.7
417087200	-124.748
417087300	-143.075
417087400	-126.235
417087500	-136.003
417087600	-124.453
417087700	-148.72
417087800	-124.925
417087900	-154.685
417088000	-126.985
417088100	-145.644
417088200	-125.066
417088300	-135.387
417088400	-125.428
417088500	-146.126
417088600	-122.336
417088700	-152.651
417088800	-126.111
417088900	-143.902
417089000	-124.776
417089100	-144.56
417089200	-123.765
417089300	-146.41
417089400	-126.025
417089500	-147.469
417089600	-125.682
417089700	-155.186
417089800	-125.827
417089900	-145.643
417090000	-126.058
417090100	-154.445
417090200	-125.079
417090300	-138.484
417090400	-123.465
417090500	-160.879
417090600	-123.951
417090700	-151.886
417090800	-125.904
417090900	-147.893
417091000	-124.93
417091100	-138.069
417091200	-124.622
417091300	-146.007
417091400	-125.912
417091500	-143.787
417091600	-124.784
417091700	-146.197
417091800	-126.114
417091900	-144.28
417092000	-123.07
417092100	-148.719
417092200	-125.494
417092300	-140.254
417092400	-125.715
417092500	-139.909
417092600	-122.944
417092700	-136.767
417092800	-127.544
417092900	-146.244
417093000	-122.616
417093100	-141.401
417093200	-123.651
417093300	-141.171
417093400	-123.804
417093500	-136.57
417093600	-124.793
417093700	-157.367
417093800	-123.599
417093900	-136.962
417094000	-123.269
417094100	-138.284
417094200	-124.049
417094300	-139.991
417094400	-124.719
417094500	-146.742
417094600	-126.348
417094700	-149.834
417094800	-124.22
417094900	-139.342
417095000	-123.516
417095100	-156.447
417095200	-125.311
417095300	-142.448
417095400	-122.124
417095500	-141.957
417095600	-127.233
417095700	-145.858
417095800	-124.334
417095900	-144.363
417096000	-124.003
417096100	-147.618
417096200	-123.722
417096300	-141.965
417096400	-123.809
417096500	-147.248
417096600	-121.475
417096700	-139.048
417096800	-121.876
417096900	-145.985
417097000	-125.935
417097100	-158.863
417097200	-123.613
417097300	-142.819
417097400	-125.901
417097500	-151.907
417097600	-124.184
417097700	-148.742
417097800	-126.473
417097900	-146.585
417098000	-123.706
417098100	-143.762
417098200	-124.681
417098300	-143.593
417098400	-122.294
417098500	-142.756
417098600	-124.687
417098700	-161.736
417098800	-123.603
417098900	-134.622
417099000	-122.771
417099100	-140.605
417099200	-123.596
417099300	-161.832
417099400	-126.698
417099500	-141.02
417099600	-124.162
417099700	-144.288
417099800	-120.57
417099900	-154.924
417100000	-123.359
417100100	-151.77
417100200	-123.886
417100300	-146.639
417100400	-126.31
417100500	-155.447
417100600	-121
417100700	-146.722
417100800	-124.211
417100900	-148.318
417101000	-124.762
417101100	-148.309
417101200	-125.029
417101300	-143.316
417101400	-124.157
417101500	-151.286
417101600	-124.669
417101700	-138.869
417101800	-124.619
417101900	-143.446
417102000	-120.943
417102100	-144.971
417102200	-123.39
417102300	-153.849
417102400	-123.681
417102500	-140.445
417102600	-123.451
417102700	-144.291
417102800	-124.173
417102900	-141.787
417103000	-120.985
417103100	-139.753
417103200	-122.906
417103300	-145.862
417103400	-127.106
417103500	-149.936
417103600	-123.314
417103700	-145.003
417103800	-125.971
417103900	-148.872
417104000	-125.663
417104100	-144.2
417104200	-124.013
417104300	-136.928
417104400	-123.159
417104500	-151.106
417104600	-121.125
417104700	-137.273
417104800	-122.999
417104900	-148.986
417105000	-121.773
417105100	-138.714
417105200	-121.9
417105300	-159.276
417105400	-122.596
417105500	-143.921
417105600	-125.73
417105700	-138.105
417105800	-124.35
417105900	-156.971
417106000	-123.484
417106100	-140.639
417106200	-124.213
417106300	-139.185
417106400	-123.589
417106500	-146.939
417106600	-122.184
417106700	-140.739
417106800	-125.075
417106900	-145.014
417107000	-124.211
417107100	-144.859
417107200	-122.004
417107300	-155.472
417107400	-123.437
417107500	-153.671
417107600	-124.873
417107700	-139.868
417107800	-122.349
417107900	-133.349
417108000	-122.571
417108100	-149.577
417108200	-125.932
417108300	-143.984
417108400	-123.585
417108500	-143.479
417108600	-123.096
417108700	-143.442
417108800	-125.271
417108900	-149.104
417109000	-124.393
417109100	-144.825
417109200	-124.393
417109300	-142.82
417109400	-124.798
417109500	-139.353
417109600	-123.873
417109700	-137.477
417109800	-121.372
417109900	-141.376
417110000	-124.032
417110100	-144.722
417110200	-123.469
417110300	-143.549
417110400	-123.747
417110500	-140.64
417110600	-123.543
417110700	-155.628
417110800	-122.7
417110900	-143.434
417111000	-124.105
417111100	-147.097
417111200	-123.972
417111300	-148.354
417111400	-123.478
417111500	-138.868
417111600	-123.494
417111700	-147.658
417111800	-122.952
417111900	-155.202
417112000	-123.897
417112100	-159.472
417112200	-123.772
417112300	-154.936
417112400	-125.096
417112500	-142.775
417112600	-122.016
417112700	-158.64
417112800	-125.551
417112900	-141.026
417113000	-123.573
417113100	-148.297
417113200	-124.291
417113300	-148.302
417113400	-124.901
417113500	-147.5
417113600	-123.26
417113700	-142.813
417113800	-124.837
417113900	-144.01
417114000	-126.196
417114100	-136.885
417114200	-123.894
417114300	-145.436
417114400	-122.993
417114500	-143.289
417114600	-124.722
417114700	-145.279
417114800	-121.874
417114900	-140.954
417115000	-122.026
417115100	-149.626
417115200	-125.379
417115300	-146.995
417115400	-121.024
417115500	-144.749
417115600	-128.852
417115700	-137.299
417115800	-124.714
417115900	-136.987
417116000	-125.684
417116100	-145.622
417116200	-122.993
417116300	-143.538
417116400	-123.422
417116500	-145.014
417116600	-124.26
417116700	-152.761
417116800	-123.79
417116900	-157.065
417117000	-123.858
417117100	-146.897
417117200	-124.433
417117300	-141.916
417117400	-122.26
417117500	-144.825
417117600	-121.095
417117700	-150.525
417117800	-123.775
417117900	-150.284
417118000	-123.356
417118100	-145.164
417118200	-123.371
417118300	-143.304
417118400	-123.315
417118500	-151.455
417118600	-122.541
417118700	-140.843
417118800	-124.263
417118900	-144.775
417119000	-124.264
417119100	-142.168
417119200	-124.868
417119300	-145.375
417119400	-124.637
417119500	-153.453
417119600	-122.095
417119700	-140.919
417119800	-122.135
417119900	-144.715
417120000	-123.585
417120100	-139.583
417120200	-122.948
417120300	-144.47
417120400	-124.242
417120500	-141.861
417120600	-126.99
417120700	-143.827
417120800	-122.065
417120900	-149.528
417121000	-124.795
417121100	-148.477
417121200	-125.835
417121300	-145.867
417121400	-121.572
417121500	-156.408
417121600	-123.501
417121700	-139.686
417121800	-122.558
417121900	-150.453
417122000	-124.198
417122100	-136.959
417122200	-121.626
417122300	-135.451
417122400	-123.714
417122500	-144.908
417122600	-121.576
417122700	-141.88
417122800	-123.56
417122900	-141.726
417123000	-126.626
417123100	-146.622
417123200	-124.589
417123300	-142.864
417123400	-123.736
417123500	-142.019
417123600	-123.63
417123700	-146.424
417123800	-121.999
417123900	-149.743
417124000	-126.059
417124100	-142.638
417124200	-125.595
417124300	-140.621
417124400	-123.374
417124500	-159.064
417124600	-126.409
417124700	-150.259
417124800	-124.631
417124900	-141.69
417125000	-121.957
417125100	-140.66
417125200	-122.97
417125300	-149.711
417125400	-123.107
417125500	-134.319
417125600	-126.8
417125700	-143.773
417125800	-124.761
417125900	-151.739
417126000	-122.501
417126100	-141.407
417126200	-126.739
417126300	-153.911
417126400	-125.195
417126500	-147.77
417126600	-125.079
417126700	-149.805
417126800	-124.973
417126900	-154.942
417127000	-122.698
417127100	-150.127
417127200	-125.446
417127300	-158.751
417127400	-125.206
417127500	-156.394
417127600	-123.443
417127700	-145.905
417127800	-123.491
417127900	-148.046
417128000	-124.727
417128100	-156.997
417128200	-122.07
417128300	-153.989
417128400	-126.153
417128500	-142.239
417128600	-124.462
417128700	-144.711
417128800	-125.934
417128900	-146.77
417129000	-123.436
417129100	-134.496
417129200	-124.063
417129300	-146.931
417129400	-124.948
417129500	-142.522
417129600	-122.8
417129700	-140.338
417129800	-124.147
417129900	-157.833
417130000	-119.839
417130100	-149.085
417130200	-123.569
417130300	-152.166
417130400	-121.224
417130500	-141.231
417130600	-123.991
417130700	-154.044
417130800	-122.5
417130900	-140.458
417131000	-125.294
417131100	-145.602
417131200	-122.316
417131300	-151.628
417131400	-123.106
417131500	-153.54
417131600	-124.08
417131700	-143.127
417131800	-124.282
417131900	-144.244
417132000	-124.317
417132100	-152.262
417132200	-123.126
417132300	-175.111
417132400	-122.532
417132500	-136.704
417132600	-123.015
417132700	-142.296
417132800	-125.84
417132900	-139.853
417133000	-124.768
417133100	-143.546
417133200	-122.336
417133300	-139.38
417133400	-122.702
417133500	-144.109
417133600	-125.187
417133700	-141.973
417133800	-124.39
417133900	-146.446
417134000	-126.054
417134100	-139.858
417134200	-123.949
417134300	-154.199
417134400	-125.455
417134500	-140.48
417134600	-124.394
417134700	-156.252
417134800	-121.001
417134900	-144.983
417135000	-121.7
417135100	-143.169
417135200	-124.933
417135300	-151.973
417135400	-122.71
417135500	-143.554
417135600	-122.185
417135700	-150.28
417135800	-123.486
417135900	-146.043
417136000	-123.711
417136100	-141.967
417136200	-123.303
417136300	-140.173
417136400	-123.56
417136500	-145.075
417136600	-124.207
417136700	-140.895
417136800	-127.413
417136900	-145.455
417137000	-123.181
417137100	-155.823
417137200	-124.323
417137300	-144.578
417137400	-123.675
417137500	-143.63
417137600	-125.259
417137700	-149.485
417137800	-122.274
417137900	-141.108
417138000	-122.704
417138100	-140.69
417138200	-124.632
417138300	-168.755
417138400	-124.086
417138500	-140.262
417138600	-124.179
417138700	-152.787
417138800	-123.522
417138900	-160.25
417139000	-123.496
417139100	-137.34
417139200	-124.561
417139300	-149.652
417139400	-125.612
417139500	-158.205
417139600	-124.256
417139700	-144.869
417139800	-122.473
417139900	-146.012
417140000	-123.986
417140100	-156.119
417140200	-124.578
417140300	-144.854
417140400	-123.286
417140500	-144.973
417140600	-122.136
417140700	-152.681
417140800	-125.861
417140900	-156.923
417141000	-122.948
417141100	-140.859
417141200	-122.708
417141300	-144.32
417141400	-123.987
417141500	-156.128
417141600	-123.09
417141700	-149.9
417141800	-123.027
417141900	-143.316
417142000	-126.37
417142100	-141.364
417142200	-123.767
417142300	-138.26
417142400	-125.807
417142500	-143.32
417142600	-120.359
417142700	-138.848
417142800	-123.075
417142900	-143.257
417143000	-125.819
417143100	-142.956
417143200	-126.936
417143300	-147.519
417143400	-121.964
417143500	-142.451
417143600	-123.713
417143700	-141.335
417143800	-123.585
417143900	-146.576
417144000	-122.703
417144100	-145.919
417144200	-124.227
417144300	-140.089
417144400	-123.84
417144500	-140.564
417144600	-122.926
417144700	-151.567
417144800	-121.359
417144900	-141.123
417145000	-123.965
417145100	-139.834
417145200	-121.804
417145300	-145.856
417145400	-121.806
417145500	-161.991
417145600	-124.346
417145700	-135.16
417145800	-126.736
417145900	-141.263
417146000	-125.303
417146100	-140.991
417146200	-123.43
417146300	-135.48
417146400	-120.532
417146500	-158.678
417146600	-123.349
417146700	-144.472
417146800	-124.667
417146900	-137.642
417147000	-123.98
417147100	-146.06
417147200	-121.278
417147300	-141.229
417147400	-119.141
417147500	-161.666
417147600	-122.95
417147700	-149.155
417147800	-123.324
417147900	-144.638
417148000	-123.134
417148100	-135.606
417148200	-121.621
417148300	-149.527
417148400	-124.062
417148500	-151.123
417148600	-125.978
417148700	-145.023
417148800	-125.19
417148900	-157.313
417149000	-123.098
417149100	-140.467
417149200	-124.066
417149300	-147.851
417149400	-123.24
417149500	-141.401
417149600	-122.815
417149700	-140.888
417149800	-125.396
417149900	-142.328
417150000	-123.777
417150100	-147.513
417150200	-125.539
417150300	-145.907
417150400	-125.152
417150500	-145.002
417150600	-124.873
417150700	-142.073
417150800	-123.368
417150900	-148.385
417151000	-122.604
417151100	-153.433
417151200	-125.581
417151300	-159.984
417151400	-121.67
417151500	-144.766
417151600	-122.024
417151700	-149.494
417151800	-124.633
417151900	-142.259
417152000	-119.647
417152100	-147.965
417152200	-125.696
417152300	-143.953
417152400	-123.829
417152500	-140.397
417152600	-122.051
417152700	-154.302
417152800	-124.731
417152900	-145.266
417153000	-122.147
417153100	-145.382
417153200	-122.251
417153300	-140.037
417153400	-121.601
417153500	-142.544
417153600	-123.318
417153700	-140.983
417153800	-125.102
417153900	-153.676
417154000	-123.231
417154100	-136.013
417154200	-124.613
417154300	-137.71
417154400	-124.297
417154500	-153.436
417154600	-125.001
417154700	-141.72
417154800	-124.603
417154900	-148.937
417155000	-124.758
417155100	-141.439
417155200	-121.863
417155300	-145.923
417155400	-123.553
417155500	-143.378
417155600	-123.56
417155700	-145.784
417155800	-122.116
417155900	-150.57
417156000	-121.793
417156100	-150.497
417156200	-123.695
417156300	-140.473
417156400	-123.706
417156500	-148.338
417156600	-125.173
417156700	-145.414
417156800	-124.518
417156900	-148.829
417157000	-121.648
417157100	-143.467
417157200	-124.589
417157300	-150.098
417157400	-122.167
417157500	-139.411
417157600	-121.541
417157700	-150.745
417157800	-121.979
417157900	-143.903
417158000	-124.482
417158100	-154.984
417158200	-121.971
417158300	-139.128
417158400	-124.566
417158500	-144.69
417158600	-121.693
417158700	-146.18
417158800	-121.691
417158900	-143.682
417159000	-120.841
417159100	-137.23
417159200	-123.857
417159300	-139.525
417159400	-122.633
417159500	-154.686
417159600	-123.845
417159700	-139.397
417159800	-122.536
417159900	-154.277
417160000	-124.369
417160100	-145.519
417160200	-123.689
417160300	-137.983
417160400	-122.481
417160500	-146.654
417160600	-122.767
417160700	-140.869
417160800	-123.364
417160900	-141.765
417161000	-125.617
417161100	-144.812
417161200	-125.945
417161300	-147.69
417161400	-123.935
417161500	-154.592
417161600	-124.966
417161700	-140.463
417161800	-125.643
417161900	-149.903
417162000	-125.662
417162100	-144.189
417162200	-124.814
417162300	-147.251
417162400	-124.49
417162500	-140.812
417162600	-125.204
417162700	-145.768
417162800	-126.586
417162900	-142.574
417163000	-124.846
417163100	-140.15
417163200	-125.13
417163300	-138.405
417163400	-125.529
417163500	-135.407
417163600	-123.284
417163700	-137.14
417163800	-121.056
417163900	-142.088
417164000	-126.004
417164100	-159.586
417164200	-124.229
417164300	-136.703
417164400	-124.461
417164500	-153.5
417164600	-122.718
417164700	-143.786
417164800	-125.538
417164900	-140.302
417165000	-123.926
417165100	-145.767
417165200	-124.725
417165300	-139.677
417165400	-123.846
417165500	-140.177
417165600	-124.146
417165700	-144.614
417165800	-121.768
417165900	-150.499
417166000	-122.087
417166100	-144.689
417166200	-120.63
417166300	-142.774
417166400	-124.59
417166500	-143.092
417166600	-121.761
417166700	-148.428
417166800	-123.656
417166900	-148.668
417167000	-121.644
417167100	-152.228
417167200	-120.465
417167300	-149.72
417167400	-124.453
417167500	-142.534
417167600	-124.243
417167700	-141.784
417167800	-122.302
417167900	-153.112
417168000	-125.077
417168100	-146.264
417168200	-124.954
417168300	-140.784
417168400	-122.962
417168500	-146.187
417168600	-122.236
417168700	-152.103
417168800	-123.806
417168900	-150.121
417169000	-122.824
417169100	-144.343
417169200	-124.238
417169300	-140.722
417169400	-121.748
417169500	-136.921
417169600	-126.32
417169700	-144.316
417169800	-120.636
417169900	-140.327
417170000	-122.605
417170100	-134.407
417170200	-121.956
417170300	-153.767
417170400	-124.981
417170500	-141.985
417170600	-123.577
417170700	-144.479
417170800	-122.961
417170900	-141.185
417171000	-125.032
417171100	-144.482
417171200	-125.454
417171300	-156.197
417171400	-121.632
417171500	-147.834
417171600	-122.493
417171700	-142.004
417171800	-120.214
417171900	-149.16
417172000	-126.191
417172100	-143.373
417172200	-122.836
417172300	-142.641
417172400	-121.261
417172500	-162.781
417172600	-121.613
417172700	-140.344
417172800	-122.656
417172900	-144.72
417173000	-123.281
417173100	-144.819
417173200	-123.015
417173300	-150.154
417173400	-124.262
417173500	-138.975
417173600	-123.053
417173700	-140.125
417173800	-123.837
417173900	-151.023
417174000	-125.228
417174100	-133.261
417174200	-123.887
417174300	-155.77
417174400	-126.365
417174500	-137.512
417174600	-123.81
417174700	-139.742
417174800	-123.879
417174900	-141.696
417175000	-124.093
417175100	-146.269
417175200	-125.135
417175300	-145.756
417175400	-125.801
417175500	-152.114
417175600	-123.578
417175700	-133.696
417175800	-124.233
417175900	-152.317
417176000	-122.46
417176100	-139.725
417176200	-122.849
417176300	-144.477
417176400	-124.616
417176500	-136.641
417176600	-121.766
417176700	-135.305
417176800	-124.074
417176900	-146.288
417177000	-123.795
417177100	-140.729
417177200	-122.939
417177300	-140.509
417177400	-124.544
417177500	-143.751
417177600	-121.217
417177700	-145.566
417177800	-122.822
417177900	-151.512
417178000	-122.588
417178100	-151.463
417178200	-121.062
417178300	-145.789
417178400	-123.096
417178500	-149.034
417178600	-124.253
417178700	-139.607
417178800	-122.318
417178900	-146.779
417179000	-123.245
417179100	-150.244
417179200	-125.054
417179300	-144.363
417179400	-124.068
417179500	-140.915
417179600	-120.611
417179700	-136.918
417179800	-123.787
417179900	-142.534
417180000	-126.348
417180100	-142.794
417180200	-122.057
417180300	-153.209
417180400	-124.924
417180500	-136.436
417180600	-124.753
417180700	-140.664
417180800	-121.048
417180900	-152.211
417181000	-121.941
417181100	-153.469
417181200	-123.407
417181300	-142.664
417181400	-123.521
417181500	-150.734
417181600	-123.943
417181700	-157.688
417181800	-124.179
417181900	-149.713
417182000	-124.688
417182100	-140.887
417182200	-121.648
417182300	-140.828
417182400	-124.517
417182500	-148.349
417182600	-125.152
417182700	-142.647
417182800	-122.521
417182900	-148.297
417183000	-122.121
417183100	-141.471
417183200	-124.771
417183300	-144.528
417183400	-122.646
417183500	-155.627
417183600	-122.01
417183700	-148.556
417183800	-123.27
417183900	-143.177
417184000	-123.619
417184100	-144.354
417184200	-123.302
417184300	-143.699
417184400	-124.619
417184500	-145.569
417184600	-122.328
417184700	-149.284
417184800	-124.762
417184900	-147.427
417185000	-122.914
417185100	-147.266
417185200	-121.204
417185300	-140.527
417185400	-122.05
417185500	-138.319
417185600	-123.989
417185700	-140.34
417185800	-123.199
417185900	-144.827
417186000	-122.898
417186100	-135.689
417186200	-123.462
417186300	-148.219
417186400	-122.322
417186500	-146.33
417186600	-125.165
417186700	-147.205
417186800	-124.955
417186900	-141.807
417187000	-124.492
417187100	-145.963
417187200	-122.831
417187300	-143.714
417187400	-123.357
417187500	-143.807
417187600	-124.516
417187700	-142.71
417187800	-122.313
417187900	-160.02
417188000	-124.269
417188100	-147.503
417188200	-120.574
417188300	-146.616
417188400	-122.497
417188500	-142.478
417188600	-124.282
417188700	-144.454
417188800	-122.195
417188900	-145.557
417189000	-122.442
417189100	-137.899
417189200	-123.526
417189300	-141.445
417189400	-122.887
417189500	-142.611
417189600	-124.788
417189700	-136.906
417189800	-122.765
417189900	-140.154
417190000	-119.635
417190100	-139.853
417190200	-121.415
417190300	-150.285
417190400	-122.142
417190500	-146.474
417190600	-121.898
417190700	-138.389
417190800	-122.995
417190900	-141.296
417191000	-125.096
417191100	-147.125
417191200	-123.637
417191300	-134.156
417191400	-121.762
417191500	-144.182
417191600	-124.705
417191700	-143.906
417191800	-123.235
417191900	-134.729
417192000	-122.223
417192100	-147.918
417192200	-122.192
417192300	-133.39
417192400	-123.475
417192500	-143.276
417192600	-126.157
417192700	-144.13
417192800	-124.183
417192900	-143.646
417193000	-123.507
417193100	-154.661
417193200	-124.56
417193300	-145.36
417193400	-122.994
417193500	-149.718
417193600	-122.796
417193700	-140.082
417193800	-120.76
417193900	-143.066
417194000	-124.051
417194100	-146.177
417194200	-123.278
417194300	-149.624
417194400	-124.952
417194500	-139.494
417194600	-122.385
417194700	-145.791
417194800	-123.379
417194900	-144.611
417195000	-125.073
417195100	-144.425
417195200	-121.451
417195300	-146.779
417195400	-122.559
417195500	-165.718
417195600	-126.899
417195700	-142.29
417195800	-120.948
417195900	-145.612
417196000	-122.32
417196100	-152.117
417196200	-125.626
417196300	-167.292
417196400	-124.383
417196500	-144.396
417196600	-122.116
417196700	-148.478
417196800	-123.993
417196900	-144.786
417197000	-125.634
417197100	-158.121
417197200	-122.166
417197300	-146.691
417197400	-120.416
417197500	-148.277
417197600	-124.084
417197700	-136.281
417197800	-123.509
417197900	-143.799
417198000	-122.318
417198100	-146.639
417198200	-120.226
417198300	-144.586
417198400	-123.663
417198500	-140.16
417198600	-122.278
417198700	-144.217
417198800	-125.869
417198900	-138.946
417199000	-122.868
417199100	-151.377
417199200	-121.676
417199300	-144.973
417199400	-121.216
417199500	-141.363
417199600	-122.363
417199700	-150.378
417199800	-123.809
417199900	-145.384
417200000	-124.109
417200100	-142.57
417200200	-122.968
417200300	-147.921
417200400	-123.155
417200500	-135.805
417200600	-122.4
417200700	-146.357
417200800	-122.832
417200900	-142.573
417201000	-127.517
417201100	-146.85
417201200	-121.425
417201300	-138.759
417201400	-122.794
417201500	-138.779
417201600	-124.06
417201700	-140.094
417201800	-125.608
417201900	-155.44
417202000	-122.6
417202100	-154.573
417202200	-121.824
417202300	-155.104
417202400	-122.499
417202500	-143.383
417202600	-120.334
417202700	-141.873
417202800	-124.697
417202900	-153.027
417203000	-124.443
417203100	-153.188
417203200	-122.147
417203300	-142.09
417203400	-122.559
417203500	-146.821
417203600	-123.243
417203700	-144.015
417203800	-122.859
417203900	-143.878
417204000	-124.332
417204100	-146.29
417204200	-123.566
417204300	-158.827
417204400	-123.244
417204500	-141.653
417204600	-123.896
417204700	-141.913
417204800	-120.376
417204900	-155.209
417205000	-121.102
417205100	-143.568
417205200	-125.994
417205300	-141.391
417205400	-125.628
417205500	-149.347
417205600	-125.147
417205700	-145.768
417205800	-123.845
417205900	-139.539
417206000	-122.918
417206100	-144.875
417206200	-123.555
417206300	-137.483
417206400	-123.487
417206500	-140.221
417206600	-126.778
417206700	-139.836
417206800	-124.731
417206900	-138.535
417207000	-124.294
417207100	-146.873
417207200	-123.816
417207300	-143.564
417207400	-123.055
417207500	-149.738
417207600	-125.988
417207700	-141.98
417207800	-123.077
417207900	-143.034
417208000	-122.031
417208100	-137.333
417208200	-120.933
417208300	-152.484
417208400	-125.406
417208500	-150.765
417208600	-122.398
417208700	-152.392
417208800	-126.578
417208900	-138.957
417209000	-122.164
417209100	-147.505
417209200	-120.986
417209300	-139.994
417209400	-126.171
417209500	-139.344
417209600	-123.508
417209700	-145.965
417209800	-127.701
417209900	-148.306
417210000	-125.902
417210100	-143.172
417210200	-120.985
417210300	-151.622
417210400	-120.741
417210500	-154.794
417210600	-120.908
417210700	-146.941
417210800	-123.217
417210900	-139.705
417211000	-125.502
417211100	-151.075
417211200	-125.984
417211300	-150.457
417211400	-125.527
417211500	-149.626
417211600	-119.485
417211700	-137.825
417211800	-122.588
417211900	-146.476
417212000	-122.758
417212100	-146.404
417212200	-125.114
417212300	-146.887
417212400	-121.48
417212500	-145.246
417212600	-123.932
417212700	-142.324
417212800	-123.011
417212900	-149.065
417213000	-123.349
417213100	-145.005
417213200	-119.939
417213300	-139.298
417213400	-120.383
417213500	-144.207
417213600	-122.945
417213700	-147.517
417213800	-123.537
417213900	-140.515
417214000	-122.571
417214100	-151.555
417214200	-123.97
417214300	-140.156
417214400	-122.202
417214500	-145.275
417214600	-122.066
417214700	-157.847
417214800	-122.106
417214900	-141.12
417215000	-120.276
417215100	-136.16
417215200	-123.971
417215300	-140.05
417215400	-123.758
417215500	-151.788
417215600	-122.904
417215700	-152.774
417215800	-122.409
417215900	-144.139
417216000	-123.988
417216100	-142.581
417216200	-125.755
417216300	-151.914
417216400	-123.982
417216500	-147.288
417216600	-121.834
417216700	-144.861
417216800	-124.277
417216900	-145.861
417217000	-124.44
417217100	-158.505
417217200	-125.788
417217300	-154.795
417217400	-123.293
417217500	-154.494
417217600	-125.152
417217700	-147.578
417217800	-125.509
417217900	-145.478
417218000	-124.121
417218100	-143.795
417218200	-121.705
417218300	-148.785
417218400	-122.922
417218500	-147.823
417218600	-122.315
417218700	-141.171
417218800	-120.636
417218900	-144.306
417219000	-125.721
417219100	-152.422
417219200	-125.161
417219300	-153.988
417219400	-121.717
417219500	-141.112
417219600	-123.444
417219700	-142.296
417219800	-122.234
417219900	-154.012
417220000	-122.007
417220100	-141.076
417220200	-122.259
417220300	-141.413
417220400	-124.476
417220500	-161.436
417220600	-124.826
417220700	-145.127
417220800	-122.948
417220900	-159.439
417221000	-124.93
417221100	-145.516
417221200	-124.047
417221300	-145.247
417221400	-121.541
417221500	-146.82
417221600	-126.366
417221700	-154.264
417221800	-128.39
417221900	-145.552
417222000	-121.322
417222100	-142.817
417222200	-124.192
417222300	-142.243
417222400	-121.434
417222500	-141.988
417222600	-123.292
417222700	-147.366
417222800	-124.615
417222900	-138.325
417223000	-124.815
417223100	-139.291
417223200	-124.128
417223300	-152.416
417223400	-125.587
417223500	-146.727
417223600	-122.907
417223700	-140.466
417223800	-123.165
417223900	-140.164
417224000	-121.47
417224100	-146.291
417224200	-123.138
417224300	-139.004
417224400	-124.951
417224500	-150.542
417224600	-124.829
417224700	-138.35
417224800	-120.826
417224900	-139.497
417225000	-125.188
417225100	-148.21
417225200	-125.338
417225300	-146.451
417225400	-123.6
417225500	-140.502
417225600	-123.03
417225700	-139.039
417225800	-120.451
417225900	-147.08
417226000	-124.784
417226100	-146.853
417226200	-124.971
417226300	-144.666
417226400	-120.574
417226500	-136.224
417226600	-122.53
417226700	-149.619
417226800	-124.054
417226900	-137.97
417227000	-125.057
417227100	-147.946
417227200	-123.096
417227300	-146.122
417227400	-122.997
417227500	-137.788
417227600	-121.687
417227700	-139.13
417227800	-122.267
417227900	-144.366
417228000	-121.871
417228100	-151.807
417228200	-125.243
417228300	-150.179
417228400	-124.294
417228500	-144.643
417228600	-122.362
417228700	-136.191
417228800	-122.668
417228900	-151.14
417229000	-122.606
417229100	-134.243
417229200	-123.039
417229300	-138.901
417229400	-123.909
417229500	-147.021
417229600	-124.141
417229700	-152.302
417229800	-123.41
417229900	-139.877
417230000	-122.759
417230100	-151.689
417230200	-122.38
417230300	-138.573
417230400	-125.246
417230500	-140.336
417230600	-123.843
417230700	-158.351
417230800	-122.665
417230900	-147.337
417231000	-124.742
417231100	-142.221
417231200	-125.666
417231300	-150.08
417231400	-125.357
417231500	-137.452
417231600	-123.182
417231700	-139.653
417231800	-122.941
417231900	-144.995
417232000	-124.573
417232100	-141.083
417232200	-123.066
417232300	-133.035
417232400	-123.734
417232500	-144.288
417232600	-125.523
417232700	-139.863
417232800	-123.223
417232900	-145.622
417233000	-124.625
417233100	-139.057
417233200	-123.7
417233300	-146.158
417233400	-123.683
417233500	-147.951
417233600	-123.874
417233700	-134.131
417233800	-123.873
417233900	-147.674
417234000	-122.045
417234100	-137.374
417234200	-121.727
417234300	-141.956
417234400	-123.364
417234500	-169.173
417234600	-124.251
417234700	-150.015
417234800	-122.522
417234900	-145.94
417235000	-120.224
417235100	-146.064
417235200	-122.195
417235300	-143.847
417235400	-123.588
417235500	-144.468
417235600	-124.401
417235700	-143.046
417235800	-120.699
417235900	-143.226
417236000	-121.723
417236100	-137.033
417236200	-122.202
417236300	-139.587
417236400	-121.757
417236500	-150.481
417236600	-123.571
417236700	-143.052
417236800	-122.517
417236900	-143.696
417237000	-121.559
417237100	-139.808
417237200	-124.768
417237300	-147.633
417237400	-124.862
417237500	-139.868
417237600	-123.888
417237700	-138.679
417237800	-122.091
417237900	-145.303
417238000	-123.32
417238100	-143.054
417238200	-124.449
417238300	-162.461
417238400	-125.71
417238500	-139.21
417238600	-124.147
417238700	-142.87
417238800	-120.146
417238900	-145.977
417239000	-122.886
417239100	-144.312
417239200	-123.98
417239300	-150.875
417239400	-124.065
417239500	-170.189
417239600	-123.114
417239700	-156.101
417239800	-123.457
417239900	-141.097
417240000	-124.38
417240100	-138.585
417240200	-122.026
417240300	-145.247
417240400	-123.905
417240500	-143.749
417240600	-125.615
417240700	-144.012
417240800	-123.839
417240900	-144.079
417241000	-122.448
417241100	-138.878
417241200	-122.521
417241300	-142.83
417241400	-123.837
417241500	-143.441
417241600	-123.339
417241700	-141.85
417241800	-125.276
417241900	-145.292
417242000	-121.968
417242100	-146.937
417242200	-122.846
417242300	-140.014
417242400	-124.367
417242500	-136.672
417242600	-123.979
417242700	-147.941
417242800	-124.687
417242900	-136.632
417243000	-122.467
417243100	-141.118
417243200	-121.349
417243300	-144.211
417243400	-124.795
417243500	-135.633
417243600	-122.01
417243700	-142.991
417243800	-123.545
417243900	-141.606
417244000	-123.159
417244100	-140.033
417244200	-123.777
417244300	-143.488
417244400	-124.048
417244500	-135.807
417244600	-122.333
417244700	-150.529
417244800	-121.032
417244900	-147.488
417245000	-123.135
417245100	-138.692
417245200	-124.581
417245300	-139.092
417245400	-123.165
417245500	-154.245
417245600	-124.024
417245700	-148.166
417245800	-123.929
417245900	-152.455
417246000	-122.321
417246100	-139.341
417246200	-122.383
417246300	-140.986
417246400	-122.714
417246500	-140.259
417246600	-122.589
417246700	-136.391
417246800	-125.02
417246900	-133.192
417247000	-121.731
417247100	-145.237
417247200	-122.686
417247300	-138.599
417247400	-123.564
417247500	-148.443
417247600	-124.871
417247700	-163.402
417247800	-123.083
417247900	-146.1
417248000	-124.009
417248100	-136.604
417248200	-124.191
417248300	-142.705
417248400	-122.511
417248500	-144.567
417248600	-124.43
417248700	-136.203
417248800	-124.464
417248900	-148.664
417249000	-121.428
417249100	-146.9
417249200	-121.394
417249300	-149.614
417249400	-123.337
417249500	-146.935
417249600	-123.614
417249700	-150.122
417249800	-122.296
[truncated: 18,002 more rows]
