# Supplementary material for: Passive frequency comb generation at radiofrequency for ranging applications
Source: Nat Commun. 2024 Apr 2;15:2844. doi: 10.1038/s41467-024-46940-2 (PMC10987526; doi:10.1038/s41467-024-46940-2)
Supplement: Supplementary file 5 — Source Data [file 41467_2024_46940_MOESM5_ESM.zip › Figure3_Data/836_10MHz_-10_90dBm.xlsx]

## Sheet: Sheet1
frequency (Hz)	power (dBm)
417050000	-124.964
417050100	-139.063
417050200	-127.519
417050300	-139.48
417050400	-124.787
417050500	-138.074
417050600	-122.472
417050700	-139.548
417050800	-124.594
417050900	-144.282
417051000	-122.668
417051100	-137.401
417051200	-122.706
417051300	-149.431
417051400	-123.629
417051500	-141.765
417051600	-127.06
417051700	-150.514
417051800	-122.411
417051900	-150.273
417052000	-122.516
417052100	-146.095
417052200	-122.906
417052300	-140.893
417052400	-123.62
417052500	-150.703
417052600	-123.829
417052700	-141.782
417052800	-123.226
417052900	-142.968
417053000	-125.483
417053100	-139.898
417053200	-125.832
417053300	-148.168
417053400	-125.055
417053500	-135.29
417053600	-124.119
417053700	-140.887
417053800	-123.396
417053900	-148.254
417054000	-127.031
417054100	-144.969
417054200	-123.615
417054300	-142.867
417054400	-124.324
417054500	-143.24
417054600	-121.8
417054700	-142.486
417054800	-124.343
417054900	-146.778
417055000	-123.673
417055100	-144.973
417055200	-126.534
417055300	-144.337
417055400	-126.53
417055500	-160.701
417055600	-125.054
417055700	-139.571
417055800	-124.404
417055900	-147.188
417056000	-123.933
417056100	-143.279
417056200	-126.069
417056300	-149.394
417056400	-124.545
417056500	-140.945
417056600	-126.458
417056700	-152.736
417056800	-126.143
417056900	-138.511
417057000	-125.622
417057100	-143.903
417057200	-126.485
417057300	-149.477
417057400	-122.312
417057500	-143.887
417057600	-123.233
417057700	-147.697
417057800	-123.37
417057900	-143.749
417058000	-125.17
417058100	-142.751
417058200	-124.566
417058300	-147.332
417058400	-124.053
417058500	-136.145
417058600	-123.467
417058700	-143.941
417058800	-124.908
417058900	-150.896
417059000	-121.903
417059100	-140.891
417059200	-121.058
417059300	-148.622
417059400	-126.098
417059500	-139.662
417059600	-122.094
417059700	-151.72
417059800	-122.508
417059900	-140.268
417060000	-122.784
417060100	-140.701
417060200	-124.661
417060300	-146.323
417060400	-123.165
417060500	-144.667
417060600	-123.852
417060700	-143.577
417060800	-124.398
417060900	-145.841
417061000	-123.467
417061100	-142.159
417061200	-123.411
417061300	-148.566
417061400	-122.792
417061500	-143.608
417061600	-126.346
417061700	-144.055
417061800	-123.717
417061900	-135.127
417062000	-119.873
417062100	-141.574
417062200	-124.616
417062300	-148.231
417062400	-124.274
417062500	-147.05
417062600	-124.31
417062700	-146.035
417062800	-126.805
417062900	-158.705
417063000	-123.982
417063100	-141.09
417063200	-124.002
417063300	-152.954
417063400	-121.72
417063500	-139.598
417063600	-124.485
417063700	-144.883
417063800	-124.381
417063900	-152.22
417064000	-124.228
417064100	-146.368
417064200	-123.275
417064300	-143.865
417064400	-121.065
417064500	-146.284
417064600	-121.104
417064700	-145.422
417064800	-125.882
417064900	-143.439
417065000	-123.319
417065100	-149.191
417065200	-124.503
417065300	-134.216
417065400	-123.573
417065500	-138.704
417065600	-122.531
417065700	-156.468
417065800	-123.978
417065900	-141.22
417066000	-122.628
417066100	-134.171
417066200	-125.972
417066300	-146.785
417066400	-125.891
417066500	-150.241
417066600	-124.459
417066700	-142.976
417066800	-124.794
417066900	-156.758
417067000	-125.935
417067100	-143.371
417067200	-124.699
417067300	-150.776
417067400	-124.905
417067500	-143.829
417067600	-125.114
417067700	-144.374
417067800	-122.944
417067900	-155.131
417068000	-124.082
417068100	-154.257
417068200	-124.773
417068300	-154.682
417068400	-122.771
417068500	-145.474
417068600	-127.006
417068700	-161.709
417068800	-123.227
417068900	-144.714
417069000	-123.696
417069100	-157.358
417069200	-126.073
417069300	-139.649
417069400	-125.286
417069500	-151.022
417069600	-124.865
417069700	-144.537
417069800	-123.129
417069900	-143.371
417070000	-124.809
417070100	-143.78
417070200	-121.95
417070300	-152.669
417070400	-124.239
417070500	-151.976
417070600	-125.66
417070700	-143.091
417070800	-126.725
417070900	-137.546
417071000	-124.773
417071100	-138.813
417071200	-122.021
417071300	-149.827
417071400	-124.995
417071500	-145.018
417071600	-122.94
417071700	-140.701
417071800	-121.841
417071900	-163.19
417072000	-121.373
417072100	-153.543
417072200	-122.917
417072300	-145.838
417072400	-121.699
417072500	-141.383
417072600	-121.516
417072700	-156.662
417072800	-122.508
417072900	-147.16
417073000	-123.223
417073100	-139.7
417073200	-125.332
417073300	-149.792
417073400	-127.027
417073500	-142.966
417073600	-124.978
417073700	-140.854
417073800	-124.583
417073900	-144.563
417074000	-120.972
417074100	-146.262
417074200	-122.862
417074300	-142.84
417074400	-122.253
417074500	-149.528
417074600	-125.334
417074700	-146.383
417074800	-121.162
417074900	-139.683
417075000	-123.614
417075100	-151.279
417075200	-125.087
417075300	-145.688
417075400	-122.4
417075500	-136.231
417075600	-122.581
417075700	-144.909
417075800	-124.078
417075900	-151.934
417076000	-122.766
417076100	-151.762
417076200	-126.108
417076300	-138.844
417076400	-126.018
417076500	-145.46
417076600	-125.311
417076700	-148.294
417076800	-124.427
417076900	-148.89
417077000	-124.365
417077100	-134.766
417077200	-124.249
417077300	-147.649
417077400	-125.706
417077500	-151.869
417077600	-121.198
417077700	-148.505
417077800	-123.908
417077900	-139.57
417078000	-125.33
417078100	-157.748
417078200	-125.024
417078300	-148.543
417078400	-121.949
417078500	-140.704
417078600	-123.572
417078700	-145.505
417078800	-122.599
417078900	-142.491
417079000	-122.923
417079100	-137.014
417079200	-121.633
417079300	-139.054
417079400	-124.332
417079500	-149.363
417079600	-126.439
417079700	-152.106
417079800	-123.819
417079900	-143.638
417080000	-125.46
417080100	-138.123
417080200	-125.079
417080300	-146.804
417080400	-121.809
417080500	-144.229
417080600	-121.762
417080700	-148.353
417080800	-123.986
417080900	-144.927
417081000	-122.289
417081100	-145.763
417081200	-122.297
417081300	-137.079
417081400	-124.13
417081500	-149.416
417081600	-124.588
417081700	-147.91
417081800	-126.464
417081900	-144.841
417082000	-123.388
417082100	-140.409
417082200	-127.949
417082300	-144.997
417082400	-123.158
417082500	-156.241
417082600	-122.889
417082700	-150.221
417082800	-125.001
417082900	-147.276
417083000	-122.934
417083100	-147.446
417083200	-125.545
417083300	-143.186
417083400	-121.522
417083500	-143.366
417083600	-121.523
417083700	-145.828
417083800	-122.174
417083900	-151.988
417084000	-124.89
417084100	-149.611
417084200	-127.926
417084300	-141.505
417084400	-122.858
417084500	-153.018
417084600	-122.549
417084700	-142.324
417084800	-122.654
417084900	-146.513
417085000	-126.201
417085100	-148.247
417085200	-124.612
417085300	-147.146
417085400	-124.692
417085500	-147.236
417085600	-122.437
417085700	-142.035
417085800	-124.409
417085900	-141.909
417086000	-123.717
417086100	-154.826
417086200	-123.609
417086300	-144.527
417086400	-122.882
417086500	-158.054
417086600	-121.551
417086700	-139.651
417086800	-122.867
417086900	-146.289
417087000	-124.331
417087100	-148.552
417087200	-123.026
417087300	-143.98
417087400	-123.588
417087500	-144.559
417087600	-125.803
417087700	-145.504
417087800	-124.021
417087900	-143.05
417088000	-124.335
417088100	-141.229
417088200	-123.137
417088300	-143.969
417088400	-125.04
417088500	-139.61
417088600	-121.485
417088700	-144.319
417088800	-125.613
417088900	-151.28
417089000	-126.471
417089100	-145.056
417089200	-127.401
417089300	-146.056
417089400	-124.483
417089500	-146.152
417089600	-122.28
417089700	-146.326
417089800	-122.902
417089900	-142.618
417090000	-122.779
417090100	-145.43
417090200	-123.224
417090300	-144.712
417090400	-123.224
417090500	-140.078
417090600	-122.918
417090700	-142.656
417090800	-122.839
417090900	-145.498
417091000	-124.766
417091100	-151.839
417091200	-123.183
417091300	-141.916
417091400	-126.052
417091500	-147.097
417091600	-125.097
417091700	-143.063
417091800	-123.611
417091900	-142.192
417092000	-124.523
417092100	-145.673
417092200	-123.818
417092300	-142.964
417092400	-122.435
417092500	-138.389
417092600	-124.729
417092700	-145.665
417092800	-123.151
417092900	-148.763
417093000	-126.784
417093100	-154.916
417093200	-123.879
417093300	-141.663
417093400	-123.552
417093500	-154.543
417093600	-125.189
417093700	-139.708
417093800	-122.605
417093900	-143.497
417094000	-124.554
417094100	-153.776
417094200	-123.749
417094300	-150.875
417094400	-124.114
417094500	-146.749
417094600	-125.672
417094700	-151.601
417094800	-124.041
417094900	-141.72
417095000	-121.427
417095100	-142.157
417095200	-126.183
417095300	-134.046
417095400	-121.078
417095500	-154.075
417095600	-124.371
417095700	-153.727
417095800	-124.103
417095900	-149.019
417096000	-123.388
417096100	-138.407
417096200	-124.408
417096300	-147.245
417096400	-125.326
417096500	-138.02
417096600	-121.605
417096700	-145.198
417096800	-122.653
417096900	-148.018
417097000	-124.362
417097100	-146.241
417097200	-123.761
417097300	-144.702
417097400	-120.929
417097500	-134.934
417097600	-124.39
417097700	-144.096
417097800	-125.379
417097900	-138.79
417098000	-125.92
417098100	-149.882
417098200	-123.394
417098300	-156.047
417098400	-123.828
417098500	-147.272
417098600	-126.981
417098700	-153.798
417098800	-124.723
417098900	-141.453
417099000	-123.978
417099100	-145.894
417099200	-124.882
417099300	-145.389
417099400	-125.025
417099500	-149.181
417099600	-126.276
417099700	-145.03
417099800	-124.06
417099900	-142.767
417100000	-124.04
417100100	-152.574
417100200	-123.352
417100300	-153.473
417100400	-124.623
417100500	-137.554
417100600	-122.189
417100700	-152.176
417100800	-122.687
417100900	-137.049
417101000	-122.687
417101100	-140.352
417101200	-123.422
417101300	-151.097
417101400	-123.431
417101500	-140.577
417101600	-125.996
417101700	-146.047
417101800	-125.01
417101900	-149.981
417102000	-123.487
417102100	-147.021
417102200	-123.784
417102300	-141.388
417102400	-125.173
417102500	-154.391
417102600	-124.939
417102700	-151.476
417102800	-125.85
417102900	-147.169
417103000	-123.014
417103100	-146.366
417103200	-122.068
417103300	-150.228
417103400	-123.881
417103500	-140.376
417103600	-123.906
417103700	-142.778
417103800	-122.798
417103900	-152.132
417104000	-122.729
417104100	-146.829
417104200	-125.075
417104300	-143.444
417104400	-124.546
417104500	-146.986
417104600	-127.219
417104700	-144.804
417104800	-125.102
417104900	-157.159
417105000	-122.053
417105100	-151.049
417105200	-123.198
417105300	-142.327
417105400	-122.725
417105500	-145.943
417105600	-124.203
417105700	-148.336
417105800	-124.969
417105900	-147.374
417106000	-123.126
417106100	-154.601
417106200	-123.253
417106300	-139.778
417106400	-125.51
417106500	-145.758
417106600	-126.01
417106700	-138.294
417106800	-123.147
417106900	-140.969
417107000	-121.679
417107100	-141.879
417107200	-124.464
417107300	-158.637
417107400	-124.153
417107500	-135.166
417107600	-122.923
417107700	-139.519
417107800	-122.617
417107900	-142.431
417108000	-124.35
417108100	-144.722
417108200	-124.795
417108300	-147.151
417108400	-126.131
417108500	-139.279
417108600	-123.002
417108700	-140.925
417108800	-122.995
417108900	-145.566
417109000	-121.74
417109100	-141.497
417109200	-124.812
417109300	-153.303
417109400	-126.043
417109500	-154.853
417109600	-125.981
417109700	-148.957
417109800	-124.217
417109900	-139.43
417110000	-126.189
417110100	-153.838
417110200	-123.867
417110300	-133.502
417110400	-124.799
417110500	-145.398
417110600	-123.13
417110700	-138.886
417110800	-122.616
417110900	-143.821
417111000	-124.2
417111100	-156.779
417111200	-121.753
417111300	-145.768
417111400	-122.071
417111500	-150.974
417111600	-122.531
417111700	-141.764
417111800	-124.168
417111900	-144.881
417112000	-121.611
417112100	-135.994
417112200	-125.879
417112300	-146.226
417112400	-122.233
417112500	-142.027
417112600	-123.898
417112700	-143.04
417112800	-122.541
417112900	-157.34
417113000	-126.643
417113100	-151.755
417113200	-126.869
417113300	-144.457
417113400	-127.168
417113500	-146.053
417113600	-123.362
417113700	-139.171
417113800	-123.062
417113900	-137.718
417114000	-125.001
417114100	-142.911
417114200	-122.649
417114300	-145.595
417114400	-121.122
417114500	-147.786
417114600	-123.242
417114700	-154.243
417114800	-120.857
417114900	-137.981
417115000	-122.508
417115100	-141.729
417115200	-124.257
417115300	-146.284
417115400	-124.159
417115500	-147.178
417115600	-123.804
417115700	-139.594
417115800	-125.071
417115900	-153.226
417116000	-124.804
417116100	-140.155
417116200	-125.034
417116300	-147.843
417116400	-124.744
417116500	-141.285
417116600	-123.288
417116700	-137.896
417116800	-123.257
417116900	-139.734
417117000	-125.354
417117100	-147.064
417117200	-124.348
417117300	-147.927
417117400	-121.553
417117500	-152.74
417117600	-123.231
417117700	-149.127
417117800	-125.28
417117900	-154.371
417118000	-125.557
417118100	-142.554
417118200	-122.373
417118300	-141.59
417118400	-123.693
417118500	-143.728
417118600	-121.829
417118700	-151.574
417118800	-121.811
417118900	-154.825
417119000	-122.973
417119100	-139.25
417119200	-124.258
417119300	-140.42
417119400	-125.169
417119500	-148.056
417119600	-122.882
417119700	-145.446
417119800	-123.33
417119900	-141.364
417120000	-125.452
417120100	-146.045
417120200	-121.767
417120300	-148.291
417120400	-124.69
417120500	-146.344
417120600	-125.592
417120700	-150.547
417120800	-123.037
417120900	-136.464
417121000	-124.685
417121100	-149.99
417121200	-120.916
417121300	-140.055
417121400	-123.654
417121500	-139.859
417121600	-124.865
417121700	-143.269
417121800	-124.795
417121900	-145.834
417122000	-123.05
417122100	-171.136
417122200	-123.008
417122300	-143.018
417122400	-124.478
417122500	-150.957
417122600	-125.165
417122700	-149.569
417122800	-122.858
417122900	-145.34
417123000	-125.776
417123100	-146.474
417123200	-122.069
417123300	-143.691
417123400	-123.083
417123500	-151.844
417123600	-124.436
417123700	-139.857
417123800	-123.973
417123900	-145.455
417124000	-121.259
417124100	-143.986
417124200	-121.26
417124300	-140.315
417124400	-122.408
417124500	-142.829
417124600	-122.346
417124700	-142.302
417124800	-122.1
417124900	-138.495
417125000	-122.16
417125100	-138.223
417125200	-124.136
417125300	-144.723
417125400	-124.325
417125500	-147.233
417125600	-126.414
417125700	-149.199
417125800	-123.971
417125900	-152.47
417126000	-122.453
417126100	-137.958
417126200	-123.224
417126300	-133.953
417126400	-122.352
417126500	-139.245
417126600	-125.03
417126700	-143.008
417126800	-125.031
417126900	-152.845
417127000	-119.969
417127100	-140.117
417127200	-124.8
417127300	-147.166
417127400	-123.976
417127500	-148.045
417127600	-124.179
417127700	-141.722
417127800	-123.921
417127900	-142.915
417128000	-124.964
417128100	-141.072
417128200	-123.821
417128300	-142.564
417128400	-123.978
417128500	-143.785
417128600	-125.751
417128700	-137.035
417128800	-121.42
417128900	-140.925
417129000	-125.009
417129100	-148.227
417129200	-122.008
417129300	-155.529
417129400	-123.169
417129500	-144.641
417129600	-127.13
417129700	-143.845
417129800	-122.686
417129900	-158.067
417130000	-122.49
417130100	-149.15
417130200	-123.299
417130300	-146.576
417130400	-122.817
417130500	-145.623
417130600	-124.86
417130700	-144.756
417130800	-125.093
417130900	-142.06
417131000	-123.305
417131100	-145.961
417131200	-121.996
417131300	-146.879
417131400	-125.01
417131500	-137.235
417131600	-122.655
417131700	-135.656
417131800	-121.53
417131900	-140.45
417132000	-124.139
417132100	-153.243
417132200	-122.905
417132300	-145.83
417132400	-124.15
417132500	-142.431
417132600	-123.99
417132700	-149.473
417132800	-126.723
417132900	-147.083
417133000	-123.721
417133100	-150.145
417133200	-127.592
417133300	-143.052
417133400	-125.23
417133500	-141.488
417133600	-123.395
417133700	-145.883
417133800	-124.391
417133900	-142.578
417134000	-124.358
417134100	-169.271
417134200	-125.424
417134300	-137.381
417134400	-123.521
417134500	-150.414
417134600	-125.993
417134700	-146.061
417134800	-121.079
417134900	-139.979
417135000	-120.095
417135100	-151.812
417135200	-125.795
417135300	-138.952
417135400	-124.125
417135500	-146.416
417135600	-123.435
417135700	-141.35
417135800	-122.444
417135900	-141.663
417136000	-123.551
417136100	-146.236
417136200	-122.362
417136300	-142.147
417136400	-125.187
417136500	-139.878
417136600	-123.802
417136700	-143.351
417136800	-126.596
417136900	-148.409
417137000	-123.921
417137100	-144.628
417137200	-122.542
417137300	-146.629
417137400	-124.554
417137500	-135.002
417137600	-124.162
417137700	-139.797
417137800	-123.17
417137900	-138.983
417138000	-123.367
417138100	-143.655
417138200	-125.502
417138300	-144.317
417138400	-123.465
417138500	-156.062
417138600	-122.52
417138700	-136.412
417138800	-123.219
417138900	-142.269
417139000	-125.045
417139100	-153.423
417139200	-123.161
417139300	-150.201
417139400	-121.725
417139500	-143.041
417139600	-122.979
417139700	-148.956
417139800	-126.929
417139900	-164.451
417140000	-125.624
417140100	-137.307
417140200	-123.523
417140300	-145.046
417140400	-125.056
417140500	-145.615
417140600	-123.441
417140700	-147.081
417140800	-124.083
417140900	-152.139
417141000	-122.427
417141100	-159.951
417141200	-123.922
417141300	-151.827
417141400	-122.782
417141500	-148.126
417141600	-119.599
417141700	-144.597
417141800	-122.385
417141900	-140.804
417142000	-124.085
417142100	-139.859
417142200	-125.117
417142300	-146.072
417142400	-120.991
417142500	-148.251
417142600	-122.934
417142700	-137.033
417142800	-123.664
417142900	-142.842
417143000	-123.526
417143100	-147.406
417143200	-125.568
417143300	-171.308
417143400	-123.862
417143500	-145.927
417143600	-122.318
417143700	-143.63
417143800	-124.621
417143900	-145.053
417144000	-122.605
417144100	-146.3
417144200	-123.706
417144300	-148.202
417144400	-123.635
417144500	-140.603
417144600	-122.434
417144700	-148.394
417144800	-124.373
417144900	-143.605
417145000	-121.945
417145100	-143.773
417145200	-122.791
417145300	-141.827
417145400	-120.494
417145500	-140.548
417145600	-124.555
417145700	-148.808
417145800	-123.422
417145900	-138.744
417146000	-124.087
417146100	-138.671
417146200	-125.771
417146300	-141.123
417146400	-121.562
417146500	-145.259
417146600	-122.204
417146700	-150.926
417146800	-125.169
417146900	-145.239
417147000	-123.256
417147100	-146.79
417147200	-124.521
417147300	-140.338
417147400	-122.613
417147500	-138.279
417147600	-122.302
417147700	-148.183
417147800	-123.452
417147900	-137.86
417148000	-122.433
417148100	-145.176
417148200	-120.575
417148300	-160.672
417148400	-122.933
417148500	-140.747
417148600	-123.278
417148700	-139.618
417148800	-128.599
417148900	-145.06
417149000	-123.145
417149100	-146.926
417149200	-123.931
417149300	-138.385
417149400	-124.249
417149500	-151.853
417149600	-123.032
417149700	-157.223
417149800	-122.71
417149900	-140.916
417150000	-124.265
417150100	-149.822
417150200	-123.169
417150300	-141.633
417150400	-121.458
417150500	-142.015
417150600	-121.226
417150700	-146.265
417150800	-124.808
417150900	-138.523
417151000	-125.21
417151100	-150.98
417151200	-125.211
417151300	-150.868
417151400	-125.509
417151500	-141.402
417151600	-124.09
417151700	-145.883
417151800	-125.688
417151900	-159.571
417152000	-123.991
417152100	-141.54
417152200	-121.448
417152300	-148.902
417152400	-123.774
417152500	-149.593
417152600	-124.66
417152700	-140.761
417152800	-121.943
417152900	-138.591
417153000	-121.912
417153100	-144.825
417153200	-126.017
417153300	-142.199
417153400	-125.395
417153500	-147.783
417153600	-122.861
417153700	-146.954
417153800	-123.599
417153900	-135.197
417154000	-123.79
417154100	-138.193
417154200	-124.477
417154300	-152.831
417154400	-126.928
417154500	-140.669
417154600	-121.172
417154700	-168.194
417154800	-119.69
417154900	-143.369
417155000	-122.272
417155100	-148.271
417155200	-120.596
417155300	-152.668
417155400	-124.107
417155500	-148.171
417155600	-123.902
417155700	-139.087
417155800	-124.837
417155900	-141.814
417156000	-123.687
417156100	-151.016
417156200	-123.107
417156300	-144.148
417156400	-125.081
417156500	-142.968
417156600	-122.651
417156700	-142.786
417156800	-124.846
417156900	-151.338
417157000	-125.498
417157100	-149.682
417157200	-123.707
417157300	-147.013
417157400	-123.377
417157500	-144.47
417157600	-125.586
417157700	-146.995
417157800	-122.609
417157900	-140.557
417158000	-122.569
417158100	-153.416
417158200	-121.568
417158300	-140.005
417158400	-122.859
417158500	-142.23
417158600	-123.509
417158700	-136.467
417158800	-123.838
417158900	-139.842
417159000	-123.387
417159100	-143.912
417159200	-123.922
417159300	-142.439
417159400	-124.748
417159500	-144.172
417159600	-122.322
417159700	-148.334
417159800	-125.107
417159900	-159.082
417160000	-122.53
417160100	-154.141
417160200	-123.2
417160300	-146.469
417160400	-122.416
417160500	-146.142
417160600	-124.687
417160700	-138.361
417160800	-123.056
417160900	-150.913
417161000	-124.163
417161100	-159.16
417161200	-121.799
417161300	-144.9
417161400	-125.137
417161500	-149.304
417161600	-124.94
417161700	-156.677
417161800	-124.363
417161900	-146.622
417162000	-123.546
417162100	-150.092
417162200	-124.918
417162300	-148.3
417162400	-121.499
417162500	-145.882
417162600	-123.798
417162700	-140.303
417162800	-123.767
417162900	-146.208
417163000	-122.626
417163100	-140.67
417163200	-124.916
417163300	-152.514
417163400	-122.355
417163500	-142.567
417163600	-123.995
417163700	-145.82
417163800	-123.23
417163900	-141.418
417164000	-122.007
417164100	-138.88
417164200	-125.252
417164300	-143.711
417164400	-123.681
417164500	-153.191
417164600	-124.867
417164700	-150.956
417164800	-123.811
417164900	-141.338
417165000	-123.934
417165100	-142.78
417165200	-123.079
417165300	-145.012
417165400	-124.306
417165500	-143.283
417165600	-123.006
417165700	-142.402
417165800	-122.044
417165900	-149.072
417166000	-122.827
417166100	-145.388
417166200	-122.829
417166300	-138.86
417166400	-122.829
417166500	-147.973
417166600	-123.759
417166700	-147.705
417166800	-124.872
417166900	-137.958
417167000	-123.644
417167100	-141.58
417167200	-121.158
417167300	-139.891
417167400	-122.659
417167500	-138.558
417167600	-123.513
417167700	-146.531
417167800	-125.403
417167900	-150.709
417168000	-123.172
417168100	-147.076
417168200	-124.505
417168300	-149.72
417168400	-124.625
417168500	-163.586
417168600	-124.082
417168700	-138.111
417168800	-124.683
417168900	-148.222
417169000	-123.538
417169100	-140.756
417169200	-125.193
417169300	-141.959
417169400	-122.544
417169500	-140.025
417169600	-122.699
417169700	-145.97
417169800	-124.744
417169900	-157.707
417170000	-123.924
417170100	-138.959
417170200	-123.299
417170300	-150.739
417170400	-123.871
417170500	-143.879
417170600	-123.942
417170700	-153.203
417170800	-125.053
417170900	-143.198
417171000	-124.467
417171100	-149.378
417171200	-123.52
417171300	-140.539
417171400	-120.209
417171500	-143.463
417171600	-122.963
417171700	-160.512
417171800	-124.565
417171900	-154.87
417172000	-124.623
417172100	-147.968
417172200	-124.254
417172300	-146.154
417172400	-124.745
417172500	-150.642
417172600	-124.869
417172700	-153.216
417172800	-125.114
417172900	-147.949
417173000	-124.292
417173100	-143.617
417173200	-123.544
417173300	-143.992
417173400	-123.359
417173500	-153.579
417173600	-123.858
417173700	-157.821
417173800	-122.29
417173900	-143.424
417174000	-122.117
417174100	-141.896
417174200	-127.354
417174300	-148.442
417174400	-123.089
417174500	-147.751
417174600	-122.353
417174700	-148.618
417174800	-123.556
417174900	-146.186
417175000	-125.73
417175100	-153.356
417175200	-124.908
417175300	-142.374
417175400	-122.416
417175500	-144.853
417175600	-122.049
417175700	-146.471
417175800	-122.623
417175900	-148.275
417176000	-123.247
417176100	-147.296
417176200	-122.839
417176300	-136.549
417176400	-124.657
417176500	-142.996
417176600	-124.861
417176700	-149.112
417176800	-123.65
417176900	-140.091
417177000	-122.703
417177100	-155.407
417177200	-121.035
417177300	-150.892
417177400	-121.395
417177500	-142.291
417177600	-127.606
417177700	-153.493
417177800	-123.335
417177900	-149.983
417178000	-122.532
417178100	-146.668
417178200	-122.097
417178300	-148.987
417178400	-125.659
417178500	-155.735
417178600	-120.866
417178700	-140.963
417178800	-124.426
417178900	-145.646
417179000	-123.2
417179100	-150.593
417179200	-125.145
417179300	-144.181
417179400	-125.951
417179500	-140.463
417179600	-123.183
417179700	-151.156
417179800	-124.526
417179900	-142.78
417180000	-124.364
417180100	-142.739
417180200	-125.305
417180300	-138.916
417180400	-121.73
417180500	-156.103
417180600	-121.754
417180700	-153.258
417180800	-120.775
417180900	-143.775
417181000	-123.719
417181100	-152.638
417181200	-123.545
417181300	-149.144
417181400	-123.616
417181500	-146.128
417181600	-124.523
417181700	-147.989
417181800	-122.756
417181900	-148.336
417182000	-121.388
417182100	-151.909
417182200	-125.259
417182300	-145.001
417182400	-123.304
417182500	-145.044
417182600	-122.997
417182700	-139.258
417182800	-125.191
417182900	-152.315
417183000	-123.137
417183100	-145.734
417183200	-126.534
417183300	-137.804
417183400	-120.326
417183500	-143.873
417183600	-122.249
417183700	-140.802
417183800	-122.21
417183900	-151.937
417184000	-121.447
417184100	-141.98
417184200	-123.861
417184300	-142.791
417184400	-126.188
417184500	-140.113
417184600	-121.166
417184700	-154.28
417184800	-125.276
417184900	-148.286
417185000	-126.508
417185100	-140.442
417185200	-125.059
417185300	-137.41
417185400	-123.843
417185500	-141.292
417185600	-124.288
417185700	-154.84
417185800	-122.873
417185900	-138.702
417186000	-124.048
417186100	-146.679
417186200	-125.046
417186300	-148.946
417186400	-125.107
417186500	-146.435
417186600	-121.062
417186700	-142.191
417186800	-123.569
417186900	-151.437
417187000	-123.898
417187100	-145.598
417187200	-123.127
417187300	-140.931
417187400	-123.522
417187500	-143.268
417187600	-124.044
417187700	-141.32
417187800	-124.333
417187900	-143.761
417188000	-120.929
417188100	-143.356
417188200	-120.926
417188300	-136.065
417188400	-123.423
417188500	-143.451
417188600	-121.224
417188700	-143.67
417188800	-123.47
417188900	-148.575
417189000	-124.142
417189100	-155.437
417189200	-122.786
417189300	-147.305
417189400	-125.762
417189500	-147.72
417189600	-123.259
417189700	-143.641
417189800	-123.569
417189900	-140.41
417190000	-121.653
417190100	-141.294
417190200	-124.036
417190300	-150.524
417190400	-122.702
417190500	-143.379
417190600	-125.221
417190700	-149.843
417190800	-122.054
417190900	-149.614
417191000	-123.27
417191100	-141.557
417191200	-125.349
417191300	-145.697
417191400	-122.44
417191500	-139.219
417191600	-122.326
417191700	-145.668
417191800	-124.264
417191900	-155.152
417192000	-124.495
417192100	-140.565
417192200	-124.387
417192300	-149.438
417192400	-123.538
417192500	-145.635
417192600	-122.926
417192700	-148.057
417192800	-123.154
417192900	-145.749
417193000	-121.665
417193100	-139.987
417193200	-120.748
417193300	-144.234
417193400	-123.859
417193500	-138.736
417193600	-122.372
417193700	-153.816
417193800	-124.184
417193900	-145.24
417194000	-123.357
417194100	-149.529
417194200	-120.685
417194300	-146.147
417194400	-122.266
417194500	-138.81
417194600	-125.471
417194700	-134.175
417194800	-124.883
417194900	-144.612
417195000	-122.136
417195100	-149.116
417195200	-120.497
417195300	-136.489
417195400	-120.709
417195500	-149.295
417195600	-124.078
417195700	-139.034
417195800	-121.353
417195900	-142.179
417196000	-125.512
417196100	-141.084
417196200	-121.085
417196300	-136.123
417196400	-123.672
417196500	-141.716
417196600	-125.064
417196700	-157.03
417196800	-124.282
417196900	-147.722
417197000	-120.352
417197100	-152.246
417197200	-123.133
417197300	-139.788
417197400	-123.7
417197500	-147.747
417197600	-122.063
417197700	-145.783
417197800	-125.143
417197900	-144.326
417198000	-124.52
417198100	-145.359
417198200	-123.058
417198300	-138.409
417198400	-121.571
417198500	-146.57
417198600	-123.701
417198700	-167.765
417198800	-123.169
417198900	-148.022
417199000	-124.273
417199100	-158.024
417199200	-123.727
417199300	-138.646
417199400	-120.661
417199500	-144.039
417199600	-124.756
417199700	-142.465
417199800	-123.373
417199900	-140.073
417200000	-125.508
417200100	-135.94
417200200	-124.725
417200300	-146.097
417200400	-124.947
417200500	-136.367
417200600	-125.144
417200700	-148.929
417200800	-120.44
417200900	-140.006
417201000	-122.323
417201100	-142.708
417201200	-123.143
417201300	-144.384
417201400	-123.131
417201500	-144.366
417201600	-125.384
417201700	-140.952
417201800	-123.19
417201900	-147.558
417202000	-122.571
417202100	-140.453
417202200	-123.073
417202300	-136.462
417202400	-123.18
417202500	-138.597
417202600	-123.989
417202700	-144.911
417202800	-124.227
417202900	-145.423
417203000	-119.828
417203100	-153.199
417203200	-121.696
417203300	-155.232
417203400	-121.918
417203500	-137.27
417203600	-123.401
417203700	-142.679
417203800	-124.62
417203900	-144.81
417204000	-126.841
417204100	-145.557
417204200	-126.082
417204300	-154.291
417204400	-124.258
417204500	-147.131
417204600	-124.596
417204700	-143.787
417204800	-122.261
417204900	-167.472
417205000	-123.189
417205100	-140.583
417205200	-122.403
417205300	-144.813
417205400	-123.868
417205500	-144.065
417205600	-125.472
417205700	-143.517
417205800	-124.744
417205900	-148.332
417206000	-125.072
417206100	-150.408
417206200	-124.905
417206300	-138.47
417206400	-121.434
417206500	-144.85
417206600	-124.058
417206700	-147.393
417206800	-123.643
417206900	-135.686
417207000	-123.982
417207100	-145.765
417207200	-122.424
417207300	-138.738
417207400	-124.454
417207500	-153.216
417207600	-121.005
417207700	-146.574
417207800	-121.211
417207900	-140.549
417208000	-124.665
417208100	-143.978
417208200	-124.955
417208300	-143.442
417208400	-126.192
417208500	-149.852
417208600	-124.738
417208700	-144.15
417208800	-122.945
417208900	-151.396
417209000	-122.754
417209100	-140.199
417209200	-122.804
417209300	-139.195
417209400	-121.202
417209500	-151.438
417209600	-123.774
417209700	-145.934
417209800	-123.266
417209900	-148.604
417210000	-123.613
417210100	-145.318
417210200	-122.351
417210300	-144.682
417210400	-122.741
417210500	-147.973
417210600	-122.524
417210700	-145.176
417210800	-124.867
417210900	-147.302
417211000	-125.126
417211100	-143.971
417211200	-122.94
417211300	-142.879
417211400	-123.768
417211500	-140.952
417211600	-122.495
417211700	-140.317
417211800	-124.11
417211900	-139.965
417212000	-124.809
417212100	-148.281
417212200	-122.786
417212300	-151.59
417212400	-123.776
417212500	-143.894
417212600	-125.049
417212700	-157.016
417212800	-124.066
417212900	-148.181
417213000	-123.436
417213100	-144.287
417213200	-122.222
417213300	-136.422
417213400	-122.633
417213500	-143.584
417213600	-121.148
417213700	-150.892
417213800	-122.859
417213900	-141.057
417214000	-122.172
417214100	-146.915
417214200	-122.196
417214300	-140.7
417214400	-124.479
417214500	-142.648
417214600	-121.578
417214700	-139.98
417214800	-121.937
417214900	-148.996
417215000	-125.548
417215100	-145.049
417215200	-126.607
417215300	-145.966
417215400	-125.88
417215500	-151.355
417215600	-123.02
417215700	-145.389
417215800	-121.359
417215900	-158.182
417216000	-122.102
417216100	-140.827
417216200	-120.799
417216300	-144.346
417216400	-125.028
417216500	-143.278
417216600	-122.986
417216700	-140.789
417216800	-123.332
417216900	-144.176
417217000	-124.199
417217100	-140.176
417217200	-126.007
417217300	-149.5
417217400	-122.166
417217500	-140.955
417217600	-126.439
417217700	-157.207
417217800	-124.244
417217900	-137.616
417218000	-123.886
417218100	-146.173
417218200	-122.411
417218300	-141.716
417218400	-126.07
417218500	-157.585
417218600	-122.208
417218700	-150.147
417218800	-122.167
417218900	-154.201
417219000	-121.371
417219100	-136.195
417219200	-123.801
417219300	-151.161
417219400	-124.166
417219500	-142.084
417219600	-123.524
417219700	-141.694
417219800	-122.839
417219900	-140.519
417220000	-124.6
417220100	-144.564
417220200	-122.816
417220300	-155.18
417220400	-123.975
417220500	-157.697
417220600	-126.193
417220700	-140.614
417220800	-123.111
417220900	-145.088
417221000	-125.874
417221100	-159.154
417221200	-125.337
417221300	-134.863
417221400	-124.738
417221500	-143.942
417221600	-123.746
417221700	-152.725
417221800	-123.546
417221900	-140.817
417222000	-121.939
417222100	-149.128
417222200	-122.838
417222300	-141.714
417222400	-124.121
417222500	-136.069
417222600	-124.166
417222700	-152.291
417222800	-122.458
417222900	-140.258
417223000	-122.929
417223100	-152.014
417223200	-120.025
417223300	-143.987
417223400	-123.008
417223500	-135.413
417223600	-121.897
417223700	-147.848
417223800	-121.915
417223900	-141.59
417224000	-123.949
417224100	-146.78
417224200	-125.541
417224300	-152.213
417224400	-120.926
417224500	-143.802
417224600	-123.177
417224700	-143.367
417224800	-123.787
417224900	-152.193
417225000	-124.124
417225100	-148.276
417225200	-123.191
417225300	-152.749
417225400	-123.345
417225500	-154.574
417225600	-123.175
417225700	-135.856
417225800	-124.15
417225900	-151.263
417226000	-123.944
417226100	-147.024
417226200	-123.064
417226300	-140.747
417226400	-124.641
417226500	-143.7
417226600	-122.715
417226700	-148.466
417226800	-121.261
417226900	-139.687
417227000	-122.05
417227100	-137.186
417227200	-122.409
417227300	-140.073
417227400	-124.713
417227500	-145.606
417227600	-122.518
417227700	-156.374
417227800	-125.577
417227900	-141.815
417228000	-122.616
417228100	-147.666
417228200	-124.082
417228300	-151.211
417228400	-123.183
417228500	-147.944
417228600	-123.185
417228700	-142.061
417228800	-125.389
417228900	-152.734
417229000	-123.687
417229100	-145.228
417229200	-121.551
417229300	-141.814
417229400	-124.437
417229500	-145.37
417229600	-124.079
417229700	-148.036
417229800	-125.416
417229900	-151.058
417230000	-122.107
417230100	-148.949
417230200	-125.521
417230300	-140.921
417230400	-121.858
417230500	-140.857
417230600	-122.28
417230700	-152.683
417230800	-122.056
417230900	-142.729
417231000	-124.751
417231100	-146.206
417231200	-124.106
417231300	-144.959
417231400	-122.954
417231500	-144.1
417231600	-122.922
417231700	-153.262
417231800	-123.981
417231900	-156.392
417232000	-124.96
417232100	-145.781
417232200	-122.58
417232300	-138.055
417232400	-125.07
417232500	-143.324
417232600	-123.311
417232700	-141.47
417232800	-124.119
417232900	-145.142
417233000	-120.798
417233100	-139.848
417233200	-125.452
417233300	-143.71
417233400	-123.897
417233500	-144.191
417233600	-122.328
417233700	-150.376
417233800	-121.613
417233900	-150.765
417234000	-124.373
417234100	-146.279
417234200	-124.328
417234300	-154.826
417234400	-123.745
417234500	-138.007
417234600	-124.271
417234700	-137.246
417234800	-122.554
417234900	-144.218
417235000	-120.596
417235100	-144.249
417235200	-125.079
417235300	-150.027
417235400	-123.578
417235500	-140.538
417235600	-122.849
417235700	-141.164
417235800	-122.41
417235900	-139.099
417236000	-122.539
417236100	-148.768
417236200	-122.961
417236300	-142.892
417236400	-123.288
417236500	-148.22
417236600	-120.828
417236700	-157.165
417236800	-125.598
417236900	-144.866
417237000	-123.852
417237100	-144.382
417237200	-122.75
417237300	-147.792
417237400	-125.061
417237500	-156.835
417237600	-122.791
417237700	-147.649
417237800	-122.546
417237900	-138.803
417238000	-122.509
417238100	-143.675
417238200	-123.403
417238300	-144.345
417238400	-122.849
417238500	-144.661
417238600	-122.213
417238700	-141.718
417238800	-125.047
417238900	-147.541
417239000	-121.904
417239100	-141.565
417239200	-123.02
417239300	-142.546
417239400	-122.63
417239500	-151.209
417239600	-127.204
417239700	-151.724
417239800	-124.173
417239900	-155.546
417240000	-124.523
417240100	-156.686
417240200	-125.226
417240300	-154.631
417240400	-123.111
417240500	-136.07
417240600	-123.327
417240700	-148.442
417240800	-124.858
417240900	-141.317
417241000	-121.528
417241100	-140.176
417241200	-121.815
417241300	-152.969
417241400	-121.196
417241500	-140.434
417241600	-122.984
417241700	-141.642
417241800	-123.839
417241900	-145.137
417242000	-120.284
417242100	-137.278
417242200	-124.561
417242300	-143.487
417242400	-122.905
417242500	-143.904
417242600	-123.327
417242700	-153.509
417242800	-123.396
417242900	-145.078
417243000	-124.484
417243100	-151.811
417243200	-123.69
417243300	-137.52
417243400	-123.624
417243500	-140.78
417243600	-124.729
417243700	-147.895
417243800	-124.343
417243900	-144.448
417244000	-124.249
417244100	-142.983
417244200	-123.853
417244300	-140.851
417244400	-123.893
417244500	-152.849
417244600	-122.48
417244700	-144.803
417244800	-122.801
417244900	-155.698
417245000	-124.736
417245100	-144.14
417245200	-122.19
417245300	-138.482
417245400	-123.036
417245500	-147.029
417245600	-125.04
417245700	-169.13
417245800	-123.667
417245900	-138.883
417246000	-122.664
417246100	-150.539
417246200	-122.18
417246300	-140.571
417246400	-123.729
417246500	-140.575
417246600	-123.061
417246700	-139.212
417246800	-121.975
417246900	-140.729
417247000	-122.001
417247100	-143.571
417247200	-122.968
417247300	-154.966
417247400	-123.996
417247500	-144.275
417247600	-124.602
417247700	-152.918
417247800	-123.198
417247900	-141.805
417248000	-123.206
417248100	-143.321
417248200	-123.312
417248300	-142.325
417248400	-127.872
417248500	-134.563
417248600	-124.205
417248700	-146.154
417248800	-125.469
417248900	-160.709
417249000	-123.641
417249100	-139.42
417249200	-121.8
417249300	-160.332
417249400	-123.922
417249500	-144.403
417249600	-122.692
417249700	-142.215
417249800	-125.082
[truncated: 18,002 more rows]
