# Supplementary material for: Passive frequency comb generation at radiofrequency for ranging applications
Source: Nat Commun. 2024 Apr 2;15:2844. doi: 10.1038/s41467-024-46940-2 (PMC10987526; doi:10.1038/s41467-024-46940-2)
Supplement: Supplementary file 5 — Source Data [file 41467_2024_46940_MOESM5_ESM.zip › Figure3_Data/836_10MHz_-11_00dBm.xlsx]

## Sheet: Sheet1
frequency (Hz)	power (dBm)
417050000	-124.332
417050100	-153.916
417050200	-122.389
417050300	-143.043
417050400	-123.477
417050500	-139.351
417050600	-124.082
417050700	-143.795
417050800	-122.822
417050900	-138.128
417051000	-123.671
417051100	-136.427
417051200	-124.206
417051300	-137.333
417051400	-122.717
417051500	-145.316
417051600	-123.588
417051700	-144.581
417051800	-123.746
417051900	-149.274
417052000	-124.707
417052100	-144.668
417052200	-122.769
417052300	-145.519
417052400	-123.528
417052500	-148.559
417052600	-124.202
417052700	-140.451
417052800	-122.419
417052900	-140.364
417053000	-123.314
417053100	-144.469
417053200	-123.322
417053300	-142.668
417053400	-125.87
417053500	-139.414
417053600	-122.466
417053700	-144.741
417053800	-123.708
417053900	-143.559
417054000	-123.712
417054100	-145.18
417054200	-122.047
417054300	-139.056
417054400	-122.053
417054500	-145.343
417054600	-125.637
417054700	-147.242
417054800	-125.137
417054900	-151.94
417055000	-124.55
417055100	-155.919
417055200	-122.439
417055300	-140.6
417055400	-125.48
417055500	-140.378
417055600	-123.681
417055700	-147.7
417055800	-126.272
417055900	-145.049
417056000	-121.193
417056100	-141.574
417056200	-122.424
417056300	-147.974
417056400	-124.749
417056500	-134.928
417056600	-126.334
417056700	-138.244
417056800	-124.5
417056900	-135.985
417057000	-124.131
417057100	-145.841
417057200	-125.444
417057300	-147.138
417057400	-126.431
417057500	-143.033
417057600	-125.326
417057700	-149.003
417057800	-122.774
417057900	-140.893
417058000	-122.679
417058100	-145.509
417058200	-125.777
417058300	-145.73
417058400	-122.909
417058500	-152.126
417058600	-127.385
417058700	-152.768
417058800	-124.076
417058900	-137.353
417059000	-124.957
417059100	-138.719
417059200	-123.6
417059300	-149.347
417059400	-123.406
417059500	-144.157
417059600	-124.768
417059700	-141.414
417059800	-122.853
417059900	-144.304
417060000	-124.204
417060100	-137.201
417060200	-123.105
417060300	-143.255
417060400	-124.304
417060500	-154.622
417060600	-125.909
417060700	-142.124
417060800	-122.974
417060900	-142.478
417061000	-124.303
417061100	-147.808
417061200	-126.314
417061300	-144.026
417061400	-124.931
417061500	-145.398
417061600	-125.073
417061700	-147.603
417061800	-122.71
417061900	-140.402
417062000	-122.798
417062100	-138.098
417062200	-125.208
417062300	-150.708
417062400	-123.209
417062500	-147.913
417062600	-124.498
417062700	-143.57
417062800	-123.103
417062900	-142.33
417063000	-123.395
417063100	-148.642
417063200	-123.478
417063300	-148.669
417063400	-123.743
417063500	-148.961
417063600	-123.744
417063700	-156.02
417063800	-125.676
417063900	-141.911
417064000	-123.791
417064100	-151.888
417064200	-123.67
417064300	-139.585
417064400	-125.604
417064500	-143.045
417064600	-123.64
417064700	-139.792
417064800	-123.319
417064900	-143.328
417065000	-125.303
417065100	-147.881
417065200	-124.087
417065300	-145.607
417065400	-120.908
417065500	-151.437
417065600	-124.408
417065700	-143.444
417065800	-125.564
417065900	-143.898
417066000	-125.356
417066100	-144.454
417066200	-124.819
417066300	-151.639
417066400	-123.368
417066500	-141.677
417066600	-122.433
417066700	-138.839
417066800	-123.774
417066900	-142.21
417067000	-125.558
417067100	-142.593
417067200	-122.452
417067300	-147.308
417067400	-123.863
417067500	-144.278
417067600	-125.627
417067700	-152.247
417067800	-123.944
417067900	-149.186
417068000	-125.409
417068100	-145.739
417068200	-124.968
417068300	-145.333
417068400	-122.39
417068500	-149.709
417068600	-124.597
417068700	-150.511
417068800	-124.768
417068900	-150.922
417069000	-124.65
417069100	-147.5
417069200	-123.151
417069300	-148.496
417069400	-124.121
417069500	-143.097
417069600	-123.603
417069700	-140.349
417069800	-123.991
417069900	-149.235
417070000	-126.095
417070100	-141.253
417070200	-123.109
417070300	-148.279
417070400	-123.315
417070500	-145.587
417070600	-124.544
417070700	-159.215
417070800	-124.543
417070900	-159.813
417071000	-125.333
417071100	-145.355
417071200	-122.014
417071300	-143.302
417071400	-122.662
417071500	-141.331
417071600	-121.238
417071700	-136.728
417071800	-122.526
417071900	-148.493
417072000	-123.176
417072100	-139.799
417072200	-123.859
417072300	-149.079
417072400	-126.491
417072500	-137.229
417072600	-122.285
417072700	-141.245
417072800	-122.964
417072900	-143.866
417073000	-125.166
417073100	-146.695
417073200	-124.389
417073300	-144.904
417073400	-122.438
417073500	-139.308
417073600	-124.63
417073700	-147.682
417073800	-124.61
417073900	-144.396
417074000	-123.536
417074100	-140.342
417074200	-124.139
417074300	-151.61
417074400	-123.886
417074500	-149.17
417074600	-125.478
417074700	-142.186
417074800	-122.439
417074900	-146.667
417075000	-122.073
417075100	-141.808
417075200	-125.133
417075300	-141.759
417075400	-122.775
417075500	-146.447
417075600	-124.372
417075700	-151.662
417075800	-121.896
417075900	-143.511
417076000	-123.383
417076100	-138.202
417076200	-120.457
417076300	-135.821
417076400	-120.475
417076500	-160.785
417076600	-125.924
417076700	-142.056
417076800	-124.316
417076900	-153.958
417077000	-122.06
417077100	-143.571
417077200	-124.622
417077300	-147.655
417077400	-122.802
417077500	-143.771
417077600	-124.77
417077700	-161.629
417077800	-122.328
417077900	-144.028
417078000	-125.88
417078100	-142.58
417078200	-122.937
417078300	-142.224
417078400	-124.315
417078500	-139.43
417078600	-124.425
417078700	-149.263
417078800	-125.729
417078900	-144.869
417079000	-124.951
417079100	-142.8
417079200	-121.741
417079300	-139.81
417079400	-124.287
417079500	-143.862
417079600	-122.318
417079700	-143.616
417079800	-124.7
417079900	-133.664
417080000	-123.726
417080100	-145.088
417080200	-125.538
417080300	-144.192
417080400	-124.456
417080500	-139.622
417080600	-122.731
417080700	-141.436
417080800	-126.234
417080900	-144.133
417081000	-125.724
417081100	-139.27
417081200	-121.687
417081300	-141.117
417081400	-122.375
417081500	-143.416
417081600	-121.573
417081700	-151.064
417081800	-124.794
417081900	-148.438
417082000	-123.367
417082100	-151.683
417082200	-123.669
417082300	-156.281
417082400	-122.285
417082500	-146.275
417082600	-123.032
417082700	-144.354
417082800	-122.779
417082900	-137.628
417083000	-125.492
417083100	-146.13
417083200	-125.199
417083300	-137.643
417083400	-122.518
417083500	-136.982
417083600	-124.05
417083700	-142.492
417083800	-124.865
417083900	-142.29
417084000	-126.37
417084100	-149.773
417084200	-125.139
417084300	-138.184
417084400	-126.526
417084500	-142.226
417084600	-121.705
417084700	-142.302
417084800	-123.706
417084900	-158.593
417085000	-125.418
417085100	-138.277
417085200	-123.842
417085300	-142.075
417085400	-124.698
417085500	-155.349
417085600	-123.903
417085700	-148.911
417085800	-121.829
417085900	-150.175
417086000	-124.033
417086100	-139.113
417086200	-124.219
417086300	-152.925
417086400	-124.254
417086500	-147.917
417086600	-122.16
417086700	-148.911
417086800	-122.779
417086900	-142.789
417087000	-123.462
417087100	-142.141
417087200	-125.954
417087300	-144.11
417087400	-124.935
417087500	-143.362
417087600	-122.146
417087700	-141.788
417087800	-122.519
417087900	-137.223
417088000	-124.037
417088100	-139.576
417088200	-123.793
417088300	-155.328
417088400	-124.055
417088500	-152.403
417088600	-125.721
417088700	-151.86
417088800	-124.445
417088900	-146.224
417089000	-122.164
417089100	-138.871
417089200	-123.149
417089300	-137.372
417089400	-123.894
417089500	-148.773
417089600	-123.879
417089700	-141.286
417089800	-123.616
417089900	-142.156
417090000	-126.054
417090100	-140.436
417090200	-123.505
417090300	-137.289
417090400	-125.191
417090500	-142.419
417090600	-122.181
417090700	-143.243
417090800	-123.145
417090900	-148.032
417091000	-123.146
417091100	-147.402
417091200	-123.459
417091300	-139.358
417091400	-124.617
417091500	-143.491
417091600	-125.472
417091700	-144.081
417091800	-123.253
417091900	-150.488
417092000	-122.432
417092100	-143.828
417092200	-122.454
417092300	-140.607
417092400	-123.358
417092500	-140.934
417092600	-122.886
417092700	-140.698
417092800	-123.36
417092900	-138.668
417093000	-122.386
417093100	-141.974
417093200	-124.893
417093300	-140.016
417093400	-126.933
417093500	-153.139
417093600	-123.769
417093700	-142.71
417093800	-122.572
417093900	-138.225
417094000	-124.848
417094100	-138.791
417094200	-125.21
417094300	-141.18
417094400	-125.946
417094500	-137.102
417094600	-121.814
417094700	-150.675
417094800	-122.341
417094900	-158.918
417095000	-125.541
417095100	-135.672
417095200	-125.088
417095300	-144.31
417095400	-123.878
417095500	-142.124
417095600	-125.061
417095700	-156.63
417095800	-120.848
417095900	-140.062
417096000	-121.791
417096100	-140.879
417096200	-123.464
417096300	-145.914
417096400	-121.904
417096500	-145.344
417096600	-123.866
417096700	-142.007
417096800	-123.595
417096900	-144.754
417097000	-121.878
417097100	-162.301
417097200	-122.143
417097300	-151.324
417097400	-125.849
417097500	-151.714
417097600	-126.326
417097700	-152.018
417097800	-123.033
417097900	-144.776
417098000	-122.386
417098100	-136.315
417098200	-125.648
417098300	-146.833
417098400	-125.204
417098500	-139.578
417098600	-121.932
417098700	-140.363
417098800	-128.303
417098900	-141.4
417099000	-122.3
417099100	-149.062
417099200	-126.307
417099300	-149.325
417099400	-124.207
417099500	-137.523
417099600	-123.638
417099700	-149.928
417099800	-124.738
417099900	-155.244
417100000	-125.113
417100100	-143.421
417100200	-124.641
417100300	-143.726
417100400	-126.11
417100500	-150.075
417100600	-122.566
417100700	-146.484
417100800	-124.707
417100900	-142.755
417101000	-121.772
417101100	-149.246
417101200	-122.154
417101300	-149.213
417101400	-123.964
417101500	-140.81
417101600	-123.956
417101700	-149.407
417101800	-125.246
417101900	-144.176
417102000	-125.136
417102100	-152.359
417102200	-123.473
417102300	-148.686
417102400	-124.116
417102500	-148.382
417102600	-126.014
417102700	-148.918
417102800	-122.894
417102900	-141.573
417103000	-123.583
417103100	-151.942
417103200	-126.021
417103300	-151.497
417103400	-125.414
417103500	-151.804
417103600	-124.433
417103700	-151.218
417103800	-125
417103900	-147.489
417104000	-124.351
417104100	-135.572
417104200	-123.807
417104300	-145.875
417104400	-123.097
417104500	-155.128
417104600	-123.529
417104700	-148.933
417104800	-124.312
417104900	-150.248
417105000	-123.193
417105100	-140.976
417105200	-125.055
417105300	-138.809
417105400	-125.288
417105500	-143.682
417105600	-127.391
417105700	-147.038
417105800	-125.192
417105900	-143.479
417106000	-123.463
417106100	-146.275
417106200	-123.67
417106300	-144.974
417106400	-121.861
417106500	-143.964
417106600	-124.232
417106700	-171.631
417106800	-122.627
417106900	-142.572
417107000	-125.095
417107100	-148.966
417107200	-123.059
417107300	-143.454
417107400	-122.299
417107500	-142.099
417107600	-124.378
417107700	-142.796
417107800	-120.756
417107900	-143.662
417108000	-123.652
417108100	-137.032
417108200	-125.328
417108300	-141.662
417108400	-124.555
417108500	-151.89
417108600	-122.152
417108700	-139.485
417108800	-121.768
417108900	-139.969
417109000	-126.635
417109100	-146.314
417109200	-123.721
417109300	-147.882
417109400	-121.509
417109500	-156.428
417109600	-123.332
417109700	-137.833
417109800	-123.467
417109900	-153.332
417110000	-123.134
417110100	-148.353
417110200	-123.552
417110300	-141.523
417110400	-125.333
417110500	-146
417110600	-124.897
417110700	-137.744
417110800	-124.429
417110900	-147.016
417111000	-124.441
417111100	-150.571
417111200	-125.223
417111300	-134.119
417111400	-124.175
417111500	-152.991
417111600	-121.964
417111700	-149.314
417111800	-124.495
417111900	-151.246
417112000	-125.746
417112100	-150.917
417112200	-125.075
417112300	-172.562
417112400	-121.933
417112500	-141.363
417112600	-121.748
417112700	-154.09
417112800	-122.994
417112900	-140.976
417113000	-124.927
417113100	-160.674
417113200	-122.244
417113300	-144.606
417113400	-123.666
417113500	-145.326
417113600	-121.045
417113700	-139.856
417113800	-125.284
417113900	-148.155
417114000	-121.781
417114100	-147.44
417114200	-121.298
417114300	-142.911
417114400	-124.267
417114500	-146.055
417114600	-122.383
417114700	-147.332
417114800	-126.515
417114900	-147.754
417115000	-124.581
417115100	-137.459
417115200	-122.51
417115300	-144.027
417115400	-121.76
417115500	-139.942
417115600	-124.321
417115700	-144.904
417115800	-124.321
417115900	-145.055
417116000	-124.871
417116100	-147.714
417116200	-122.555
417116300	-147.212
417116400	-124.54
417116500	-145.413
417116600	-122.847
417116700	-142.194
417116800	-126.687
417116900	-152.342
417117000	-123.099
417117100	-154.572
417117200	-124.461
417117300	-153.236
417117400	-125.769
417117500	-148.665
417117600	-124.512
417117700	-146.229
417117800	-122.726
417117900	-157.178
417118000	-123.467
417118100	-140.717
417118200	-124.083
417118300	-146.213
417118400	-126.485
417118500	-144.849
417118600	-125.07
417118700	-155.085
417118800	-127.221
417118900	-144.556
417119000	-119.614
417119100	-143.926
417119200	-121.326
417119300	-144.65
417119400	-124.065
417119500	-143.361
417119600	-125.934
417119700	-141.527
417119800	-120.545
417119900	-140.944
417120000	-126.373
417120100	-144.321
417120200	-121.472
417120300	-145.976
417120400	-124.536
417120500	-148.349
417120600	-124.222
417120700	-142.447
417120800	-123.511
417120900	-143.301
417121000	-125.397
417121100	-140.194
417121200	-123.923
417121300	-146.082
417121400	-123.921
417121500	-143.276
417121600	-124.16
417121700	-150.485
417121800	-123.225
417121900	-149.613
417122000	-124.692
417122100	-148.344
417122200	-123.176
417122300	-152.054
417122400	-123.815
417122500	-137.225
417122600	-122.924
417122700	-142.155
417122800	-125.068
417122900	-146.002
417123000	-125.585
417123100	-142.16
417123200	-126.455
417123300	-147.291
417123400	-122.15
417123500	-146.883
417123600	-124.997
417123700	-150.217
417123800	-124.538
417123900	-149.071
417124000	-124.233
417124100	-156.999
417124200	-123.481
417124300	-147.232
417124400	-121.219
417124500	-157.048
417124600	-123.27
417124700	-138.568
417124800	-122.384
417124900	-153.664
417125000	-122.501
417125100	-152.63
417125200	-123.234
417125300	-143.295
417125400	-124.389
417125500	-141.384
417125600	-126.103
417125700	-140.968
417125800	-122.662
417125900	-138.934
417126000	-121.054
417126100	-145.186
417126200	-123.275
417126300	-147.318
417126400	-122.669
417126500	-144.503
417126600	-120.546
417126700	-144.167
417126800	-124.734
417126900	-138.571
417127000	-125.02
417127100	-146.704
417127200	-122.311
417127300	-139.723
417127400	-123.266
417127500	-143.471
417127600	-121.478
417127700	-137.837
417127800	-121.504
417127900	-133.138
417128000	-124.497
417128100	-140.694
417128200	-125.103
417128300	-143.619
417128400	-124.546
417128500	-154.374
417128600	-125.049
417128700	-151.096
417128800	-124.711
417128900	-142.897
417129000	-126.05
417129100	-150.838
417129200	-124.086
417129300	-142.966
417129400	-122.048
417129500	-145.594
417129600	-123.22
417129700	-147.29
417129800	-124.245
417129900	-142.545
417130000	-123.345
417130100	-146.801
417130200	-122.349
417130300	-147.497
417130400	-125.907
417130500	-143.353
417130600	-121.513
417130700	-144.517
417130800	-122.36
417130900	-156.381
417131000	-123.807
417131100	-141.649
417131200	-121.371
417131300	-158.336
417131400	-121.384
417131500	-139.309
417131600	-122.114
417131700	-143.045
417131800	-123.854
417131900	-145.761
417132000	-127.235
417132100	-140.57
417132200	-123.476
417132300	-146.083
417132400	-123.647
417132500	-138.417
417132600	-124.671
417132700	-141.904
417132800	-123.648
417132900	-147.412
417133000	-122.15
417133100	-142.467
417133200	-124.892
417133300	-154.641
417133400	-127.966
417133500	-144.27
417133600	-126.089
417133700	-153.613
417133800	-121.656
417133900	-151.59
417134000	-123.551
417134100	-140.529
417134200	-123.714
417134300	-143.458
417134400	-126.325
417134500	-143.914
417134600	-123.473
417134700	-146.903
417134800	-123.325
417134900	-138.159
417135000	-121.463
417135100	-138.691
417135200	-123.585
417135300	-141.978
417135400	-123.111
417135500	-142.964
417135600	-125.372
417135700	-154.066
417135800	-123.8
417135900	-141.036
417136000	-122.655
417136100	-149.293
417136200	-121.616
417136300	-139.527
417136400	-120.432
417136500	-148.027
417136600	-124.305
417136700	-144.078
417136800	-123.677
417136900	-138.695
417137000	-122.814
417137100	-138.217
417137200	-123.154
417137300	-141.408
417137400	-123.676
417137500	-138.244
417137600	-124.911
417137700	-137.914
417137800	-123.959
417137900	-140.496
417138000	-125.707
417138100	-148.286
417138200	-125.32
417138300	-140.233
417138400	-123.4
417138500	-145.934
417138600	-123.132
417138700	-137.752
417138800	-124.97
417138900	-141.489
417139000	-122.387
417139100	-138.043
417139200	-125.156
417139300	-144.956
417139400	-122.545
417139500	-154.902
417139600	-127.218
417139700	-155.046
417139800	-127.035
417139900	-148.325
417140000	-125.072
417140100	-143.063
417140200	-123.688
417140300	-154.854
417140400	-124.633
417140500	-144.774
417140600	-123.754
417140700	-148.281
417140800	-123.211
417140900	-138.726
417141000	-123.229
417141100	-149.357
417141200	-124.475
417141300	-149.663
417141400	-125.128
417141500	-142.672
417141600	-123.595
417141700	-142.785
417141800	-123.321
417141900	-140.235
417142000	-123.517
417142100	-135.981
417142200	-121.751
417142300	-149.63
417142400	-122.251
417142500	-152.466
417142600	-123.197
417142700	-157.957
417142800	-122.08
417142900	-140.745
417143000	-124.953
417143100	-148.508
417143200	-124.398
417143300	-151.092
417143400	-120.679
417143500	-147.636
417143600	-120.691
417143700	-144.42
417143800	-124.343
417143900	-150.442
417144000	-120.627
417144100	-145.586
417144200	-122.964
417144300	-143.673
417144400	-125.045
417144500	-154.004
417144600	-124.508
417144700	-146.613
417144800	-120.665
417144900	-160.392
417145000	-123.39
417145100	-155.958
417145200	-125.31
417145300	-139.832
417145400	-124.148
417145500	-149.818
417145600	-124.611
417145700	-137.428
417145800	-123.056
417145900	-146.944
417146000	-125.048
417146100	-150.828
417146200	-125.029
417146300	-145.899
417146400	-124.886
417146500	-149.49
417146600	-124.941
417146700	-143.274
417146800	-125.997
417146900	-146.609
417147000	-126.474
417147100	-149.964
417147200	-125.5
417147300	-151.029
417147400	-124.571
417147500	-159.038
417147600	-124.1
417147700	-147.201
417147800	-120.644
417147900	-136.761
417148000	-123.124
417148100	-148.998
417148200	-124.417
417148300	-137.993
417148400	-125.975
417148500	-139.048
417148600	-122.957
417148700	-140.582
417148800	-125.084
417148900	-148.08
417149000	-122.953
417149100	-138.423
417149200	-124.159
417149300	-150.758
417149400	-122.486
417149500	-138.868
417149600	-123.557
417149700	-142.333
417149800	-123.481
417149900	-145.259
417150000	-121.347
417150100	-145.885
417150200	-122.809
417150300	-148.104
417150400	-121.833
417150500	-144.747
417150600	-123.71
417150700	-144.577
417150800	-123.172
417150900	-141.316
417151000	-121.741
417151100	-145.619
417151200	-124.936
417151300	-140.43
417151400	-121.626
417151500	-144.881
417151600	-123.795
417151700	-148.16
417151800	-125.815
417151900	-147.152
417152000	-125.025
417152100	-146.283
417152200	-123.632
417152300	-143.645
417152400	-125.862
417152500	-138.98
417152600	-122.903
417152700	-147.644
417152800	-123.578
417152900	-148.676
417153000	-124.467
417153100	-148.125
417153200	-124.288
417153300	-139.439
417153400	-124.024
417153500	-144.055
417153600	-120.766
417153700	-135.63
417153800	-122.798
417153900	-145.24
417154000	-122.155
417154100	-141.749
417154200	-125.218
417154300	-153.153
417154400	-123.079
417154500	-140.202
417154600	-122.25
417154700	-164.125
417154800	-123.978
417154900	-138.107
417155000	-124.093
417155100	-143.631
417155200	-123.156
417155300	-136.572
417155400	-122.076
417155500	-138.575
417155600	-120.641
417155700	-148.995
417155800	-123.806
417155900	-148.244
417156000	-122.77
417156100	-141.323
417156200	-124.808
417156300	-143.587
417156400	-123.595
417156500	-148.647
417156600	-122.272
417156700	-143.433
417156800	-120.822
417156900	-141.333
417157000	-125.182
417157100	-143.528
417157200	-122.937
417157300	-145.601
417157400	-125.05
417157500	-148.981
417157600	-124.584
417157700	-148.999
417157800	-122.489
417157900	-164.995
417158000	-123.734
417158100	-143.652
417158200	-123.841
417158300	-145.087
417158400	-123.035
417158500	-150.08
417158600	-125.943
417158700	-166.751
417158800	-124.079
417158900	-146.824
417159000	-122.4
417159100	-146.09
417159200	-121.965
417159300	-138.296
417159400	-121.453
417159500	-141.131
417159600	-122.098
417159700	-153.167
417159800	-122.966
417159900	-150.527
417160000	-124.734
417160100	-145.976
417160200	-123.636
417160300	-145.527
417160400	-123.517
417160500	-142.005
417160600	-123.505
417160700	-136.237
417160800	-124.24
417160900	-147.98
417161000	-122.159
417161100	-142.128
417161200	-123.38
417161300	-141.943
417161400	-125.317
417161500	-142.699
417161600	-122.799
417161700	-137.726
417161800	-124.956
417161900	-159.761
417162000	-121.831
417162100	-141.64
417162200	-124.423
417162300	-144.166
417162400	-122.974
417162500	-133.571
417162600	-125.54
417162700	-143.899
417162800	-125.056
417162900	-149.807
417163000	-125.042
417163100	-135.975
417163200	-121.772
417163300	-146.321
417163400	-124.43
417163500	-143.769
417163600	-122.021
417163700	-145.888
417163800	-123.298
417163900	-139.188
417164000	-124.716
417164100	-148.662
417164200	-124.396
417164300	-145.734
417164400	-122.026
417164500	-156.019
417164600	-125.711
417164700	-161.053
417164800	-124.272
417164900	-151.088
417165000	-123.324
417165100	-144.15
417165200	-124.796
417165300	-142.016
417165400	-122.71
417165500	-140.497
417165600	-121.291
417165700	-145.073
417165800	-120.952
417165900	-139.293
417166000	-125.209
417166100	-136.023
417166200	-124.024
417166300	-137.113
417166400	-124.848
417166500	-139.386
417166600	-123.782
417166700	-146.786
417166800	-121.871
417166900	-152.555
417167000	-123.924
417167100	-142.014
417167200	-122.058
417167300	-152.458
417167400	-124.826
417167500	-143.949
417167600	-122.992
417167700	-139.494
417167800	-121.585
417167900	-143.182
417168000	-121.242
417168100	-140.198
417168200	-125.226
417168300	-147.426
417168400	-125.034
417168500	-142.923
417168600	-122.821
417168700	-146.068
417168800	-123.277
417168900	-136.205
417169000	-122.865
417169100	-140.01
417169200	-122.755
417169300	-148.918
417169400	-123.605
417169500	-143.422
417169600	-122.549
417169700	-143.701
417169800	-123.533
417169900	-148.749
417170000	-124.689
417170100	-150.259
417170200	-121.735
417170300	-162.336
417170400	-125.166
417170500	-138.381
417170600	-123.942
417170700	-148.73
417170800	-124.054
417170900	-144.819
417171000	-121.865
417171100	-135.728
417171200	-122.17
417171300	-139.355
417171400	-125.302
417171500	-144.125
417171600	-125.341
417171700	-157.483
417171800	-123.332
417171900	-142.041
417172000	-122.93
417172100	-156.326
417172200	-124.628
417172300	-150.844
417172400	-121.721
417172500	-144.269
417172600	-122.32
417172700	-137.926
417172800	-123.946
417172900	-137.935
417173000	-122.513
417173100	-142.014
417173200	-122.202
417173300	-138.568
417173400	-122.737
417173500	-147.48
417173600	-122.568
417173700	-135.174
417173800	-124.169
417173900	-143.522
417174000	-125.629
417174100	-145.093
417174200	-121.264
417174300	-144.041
417174400	-122.667
417174500	-136.445
417174600	-122.823
417174700	-148.706
417174800	-124.084
417174900	-145.799
417175000	-124.93
417175100	-142.928
417175200	-123.834
417175300	-150.178
417175400	-122.929
417175500	-143.995
417175600	-123.84
417175700	-141.421
417175800	-122.953
417175900	-148.701
417176000	-120.131
417176100	-148.824
417176200	-121.239
417176300	-144.516
417176400	-123.384
417176500	-150.706
417176600	-122.541
417176700	-140.866
417176800	-123.323
417176900	-148.666
417177000	-124.722
417177100	-144.191
417177200	-125.262
417177300	-146.298
417177400	-121.553
417177500	-142.564
417177600	-124.356
417177700	-139.348
417177800	-123.75
417177900	-141.019
417178000	-122.376
417178100	-144.56
417178200	-123.799
417178300	-154.003
417178400	-123.764
417178500	-141.016
417178600	-120.231
417178700	-144.225
417178800	-121.134
417178900	-150.525
417179000	-124.663
417179100	-146.407
417179200	-123.12
417179300	-151.165
417179400	-125.344
417179500	-145.041
417179600	-120.603
417179700	-146.695
417179800	-122.573
417179900	-141.752
417180000	-123.797
417180100	-133.314
417180200	-123.797
417180300	-145.141
417180400	-124.088
417180500	-143.875
417180600	-123.102
417180700	-146.799
417180800	-124.353
417180900	-144.141
417181000	-124.358
417181100	-144.124
417181200	-123.333
417181300	-142.316
417181400	-123.953
417181500	-146.137
417181600	-124.457
417181700	-142.029
417181800	-125.442
417181900	-148.337
417182000	-123.22
417182100	-137.484
417182200	-123.138
417182300	-140.937
417182400	-128.679
417182500	-145.023
417182600	-120.776
417182700	-145.079
417182800	-125.115
417182900	-137.962
417183000	-123.877
417183100	-141.461
417183200	-121.997
417183300	-150.616
417183400	-125.744
417183500	-145.394
417183600	-123.087
417183700	-146.625
417183800	-121.992
417183900	-136.997
417184000	-121.829
417184100	-149.295
417184200	-123.052
417184300	-140.687
417184400	-123.508
417184500	-163.094
417184600	-121.567
417184700	-146.236
417184800	-123.245
417184900	-140.182
417185000	-124.016
417185100	-142.392
417185200	-123.129
417185300	-151.27
417185400	-123.278
417185500	-143.748
417185600	-122.626
417185700	-144.812
417185800	-124.322
417185900	-139.536
417186000	-121.808
417186100	-155.181
417186200	-125.979
417186300	-152.762
417186400	-123.248
417186500	-137.88
417186600	-123.036
417186700	-145.539
417186800	-123.252
417186900	-147.228
417187000	-120.476
417187100	-153.131
417187200	-124.201
417187300	-138.888
417187400	-123.219
417187500	-144.438
417187600	-125.054
417187700	-150.775
417187800	-122.715
417187900	-136.119
417188000	-122.181
417188100	-151.564
417188200	-124.528
417188300	-144.37
417188400	-121.272
417188500	-141.811
417188600	-121.906
417188700	-146.461
417188800	-124.21
417188900	-134.891
417189000	-122.776
417189100	-151.569
417189200	-127.403
417189300	-149.445
417189400	-123.797
417189500	-149.254
417189600	-122.147
417189700	-141.878
417189800	-123.739
417189900	-147.467
417190000	-123.537
417190100	-154.81
417190200	-122.592
417190300	-141.75
417190400	-125.053
417190500	-157.852
417190600	-121.555
417190700	-167.875
417190800	-124.128
417190900	-139.753
417191000	-123.961
417191100	-142.63
417191200	-124.365
417191300	-143.242
417191400	-120.409
417191500	-154.254
417191600	-127.766
417191700	-144.677
417191800	-123.879
417191900	-138.904
417192000	-120.932
417192100	-145.263
417192200	-121.958
417192300	-155.22
417192400	-124.349
417192500	-138.809
417192600	-125.661
417192700	-136.675
417192800	-123.696
417192900	-140.212
417193000	-124.492
417193100	-144.852
417193200	-123.595
417193300	-146.003
417193400	-124.318
417193500	-143.183
417193600	-126.393
417193700	-143.035
417193800	-124.936
417193900	-143.237
417194000	-121.621
417194100	-144.391
417194200	-125.541
417194300	-150.41
417194400	-125.849
417194500	-156.298
417194600	-124.044
417194700	-144.289
417194800	-123.475
417194900	-142.99
417195000	-122.173
417195100	-158.987
417195200	-123.004
417195300	-148.389
417195400	-126.781
417195500	-138.782
417195600	-124.612
417195700	-143.864
417195800	-123.828
417195900	-144.035
417196000	-124.078
417196100	-152.984
417196200	-124.714
417196300	-146.666
417196400	-125.417
417196500	-141.752
417196600	-125.045
417196700	-143.358
417196800	-127.331
417196900	-151.28
417197000	-123.201
417197100	-141.249
417197200	-123.915
417197300	-147.439
417197400	-126.053
417197500	-140.255
417197600	-125.574
417197700	-135.524
417197800	-122.922
417197900	-156.549
417198000	-124.135
417198100	-156.982
417198200	-122.713
417198300	-139.119
417198400	-122.373
417198500	-158.445
417198600	-122.48
417198700	-141.436
417198800	-121.801
417198900	-141.36
417199000	-123.617
417199100	-144.139
417199200	-125.127
417199300	-152.942
417199400	-124.862
417199500	-146.289
417199600	-120.291
417199700	-154.912
417199800	-122.038
417199900	-146.627
417200000	-122.903
417200100	-140.413
417200200	-124.241
417200300	-151.069
417200400	-122.562
417200500	-153.096
417200600	-120.97
417200700	-130.681
417200800	-123.794
417200900	-140.852
417201000	-124.177
417201100	-146.555
417201200	-127.8
417201300	-142.774
417201400	-121.273
417201500	-151.646
417201600	-121.048
417201700	-138.37
417201800	-124.743
417201900	-144.168
417202000	-123.458
417202100	-142.705
417202200	-120.482
417202300	-149.971
417202400	-123.448
417202500	-138.886
417202600	-121.331
417202700	-136.533
417202800	-124.019
417202900	-142.865
417203000	-123.195
417203100	-144.105
417203200	-122.423
417203300	-139.044
417203400	-122.978
417203500	-143.587
417203600	-123.072
417203700	-141.64
417203800	-125.147
417203900	-154.96
417204000	-126.426
417204100	-146.805
417204200	-124.82
417204300	-154.303
417204400	-124.424
417204500	-152.211
417204600	-124.889
417204700	-152.841
417204800	-123.406
417204900	-146.507
417205000	-124.667
417205100	-138.908
417205200	-123.09
417205300	-146.546
417205400	-118.706
417205500	-143.147
417205600	-124.487
417205700	-139.308
417205800	-123.011
417205900	-148.326
417206000	-121.498
417206100	-139.816
417206200	-125.49
417206300	-146.713
417206400	-125.289
417206500	-138.282
417206600	-120.707
417206700	-136.852
417206800	-124.78
417206900	-140.306
417207000	-123.58
417207100	-146.031
417207200	-123.668
417207300	-139.018
417207400	-124.162
417207500	-140.005
417207600	-126.151
417207700	-143.578
417207800	-124.749
417207900	-141.969
417208000	-124.048
417208100	-141.151
417208200	-125.042
417208300	-142.02
417208400	-125.596
417208500	-150.444
417208600	-124.624
417208700	-136.577
417208800	-122.029
417208900	-144.122
417209000	-125.039
417209100	-140.865
417209200	-125.018
417209300	-148.945
417209400	-121.903
417209500	-148.705
417209600	-121.816
417209700	-142.702
417209800	-126.046
417209900	-162.339
417210000	-126.045
417210100	-142.186
417210200	-125.86
417210300	-135.359
417210400	-122.843
417210500	-148.192
417210600	-124.338
417210700	-141.016
417210800	-123.839
417210900	-140.585
417211000	-122.749
417211100	-144.161
417211200	-122.978
417211300	-147.904
417211400	-122.5
417211500	-141.251
417211600	-124.108
417211700	-144.759
417211800	-123.286
417211900	-159.128
417212000	-123.484
417212100	-150.742
417212200	-123.645
417212300	-139.957
417212400	-122.698
417212500	-146.277
417212600	-125.84
417212700	-142.121
417212800	-124.199
417212900	-141.317
417213000	-123.12
417213100	-146.892
417213200	-125.273
417213300	-142.841
417213400	-122.21
417213500	-145.482
417213600	-124.153
417213700	-146.913
417213800	-121.615
417213900	-138.964
417214000	-123.011
417214100	-153.382
417214200	-124.668
417214300	-139.615
417214400	-123.52
417214500	-140.973
417214600	-125.862
417214700	-142.271
417214800	-124.431
417214900	-144.475
417215000	-122.429
417215100	-146.869
417215200	-123.731
417215300	-147.12
417215400	-122.406
417215500	-144.167
417215600	-122.95
417215700	-142.587
417215800	-122.95
417215900	-147.242
417216000	-120.514
417216100	-139.389
417216200	-121.649
417216300	-147.534
417216400	-123.04
417216500	-141.36
417216600	-124.182
417216700	-138.045
417216800	-122.343
417216900	-135.741
417217000	-120.834
417217100	-141.189
417217200	-121.92
417217300	-148.696
417217400	-122.236
417217500	-140.509
417217600	-122.588
417217700	-152.067
417217800	-121.448
417217900	-148.873
417218000	-124.346
417218100	-142.761
417218200	-124.385
417218300	-156.089
417218400	-121.783
417218500	-145.982
417218600	-126.067
417218700	-138.869
417218800	-123.474
417218900	-137.08
417219000	-123.68
417219100	-155.165
417219200	-125.41
417219300	-151.191
417219400	-124.65
417219500	-154.646
417219600	-123.806
417219700	-150.457
417219800	-123.803
417219900	-147.049
417220000	-124.393
417220100	-138.403
417220200	-124.405
417220300	-157.385
417220400	-122.829
417220500	-143.75
417220600	-122.422
417220700	-140.714
417220800	-125.019
417220900	-140.015
417221000	-124.25
417221100	-139.725
417221200	-124.447
417221300	-140.564
417221400	-124.052
417221500	-145.775
417221600	-122.503
417221700	-149.956
417221800	-123.425
417221900	-146.272
417222000	-124.329
417222100	-142.485
417222200	-124.742
417222300	-142.89
417222400	-124.411
417222500	-156.7
417222600	-123.519
417222700	-143.995
417222800	-124.056
417222900	-139.242
417223000	-121.414
417223100	-147.867
417223200	-124.184
417223300	-148.52
417223400	-125.887
417223500	-142.257
417223600	-123.576
417223700	-155.441
417223800	-122.996
417223900	-144.194
417224000	-123.451
417224100	-143.464
417224200	-121.17
417224300	-140.112
417224400	-124.486
417224500	-140.904
417224600	-120.285
417224700	-155.995
417224800	-122.231
417224900	-151.078
417225000	-123.583
417225100	-150.562
417225200	-124.206
417225300	-140.395
417225400	-123.474
417225500	-149.385
417225600	-122.918
417225700	-141.031
417225800	-124.091
417225900	-144.571
417226000	-124.089
417226100	-149.18
417226200	-122.099
417226300	-149.666
417226400	-124.988
417226500	-138.739
417226600	-122.971
417226700	-146.24
417226800	-122.216
417226900	-147.883
417227000	-122.404
417227100	-141.234
417227200	-124.313
417227300	-141.523
417227400	-122.273
417227500	-144.946
417227600	-124.587
417227700	-143.855
417227800	-121.664
417227900	-144.852
417228000	-123.5
417228100	-141.369
417228200	-122.903
417228300	-137.391
417228400	-121.889
417228500	-151.974
417228600	-122.478
417228700	-153.26
417228800	-123.93
417228900	-138.397
417229000	-123.17
417229100	-139.935
417229200	-123.693
417229300	-148.125
417229400	-123.76
417229500	-136.762
417229600	-124.38
417229700	-144.265
417229800	-122.094
417229900	-143.6
417230000	-123.289
417230100	-146.125
417230200	-123.701
417230300	-145.831
417230400	-124.079
417230500	-148.373
417230600	-125.689
417230700	-149.96
417230800	-127.119
417230900	-140.659
417231000	-123.005
417231100	-151.011
417231200	-125.367
417231300	-167.207
417231400	-122.884
417231500	-151.188
417231600	-125.984
417231700	-138.061
417231800	-121.67
417231900	-139.712
417232000	-123.18
417232100	-135.186
417232200	-126.413
417232300	-141.842
417232400	-124.312
417232500	-146.297
417232600	-124.889
417232700	-135.539
417232800	-123.684
417232900	-164.127
417233000	-121.894
417233100	-153.001
417233200	-124.081
417233300	-137.429
417233400	-123.716
417233500	-146.146
417233600	-124.856
417233700	-150.314
417233800	-124.535
417233900	-140.192
417234000	-123.297
417234100	-135.345
417234200	-124.352
417234300	-145.083
417234400	-124.267
417234500	-138.865
417234600	-124.174
417234700	-152.791
417234800	-122.088
417234900	-147.547
417235000	-126.383
417235100	-141.414
417235200	-121.351
417235300	-147.11
417235400	-123.58
417235500	-144.057
417235600	-124.261
417235700	-147.32
417235800	-121.573
417235900	-138.254
417236000	-124.304
417236100	-145.524
417236200	-124.303
417236300	-143.39
417236400	-125.837
417236500	-138.263
417236600	-121.774
417236700	-140.126
417236800	-123.859
417236900	-141.33
417237000	-124.311
417237100	-152.049
417237200	-123.282
417237300	-146.004
417237400	-123.9
417237500	-142.667
417237600	-124.69
417237700	-153.791
417237800	-124.72
417237900	-145.085
417238000	-123.788
417238100	-134.601
417238200	-123.694
417238300	-151.203
417238400	-123.837
417238500	-158.83
417238600	-120.346
417238700	-149.435
417238800	-122.73
417238900	-143.556
417239000	-121.901
417239100	-150.236
417239200	-124.449
417239300	-142.828
417239400	-121.979
417239500	-137.665
417239600	-123.151
417239700	-143.423
417239800	-122.256
417239900	-144.747
417240000	-123.393
417240100	-150.149
417240200	-122.581
417240300	-140.299
417240400	-124.554
417240500	-142.486
417240600	-124.862
417240700	-140.517
417240800	-121.8
417240900	-145.499
417241000	-124.643
417241100	-141.839
417241200	-124.643
417241300	-142.695
417241400	-124.283
417241500	-150.162
417241600	-123.354
417241700	-149.729
417241800	-123.011
417241900	-151.628
417242000	-123.519
417242100	-148.717
417242200	-123.488
417242300	-138.658
417242400	-121.143
417242500	-137.511
417242600	-123.266
417242700	-142.308
417242800	-123.31
417242900	-151.095
417243000	-125.149
417243100	-148.272
417243200	-120.631
417243300	-140.748
417243400	-123.568
417243500	-144.987
417243600	-122.568
417243700	-161.194
417243800	-124.767
417243900	-131.552
417244000	-122.305
417244100	-137.566
417244200	-125.716
417244300	-147.439
417244400	-122.703
417244500	-146.766
417244600	-122.703
417244700	-142.337
417244800	-121.731
417244900	-138.83
417245000	-123.912
417245100	-142.085
417245200	-125.65
417245300	-147.609
417245400	-124.814
417245500	-154.183
417245600	-123.041
417245700	-155.4
417245800	-124.095
417245900	-143.817
417246000	-121.459
417246100	-150.006
417246200	-123.532
417246300	-156.067
417246400	-123.532
417246500	-149.794
417246600	-123.115
417246700	-142.219
417246800	-126.229
417246900	-144.384
417247000	-121.845
417247100	-155.069
417247200	-122.294
417247300	-138.084
417247400	-122.891
417247500	-141.932
417247600	-121.123
417247700	-141.468
417247800	-122.717
417247900	-145.087
417248000	-122.72
417248100	-139.701
417248200	-123.552
417248300	-155.489
417248400	-123.558
417248500	-136.679
417248600	-123.516
417248700	-139.157
417248800	-126.034
417248900	-141.903
417249000	-125.348
417249100	-141.662
417249200	-125.346
417249300	-141.654
417249400	-122.407
417249500	-140.413
417249600	-124.509
417249700	-140.89
417249800	-123.103
[truncated: 18,002 more rows]
