# Supplementary material for: Passive frequency comb generation at radiofrequency for ranging applications
Source: Nat Commun. 2024 Apr 2;15:2844. doi: 10.1038/s41467-024-46940-2 (PMC10987526; doi:10.1038/s41467-024-46940-2)
Supplement: Supplementary file 5 — Source Data [file 41467_2024_46940_MOESM5_ESM.zip › Figure3_Data/836_10MHz_-11_10dBm.xlsx]

## Sheet: Sheet1
frequency (Hz)	power (dBm)
417050000	-122.183
417050100	-144.411
417050200	-124.002
417050300	-145.235
417050400	-123.117
417050500	-141.208
417050600	-123.204
417050700	-146.424
417050800	-125.537
417050900	-139.198
417051000	-124.857
417051100	-144.911
417051200	-124.225
417051300	-144.732
417051400	-124.919
417051500	-146.476
417051600	-123.207
417051700	-151.468
417051800	-126.666
417051900	-140.394
417052000	-123.097
417052100	-157.875
417052200	-127.825
417052300	-161.586
417052400	-125.248
417052500	-140.715
417052600	-124.989
417052700	-142.964
417052800	-125.862
417052900	-156.351
417053000	-122.796
417053100	-140.846
417053200	-124.769
417053300	-143.436
417053400	-125.038
417053500	-151.907
417053600	-125.241
417053700	-145.626
417053800	-125.875
417053900	-144.437
417054000	-123.933
417054100	-148.958
417054200	-123.677
417054300	-138.736
417054400	-122.778
417054500	-147.475
417054600	-122.327
417054700	-146.191
417054800	-123.631
417054900	-141.523
417055000	-125.978
417055100	-143.213
417055200	-124.45
417055300	-146.941
417055400	-124.046
417055500	-145.557
417055600	-120.303
417055700	-136.614
417055800	-123.258
417055900	-136.992
417056000	-123.528
417056100	-139.548
417056200	-123.807
417056300	-137.012
417056400	-125.132
417056500	-147.724
417056600	-126.417
417056700	-142.661
417056800	-121.211
417056900	-146.16
417057000	-122.223
417057100	-145.571
417057200	-123.905
417057300	-143.026
417057400	-123.305
417057500	-142.572
417057600	-125.775
417057700	-138.616
417057800	-122.787
417057900	-144.337
417058000	-123.266
417058100	-147.217
417058200	-124.573
417058300	-146.291
417058400	-123.634
417058500	-145.131
417058600	-123.249
417058700	-143.657
417058800	-122.743
417058900	-153.4
417059000	-119.9
417059100	-142.079
417059200	-122.538
417059300	-147.883
417059400	-124.114
417059500	-142.88
417059600	-123.169
417059700	-143.191
417059800	-125.313
417059900	-158.146
417060000	-125.516
417060100	-144.579
417060200	-121.721
417060300	-142.104
417060400	-123.674
417060500	-132.807
417060600	-125.372
417060700	-150.195
417060800	-124.484
417060900	-157.301
417061000	-121.089
417061100	-140.972
417061200	-122.977
417061300	-153.208
417061400	-125.875
417061500	-141.273
417061600	-122.665
417061700	-151.608
417061800	-123.16
417061900	-146.762
417062000	-126.448
417062100	-144.726
417062200	-125.65
417062300	-143.053
417062400	-124.972
417062500	-146.201
417062600	-125.884
417062700	-141.021
417062800	-126.881
417062900	-145.786
417063000	-124.302
417063100	-147.459
417063200	-122.412
417063300	-135.498
417063400	-124.944
417063500	-156.185
417063600	-126.38
417063700	-148.309
417063800	-123.732
417063900	-147.734
417064000	-123.683
417064100	-151.051
417064200	-122.717
417064300	-150.325
417064400	-124.693
417064500	-145.003
417064600	-123.63
417064700	-147.872
417064800	-126.398
417064900	-145.816
417065000	-123.698
417065100	-155.264
417065200	-123.611
417065300	-149.813
417065400	-122.898
417065500	-138.839
417065600	-124.873
417065700	-147.271
417065800	-124.756
417065900	-139.722
417066000	-123.827
417066100	-141.126
417066200	-123.297
417066300	-145.172
417066400	-126.409
417066500	-144.376
417066600	-122.843
417066700	-144.794
417066800	-122.671
417066900	-147.163
417067000	-122.675
417067100	-145.8
417067200	-124.942
417067300	-145.736
417067400	-124.76
417067500	-143.474
417067600	-125.435
417067700	-147.503
417067800	-124.222
417067900	-146.171
417068000	-124.918
417068100	-153.961
417068200	-124.905
417068300	-140.099
417068400	-127.351
417068500	-141.002
417068600	-122.317
417068700	-154.397
417068800	-125.011
417068900	-141.99
417069000	-124.895
417069100	-139.068
417069200	-124.346
417069300	-150.667
417069400	-123.363
417069500	-148.126
417069600	-124.805
417069700	-141.549
417069800	-124.568
417069900	-141.884
417070000	-124.236
417070100	-148.077
417070200	-125.815
417070300	-153.12
417070400	-123.505
417070500	-150.816
417070600	-124.859
417070700	-148.899
417070800	-124.101
417070900	-153.631
417071000	-124.626
417071100	-145.518
417071200	-124.815
417071300	-139.608
417071400	-121.026
417071500	-146.272
417071600	-124.606
417071700	-135.993
417071800	-123.969
417071900	-147.295
417072000	-122.903
417072100	-144.104
417072200	-124.405
417072300	-144.57
417072400	-122.036
417072500	-151.276
417072600	-122.808
417072700	-140.258
417072800	-122.673
417072900	-136.922
417073000	-125.887
417073100	-146.904
417073200	-123.749
417073300	-139.288
417073400	-123.749
417073500	-153.317
417073600	-122.987
417073700	-135.229
417073800	-125.894
417073900	-157.303
417074000	-124.35
417074100	-148.47
417074200	-125.429
417074300	-150.137
417074400	-124.685
417074500	-143.073
417074600	-122.635
417074700	-149.105
417074800	-122.321
417074900	-147.395
417075000	-124.727
417075100	-160.984
417075200	-125.403
417075300	-148.229
417075400	-126.652
417075500	-141.387
417075600	-122.332
417075700	-133.478
417075800	-124.293
417075900	-142.734
417076000	-123.52
417076100	-147.278
417076200	-124.995
417076300	-142.497
417076400	-125.008
417076500	-142.567
417076600	-124.724
417076700	-141.603
417076800	-121.06
417076900	-155.609
417077000	-124.896
417077100	-144.825
417077200	-126.182
417077300	-138.379
417077400	-122.366
417077500	-140.108
417077600	-123.33
417077700	-139.402
417077800	-123.89
417077900	-139.925
417078000	-124.843
417078100	-142.219
417078200	-125.165
417078300	-142.128
417078400	-126.192
417078500	-144.464
417078600	-120.878
417078700	-147.662
417078800	-124.98
417078900	-144.626
417079000	-125.071
417079100	-159.689
417079200	-123.691
417079300	-138.047
417079400	-125.022
417079500	-140.51
417079600	-124.238
417079700	-154.093
417079800	-124.737
417079900	-150.221
417080000	-125.055
417080100	-147.813
417080200	-125.773
417080300	-134.727
417080400	-124.951
417080500	-138.719
417080600	-123.174
417080700	-146.091
417080800	-123.497
417080900	-141.663
417081000	-124.466
417081100	-145.894
417081200	-125.001
417081300	-149.116
417081400	-126.04
417081500	-153.998
417081600	-121.28
417081700	-140.108
417081800	-124.197
417081900	-147.57
417082000	-125.576
417082100	-143.319
417082200	-121.747
417082300	-142.403
417082400	-121.386
417082500	-143.775
417082600	-121.105
417082700	-139.958
417082800	-123.838
417082900	-147.163
417083000	-122.434
417083100	-144.725
417083200	-123.432
417083300	-157.557
417083400	-125.081
417083500	-151.769
417083600	-125.259
417083700	-159.722
417083800	-119.831
417083900	-145.271
417084000	-122.505
417084100	-143.94
417084200	-125.309
417084300	-148.147
417084400	-126.127
417084500	-147.442
417084600	-125.538
417084700	-141.105
417084800	-124.961
417084900	-145.222
417085000	-123.563
417085100	-149.407
417085200	-124.587
417085300	-155.869
417085400	-122.717
417085500	-148.949
417085600	-123.419
417085700	-141.665
417085800	-125.231
417085900	-151.864
417086000	-124.925
417086100	-153.963
417086200	-122.183
417086300	-144.127
417086400	-123.65
417086500	-159.106
417086600	-121.668
417086700	-146.876
417086800	-126.305
417086900	-139.009
417087000	-124.76
417087100	-145.989
417087200	-125.697
417087300	-146.5
417087400	-123.488
417087500	-139.75
417087600	-122.377
417087700	-151.261
417087800	-123.427
417087900	-143.205
417088000	-122.29
417088100	-142.876
417088200	-125.442
417088300	-136.222
417088400	-124.634
417088500	-151.623
417088600	-122.045
417088700	-140.946
417088800	-121.782
417088900	-144.239
417089000	-123.039
417089100	-147.048
417089200	-125.004
417089300	-136.034
417089400	-123.132
417089500	-143.198
417089600	-124.178
417089700	-138.948
417089800	-124.856
417089900	-147.42
417090000	-124.806
417090100	-142.077
417090200	-125.032
417090300	-151.945
417090400	-125.309
417090500	-149.934
417090600	-122.691
417090700	-148.313
417090800	-124.64
417090900	-150.677
417091000	-123.242
417091100	-145.618
417091200	-124.523
417091300	-145.709
417091400	-121.896
417091500	-148.299
417091600	-122.529
417091700	-144.19
417091800	-122.038
417091900	-137.144
417092000	-122.116
417092100	-155.188
417092200	-125.184
417092300	-145.342
417092400	-127.161
417092500	-142.217
417092600	-127.114
417092700	-145.927
417092800	-123.715
417092900	-141.562
417093000	-123.752
417093100	-140.134
417093200	-122.48
417093300	-146.538
417093400	-125.703
417093500	-150.296
417093600	-126.677
417093700	-143.954
417093800	-121.829
417093900	-147.495
417094000	-122.583
417094100	-143.883
417094200	-126.064
417094300	-151.735
417094400	-123.682
417094500	-143.887
417094600	-122.573
417094700	-143.049
417094800	-123.378
417094900	-135.61
417095000	-123.688
417095100	-149.261
417095200	-123.511
417095300	-141.713
417095400	-124.4
417095500	-147.072
417095600	-124.482
417095700	-140.83
417095800	-124.656
417095900	-146.317
417096000	-127.327
417096100	-142.952
417096200	-121.926
417096300	-138.188
417096400	-122.914
417096500	-146.496
417096600	-122.301
417096700	-150.373
417096800	-123.963
417096900	-140.463
417097000	-126.586
417097100	-138.913
417097200	-124.925
417097300	-145.89
417097400	-123.788
417097500	-145.972
417097600	-123.366
417097700	-147.104
417097800	-121.952
417097900	-138.734
417098000	-125.573
417098100	-145.001
417098200	-123.141
417098300	-143.61
417098400	-126.269
417098500	-149.195
417098600	-127.208
417098700	-160.395
417098800	-121.993
417098900	-143.195
417099000	-124.01
417099100	-133.546
417099200	-124.291
417099300	-148.461
417099400	-125.822
417099500	-146.705
417099600	-124.134
417099700	-142.02
417099800	-123.183
417099900	-138.683
417100000	-125.415
417100100	-137.823
417100200	-123.16
417100300	-147.232
417100400	-122.744
417100500	-134.177
417100600	-123.636
417100700	-147.627
417100800	-123.274
417100900	-147.345
417101000	-122.94
417101100	-141.784
417101200	-126.915
417101300	-147.591
417101400	-123.718
417101500	-167.179
417101600	-121.92
417101700	-150.289
417101800	-122.635
417101900	-146.33
417102000	-124.228
417102100	-145.355
417102200	-123.165
417102300	-155.199
417102400	-127.419
417102500	-145.995
417102600	-122.152
417102700	-143.067
417102800	-122.359
417102900	-141.394
417103000	-126.182
417103100	-162.52
417103200	-124.446
417103300	-143.519
417103400	-123.734
417103500	-147.104
417103600	-124.159
417103700	-137.516
417103800	-121.999
417103900	-143.848
417104000	-122.05
417104100	-136.753
417104200	-121.802
417104300	-141.704
417104400	-123.113
417104500	-155.82
417104600	-127.433
417104700	-143.898
417104800	-124.975
417104900	-142.469
417105000	-123.688
417105100	-148.843
417105200	-125.64
417105300	-142.769
417105400	-122.955
417105500	-151.874
417105600	-123.349
417105700	-158.011
417105800	-126.987
417105900	-138.872
417106000	-123.521
417106100	-144.098
417106200	-125.595
417106300	-157.228
417106400	-124.577
417106500	-146.338
417106600	-125.627
417106700	-147.233
417106800	-122.94
417106900	-145.747
417107000	-121.61
417107100	-138.838
417107200	-123.56
417107300	-141.138
417107400	-125.152
417107500	-152.287
417107600	-122.882
417107700	-141.765
417107800	-122.965
417107900	-141.789
417108000	-123.498
417108100	-156.333
417108200	-123.081
417108300	-147.008
417108400	-123.199
417108500	-145.869
417108600	-124.312
417108700	-142.031
417108800	-123.132
417108900	-151.501
417109000	-124.651
417109100	-146.686
417109200	-124.567
417109300	-131.726
417109400	-124.662
417109500	-139.652
417109600	-122.674
417109700	-139.322
417109800	-124.462
417109900	-134.194
417110000	-124.268
417110100	-139.093
417110200	-125.489
417110300	-142.447
417110400	-123.425
417110500	-141.343
417110600	-125.3
417110700	-143.639
417110800	-124.483
417110900	-152.834
417111000	-124.866
417111100	-142.104
417111200	-125.944
417111300	-147.49
417111400	-128.04
417111500	-139.63
417111600	-124.689
417111700	-138.341
417111800	-125.28
417111900	-144.392
417112000	-123.432
417112100	-140.845
417112200	-123.608
417112300	-153.102
417112400	-123.052
417112500	-156.019
417112600	-122.7
417112700	-153.747
417112800	-122.616
417112900	-145.159
417113000	-123.512
417113100	-142.436
417113200	-124.366
417113300	-152.822
417113400	-123.553
417113500	-150.692
417113600	-125.696
417113700	-147.654
417113800	-122.28
417113900	-160.014
417114000	-124.25
417114100	-142.11
417114200	-124.628
417114300	-145.263
417114400	-124.852
417114500	-149.937
417114600	-121.829
417114700	-154.28
417114800	-124.526
417114900	-159.292
417115000	-124.472
417115100	-141.196
417115200	-122.598
417115300	-148.352
417115400	-121.119
417115500	-140.394
417115600	-124.149
417115700	-138.935
417115800	-122.52
417115900	-150.658
417116000	-124.527
417116100	-157.78
417116200	-124.982
417116300	-145.257
417116400	-122.708
417116500	-146.131
417116600	-124.764
417116700	-143.161
417116800	-124.744
417116900	-141.787
417117000	-123.971
417117100	-151.928
417117200	-122.73
417117300	-135.721
417117400	-123.297
417117500	-137.383
417117600	-125.203
417117700	-140.316
417117800	-122.232
417117900	-146.62
417118000	-123.483
417118100	-139.684
417118200	-125.922
417118300	-142.115
417118400	-121.738
417118500	-156.621
417118600	-121.241
417118700	-161.925
417118800	-122.938
417118900	-140.636
417119000	-123.852
417119100	-151.149
417119200	-122.54
417119300	-148.111
417119400	-123.069
417119500	-144.546
417119600	-122.189
417119700	-140.977
417119800	-124.703
417119900	-145.786
417120000	-124.665
417120100	-140.713
417120200	-127.166
417120300	-141.441
417120400	-123.641
417120500	-142.394
417120600	-124.831
417120700	-146.772
417120800	-125.896
417120900	-147.435
417121000	-126.292
417121100	-155.878
417121200	-127.206
417121300	-151.753
417121400	-122.059
417121500	-143.873
417121600	-124.971
417121700	-136.475
417121800	-125.313
417121900	-143.243
417122000	-124.503
417122100	-137.732
417122200	-123.708
417122300	-139.71
417122400	-127.297
417122500	-142.641
417122600	-121.388
417122700	-145.511
417122800	-124.939
417122900	-149.213
417123000	-125.897
417123100	-140.59
417123200	-120.868
417123300	-143.348
417123400	-120.038
417123500	-145.992
417123600	-125.304
417123700	-148.031
417123800	-124.529
417123900	-142.559
417124000	-123.222
417124100	-145.092
417124200	-124.978
417124300	-150.828
417124400	-125.91
417124500	-146.061
417124600	-124.892
417124700	-145.508
417124800	-122.227
417124900	-155.568
417125000	-122.182
417125100	-159.086
417125200	-122.657
417125300	-138.933
417125400	-122.453
417125500	-146.437
417125600	-122.459
417125700	-144.637
417125800	-123.858
417125900	-145.547
417126000	-126
417126100	-144.67
417126200	-121.862
417126300	-147.035
417126400	-123.97
417126500	-153.737
417126600	-123.052
417126700	-147.012
417126800	-123.389
417126900	-153.308
417127000	-124.492
417127100	-143.497
417127200	-125.726
417127300	-153.642
417127400	-125.33
417127500	-146.719
417127600	-124.473
417127700	-155.145
417127800	-125.358
417127900	-154.414
417128000	-124.726
417128100	-153.37
417128200	-120.278
417128300	-144.848
417128400	-123.527
417128500	-151.344
417128600	-123.3
417128700	-147.348
417128800	-122.934
417128900	-144.313
417129000	-122.902
417129100	-144.376
417129200	-123.143
417129300	-151.831
417129400	-125.433
417129500	-147.437
417129600	-124.381
417129700	-149.482
417129800	-125.248
417129900	-148.604
417130000	-123.876
417130100	-155.162
417130200	-124.12
417130300	-152.886
417130400	-125.266
417130500	-139.71
417130600	-124.601
417130700	-151.401
417130800	-126.341
417130900	-148.031
417131000	-124.341
417131100	-155.82
417131200	-122.778
417131300	-148.687
417131400	-120.823
417131500	-145.539
417131600	-121.755
417131700	-154.331
417131800	-124.672
417131900	-149.961
417132000	-123.101
417132100	-144.301
417132200	-124.517
417132300	-142.647
417132400	-126.701
417132500	-148.545
417132600	-122.175
417132700	-158.385
417132800	-124.131
417132900	-155.32
417133000	-123.773
417133100	-145.937
417133200	-123.682
417133300	-153.057
417133400	-125.366
417133500	-148.237
417133600	-123.932
417133700	-155.411
417133800	-122.814
417133900	-141.719
417134000	-126.628
417134100	-141.317
417134200	-126.452
417134300	-154.581
417134400	-122.451
417134500	-135.882
417134600	-124.456
417134700	-141.953
417134800	-124.737
417134900	-148.554
417135000	-123.097
417135100	-145.804
417135200	-122.951
417135300	-148.854
417135400	-124.229
417135500	-144.655
417135600	-122.864
417135700	-142.643
417135800	-122.124
417135900	-147.248
417136000	-125.058
417136100	-147.53
417136200	-123.744
417136300	-171.279
417136400	-124.145
417136500	-144.589
417136600	-125.21
417136700	-141.024
417136800	-122.682
417136900	-153.11
417137000	-120.05
417137100	-132.846
417137200	-123.774
417137300	-135.914
417137400	-124.694
417137500	-146.119
417137600	-125.882
417137700	-146.079
417137800	-122.634
417137900	-141.773
417138000	-122.12
417138100	-150.07
417138200	-123.449
417138300	-142.352
417138400	-125.029
417138500	-143.473
417138600	-121.236
417138700	-143.825
417138800	-123.515
417138900	-136.51
417139000	-123.908
417139100	-137.406
417139200	-122.617
417139300	-142.654
417139400	-123.712
417139500	-142.732
417139600	-126.256
417139700	-154.957
417139800	-122.256
417139900	-142.159
417140000	-121.577
417140100	-144.895
417140200	-125.69
417140300	-135.876
417140400	-125.666
417140500	-141.248
417140600	-123.951
417140700	-159.934
417140800	-123.162
417140900	-148.802
417141000	-124.263
417141100	-141.244
417141200	-124.566
417141300	-139.098
417141400	-121.641
417141500	-147.516
417141600	-125.32
417141700	-139.8
417141800	-125.006
417141900	-142.29
417142000	-123.482
417142100	-155.158
417142200	-126.888
417142300	-150.98
417142400	-123.538
417142500	-145.418
417142600	-121.914
417142700	-147.678
417142800	-124.661
417142900	-142.149
417143000	-124.248
417143100	-139.748
417143200	-124.437
417143300	-146.137
417143400	-120.727
417143500	-156.41
417143600	-124.417
417143700	-140.658
417143800	-125.262
417143900	-141.29
417144000	-126.324
417144100	-137.642
417144200	-123.908
417144300	-151.46
417144400	-125.871
417144500	-146.035
417144600	-121.724
417144700	-139.998
417144800	-122.652
417144900	-140.514
417145000	-125.779
417145100	-140.782
417145200	-120.618
417145300	-144.391
417145400	-125.494
417145500	-145.607
417145600	-125.046
417145700	-146.465
417145800	-123.273
417145900	-158.261
417146000	-124.381
417146100	-143.4
417146200	-122.774
417146300	-140.068
417146400	-123.457
417146500	-141.108
417146600	-121.866
417146700	-142.555
417146800	-125.657
417146900	-146.723
417147000	-122.667
417147100	-152.512
417147200	-123.829
417147300	-142.274
417147400	-124.916
417147500	-148.383
417147600	-123.118
417147700	-152.803
417147800	-122.731
417147900	-139.908
417148000	-123.344
417148100	-146.86
417148200	-124.918
417148300	-141.965
417148400	-126.691
417148500	-140.848
417148600	-121.838
417148700	-152.133
417148800	-126.085
417148900	-144.672
417149000	-121.866
417149100	-143.528
417149200	-125.688
417149300	-143.146
417149400	-122.343
417149500	-138.567
417149600	-123.762
417149700	-146.922
417149800	-122.393
417149900	-150.317
417150000	-123.743
417150100	-141.661
417150200	-124.103
417150300	-138.819
417150400	-122.067
417150500	-141.5
417150600	-125.739
417150700	-150.256
417150800	-123.553
417150900	-149.037
417151000	-125.557
417151100	-141.569
417151200	-123.534
417151300	-142.054
417151400	-123.253
417151500	-146.219
417151600	-123.691
417151700	-144.065
417151800	-123.89
417151900	-136.351
417152000	-123.011
417152100	-143.06
417152200	-124.924
417152300	-142.668
417152400	-122.553
417152500	-137.777
417152600	-122.569
417152700	-145.563
417152800	-124.405
417152900	-149.034
417153000	-124.419
417153100	-155.477
417153200	-123.989
417153300	-143.171
417153400	-123.817
417153500	-149.665
417153600	-122.711
417153700	-156
417153800	-123.482
417153900	-142.043
417154000	-122.735
417154100	-143.159
417154200	-121.827
417154300	-154.943
417154400	-124.38
417154500	-140.237
417154600	-120.469
417154700	-144.168
417154800	-123.368
417154900	-139.968
417155000	-126.877
417155100	-140.824
417155200	-125.093
417155300	-143.066
417155400	-127.385
417155500	-139.877
417155600	-120.374
417155700	-147.446
417155800	-125.468
417155900	-169.223
417156000	-124.633
417156100	-150.644
417156200	-125.825
417156300	-141.578
417156400	-124.534
417156500	-139.958
417156600	-122.532
417156700	-156.441
417156800	-122.106
417156900	-156.957
417157000	-127.459
417157100	-143.272
417157200	-123.155
417157300	-143.178
417157400	-124.57
417157500	-152.065
417157600	-124.72
417157700	-144.828
417157800	-125.131
417157900	-153.124
417158000	-122.251
417158100	-147.437
417158200	-123.78
417158300	-142.542
417158400	-120.825
417158500	-150.888
417158600	-125.006
417158700	-152.859
417158800	-122.359
417158900	-162.552
417159000	-123.329
417159100	-139.765
417159200	-123.83
417159300	-147.837
417159400	-122.358
417159500	-140.29
417159600	-122.712
417159700	-147.98
417159800	-122.988
417159900	-146.785
417160000	-123.148
417160100	-148.565
417160200	-124.157
417160300	-150.728
417160400	-121.685
417160500	-139.487
417160600	-123.217
417160700	-148.255
417160800	-126.275
417160900	-147.036
417161000	-127.256
417161100	-138.823
417161200	-124.95
417161300	-145.756
417161400	-122.265
417161500	-162.683
417161600	-125.998
417161700	-147.202
417161800	-125.786
417161900	-145.069
417162000	-123.54
417162100	-141.44
417162200	-120.098
417162300	-148.08
417162400	-125.572
417162500	-146.514
417162600	-122.717
417162700	-153.141
417162800	-124.49
417162900	-141.936
417163000	-122.637
417163100	-152.743
417163200	-123.428
417163300	-144.155
417163400	-125.289
417163500	-148.872
417163600	-122.403
417163700	-145.154
417163800	-124.651
417163900	-138.185
417164000	-124.117
417164100	-157.188
417164200	-123.857
417164300	-138.505
417164400	-126.539
417164500	-142.836
417164600	-123.607
417164700	-138.485
417164800	-122.712
417164900	-141.616
417165000	-122.712
417165100	-141.393
417165200	-122.152
417165300	-135.873
417165400	-124.945
417165500	-140.017
417165600	-124.196
417165700	-140.467
417165800	-122.934
417165900	-145.666
417166000	-124.278
417166100	-140.052
417166200	-123.513
417166300	-176.303
417166400	-125.364
417166500	-145.782
417166600	-125.405
417166700	-141.722
417166800	-122.58
417166900	-147.967
417167000	-122.812
417167100	-143.493
417167200	-124.918
417167300	-136.585
417167400	-122.205
417167500	-143.603
417167600	-121.744
417167700	-141.293
417167800	-123.034
417167900	-140.663
417168000	-122.722
417168100	-145.706
417168200	-121.803
417168300	-137.989
417168400	-125.102
417168500	-147.741
417168600	-123.926
417168700	-149.377
417168800	-125.351
417168900	-146.49
417169000	-122.809
417169100	-137.745
417169200	-123.118
417169300	-140.487
417169400	-127.249
417169500	-145.605
417169600	-125.937
417169700	-151.452
417169800	-122.323
417169900	-144.275
417170000	-123.404
417170100	-145.287
417170200	-119.177
417170300	-142.632
417170400	-123.904
417170500	-147.781
417170600	-125.223
417170700	-147.589
417170800	-122.223
417170900	-144.686
417171000	-123.916
417171100	-136.259
417171200	-126.12
417171300	-142.944
417171400	-127.526
417171500	-144.01
417171600	-123.451
417171700	-139.134
417171800	-122.817
417171900	-152.253
417172000	-126.187
417172100	-146.968
417172200	-123.658
417172300	-148.973
417172400	-126.113
417172500	-148.277
417172600	-123.131
417172700	-145.66
417172800	-127.635
417172900	-141.785
417173000	-122.889
417173100	-147.824
417173200	-121.71
417173300	-143.529
417173400	-125.124
417173500	-136.071
417173600	-123.708
417173700	-151.654
417173800	-125.261
417173900	-144.412
417174000	-123.587
417174100	-153.055
417174200	-123.118
417174300	-146.281
417174400	-124.503
417174500	-153.153
417174600	-127.05
417174700	-153.582
417174800	-124.324
417174900	-141.319
417175000	-124.749
417175100	-143.762
417175200	-122.09
417175300	-138.307
417175400	-123.382
417175500	-142.682
417175600	-120.61
417175700	-145.461
417175800	-122.203
417175900	-153.558
417176000	-124.824
417176100	-145.848
417176200	-120.64
417176300	-139.151
417176400	-123.9
417176500	-144.402
417176600	-123.352
417176700	-148.525
417176800	-125.441
417176900	-141.975
417177000	-124.83
417177100	-146.522
417177200	-124.543
417177300	-140.36
417177400	-123.552
417177500	-145.396
417177600	-125.449
417177700	-146.125
417177800	-123.392
417177900	-146.966
417178000	-123.937
417178100	-140.434
417178200	-126.012
417178300	-143.363
417178400	-126.052
417178500	-144.588
417178600	-124.591
417178700	-145.288
417178800	-124.297
417178900	-138.868
417179000	-125.104
417179100	-142.239
417179200	-121.837
417179300	-152.518
417179400	-123.078
417179500	-143.082
417179600	-120.746
417179700	-147.747
417179800	-121.325
417179900	-147.017
417180000	-124.782
417180100	-152.071
417180200	-125.267
417180300	-156.77
417180400	-123.459
417180500	-145.492
417180600	-124.877
417180700	-142.102
417180800	-126.786
417180900	-150.252
417181000	-123.234
417181100	-141.897
417181200	-124.468
417181300	-148.499
417181400	-124.583
417181500	-143.767
417181600	-122.898
417181700	-139.521
417181800	-123.871
417181900	-148.684
417182000	-126.313
417182100	-144.58
417182200	-125.149
417182300	-148.922
417182400	-121.964
417182500	-142.281
417182600	-126.196
417182700	-145.535
417182800	-124.133
417182900	-150.38
417183000	-123.192
417183100	-142.065
417183200	-120.794
417183300	-157.548
417183400	-124.611
417183500	-146.903
417183600	-123.75
417183700	-139.151
417183800	-124.2
417183900	-145.595
417184000	-124.3
417184100	-151.135
417184200	-125.065
417184300	-140.764
417184400	-124.35
417184500	-142.632
417184600	-122.263
417184700	-146.457
417184800	-123.32
417184900	-144.483
417185000	-125.093
417185100	-137.96
417185200	-125.779
417185300	-143.837
417185400	-125.837
417185500	-148.721
417185600	-124.001
417185700	-154.524
417185800	-123.605
417185900	-143.733
417186000	-126.058
417186100	-142.081
417186200	-123.944
417186300	-166.902
417186400	-124.972
417186500	-142.732
417186600	-124.767
417186700	-140.635
417186800	-122.819
417186900	-145.22
417187000	-122.521
417187100	-147.82
417187200	-121.128
417187300	-143.358
417187400	-124.093
417187500	-140.583
417187600	-124.419
417187700	-156.726
417187800	-122.682
417187900	-144.579
417188000	-124.08
417188100	-150.543
417188200	-123.69
417188300	-144.116
417188400	-121.55
417188500	-156.357
417188600	-122.245
417188700	-152.837
417188800	-123.885
417188900	-139.363
417189000	-125.779
417189100	-145.544
417189200	-122.715
417189300	-141.333
417189400	-122.809
417189500	-148.393
417189600	-123.041
417189700	-141.475
417189800	-124.065
417189900	-152.595
417190000	-125.244
417190100	-154.347
417190200	-122.047
417190300	-148.285
417190400	-124.135
417190500	-154.563
417190600	-124.529
417190700	-142.566
417190800	-124.103
417190900	-145.73
417191000	-122.823
417191100	-143.024
417191200	-123.538
417191300	-142.287
417191400	-125.334
417191500	-147.565
417191600	-126.522
417191700	-145.671
417191800	-125.346
417191900	-135.272
417192000	-123.358
417192100	-145.554
417192200	-123.117
417192300	-145.475
417192400	-122.912
417192500	-146.211
417192600	-122.916
417192700	-144.845
417192800	-124.405
417192900	-143.303
417193000	-124.192
417193100	-143.219
417193200	-121.768
417193300	-140.299
417193400	-120.894
417193500	-135.485
417193600	-123.663
417193700	-145.78
417193800	-125.674
417193900	-147.983
417194000	-125.374
417194100	-143.727
417194200	-125.581
417194300	-145.783
417194400	-123.088
417194500	-140.407
417194600	-124.771
417194700	-149.753
417194800	-125.178
417194900	-150.521
417195000	-121.935
417195100	-140.824
417195200	-123.914
417195300	-149.665
417195400	-125.858
417195500	-134.996
417195600	-124.715
417195700	-151.623
417195800	-124.647
417195900	-141.853
417196000	-123.057
417196100	-141.476
417196200	-123.21
417196300	-154.289
417196400	-124.316
417196500	-159.432
417196600	-122.327
417196700	-138.345
417196800	-122.323
417196900	-147.781
417197000	-123.91
417197100	-143.907
417197200	-124.952
417197300	-140.993
417197400	-120.9
417197500	-148.395
417197600	-123.492
417197700	-141.108
417197800	-125.035
417197900	-163.37
417198000	-125.567
417198100	-141.475
417198200	-124.142
417198300	-148.907
417198400	-125.068
417198500	-142.995
417198600	-123.642
417198700	-138.921
417198800	-123.701
417198900	-144.042
417199000	-121.711
417199100	-140.467
417199200	-123.419
417199300	-151.878
417199400	-123.419
417199500	-133.925
417199600	-123.427
417199700	-141.513
417199800	-123.766
417199900	-146.2
417200000	-125.189
417200100	-141.333
417200200	-121.113
417200300	-140.042
417200400	-124.03
417200500	-143.216
417200600	-122.667
417200700	-141.349
417200800	-123.893
417200900	-145.921
417201000	-123.761
417201100	-134.501
417201200	-122.589
417201300	-145.672
417201400	-123.361
417201500	-141.643
417201600	-125.309
417201700	-157.953
417201800	-125.235
417201900	-149.08
417202000	-122.882
417202100	-145.945
417202200	-124.078
417202300	-137.987
417202400	-121.953
417202500	-147.779
417202600	-126.754
417202700	-141.738
417202800	-123.237
417202900	-144.789
417203000	-122.814
417203100	-144.632
417203200	-123.362
417203300	-138.743
417203400	-125.568
417203500	-144.42
417203600	-124.935
417203700	-146.231
417203800	-121.088
417203900	-142.796
417204000	-120.709
417204100	-156.492
417204200	-123.432
417204300	-133.453
417204400	-124.358
417204500	-143.298
417204600	-120.673
417204700	-136.105
417204800	-120.565
417204900	-141.273
417205000	-124.16
417205100	-145.24
417205200	-124.872
417205300	-144.872
417205400	-125.23
417205500	-144.11
417205600	-124.486
417205700	-142.675
417205800	-120.416
417205900	-143.129
417206000	-124.707
417206100	-144.106
417206200	-124.473
417206300	-143.572
417206400	-125.382
417206500	-147.656
417206600	-122.559
417206700	-159.359
417206800	-122.038
417206900	-142.363
417207000	-123.118
417207100	-142.29
417207200	-124.655
417207300	-152.92
417207400	-125.284
417207500	-150.221
417207600	-124.445
417207700	-152.697
417207800	-123.807
417207900	-145.632
417208000	-121.481
417208100	-144.184
417208200	-121.454
417208300	-143.88
417208400	-125.386
417208500	-139.921
417208600	-123.537
417208700	-133.923
417208800	-125.115
417208900	-141.621
417209000	-122.029
417209100	-140.426
417209200	-125.195
417209300	-146.977
417209400	-123.786
417209500	-143.99
417209600	-124.959
417209700	-153.124
417209800	-121.554
417209900	-153.606
417210000	-123.54
417210100	-141.155
417210200	-123.561
417210300	-159.84
417210400	-123.848
417210500	-142.972
417210600	-123.961
417210700	-140.927
417210800	-124.531
417210900	-152.169
417211000	-124.33
417211100	-140.856
417211200	-123.975
417211300	-145.395
417211400	-123.189
417211500	-146.56
417211600	-121.898
417211700	-140.949
417211800	-125.629
417211900	-146.648
417212000	-126.339
417212100	-146.172
417212200	-122.149
417212300	-151.056
417212400	-121.827
417212500	-137.659
417212600	-122.17
417212700	-136.401
417212800	-122.275
417212900	-133.065
417213000	-121.909
417213100	-136.016
417213200	-121.745
417213300	-147.357
417213400	-125.122
417213500	-149.152
417213600	-123.492
417213700	-132.199
417213800	-121.997
417213900	-145.325
417214000	-122.722
417214100	-141.504
417214200	-126.866
417214300	-142.705
417214400	-123.072
417214500	-154.88
417214600	-121.974
417214700	-141.566
417214800	-123.243
417214900	-134.377
417215000	-122.921
417215100	-148.449
417215200	-125.203
417215300	-141.237
417215400	-122.012
417215500	-151.626
417215600	-122.886
417215700	-134.812
417215800	-123.038
417215900	-140.918
417216000	-122.738
417216100	-140.204
417216200	-119.862
417216300	-145.118
417216400	-124.681
417216500	-145.973
417216600	-123.59
417216700	-145.516
417216800	-122.936
417216900	-146.36
417217000	-123.952
417217100	-145.489
417217200	-121.916
417217300	-145.448
417217400	-123.285
417217500	-155.832
417217600	-125.022
417217700	-150.557
417217800	-123.547
417217900	-143.84
417218000	-125.763
417218100	-156.6
417218200	-122.145
417218300	-144.198
417218400	-123.823
417218500	-143.113
417218600	-124.72
417218700	-142.859
417218800	-124.294
417218900	-157.044
417219000	-123.109
417219100	-139.525
417219200	-123.053
417219300	-142.522
417219400	-121.898
417219500	-144.757
417219600	-123.754
417219700	-143.617
417219800	-124.375
417219900	-152.692
417220000	-125.392
417220100	-139.472
417220200	-123.689
417220300	-169.812
417220400	-121.22
417220500	-140.524
417220600	-125.133
417220700	-151.129
417220800	-122.839
417220900	-139.161
417221000	-124.857
417221100	-146.407
417221200	-122.301
417221300	-140.772
417221400	-123.028
417221500	-135.632
417221600	-124.678
417221700	-140.554
417221800	-124.471
417221900	-152.165
417222000	-122.993
417222100	-146.966
417222200	-122.617
417222300	-145.972
417222400	-123.196
417222500	-145.425
417222600	-123.735
417222700	-143.38
417222800	-124.591
417222900	-144.922
417223000	-121.582
417223100	-135.2
417223200	-122.541
417223300	-135.44
417223400	-120.841
417223500	-156.9
417223600	-125.93
417223700	-141.041
417223800	-123.71
417223900	-157.748
417224000	-125.042
417224100	-147.269
417224200	-122.296
417224300	-144.886
417224400	-123.475
417224500	-146.618
417224600	-120.774
417224700	-141.435
417224800	-122.268
417224900	-140.968
417225000	-125.541
417225100	-145.464
417225200	-125.436
417225300	-141.091
417225400	-123.587
417225500	-140.388
417225600	-121.183
417225700	-133.554
417225800	-125.217
417225900	-147.418
417226000	-120.81
417226100	-149.81
417226200	-124.088
417226300	-140.941
417226400	-123.67
417226500	-152.996
417226600	-122.245
417226700	-150.823
417226800	-123.83
417226900	-140.703
417227000	-121.372
417227100	-147.737
417227200	-122.438
417227300	-139.523
417227400	-122.429
417227500	-143.687
417227600	-124.886
417227700	-137.884
417227800	-122.97
417227900	-150.228
417228000	-123.247
417228100	-141.369
417228200	-120.251
417228300	-142.222
417228400	-124.265
417228500	-149.249
417228600	-121.962
417228700	-141.963
417228800	-121.741
417228900	-144.201
417229000	-124.893
417229100	-144.738
417229200	-120.767
417229300	-156.266
417229400	-123.392
417229500	-147.31
417229600	-124.318
417229700	-137.151
417229800	-121.111
417229900	-141.943
417230000	-121.368
417230100	-147.914
417230200	-125.43
417230300	-150.725
417230400	-123.891
417230500	-144.062
417230600	-123.867
417230700	-150.428
417230800	-122.199
417230900	-137.039
417231000	-121.711
417231100	-159.369
417231200	-123.268
417231300	-143.848
417231400	-125.636
417231500	-143.181
417231600	-124.418
417231700	-138.662
417231800	-123.749
417231900	-136.782
417232000	-124.446
417232100	-138.766
417232200	-121.403
417232300	-136.218
417232400	-123.4
417232500	-149.211
417232600	-126.144
417232700	-142.345
417232800	-123.21
417232900	-145.667
417233000	-123.448
417233100	-143.706
417233200	-122.54
417233300	-138.935
417233400	-127.516
417233500	-145.323
417233600	-121.908
417233700	-144.759
417233800	-125.103
417233900	-147.131
417234000	-123.012
417234100	-136.619
417234200	-122.356
417234300	-153.456
417234400	-122.094
417234500	-140.42
417234600	-123.647
417234700	-144.766
417234800	-122.534
417234900	-137.526
417235000	-122.318
417235100	-139.491
417235200	-122.514
417235300	-144.07
417235400	-123.225
417235500	-144.663
417235600	-123.317
417235700	-134.806
417235800	-121.619
417235900	-145.905
417236000	-121.555
417236100	-141.999
417236200	-121.625
417236300	-144.996
417236400	-121.626
417236500	-165.618
417236600	-123.552
417236700	-142.403
417236800	-124.461
417236900	-145.303
417237000	-124.691
417237100	-142.21
417237200	-121.962
417237300	-144.794
417237400	-123.569
417237500	-138.089
417237600	-123.284
417237700	-154.215
417237800	-120.68
417237900	-152.562
417238000	-124.38
417238100	-145.903
417238200	-123.651
417238300	-141.087
417238400	-120.714
417238500	-142.658
417238600	-122.121
417238700	-146.611
417238800	-124.338
417238900	-141.837
417239000	-123.448
417239100	-142.277
417239200	-125.082
417239300	-138.033
417239400	-123.053
417239500	-147.07
417239600	-123.848
417239700	-138.605
417239800	-122.821
417239900	-137.378
417240000	-122.095
417240100	-158.081
417240200	-121.601
417240300	-139.347
417240400	-121.602
417240500	-144.432
417240600	-121.948
417240700	-142.937
417240800	-123.5
417240900	-144.307
417241000	-121.015
417241100	-148.494
417241200	-125.411
417241300	-138.617
417241400	-122.564
417241500	-143.187
417241600	-123.071
417241700	-141.358
417241800	-121.274
417241900	-152.189
417242000	-125.248
417242100	-135.12
417242200	-123.588
417242300	-148.582
417242400	-125.857
417242500	-140.319
417242600	-122.802
417242700	-155.401
417242800	-122.137
417242900	-132.867
417243000	-123.062
417243100	-144.053
417243200	-122.245
417243300	-138.173
417243400	-122.233
417243500	-138.171
417243600	-122.717
417243700	-153.013
417243800	-124.231
417243900	-141.989
417244000	-127.421
417244100	-142.931
417244200	-122.015
417244300	-158.716
417244400	-124.777
417244500	-146.432
417244600	-121.506
417244700	-144.312
417244800	-120.982
417244900	-140.253
417245000	-123.265
417245100	-154.086
417245200	-123.258
417245300	-142.043
417245400	-120.102
417245500	-148.382
417245600	-127.336
417245700	-141.3
417245800	-124.017
417245900	-148.658
417246000	-123.516
417246100	-146.298
417246200	-123.817
417246300	-142.322
417246400	-123.777
417246500	-138.048
417246600	-123.526
417246700	-149.864
417246800	-122.146
417246900	-142.98
417247000	-123.027
417247100	-142.932
417247200	-121.423
417247300	-144.286
417247400	-121.795
417247500	-143.674
417247600	-121.801
417247700	-140.492
417247800	-122.664
417247900	-136.213
417248000	-122.869
417248100	-140.316
417248200	-125.954
417248300	-145.296
417248400	-123.863
417248500	-141.076
417248600	-122.154
417248700	-139.899
417248800	-122.649
417248900	-142.2
417249000	-121.432
417249100	-142.28
417249200	-120.24
417249300	-146.502
417249400	-123.346
417249500	-155.924
417249600	-123.346
417249700	-145.956
417249800	-122.977
[truncated: 18,002 more rows]
