# Supplementary material for: Passive frequency comb generation at radiofrequency for ranging applications
Source: Nat Commun. 2024 Apr 2;15:2844. doi: 10.1038/s41467-024-46940-2 (PMC10987526; doi:10.1038/s41467-024-46940-2)
Supplement: Supplementary file 5 — Source Data [file 41467_2024_46940_MOESM5_ESM.zip › Figure3_Data/836_10MHz_-11_20dBm.xlsx]

## Sheet: Sheet1
frequency (Hz)	power (dBm)
417050000	-124.491
417050100	-149.268
417050200	-124.028
417050300	-140.93
417050400	-125.308
417050500	-146.32
417050600	-125.173
417050700	-147.895
417050800	-123.59
417050900	-155.673
417051000	-124.361
417051100	-145.991
417051200	-122.847
417051300	-144.957
417051400	-124.992
417051500	-147.949
417051600	-124.063
417051700	-140.536
417051800	-125.204
417051900	-154.962
417052000	-124.016
417052100	-140.237
417052200	-123.68
417052300	-143.861
417052400	-120.499
417052500	-143.933
417052600	-124.17
417052700	-144.047
417052800	-123.022
417052900	-144.247
417053000	-124.289
417053100	-156.381
417053200	-124.261
417053300	-146.486
417053400	-127.452
417053500	-138.395
417053600	-125.115
417053700	-145.559
417053800	-124.721
417053900	-144.916
417054000	-124.345
417054100	-142.48
417054200	-124.301
417054300	-144.289
417054400	-123.412
417054500	-143.408
417054600	-125.115
417054700	-147.485
417054800	-122.339
417054900	-145.364
417055000	-123.781
417055100	-147.346
417055200	-126.078
417055300	-144.35
417055400	-125.924
417055500	-147.06
417055600	-123.949
417055700	-151.433
417055800	-123.592
417055900	-155.033
417056000	-124.532
417056100	-139.737
417056200	-124.661
417056300	-144.325
417056400	-125.28
417056500	-150.481
417056600	-121.571
417056700	-144.91
417056800	-124.86
417056900	-147.236
417057000	-123.68
417057100	-139.413
417057200	-124.18
417057300	-147.35
417057400	-124.069
417057500	-143.198
417057600	-124.723
417057700	-144.829
417057800	-128.946
417057900	-144.516
417058000	-125
417058100	-143.963
417058200	-124.898
417058300	-156.941
417058400	-127.832
417058500	-148.947
417058600	-124.499
417058700	-143.365
417058800	-123.112
417058900	-154.551
417059000	-124.111
417059100	-151.656
417059200	-125.067
417059300	-142.069
417059400	-124.891
417059500	-140.156
417059600	-124.995
417059700	-148.801
417059800	-125.709
417059900	-147.965
417060000	-124.796
417060100	-151.873
417060200	-123.597
417060300	-142.79
417060400	-123.581
417060500	-149.63
417060600	-123.568
417060700	-145.996
417060800	-123.345
417060900	-151.525
417061000	-125.219
417061100	-144.564
417061200	-121.714
417061300	-143.768
417061400	-121.88
417061500	-142.517
417061600	-123.25
417061700	-143.356
417061800	-122.752
417061900	-133.419
417062000	-121.802
417062100	-145.04
417062200	-123.417
417062300	-139.713
417062400	-124.787
417062500	-143.404
417062600	-125.034
417062700	-146.911
417062800	-125.044
417062900	-149.624
417063000	-124.968
417063100	-143.639
417063200	-123.607
417063300	-137.459
417063400	-123.763
417063500	-147.322
417063600	-124.575
417063700	-138.223
417063800	-126.777
417063900	-152.48
417064000	-124.077
417064100	-141.639
417064200	-121.702
417064300	-139.563
417064400	-126.202
417064500	-147.171
417064600	-123.34
417064700	-147.552
417064800	-125.766
417064900	-144.274
417065000	-122.392
417065100	-145.939
417065200	-124.689
417065300	-153.849
417065400	-124.365
417065500	-149.11
417065600	-123.144
417065700	-145.123
417065800	-124.48
417065900	-148.931
417066000	-126.405
417066100	-143.135
417066200	-125.086
417066300	-138.099
417066400	-124.027
417066500	-152.894
417066600	-123.417
417066700	-139.47
417066800	-122.977
417066900	-152.199
417067000	-122.49
417067100	-142.126
417067200	-122.862
417067300	-150.983
417067400	-123.774
417067500	-141.579
417067600	-125.562
417067700	-144.176
417067800	-123.767
417067900	-147.71
417068000	-122.696
417068100	-156.243
417068200	-125.154
417068300	-148.697
417068400	-123.224
417068500	-139.702
417068600	-125.423
417068700	-150.487
417068800	-124.853
417068900	-151.648
417069000	-127.329
417069100	-144.644
417069200	-126.772
417069300	-142.278
417069400	-121.248
417069500	-144.886
417069600	-125.023
417069700	-141.719
417069800	-126.142
417069900	-145.316
417070000	-123.713
417070100	-147.195
417070200	-124.861
417070300	-141.751
417070400	-123.979
417070500	-145.65
417070600	-123.44
417070700	-150.126
417070800	-124.413
417070900	-163.764
417071000	-124.834
417071100	-143.371
417071200	-126.581
417071300	-146.134
417071400	-124.008
417071500	-147.821
417071600	-122.468
417071700	-151.994
417071800	-124.324
417071900	-137.032
417072000	-125.082
417072100	-154.652
417072200	-125.473
417072300	-160.158
417072400	-123.793
417072500	-142.77
417072600	-124.081
417072700	-143.853
417072800	-121.611
417072900	-150.658
417073000	-125.384
417073100	-152.114
417073200	-122.84
417073300	-144.901
417073400	-122.437
417073500	-141.249
417073600	-126.464
417073700	-150.774
417073800	-123.232
417073900	-156
417074000	-122.851
417074100	-142.238
417074200	-122.615
417074300	-147.28
417074400	-123.909
417074500	-161.599
417074600	-123.686
417074700	-145.22
417074800	-122.948
417074900	-147.051
417075000	-124.284
417075100	-136.435
417075200	-121.231
417075300	-150.511
417075400	-123.727
417075500	-148.038
417075600	-122.071
417075700	-140.058
417075800	-122.318
417075900	-140.975
417076000	-123.037
417076100	-141.112
417076200	-123.091
417076300	-140.297
417076400	-126.526
417076500	-140.525
417076600	-125.885
417076700	-141.372
417076800	-125.101
417076900	-142.876
417077000	-127.641
417077100	-139.868
417077200	-124.783
417077300	-143.009
417077400	-124.256
417077500	-142.469
417077600	-125.063
417077700	-143.443
417077800	-124.318
417077900	-153.142
417078000	-124.371
417078100	-138.691
417078200	-124.826
417078300	-150.853
417078400	-125.826
417078500	-148.327
417078600	-125.555
417078700	-145.314
417078800	-125.281
417078900	-144.647
417079000	-125.448
417079100	-141.712
417079200	-123.607
417079300	-156.932
417079400	-124.084
417079500	-144.339
417079600	-121.165
417079700	-140.656
417079800	-124.538
417079900	-149.478
417080000	-124.495
417080100	-152.652
417080200	-122.571
417080300	-159.715
417080400	-126.177
417080500	-141.138
417080600	-121.79
417080700	-135.868
417080800	-120.942
417080900	-147.788
417081000	-124.944
417081100	-151.534
417081200	-123.556
417081300	-136.596
417081400	-124.414
417081500	-137.14
417081600	-121.982
417081700	-141.767
417081800	-124.494
417081900	-142.83
417082000	-123.994
417082100	-145.081
417082200	-125.548
417082300	-142.154
417082400	-124.478
417082500	-137.502
417082600	-124.818
417082700	-142.726
417082800	-121.587
417082900	-146.93
417083000	-122.814
417083100	-143.56
417083200	-122.287
417083300	-145.567
417083400	-126.139
417083500	-157.137
417083600	-124.788
417083700	-146.436
417083800	-124.43
417083900	-146.057
417084000	-122.866
417084100	-143.045
417084200	-125.786
417084300	-151.552
417084400	-123.931
417084500	-145.114
417084600	-125.486
417084700	-142.961
417084800	-125.391
417084900	-138.882
417085000	-124.224
417085100	-141.401
417085200	-124.807
417085300	-154.723
417085400	-124.791
417085500	-147.953
417085600	-124.571
417085700	-145.145
417085800	-123.873
417085900	-144.56
417086000	-123.844
417086100	-150.596
417086200	-125.365
417086300	-140.347
417086400	-122.456
417086500	-137.903
417086600	-124.956
417086700	-148.344
417086800	-123.158
417086900	-159.531
417087000	-124.827
417087100	-143.98
417087200	-121.865
417087300	-147.629
417087400	-121.942
417087500	-153.914
417087600	-124.488
417087700	-150.039
417087800	-125.347
417087900	-148.056
417088000	-125.359
417088100	-153.96
417088200	-126.264
417088300	-155.105
417088400	-122.682
417088500	-141.47
417088600	-122.673
417088700	-141.849
417088800	-123.329
417088900	-143.707
417089000	-122.638
417089100	-137.53
417089200	-124.628
417089300	-145.872
417089400	-123.45
417089500	-153.067
417089600	-123.895
417089700	-153.318
417089800	-127.189
417089900	-140.539
417090000	-123.472
417090100	-141.839
417090200	-123.654
417090300	-139.419
417090400	-123.495
417090500	-155.063
417090600	-121.756
417090700	-139.99
417090800	-123.389
417090900	-140.862
417091000	-124.016
417091100	-152.69
417091200	-126.442
417091300	-147.202
417091400	-123.752
417091500	-139.129
417091600	-121.542
417091700	-140.962
417091800	-126.069
417091900	-143.031
417092000	-123.174
417092100	-145.504
417092200	-120.512
417092300	-141.398
417092400	-123.793
417092500	-148.832
417092600	-125.215
417092700	-150.471
417092800	-125.619
417092900	-138.976
417093000	-121.383
417093100	-145.47
417093200	-122.989
417093300	-142.426
417093400	-124.728
417093500	-145.282
417093600	-121.543
417093700	-137.264
417093800	-122.226
417093900	-146.954
417094000	-123.667
417094100	-145.172
417094200	-125.217
417094300	-147.262
417094400	-125.317
417094500	-151.88
417094600	-125.589
417094700	-147.246
417094800	-122.825
417094900	-147.997
417095000	-124.6
417095100	-139.519
417095200	-125.233
417095300	-143.687
417095400	-122.478
417095500	-140.766
417095600	-124.545
417095700	-150.227
417095800	-124.075
417095900	-159.715
417096000	-123.753
417096100	-146.474
417096200	-124.706
417096300	-138.075
417096400	-121.167
417096500	-144.595
417096600	-121.859
417096700	-150.806
417096800	-123.889
417096900	-141.088
417097000	-124.688
417097100	-149.978
417097200	-124.646
417097300	-146.115
417097400	-125.915
417097500	-147.752
417097600	-120.706
417097700	-146.939
417097800	-123.933
417097900	-145.239
417098000	-124.606
417098100	-138.869
417098200	-125.046
417098300	-145.931
417098400	-123.388
417098500	-144.179
417098600	-124.056
417098700	-145.02
417098800	-122.708
417098900	-167.197
417099000	-123.768
417099100	-137.481
417099200	-124.901
417099300	-142.512
417099400	-126.388
417099500	-143.082
417099600	-123.359
417099700	-143.682
417099800	-123.004
417099900	-147.928
417100000	-123.051
417100100	-142.489
417100200	-123.599
417100300	-159.835
417100400	-125.637
417100500	-150.453
417100600	-123.421
417100700	-150.167
417100800	-124.985
417100900	-146.298
417101000	-124.448
417101100	-146.529
417101200	-123.589
417101300	-146.084
417101400	-124.582
417101500	-139.159
417101600	-122.802
417101700	-147.9
417101800	-124.106
417101900	-154.246
417102000	-120.084
417102100	-148.651
417102200	-123.432
417102300	-141.657
417102400	-125.659
417102500	-145.242
417102600	-124.12
417102700	-137.84
417102800	-125.977
417102900	-139.833
417103000	-123.177
417103100	-139.187
417103200	-123.344
417103300	-140.226
417103400	-122.899
417103500	-148.257
417103600	-123.717
417103700	-147.174
417103800	-122.222
417103900	-132.92
417104000	-122.274
417104100	-134.777
417104200	-124.725
417104300	-142.033
417104400	-121.578
417104500	-150.347
417104600	-125.418
417104700	-143.511
417104800	-123.872
417104900	-146.214
417105000	-120.775
417105100	-152.467
417105200	-124.165
417105300	-151.12
417105400	-125.259
417105500	-147.938
417105600	-125.153
417105700	-138.999
417105800	-123.52
417105900	-151.624
417106000	-122.624
417106100	-146.25
417106200	-125.503
417106300	-156.357
417106400	-122.118
417106500	-143.176
417106600	-122.42
417106700	-142.039
417106800	-121.801
417106900	-141.356
417107000	-123.46
417107100	-143.204
417107200	-124.19
417107300	-149.887
417107400	-122.754
417107500	-146.167
417107600	-122.751
417107700	-145.536
417107800	-122.525
417107900	-142.826
417108000	-124.341
417108100	-138.583
417108200	-124.179
417108300	-144.438
417108400	-124.907
417108500	-135.974
417108600	-123.185
417108700	-151.111
417108800	-124.219
417108900	-143.684
417109000	-125.695
417109100	-144.267
417109200	-123.846
417109300	-142.416
417109400	-121.309
417109500	-141.688
417109600	-126.571
417109700	-146.102
417109800	-123.22
417109900	-140.601
417110000	-124.949
417110100	-137.651
417110200	-125.008
417110300	-153.846
417110400	-124.593
417110500	-151.637
417110600	-122.741
417110700	-143.379
417110800	-123.128
417110900	-142.382
417111000	-125.843
417111100	-137.446
417111200	-123.769
417111300	-144.618
417111400	-126.404
417111500	-144.78
417111600	-123.446
417111700	-139.358
417111800	-122.772
417111900	-141.78
417112000	-126.34
417112100	-155.404
417112200	-123.337
417112300	-140.539
417112400	-122.334
417112500	-146.279
417112600	-124.539
417112700	-151.69
417112800	-123.504
417112900	-140.955
417113000	-122.616
417113100	-153.169
417113200	-125.814
417113300	-154.702
417113400	-124.695
417113500	-141.97
417113600	-124.506
417113700	-154.465
417113800	-125.177
417113900	-146.485
417114000	-123.075
417114100	-143.617
417114200	-123.093
417114300	-150.526
417114400	-123.986
417114500	-139.739
417114600	-121.911
417114700	-147.319
417114800	-121.911
417114900	-146.935
417115000	-124.715
417115100	-158.154
417115200	-123.284
417115300	-140.581
417115400	-124.67
417115500	-150.107
417115600	-123.376
417115700	-138.61
417115800	-123.487
417115900	-149.993
417116000	-125.624
417116100	-153.844
417116200	-124.581
417116300	-146.746
417116400	-123.374
417116500	-149.06
417116600	-125.894
417116700	-135.213
417116800	-124.526
417116900	-155.644
417117000	-122.574
417117100	-144.355
417117200	-123.49
417117300	-147.849
417117400	-124.324
417117500	-144.086
417117600	-125.834
417117700	-148.861
417117800	-125.442
417117900	-137.92
417118000	-122.407
417118100	-147.558
417118200	-123.478
417118300	-143.985
417118400	-123.837
417118500	-144.022
417118600	-123.557
417118700	-158.478
417118800	-122.665
417118900	-148.445
417119000	-122.228
417119100	-147.654
417119200	-125.039
417119300	-147.109
417119400	-121.751
417119500	-141.345
417119600	-123.216
417119700	-138.646
417119800	-122.821
417119900	-137.378
417120000	-123.879
417120100	-141.882
417120200	-122.068
417120300	-141.686
417120400	-122.928
417120500	-150.185
417120600	-125.079
417120700	-150.182
417120800	-123.917
417120900	-150.573
417121000	-121.833
417121100	-154.675
417121200	-123.76
417121300	-141.408
417121400	-126.523
417121500	-134.042
417121600	-122.797
417121700	-137.324
417121800	-124.69
417121900	-139.537
417122000	-126.192
417122100	-144.206
417122200	-123.216
417122300	-140.073
417122400	-124.071
417122500	-142.789
417122600	-123.995
417122700	-147.02
417122800	-124.165
417122900	-161.215
417123000	-122.008
417123100	-144.244
417123200	-126.163
417123300	-143.238
417123400	-123.099
417123500	-138.359
417123600	-122.328
417123700	-135.132
417123800	-123.201
417123900	-142.99
417124000	-120.243
417124100	-140.525
417124200	-123.157
417124300	-157.37
417124400	-120.821
417124500	-144.563
417124600	-122.908
417124700	-141.245
417124800	-124.232
417124900	-144.421
417125000	-124.234
417125100	-143.851
417125200	-124.687
417125300	-139.88
417125400	-124.319
417125500	-144.691
417125600	-122.815
417125700	-141.77
417125800	-124.683
417125900	-151.626
417126000	-123.685
417126100	-153.844
417126200	-125.616
417126300	-163.3
417126400	-125.626
417126500	-141.404
417126600	-123.527
417126700	-133.94
417126800	-123.611
417126900	-141.878
417127000	-123.889
417127100	-178.91
417127200	-126.865
417127300	-143.524
417127400	-123.638
417127500	-150.382
417127600	-124.674
417127700	-134.416
417127800	-123.963
417127900	-144.531
417128000	-125.111
417128100	-144.396
417128200	-121.908
417128300	-139.485
417128400	-120.921
417128500	-148.309
417128600	-122.105
417128700	-147.742
417128800	-124.967
417128900	-144.41
417129000	-125.714
417129100	-143.913
417129200	-124.742
417129300	-140.867
417129400	-123.965
417129500	-145.374
417129600	-122.194
417129700	-135.975
417129800	-122.53
417129900	-150.086
417130000	-123.95
417130100	-152.309
417130200	-126.033
417130300	-149.317
417130400	-123.791
417130500	-151.721
417130600	-124.481
417130700	-159.475
417130800	-122.57
417130900	-152.619
417131000	-123.84
417131100	-147.768
417131200	-122.675
417131300	-146.189
417131400	-123.018
417131500	-138.908
417131600	-123.322
417131700	-141.336
417131800	-126.126
417131900	-141.723
417132000	-126.162
417132100	-140.824
417132200	-121.174
417132300	-144.272
417132400	-123.258
417132500	-138.427
417132600	-123.259
417132700	-146.898
417132800	-123.035
417132900	-143.914
417133000	-123.53
417133100	-141.971
417133200	-123.74
417133300	-138.094
417133400	-124.145
417133500	-136.501
417133600	-124.825
417133700	-142.027
417133800	-124.41
417133900	-145.216
417134000	-121.55
417134100	-150.434
417134200	-121.16
417134300	-150.166
417134400	-120.984
417134500	-141.078
417134600	-121.612
417134700	-144.116
417134800	-123.583
417134900	-138.832
417135000	-125.471
417135100	-144.797
417135200	-120.699
417135300	-146.237
417135400	-124.56
417135500	-140.328
417135600	-122.598
417135700	-151.778
417135800	-124.28
417135900	-141.62
417136000	-125.604
417136100	-145.262
417136200	-122.287
417136300	-149.104
417136400	-124.41
417136500	-140.06
417136600	-123.121
417136700	-141.5
417136800	-123.457
417136900	-156.201
417137000	-126.006
417137100	-141.351
417137200	-121.727
417137300	-146.361
417137400	-126.989
417137500	-146.262
417137600	-124.096
417137700	-148.409
417137800	-127.459
417137900	-147.864
417138000	-121.879
417138100	-145.908
417138200	-122.683
417138300	-154.108
417138400	-121.547
417138500	-144.913
417138600	-121.836
417138700	-146.191
417138800	-121.836
417138900	-149.965
417139000	-122.832
417139100	-146.393
417139200	-124.285
417139300	-143.867
417139400	-120.571
417139500	-143.83
417139600	-123.668
417139700	-138.944
417139800	-125.134
417139900	-141.628
417140000	-124.826
417140100	-143.133
417140200	-122.965
417140300	-138.234
417140400	-124.152
417140500	-145.725
417140600	-126.18
417140700	-137.516
417140800	-122.258
417140900	-145.283
417141000	-121.012
417141100	-141.319
417141200	-123.954
417141300	-135.569
417141400	-123.41
417141500	-137.743
417141600	-124.573
417141700	-149.553
417141800	-123.484
417141900	-162.151
417142000	-123.2
417142100	-150.903
417142200	-125.859
417142300	-145.969
417142400	-125.558
417142500	-142.691
417142600	-124.95
417142700	-146.745
417142800	-123.621
417142900	-147.989
417143000	-121.579
417143100	-138.564
417143200	-122.733
417143300	-145.935
417143400	-124.675
417143500	-144.322
417143600	-120.587
417143700	-149.376
417143800	-124.351
417143900	-161.303
417144000	-121.606
417144100	-142.733
417144200	-121.738
417144300	-139.581
417144400	-126.849
417144500	-147.717
417144600	-123.081
417144700	-141.407
417144800	-121.633
417144900	-146.903
417145000	-123.036
417145100	-145.237
417145200	-123.237
417145300	-141.458
417145400	-125.346
417145500	-139.697
417145600	-123.985
417145700	-141.345
417145800	-122.305
417145900	-157.268
417146000	-122.998
417146100	-141.262
417146200	-128.411
417146300	-149.344
417146400	-124.517
417146500	-152.268
417146600	-124.2
417146700	-166.726
417146800	-123.917
417146900	-143.783
417147000	-124.289
417147100	-137.901
417147200	-124.127
417147300	-153.296
417147400	-124.484
417147500	-142.727
417147600	-125.907
417147700	-140.601
417147800	-121.841
417147900	-139.758
417148000	-122.604
417148100	-136.999
417148200	-121.271
417148300	-163.915
417148400	-124.772
417148500	-149.59
417148600	-123.686
417148700	-142.219
417148800	-122.7
417148900	-138.232
417149000	-121.295
417149100	-137.404
417149200	-123.56
417149300	-138.414
417149400	-122.516
417149500	-157.63
417149600	-122.418
417149700	-140.986
417149800	-124.831
417149900	-138.66
417150000	-124.989
417150100	-142.032
417150200	-122.01
417150300	-139.981
417150400	-123.03
417150500	-148.445
417150600	-123.793
417150700	-138.399
417150800	-120.509
417150900	-135.121
417151000	-123.282
417151100	-144.078
417151200	-122.697
417151300	-138.54
417151400	-122.579
417151500	-145.136
417151600	-125.439
417151700	-150.366
417151800	-124.463
417151900	-144.254
417152000	-124.67
417152100	-149.131
417152200	-123.058
417152300	-146.599
417152400	-124.687
417152500	-134.825
417152600	-124.62
417152700	-138.329
417152800	-126.076
417152900	-153.237
417153000	-123.922
417153100	-140.832
417153200	-125.503
417153300	-155.485
417153400	-120.977
417153500	-149.194
417153600	-120.972
417153700	-139.754
417153800	-122.975
417153900	-149.638
417154000	-124.49
417154100	-141.099
417154200	-124.303
417154300	-147.656
417154400	-124.984
417154500	-143.193
417154600	-123.041
417154700	-144.136
417154800	-123.242
417154900	-145.853
417155000	-125.235
417155100	-140.705
417155200	-127.404
417155300	-148.963
417155400	-126.144
417155500	-161.272
417155600	-123.978
417155700	-157.859
417155800	-128.69
417155900	-153.74
417156000	-121.404
417156100	-134.194
417156200	-122.783
417156300	-157.832
417156400	-123.686
417156500	-147.774
417156600	-124.124
417156700	-137.496
417156800	-122.224
417156900	-144.677
417157000	-124.43
417157100	-144.856
417157200	-122.714
417157300	-146.071
417157400	-121.594
417157500	-147.065
417157600	-122.067
417157700	-140.077
417157800	-127.033
417157900	-138.889
417158000	-121.443
417158100	-146.445
417158200	-124.701
417158300	-136.09
417158400	-121.436
417158500	-145.441
417158600	-124.924
417158700	-144.603
417158800	-125.798
417158900	-138.456
417159000	-123.75
417159100	-144.528
417159200	-123.636
417159300	-143.112
417159400	-123.77
417159500	-138.324
417159600	-122.249
417159700	-146.978
417159800	-124.948
417159900	-152.794
417160000	-122.498
417160100	-139.075
417160200	-124.787
417160300	-142.767
417160400	-122.152
417160500	-148.473
417160600	-124.591
417160700	-158.299
417160800	-122.046
417160900	-140.768
417161000	-123.218
417161100	-146
417161200	-120.659
417161300	-143.707
417161400	-124.761
417161500	-142.919
417161600	-123.293
417161700	-149.919
417161800	-123.091
417161900	-145.513
417162000	-123.982
417162100	-146.618
417162200	-123.259
417162300	-151.788
417162400	-125.149
417162500	-145.672
417162600	-123.133
417162700	-137.582
417162800	-122.582
417162900	-140.001
417163000	-126.34
417163100	-157.835
417163200	-123.505
417163300	-137.083
417163400	-122.757
417163500	-139.792
417163600	-121.868
417163700	-150.227
417163800	-122.527
417163900	-138.279
417164000	-121.848
417164100	-166.622
417164200	-121.068
417164300	-148.157
417164400	-124.208
417164500	-139.703
417164600	-127.427
417164700	-145.01
417164800	-123.983
417164900	-137.755
417165000	-125.178
417165100	-142.282
417165200	-124.717
417165300	-134.742
417165400	-123.974
417165500	-138.659
417165600	-123.372
417165700	-147.764
417165800	-123.255
417165900	-144.342
417166000	-123.517
417166100	-153.317
417166200	-123.134
417166300	-151.949
417166400	-123.027
417166500	-147.006
417166600	-122.13
417166700	-151.087
417166800	-126.557
417166900	-161.694
417167000	-121.476
417167100	-150.658
417167200	-123.775
417167300	-148.227
417167400	-121.111
417167500	-143.776
417167600	-123.496
417167700	-147.009
417167800	-123.71
417167900	-145.477
417168000	-123.895
417168100	-146.842
417168200	-125.165
417168300	-141.929
417168400	-123.043
417168500	-148.675
417168600	-125.097
417168700	-146.87
417168800	-126.223
417168900	-151.007
417169000	-124.325
417169100	-147.356
417169200	-123.343
417169300	-136.443
417169400	-126.06
417169500	-140.793
417169600	-122.783
417169700	-145.761
417169800	-125.833
417169900	-144.257
417170000	-122.898
417170100	-139.739
417170200	-124.607
417170300	-149.772
417170400	-126.33
417170500	-141.7
417170600	-126.09
417170700	-143.472
417170800	-122.96
417170900	-155.69
417171000	-123.196
417171100	-159.814
417171200	-122.517
417171300	-143.891
417171400	-122.773
417171500	-139.544
417171600	-126.608
417171700	-143.426
417171800	-124.797
417171900	-139.677
417172000	-122.748
417172100	-140.622
417172200	-123.319
417172300	-155.204
417172400	-127.418
417172500	-142.499
417172600	-127.617
417172700	-158.516
417172800	-124.737
417172900	-163.675
417173000	-122.603
417173100	-144.43
417173200	-124.268
417173300	-141.055
417173400	-121.644
417173500	-145.92
417173600	-123.99
417173700	-140.196
417173800	-125.836
417173900	-138.79
417174000	-125.164
417174100	-139.504
417174200	-125.363
417174300	-139.068
417174400	-123.649
417174500	-152.072
417174600	-123.65
417174700	-145.556
417174800	-122.496
417174900	-145.977
417175000	-121.711
417175100	-137.957
417175200	-122.547
417175300	-141.24
417175400	-123.149
417175500	-151.07
417175600	-123.525
417175700	-149.814
417175800	-125.535
417175900	-139.931
417176000	-124.063
417176100	-154.261
417176200	-123.677
417176300	-141.419
417176400	-123.862
417176500	-148.697
417176600	-124.039
417176700	-149.515
417176800	-124.852
417176900	-142.769
417177000	-123.416
417177100	-141.77
417177200	-123.507
417177300	-146.259
417177400	-121.541
417177500	-140.812
417177600	-123.93
417177700	-150.508
417177800	-122.076
417177900	-140.426
417178000	-122.827
417178100	-138.883
417178200	-124.277
417178300	-159.635
417178400	-124.199
417178500	-141.191
417178600	-120.708
417178700	-144.406
417178800	-122.376
417178900	-145.013
417179000	-125.724
417179100	-153.501
417179200	-125.375
417179300	-142.378
417179400	-123.93
417179500	-139.15
417179600	-125.173
417179700	-149.005
417179800	-123.91
417179900	-146.028
417180000	-123.105
417180100	-143.834
417180200	-124.97
417180300	-143.32
417180400	-121.578
417180500	-143.523
417180600	-123.727
417180700	-137.694
417180800	-124.607
417180900	-138.413
417181000	-123.507
417181100	-154.204
417181200	-125.058
417181300	-148.982
417181400	-122.062
417181500	-146.434
417181600	-122.146
417181700	-143.896
417181800	-124.8
417181900	-153.385
417182000	-124.051
417182100	-139.32
417182200	-122.387
417182300	-146.205
417182400	-122.82
417182500	-142.555
417182600	-124.48
417182700	-144.672
417182800	-124.029
417182900	-144.11
417183000	-123.938
417183100	-148.781
417183200	-123.941
417183300	-142.049
417183400	-122.166
417183500	-144.484
417183600	-123.892
417183700	-137.279
417183800	-123.159
417183900	-134.058
417184000	-121.75
417184100	-158.059
417184200	-125.515
417184300	-146.898
417184400	-123.204
417184500	-151.144
417184600	-121.728
417184700	-143.51
417184800	-122.008
417184900	-137.624
417185000	-122.528
417185100	-156.459
417185200	-123.336
417185300	-150.701
417185400	-125.703
417185500	-148.207
417185600	-123.765
417185700	-154.296
417185800	-118.427
417185900	-140.559
417186000	-127.913
417186100	-141.586
417186200	-125.301
417186300	-142.045
417186400	-123.285
417186500	-142.568
417186600	-122.854
417186700	-139.519
417186800	-121.524
417186900	-149.698
417187000	-121.541
417187100	-144.801
417187200	-124.573
417187300	-147.531
417187400	-124.19
417187500	-144.618
417187600	-122.457
417187700	-146.228
417187800	-122.464
417187900	-144.205
417188000	-122.377
417188100	-148.258
417188200	-125.465
417188300	-139.083
417188400	-126.02
417188500	-143.112
417188600	-123.435
417188700	-134.819
417188800	-121.194
417188900	-146.294
417189000	-122.064
417189100	-144.229
417189200	-124.385
417189300	-142.374
417189400	-124.381
417189500	-146.972
417189600	-124.535
417189700	-140.142
417189800	-121.792
417189900	-142.126
417190000	-123.53
417190100	-143.136
417190200	-124.664
417190300	-156.327
417190400	-125.344
417190500	-147.431
417190600	-124.987
417190700	-141.011
417190800	-125.446
417190900	-148.728
417191000	-123.406
417191100	-142.427
417191200	-120.147
417191300	-141.039
417191400	-123.103
417191500	-150.272
417191600	-122.807
417191700	-143.676
417191800	-124.153
417191900	-142.877
417192000	-121.67
417192100	-141.568
417192200	-123.459
417192300	-161.014
417192400	-124.008
417192500	-142.652
417192600	-123.123
417192700	-140.099
417192800	-124.814
417192900	-143.33
417193000	-124.816
417193100	-143.734
417193200	-121.794
417193300	-146.753
417193400	-126.091
417193500	-139.222
417193600	-122.991
417193700	-149.863
417193800	-122.22
417193900	-134.654
417194000	-122.967
417194100	-135.929
417194200	-122.883
417194300	-137.478
417194400	-123.118
417194500	-137.364
417194600	-121.191
417194700	-154.042
417194800	-123.778
417194900	-152.096
417195000	-123.648
417195100	-161.827
417195200	-120.346
417195300	-149.535
417195400	-126.572
417195500	-151.114
417195600	-121.116
417195700	-152.105
417195800	-125.607
417195900	-151.24
417196000	-123.664
417196100	-136.403
417196200	-124.133
417196300	-141.519
417196400	-120.596
417196500	-150.382
417196600	-123.497
417196700	-152.868
417196800	-121.823
417196900	-142.972
417197000	-121.739
417197100	-150.125
417197200	-126.29
417197300	-140.548
417197400	-120.934
417197500	-139.953
417197600	-124.573
417197700	-144.119
417197800	-124.755
417197900	-142.652
417198000	-123.043
417198100	-141.375
417198200	-121.663
417198300	-145.476
417198400	-121.542
417198500	-138.419
417198600	-123.94
417198700	-147.138
417198800	-123.67
417198900	-145.664
417199000	-121.215
417199100	-143.9
417199200	-121.215
417199300	-148.574
417199400	-120.483
417199500	-152.644
417199600	-121.54
417199700	-150.366
417199800	-122.971
417199900	-143.233
417200000	-123.29
417200100	-153.592
417200200	-123.794
417200300	-150.172
417200400	-123.458
417200500	-150.555
417200600	-124.174
417200700	-141.986
417200800	-122.66
417200900	-144.704
417201000	-121.253
417201100	-140.536
417201200	-125.856
417201300	-152.633
417201400	-121.154
417201500	-143.625
417201600	-124.08
417201700	-145.952
417201800	-123.065
417201900	-153.167
417202000	-121.868
417202100	-140.744
417202200	-124.724
417202300	-141.096
417202400	-124.208
417202500	-143.183
417202600	-126.079
417202700	-142.278
417202800	-125.835
417202900	-138.951
417203000	-124.084
417203100	-151.387
417203200	-121.866
417203300	-137.842
417203400	-121.342
417203500	-142.846
417203600	-123.814
417203700	-145.375
417203800	-124.009
417203900	-145.673
417204000	-126.064
417204100	-146.115
417204200	-123.287
417204300	-138.792
417204400	-121.357
417204500	-166.279
417204600	-123.551
417204700	-137.585
417204800	-123.603
417204900	-136.608
417205000	-121.096
417205100	-140.353
417205200	-124.75
417205300	-143.559
417205400	-122.348
417205500	-140.087
417205600	-121.194
417205700	-145.528
417205800	-124.976
417205900	-142.639
417206000	-124.868
417206100	-158.256
417206200	-125.79
417206300	-143.898
417206400	-125.915
417206500	-141.138
417206600	-121.904
417206700	-139.322
417206800	-123.137
417206900	-148.916
417207000	-122.664
417207100	-151.65
417207200	-124.239
417207300	-151.835
417207400	-120.552
417207500	-137.466
417207600	-125.58
417207700	-145.779
417207800	-126.055
417207900	-151.136
417208000	-123.694
417208100	-139.549
417208200	-123.581
417208300	-141.587
417208400	-123.314
417208500	-148.958
417208600	-124.061
417208700	-159.405
417208800	-124.882
417208900	-139.519
417209000	-123.743
417209100	-139.514
417209200	-122.379
417209300	-143.833
417209400	-121.388
417209500	-144.519
417209600	-124.202
417209700	-146.601
417209800	-124.895
417209900	-146.315
417210000	-124.046
417210100	-152.211
417210200	-123.694
417210300	-137.912
417210400	-122.64
417210500	-138.773
417210600	-124.845
417210700	-143.716
417210800	-125.011
417210900	-149.607
417211000	-121.959
417211100	-145.107
417211200	-123.678
417211300	-150.113
417211400	-120.104
417211500	-142.6
417211600	-123.206
417211700	-159.155
417211800	-119.755
417211900	-157.94
417212000	-126.396
417212100	-145.936
417212200	-121.694
417212300	-139.431
417212400	-123.133
417212500	-156.841
417212600	-124.138
417212700	-137.745
417212800	-121.167
417212900	-141.117
417213000	-123.24
417213100	-143.074
417213200	-122.381
417213300	-145.111
417213400	-122.621
417213500	-138.238
417213600	-123.719
417213700	-148.598
417213800	-124.722
417213900	-151.626
417214000	-125.936
417214100	-143.876
417214200	-126.618
417214300	-142.168
417214400	-121.417
417214500	-137.712
417214600	-124.955
417214700	-140.172
417214800	-123.873
417214900	-161.354
417215000	-123.667
417215100	-140.538
417215200	-124.281
417215300	-141.277
417215400	-123.54
417215500	-148.232
417215600	-122.922
417215700	-137.964
417215800	-121.046
417215900	-141.562
417216000	-123.673
417216100	-153.319
417216200	-123.429
417216300	-146.209
417216400	-121.153
417216500	-149.655
417216600	-124.618
417216700	-140.64
417216800	-122.978
417216900	-167.062
417217000	-123.869
417217100	-144.563
417217200	-125.438
417217300	-137.796
417217400	-120.961
417217500	-150.775
417217600	-124.25
417217700	-152.624
417217800	-122.667
417217900	-134.587
417218000	-124.696
417218100	-145.25
417218200	-126.675
417218300	-142.481
417218400	-124.873
417218500	-145.415
417218600	-125.382
417218700	-158.349
417218800	-124.419
417218900	-153.143
417219000	-124.804
417219100	-136.296
417219200	-121.484
417219300	-139.225
417219400	-123.051
417219500	-140.08
417219600	-123.909
417219700	-139.939
417219800	-126.263
417219900	-142.884
417220000	-124.154
417220100	-139.624
417220200	-121.587
417220300	-142.492
417220400	-121.643
417220500	-141.056
417220600	-124.738
417220700	-140.841
417220800	-124.504
417220900	-144.395
417221000	-122.579
417221100	-143.124
417221200	-124.183
417221300	-142.811
417221400	-124.875
417221500	-137.967
417221600	-124.075
417221700	-147.762
417221800	-123.367
417221900	-140.821
417222000	-124.102
417222100	-143.394
417222200	-123.671
417222300	-161.154
417222400	-121.204
417222500	-175.562
417222600	-121.247
417222700	-142.117
417222800	-122.653
417222900	-151.592
417223000	-125.413
417223100	-152.414
417223200	-123.436
417223300	-153.135
417223400	-120.584
417223500	-135.831
417223600	-123.719
417223700	-143.728
417223800	-123.523
417223900	-138.902
417224000	-123.591
417224100	-152.122
417224200	-122
417224300	-139.097
417224400	-123.587
417224500	-155.864
417224600	-125.593
417224700	-142.282
417224800	-122.008
417224900	-143.417
417225000	-123.269
417225100	-144.974
417225200	-123.707
417225300	-143.75
417225400	-124.331
417225500	-148.265
417225600	-121.227
417225700	-142.479
417225800	-123.939
417225900	-141.018
417226000	-121.955
417226100	-142.699
417226200	-122.903
417226300	-141.368
417226400	-124.718
417226500	-141.603
417226600	-122.185
417226700	-146.451
417226800	-121.1
417226900	-148.939
417227000	-123.468
417227100	-154.179
417227200	-123.098
417227300	-139.611
417227400	-124.294
417227500	-138.78
417227600	-121.747
417227700	-139.578
417227800	-125.015
417227900	-137.579
417228000	-118.812
417228100	-143.003
417228200	-124.618
417228300	-155.252
417228400	-125.21
417228500	-140.992
417228600	-122.355
417228700	-139.573
417228800	-125.715
417228900	-141.851
417229000	-125.654
417229100	-143.329
417229200	-124.642
417229300	-147.151
417229400	-123.37
417229500	-143.219
417229600	-126.908
417229700	-144.31
417229800	-122.916
417229900	-151.591
417230000	-124.234
417230100	-149.055
417230200	-120.761
417230300	-150.723
417230400	-124.197
417230500	-137.996
417230600	-122.239
417230700	-152.74
417230800	-123.215
417230900	-147.221
417231000	-122.038
417231100	-143.035
417231200	-121.916
417231300	-146.532
417231400	-123.066
417231500	-139.328
417231600	-123.841
417231700	-146.125
417231800	-125.567
417231900	-133.706
417232000	-120.939
417232100	-141.782
417232200	-120.945
417232300	-150.826
417232400	-123.179
417232500	-139.833
417232600	-123.822
417232700	-141.131
417232800	-122.819
417232900	-149.329
417233000	-123.02
417233100	-138.088
417233200	-121.308
417233300	-141.401
417233400	-124.503
417233500	-137.95
417233600	-125.695
417233700	-143.797
417233800	-123.939
417233900	-147.775
417234000	-123.252
417234100	-146.902
417234200	-121.826
417234300	-145.598
417234400	-121.965
417234500	-145.302
417234600	-122.771
417234700	-149.861
417234800	-122.772
417234900	-140.064
417235000	-124.966
417235100	-145.608
417235200	-121.724
417235300	-144.508
417235400	-124.961
417235500	-154.229
417235600	-121.986
417235700	-140.771
417235800	-124.714
417235900	-147.865
417236000	-124.677
417236100	-143.463
417236200	-122.765
417236300	-140.977
417236400	-124.043
417236500	-149.267
417236600	-122.568
417236700	-141.439
417236800	-123.432
417236900	-141.023
417237000	-121.096
417237100	-144.404
417237200	-121.183
417237300	-134.089
417237400	-121.18
417237500	-154.662
417237600	-124.593
417237700	-142.674
417237800	-126.461
417237900	-146.082
417238000	-124.385
417238100	-155.985
417238200	-122.672
417238300	-136.183
417238400	-120.397
417238500	-150.393
417238600	-123.04
417238700	-141.781
417238800	-123.081
417238900	-140.156
417239000	-125.382
417239100	-145.173
417239200	-125.595
417239300	-139.805
417239400	-118.48
417239500	-140.984
417239600	-123.184
417239700	-145.815
417239800	-124.11
417239900	-138.574
417240000	-122.125
417240100	-144.138
417240200	-122.336
417240300	-159.131
417240400	-121.367
417240500	-146.951
417240600	-122.064
417240700	-141.912
417240800	-123.485
417240900	-159.598
417241000	-123.485
417241100	-145.929
417241200	-122.483
417241300	-145.305
417241400	-122.416
417241500	-137.126
417241600	-123.312
417241700	-151.996
417241800	-125.014
417241900	-154.213
417242000	-124.045
417242100	-141.821
417242200	-123.181
417242300	-142.627
417242400	-123.643
417242500	-142.847
417242600	-121.399
417242700	-153.986
417242800	-125.318
417242900	-141.651
417243000	-123.361
417243100	-152.547
417243200	-122.434
417243300	-138.739
417243400	-123.514
417243500	-139.996
417243600	-122.469
417243700	-139.101
417243800	-122.473
417243900	-141.596
417244000	-124.322
417244100	-138.649
417244200	-123.648
417244300	-152.887
417244400	-121.878
417244500	-149.232
417244600	-126.346
417244700	-145.825
417244800	-124.528
417244900	-147.926
417245000	-124.757
417245100	-140.61
417245200	-124.042
417245300	-132.699
417245400	-123.866
417245500	-139.832
417245600	-122.231
417245700	-138.357
417245800	-123.628
417245900	-146.23
417246000	-123.364
417246100	-146.382
417246200	-122.885
417246300	-143.873
417246400	-125.214
417246500	-139.27
417246600	-123.628
417246700	-144.205
417246800	-122.95
417246900	-137.202
417247000	-122.595
417247100	-145.61
417247200	-122.54
417247300	-142.387
417247400	-123.131
417247500	-135.069
417247600	-126.132
417247700	-145.771
417247800	-120.301
417247900	-148.061
417248000	-124.902
417248100	-143.362
417248200	-121.802
417248300	-151.219
417248400	-122.319
417248500	-146.464
417248600	-123.814
417248700	-146.142
417248800	-124.605
417248900	-136.556
417249000	-124.515
417249100	-151.45
417249200	-123.129
417249300	-143.835
417249400	-120.927
417249500	-139.837
417249600	-121.517
417249700	-142.535
417249800	-121.399
[truncated: 18,002 more rows]
