# Supplementary material for: Passive frequency comb generation at radiofrequency for ranging applications
Source: Nat Commun. 2024 Apr 2;15:2844. doi: 10.1038/s41467-024-46940-2 (PMC10987526; doi:10.1038/s41467-024-46940-2)
Supplement: Supplementary file 5 — Source Data [file 41467_2024_46940_MOESM5_ESM.zip › Figure3_Data/836_10MHz_-11_30dBm.xlsx]

## Sheet: Sheet1
frequency (Hz)	power (dBm)
417050000	-125.069
417050100	-144.488
417050200	-124.103
417050300	-147.606
417050400	-127.568
417050500	-151.596
417050600	-124.898
417050700	-150.932
417050800	-124.436
417050900	-167.448
417051000	-123.589
417051100	-141.854
417051200	-123.409
417051300	-146.518
417051400	-126.188
417051500	-140.543
417051600	-123.418
417051700	-148.533
417051800	-123.714
417051900	-148.939
417052000	-123.705
417052100	-158.087
417052200	-125.033
417052300	-148.47
417052400	-127.101
417052500	-146.028
417052600	-122.332
417052700	-144.502
417052800	-123.254
417052900	-142.666
417053000	-123.392
417053100	-139.716
417053200	-123.186
417053300	-151.923
417053400	-123.528
417053500	-147.904
417053600	-123.232
417053700	-144.736
417053800	-124.858
417053900	-144.074
417054000	-124.534
417054100	-135.301
417054200	-123.636
417054300	-147.011
417054400	-124.655
417054500	-148.377
417054600	-125.609
417054700	-152.097
417054800	-123.994
417054900	-156.1
417055000	-125.154
417055100	-142.817
417055200	-124.109
417055300	-150.606
417055400	-124.343
417055500	-140.86
417055600	-123.809
417055700	-154.465
417055800	-123.528
417055900	-149.978
417056000	-126.156
417056100	-153.752
417056200	-123.727
417056300	-141.82
417056400	-123.834
417056500	-144.263
417056600	-121.565
417056700	-144.459
417056800	-124.226
417056900	-141.376
417057000	-123.149
417057100	-144.598
417057200	-124.626
417057300	-138.952
417057400	-126.031
417057500	-141.352
417057600	-126.024
417057700	-144.053
417057800	-122.441
417057900	-148.1
417058000	-122.334
417058100	-137.188
417058200	-124.745
417058300	-144.369
417058400	-124.762
417058500	-141.811
417058600	-126.269
417058700	-141.211
417058800	-123.935
417058900	-156.075
417059000	-124.649
417059100	-145.299
417059200	-124.487
417059300	-142.083
417059400	-124.254
417059500	-145.561
417059600	-122.936
417059700	-143.472
417059800	-122.15
417059900	-146.109
417060000	-125.179
417060100	-140.574
417060200	-125.182
417060300	-154.712
417060400	-121.734
417060500	-153.826
417060600	-123.125
417060700	-149.669
417060800	-123.013
417060900	-149.822
417061000	-123.017
417061100	-139.919
417061200	-123.48
417061300	-140.763
417061400	-124.77
417061500	-139.1
417061600	-125.701
417061700	-142.238
417061800	-123.442
417061900	-142.886
417062000	-126.257
417062100	-153.297
417062200	-125.551
417062300	-159.639
417062400	-124.963
417062500	-147.164
417062600	-122.306
417062700	-145.526
417062800	-125.145
417062900	-144.58
417063000	-125.58
417063100	-150.241
417063200	-122.849
417063300	-136.261
417063400	-122.863
417063500	-141.232
417063600	-122.465
417063700	-143.985
417063800	-125.113
417063900	-147.739
417064000	-123.011
417064100	-149.325
417064200	-121.96
417064300	-143.053
417064400	-123.277
417064500	-142.454
417064600	-123.917
417064700	-159.077
417064800	-123.058
417064900	-146.793
417065000	-120.174
417065100	-154.793
417065200	-123.998
417065300	-148.421
417065400	-121.723
417065500	-143.326
417065600	-122.846
417065700	-144.501
417065800	-125.212
417065900	-158.002
417066000	-122.833
417066100	-140.463
417066200	-123.071
417066300	-143.616
417066400	-121.082
417066500	-149.865
417066600	-126.122
417066700	-142.1
417066800	-124.891
417066900	-142.369
417067000	-127.068
417067100	-142.125
417067200	-124.581
417067300	-139.818
417067400	-124.856
417067500	-139.104
417067600	-126.287
417067700	-147.181
417067800	-125.093
417067900	-147.287
417068000	-124.265
417068100	-137.112
417068200	-124.779
417068300	-144.862
417068400	-126.873
417068500	-147.234
417068600	-122.437
417068700	-138.919
417068800	-123.885
417068900	-158.714
417069000	-125.34
417069100	-153.927
417069200	-123.027
417069300	-149.089
417069400	-122.939
417069500	-141.12
417069600	-122.163
417069700	-142.113
417069800	-126.464
417069900	-138.4
417070000	-124.395
417070100	-149.357
417070200	-124.308
417070300	-144.364
417070400	-124.044
417070500	-144.916
417070600	-122.391
417070700	-145.612
417070800	-123.071
417070900	-147.008
417071000	-126.179
417071100	-136.249
417071200	-125.69
417071300	-140.506
417071400	-122.554
417071500	-146.75
417071600	-124.837
417071700	-146.572
417071800	-126.673
417071900	-144.791
417072000	-123.161
417072100	-146.355
417072200	-123.574
417072300	-139.776
417072400	-127.061
417072500	-145.977
417072600	-124.434
417072700	-141.157
417072800	-124.254
417072900	-137.889
417073000	-122.589
417073100	-139.143
417073200	-123.414
417073300	-152.595
417073400	-123.649
417073500	-138.605
417073600	-122.879
417073700	-151.097
417073800	-122.771
417073900	-149.373
417074000	-125.509
417074100	-141.806
417074200	-123.047
417074300	-148.255
417074400	-126.668
417074500	-149.272
417074600	-126.054
417074700	-144.777
417074800	-126.009
417074900	-165.208
417075000	-123.456
417075100	-143.804
417075200	-123.595
417075300	-142.125
417075400	-123.037
417075500	-139.632
417075600	-121.157
417075700	-145.23
417075800	-125.671
417075900	-153.789
417076000	-124.768
417076100	-145.168
417076200	-124.858
417076300	-144.123
417076400	-121.143
417076500	-150.873
417076600	-124.082
417076700	-149.627
417076800	-122.767
417076900	-140.623
417077000	-122.555
417077100	-133.365
417077200	-123.808
417077300	-162.509
417077400	-126.775
417077500	-144.539
417077600	-122.447
417077700	-139.979
417077800	-122.27
417077900	-141.059
417078000	-125.038
417078100	-134.103
417078200	-124.264
417078300	-152.085
417078400	-122.866
417078500	-148.46
417078600	-124.169
417078700	-146.623
417078800	-124.496
417078900	-145.848
417079000	-124.252
417079100	-140.244
417079200	-120.717
417079300	-143.349
417079400	-126.342
417079500	-148.975
417079600	-126.103
417079700	-155.129
417079800	-122.42
417079900	-153.194
417080000	-123.65
417080100	-149.034
417080200	-123.759
417080300	-145.75
417080400	-124.307
417080500	-143.615
417080600	-124.829
417080700	-146.258
417080800	-123.607
417080900	-139.916
417081000	-123.037
417081100	-142.592
417081200	-123.666
417081300	-150.517
417081400	-124.351
417081500	-157.209
417081600	-122.99
417081700	-152.899
417081800	-123.089
417081900	-151.223
417082000	-121.061
417082100	-139.276
417082200	-124.185
417082300	-142.297
417082400	-125.504
417082500	-141.028
417082600	-123.263
417082700	-137.803
417082800	-124.163
417082900	-140.05
417083000	-123.245
417083100	-145.46
417083200	-125.536
417083300	-139.555
417083400	-120.451
417083500	-149.788
417083600	-125.069
417083700	-137.608
417083800	-123.431
417083900	-153.501
417084000	-126.571
417084100	-141.807
417084200	-124.568
417084300	-143.406
417084400	-124.808
417084500	-143.871
417084600	-124.205
417084700	-154.819
417084800	-121.395
417084900	-151.557
417085000	-121.691
417085100	-150.971
417085200	-122.947
417085300	-141.184
417085400	-119.885
417085500	-137.968
417085600	-124.528
417085700	-149.279
417085800	-124.224
417085900	-152.539
417086000	-123.945
417086100	-142.435
417086200	-123.558
417086300	-144.055
417086400	-121.195
417086500	-140.582
417086600	-124.273
417086700	-147.426
417086800	-124.277
417086900	-152.999
417087000	-122.993
417087100	-147.456
417087200	-122.776
417087300	-146.338
417087400	-127.373
417087500	-139.36
417087600	-124.499
417087700	-148.482
417087800	-124.062
417087900	-141.424
417088000	-122.412
417088100	-139.03
417088200	-123.959
417088300	-161.013
417088400	-126.199
417088500	-142.772
417088600	-125.223
417088700	-151.826
417088800	-125.223
417088900	-149.134
417089000	-123.174
417089100	-153.759
417089200	-124.465
417089300	-145.289
417089400	-121.07
417089500	-144.187
417089600	-125.058
417089700	-149.909
417089800	-123.877
417089900	-152.721
417090000	-123.116
417090100	-151.726
417090200	-124.393
417090300	-148.973
417090400	-125.434
417090500	-158.017
417090600	-125.238
417090700	-143.426
417090800	-123.596
417090900	-150.811
417091000	-126.72
417091100	-139.989
417091200	-123.787
417091300	-142.457
417091400	-124.322
417091500	-145.028
417091600	-123.04
417091700	-143.645
417091800	-124.496
417091900	-136.303
417092000	-127.126
417092100	-151.163
417092200	-123.06
417092300	-151.871
417092400	-121.615
417092500	-144.74
417092600	-122.578
417092700	-143.896
417092800	-123.761
417092900	-148.028
417093000	-122.998
417093100	-154.063
417093200	-123.978
417093300	-136.987
417093400	-124.88
417093500	-148.406
417093600	-123.622
417093700	-153.043
417093800	-121.601
417093900	-142.584
417094000	-126.148
417094100	-145.345
417094200	-121.618
417094300	-141.636
417094400	-121.631
417094500	-142.947
417094600	-122.736
417094700	-139.225
417094800	-123.378
417094900	-138.15
417095000	-122.417
417095100	-133.819
417095200	-122.879
417095300	-144.402
417095400	-124.572
417095500	-142.31
417095600	-121.763
417095700	-141.319
417095800	-126.572
417095900	-149.606
417096000	-123.834
417096100	-149.175
417096200	-124.529
417096300	-147.272
417096400	-124.907
417096500	-142.814
417096600	-123.4
417096700	-152.501
417096800	-123.568
417096900	-138.639
417097000	-123.188
417097100	-148.469
417097200	-122.132
417097300	-145.709
417097400	-123.825
417097500	-146.06
417097600	-123.441
417097700	-136.989
417097800	-123.839
417097900	-151.724
417098000	-122.455
417098100	-149.241
417098200	-124.127
417098300	-142.325
417098400	-126.301
417098500	-146.633
417098600	-123.537
417098700	-148.285
417098800	-125.016
417098900	-156.486
417099000	-124.714
417099100	-143.797
417099200	-121.932
417099300	-137.881
417099400	-124.672
417099500	-147.395
417099600	-121.562
417099700	-143.304
417099800	-123.41
417099900	-146.725
417100000	-123.211
417100100	-156.321
417100200	-126.752
417100300	-143.032
417100400	-122.488
417100500	-141.742
417100600	-122.486
417100700	-144.479
417100800	-124.314
417100900	-152.333
417101000	-124.311
417101100	-162.814
417101200	-122.446
417101300	-149.268
417101400	-123.918
417101500	-139.76
417101600	-124.408
417101700	-146.149
417101800	-125.845
417101900	-146.904
417102000	-123.187
417102100	-143.416
417102200	-119.793
417102300	-143.519
417102400	-123.68
417102500	-146.521
417102600	-123.216
417102700	-138.097
417102800	-122.837
417102900	-138.488
417103000	-124.421
417103100	-151.034
417103200	-125.226
417103300	-147.538
417103400	-123.626
417103500	-146.17
417103600	-124.203
417103700	-143.859
417103800	-124.752
417103900	-146.453
417104000	-123.594
417104100	-137.694
417104200	-123.631
417104300	-145.319
417104400	-123.452
417104500	-155.478
417104600	-123.81
417104700	-138.01
417104800	-126.228
417104900	-142.402
417105000	-125.04
417105100	-144.689
417105200	-124.8
417105300	-159.495
417105400	-123.956
417105500	-149.462
417105600	-122.421
417105700	-144.854
417105800	-124.509
417105900	-135.154
417106000	-125.492
417106100	-145.367
417106200	-123.989
417106300	-147.16
417106400	-123.07
417106500	-140.058
417106600	-124.251
417106700	-141.751
417106800	-124.137
417106900	-149.83
417107000	-122.625
417107100	-141.261
417107200	-123.722
417107300	-134.627
417107400	-123.497
417107500	-150.975
417107600	-120.26
417107700	-135.508
417107800	-122.752
417107900	-143.001
417108000	-124.34
417108100	-143.314
417108200	-121.162
417108300	-143.613
417108400	-124.542
417108500	-155.175
417108600	-123.793
417108700	-148.528
417108800	-121.177
417108900	-151.337
417109000	-121.186
417109100	-148.308
417109200	-124.642
417109300	-137.596
417109400	-126.354
417109500	-142.404
417109600	-125.386
417109700	-145.115
417109800	-122.652
417109900	-150.516
417110000	-122.665
417110100	-140.153
417110200	-124.574
417110300	-146.158
417110400	-123.398
417110500	-144.08
417110600	-123.803
417110700	-142.606
417110800	-123.472
417110900	-143.706
417111000	-123.831
417111100	-140.278
417111200	-123.186
417111300	-149.908
417111400	-124.275
417111500	-146.428
417111600	-123.335
417111700	-148.96
417111800	-124.221
417111900	-147.774
417112000	-123.858
417112100	-142.235
417112200	-120.976
417112300	-150.26
417112400	-122.471
417112500	-147.755
417112600	-121.435
417112700	-150.795
417112800	-124.566
417112900	-149.559
417113000	-124.643
417113100	-138.28
417113200	-123.467
417113300	-150.35
417113400	-124.103
417113500	-146.346
417113600	-121.693
417113700	-157.24
417113800	-122.441
417113900	-146.179
417114000	-123.162
417114100	-149.343
417114200	-126.144
417114300	-153.417
417114400	-122.824
417114500	-143.303
417114600	-125.174
417114700	-145.576
417114800	-123.883
417114900	-143.932
417115000	-120.707
417115100	-154.405
417115200	-126.138
417115300	-162.968
417115400	-124.064
417115500	-142.198
417115600	-120.969
417115700	-141.036
417115800	-123.036
417115900	-150.832
417116000	-121.699
417116100	-143.038
417116200	-122.837
417116300	-144.862
417116400	-122.797
417116500	-142.546
417116600	-122.805
417116700	-153.124
417116800	-121.198
417116900	-136.451
417117000	-121.791
417117100	-151.368
417117200	-125.545
417117300	-150.968
417117400	-123.588
417117500	-133.682
417117600	-123.357
417117700	-145.494
417117800	-126.024
417117900	-143.215
417118000	-123.452
417118100	-143.862
417118200	-126.268
417118300	-152.842
417118400	-121.813
417118500	-142.586
417118600	-123.195
417118700	-153.577
417118800	-121.107
417118900	-148.271
417119000	-122.123
417119100	-136.573
417119200	-124.467
417119300	-147.166
417119400	-123.945
417119500	-141.82
417119600	-123.521
417119700	-151.544
417119800	-119.799
417119900	-135.768
417120000	-124.745
417120100	-155.017
417120200	-124.226
417120300	-137.302
417120400	-122.279
417120500	-156.501
417120600	-126.535
417120700	-146.252
417120800	-123.141
417120900	-144.85
417121000	-123.069
417121100	-143.02
417121200	-125.882
417121300	-145.429
417121400	-125.038
417121500	-146.296
417121600	-123.49
417121700	-142.061
417121800	-122.974
417121900	-142.489
417122000	-123.845
417122100	-154.435
417122200	-122.516
417122300	-135.361
417122400	-123.564
417122500	-157.054
417122600	-125.105
417122700	-145.737
417122800	-123.95
417122900	-137.409
417123000	-123.939
417123100	-145.234
417123200	-124.152
417123300	-152.296
417123400	-123.858
417123500	-148.186
417123600	-123.66
417123700	-147.403
417123800	-122.917
417123900	-145.425
417124000	-126.387
417124100	-136.773
417124200	-126.913
417124300	-135.874
417124400	-125.236
417124500	-148.539
417124600	-124.18
417124700	-141.708
417124800	-122.742
417124900	-144.689
417125000	-127.182
417125100	-141.704
417125200	-122.464
417125300	-146.432
417125400	-124.744
417125500	-150.652
417125600	-123.631
417125700	-145.316
417125800	-122.912
417125900	-146.83
417126000	-125.534
417126100	-140.275
417126200	-123.017
417126300	-142.926
417126400	-124.33
417126500	-136.097
417126600	-123.558
417126700	-136.174
417126800	-124.682
417126900	-141.402
417127000	-123.891
417127100	-147.491
417127200	-125.482
417127300	-142.001
417127400	-123.15
417127500	-133.707
417127600	-124.234
417127700	-143.896
417127800	-126.689
417127900	-146.05
417128000	-122.772
417128100	-144.405
417128200	-124.674
417128300	-141.452
417128400	-126.334
417128500	-149.672
417128600	-122.405
417128700	-145.094
417128800	-124.34
417128900	-140.983
417129000	-124.598
417129100	-148.936
417129200	-123.849
417129300	-151.198
417129400	-122.567
417129500	-143.006
417129600	-123.955
417129700	-146.714
417129800	-124.128
417129900	-142.336
417130000	-123.048
417130100	-145.433
417130200	-124.141
417130300	-142.14
417130400	-123.305
417130500	-163.058
417130600	-125.468
417130700	-139.385
417130800	-124.303
417130900	-149.407
417131000	-123.374
417131100	-141.777
417131200	-124.469
417131300	-138.648
417131400	-124.167
417131500	-143.947
417131600	-122.913
417131700	-157.128
417131800	-125.029
417131900	-142.536
417132000	-122.698
417132100	-144.718
417132200	-122.291
417132300	-136.925
417132400	-125.525
417132500	-146.867
417132600	-122.766
417132700	-152.938
417132800	-121.906
417132900	-135.599
417133000	-123.516
417133100	-156.374
417133200	-122.088
417133300	-154.323
417133400	-123.82
417133500	-145.878
417133600	-123.446
417133700	-138.808
417133800	-123.312
417133900	-144.877
417134000	-125.745
417134100	-140.736
417134200	-123.717
417134300	-145.232
417134400	-123.803
417134500	-145.561
417134600	-123.134
417134700	-146.925
417134800	-124.622
417134900	-147.881
417135000	-124.159
417135100	-142.063
417135200	-123.45
417135300	-140.064
417135400	-122.821
417135500	-144.468
417135600	-124.042
417135700	-144.999
417135800	-124.779
417135900	-159.002
417136000	-123.457
417136100	-145.08
417136200	-123.433
417136300	-138.871
417136400	-124.169
417136500	-133.089
417136600	-122.881
417136700	-145.916
417136800	-125.255
417136900	-140.859
417137000	-126.05
417137100	-144.889
417137200	-122.972
417137300	-140.397
417137400	-126.457
417137500	-142.16
417137600	-125.69
417137700	-147.941
417137800	-123.992
417137900	-139.018
417138000	-122.264
417138100	-142.185
417138200	-122.264
417138300	-157.703
417138400	-124.393
417138500	-140.352
417138600	-123.115
417138700	-143.533
417138800	-123.918
417138900	-147.852
417139000	-123.42
417139100	-149.739
417139200	-124.243
417139300	-147.3
417139400	-125.97
417139500	-146.4
417139600	-123.203
417139700	-141.008
417139800	-123.031
417139900	-144.695
417140000	-124.172
417140100	-151.028
417140200	-126.159
417140300	-141.091
417140400	-126.113
417140500	-154.366
417140600	-122.596
417140700	-156.743
417140800	-124.821
417140900	-149.596
417141000	-119.203
417141100	-153.264
417141200	-121.194
417141300	-141.038
417141400	-122.791
417141500	-144.197
417141600	-122.343
417141700	-141.812
417141800	-121.784
417141900	-147.657
417142000	-122.115
417142100	-140.605
417142200	-124.57
417142300	-153.925
417142400	-121.046
417142500	-142.741
417142600	-126.066
417142700	-137.157
417142800	-123.656
417142900	-145.169
417143000	-124.991
417143100	-139.647
417143200	-123.653
417143300	-144.429
417143400	-123.057
417143500	-148.017
417143600	-123.877
417143700	-136.556
417143800	-125.018
417143900	-155.177
417144000	-124.411
417144100	-152.967
417144200	-125.046
417144300	-164.185
417144400	-125.32
417144500	-143.087
417144600	-123.082
417144700	-144.631
417144800	-125.953
417144900	-148.3
417145000	-122.059
417145100	-142.926
417145200	-121.692
417145300	-156.816
417145400	-122.457
417145500	-139.741
417145600	-124.584
417145700	-148.219
417145800	-126.077
417145900	-144.36
417146000	-125.94
417146100	-146.225
417146200	-124.802
417146300	-153.661
417146400	-125.416
417146500	-140.103
417146600	-124.385
417146700	-137.758
417146800	-124.273
417146900	-142.899
417147000	-122.503
417147100	-142.4
417147200	-122.511
417147300	-142.341
417147400	-126.837
417147500	-146.206
417147600	-121.857
417147700	-139.437
417147800	-122.278
417147900	-156.874
417148000	-123.653
417148100	-142.463
417148200	-123.874
417148300	-142.112
417148400	-124.085
417148500	-153.311
417148600	-122.801
417148700	-149.077
417148800	-122.047
417148900	-144.681
417149000	-121.284
417149100	-148.092
417149200	-123.07
417149300	-139.531
417149400	-123.519
417149500	-143.008
417149600	-123.739
417149700	-157.558
417149800	-123.129
417149900	-149.58
417150000	-123.667
417150100	-150.76
417150200	-126.013
417150300	-149.472
417150400	-124.149
417150500	-142.512
417150600	-122.475
417150700	-141.22
417150800	-126.719
417150900	-139.161
417151000	-123.563
417151100	-145.824
417151200	-125.669
417151300	-141.929
417151400	-126.122
417151500	-160.228
417151600	-123.086
417151700	-137.26
417151800	-123.704
417151900	-146.114
417152000	-123.202
417152100	-146.82
417152200	-125.696
417152300	-144.908
417152400	-122.347
417152500	-137.605
417152600	-124.628
417152700	-150.78
417152800	-123.205
417152900	-141.341
417153000	-123.207
417153100	-148.422
417153200	-124.304
417153300	-140.685
417153400	-123.025
417153500	-142.807
417153600	-124.031
417153700	-147.152
417153800	-121.753
417153900	-144.526
417154000	-122.324
417154100	-141.773
417154200	-124.583
417154300	-146.145
417154400	-122.189
417154500	-154.615
417154600	-124.979
417154700	-147.279
417154800	-126.442
417154900	-143.8
417155000	-125.15
417155100	-147.423
417155200	-122.565
417155300	-145.36
417155400	-123.401
417155500	-150.165
417155600	-125.576
417155700	-140.89
417155800	-122.671
417155900	-138.127
417156000	-122.425
417156100	-141.054
417156200	-128.243
417156300	-154.677
417156400	-125.366
417156500	-145.999
417156600	-126.39
417156700	-144.515
417156800	-124.571
417156900	-137.479
417157000	-122.853
417157100	-143.72
417157200	-123.491
417157300	-146.841
417157400	-123.413
417157500	-145.404
417157600	-123.313
417157700	-153.608
417157800	-126.882
417157900	-146.117
417158000	-124.247
417158100	-143.432
417158200	-124.295
417158300	-142.186
417158400	-125.94
417158500	-136.699
417158600	-120.36
417158700	-142.036
417158800	-122.25
417158900	-148.293
417159000	-123.424
417159100	-148.074
417159200	-123.747
417159300	-143.989
417159400	-124.784
417159500	-147.547
417159600	-123.965
417159700	-140.719
417159800	-122.365
417159900	-146.582
417160000	-121.192
417160100	-143.133
417160200	-123.834
417160300	-154.729
417160400	-125.495
417160500	-155.164
417160600	-123.587
417160700	-142.665
417160800	-124.38
417160900	-139.551
417161000	-123.234
417161100	-145.43
417161200	-123.312
417161300	-144.288
417161400	-124.161
417161500	-148.117
417161600	-124.11
417161700	-145.173
417161800	-122.096
417161900	-136.201
417162000	-123.84
417162100	-139.416
417162200	-125.381
417162300	-145.665
417162400	-123.732
417162500	-144.919
417162600	-125.538
417162700	-144.03
417162800	-125.062
417162900	-141.523
417163000	-121.069
417163100	-138.772
417163200	-120.878
417163300	-142.934
417163400	-122.46
417163500	-149.498
417163600	-124.204
417163700	-141.864
417163800	-123.25
417163900	-157.484
417164000	-123.887
417164100	-147.761
417164200	-122.757
417164300	-137.843
417164400	-124.295
417164500	-137.835
417164600	-122.74
417164700	-157.427
417164800	-123.289
417164900	-140.685
417165000	-122.942
417165100	-141.736
417165200	-123.212
417165300	-152.821
417165400	-122.637
417165500	-147.97
417165600	-123.425
417165700	-160.589
417165800	-125.702
417165900	-156.488
417166000	-124.57
417166100	-143.046
417166200	-122.884
417166300	-143.44
417166400	-124.257
417166500	-145.987
417166600	-123.219
417166700	-140.949
417166800	-123.237
417166900	-154.499
417167000	-123.263
417167100	-145.473
417167200	-120.798
417167300	-140.058
417167400	-124.614
417167500	-147.811
417167600	-123.741
417167700	-139.02
417167800	-122.841
417167900	-149.429
417168000	-125.733
417168100	-144.528
417168200	-124.306
417168300	-145.404
417168400	-123.126
417168500	-147.916
417168600	-124.025
417168700	-154.487
417168800	-124.208
417168900	-143.531
417169000	-126.816
417169100	-155.58
417169200	-125.227
417169300	-144.351
417169400	-124.399
417169500	-145.507
417169600	-123.769
417169700	-144.941
417169800	-125.359
417169900	-146.151
417170000	-122.411
417170100	-145.497
417170200	-123.63
417170300	-138.82
417170400	-125.19
417170500	-153.748
417170600	-124.079
417170700	-139.34
417170800	-122.705
417170900	-154.076
417171000	-124.615
417171100	-137.106
417171200	-122.854
417171300	-148.497
417171400	-126.575
417171500	-142.2
417171600	-127.795
417171700	-147.062
417171800	-123.861
417171900	-157.402
417172000	-121.194
417172100	-148.389
417172200	-125.988
417172300	-140.458
417172400	-123.258
417172500	-136.754
417172600	-124.825
417172700	-141.095
417172800	-124.645
417172900	-142.423
417173000	-123.586
417173100	-143.271
417173200	-122.639
417173300	-135.071
417173400	-121.682
417173500	-154.247
417173600	-126.672
417173700	-148.262
417173800	-123.164
417173900	-148.117
417174000	-122.727
417174100	-154.841
417174200	-122.796
417174300	-147.522
417174400	-123.754
417174500	-141.562
417174600	-123.599
417174700	-152.38
417174800	-125.391
417174900	-142.244
417175000	-121.374
417175100	-138.88
417175200	-122.3
417175300	-138.056
417175400	-123.35
417175500	-156.916
417175600	-121.08
417175700	-141.453
417175800	-123.436
417175900	-138.797
417176000	-126.135
417176100	-150.086
417176200	-122.539
417176300	-143.069
417176400	-121.303
417176500	-137.948
417176600	-123.994
417176700	-148.167
417176800	-126.233
417176900	-138.224
417177000	-125.71
417177100	-154.13
417177200	-124.173
417177300	-147.708
417177400	-123.379
417177500	-137.593
417177600	-123.656
417177700	-141.012
417177800	-123.887
417177900	-139.432
417178000	-122.835
417178100	-146.282
417178200	-123.675
417178300	-145.866
417178400	-124.936
417178500	-138.302
417178600	-124.762
417178700	-145.893
417178800	-125.266
417178900	-146.274
417179000	-123.53
417179100	-146.314
417179200	-122.723
417179300	-158.604
417179400	-126.201
417179500	-140.476
417179600	-123.01
417179700	-147.344
417179800	-127.115
417179900	-149.472
417180000	-124.965
417180100	-138.851
417180200	-123.282
417180300	-146.455
417180400	-126.22
417180500	-139.171
417180600	-120.897
417180700	-143.648
417180800	-121.122
417180900	-144.155
417181000	-124.739
417181100	-148.203
417181200	-122.168
417181300	-138.404
417181400	-124.991
417181500	-148.603
417181600	-122.758
417181700	-138.643
417181800	-122.89
417181900	-146.066
417182000	-124.574
417182100	-142.769
417182200	-122.893
417182300	-147.115
417182400	-124.455
417182500	-138.945
417182600	-124.495
417182700	-138.063
417182800	-122.497
417182900	-138.724
417183000	-121.535
417183100	-155.151
417183200	-123.587
417183300	-147.619
417183400	-123.847
417183500	-144.672
417183600	-123.856
417183700	-141.288
417183800	-122.614
417183900	-142.242
417184000	-125.089
417184100	-151.061
417184200	-122.812
417184300	-145.451
417184400	-121.844
417184500	-141.762
417184600	-122.18
417184700	-142.101
417184800	-121.925
417184900	-152.777
417185000	-125.741
417185100	-144.821
417185200	-123.936
417185300	-146.143
417185400	-122.3
417185500	-140.149
417185600	-123.957
417185700	-143.387
417185800	-123.262
417185900	-139.006
417186000	-125.52
417186100	-142.335
417186200	-124.121
417186300	-144.948
417186400	-122.167
417186500	-138.065
417186600	-122.729
417186700	-141.844
417186800	-125.346
417186900	-145.195
417187000	-123.719
417187100	-143.702
417187200	-123.087
417187300	-151.593
417187400	-127.444
417187500	-145.46
417187600	-124.986
417187700	-150.979
417187800	-123.191
417187900	-151.433
417188000	-122.735
417188100	-159.298
417188200	-124.472
417188300	-148.524
417188400	-124.165
417188500	-150.21
417188600	-125.145
417188700	-144.851
417188800	-126.215
417188900	-145.328
417189000	-123.691
417189100	-146.132
417189200	-123.053
417189300	-146.104
417189400	-121.586
417189500	-144.094
417189600	-120.918
417189700	-137.459
417189800	-120.805
417189900	-142.992
417190000	-123.718
417190100	-148.657
417190200	-125.281
417190300	-150.143
417190400	-126.245
417190500	-144.665
417190600	-126.351
417190700	-154.398
417190800	-121.55
417190900	-155.442
417191000	-123.772
417191100	-142.955
417191200	-125.206
417191300	-142.282
417191400	-124.974
417191500	-139.038
417191600	-124.838
417191700	-138.256
417191800	-120.683
417191900	-145.165
417192000	-124.566
417192100	-144.041
417192200	-126.321
417192300	-143.642
417192400	-124.93
417192500	-142.419
417192600	-122.478
417192700	-146.409
417192800	-125.076
417192900	-148.966
417193000	-121.784
417193100	-143.988
417193200	-124.265
417193300	-151.544
417193400	-122.546
417193500	-146.876
417193600	-124.887
417193700	-147.388
417193800	-125.115
417193900	-146.303
417194000	-122.739
417194100	-151.344
417194200	-124.407
417194300	-141.94
417194400	-120.753
417194500	-139.499
417194600	-123.339
417194700	-139.312
417194800	-126.706
417194900	-139.562
417195000	-124.626
417195100	-154.011
417195200	-121.061
417195300	-141.066
417195400	-124.955
417195500	-146.869
417195600	-124.78
417195700	-140.559
417195800	-123.29
417195900	-138.501
417196000	-125.68
417196100	-143.361
417196200	-122.406
417196300	-140.126
417196400	-124.154
417196500	-151.624
417196600	-121.068
417196700	-142.303
417196800	-121.3
417196900	-137.512
417197000	-124.281
417197100	-161.405
417197200	-126.509
417197300	-142.816
417197400	-125.334
417197500	-151.44
417197600	-121.909
417197700	-143.421
417197800	-123.518
417197900	-145.035
417198000	-124.618
417198100	-152.458
417198200	-123.617
417198300	-147.231
417198400	-123.83
417198500	-136.98
417198600	-124.416
417198700	-143.087
417198800	-125.513
417198900	-152.211
417199000	-122.092
417199100	-149.111
417199200	-123.748
417199300	-138.576
417199400	-122.744
417199500	-152.603
417199600	-123.485
417199700	-144.033
417199800	-124.823
417199900	-144.46
417200000	-121.628
417200100	-146.091
417200200	-124.661
417200300	-152.757
417200400	-121.774
417200500	-144.089
417200600	-125.163
417200700	-139.02
417200800	-126.251
417200900	-142.34
417201000	-123.809
417201100	-139.305
417201200	-122.249
417201300	-153.293
417201400	-123.472
417201500	-140.192
417201600	-123.527
417201700	-142.149
417201800	-122.366
417201900	-143.927
417202000	-123.434
417202100	-139.604
417202200	-125.59
417202300	-141.736
417202400	-123.373
417202500	-145.504
417202600	-124.344
417202700	-149.387
417202800	-124.707
417202900	-149.13
417203000	-121.077
417203100	-144.685
417203200	-124.46
417203300	-139.537
417203400	-121.877
417203500	-139.348
417203600	-124.355
417203700	-142.246
417203800	-125.427
417203900	-139.012
417204000	-124.482
417204100	-143.818
417204200	-121.25
417204300	-146.49
417204400	-123.253
417204500	-139.674
417204600	-123.432
417204700	-144.305
417204800	-124.663
417204900	-150.871
417205000	-122.703
417205100	-142.615
417205200	-122.131
417205300	-160.05
417205400	-124.163
417205500	-142.676
417205600	-122.652
417205700	-138.37
417205800	-122.683
417205900	-163.394
417206000	-123.569
417206100	-144.374
417206200	-124.337
417206300	-147.491
417206400	-124.613
417206500	-150.978
417206600	-123.042
417206700	-143.181
417206800	-124.793
417206900	-136.976
417207000	-124.208
417207100	-151.811
417207200	-123.652
417207300	-146.521
417207400	-125.189
417207500	-139.065
417207600	-124.797
417207700	-151.572
417207800	-124.044
417207900	-149.31
417208000	-123.888
417208100	-141.048
417208200	-123.889
417208300	-151.579
417208400	-124.112
417208500	-154.727
417208600	-124.704
417208700	-144.707
417208800	-122.859
417208900	-148.801
417209000	-123.235
417209100	-141.748
417209200	-126.237
417209300	-132.425
417209400	-123.949
417209500	-141.416
417209600	-123.908
417209700	-142.846
417209800	-121.363
417209900	-141.073
417210000	-122.926
417210100	-135.097
417210200	-120.453
417210300	-138.397
417210400	-124.302
417210500	-148.567
417210600	-123.566
417210700	-145.65
417210800	-121.643
417210900	-143.679
417211000	-122.505
417211100	-141.47
417211200	-122.545
417211300	-142.452
417211400	-123.757
417211500	-147.398
417211600	-124.884
417211700	-142.684
417211800	-121.979
417211900	-142.074
417212000	-122.734
417212100	-140.645
417212200	-125.541
417212300	-141.34
417212400	-123.529
417212500	-150.563
417212600	-124.476
417212700	-144.274
417212800	-122.219
417212900	-141.863
417213000	-126.051
417213100	-140.279
417213200	-124.54
417213300	-144.818
417213400	-122.271
417213500	-144.683
417213600	-123.65
417213700	-141.469
417213800	-125.098
417213900	-154.534
417214000	-121.808
417214100	-153.167
417214200	-125.398
417214300	-143.064
417214400	-124.84
417214500	-149.018
417214600	-121.067
417214700	-141.951
417214800	-122.948
417214900	-138.897
417215000	-124.91
417215100	-146.044
417215200	-124.584
417215300	-139.997
417215400	-126.031
417215500	-142.151
417215600	-123.704
417215700	-142.235
417215800	-123.763
417215900	-137.849
417216000	-123.217
417216100	-149.677
417216200	-126.514
417216300	-156.821
417216400	-126.348
417216500	-151.017
417216600	-124.933
417216700	-151.745
417216800	-124.019
417216900	-142.591
417217000	-125.082
417217100	-135.143
417217200	-123.538
417217300	-134.666
417217400	-122.913
417217500	-147.003
417217600	-125.138
417217700	-141.554
417217800	-124.551
417217900	-141.75
417218000	-123.302
417218100	-150.296
417218200	-122.889
417218300	-139.692
417218400	-123.216
417218500	-148.698
417218600	-126.384
417218700	-143.377
417218800	-125.407
417218900	-138.94
417219000	-121.683
417219100	-143.357
417219200	-121.263
417219300	-142.161
417219400	-121.833
417219500	-142.369
417219600	-121.033
417219700	-155.585
417219800	-120.735
417219900	-154.933
417220000	-123.049
417220100	-141.109
417220200	-122.59
417220300	-138.727
417220400	-125.215
417220500	-143.382
417220600	-123.888
417220700	-147.061
417220800	-122.847
417220900	-143.888
417221000	-125.049
417221100	-150.965
417221200	-122.652
417221300	-143.174
417221400	-123.748
417221500	-152.76
417221600	-122.831
417221700	-137.42
417221800	-125.394
417221900	-149.092
417222000	-123.014
417222100	-141.23
417222200	-123.627
417222300	-142.228
417222400	-122.937
417222500	-148.506
417222600	-123.237
417222700	-143.402
417222800	-123.248
417222900	-150.389
417223000	-125.601
417223100	-148.673
417223200	-124.95
417223300	-143.544
417223400	-124.48
417223500	-138.422
417223600	-122.723
417223700	-141.385
417223800	-123.299
417223900	-132.86
417224000	-125.225
417224100	-136.884
417224200	-123.171
417224300	-152.533
417224400	-123.151
417224500	-143.389
417224600	-123.671
417224700	-142.341
417224800	-122.388
417224900	-147.17
417225000	-122.42
417225100	-139.976
417225200	-122.906
417225300	-139.224
417225400	-120.538
417225500	-137.884
417225600	-121.011
417225700	-138.961
417225800	-122.653
417225900	-149.525
417226000	-123.833
417226100	-136.429
417226200	-124.654
417226300	-154.295
417226400	-121.68
417226500	-151.11
417226600	-122.361
417226700	-142.056
417226800	-125.332
417226900	-151.165
417227000	-122.318
417227100	-147.786
417227200	-122.692
417227300	-142.103
417227400	-123.349
417227500	-140.651
417227600	-123.806
417227700	-143.62
417227800	-123.726
417227900	-146.258
417228000	-122.782
417228100	-153.534
417228200	-120.629
417228300	-134.862
417228400	-124.393
417228500	-148.556
417228600	-123.521
417228700	-139.498
417228800	-123.089
417228900	-148.313
417229000	-126.139
417229100	-144.043
417229200	-124.156
417229300	-146.377
417229400	-124.151
417229500	-137.556
417229600	-121.475
417229700	-148.471
417229800	-122.119
417229900	-144.434
417230000	-123.053
417230100	-142.106
417230200	-124.341
417230300	-158.12
417230400	-124.543
417230500	-148.418
417230600	-123.735
417230700	-149.487
417230800	-122.801
417230900	-138.934
417231000	-121.52
417231100	-147.284
417231200	-123.401
417231300	-142.766
417231400	-121.475
417231500	-143.485
417231600	-122.16
417231700	-151.914
417231800	-123.956
417231900	-149.84
417232000	-125.536
417232100	-148.226
417232200	-120.416
417232300	-133.374
417232400	-122.109
417232500	-140.447
417232600	-119.521
417232700	-133.221
417232800	-124.107
417232900	-142.118
417233000	-125.257
417233100	-138.612
417233200	-121.596
417233300	-136.821
417233400	-121.612
417233500	-148.496
417233600	-120.089
417233700	-140.534
417233800	-125.251
417233900	-156.597
417234000	-126.227
417234100	-139.341
417234200	-122.633
417234300	-138.344
417234400	-121.339
417234500	-141.868
417234600	-122.942
417234700	-141.356
417234800	-123.504
417234900	-140.806
417235000	-121.141
417235100	-143.907
417235200	-121.595
417235300	-137.785
417235400	-125.441
417235500	-143.657
417235600	-123.957
417235700	-149.485
417235800	-124.601
417235900	-140.365
417236000	-123.425
417236100	-153.839
417236200	-124.556
417236300	-145.146
417236400	-120.682
417236500	-142.781
417236600	-122.81
417236700	-143.735
417236800	-123.071
417236900	-140.118
417237000	-122.71
417237100	-145.154
417237200	-120.464
417237300	-144.553
417237400	-122.315
417237500	-144.62
417237600	-122.1
417237700	-145.119
417237800	-121.965
417237900	-142.685
417238000	-121.426
417238100	-142.2
417238200	-125.016
417238300	-143.702
417238400	-122.387
417238500	-136.741
417238600	-122.217
417238700	-148.383
417238800	-123.062
417238900	-141.174
417239000	-121.856
417239100	-147.824
417239200	-123.546
417239300	-140.822
417239400	-123.439
417239500	-138.259
417239600	-122.669
417239700	-145.871
417239800	-123.58
417239900	-144.285
417240000	-120.683
417240100	-138.208
417240200	-123.644
417240300	-141.375
417240400	-124.004
417240500	-154.887
417240600	-125.666
417240700	-140.259
417240800	-123.65
417240900	-143.818
417241000	-120.337
417241100	-139.925
417241200	-125.536
417241300	-144.142
417241400	-123.668
417241500	-147.048
417241600	-123.853
417241700	-147.692
417241800	-123.494
417241900	-143.429
417242000	-125.025
417242100	-148.89
417242200	-125.116
417242300	-151.632
417242400	-121.489
417242500	-144.233
417242600	-121.801
417242700	-141.804
417242800	-124.841
417242900	-137.918
417243000	-121.995
417243100	-140.824
417243200	-123.177
417243300	-140.867
417243400	-123.453
417243500	-150.252
417243600	-124.117
417243700	-143.618
417243800	-121.405
417243900	-149.219
417244000	-124.24
417244100	-140.084
417244200	-123.208
417244300	-147.189
417244400	-121.154
417244500	-142.723
417244600	-123.2
417244700	-143.71
417244800	-122.904
417244900	-146.64
417245000	-123.267
417245100	-142.212
417245200	-123.181
417245300	-147.851
417245400	-120.603
417245500	-140.286
417245600	-124.145
417245700	-142.93
417245800	-123.173
417245900	-156.528
417246000	-122.983
417246100	-138.691
417246200	-122.423
417246300	-145.486
417246400	-124.332
417246500	-144.963
417246600	-123.912
417246700	-147.67
417246800	-123.807
417246900	-135.492
417247000	-122.002
417247100	-140.183
417247200	-120.95
417247300	-141.217
417247400	-122.222
417247500	-149.319
417247600	-123.561
417247700	-133.474
417247800	-122.263
417247900	-138.69
417248000	-122.656
417248100	-145.611
417248200	-121.098
417248300	-143.272
417248400	-121.577
417248500	-149.276
417248600	-124.559
417248700	-142.218
417248800	-121.208
417248900	-146.456
417249000	-125.5
417249100	-145.554
417249200	-125.535
417249300	-141.703
417249400	-122.242
417249500	-152.32
417249600	-122.326
417249700	-142.26
417249800	-121.177
[truncated: 18,002 more rows]
