# Supplementary material for: Passive frequency comb generation at radiofrequency for ranging applications
Source: Nat Commun. 2024 Apr 2;15:2844. doi: 10.1038/s41467-024-46940-2 (PMC10987526; doi:10.1038/s41467-024-46940-2)
Supplement: Supplementary file 5 — Source Data [file 41467_2024_46940_MOESM5_ESM.zip › Figure3_Data/836_10MHz_-11_40dBm.xlsx]

## Sheet: Sheet1
frequency (Hz)	power (dBm)
417050000	-125.938
417050100	-142.78
417050200	-124.869
417050300	-140.244
417050400	-126.24
417050500	-144.07
417050600	-122.088
417050700	-141.049
417050800	-122.689
417050900	-146.587
417051000	-125.083
417051100	-155.986
417051200	-126.728
417051300	-155.366
417051400	-123.341
417051500	-151.425
417051600	-123.341
417051700	-143.654
417051800	-123.528
417051900	-148.089
417052000	-124.985
417052100	-138.628
417052200	-126.954
417052300	-147.557
417052400	-124.809
417052500	-144.651
417052600	-124.778
417052700	-142.194
417052800	-125.789
417052900	-143.483
417053000	-124.005
417053100	-158.029
417053200	-125.334
417053300	-148.921
417053400	-125.117
417053500	-145.623
417053600	-121.597
417053700	-150.513
417053800	-123.824
417053900	-144.047
417054000	-122.059
417054100	-156.027
417054200	-123.207
417054300	-151.244
417054400	-123.116
417054500	-143.408
417054600	-123.448
417054700	-148.158
417054800	-124.608
417054900	-138.378
417055000	-122.072
417055100	-145.386
417055200	-123.991
417055300	-143.748
417055400	-123.447
417055500	-146.125
417055600	-123.009
417055700	-146.242
417055800	-124.912
417055900	-149.281
417056000	-124.756
417056100	-142.475
417056200	-122.914
417056300	-148.78
417056400	-125.993
417056500	-149.887
417056600	-125.653
417056700	-143.876
417056800	-125.109
417056900	-138.711
417057000	-123.024
417057100	-148.699
417057200	-123.752
417057300	-136.746
417057400	-124.223
417057500	-140.417
417057600	-123.706
417057700	-139.119
417057800	-122.086
417057900	-146.923
417058000	-123.948
417058100	-143.638
417058200	-122.945
417058300	-141.438
417058400	-123.839
417058500	-147.695
417058600	-123.387
417058700	-150.067
417058800	-124.184
417058900	-149.862
417059000	-124.446
417059100	-140.523
417059200	-123.996
417059300	-147.011
417059400	-124.004
417059500	-144.679
417059600	-124.996
417059700	-147.429
417059800	-123.497
417059900	-134.105
417060000	-123.941
417060100	-152.474
417060200	-124.722
417060300	-141.233
417060400	-126.036
417060500	-150.235
417060600	-121.845
417060700	-144.226
417060800	-120.148
417060900	-148.837
417061000	-122.477
417061100	-158.993
417061200	-124.464
417061300	-144.551
417061400	-122.654
417061500	-157.975
417061600	-122.315
417061700	-145.273
417061800	-125.285
417061900	-148.136
417062000	-121.352
417062100	-152.029
417062200	-124.342
417062300	-149.771
417062400	-124.347
417062500	-144.583
417062600	-121.152
417062700	-145.445
417062800	-126.778
417062900	-152.236
417063000	-123.067
417063100	-137.743
417063200	-124.837
417063300	-151.241
417063400	-125.039
417063500	-143.306
417063600	-123.141
417063700	-156.621
417063800	-122.858
417063900	-144.498
417064000	-124.102
417064100	-142.514
417064200	-124.075
417064300	-144.029
417064400	-125.818
417064500	-146.795
417064600	-125.819
417064700	-151.789
417064800	-124.532
417064900	-147.844
417065000	-123.75
417065100	-139.539
417065200	-126.008
417065300	-144.08
417065400	-123.969
417065500	-143.787
417065600	-122.145
417065700	-140.962
417065800	-122.816
417065900	-140.922
417066000	-124.38
417066100	-141.14
417066200	-125.587
417066300	-147.406
417066400	-123.611
417066500	-143.855
417066600	-124.362
417066700	-151.791
417066800	-123.683
417066900	-149.692
417067000	-123.182
417067100	-137.177
417067200	-125.25
417067300	-139.972
417067400	-124.442
417067500	-143.212
417067600	-125.951
417067700	-141.866
417067800	-122.653
417067900	-156.54
417068000	-123.301
417068100	-138.769
417068200	-125.878
417068300	-151.634
417068400	-122.358
417068500	-141.886
417068600	-123.078
417068700	-138.334
417068800	-121.684
417068900	-144.824
417069000	-125.992
417069100	-139.8
417069200	-123.23
417069300	-143.263
417069400	-126.976
417069500	-140.306
417069600	-124.304
417069700	-147.376
417069800	-124.207
417069900	-143.607
417070000	-123.364
417070100	-138.704
417070200	-124.962
417070300	-141.891
417070400	-124.107
417070500	-141.195
417070600	-124.921
417070700	-140.783
417070800	-122.141
417070900	-143.615
417071000	-123.654
417071100	-141.265
417071200	-122.45
417071300	-147.021
417071400	-122.494
417071500	-145.889
417071600	-121.739
417071700	-161.356
417071800	-124.083
417071900	-141.837
417072000	-124.249
417072100	-153.818
417072200	-123.378
417072300	-155.01
417072400	-125.65
417072500	-140.565
417072600	-122.91
417072700	-140.536
417072800	-124.081
417072900	-143.238
417073000	-126.619
417073100	-147.546
417073200	-121.027
417073300	-152.4
417073400	-121.883
417073500	-140.66
417073600	-123.482
417073700	-144.541
417073800	-124.443
417073900	-152.022
417074000	-127.288
417074100	-140.849
417074200	-122.446
417074300	-142.784
417074400	-123.967
417074500	-152.727
417074600	-124.148
417074700	-142.784
417074800	-124.699
417074900	-141.863
417075000	-123.392
417075100	-146.221
417075200	-124.505
417075300	-155.71
417075400	-124.94
417075500	-148.933
417075600	-122.803
417075700	-142.416
417075800	-124.261
417075900	-146.424
417076000	-123.656
417076100	-144.415
417076200	-123.49
417076300	-139.273
417076400	-123.936
417076500	-147.623
417076600	-126.632
417076700	-141.943
417076800	-125.128
417076900	-140.985
417077000	-121.7
417077100	-137.985
417077200	-124.205
417077300	-146.283
417077400	-127.446
417077500	-145.967
417077600	-123.422
417077700	-172.645
417077800	-123.218
417077900	-142.636
417078000	-124.298
417078100	-140.505
417078200	-124.159
417078300	-140.391
417078400	-124.926
417078500	-134.573
417078600	-120.605
417078700	-153.917
417078800	-123.443
417078900	-147.408
417079000	-122.818
417079100	-153.228
417079200	-124.92
417079300	-148.805
417079400	-121.257
417079500	-142.008
417079600	-121.784
417079700	-143.877
417079800	-121.028
417079900	-146.277
417080000	-123.152
417080100	-149.774
417080200	-121.84
417080300	-141.751
417080400	-124.918
417080500	-144.964
417080600	-121.983
417080700	-138.599
417080800	-124.889
417080900	-142.232
417081000	-124.845
417081100	-142.393
417081200	-124.381
417081300	-138.828
417081400	-123.534
417081500	-141.518
417081600	-124.224
417081700	-154.605
417081800	-126.288
417081900	-148.886
417082000	-124.726
417082100	-140.747
417082200	-123.388
417082300	-149.408
417082400	-124.355
417082500	-142.127
417082600	-123.274
417082700	-139.613
417082800	-126.521
417082900	-138.25
417083000	-123.759
417083100	-144.917
417083200	-123.304
417083300	-142.916
417083400	-124.205
417083500	-152.768
417083600	-126.131
417083700	-145.304
417083800	-123.163
417083900	-148.419
417084000	-122.323
417084100	-138.206
417084200	-122.166
417084300	-138.201
417084400	-124.605
417084500	-145.369
417084600	-123.225
417084700	-147.592
417084800	-121.036
417084900	-144.396
417085000	-123.242
417085100	-149.803
417085200	-124.467
417085300	-152.602
417085400	-123.677
417085500	-144.029
417085600	-121.164
417085700	-151.738
417085800	-122.455
417085900	-157.96
417086000	-128.144
417086100	-146.375
417086200	-122.785
417086300	-145.202
417086400	-121.866
417086500	-143.251
417086600	-123.847
417086700	-147.584
417086800	-121.834
417086900	-142.885
417087000	-123.429
417087100	-142.695
417087200	-124.923
417087300	-139.472
417087400	-123.293
417087500	-140.359
417087600	-124.38
417087700	-146.461
417087800	-125.036
417087900	-142.841
417088000	-127.138
417088100	-134.32
417088200	-124.198
417088300	-145.114
417088400	-123.583
417088500	-140.138
417088600	-124.9
417088700	-148.069
417088800	-125.007
417088900	-152.089
417089000	-124.866
417089100	-144.739
417089200	-124.458
417089300	-154.68
417089400	-125.079
417089500	-150.808
417089600	-122.612
417089700	-149.03
417089800	-125.139
417089900	-144.626
417090000	-124.629
417090100	-151.811
417090200	-124.159
417090300	-144.361
417090400	-125.723
417090500	-146.96
417090600	-124.04
417090700	-147.591
417090800	-126.139
417090900	-148.736
417091000	-122.261
417091100	-148.343
417091200	-125.049
417091300	-139.879
417091400	-122.247
417091500	-140.478
417091600	-122.621
417091700	-158.567
417091800	-124.333
417091900	-140.007
417092000	-123.754
417092100	-148.337
417092200	-121.128
417092300	-138.95
417092400	-125.173
417092500	-146.144
417092600	-123.3
417092700	-147.941
417092800	-123.823
417092900	-158.014
417093000	-126.008
417093100	-144.161
417093200	-124.143
417093300	-139.271
417093400	-122.005
417093500	-146.728
417093600	-125.149
417093700	-143.56
417093800	-125.574
417093900	-141.315
417094000	-125.053
417094100	-141.594
417094200	-122.275
417094300	-148.04
417094400	-125.42
417094500	-139.043
417094600	-122.687
417094700	-147.687
417094800	-124.742
417094900	-141.825
417095000	-125.179
417095100	-144.292
417095200	-123.847
417095300	-140.225
417095400	-123.165
417095500	-144.988
417095600	-124.8
417095700	-144.466
417095800	-125.775
417095900	-144.672
417096000	-124.316
417096100	-154.411
417096200	-124.924
417096300	-160.376
417096400	-123.258
417096500	-153.432
417096600	-121.222
417096700	-140.73
417096800	-125.297
417096900	-150.993
417097000	-124.494
417097100	-137.131
417097200	-123.441
417097300	-134.513
417097400	-123.637
417097500	-146.83
417097600	-124.916
417097700	-150.893
417097800	-124.024
417097900	-163.617
417098000	-124.001
417098100	-136.646
417098200	-122.651
417098300	-142.774
417098400	-121.582
417098500	-150.215
417098600	-122.805
417098700	-142.844
417098800	-122.777
417098900	-138.926
417099000	-123.08
417099100	-146.574
417099200	-122.827
417099300	-149.69
417099400	-123.331
417099500	-152.659
417099600	-123.281
417099700	-139.873
417099800	-120.994
417099900	-143.061
417100000	-124.762
417100100	-144.035
417100200	-122.621
417100300	-157.723
417100400	-123.712
417100500	-148.994
417100600	-121.696
417100700	-145.474
417100800	-123.946
417100900	-150.842
417101000	-121.837
417101100	-142.866
417101200	-122.42
417101300	-149.102
417101400	-124.651
417101500	-134.253
417101600	-120.919
417101700	-146.44
417101800	-123.54
417101900	-141.799
417102000	-123.819
417102100	-144.431
417102200	-126.61
417102300	-143.069
417102400	-125.613
417102500	-142.588
417102600	-125.242
417102700	-146.734
417102800	-123.269
417102900	-150.962
417103000	-125.561
417103100	-159.356
417103200	-122.094
417103300	-139.595
417103400	-122.097
417103500	-172.939
417103600	-123.408
417103700	-142.266
417103800	-125.412
417103900	-158.35
417104000	-123.989
417104100	-149.758
417104200	-122.105
417104300	-145.522
417104400	-123.11
417104500	-143.689
417104600	-123.477
417104700	-143.31
417104800	-120.162
417104900	-149.436
417105000	-123.873
417105100	-138.425
417105200	-122.499
417105300	-145.845
417105400	-122.499
417105500	-145.894
417105600	-124.838
417105700	-142.071
417105800	-126.319
417105900	-149.577
417106000	-126.146
417106100	-139.44
417106200	-125.953
417106300	-144.342
417106400	-124.704
417106500	-146.125
417106600	-118.07
417106700	-148.163
417106800	-123.965
417106900	-145.637
417107000	-124.635
417107100	-137.698
417107200	-124.331
417107300	-141.52
417107400	-121.429
417107500	-140.608
417107600	-124.215
417107700	-135.896
417107800	-123.988
417107900	-153.017
417108000	-125.146
417108100	-139.248
417108200	-126.432
417108300	-145.121
417108400	-123.569
417108500	-138.887
417108600	-125.647
417108700	-144.498
417108800	-126.344
417108900	-143.075
417109000	-121.535
417109100	-176.473
417109200	-125.49
417109300	-135.832
417109400	-122.156
417109500	-158.42
417109600	-127.814
417109700	-143.983
417109800	-124.051
417109900	-141.269
417110000	-124.818
417110100	-143.193
417110200	-125.232
417110300	-156.602
417110400	-122.993
417110500	-138.679
417110600	-125.681
417110700	-150.342
417110800	-125.755
417110900	-152.335
417111000	-124.823
417111100	-145.586
417111200	-121.769
417111300	-142.959
417111400	-122.804
417111500	-142.94
417111600	-122.075
417111700	-139.186
417111800	-124.497
417111900	-150.969
417112000	-121.664
417112100	-140.468
417112200	-123.485
417112300	-139.449
417112400	-124.809
417112500	-143.13
417112600	-125.218
417112700	-146.818
417112800	-123.246
417112900	-138.396
417113000	-123.598
417113100	-139.937
417113200	-122.731
417113300	-149.288
417113400	-121.849
417113500	-138.879
417113600	-123.519
417113700	-148.515
417113800	-125.368
417113900	-147.621
417114000	-123.512
417114100	-148.806
417114200	-123.222
417114300	-144.298
417114400	-122.003
417114500	-136.687
417114600	-124.241
417114700	-142.664
417114800	-120.854
417114900	-144.782
417115000	-124.318
417115100	-145.065
417115200	-125.386
417115300	-136.687
417115400	-121.793
417115500	-143.157
417115600	-123.607
417115700	-138.572
417115800	-124.068
417115900	-151.296
417116000	-123.876
417116100	-135.682
417116200	-123.19
417116300	-150.279
417116400	-122.435
417116500	-139.208
417116600	-123.957
417116700	-140.33
417116800	-124.834
417116900	-147.297
417117000	-125.779
417117100	-139.927
417117200	-123.821
417117300	-149.635
417117400	-125.469
417117500	-146.393
417117600	-122.557
417117700	-137
417117800	-122.358
417117900	-145.796
417118000	-123.515
417118100	-144.042
417118200	-123.497
417118300	-146.798
417118400	-121.539
417118500	-147.235
417118600	-122.1
417118700	-152.096
417118800	-122.106
417118900	-146.48
417119000	-126.281
417119100	-144.675
417119200	-122.398
417119300	-142.767
417119400	-123.078
417119500	-170.269
417119600	-125.262
417119700	-148.284
417119800	-124.421
417119900	-144.184
417120000	-123.519
417120100	-145.925
417120200	-125.115
417120300	-154.199
417120400	-123.892
417120500	-146.607
417120600	-124.971
417120700	-148.283
417120800	-123.5
417120900	-147.553
417121000	-126.282
417121100	-144.551
417121200	-125.133
417121300	-148.687
417121400	-123.909
417121500	-152.299
417121600	-123.708
417121700	-138.853
417121800	-126.039
417121900	-144.118
417122000	-124.01
417122100	-142.62
417122200	-124.593
417122300	-156.928
417122400	-124.793
417122500	-140.799
417122600	-122.731
417122700	-152.403
417122800	-125.392
417122900	-152.388
417123000	-124.034
417123100	-143.411
417123200	-124.292
417123300	-151.31
417123400	-125.732
417123500	-157.494
417123600	-123.66
417123700	-138.165
417123800	-123.685
417123900	-140.095
417124000	-125.117
417124100	-137.063
417124200	-122.973
417124300	-144.193
417124400	-125.209
417124500	-140.525
417124600	-126.354
417124700	-155.985
417124800	-128.607
417124900	-155.705
417125000	-123.781
417125100	-163.576
417125200	-126.029
417125300	-147.395
417125400	-125.156
417125500	-146.828
417125600	-122.052
417125700	-153.155
417125800	-122.726
417125900	-156.302
417126000	-124.352
417126100	-150.148
417126200	-126.564
417126300	-159.878
417126400	-121.209
417126500	-143.458
417126600	-125.196
417126700	-141.429
417126800	-122.483
417126900	-145.605
417127000	-124.504
417127100	-146.938
417127200	-123.975
417127300	-157.647
417127400	-121.663
417127500	-144.881
417127600	-126.323
417127700	-143.631
417127800	-128.498
417127900	-141.114
417128000	-121.27
417128100	-136.743
417128200	-124.58
417128300	-147.981
417128400	-122.979
417128500	-142.475
417128600	-125.233
417128700	-158.261
417128800	-123.252
417128900	-138.769
417129000	-124.535
417129100	-140.348
417129200	-125.334
417129300	-149.024
417129400	-125.275
417129500	-141.24
417129600	-124.752
417129700	-160.92
417129800	-124.035
417129900	-144.458
417130000	-123.841
417130100	-143.75
417130200	-126.026
417130300	-134.619
417130400	-125.133
417130500	-143.686
417130600	-123.635
417130700	-144.357
417130800	-125.791
417130900	-146.581
417131000	-124.665
417131100	-148.913
417131200	-122.861
417131300	-147.892
417131400	-125.92
417131500	-145.974
417131600	-123.69
417131700	-140.273
417131800	-127.025
417131900	-155.899
417132000	-126.567
417132100	-150.953
417132200	-122.691
417132300	-142.355
417132400	-125.737
417132500	-137.541
417132600	-126.147
417132700	-145.501
417132800	-122.227
417132900	-151.235
417133000	-123.275
417133100	-144.2
417133200	-121.542
417133300	-151.695
417133400	-122.456
417133500	-149.214
417133600	-123.131
417133700	-148.648
417133800	-125.187
417133900	-146.511
417134000	-121.526
417134100	-137.747
417134200	-123.428
417134300	-138.767
417134400	-122.393
417134500	-140.77
417134600	-125.125
417134700	-155.382
417134800	-125.288
417134900	-143.927
417135000	-121.959
417135100	-141.291
417135200	-125.365
417135300	-144.48
417135400	-121.955
417135500	-155.276
417135600	-121.783
417135700	-145.681
417135800	-125.806
417135900	-144.467
417136000	-124.034
417136100	-142.784
417136200	-123.182
417136300	-141.923
417136400	-122.758
417136500	-150.227
417136600	-128.273
417136700	-142.001
417136800	-121.689
417136900	-134.686
417137000	-123.95
417137100	-140.501
417137200	-123.735
417137300	-144.453
417137400	-122.236
417137500	-143.549
417137600	-122.787
417137700	-140.788
417137800	-124.003
417137900	-143.54
417138000	-124.467
417138100	-155.797
417138200	-124.099
417138300	-146.023
417138400	-127.675
417138500	-140.731
417138600	-122.81
417138700	-142.862
417138800	-121.689
417138900	-143.229
417139000	-122.542
417139100	-146.857
417139200	-123.628
417139300	-137.999
417139400	-122.282
417139500	-150.889
417139600	-122.311
417139700	-149.893
417139800	-123.752
417139900	-146.322
417140000	-123.315
417140100	-146.182
417140200	-124.1
417140300	-142.465
417140400	-123.953
417140500	-144.622
417140600	-124.801
417140700	-139.474
417140800	-122.758
417140900	-143.72
417141000	-123.349
417141100	-137.015
417141200	-125.455
417141300	-166.806
417141400	-123.309
417141500	-148.793
417141600	-122.894
417141700	-138.221
417141800	-125.4
417141900	-141.318
417142000	-122.96
417142100	-149.83
417142200	-124.687
417142300	-137.074
417142400	-123.668
417142500	-149.63
417142600	-122.378
417142700	-145.691
417142800	-124.038
417142900	-142.663
417143000	-123.545
417143100	-149.995
417143200	-124.586
417143300	-146.493
417143400	-122.435
417143500	-149.443
417143600	-123.334
417143700	-149.846
417143800	-125.45
417143900	-142.28
417144000	-126.013
417144100	-146.159
417144200	-123.67
417144300	-147.503
417144400	-124.787
417144500	-146.988
417144600	-125.813
417144700	-146.611
417144800	-123.498
417144900	-152.818
417145000	-124.019
417145100	-153.439
417145200	-127.184
417145300	-142.549
417145400	-124.612
417145500	-145.723
417145600	-122.673
417145700	-138.529
417145800	-122.551
417145900	-149.552
417146000	-121.276
417146100	-167.052
417146200	-123.722
417146300	-146.154
417146400	-122.273
417146500	-150.92
417146600	-122.205
417146700	-139.484
417146800	-123.468
417146900	-150.32
417147000	-123.046
417147100	-145.149
417147200	-125.421
417147300	-144.909
417147400	-124.426
417147500	-147.592
417147600	-123.014
417147700	-140.285
417147800	-125.61
417147900	-139.988
417148000	-124.048
417148100	-149.317
417148200	-121.553
417148300	-147.076
417148400	-123.255
417148500	-138.882
417148600	-124.082
417148700	-145.17
417148800	-125.893
417148900	-142.262
417149000	-121.131
417149100	-152.085
417149200	-123.387
417149300	-160.053
417149400	-124.663
417149500	-145.834
417149600	-121.808
417149700	-143.999
417149800	-123.98
417149900	-142.78
417150000	-125.035
417150100	-144.083
417150200	-122.89
417150300	-138.031
417150400	-122.452
417150500	-149.331
417150600	-122.574
417150700	-149.563
417150800	-125.316
417150900	-145.849
417151000	-125.19
417151100	-148.86
417151200	-122.078
417151300	-146.957
417151400	-125.908
417151500	-146.262
417151600	-124.81
417151700	-142.076
417151800	-122.106
417151900	-144.858
417152000	-123.993
417152100	-144.23
417152200	-123.012
417152300	-145.19
417152400	-123.044
417152500	-144.653
417152600	-124.256
417152700	-145.128
417152800	-124.255
417152900	-139.674
417153000	-124.058
417153100	-149.317
417153200	-124.123
417153300	-145.595
417153400	-124.448
417153500	-141.843
417153600	-122.053
417153700	-137.699
417153800	-122.694
417153900	-139.448
417154000	-127.478
417154100	-144.417
417154200	-122.889
417154300	-141.409
417154400	-125.146
417154500	-147.078
417154600	-121.887
417154700	-138.972
417154800	-122.297
417154900	-138.432
417155000	-126.197
417155100	-143.737
417155200	-123.491
417155300	-151.817
417155400	-121.309
417155500	-151.882
417155600	-123.616
417155700	-139.004
417155800	-126.736
417155900	-157.315
417156000	-125.682
417156100	-137.693
417156200	-121.691
417156300	-142.674
417156400	-124.722
417156500	-138.707
417156600	-125.184
417156700	-140.302
417156800	-124.916
417156900	-138.096
417157000	-123.414
417157100	-141.492
417157200	-123.101
417157300	-154.175
417157400	-123.203
417157500	-153.146
417157600	-126.037
417157700	-145.751
417157800	-126.708
417157900	-150.856
417158000	-122.397
417158100	-139.853
417158200	-123.401
417158300	-143.946
417158400	-123.899
417158500	-146.897
417158600	-125.951
417158700	-143.5
417158800	-123.566
417158900	-151.632
417159000	-124.927
417159100	-142.526
417159200	-124.511
417159300	-155.172
417159400	-123.002
417159500	-140.674
417159600	-122.795
417159700	-151.081
417159800	-123.712
417159900	-150.728
417160000	-122.481
417160100	-141.222
417160200	-123.648
417160300	-141.132
417160400	-123.477
417160500	-152.079
417160600	-124.264
417160700	-142.128
417160800	-122.945
417160900	-147.5
417161000	-124.324
417161100	-141.023
417161200	-124.498
417161300	-148.652
417161400	-121.134
417161500	-144.987
417161600	-122.738
417161700	-141.637
417161800	-122.992
417161900	-146.889
417162000	-123.27
417162100	-142.238
417162200	-125.263
417162300	-142.054
417162400	-123.972
417162500	-144.055
417162600	-124.301
417162700	-146.987
417162800	-123.234
417162900	-147.322
417163000	-122.714
417163100	-138.566
417163200	-122.693
417163300	-136.725
417163400	-126.104
417163500	-152.629
417163600	-123.726
417163700	-143.792
417163800	-125.413
417163900	-142.629
417164000	-122.366
417164100	-140.824
417164200	-123.867
417164300	-137.844
417164400	-122.013
417164500	-143.055
417164600	-125.064
417164700	-140.455
417164800	-122.75
417164900	-140.752
417165000	-125.431
417165100	-138.617
417165200	-123.127
417165300	-142.779
417165400	-122.522
417165500	-145.66
417165600	-124.701
417165700	-137.091
417165800	-123.231
417165900	-143.109
417166000	-124.223
417166100	-153.134
417166200	-125.751
417166300	-143.978
417166400	-122.644
417166500	-140.626
417166600	-123.416
417166700	-140.622
417166800	-125.371
417166900	-147.758
417167000	-123.319
417167100	-145.169
417167200	-122.546
417167300	-142.444
417167400	-124.095
417167500	-146.894
417167600	-122.238
417167700	-150.329
417167800	-126.063
417167900	-149.215
417168000	-123.41
417168100	-138.574
417168200	-123.398
417168300	-142.386
417168400	-125.847
417168500	-141.862
417168600	-124.277
417168700	-150.113
417168800	-122.906
417168900	-145.847
417169000	-124.906
417169100	-146.648
417169200	-124.144
417169300	-143.009
417169400	-127.198
417169500	-155.734
417169600	-123.164
417169700	-147.841
417169800	-122.56
417169900	-152.506
417170000	-120.915
417170100	-149.477
417170200	-123.307
417170300	-140.223
417170400	-125.3
417170500	-142.362
417170600	-125.852
417170700	-145.348
417170800	-118.699
417170900	-138.278
417171000	-121.95
417171100	-140.401
417171200	-124.737
417171300	-134.855
417171400	-123.36
417171500	-141.999
417171600	-123.542
417171700	-143.153
417171800	-125.157
417171900	-145.885
417172000	-125.518
417172100	-144.213
417172200	-125.668
417172300	-143.71
417172400	-122.567
417172500	-144.119
417172600	-123.92
417172700	-141.144
417172800	-122.463
417172900	-142.58
417173000	-123.33
417173100	-140.038
417173200	-123.799
417173300	-147.295
417173400	-124.447
417173500	-149.828
417173600	-125.081
417173700	-151.638
417173800	-126.067
417173900	-158.413
417174000	-123.689
417174100	-141.84
417174200	-125.923
417174300	-139.807
417174400	-123.228
417174500	-141.716
417174600	-125.055
417174700	-136.7
417174800	-124.007
417174900	-136.39
417175000	-120.512
417175100	-151.514
417175200	-126.281
417175300	-150.285
417175400	-123.797
417175500	-146.748
417175600	-123.962
417175700	-140.482
417175800	-124.09
417175900	-142.039
417176000	-123.237
417176100	-135.946
417176200	-121.634
417176300	-143.206
417176400	-124.554
417176500	-154.142
417176600	-121.876
417176700	-138.348
417176800	-124.111
417176900	-138.839
417177000	-123.599
417177100	-146.436
417177200	-124.428
417177300	-133.31
417177400	-124.394
417177500	-148.118
417177600	-122.718
417177700	-144.471
417177800	-124.664
417177900	-142.066
417178000	-121.505
417178100	-142.215
417178200	-122.314
417178300	-141.254
417178400	-124.883
417178500	-153.199
417178600	-122.391
417178700	-138.939
417178800	-122.629
417178900	-151.283
417179000	-124.113
417179100	-143.394
417179200	-123.471
417179300	-137.056
417179400	-125.573
417179500	-154.568
417179600	-120.86
417179700	-153.058
417179800	-125.446
417179900	-141.821
417180000	-119.424
417180100	-143.056
417180200	-122.858
417180300	-155.541
417180400	-126.448
417180500	-142.561
417180600	-126.11
417180700	-147.279
417180800	-123.265
417180900	-144.438
417181000	-122.25
417181100	-140.471
417181200	-124.846
417181300	-142.882
417181400	-122.189
417181500	-135.562
417181600	-122.096
417181700	-145.275
417181800	-124.165
417181900	-149.583
417182000	-121.917
417182100	-161.643
417182200	-123.213
417182300	-152.382
417182400	-124.619
417182500	-151.523
417182600	-123.244
417182700	-143.586
417182800	-124.857
417182900	-147.293
417183000	-122.238
417183100	-143.878
417183200	-121.944
417183300	-138.2
417183400	-123.069
417183500	-158.745
417183600	-124.45
417183700	-145.276
417183800	-123.699
417183900	-143.006
417184000	-123.025
417184100	-140.981
417184200	-123.983
417184300	-156.102
417184400	-123.496
417184500	-143.4
417184600	-123.576
417184700	-140.207
417184800	-124.151
417184900	-147.615
417185000	-120.87
417185100	-140.767
417185200	-123.838
417185300	-152.548
417185400	-123.483
417185500	-146.053
417185600	-122.915
417185700	-151.203
417185800	-126.8
417185900	-139.41
417186000	-123.135
417186100	-153.452
417186200	-123.707
417186300	-151.403
417186400	-122.434
417186500	-144.489
417186600	-122.08
417186700	-142.247
417186800	-123.879
417186900	-145.143
417187000	-122.989
417187100	-136.38
417187200	-121.978
417187300	-152.221
417187400	-122.857
417187500	-140.365
417187600	-123.685
417187700	-145.688
417187800	-124.892
417187900	-149.224
417188000	-122.475
417188100	-145.552
417188200	-122.495
417188300	-150.88
417188400	-124.015
417188500	-140.907
417188600	-124.529
417188700	-147.273
417188800	-124.346
417188900	-149.348
417189000	-123.348
417189100	-139.27
417189200	-122.101
417189300	-138.426
417189400	-124.84
417189500	-140.523
417189600	-123.422
417189700	-142.222
417189800	-123.693
417189900	-142.89
417190000	-123.194
417190100	-147.421
417190200	-125.003
417190300	-143.366
417190400	-121.771
417190500	-160.831
417190600	-124.093
417190700	-144.4
417190800	-122.745
417190900	-160.204
417191000	-123.139
417191100	-142.658
417191200	-126.294
417191300	-155.025
417191400	-124.957
417191500	-159.418
417191600	-123.552
417191700	-139.697
417191800	-124.29
417191900	-156.39
417192000	-122.25
417192100	-162.415
417192200	-124.588
417192300	-139.439
417192400	-122.371
417192500	-151.864
417192600	-124.058
417192700	-140.126
417192800	-122.886
417192900	-137.079
417193000	-123.317
417193100	-142.542
417193200	-125.543
417193300	-144.388
417193400	-125.023
417193500	-154.313
417193600	-124.31
417193700	-150.535
417193800	-122.199
417193900	-143.04
417194000	-121.417
417194100	-145.806
417194200	-122.245
417194300	-135.367
417194400	-121.749
417194500	-141.669
417194600	-124.122
417194700	-146.201
417194800	-126.311
417194900	-146.045
417195000	-120.74
417195100	-140.538
417195200	-120.758
417195300	-134.974
417195400	-120.885
417195500	-139.335
417195600	-125.206
417195700	-149.36
417195800	-124.643
417195900	-165.358
417196000	-122.055
417196100	-145.403
417196200	-122.862
417196300	-141.022
417196400	-123.002
417196500	-140.58
417196600	-122.427
417196700	-150.112
417196800	-123.45
417196900	-139.123
417197000	-121.934
417197100	-148.725
417197200	-125.038
417197300	-138.532
417197400	-121.23
417197500	-148.859
417197600	-123.01
417197700	-140.646
417197800	-125.173
417197900	-146.008
417198000	-123.875
417198100	-144.194
417198200	-123.415
417198300	-146.061
417198400	-123.387
417198500	-141.463
417198600	-120.584
417198700	-139.12
417198800	-122.798
417198900	-158.439
417199000	-121.42
417199100	-148.898
417199200	-122.111
417199300	-150.793
417199400	-122.302
417199500	-150.811
417199600	-122.77
417199700	-143.582
417199800	-124.551
417199900	-143.283
417200000	-124.047
417200100	-148.321
417200200	-125.234
417200300	-143.417
417200400	-118.633
417200500	-145.189
417200600	-125.049
417200700	-145.993
417200800	-121.236
417200900	-145.52
417201000	-122.871
417201100	-140.895
417201200	-126.269
417201300	-140.305
417201400	-126.634
417201500	-141.306
417201600	-123.693
417201700	-138.093
417201800	-120.997
417201900	-136.42
417202000	-121.628
417202100	-150.25
417202200	-125.492
417202300	-143.67
417202400	-127.031
417202500	-139.728
417202600	-125.899
417202700	-153.675
417202800	-122.022
417202900	-144.53
417203000	-122.87
417203100	-149.011
417203200	-123.145
417203300	-165.188
417203400	-125.378
417203500	-152.821
417203600	-125.931
417203700	-139.375
417203800	-125.097
417203900	-154.578
417204000	-124.477
417204100	-138.859
417204200	-123.997
417204300	-148.834
417204400	-123.706
417204500	-140.66
417204600	-124.057
417204700	-141.027
417204800	-124.16
417204900	-141.722
417205000	-126.074
417205100	-141.367
417205200	-124.135
417205300	-154.012
417205400	-121.74
417205500	-138.965
417205600	-124.533
417205700	-142.949
417205800	-125.702
417205900	-148.578
417206000	-122.339
417206100	-151.713
417206200	-121.055
417206300	-147.232
417206400	-123.338
417206500	-159.153
417206600	-122.843
417206700	-157.501
417206800	-123.933
417206900	-142.689
417207000	-124.294
417207100	-137.58
417207200	-120.591
417207300	-138.974
417207400	-120.432
417207500	-141.37
417207600	-124.363
417207700	-155.606
417207800	-122.436
417207900	-147.194
417208000	-122.437
417208100	-141.499
417208200	-123.513
417208300	-152.287
417208400	-123.683
417208500	-138.785
417208600	-123.655
417208700	-140.813
417208800	-123.606
417208900	-139.639
417209000	-121.788
417209100	-152.898
417209200	-122.423
417209300	-146.976
417209400	-124
417209500	-151.988
417209600	-123.312
417209700	-148.854
417209800	-125.17
417209900	-140.573
417210000	-124.116
417210100	-141.869
417210200	-121.545
417210300	-141.947
417210400	-123.84
417210500	-149.442
417210600	-121.626
417210700	-139.914
417210800	-121.38
417210900	-138.696
417211000	-122.756
417211100	-146.34
417211200	-123.421
417211300	-139.286
417211400	-123.753
417211500	-145.545
417211600	-124.973
417211700	-145.581
417211800	-122.653
417211900	-145.556
417212000	-124.75
417212100	-143.486
417212200	-122.879
417212300	-142.867
417212400	-122.011
417212500	-146.38
417212600	-123.725
417212700	-142.865
417212800	-124.688
417212900	-139.801
417213000	-123.449
417213100	-137.747
417213200	-122.22
417213300	-140.754
417213400	-123.803
417213500	-158.258
417213600	-122.265
417213700	-143.633
417213800	-123.35
417213900	-145.745
417214000	-121.955
417214100	-142.183
417214200	-124.125
417214300	-143.972
417214400	-123.358
417214500	-139.247
417214600	-123.11
417214700	-152.417
417214800	-125.493
417214900	-146.18
417215000	-123.714
417215100	-144.605
417215200	-121.82
417215300	-147.328
417215400	-125.211
417215500	-146.055
417215600	-123.115
417215700	-141.42
417215800	-123.877
417215900	-141.078
417216000	-125.844
417216100	-138.425
417216200	-124.491
417216300	-147.701
417216400	-122.612
417216500	-141.335
417216600	-121.5
417216700	-155.756
417216800	-121.929
417216900	-139.177
417217000	-122.757
417217100	-160.891
417217200	-123.856
417217300	-147.201
417217400	-123.859
417217500	-140.66
417217600	-125.664
417217700	-144.457
417217800	-122.516
417217900	-142.313
417218000	-121.508
417218100	-149.757
417218200	-121.74
417218300	-141.274
417218400	-124.695
417218500	-150.808
417218600	-122.683
417218700	-143.793
417218800	-123.777
417218900	-143.434
417219000	-123.275
417219100	-140.082
417219200	-123.091
417219300	-138.21
417219400	-123.231
417219500	-139.573
417219600	-124.695
417219700	-140.843
417219800	-123.254
417219900	-147.555
417220000	-125.595
417220100	-142.914
417220200	-126.547
417220300	-139.482
417220400	-124.115
417220500	-134.088
417220600	-122.449
417220700	-140.701
417220800	-122.737
417220900	-150.301
417221000	-123.35
417221100	-139.806
417221200	-122.537
417221300	-141.222
417221400	-125.552
417221500	-141.959
417221600	-123.662
417221700	-140.435
417221800	-122.957
417221900	-140.337
417222000	-123.104
417222100	-145.706
417222200	-124.392
417222300	-139.771
417222400	-123.861
417222500	-147.414
417222600	-123.622
417222700	-141.356
417222800	-123.615
417222900	-155.91
417223000	-121.788
417223100	-134.438
417223200	-123.006
417223300	-152.789
417223400	-121.568
417223500	-149.007
417223600	-122.897
417223700	-148.987
417223800	-124.172
417223900	-136.874
417224000	-123.208
417224100	-147.036
417224200	-119.036
417224300	-144.787
417224400	-126.624
417224500	-141.666
417224600	-122.875
417224700	-159.762
417224800	-123.478
417224900	-143.885
417225000	-123.69
417225100	-143.869
417225200	-124.618
417225300	-143.942
417225400	-126.466
417225500	-142.151
417225600	-125.487
417225700	-147.741
417225800	-124.027
417225900	-142.241
417226000	-121.285
417226100	-146.322
417226200	-122.338
417226300	-146.915
417226400	-123.221
417226500	-146.43
417226600	-122.878
417226700	-152.669
417226800	-125.215
417226900	-143.861
417227000	-121.737
417227100	-139.321
417227200	-123.147
417227300	-140.076
417227400	-123.347
417227500	-142.57
417227600	-124.169
417227700	-145.213
417227800	-123.534
417227900	-155.07
417228000	-123.033
417228100	-145.43
417228200	-127.437
417228300	-144.151
417228400	-123.18
417228500	-142.719
417228600	-124.002
417228700	-138.752
417228800	-123.895
417228900	-140.91
417229000	-121.714
417229100	-141.8
417229200	-123.842
417229300	-137.417
417229400	-124.632
417229500	-140.777
417229600	-122.886
417229700	-141.436
417229800	-120.311
417229900	-148.919
417230000	-121.481
417230100	-143.665
417230200	-122.911
417230300	-147.504
417230400	-123.71
417230500	-145.091
417230600	-125.076
417230700	-160.122
417230800	-123.133
417230900	-143.615
417231000	-121.635
417231100	-135.232
417231200	-122.28
417231300	-152.831
417231400	-123.215
417231500	-142.833
417231600	-125.077
417231700	-141.331
417231800	-120.987
417231900	-139.851
417232000	-122.686
417232100	-146.911
417232200	-122.628
417232300	-146.302
417232400	-123.601
417232500	-143.168
417232600	-123.787
417232700	-137.425
417232800	-122.91
417232900	-137.392
417233000	-122.549
417233100	-146.923
417233200	-122.846
417233300	-155.901
417233400	-124.763
417233500	-153.539
417233600	-122.912
417233700	-145.157
417233800	-123.793
417233900	-141.428
417234000	-121.978
417234100	-143.491
417234200	-124.389
417234300	-143.316
417234400	-122.79
417234500	-146.551
417234600	-122.611
417234700	-142.833
417234800	-123.456
417234900	-145.672
417235000	-123.638
417235100	-141.486
417235200	-123.374
417235300	-144.782
417235400	-126.094
417235500	-140.492
417235600	-122.412
417235700	-143.525
417235800	-120.826
417235900	-136.501
417236000	-123.959
417236100	-143.614
417236200	-121.351
417236300	-150.78
417236400	-124.212
417236500	-145.122
417236600	-123.166
417236700	-142.86
417236800	-122.82
417236900	-143.974
417237000	-124.8
417237100	-141.615
417237200	-121.913
417237300	-134.933
417237400	-122.965
417237500	-162.754
417237600	-122.956
417237700	-137.616
417237800	-123.491
417237900	-142.057
417238000	-126.196
417238100	-143.401
417238200	-123.28
417238300	-148.97
417238400	-122.106
417238500	-145.272
417238600	-123.404
417238700	-142.566
417238800	-124.183
417238900	-148.266
417239000	-123.98
417239100	-150.595
417239200	-120.838
417239300	-143.588
417239400	-123.723
417239500	-145.13
417239600	-120.201
417239700	-136.199
417239800	-123.25
417239900	-149.27
417240000	-123.458
417240100	-138.134
417240200	-122.776
417240300	-140.067
417240400	-123.247
417240500	-138.268
417240600	-122.296
417240700	-143.012
417240800	-124.619
417240900	-159.631
417241000	-122.405
417241100	-152.747
417241200	-121.415
417241300	-143.302
417241400	-124.036
417241500	-155.396
417241600	-125.879
417241700	-146.795
417241800	-126.015
417241900	-139.029
417242000	-122.379
417242100	-140.522
417242200	-122.243
417242300	-148.735
417242400	-122.43
417242500	-148.214
417242600	-124.024
417242700	-149.799
417242800	-121.319
417242900	-139.876
417243000	-123.9
417243100	-136.765
417243200	-122.506
417243300	-143.358
417243400	-124.259
417243500	-138.51
417243600	-121.944
417243700	-143.167
417243800	-125.139
417243900	-143.146
417244000	-123.692
417244100	-147.063
417244200	-124.093
417244300	-138.579
417244400	-124.318
417244500	-138.551
417244600	-122.59
417244700	-147.12
417244800	-127.064
417244900	-148.346
417245000	-125.39
417245100	-144.172
417245200	-121.893
417245300	-145.783
417245400	-122.667
417245500	-157.653
417245600	-122.19
417245700	-138.866
417245800	-121.52
417245900	-145.793
417246000	-121.628
417246100	-147.66
417246200	-125.817
417246300	-142.375
417246400	-122.275
417246500	-136.698
417246600	-126.256
417246700	-144.383
417246800	-125.685
417246900	-148.009
417247000	-123.877
417247100	-141.764
417247200	-120.14
417247300	-155.997
417247400	-124.074
417247500	-138.31
417247600	-124.548
417247700	-143.018
417247800	-125.043
417247900	-142.681
417248000	-123.518
417248100	-150.729
417248200	-123.602
417248300	-145.17
417248400	-122.569
417248500	-139.684
417248600	-122.007
417248700	-149.397
417248800	-122.871
417248900	-134.574
417249000	-121.171
417249100	-139.984
417249200	-123.842
417249300	-139.246
417249400	-122.612
417249500	-140.011
417249600	-123.747
417249700	-139.789
417249800	-123.066
[truncated: 18,002 more rows]
