# Supplementary material for: Passive frequency comb generation at radiofrequency for ranging applications
Source: Nat Commun. 2024 Apr 2;15:2844. doi: 10.1038/s41467-024-46940-2 (PMC10987526; doi:10.1038/s41467-024-46940-2)
Supplement: Supplementary file 5 — Source Data [file 41467_2024_46940_MOESM5_ESM.zip › Figure3_Data/836_10MHz_-11_50dBm.xlsx]

## Sheet: Sheet1
frequency (Hz)	power (dBm)
417050000	-123.829
417050100	-146.79
417050200	-123.472
417050300	-171.712
417050400	-126.707
417050500	-145.395
417050600	-124.228
417050700	-154.568
417050800	-126.933
417050900	-137.263
417051000	-121.798
417051100	-152.749
417051200	-126.104
417051300	-147.258
417051400	-124.63
417051500	-151.964
417051600	-124.222
417051700	-141.968
417051800	-122.942
417051900	-142.967
417052000	-125.614
417052100	-144.871
417052200	-122.024
417052300	-140.459
417052400	-124.488
417052500	-147.062
417052600	-125.817
417052700	-137.977
417052800	-124.794
417052900	-144.503
417053000	-123.531
417053100	-147.195
417053200	-124.168
417053300	-145.186
417053400	-125.844
417053500	-151.895
417053600	-123.218
417053700	-147.99
417053800	-123.34
417053900	-148.001
417054000	-123.309
417054100	-149.681
417054200	-124.126
417054300	-141.189
417054400	-122.131
417054500	-151.446
417054600	-123.326
417054700	-144.205
417054800	-122.688
417054900	-142.607
417055000	-123.632
417055100	-152.216
417055200	-123.566
417055300	-144.394
417055400	-123.165
417055500	-136.757
417055600	-125.089
417055700	-139.967
417055800	-121.095
417055900	-143.736
417056000	-125.599
417056100	-141.864
417056200	-123.37
417056300	-141.931
417056400	-122.941
417056500	-142.636
417056600	-124.161
417056700	-145.966
417056800	-123.27
417056900	-146.924
417057000	-123.698
417057100	-140.64
417057200	-121.903
417057300	-148.448
417057400	-123.421
417057500	-137.938
417057600	-123.05
417057700	-149.81
417057800	-126.387
417057900	-144.5
417058000	-123.992
417058100	-144.197
417058200	-123.986
417058300	-142.297
417058400	-123.991
417058500	-147.561
417058600	-122.532
417058700	-146.257
417058800	-125.166
417058900	-146.385
417059000	-123.002
417059100	-145.599
417059200	-128.213
417059300	-150.319
417059400	-124.571
417059500	-145.532
417059600	-121.982
417059700	-153.15
417059800	-122.618
417059900	-145.211
417060000	-124.687
417060100	-144.025
417060200	-125.771
417060300	-140.694
417060400	-121.253
417060500	-142.768
417060600	-124.664
417060700	-141.897
417060800	-120.964
417060900	-143.87
417061000	-121.641
417061100	-146.635
417061200	-125.358
417061300	-143.421
417061400	-123.296
417061500	-141.803
417061600	-122.693
417061700	-142.891
417061800	-124.406
417061900	-148.574
417062000	-122.108
417062100	-151.526
417062200	-121.823
417062300	-144.969
417062400	-124.987
417062500	-153.141
417062600	-125.141
417062700	-147.821
417062800	-124.068
417062900	-142.305
417063000	-123.04
417063100	-146.029
417063200	-123.944
417063300	-143.76
417063400	-123.487
417063500	-136.114
417063600	-123.456
417063700	-148.412
417063800	-123.008
417063900	-147.887
417064000	-125.199
417064100	-156.252
417064200	-125.987
417064300	-150.048
417064400	-126.345
417064500	-148.115
417064600	-124.091
417064700	-148.508
417064800	-124.047
417064900	-144.146
417065000	-120.184
417065100	-147.012
417065200	-122.417
417065300	-140.782
417065400	-122.849
417065500	-143.265
417065600	-122.152
417065700	-144.263
417065800	-122.166
417065900	-142.582
417066000	-126.318
417066100	-150.591
417066200	-124.266
417066300	-139.768
417066400	-125.02
417066500	-149.626
417066600	-124.671
417066700	-139.45
417066800	-126.282
417066900	-142.281
417067000	-123.208
417067100	-157.427
417067200	-125.659
417067300	-140.951
417067400	-124.995
417067500	-148.45
417067600	-122.609
417067700	-142.461
417067800	-120.167
417067900	-149.147
417068000	-126.44
417068100	-143.761
417068200	-123.335
417068300	-159.352
417068400	-124.059
417068500	-139.779
417068600	-121.103
417068700	-144.109
417068800	-124.003
417068900	-145.255
417069000	-125.217
417069100	-133.95
417069200	-120.683
417069300	-145.363
417069400	-123.922
417069500	-140.901
417069600	-123.676
417069700	-150.036
417069800	-124.921
417069900	-137.576
417070000	-124.167
417070100	-143.119
417070200	-128.318
417070300	-145.108
417070400	-123.122
417070500	-141.916
417070600	-123.754
417070700	-141.031
417070800	-125.743
417070900	-136.26
417071000	-121.198
417071100	-146.101
417071200	-123.341
417071300	-145.518
417071400	-122.559
417071500	-142.627
417071600	-124.044
417071700	-144.52
417071800	-122.726
417071900	-140.292
417072000	-126.262
417072100	-149.265
417072200	-125.269
417072300	-150.242
417072400	-126.2
417072500	-146.958
417072600	-122.961
417072700	-140.062
417072800	-122.573
417072900	-177.245
417073000	-123.465
417073100	-135.997
417073200	-125.01
417073300	-143.454
417073400	-120.617
417073500	-144.631
417073600	-124.088
417073700	-146.894
417073800	-123.642
417073900	-147.748
417074000	-125.891
417074100	-148.643
417074200	-123.374
417074300	-139.658
417074400	-121.853
417074500	-143.668
417074600	-126.81
417074700	-147.12
417074800	-125.115
417074900	-149.381
417075000	-125.554
417075100	-135.25
417075200	-123.409
417075300	-138.738
417075400	-124.656
417075500	-152.636
417075600	-125.005
417075700	-146.572
417075800	-124.896
417075900	-142.676
417076000	-123.515
417076100	-143.722
417076200	-123.065
417076300	-149.829
417076400	-123.98
417076500	-143.712
417076600	-122.79
417076700	-143.349
417076800	-125.994
417076900	-142.215
417077000	-124.781
417077100	-149.814
417077200	-123.353
417077300	-147.779
417077400	-125.112
417077500	-147.827
417077600	-125.173
417077700	-145.564
417077800	-124.144
417077900	-158.511
417078000	-123.849
417078100	-142.755
417078200	-126.165
417078300	-146.087
417078400	-124.976
417078500	-137.71
417078600	-126.032
417078700	-139.508
417078800	-124.18
417078900	-152.026
417079000	-127.096
417079100	-149.5
417079200	-124.852
417079300	-166.646
417079400	-123.29
417079500	-146.056
417079600	-123.01
417079700	-145.132
417079800	-124.095
417079900	-150.496
417080000	-122.831
417080100	-152.293
417080200	-124.703
417080300	-145.768
417080400	-127.806
417080500	-145.092
417080600	-124.986
417080700	-148.38
417080800	-124.322
417080900	-140.293
417081000	-126.142
417081100	-145.201
417081200	-125.986
417081300	-149.314
417081400	-122.306
417081500	-144.579
417081600	-122.542
417081700	-143.144
417081800	-122.576
417081900	-139.781
417082000	-123.69
417082100	-143.258
417082200	-125.074
417082300	-143.157
417082400	-122.193
417082500	-153.418
417082600	-125.866
417082700	-139.749
417082800	-121.467
417082900	-137.716
417083000	-122.731
417083100	-143.588
417083200	-123.528
417083300	-137.142
417083400	-125.867
417083500	-145.659
417083600	-124.283
417083700	-144.879
417083800	-125.259
417083900	-151.143
417084000	-124.384
417084100	-140.949
417084200	-123.251
417084300	-149.249
417084400	-122.863
417084500	-145.581
417084600	-123.835
417084700	-140.733
417084800	-122.316
417084900	-147.147
417085000	-122.33
417085100	-141.267
417085200	-121.759
417085300	-140.402
417085400	-127.052
417085500	-142.487
417085600	-125.807
417085700	-139.204
417085800	-124.395
417085900	-134.045
417086000	-123.603
417086100	-140.745
417086200	-124.599
417086300	-175.549
417086400	-122.384
417086500	-151.24
417086600	-124.826
417086700	-143.8
417086800	-124.057
417086900	-152.733
417087000	-123.453
417087100	-139.708
417087200	-124.042
417087300	-147.173
417087400	-124.037
417087500	-141.577
417087600	-125.034
417087700	-144.39
417087800	-126.442
417087900	-139.725
417088000	-123.192
417088100	-142.796
417088200	-123.198
417088300	-147.399
417088400	-124.5
417088500	-151.582
417088600	-123.188
417088700	-141.523
417088800	-125.564
417088900	-146.496
417089000	-123.686
417089100	-148.248
417089200	-122.287
417089300	-142.223
417089400	-125.104
417089500	-140.69
417089600	-123.154
417089700	-134.934
417089800	-122.492
417089900	-142.404
417090000	-125.565
417090100	-141.342
417090200	-124.05
417090300	-143.975
417090400	-125.836
417090500	-136.996
417090600	-121.711
417090700	-145.823
417090800	-126.571
417090900	-145.492
417091000	-119.922
417091100	-156.417
417091200	-122.268
417091300	-156.177
417091400	-126.157
417091500	-145.069
417091600	-125.649
417091700	-141.809
417091800	-122.426
417091900	-142.844
417092000	-123.461
417092100	-142.451
417092200	-122.654
417092300	-151.147
417092400	-125.234
417092500	-143.329
417092600	-124.982
417092700	-135.44
417092800	-125.551
417092900	-155.94
417093000	-124.819
417093100	-144.492
417093200	-126.067
417093300	-144.072
417093400	-124.029
417093500	-148.767
417093600	-120.883
417093700	-153.163
417093800	-125.908
417093900	-144.177
417094000	-126.162
417094100	-151.999
417094200	-121.282
417094300	-146.087
417094400	-124.205
417094500	-144.677
417094600	-124.144
417094700	-142.266
417094800	-124.147
417094900	-147.296
417095000	-122.233
417095100	-149.061
417095200	-123.899
417095300	-143.606
417095400	-124.66
417095500	-139.915
417095600	-120.667
417095700	-143.953
417095800	-125.003
417095900	-152.683
417096000	-124.632
417096100	-144.091
417096200	-122.631
417096300	-148.286
417096400	-125.738
417096500	-148.314
417096600	-123.545
417096700	-141.208
417096800	-123.8
417096900	-157.094
417097000	-126.972
417097100	-142.103
417097200	-126.453
417097300	-137.678
417097400	-121.61
417097500	-138.664
417097600	-120.253
417097700	-142.834
417097800	-125.181
417097900	-150.738
417098000	-124.243
417098100	-145.983
417098200	-124.408
417098300	-165.055
417098400	-124.54
417098500	-144.849
417098600	-126.119
417098700	-155.268
417098800	-124.422
417098900	-151.922
417099000	-125.803
417099100	-140.402
417099200	-124.313
417099300	-146.329
417099400	-125.659
417099500	-147.005
417099600	-125.266
417099700	-153.543
417099800	-124.692
417099900	-140.771
417100000	-123.428
417100100	-146.899
417100200	-125.5
417100300	-138.125
417100400	-121.522
417100500	-140.936
417100600	-122.222
417100700	-138.757
417100800	-121.671
417100900	-141.234
417101000	-123.476
417101100	-147.312
417101200	-124.263
417101300	-152.114
417101400	-126.707
417101500	-159.867
417101600	-123.899
417101700	-142.482
417101800	-122.736
417101900	-137.53
417102000	-125.065
417102100	-140.783
417102200	-124.202
417102300	-146.222
417102400	-125.724
417102500	-151.757
417102600	-123.691
417102700	-150.196
417102800	-123.465
417102900	-134.87
417103000	-123.437
417103100	-140.957
417103200	-123.947
417103300	-142.039
417103400	-125.177
417103500	-151.718
417103600	-122.78
417103700	-154.71
417103800	-123.573
417103900	-137.605
417104000	-124.94
417104100	-144.109
417104200	-124.894
417104300	-165.854
417104400	-120.445
417104500	-139.594
417104600	-124.486
417104700	-140.63
417104800	-124.939
417104900	-141.328
417105000	-123.637
417105100	-148.389
417105200	-123.401
417105300	-141.919
417105400	-124.649
417105500	-140.915
417105600	-120.638
417105700	-149.285
417105800	-124.768
417105900	-137.166
417106000	-124.158
417106100	-153.855
417106200	-126.01
417106300	-146.898
417106400	-123.809
417106500	-140.344
417106600	-122.548
417106700	-147.368
417106800	-125.4
417106900	-146.718
417107000	-124.701
417107100	-145.81
417107200	-124.01
417107300	-159.863
417107400	-121.962
417107500	-152.903
417107600	-122.821
417107700	-139.553
417107800	-125.632
417107900	-143.455
417108000	-124.954
417108100	-148.582
417108200	-122.788
417108300	-143.147
417108400	-125.578
417108500	-144.941
417108600	-121.346
417108700	-163.204
417108800	-125.846
417108900	-144.938
417109000	-125.143
417109100	-147.85
417109200	-125.102
417109300	-135.273
417109400	-122.329
417109500	-141.013
417109600	-126.001
417109700	-139.144
417109800	-122.508
417109900	-139.508
417110000	-123.56
417110100	-144.181
417110200	-124.445
417110300	-141.65
417110400	-120.196
417110500	-142.117
417110600	-126.271
417110700	-157.845
417110800	-124.334
417110900	-143.729
417111000	-125.744
417111100	-147.466
417111200	-123.479
417111300	-138.199
417111400	-124.954
417111500	-141.443
417111600	-125.217
417111700	-142.69
417111800	-124.562
417111900	-149.91
417112000	-123.714
417112100	-152.473
417112200	-125.96
417112300	-143.91
417112400	-123.869
417112500	-145.678
417112600	-123.943
417112700	-141.685
417112800	-123.93
417112900	-167.763
417113000	-125.578
417113100	-144.357
417113200	-124.5
417113300	-145.957
417113400	-122.94
417113500	-150.415
417113600	-126.839
417113700	-141.855
417113800	-121.778
417113900	-149.923
417114000	-122.653
417114100	-143.814
417114200	-125.115
417114300	-149.268
417114400	-124.175
417114500	-140.477
417114600	-125.195
417114700	-142.364
417114800	-122.452
417114900	-152.801
417115000	-122.492
417115100	-150.334
417115200	-122.496
417115300	-147.311
417115400	-122.949
417115500	-143.271
417115600	-124.401
417115700	-136.243
417115800	-123.994
417115900	-151.185
417116000	-126.292
417116100	-140.148
417116200	-122.487
417116300	-140.867
417116400	-123.411
417116500	-149.795
417116600	-125.186
417116700	-147.146
417116800	-124.576
417116900	-149.097
417117000	-123.603
417117100	-140.932
417117200	-127.725
417117300	-140.198
417117400	-126.703
417117500	-144.142
417117600	-123.321
417117700	-152.175
417117800	-123.013
417117900	-151.404
417118000	-126.922
417118100	-147.044
417118200	-125.962
417118300	-151.715
417118400	-121.61
417118500	-152.665
417118600	-124.201
417118700	-153.708
417118800	-122.753
417118900	-146.25
417119000	-121.91
417119100	-144.17
417119200	-126.132
417119300	-144.747
417119400	-125.771
417119500	-144.676
417119600	-124.201
417119700	-145.437
417119800	-121.656
417119900	-142.678
417120000	-122.147
417120100	-138.583
417120200	-124.589
417120300	-144.888
417120400	-125.763
417120500	-153.701
417120600	-124.16
417120700	-152.622
417120800	-123.967
417120900	-156.661
417121000	-128.276
417121100	-145.488
417121200	-126.332
417121300	-140.783
417121400	-124.095
417121500	-143.355
417121600	-125.78
417121700	-149.194
417121800	-125.54
417121900	-144.858
417122000	-123.696
417122100	-145.568
417122200	-123.159
417122300	-136.083
417122400	-124.586
417122500	-143.921
417122600	-121.899
417122700	-141.524
417122800	-122.076
417122900	-140.267
417123000	-123.787
417123100	-153.831
417123200	-126.208
417123300	-144.559
417123400	-124.441
417123500	-155.6
417123600	-125.714
417123700	-141.121
417123800	-125.305
417123900	-152.303
417124000	-124.151
417124100	-158.153
417124200	-123.27
417124300	-141.477
417124400	-125.213
417124500	-135.77
417124600	-123.209
417124700	-157.975
417124800	-121.456
417124900	-137.021
417125000	-124.672
417125100	-143.457
417125200	-123.389
417125300	-153.184
417125400	-123.785
417125500	-144.113
417125600	-122.284
417125700	-140.847
417125800	-126.212
417125900	-142.241
417126000	-120.486
417126100	-143.821
417126200	-126.886
417126300	-144.357
417126400	-122.939
417126500	-147.173
417126600	-126.089
417126700	-148.591
417126800	-124.92
417126900	-144.364
417127000	-123.987
417127100	-137
417127200	-122.848
417127300	-142.778
417127400	-126.041
417127500	-143.075
417127600	-123.71
417127700	-141.107
417127800	-123.779
417127900	-142.585
417128000	-125.409
417128100	-151.402
417128200	-125.877
417128300	-145.379
417128400	-123.402
417128500	-146.117
417128600	-124.8
417128700	-147.384
417128800	-120.909
417128900	-158.873
417129000	-126.35
417129100	-144.389
417129200	-124.782
417129300	-144.426
417129400	-123.834
417129500	-143.797
417129600	-124.018
417129700	-134.778
417129800	-123.687
417129900	-141.333
417130000	-122.637
417130100	-144.822
417130200	-123.007
417130300	-146.552
417130400	-125.431
417130500	-141.412
417130600	-125.439
417130700	-139.866
417130800	-125.851
417130900	-147.107
417131000	-124.628
417131100	-140.613
417131200	-123.852
417131300	-134.819
417131400	-124.433
417131500	-144.999
417131600	-123.642
417131700	-147.022
417131800	-125.028
417131900	-144.022
417132000	-122.787
417132100	-142.645
417132200	-124.414
417132300	-145.624
417132400	-125.297
417132500	-142.421
417132600	-123.469
417132700	-154.819
417132800	-123.11
417132900	-144.79
417133000	-122.537
417133100	-144.092
417133200	-125.598
417133300	-155.701
417133400	-124.378
417133500	-149.782
417133600	-123.827
417133700	-150.02
417133800	-125.656
417133900	-145.909
417134000	-123.879
417134100	-144.643
417134200	-124.371
417134300	-142.666
417134400	-123.457
417134500	-136.556
417134600	-124.654
417134700	-138.335
417134800	-124.038
417134900	-141.87
417135000	-124.394
417135100	-145.612
417135200	-125.58
417135300	-156.879
417135400	-123.931
417135500	-144.158
417135600	-124.049
417135700	-144.841
417135800	-121.702
417135900	-144.463
417136000	-124.394
417136100	-136.163
417136200	-123.925
417136300	-134.304
417136400	-121.127
417136500	-148.999
417136600	-122.146
417136700	-143.346
417136800	-123.394
417136900	-147.939
417137000	-125.202
417137100	-146.745
417137200	-125.82
417137300	-136.196
417137400	-122.944
417137500	-149.742
417137600	-125.301
417137700	-146.185
417137800	-123.758
417137900	-150.501
417138000	-126.253
417138100	-146.824
417138200	-122.772
417138300	-139.621
417138400	-122.78
417138500	-148.26
417138600	-122.997
417138700	-150.029
417138800	-124.678
417138900	-145.787
417139000	-123.38
417139100	-141.765
417139200	-122.629
417139300	-142.76
417139400	-127.766
417139500	-151.64
417139600	-123.163
417139700	-145.56
417139800	-123.222
417139900	-141.278
417140000	-126.805
417140100	-150.769
417140200	-125.075
417140300	-164.533
417140400	-126.557
417140500	-142.658
417140600	-122.889
417140700	-140.77
417140800	-124.965
417140900	-136.733
417141000	-124.081
417141100	-148.953
417141200	-124.937
417141300	-147.255
417141400	-121.019
417141500	-146.685
417141600	-125.978
417141700	-143.198
417141800	-124.815
417141900	-144.026
417142000	-123.98
417142100	-150.93
417142200	-123.911
417142300	-155.419
417142400	-120.607
417142500	-146.409
417142600	-126.05
417142700	-148.894
417142800	-125.509
417142900	-147.866
417143000	-127.04
417143100	-135.19
417143200	-123.754
417143300	-138.863
417143400	-125.304
417143500	-149.803
417143600	-126.171
417143700	-151.885
417143800	-125.293
417143900	-145.853
417144000	-120.732
417144100	-143.484
417144200	-123.13
417144300	-141.777
417144400	-124.179
417144500	-153.912
417144600	-123.758
417144700	-146.548
417144800	-123.777
417144900	-149.312
417145000	-125.808
417145100	-145.886
417145200	-122.63
417145300	-139.996
417145400	-124.956
417145500	-141.798
417145600	-124.248
417145700	-147.902
417145800	-124.598
417145900	-138.492
417146000	-123.375
417146100	-148.293
417146200	-124.591
417146300	-147.022
417146400	-124.417
417146500	-153.94
417146600	-122.117
417146700	-140.684
417146800	-120.606
417146900	-147.668
417147000	-124.839
417147100	-149.109
417147200	-124.964
417147300	-145.515
417147400	-123.785
417147500	-143.781
417147600	-120.78
417147700	-141.143
417147800	-123.456
417147900	-148.017
417148000	-122.644
417148100	-160.95
417148200	-125.426
417148300	-147.715
417148400	-122.526
417148500	-142.796
417148600	-121.246
417148700	-136.946
417148800	-123.68
417148900	-154.668
417149000	-122.482
417149100	-144.581
417149200	-122.508
417149300	-143.636
417149400	-124.183
417149500	-142.562
417149600	-124.09
417149700	-148.421
417149800	-124.577
417149900	-147.268
417150000	-124.697
417150100	-152.933
417150200	-124.702
417150300	-149.52
417150400	-123.073
417150500	-136.954
417150600	-122.651
417150700	-144.26
417150800	-124.351
417150900	-149.79
417151000	-123.273
417151100	-149.111
417151200	-124.72
417151300	-144.148
417151400	-125.087
417151500	-143.317
417151600	-123.666
417151700	-148.117
417151800	-125.946
417151900	-143.735
417152000	-124.651
417152100	-141.908
417152200	-120.411
417152300	-143.731
417152400	-125.183
417152500	-144.288
417152600	-124.138
417152700	-148.488
417152800	-123.657
417152900	-142.639
417153000	-124.225
417153100	-159.647
417153200	-122.922
417153300	-138.686
417153400	-124.977
417153500	-143.875
417153600	-126.444
417153700	-140.804
417153800	-124.427
417153900	-145.802
417154000	-123.415
417154100	-145.489
417154200	-124.732
417154300	-145.763
417154400	-125.045
417154500	-138.047
417154600	-122.101
417154700	-137.297
417154800	-126.265
417154900	-144.831
417155000	-123.96
417155100	-148.868
417155200	-126.298
417155300	-159.004
417155400	-125.436
417155500	-141.064
417155600	-120.393
417155700	-169.583
417155800	-122.995
417155900	-150.151
417156000	-124.478
417156100	-144.474
417156200	-122.807
417156300	-140.562
417156400	-122.981
417156500	-150.172
417156600	-124.029
417156700	-157.758
417156800	-123.599
417156900	-139.393
417157000	-124.894
417157100	-138.306
417157200	-123.824
417157300	-143.917
417157400	-124.567
417157500	-150.495
417157600	-124.565
417157700	-146.058
417157800	-126.475
417157900	-148.17
417158000	-123.637
417158100	-144.535
417158200	-123.15
417158300	-145.037
417158400	-124.44
417158500	-144.853
417158600	-125.573
417158700	-154.212
417158800	-121.732
417158900	-141.723
417159000	-122.455
417159100	-151.602
417159200	-124.174
417159300	-144.821
417159400	-124.413
417159500	-144.421
417159600	-123.301
417159700	-136.466
417159800	-121.292
417159900	-142.07
417160000	-122.572
417160100	-144.421
417160200	-121.627
417160300	-149.274
417160400	-123.554
417160500	-140.928
417160600	-123.035
417160700	-137.293
417160800	-123.116
417160900	-159.543
417161000	-124.606
417161100	-136.575
417161200	-124.477
417161300	-143.95
417161400	-122.221
417161500	-147.747
417161600	-125.787
417161700	-144.083
417161800	-122.754
417161900	-139.043
417162000	-123.457
417162100	-141.515
417162200	-125.435
417162300	-142.412
417162400	-124.811
417162500	-143.575
417162600	-123.815
417162700	-141.73
417162800	-120.939
417162900	-150.051
417163000	-122.749
417163100	-143.499
417163200	-122.906
417163300	-153.561
417163400	-122.482
417163500	-144.663
417163600	-124.351
417163700	-146.32
417163800	-124.22
417163900	-151.775
417164000	-122.666
417164100	-144.085
417164200	-122.723
417164300	-142.867
417164400	-124.366
417164500	-148.064
417164600	-124.888
417164700	-140.219
417164800	-124.835
417164900	-144.7
417165000	-120.722
417165100	-149.699
417165200	-125.042
417165300	-139.108
417165400	-123.536
417165500	-148.236
417165600	-124.908
417165700	-151.792
417165800	-122.232
417165900	-138.541
417166000	-123.635
417166100	-145.267
417166200	-123.955
417166300	-147.006
417166400	-123.344
417166500	-148.045
417166600	-124.423
417166700	-135.051
417166800	-124.211
417166900	-158.478
417167000	-125.606
417167100	-162.245
417167200	-121.583
417167300	-148.619
417167400	-121.256
417167500	-141.954
417167600	-124.333
417167700	-147.299
417167800	-125.076
417167900	-141.302
417168000	-123.826
417168100	-138.122
417168200	-125.213
417168300	-136.754
417168400	-124.952
417168500	-140.742
417168600	-122.708
417168700	-141.708
417168800	-123.868
417168900	-150.882
417169000	-123.213
417169100	-151.294
417169200	-121.671
417169300	-149.514
417169400	-124.156
417169500	-155.261
417169600	-126.82
417169700	-156.355
417169800	-125.479
417169900	-147.2
417170000	-124.989
417170100	-156.234
417170200	-123.4
417170300	-148.138
417170400	-126.174
417170500	-139.884
417170600	-123.016
417170700	-133.107
417170800	-120.89
417170900	-147.291
417171000	-124.676
417171100	-142.969
417171200	-123.672
417171300	-159.76
417171400	-123.303
417171500	-141.677
417171600	-123.508
417171700	-147.353
417171800	-123.847
417171900	-146.842
417172000	-124.445
417172100	-140.964
417172200	-124.254
417172300	-157.007
417172400	-125.852
417172500	-144.726
417172600	-124.691
417172700	-141.92
417172800	-122.855
417172900	-145.401
417173000	-122.169
417173100	-151.127
417173200	-122.188
417173300	-136.264
417173400	-123.576
417173500	-143.129
417173600	-123.976
417173700	-155.401
417173800	-122.383
417173900	-138.011
417174000	-123.769
417174100	-142.539
417174200	-123.986
417174300	-141.043
417174400	-122.88
417174500	-138.547
417174600	-123.186
417174700	-139.116
417174800	-122.014
417174900	-156.007
417175000	-124.626
417175100	-143.609
417175200	-125.717
417175300	-143.648
417175400	-124.083
417175500	-176.4
417175600	-124.673
417175700	-135.26
417175800	-123.37
417175900	-140.718
417176000	-124.276
417176100	-142.504
417176200	-120.064
417176300	-143.718
417176400	-124.812
417176500	-136.547
417176600	-121.686
417176700	-139.019
417176800	-123.007
417176900	-165.659
417177000	-122.732
417177100	-139.408
417177200	-125.232
417177300	-158.118
417177400	-125.702
417177500	-141.066
417177600	-125.016
417177700	-141.42
417177800	-124.49
417177900	-145.824
417178000	-126.721
417178100	-154.961
417178200	-122.776
417178300	-144.518
417178400	-124.758
417178500	-145.186
417178600	-122.563
417178700	-160.87
417178800	-125.264
417178900	-148.465
417179000	-122.316
417179100	-142.939
417179200	-124.753
417179300	-148.638
417179400	-123.523
417179500	-141.124
417179600	-125.296
417179700	-145.697
417179800	-122.23
417179900	-149.106
417180000	-126.1
417180100	-142.873
417180200	-125.687
417180300	-146.199
417180400	-123.622
417180500	-141.674
417180600	-123.265
417180700	-144.678
417180800	-125.241
417180900	-138.863
417181000	-125.932
417181100	-135.994
417181200	-124.633
417181300	-161.722
417181400	-121.187
417181500	-139.22
417181600	-125.056
417181700	-143.214
417181800	-123.479
417181900	-139.871
417182000	-124.855
417182100	-146.783
417182200	-122.319
417182300	-155.824
417182400	-121.208
417182500	-142
417182600	-123.562
417182700	-143.515
417182800	-123.723
417182900	-139.333
417183000	-125.94
417183100	-151.849
417183200	-123.954
417183300	-134.793
417183400	-123.382
417183500	-151.968
417183600	-121.265
417183700	-142.635
417183800	-124.106
417183900	-156.302
417184000	-125.038
417184100	-144.738
417184200	-121.758
417184300	-144.411
417184400	-124.171
417184500	-142.773
417184600	-122.655
417184700	-141.107
417184800	-124.495
417184900	-144.501
417185000	-124.087
417185100	-157.641
417185200	-124.531
417185300	-144.342
417185400	-121.452
417185500	-142.235
417185600	-123
417185700	-144.391
417185800	-121.597
417185900	-140.302
417186000	-124.46
417186100	-138.462
417186200	-123.511
417186300	-162.077
417186400	-123.217
417186500	-149.211
417186600	-124.161
417186700	-147.939
417186800	-124.293
417186900	-142.777
417187000	-123.373
417187100	-137.824
417187200	-124.386
417187300	-145.297
417187400	-124.993
417187500	-143.465
417187600	-124.561
417187700	-157.939
417187800	-124.348
417187900	-138.915
417188000	-122.103
417188100	-132.719
417188200	-123.703
417188300	-150.687
417188400	-120.096
417188500	-138.128
417188600	-122.814
417188700	-157.658
417188800	-123.937
417188900	-146.409
417189000	-121.87
417189100	-144.785
417189200	-124.252
417189300	-142.834
417189400	-123.37
417189500	-148.146
417189600	-124.132
417189700	-143.045
417189800	-122.284
417189900	-136.57
417190000	-124.286
417190100	-143.515
417190200	-123.159
417190300	-142.595
417190400	-122.846
417190500	-142.158
417190600	-123.425
417190700	-146.896
417190800	-125.566
417190900	-153.638
417191000	-120.706
417191100	-146.997
417191200	-123.967
417191300	-143.906
417191400	-127.211
417191500	-146.577
417191600	-120.879
417191700	-149.903
417191800	-125.514
417191900	-142.854
417192000	-124.664
417192100	-138.689
417192200	-122.431
417192300	-160.088
417192400	-125.246
417192500	-147.943
417192600	-125.145
417192700	-146.136
417192800	-125.393
417192900	-145.834
417193000	-121.183
417193100	-147.996
417193200	-124.121
417193300	-142.447
417193400	-121.579
417193500	-138.675
417193600	-123.28
417193700	-139.34
417193800	-124.118
417193900	-143.049
417194000	-121.768
417194100	-143.805
417194200	-124.515
417194300	-136.947
417194400	-121.106
417194500	-143.138
417194600	-120.785
417194700	-147.809
417194800	-121.577
417194900	-148.58
417195000	-123.374
417195100	-144.28
417195200	-124.007
417195300	-153.396
417195400	-123.806
417195500	-148.315
417195600	-123.642
417195700	-144.383
417195800	-124.591
417195900	-151.628
417196000	-125.96
417196100	-143.322
417196200	-122.925
417196300	-145.979
417196400	-121.201
417196500	-148.295
417196600	-124.608
417196700	-141.956
417196800	-125.987
417196900	-156.542
417197000	-123.489
417197100	-139.922
417197200	-122.806
417197300	-143.013
417197400	-121.83
417197500	-166.181
417197600	-122.079
417197700	-138.019
417197800	-123.178
417197900	-164.565
417198000	-123.839
417198100	-153.133
417198200	-123.875
417198300	-157.31
417198400	-124.121
417198500	-140.27
417198600	-122.533
417198700	-137.017
417198800	-124.369
417198900	-144.253
417199000	-124.085
417199100	-157.888
417199200	-124.605
417199300	-141.918
417199400	-123.659
417199500	-143.532
417199600	-124.515
417199700	-151.717
417199800	-122.06
417199900	-147.992
417200000	-122.899
417200100	-145.622
417200200	-122.409
417200300	-140.253
417200400	-121.617
417200500	-145.745
417200600	-122.156
417200700	-143.438
417200800	-121.308
417200900	-138.375
417201000	-125.201
417201100	-147.965
417201200	-122.706
417201300	-154.397
417201400	-125.806
417201500	-143.861
417201600	-123.779
417201700	-144.207
417201800	-124.239
417201900	-147.975
417202000	-122.228
417202100	-144.451
417202200	-124.484
417202300	-146.168
417202400	-123.99
417202500	-135.542
417202600	-123.897
417202700	-158.612
417202800	-123.938
417202900	-140.114
417203000	-125.331
417203100	-144.645
417203200	-122.856
417203300	-140.974
417203400	-123.25
417203500	-142.534
417203600	-121.136
417203700	-144.662
417203800	-122.163
417203900	-136.354
417204000	-124.904
417204100	-145.687
417204200	-124.494
417204300	-149.4
417204400	-124.833
417204500	-150.614
417204600	-126.863
417204700	-138.566
417204800	-120.537
417204900	-139.858
417205000	-123.681
417205100	-141.423
417205200	-121.733
417205300	-146.778
417205400	-123.295
417205500	-142.248
417205600	-122.711
417205700	-139.504
417205800	-122.061
417205900	-148.86
417206000	-119.679
417206100	-148.022
417206200	-123.541
417206300	-145.473
417206400	-121.063
417206500	-145.481
417206600	-122.518
417206700	-138.928
417206800	-124.737
417206900	-140.801
417207000	-123.03
417207100	-145.112
417207200	-122.804
417207300	-146.237
417207400	-121.49
417207500	-147.369
417207600	-121.225
417207700	-144.013
417207800	-121.254
417207900	-148.277
417208000	-122.204
417208100	-142.627
417208200	-123.925
417208300	-143.04
417208400	-123.656
417208500	-142.795
417208600	-124.389
417208700	-138.993
417208800	-122.61
417208900	-135.9
417209000	-120.041
417209100	-142.876
417209200	-121.992
417209300	-153.615
417209400	-122.281
417209500	-152.459
417209600	-123.648
417209700	-148.273
417209800	-125.521
417209900	-141.483
417210000	-124.314
417210100	-142.507
417210200	-122.08
417210300	-142.445
417210400	-123.738
417210500	-136.451
417210600	-123.411
417210700	-139.72
417210800	-124.674
417210900	-151.559
417211000	-122.548
417211100	-141.266
417211200	-123.139
417211300	-148.709
417211400	-123.622
417211500	-135.655
417211600	-121.836
417211700	-153.614
417211800	-121.016
417211900	-151.461
417212000	-123.966
417212100	-145.42
417212200	-124.338
417212300	-143.711
417212400	-124.742
417212500	-143.74
417212600	-121.673
417212700	-149.252
417212800	-124.33
417212900	-138.733
417213000	-120.401
417213100	-138.42
417213200	-124.488
417213300	-141.86
417213400	-124.845
417213500	-140.912
417213600	-123.941
417213700	-139.65
417213800	-121.92
417213900	-143.374
417214000	-123.513
417214100	-143.455
417214200	-122.956
417214300	-139.16
417214400	-123.384
417214500	-143.022
417214600	-126.523
417214700	-148.921
417214800	-122.899
417214900	-151.291
417215000	-122.911
417215100	-143.636
417215200	-124.179
417215300	-142.441
417215400	-123.225
417215500	-144.929
417215600	-121.173
417215700	-142.043
417215800	-122.529
417215900	-137.662
417216000	-122.943
417216100	-149.391
417216200	-125.223
417216300	-141.716
417216400	-124.242
417216500	-139.951
417216600	-122.618
417216700	-144.732
417216800	-120.51
417216900	-136.604
417217000	-125.268
417217100	-146.655
417217200	-123.797
417217300	-143.759
417217400	-123.183
417217500	-145.246
417217600	-124.91
417217700	-149.822
417217800	-123.509
417217900	-138.833
417218000	-122.883
417218100	-138.846
417218200	-123.634
417218300	-143.083
417218400	-123.095
417218500	-144.079
417218600	-124.543
417218700	-156.442
417218800	-124.227
417218900	-144.428
417219000	-121.602
417219100	-149.917
417219200	-122.477
417219300	-145.785
417219400	-124.611
417219500	-146.819
417219600	-122.896
417219700	-145.881
417219800	-124.514
417219900	-146.171
417220000	-123.8
417220100	-158.099
417220200	-122.86
417220300	-145.86
417220400	-123.17
417220500	-145.645
417220600	-123.846
417220700	-138.105
417220800	-124.788
417220900	-138.897
417221000	-123.402
417221100	-146.446
417221200	-120.916
417221300	-144.808
417221400	-120.914
417221500	-140.98
417221600	-124.334
417221700	-141.24
417221800	-122.314
417221900	-144.154
417222000	-120.687
417222100	-144.518
417222200	-123.139
417222300	-138.69
417222400	-124.553
417222500	-141.362
417222600	-121.693
417222700	-145.349
417222800	-121.637
417222900	-140.37
417223000	-123.902
417223100	-150.767
417223200	-119.947
417223300	-155.738
417223400	-125.266
417223500	-141.047
417223600	-122.686
417223700	-138.544
417223800	-124.426
417223900	-139.395
417224000	-124.874
417224100	-140.972
417224200	-122.737
417224300	-144.263
417224400	-123.131
417224500	-151.546
417224600	-122.571
417224700	-143.398
417224800	-123.955
417224900	-147.911
417225000	-123.569
417225100	-140.923
417225200	-122.236
417225300	-144.19
417225400	-122.834
417225500	-145.576
417225600	-123.473
417225700	-150.473
417225800	-126.278
417225900	-150.048
417226000	-120.041
417226100	-143.878
417226200	-123.84
417226300	-164.24
417226400	-124.995
417226500	-154.636
417226600	-123.414
417226700	-142.31
417226800	-123.485
417226900	-138.819
417227000	-122.119
417227100	-143.895
417227200	-124.673
417227300	-151.937
417227400	-120.701
417227500	-137.241
417227600	-122.983
417227700	-139.621
417227800	-125.61
417227900	-146.419
417228000	-123.886
417228100	-144.365
417228200	-123.193
417228300	-141.124
417228400	-120.997
417228500	-137.777
417228600	-121.967
417228700	-146.206
417228800	-121.094
417228900	-150.526
417229000	-123.941
417229100	-138.727
417229200	-122.673
417229300	-145.556
417229400	-122.677
417229500	-139.566
417229600	-123.116
417229700	-149.419
417229800	-120.263
417229900	-142.535
417230000	-122.259
417230100	-139.576
417230200	-121.751
417230300	-151.176
417230400	-124.495
417230500	-149.299
417230600	-123.992
417230700	-139.023
417230800	-122.032
417230900	-149.091
417231000	-120.641
417231100	-136.533
417231200	-122.714
417231300	-141.924
417231400	-123.445
417231500	-142.135
417231600	-123.975
417231700	-155.223
417231800	-121.429
417231900	-158.483
417232000	-122.508
417232100	-147.206
417232200	-120.96
417232300	-137.788
417232400	-122.788
417232500	-141.205
417232600	-123.388
417232700	-144.864
417232800	-123.387
417232900	-154.545
417233000	-123.411
417233100	-142.728
417233200	-120.56
417233300	-146.814
417233400	-123.977
417233500	-151.201
417233600	-120.76
417233700	-142.501
417233800	-123.692
417233900	-161.055
417234000	-123.656
417234100	-146.788
417234200	-123.652
417234300	-139.442
417234400	-121.905
417234500	-142.541
417234600	-119.702
417234700	-138.465
417234800	-122.271
417234900	-142.869
417235000	-120.872
417235100	-144.461
417235200	-122.984
417235300	-140.39
417235400	-123.732
417235500	-148.824
417235600	-124.23
417235700	-135.283
417235800	-124.3
417235900	-147.236
417236000	-124.02
417236100	-142.506
417236200	-123.384
417236300	-140.158
417236400	-125.216
417236500	-140.872
417236600	-125.484
417236700	-140.071
417236800	-121.199
417236900	-144.702
417237000	-124.83
417237100	-142.336
417237200	-125.212
417237300	-145.155
417237400	-121.493
417237500	-145.615
417237600	-123.491
417237700	-136.942
417237800	-123.053
417237900	-135.44
417238000	-121.842
417238100	-149.712
417238200	-122.813
417238300	-147.489
417238400	-122.598
417238500	-144.107
417238600	-122.118
417238700	-155.181
417238800	-125.233
417238900	-141.599
417239000	-123.19
417239100	-153.532
417239200	-123.883
417239300	-143.159
417239400	-125.166
417239500	-136.508
417239600	-121.098
417239700	-139.856
417239800	-124.79
417239900	-140.92
417240000	-123.812
417240100	-152.193
417240200	-121.667
417240300	-150.009
417240400	-122.503
417240500	-148.906
417240600	-121.929
417240700	-140.781
417240800	-122.766
417240900	-137.979
417241000	-122.968
417241100	-143.856
417241200	-123.61
417241300	-153.904
417241400	-123.601
417241500	-134.653
417241600	-122.111
417241700	-142.741
417241800	-122.881
417241900	-141.878
417242000	-125.394
417242100	-148.295
417242200	-123.991
417242300	-137.698
417242400	-121.567
417242500	-140.508
417242600	-125.001
417242700	-143.257
417242800	-123.502
417242900	-147.602
417243000	-124.72
417243100	-145.709
417243200	-126.498
417243300	-140.58
417243400	-123.748
417243500	-146.351
417243600	-122.106
417243700	-146.649
417243800	-123.143
417243900	-140.708
417244000	-120.602
417244100	-146.03
417244200	-121.433
417244300	-149.364
417244400	-122.559
417244500	-151.708
417244600	-121.441
417244700	-133.947
417244800	-120.752
417244900	-152.214
417245000	-123.974
417245100	-142.132
417245200	-123.847
417245300	-143.442
417245400	-122.554
417245500	-145.088
417245600	-122.693
417245700	-135.302
417245800	-123.825
417245900	-138.882
417246000	-123.918
417246100	-141.926
417246200	-124.307
417246300	-142.937
417246400	-122.941
417246500	-141.29
417246600	-123.765
417246700	-144.43
417246800	-124.862
417246900	-144.005
417247000	-124.132
417247100	-146.531
417247200	-120.879
417247300	-147.002
417247400	-124.571
417247500	-152.585
417247600	-125.689
417247700	-142.456
417247800	-123.294
417247900	-141.736
417248000	-122.527
417248100	-141.719
417248200	-122.394
417248300	-140.034
417248400	-124.639
417248500	-139.236
417248600	-121.198
417248700	-148.074
417248800	-123.427
417248900	-141.347
417249000	-123.968
417249100	-154.421
417249200	-122.172
417249300	-137.097
417249400	-124.064
417249500	-149.792
417249600	-123.222
417249700	-148.871
417249800	-122.583
[truncated: 18,002 more rows]
