# Supplementary material for: Passive frequency comb generation at radiofrequency for ranging applications
Source: Nat Commun. 2024 Apr 2;15:2844. doi: 10.1038/s41467-024-46940-2 (PMC10987526; doi:10.1038/s41467-024-46940-2)
Supplement: Supplementary file 5 — Source Data [file 41467_2024_46940_MOESM5_ESM.zip › Figure3_Data/836_10MHz_-11_60dBm.xlsx]

## Sheet: Sheet1
frequency (Hz)	power (dBm)
417050000	-123.874
417050100	-146.311
417050200	-122.944
417050300	-138.324
417050400	-121.574
417050500	-145.277
417050600	-124.275
417050700	-146.56
417050800	-123.794
417050900	-148.091
417051000	-124.884
417051100	-144.577
417051200	-123.603
417051300	-141.549
417051400	-120.893
417051500	-139.079
417051600	-125.981
417051700	-149.829
417051800	-124.618
417051900	-151.373
417052000	-122.873
417052100	-155.551
417052200	-124.077
417052300	-141.497
417052400	-126.018
417052500	-154.181
417052600	-123.214
417052700	-143.173
417052800	-124.727
417052900	-145.014
417053000	-124.276
417053100	-146.192
417053200	-123.991
417053300	-141.822
417053400	-124.649
417053500	-141.304
417053600	-122.54
417053700	-142.823
417053800	-124.023
417053900	-144.8
417054000	-122.347
417054100	-152.392
417054200	-121.906
417054300	-137.251
417054400	-122.583
417054500	-144.624
417054600	-122.852
417054700	-149.268
417054800	-124.592
417054900	-147.901
417055000	-122.813
417055100	-145.053
417055200	-123.746
417055300	-158.973
417055400	-122.91
417055500	-152.891
417055600	-122.981
417055700	-146.354
417055800	-122.016
417055900	-146.297
417056000	-124.127
417056100	-152.849
417056200	-124.103
417056300	-151.056
417056400	-121.386
417056500	-149.703
417056600	-122.531
417056700	-143.796
417056800	-121.833
417056900	-143.813
417057000	-123.532
417057100	-139.681
417057200	-124.553
417057300	-145.178
417057400	-127.315
417057500	-141.917
417057600	-123.343
417057700	-144.683
417057800	-123.881
417057900	-139.268
417058000	-123.108
417058100	-145.065
417058200	-123.446
417058300	-146.131
417058400	-124.741
417058500	-152.316
417058600	-123.158
417058700	-137.223
417058800	-123.259
417058900	-138.923
417059000	-124.188
417059100	-150.159
417059200	-124.375
417059300	-144.627
417059400	-125.829
417059500	-137.427
417059600	-121.287
417059700	-147.347
417059800	-122.843
417059900	-138.534
417060000	-124.089
417060100	-145.628
417060200	-124.235
417060300	-147.162
417060400	-125.021
417060500	-142.388
417060600	-124.551
417060700	-142.764
417060800	-126.39
417060900	-155.256
417061000	-122.759
417061100	-156.547
417061200	-123.946
417061300	-144.866
417061400	-125.706
417061500	-144.218
417061600	-124.306
417061700	-143.752
417061800	-125.697
417061900	-138.688
417062000	-124.034
417062100	-149.875
417062200	-124.353
417062300	-138.752
417062400	-123.835
417062500	-142.014
417062600	-124.343
417062700	-139.541
417062800	-124.98
417062900	-135.157
417063000	-123.621
417063100	-142.309
417063200	-122.17
417063300	-143.619
417063400	-124.421
417063500	-147.995
417063600	-125.642
417063700	-159.148
417063800	-122.566
417063900	-138.718
417064000	-124.739
417064100	-138.847
417064200	-123.927
417064300	-137.92
417064400	-122.632
417064500	-156.218
417064600	-127.534
417064700	-140.495
417064800	-123.972
417064900	-139.667
417065000	-124.489
417065100	-150.712
417065200	-122.928
417065300	-146.06
417065400	-124.087
417065500	-151.404
417065600	-122.346
417065700	-146.102
417065800	-122.093
417065900	-140.247
417066000	-124.183
417066100	-139.374
417066200	-124.521
417066300	-140.165
417066400	-122.213
417066500	-138.877
417066600	-120.419
417066700	-147.357
417066800	-124.157
417066900	-142.693
417067000	-123.184
417067100	-151.94
417067200	-122.637
417067300	-147.622
417067400	-125.533
417067500	-155.122
417067600	-124.405
417067700	-153.573
417067800	-124.395
417067900	-146.072
417068000	-123.172
417068100	-136.358
417068200	-124.834
417068300	-144.966
417068400	-124.775
417068500	-144.664
417068600	-125.912
417068700	-138.321
417068800	-122.975
417068900	-142.026
417069000	-127.038
417069100	-146.381
417069200	-120.67
417069300	-135.348
417069400	-123.071
417069500	-140.351
417069600	-125.391
417069700	-143.572
417069800	-123.765
417069900	-138.671
417070000	-122.516
417070100	-145.065
417070200	-124.189
417070300	-148.298
417070400	-122.402
417070500	-145.727
417070600	-125.971
417070700	-145.072
417070800	-122.913
417070900	-145.393
417071000	-121.749
417071100	-147.8
417071200	-123.18
417071300	-144.092
417071400	-124.524
417071500	-162.878
417071600	-121.72
417071700	-142.74
417071800	-123.837
417071900	-140.97
417072000	-126.355
417072100	-150.487
417072200	-127.657
417072300	-149.277
417072400	-125.311
417072500	-149.554
417072600	-121.818
417072700	-154.457
417072800	-123.769
417072900	-137.932
417073000	-126.182
417073100	-139.684
417073200	-122.917
417073300	-141.663
417073400	-122.944
417073500	-142.3
417073600	-123.117
417073700	-150.283
417073800	-123.487
417073900	-142.933
417074000	-125.362
417074100	-146.646
417074200	-122.431
417074300	-141.928
417074400	-120.242
417074500	-143.154
417074600	-126.804
417074700	-136.993
417074800	-124.272
417074900	-144.792
417075000	-125.153
417075100	-139.819
417075200	-123.496
417075300	-150.777
417075400	-121.645
417075500	-152.751
417075600	-121.631
417075700	-139.437
417075800	-125.183
417075900	-147.875
417076000	-123.609
417076100	-148.248
417076200	-123.195
417076300	-148.003
417076400	-122.942
417076500	-162.53
417076600	-125.569
417076700	-148.879
417076800	-124.289
417076900	-140.058
417077000	-124.155
417077100	-141.826
417077200	-123.357
417077300	-166.49
417077400	-123.033
417077500	-149.621
417077600	-123.733
417077700	-155.927
417077800	-124.083
417077900	-146.077
417078000	-122.966
417078100	-142.459
417078200	-124.157
417078300	-143.117
417078400	-120.147
417078500	-148.836
417078600	-125.444
417078700	-147.081
417078800	-122.53
417078900	-136.135
417079000	-121.958
417079100	-136.576
417079200	-123.357
417079300	-147.993
417079400	-127.452
417079500	-147.457
417079600	-121.283
417079700	-144.531
417079800	-123.262
417079900	-151.772
417080000	-122.945
417080100	-145.188
417080200	-125.388
417080300	-136.033
417080400	-119.141
417080500	-141.39
417080600	-123.542
417080700	-149.336
417080800	-123.449
417080900	-148.948
417081000	-124.784
417081100	-150.828
417081200	-123.816
417081300	-158.654
417081400	-124.338
417081500	-160.724
417081600	-121.957
417081700	-148.929
417081800	-125.309
417081900	-152.427
417082000	-123.387
417082100	-141.746
417082200	-123.809
417082300	-158.387
417082400	-122.759
417082500	-138.223
417082600	-122.784
417082700	-139.782
417082800	-123.052
417082900	-147.659
417083000	-125.259
417083100	-146.737
417083200	-125.272
417083300	-141.834
417083400	-123.161
417083500	-143.558
417083600	-124.506
417083700	-148.218
417083800	-124.369
417083900	-145.006
417084000	-125.69
417084100	-145.408
417084200	-125.522
417084300	-143.012
417084400	-123.339
417084500	-149.67
417084600	-126.039
417084700	-142.392
417084800	-126.673
417084900	-141.886
417085000	-121.808
417085100	-141.284
417085200	-124.587
417085300	-162.695
417085400	-125.166
417085500	-151.507
417085600	-125.363
417085700	-145.821
417085800	-122.851
417085900	-151.773
417086000	-122.829
417086100	-143.681
417086200	-123.64
417086300	-141.418
417086400	-122.787
417086500	-153.912
417086600	-123.884
417086700	-155.394
417086800	-123.24
417086900	-140.79
417087000	-124.505
417087100	-138.251
417087200	-124.688
417087300	-150.934
417087400	-127.068
417087500	-148.407
417087600	-124.236
417087700	-148.144
417087800	-123.578
417087900	-152.93
417088000	-125.981
417088100	-144.319
417088200	-121.674
417088300	-144.566
417088400	-123.136
417088500	-148.708
417088600	-126.74
417088700	-144.646
417088800	-123.086
417088900	-141.898
417089000	-123.158
417089100	-138.105
417089200	-122.456
417089300	-148.124
417089400	-124.145
417089500	-147.943
417089600	-121.624
417089700	-144.006
417089800	-122.102
417089900	-144.571
417090000	-123.929
417090100	-148.277
417090200	-123.927
417090300	-140.949
417090400	-124.478
417090500	-138.88
417090600	-124.958
417090700	-150.764
417090800	-122.225
417090900	-145.101
417091000	-125.681
417091100	-162.61
417091200	-125.313
417091300	-155.485
417091400	-122.204
417091500	-141.532
417091600	-121.768
417091700	-145.529
417091800	-122.712
417091900	-152.366
417092000	-124.001
417092100	-145.562
417092200	-123.042
417092300	-147.452
417092400	-123.637
417092500	-145.361
417092600	-120.89
417092700	-147.56
417092800	-124.112
417092900	-136.64
417093000	-121.62
417093100	-145.406
417093200	-127.422
417093300	-157.693
417093400	-121.306
417093500	-149.824
417093600	-125.312
417093700	-139.021
417093800	-123.481
417093900	-138.682
417094000	-123.165
417094100	-170.002
417094200	-124.673
417094300	-142.183
417094400	-120.766
417094500	-148.884
417094600	-125.023
417094700	-150.632
417094800	-123.926
417094900	-156.33
417095000	-123.592
417095100	-137.343
417095200	-125.984
417095300	-146.353
417095400	-126.527
417095500	-143.677
417095600	-124.682
417095700	-148.523
417095800	-123.02
417095900	-142.638
417096000	-125.519
417096100	-139.304
417096200	-123.058
417096300	-150.203
417096400	-121.981
417096500	-143.971
417096600	-123.817
417096700	-144.294
417096800	-122.808
417096900	-153.857
417097000	-124.563
417097100	-150.812
417097200	-125.358
417097300	-141.263
417097400	-125.922
417097500	-138.599
417097600	-125.148
417097700	-152.676
417097800	-123.568
417097900	-141.072
417098000	-123.021
417098100	-149.502
417098200	-123.436
417098300	-155.567
417098400	-125.857
417098500	-145.177
417098600	-125.534
417098700	-152.29
417098800	-124.773
417098900	-150.252
417099000	-123.182
417099100	-139.487
417099200	-125.767
417099300	-143.198
417099400	-123.536
417099500	-146.729
417099600	-124.212
417099700	-152.345
417099800	-124.747
417099900	-153.935
417100000	-124.7
417100100	-139.254
417100200	-123.491
417100300	-156.5
417100400	-122.31
417100500	-149.222
417100600	-123.989
417100700	-147.98
417100800	-122.206
417100900	-141.995
417101000	-120.498
417101100	-142.976
417101200	-124.647
417101300	-142.648
417101400	-122.652
417101500	-138.704
417101600	-124.687
417101700	-149.839
417101800	-125.812
417101900	-148.783
417102000	-126.139
417102100	-143.478
417102200	-123.714
417102300	-143.258
417102400	-126.483
417102500	-143.631
417102600	-123.869
417102700	-143.43
417102800	-123.946
417102900	-149.389
417103000	-126.358
417103100	-138.547
417103200	-126.609
417103300	-143.597
417103400	-125.59
417103500	-149.253
417103600	-124.724
417103700	-157.578
417103800	-123.098
417103900	-138.964
417104000	-125.459
417104100	-144.509
417104200	-122.004
417104300	-139.571
417104400	-125.157
417104500	-143.271
417104600	-124.056
417104700	-143.85
417104800	-122.356
417104900	-138.574
417105000	-125.34
417105100	-143.411
417105200	-125.169
417105300	-140.59
417105400	-126.746
417105500	-150.199
417105600	-123.64
417105700	-141.577
417105800	-124.352
417105900	-145.304
417106000	-124.942
417106100	-147.376
417106200	-125.571
417106300	-142.677
417106400	-124.821
417106500	-144.138
417106600	-121.784
417106700	-140.052
417106800	-124.121
417106900	-144.394
417107000	-126.396
417107100	-147.542
417107200	-121.67
417107300	-140.776
417107400	-122.382
417107500	-146.373
417107600	-123.916
417107700	-144.566
417107800	-124.818
417107900	-143.286
417108000	-122.968
417108100	-143.54
417108200	-124.321
417108300	-158.858
417108400	-122.753
417108500	-139.666
417108600	-125.257
417108700	-144.294
417108800	-122.761
417108900	-138.138
417109000	-124.201
417109100	-149.459
417109200	-121.85
417109300	-147.94
417109400	-121.825
417109500	-150.482
417109600	-123.1
417109700	-146.769
417109800	-123.95
417109900	-156.748
417110000	-123.954
417110100	-141.465
417110200	-124.103
417110300	-144.097
417110400	-125.245
417110500	-138.985
417110600	-123.096
417110700	-150.886
417110800	-124.727
417110900	-161.143
417111000	-124.862
417111100	-141.027
417111200	-124.091
417111300	-148.2
417111400	-122.075
417111500	-145.984
417111600	-123.573
417111700	-143.245
417111800	-123.635
417111900	-150.035
417112000	-122.902
417112100	-144.347
417112200	-123.237
417112300	-144.028
417112400	-122.866
417112500	-140.573
417112600	-122.943
417112700	-145.622
417112800	-124.517
417112900	-146.828
417113000	-125.244
417113100	-139.511
417113200	-121.813
417113300	-156.122
417113400	-125.049
417113500	-149.121
417113600	-123.729
417113700	-139.352
417113800	-124.802
417113900	-146.666
417114000	-126.024
417114100	-145.749
417114200	-124.307
417114300	-145.26
417114400	-123.516
417114500	-141.446
417114600	-125.52
417114700	-147.699
417114800	-125.666
417114900	-140.632
417115000	-123.772
417115100	-136.288
417115200	-121.964
417115300	-139.163
417115400	-127.173
417115500	-143.79
417115600	-125.334
417115700	-143.869
417115800	-125.709
417115900	-159.49
417116000	-120.748
417116100	-147.977
417116200	-125.303
417116300	-145.199
417116400	-124.337
417116500	-142.767
417116600	-123.79
417116700	-153.159
417116800	-123.5
417116900	-141.02
417117000	-126.084
417117100	-148.517
417117200	-121.461
417117300	-147.994
417117400	-123.256
417117500	-148.995
417117600	-124.684
417117700	-148.525
417117800	-127.765
417117900	-143.531
417118000	-123.818
417118100	-154.571
417118200	-124.223
417118300	-152.198
417118400	-122.843
417118500	-160.915
417118600	-124.162
417118700	-157.696
417118800	-122.676
417118900	-155.899
417119000	-122.674
417119100	-141.849
417119200	-123.055
417119300	-138.88
417119400	-122.325
417119500	-144.028
417119600	-126.223
417119700	-155.041
417119800	-121.36
417119900	-147.19
417120000	-121.366
417120100	-139.816
417120200	-121.783
417120300	-139.836
417120400	-122.504
417120500	-143.807
417120600	-122.6
417120700	-141.942
417120800	-124.497
417120900	-140.077
417121000	-123.652
417121100	-150.137
417121200	-123.674
417121300	-141.601
417121400	-125.821
417121500	-144.186
417121600	-123.025
417121700	-148.075
417121800	-125.091
417121900	-149.037
417122000	-123.519
417122100	-144.059
417122200	-123.216
417122300	-141.892
417122400	-126.496
417122500	-143.258
417122600	-124.28
417122700	-147.688
417122800	-124.128
417122900	-152.001
417123000	-125.385
417123100	-148.234
417123200	-121.546
417123300	-152.393
417123400	-122.224
417123500	-157.452
417123600	-123.309
417123700	-142.243
417123800	-126.505
417123900	-137.47
417124000	-125.725
417124100	-136.189
417124200	-122.5
417124300	-142.803
417124400	-122.127
417124500	-145.764
417124600	-122.445
417124700	-142.536
417124800	-126.19
417124900	-148.442
417125000	-124.204
417125100	-155.322
417125200	-123.567
417125300	-151.823
417125400	-123.982
417125500	-141.966
417125600	-125.955
417125700	-145.366
417125800	-126.722
417125900	-150.751
417126000	-122.31
417126100	-135.671
417126200	-125.966
417126300	-147.869
417126400	-123.644
417126500	-141.212
417126600	-123.129
417126700	-135.872
417126800	-122.08
417126900	-139.083
417127000	-123.479
417127100	-151.027
417127200	-125.876
417127300	-147.446
417127400	-124.686
417127500	-147.07
417127600	-122.159
417127700	-148.605
417127800	-122.692
417127900	-144.503
417128000	-124.895
417128100	-147.256
417128200	-126.79
417128300	-143.701
417128400	-123.884
417128500	-133.235
417128600	-119.432
417128700	-147.589
417128800	-121.784
417128900	-142.742
417129000	-123.267
417129100	-138.872
417129200	-122.857
417129300	-136.771
417129400	-125.006
417129500	-144.198
417129600	-124.747
417129700	-146.245
417129800	-126.961
417129900	-148.552
417130000	-126.375
417130100	-147.892
417130200	-126.875
417130300	-142.696
417130400	-122.807
417130500	-144.945
417130600	-121.379
417130700	-152.896
417130800	-123.078
417130900	-167.591
417131000	-123.835
417131100	-145.872
417131200	-125.804
417131300	-135.976
417131400	-121.58
417131500	-141.167
417131600	-122.413
417131700	-132.248
417131800	-122.436
417131900	-148.219
417132000	-123.229
417132100	-154.779
417132200	-122.195
417132300	-137.758
417132400	-123.276
417132500	-140.824
417132600	-122.874
417132700	-142.977
417132800	-124.733
417132900	-140.112
417133000	-121.594
417133100	-154.278
417133200	-122.429
417133300	-147.092
417133400	-124.264
417133500	-149.644
417133600	-119.366
417133700	-151.983
417133800	-122.746
417133900	-145.966
417134000	-124.505
417134100	-137.359
417134200	-123.407
417134300	-149.783
417134400	-124.531
417134500	-146.773
417134600	-126.383
417134700	-154.515
417134800	-124.277
417134900	-155.313
417135000	-127.922
417135100	-145.038
417135200	-126.83
417135300	-141.627
417135400	-125.428
417135500	-146.518
417135600	-124.275
417135700	-145.405
417135800	-123.595
417135900	-147.666
417136000	-127.339
417136100	-144.705
417136200	-123.493
417136300	-141.641
417136400	-124.38
417136500	-140.187
417136600	-122.361
417136700	-153.478
417136800	-123.123
417136900	-146.336
417137000	-123.36
417137100	-145.756
417137200	-124.312
417137300	-143.253
417137400	-126.34
417137500	-153.829
417137600	-125.095
417137700	-142.719
417137800	-122.188
417137900	-138.124
417138000	-125.675
417138100	-141.741
417138200	-123.869
417138300	-139.096
417138400	-123.144
417138500	-140.737
417138600	-125.814
417138700	-140.87
417138800	-125.626
417138900	-150.062
417139000	-123.651
417139100	-150.959
417139200	-122.125
417139300	-140.02
417139400	-125.413
417139500	-174.635
417139600	-121.316
417139700	-151.742
417139800	-125.409
417139900	-135.627
417140000	-122.656
417140100	-147.987
417140200	-121.48
417140300	-140.546
417140400	-122.102
417140500	-140.95
417140600	-125.037
417140700	-142.514
417140800	-127.759
417140900	-145.439
417141000	-124.543
417141100	-165.26
417141200	-121.392
417141300	-137.728
417141400	-124.496
417141500	-141.676
417141600	-123.175
417141700	-144.06
417141800	-123.832
417141900	-141.795
417142000	-124.938
417142100	-151.988
417142200	-124.237
417142300	-134.096
417142400	-124.722
417142500	-155.987
417142600	-124.92
417142700	-157.51
417142800	-123.179
417142900	-150.827
417143000	-125.759
417143100	-143.592
417143200	-124.275
417143300	-144.952
417143400	-125.713
417143500	-143.45
417143600	-120.611
417143700	-151.917
417143800	-124.531
417143900	-151.499
417144000	-125.31
417144100	-141.705
417144200	-122.907
417144300	-141.972
417144400	-125.83
417144500	-143.898
417144600	-124.534
417144700	-144.728
417144800	-123.664
417144900	-140.491
417145000	-123.053
417145100	-137.957
417145200	-124.831
417145300	-145.436
417145400	-123.303
417145500	-136.475
417145600	-125.271
417145700	-148.745
417145800	-123.557
417145900	-151.242
417146000	-123.714
417146100	-147.655
417146200	-123.551
417146300	-149.696
417146400	-125.093
417146500	-143.822
417146600	-124.129
417146700	-145.118
417146800	-124.175
417146900	-143.892
417147000	-124.979
417147100	-143.499
417147200	-123.257
417147300	-140.985
417147400	-123.768
417147500	-142.336
417147600	-125.919
417147700	-143.76
417147800	-123.138
417147900	-147.967
417148000	-127.109
417148100	-140.611
417148200	-124.818
417148300	-144.242
417148400	-122.427
417148500	-139.604
417148600	-124.805
417148700	-154.1
417148800	-127.121
417148900	-142.3
417149000	-121.675
417149100	-150.879
417149200	-123.943
417149300	-144.671
417149400	-126.372
417149500	-144.258
417149600	-126.708
417149700	-139.364
417149800	-121.121
417149900	-147.863
417150000	-123.795
417150100	-152.739
417150200	-124.86
417150300	-151.806
417150400	-123.063
417150500	-155.69
417150600	-126.357
417150700	-138.623
417150800	-123.897
417150900	-145.706
417151000	-121.932
417151100	-142.668
417151200	-123.274
417151300	-139.991
417151400	-125.263
417151500	-153.833
417151600	-123.968
417151700	-144.796
417151800	-123.321
417151900	-153.798
417152000	-124.097
417152100	-138.89
417152200	-122.92
417152300	-149.708
417152400	-124.508
417152500	-145.475
417152600	-122.172
417152700	-166.349
417152800	-121.923
417152900	-140.625
417153000	-123.835
417153100	-139.172
417153200	-123.673
417153300	-147.989
417153400	-125.136
417153500	-154.53
417153600	-121.786
417153700	-144.886
417153800	-124.128
417153900	-140.45
417154000	-120.076
417154100	-144.383
417154200	-124.7
417154300	-142.88
417154400	-124.396
417154500	-147.489
417154600	-124.418
417154700	-136.851
417154800	-124.242
417154900	-143.266
417155000	-120.797
417155100	-144.97
417155200	-122.511
417155300	-140.382
417155400	-125.362
417155500	-149.744
417155600	-122.084
417155700	-164.298
417155800	-123.916
417155900	-139.103
417156000	-123.689
417156100	-143.342
417156200	-122.745
417156300	-150.662
417156400	-124.978
417156500	-144.083
417156600	-123.778
417156700	-160.562
417156800	-123.707
417156900	-137.786
417157000	-123.848
417157100	-151.886
417157200	-121.956
417157300	-147.563
417157400	-124.237
417157500	-140.279
417157600	-121.079
417157700	-142.357
417157800	-124.207
417157900	-138.144
417158000	-123.044
417158100	-144.975
417158200	-121.03
417158300	-150.453
417158400	-123.494
417158500	-143.165
417158600	-122.67
417158700	-147.414
417158800	-124.034
417158900	-142.756
417159000	-125.699
417159100	-141.991
417159200	-123.217
417159300	-161.52
417159400	-126.083
417159500	-151.091
417159600	-125.387
417159700	-158.925
417159800	-123.912
417159900	-141.076
417160000	-124.832
417160100	-146.988
417160200	-125.881
417160300	-139.692
417160400	-120.734
417160500	-158.301
417160600	-123.638
417160700	-141.587
417160800	-125.032
417160900	-148.642
417161000	-122.582
417161100	-146.319
417161200	-124.209
417161300	-139.225
417161400	-122.285
417161500	-143.346
417161600	-125.919
417161700	-141.171
417161800	-121.789
417161900	-144.735
417162000	-124.577
417162100	-149.558
417162200	-123.345
417162300	-138.776
417162400	-122.536
417162500	-146.129
417162600	-127.766
417162700	-160.18
417162800	-124.339
417162900	-145.087
417163000	-124.284
417163100	-139.398
417163200	-123.844
417163300	-147.613
417163400	-125.563
417163500	-144.844
417163600	-123.275
417163700	-143.237
417163800	-122.852
417163900	-146.843
417164000	-125.161
417164100	-135.678
417164200	-124.81
417164300	-147.789
417164400	-123.768
417164500	-133.753
417164600	-124.72
417164700	-155.585
417164800	-120.487
417164900	-144.435
417165000	-123.275
417165100	-141.572
417165200	-125.453
417165300	-150.699
417165400	-123.24
417165500	-145.758
417165600	-123.254
417165700	-143.752
417165800	-125.234
417165900	-162.783
417166000	-123.118
417166100	-146.69
417166200	-124.027
417166300	-143.086
417166400	-121.384
417166500	-146.78
417166600	-121.393
417166700	-144.69
417166800	-124.583
417166900	-144.993
417167000	-126.596
417167100	-144.083
417167200	-125.25
417167300	-146.063
417167400	-121.026
417167500	-144.232
417167600	-121.027
417167700	-141.736
417167800	-124.902
417167900	-147.982
417168000	-123.194
417168100	-143.524
417168200	-123.884
417168300	-137.921
417168400	-122.384
417168500	-143.616
417168600	-125.326
417168700	-148.52
417168800	-119.85
417168900	-141.394
417169000	-122.268
417169100	-154.331
417169200	-124.218
417169300	-161.116
417169400	-123.124
417169500	-144.337
417169600	-124.53
417169700	-160.024
417169800	-123.534
417169900	-151.173
417170000	-124.437
417170100	-144.318
417170200	-124.718
417170300	-145.176
417170400	-125.021
417170500	-146.983
417170600	-123.18
417170700	-137.65
417170800	-123.619
417170900	-155.199
417171000	-122.252
417171100	-151.657
417171200	-125.18
417171300	-144.432
417171400	-125.206
417171500	-154.267
417171600	-124.395
417171700	-148.841
417171800	-121.763
417171900	-140.458
417172000	-124.215
417172100	-144.804
417172200	-127.411
417172300	-142.999
417172400	-123.733
417172500	-138.521
417172600	-122.91
417172700	-149.885
417172800	-125.284
417172900	-136.641
417173000	-121.54
417173100	-143.288
417173200	-126.826
417173300	-141.854
417173400	-125.257
417173500	-143.679
417173600	-122.459
417173700	-145.83
417173800	-124.053
417173900	-156.724
417174000	-125.645
417174100	-138.93
417174200	-124.079
417174300	-147.899
417174400	-122.622
417174500	-139.381
417174600	-122.792
417174700	-141.768
417174800	-125.331
417174900	-147.671
417175000	-121.648
417175100	-134.394
417175200	-125.331
417175300	-151.286
417175400	-124.176
417175500	-146.895
417175600	-123.329
417175700	-148.764
417175800	-125.057
417175900	-149.826
417176000	-121.559
417176100	-141.325
417176200	-122.371
417176300	-139.03
417176400	-122.643
417176500	-144.069
417176600	-123.81
417176700	-144.068
417176800	-123.38
417176900	-134.665
417177000	-121.622
417177100	-143.661
417177200	-122.87
417177300	-144.161
417177400	-122.1
417177500	-142.881
417177600	-123.588
417177700	-157.252
417177800	-122.849
417177900	-144.908
417178000	-124.197
417178100	-147.817
417178200	-124.47
417178300	-144.011
417178400	-123.449
417178500	-150.166
417178600	-124.388
417178700	-147.614
417178800	-122.946
417178900	-151.445
417179000	-122.894
417179100	-147.123
417179200	-124.28
417179300	-142.643
417179400	-122.472
417179500	-139.18
417179600	-123.411
417179700	-131.961
417179800	-123.053
417179900	-137.178
417180000	-126.125
417180100	-145.731
417180200	-124.108
417180300	-147.918
417180400	-125.636
417180500	-139.089
417180600	-123.543
417180700	-140.932
417180800	-122.682
417180900	-141.27
417181000	-122
417181100	-144.289
417181200	-122.737
417181300	-137.926
417181400	-127.007
417181500	-146.753
417181600	-123.348
417181700	-154.769
417181800	-123.246
417181900	-138.968
417182000	-123.776
417182100	-152.834
417182200	-121.547
417182300	-145.318
417182400	-121.509
417182500	-145.815
417182600	-123.461
417182700	-145.332
417182800	-121.337
417182900	-154.038
417183000	-122.228
417183100	-141.736
417183200	-123.547
417183300	-143.807
417183400	-122.566
417183500	-151.951
417183600	-123.556
417183700	-141.039
417183800	-122.587
417183900	-133.945
417184000	-124.394
417184100	-140.911
417184200	-123.27
417184300	-137.358
417184400	-124.303
417184500	-143.006
417184600	-122.334
417184700	-135.998
417184800	-124.203
417184900	-155.001
417185000	-124.334
417185100	-148.045
417185200	-126.001
417185300	-140.875
417185400	-125.452
417185500	-142.747
417185600	-122.003
417185700	-140.745
417185800	-125.06
417185900	-143.814
417186000	-124.597
417186100	-144.464
417186200	-123.259
417186300	-149.225
417186400	-124.8
417186500	-149.001
417186600	-124.365
417186700	-143.587
417186800	-125.51
417186900	-138.799
417187000	-123.299
417187100	-140.207
417187200	-122.282
417187300	-140.784
417187400	-122.814
417187500	-139.874
417187600	-125.252
417187700	-147.897
417187800	-125.266
417187900	-155.317
417188000	-123.012
417188100	-151.935
417188200	-123.586
417188300	-142.153
417188400	-126.56
417188500	-146.056
417188600	-123.452
417188700	-143.851
417188800	-123.29
417188900	-147.943
417189000	-122.662
417189100	-140.192
417189200	-123.584
417189300	-139.171
417189400	-122.839
417189500	-146.632
417189600	-126.389
417189700	-141.216
417189800	-123.096
417189900	-142.951
417190000	-123.249
417190100	-140.942
417190200	-123.259
417190300	-142.225
417190400	-124.144
417190500	-148.781
417190600	-122.135
417190700	-142.129
417190800	-123.144
417190900	-137.359
417191000	-123.083
417191100	-145.864
417191200	-123.34
417191300	-138.794
417191400	-125.826
417191500	-149.29
417191600	-125.892
417191700	-155.13
417191800	-124.608
417191900	-151.023
417192000	-121.899
417192100	-138.088
417192200	-125.534
417192300	-137.83
417192400	-122.096
417192500	-144.919
417192600	-123.728
417192700	-139.766
417192800	-124.802
417192900	-136.434
417193000	-123.376
417193100	-142.045
417193200	-122.782
417193300	-148.306
417193400	-124.977
417193500	-137.326
417193600	-121.938
417193700	-143.347
417193800	-121.199
417193900	-149.157
417194000	-125.264
417194100	-145.832
417194200	-128.135
417194300	-143.613
417194400	-123.145
417194500	-141.533
417194600	-123.326
417194700	-142.501
417194800	-122.987
417194900	-140.894
417195000	-124.441
417195100	-147.804
417195200	-125.042
417195300	-149.314
417195400	-125.606
417195500	-139.982
417195600	-122.747
417195700	-153.156
417195800	-123.796
417195900	-145.224
417196000	-122.81
417196100	-140.482
417196200	-123.363
417196300	-145.451
417196400	-123.435
417196500	-138.348
417196600	-122.513
417196700	-144.302
417196800	-124.928
417196900	-142.096
417197000	-123.34
417197100	-136.867
417197200	-122.959
417197300	-141.613
417197400	-122.675
417197500	-153.394
417197600	-120.333
417197700	-143.614
417197800	-122.104
417197900	-149.339
417198000	-121.186
417198100	-146.208
417198200	-125.585
417198300	-146.975
417198400	-119.691
417198500	-151.055
417198600	-122.886
417198700	-133.56
417198800	-122.271
417198900	-146.113
417199000	-125.183
417199100	-147.465
417199200	-126.286
417199300	-145.922
417199400	-125.795
417199500	-147.634
417199600	-121.794
417199700	-140.834
417199800	-123.101
417199900	-139.762
417200000	-123.159
417200100	-143.045
417200200	-123.143
417200300	-148.645
417200400	-122.688
417200500	-148.136
417200600	-123.927
417200700	-150.851
417200800	-122.014
417200900	-147.374
417201000	-122.045
417201100	-146.266
417201200	-122.724
417201300	-147.331
417201400	-124.231
417201500	-151.155
417201600	-124.227
417201700	-141.74
417201800	-122.625
417201900	-143.037
417202000	-125.735
417202100	-148.824
417202200	-120.941
417202300	-142.145
417202400	-121.791
417202500	-154.191
417202600	-122.119
417202700	-143.206
417202800	-123.327
417202900	-149.994
417203000	-125.73
417203100	-153.395
417203200	-122.29
417203300	-152.658
417203400	-123.224
417203500	-140.218
417203600	-121.794
417203700	-140.407
417203800	-121.037
417203900	-141.768
417204000	-121.35
417204100	-142.03
417204200	-122.816
417204300	-143.282
417204400	-123.8
417204500	-139.478
417204600	-123.238
417204700	-157.173
417204800	-119.551
417204900	-156.71
417205000	-124.298
417205100	-144.556
417205200	-125.225
417205300	-145.488
417205400	-122.837
417205500	-145.693
417205600	-122.842
417205700	-142.468
417205800	-124.813
417205900	-139.689
417206000	-121.841
417206100	-144.209
417206200	-125.09
417206300	-142.064
417206400	-125.929
417206500	-151.444
417206600	-122.502
417206700	-138.304
417206800	-126.486
417206900	-144.627
417207000	-121.179
417207100	-147.491
417207200	-122.362
417207300	-134.88
417207400	-126.757
417207500	-148.045
417207600	-123.304
417207700	-152.177
417207800	-121.86
417207900	-146.456
417208000	-122.651
417208100	-151.168
417208200	-124.07
417208300	-152.377
417208400	-124.635
417208500	-141.22
417208600	-124.715
417208700	-140.879
417208800	-122.146
417208900	-154.586
417209000	-121.148
417209100	-150.408
417209200	-123.396
417209300	-135.847
417209400	-123.256
417209500	-146.274
417209600	-125.507
417209700	-145.791
417209800	-125.296
417209900	-158.978
417210000	-122.295
417210100	-153.989
417210200	-123.93
417210300	-150.212
417210400	-125.098
417210500	-142.651
417210600	-123.093
417210700	-144.15
417210800	-124.863
417210900	-150.1
417211000	-123.776
417211100	-160.714
417211200	-120.732
417211300	-142.983
417211400	-123.561
417211500	-137.35
417211600	-126.848
417211700	-138.952
417211800	-124.308
417211900	-144.12
417212000	-124.546
417212100	-154.685
417212200	-124.185
417212300	-143.289
417212400	-124.198
417212500	-144.646
417212600	-123.552
417212700	-143.017
417212800	-124.133
417212900	-143.946
417213000	-123.977
417213100	-144.832
417213200	-124.353
417213300	-165.3
417213400	-124.974
417213500	-138.495
417213600	-124.101
417213700	-147.358
417213800	-121.255
417213900	-135.839
417214000	-121.352
417214100	-139.845
417214200	-119.606
417214300	-142.207
417214400	-124.669
417214500	-142.284
417214600	-124.406
417214700	-147.288
417214800	-124.478
417214900	-144.486
417215000	-123.078
417215100	-137.902
417215200	-123.078
417215300	-151.482
417215400	-124.209
417215500	-142.5
417215600	-122.07
417215700	-148.82
417215800	-123.109
417215900	-136.915
417216000	-123.507
417216100	-144.791
417216200	-123.049
417216300	-148.502
417216400	-125.552
417216500	-144.802
417216600	-122.115
417216700	-161.952
417216800	-120.96
417216900	-146.473
417217000	-124.895
417217100	-144.785
417217200	-123.982
417217300	-140.171
417217400	-121.098
417217500	-142.141
417217600	-123.149
417217700	-150.932
417217800	-121.865
417217900	-142.934
417218000	-122.316
417218100	-146.516
417218200	-117.963
417218300	-145.377
417218400	-120.866
417218500	-152.622
417218600	-123.767
417218700	-135.541
417218800	-119.086
417218900	-148.525
417219000	-122.911
417219100	-146.052
417219200	-125.221
417219300	-138.947
417219400	-123.178
417219500	-133.853
417219600	-121.981
417219700	-141.203
417219800	-121.351
417219900	-144.113
417220000	-122.395
417220100	-139.719
417220200	-123.587
417220300	-144.91
417220400	-123.186
417220500	-142.13
417220600	-122.983
417220700	-162.078
417220800	-122.983
417220900	-145.96
417221000	-126.044
417221100	-156.836
417221200	-124.415
417221300	-146.438
417221400	-122.51
417221500	-157.417
417221600	-123.864
417221700	-154.374
417221800	-123.994
417221900	-141.995
417222000	-121.927
417222100	-143.802
417222200	-121.933
417222300	-145.325
417222400	-124.154
417222500	-138.585
417222600	-124.053
417222700	-145.909
417222800	-125.374
417222900	-142.934
417223000	-124.671
417223100	-147.597
417223200	-124.694
417223300	-147.816
417223400	-120.562
417223500	-153.938
417223600	-122.226
417223700	-144.342
417223800	-125.804
417223900	-139.642
417224000	-123.565
417224100	-148.088
417224200	-124.115
417224300	-147.039
417224400	-124.366
417224500	-153.589
417224600	-122.708
417224700	-141.324
417224800	-121.715
417224900	-141.163
417225000	-124.468
417225100	-147.114
417225200	-124.444
417225300	-137.546
417225400	-122.398
417225500	-133.645
417225600	-121.386
417225700	-148.345
417225800	-123.687
417225900	-137.026
417226000	-124.882
417226100	-143.549
417226200	-124.487
417226300	-152.366
417226400	-123.924
417226500	-142.401
417226600	-121.076
417226700	-145.616
417226800	-124.847
417226900	-143.842
417227000	-122.618
417227100	-149.975
417227200	-120.164
417227300	-136.458
417227400	-123.051
417227500	-142.785
417227600	-123.766
417227700	-142.788
417227800	-123.423
417227900	-139.778
417228000	-123.939
417228100	-140.145
417228200	-124.218
417228300	-144.542
417228400	-123.173
417228500	-138.578
417228600	-122.712
417228700	-145.78
417228800	-122.861
417228900	-147.956
417229000	-123.013
417229100	-148.926
417229200	-123.249
417229300	-151.707
417229400	-125.108
417229500	-144.446
417229600	-123.256
417229700	-139.508
417229800	-121.802
417229900	-145.83
417230000	-123.17
417230100	-145.714
417230200	-124.789
417230300	-146.225
417230400	-123.037
417230500	-146.263
417230600	-124.438
417230700	-141.863
417230800	-123.866
417230900	-146.434
417231000	-123.579
417231100	-148.725
417231200	-123.671
417231300	-145.018
417231400	-122.05
417231500	-135.859
417231600	-122.501
417231700	-139.593
417231800	-122.726
417231900	-134.435
417232000	-122.974
417232100	-139.78
417232200	-125.816
417232300	-144.232
417232400	-122.861
417232500	-138.018
417232600	-124.149
417232700	-151.107
417232800	-124.066
417232900	-140.574
417233000	-123.968
417233100	-151.073
417233200	-122.812
417233300	-141.225
417233400	-124.105
417233500	-145.193
417233600	-123.457
417233700	-147.221
417233800	-122.145
417233900	-138.056
417234000	-122.923
417234100	-143.861
417234200	-122.601
417234300	-141.323
417234400	-122.556
417234500	-134.761
417234600	-122.556
417234700	-144.373
417234800	-121.429
417234900	-145.537
417235000	-124.622
417235100	-147.916
417235200	-120.898
417235300	-145.843
417235400	-122.164
417235500	-151.334
417235600	-122.166
417235700	-142.6
417235800	-124.955
417235900	-146.649
417236000	-124.206
417236100	-144.766
417236200	-123.438
417236300	-148.24
417236400	-121.628
417236500	-143.201
417236600	-121.662
417236700	-147.658
417236800	-124.96
417236900	-142.62
417237000	-123.767
417237100	-144.407
417237200	-121.464
417237300	-146.101
417237400	-123.923
417237500	-148.12
417237600	-127.228
417237700	-155.456
417237800	-120.468
417237900	-141.262
417238000	-121.852
417238100	-144.936
417238200	-124.514
417238300	-148.947
417238400	-122.29
417238500	-154.722
417238600	-125.07
417238700	-141.647
417238800	-123.696
417238900	-137.631
417239000	-124.016
417239100	-157.553
417239200	-121.375
417239300	-139.038
417239400	-124.827
417239500	-141.516
417239600	-122.241
417239700	-136.495
417239800	-121.039
417239900	-142.889
417240000	-123.512
417240100	-147.111
417240200	-120.705
417240300	-153.566
417240400	-123.581
417240500	-141.951
417240600	-121.427
417240700	-157.071
417240800	-121.602
417240900	-137.655
417241000	-124.349
417241100	-141.244
417241200	-118.877
417241300	-152.123
417241400	-121.858
417241500	-140.429
417241600	-120.386
417241700	-137.404
417241800	-122.686
417241900	-153.754
417242000	-121.593
417242100	-137.203
417242200	-124.015
417242300	-148.752
417242400	-123.759
417242500	-148.277
417242600	-123.946
417242700	-158.39
417242800	-122.027
417242900	-149.332
417243000	-123.137
417243100	-143.043
417243200	-121.09
417243300	-143.596
417243400	-122.951
417243500	-146.084
417243600	-122.587
417243700	-145.298
417243800	-124.125
417243900	-144.158
417244000	-124.337
417244100	-146.14
417244200	-121.581
417244300	-149.961
417244400	-121.744
417244500	-142.032
417244600	-122.453
417244700	-140.937
417244800	-122.495
417244900	-139.256
417245000	-123.616
417245100	-142.339
417245200	-123.027
417245300	-141.09
417245400	-123.842
417245500	-153.222
417245600	-124.13
417245700	-148.614
417245800	-125.296
417245900	-153.405
417246000	-122.294
417246100	-147.533
417246200	-122.527
417246300	-140.393
417246400	-123.634
417246500	-141.382
417246600	-123.763
417246700	-148.586
417246800	-121.264
417246900	-151.224
417247000	-120.788
417247100	-145.083
417247200	-124.085
417247300	-144.422
417247400	-121.527
417247500	-147.826
417247600	-122.78
417247700	-143.673
417247800	-122.594
417247900	-134.41
417248000	-124.622
417248100	-148.06
417248200	-124.757
417248300	-139.715
417248400	-121.626
417248500	-139.885
417248600	-123.942
417248700	-151.239
417248800	-121.949
417248900	-141.832
417249000	-121.727
417249100	-147.145
417249200	-120.724
417249300	-144.048
417249400	-119.558
417249500	-134.956
417249600	-122.871
417249700	-144.695
417249800	-121.902
[truncated: 18,002 more rows]
