# Supplementary material for: Passive frequency comb generation at radiofrequency for ranging applications
Source: Nat Commun. 2024 Apr 2;15:2844. doi: 10.1038/s41467-024-46940-2 (PMC10987526; doi:10.1038/s41467-024-46940-2)
Supplement: Supplementary file 5 — Source Data [file 41467_2024_46940_MOESM5_ESM.zip › Figure3_Data/836_10MHz_-11_70dBm.xlsx]

## Sheet: Sheet1
frequency (Hz)	power (dBm)
417050000	-124.144
417050100	-148.144
417050200	-124.66
417050300	-141.557
417050400	-124.171
417050500	-137.275
417050600	-123.614
417050700	-146.937
417050800	-123.675
417050900	-139.661
417051000	-124.68
417051100	-145.956
417051200	-123.235
417051300	-151.23
417051400	-122.501
417051500	-146.525
417051600	-123.467
417051700	-143.357
417051800	-121.431
417051900	-141.942
417052000	-122.274
417052100	-137.647
417052200	-125.868
417052300	-142.115
417052400	-122.159
417052500	-143.545
417052600	-123.107
417052700	-141.609
417052800	-124.888
417052900	-154.86
417053000	-122.549
417053100	-143.835
417053200	-125.69
417053300	-146.972
417053400	-125.051
417053500	-145.959
417053600	-123.408
417053700	-144.437
417053800	-124.738
417053900	-158.16
417054000	-121.475
417054100	-153.84
417054200	-122.972
417054300	-137.464
417054400	-125.416
417054500	-139.548
417054600	-124.228
417054700	-153.707
417054800	-123.743
417054900	-152.96
417055000	-123.506
417055100	-140.59
417055200	-122.24
417055300	-141.095
417055400	-123.351
417055500	-143.341
417055600	-122.962
417055700	-136.056
417055800	-125.014
417055900	-151.535
417056000	-121.934
417056100	-141.949
417056200	-121.678
417056300	-158.364
417056400	-123.622
417056500	-150.851
417056600	-124.769
417056700	-155.968
417056800	-121.941
417056900	-144.105
417057000	-125.129
417057100	-149.656
417057200	-120.965
417057300	-145.194
417057400	-125.199
417057500	-145.167
417057600	-125.962
417057700	-149.062
417057800	-125.731
417057900	-140.713
417058000	-123.19
417058100	-142.205
417058200	-124.359
417058300	-152.008
417058400	-124.111
417058500	-149.149
417058600	-124.662
417058700	-141.195
417058800	-125.321
417058900	-138.599
417059000	-121.221
417059100	-136.537
417059200	-125.848
417059300	-146.643
417059400	-124.778
417059500	-140.191
417059600	-122.678
417059700	-141.931
417059800	-123.949
417059900	-139.509
417060000	-121.774
417060100	-136.289
417060200	-122.279
417060300	-137.839
417060400	-125.353
417060500	-145.422
417060600	-124.425
417060700	-140.625
417060800	-123.695
417060900	-137.957
417061000	-125.599
417061100	-142.26
417061200	-122.769
417061300	-144.339
417061400	-125.321
417061500	-142.656
417061600	-123.896
417061700	-146.174
417061800	-123.581
417061900	-149.876
417062000	-123.938
417062100	-142.497
417062200	-121.607
417062300	-149.112
417062400	-125.018
417062500	-144.714
417062600	-123.089
417062700	-140.069
417062800	-123.439
417062900	-148.573
417063000	-125.486
417063100	-146.522
417063200	-124.466
417063300	-147.696
417063400	-123.303
417063500	-142.085
417063600	-122.883
417063700	-145.583
417063800	-126.049
417063900	-148.41
417064000	-124.489
417064100	-138.91
417064200	-124.761
417064300	-143.573
417064400	-123.811
417064500	-137.384
417064600	-123.291
417064700	-142.838
417064800	-125.499
417064900	-150.655
417065000	-122.935
417065100	-148.685
417065200	-125.917
417065300	-143.348
417065400	-124.823
417065500	-140.749
417065600	-125.361
417065700	-146.7
417065800	-123.596
417065900	-142.046
417066000	-126.323
417066100	-151.298
417066200	-124.608
417066300	-142.366
417066400	-123.799
417066500	-142.813
417066600	-122.579
417066700	-141.987
417066800	-125.901
417066900	-152.717
417067000	-121.534
417067100	-149.274
417067200	-123.731
417067300	-146.267
417067400	-122.213
417067500	-147.974
417067600	-122.405
417067700	-151.052
417067800	-125.931
417067900	-141.712
417068000	-124.998
417068100	-145.549
417068200	-122.307
417068300	-146.743
417068400	-124.446
417068500	-144.465
417068600	-125.217
417068700	-142.902
417068800	-124.458
417068900	-149.038
417069000	-123.465
417069100	-146.432
417069200	-123.052
417069300	-143.467
417069400	-124.92
417069500	-144.209
417069600	-122.19
417069700	-146.017
417069800	-124.323
417069900	-142.467
417070000	-123.676
417070100	-142.59
417070200	-124.995
417070300	-149.154
417070400	-126.063
417070500	-141.603
417070600	-125.391
417070700	-144.212
417070800	-125.062
417070900	-148.687
417071000	-125.273
417071100	-145.093
417071200	-124.904
417071300	-144.32
417071400	-126.1
417071500	-142.602
417071600	-126.465
417071700	-143.793
417071800	-124.566
417071900	-150.365
417072000	-127.532
417072100	-146.328
417072200	-127.214
417072300	-148.668
417072400	-124.847
417072500	-144.704
417072600	-124.468
417072700	-137.71
417072800	-123.983
417072900	-146.763
417073000	-126.395
417073100	-141.99
417073200	-123.065
417073300	-136.9
417073400	-124.272
417073500	-140.063
417073600	-121.961
417073700	-139.112
417073800	-126.544
417073900	-149.314
417074000	-120.801
417074100	-163.259
417074200	-123.84
417074300	-150.733
417074400	-122.819
417074500	-158.136
417074600	-122.084
417074700	-142.501
417074800	-124.224
417074900	-142.362
417075000	-126.106
417075100	-149.903
417075200	-123.149
417075300	-145.227
417075400	-124.366
417075500	-142.573
417075600	-122.363
417075700	-158.49
417075800	-123.382
417075900	-139.555
417076000	-122.307
417076100	-143.747
417076200	-124.123
417076300	-148.231
417076400	-124.59
417076500	-152.048
417076600	-122.997
417076700	-145.486
417076800	-123.617
417076900	-143.41
417077000	-125.75
417077100	-144.492
417077200	-124.582
417077300	-147.544
417077400	-123.024
417077500	-140.894
417077600	-125.481
417077700	-137.984
417077800	-123.858
417077900	-140.158
417078000	-124.333
417078100	-142.362
417078200	-126.635
417078300	-139.533
417078400	-126.02
417078500	-147.674
417078600	-124.315
417078700	-153.718
417078800	-125.876
417078900	-158.283
417079000	-123.295
417079100	-153.934
417079200	-121.461
417079300	-158.474
417079400	-121.946
417079500	-140.494
417079600	-123.398
417079700	-141.9
417079800	-123.305
417079900	-135.856
417080000	-123.387
417080100	-140.94
417080200	-122.338
417080300	-147.59
417080400	-123.346
417080500	-143.878
417080600	-124.794
417080700	-152.103
417080800	-125.066
417080900	-140.911
417081000	-123.601
417081100	-157.526
417081200	-122.14
417081300	-144.347
417081400	-123.03
417081500	-148.728
417081600	-124.277
417081700	-153.549
417081800	-122.684
417081900	-154.726
417082000	-122.934
417082100	-148.579
417082200	-125.507
417082300	-151.272
417082400	-122.421
417082500	-139.07
417082600	-122.5
417082700	-144.743
417082800	-120.873
417082900	-144.079
417083000	-123.627
417083100	-137.262
417083200	-122.823
417083300	-150.525
417083400	-122.447
417083500	-142.229
417083600	-123.173
417083700	-151.364
417083800	-123.825
417083900	-146.015
417084000	-122.038
417084100	-148.329
417084200	-124.334
417084300	-159.039
417084400	-122.452
417084500	-147.369
417084600	-124.042
417084700	-146.905
417084800	-124.299
417084900	-147.747
417085000	-122.822
417085100	-145.924
417085200	-125.584
417085300	-143.919
417085400	-128.072
417085500	-156.652
417085600	-123.781
417085700	-144.828
417085800	-123.386
417085900	-148.13
417086000	-127.003
417086100	-159.394
417086200	-123.018
417086300	-140.131
417086400	-122.969
417086500	-155.259
417086600	-121.712
417086700	-147.034
417086800	-124.517
417086900	-146.641
417087000	-123.911
417087100	-144.809
417087200	-125.274
417087300	-140.354
417087400	-123.365
417087500	-142.914
417087600	-124.732
417087700	-150.216
417087800	-124.954
417087900	-143.849
417088000	-125.159
417088100	-141.162
417088200	-123.211
417088300	-142.281
417088400	-124
417088500	-145.395
417088600	-125.371
417088700	-133.895
417088800	-124.342
417088900	-152.463
417089000	-124.08
417089100	-155.312
417089200	-124.257
417089300	-153.879
417089400	-123.929
417089500	-143.383
417089600	-124.89
417089700	-148.255
417089800	-123.904
417089900	-142.324
417090000	-124.339
417090100	-141.596
417090200	-122.512
417090300	-139.348
417090400	-123.602
417090500	-135.922
417090600	-123.207
417090700	-135.434
417090800	-124.964
417090900	-148.93
417091000	-124.905
417091100	-145.75
417091200	-127.236
417091300	-149.928
417091400	-122.448
417091500	-149.613
417091600	-123.403
417091700	-145.663
417091800	-123.117
417091900	-138.414
417092000	-123.112
417092100	-144.981
417092200	-124.25
417092300	-145.626
417092400	-124.264
417092500	-152.163
417092600	-123.355
417092700	-148.042
417092800	-124.96
417092900	-145.8
417093000	-123.403
417093100	-139.939
417093200	-124.435
417093300	-141.818
417093400	-126.234
417093500	-143.423
417093600	-124.911
417093700	-192.394
417093800	-125.347
417093900	-135.377
417094000	-124.806
417094100	-144.996
417094200	-123.705
417094300	-141.64
417094400	-123.158
417094500	-150.943
417094600	-122.883
417094700	-139.397
417094800	-123.274
417094900	-149.647
417095000	-123.828
417095100	-139.043
417095200	-125.147
417095300	-144.817
417095400	-124.011
417095500	-148.99
417095600	-123.406
417095700	-148.297
417095800	-126.951
417095900	-144.816
417096000	-123.433
417096100	-148.593
417096200	-124.784
417096300	-140.701
417096400	-122.566
417096500	-151.512
417096600	-122.445
417096700	-143.892
417096800	-123.063
417096900	-145.571
417097000	-124.172
417097100	-139.998
417097200	-123.426
417097300	-138.908
417097400	-122.915
417097500	-145.47
417097600	-123.524
417097700	-149.729
417097800	-124.582
417097900	-144.052
417098000	-125.333
417098100	-152.463
417098200	-125.619
417098300	-137.114
417098400	-123.128
417098500	-147.017
417098600	-124.796
417098700	-143.395
417098800	-126.868
417098900	-152.236
417099000	-123.257
417099100	-148.796
417099200	-122.238
417099300	-146.468
417099400	-122.228
417099500	-140.316
417099600	-123.622
417099700	-137.99
417099800	-123.622
417099900	-160.4
417100000	-124.631
417100100	-139.505
417100200	-123.128
417100300	-144.262
417100400	-122.907
417100500	-147.485
417100600	-123.782
417100700	-148.637
417100800	-122.014
417100900	-154.148
417101000	-122.668
417101100	-147.644
417101200	-122.194
417101300	-145.343
417101400	-123.453
417101500	-144.502
417101600	-122.714
417101700	-137.44
417101800	-121.826
417101900	-145.672
417102000	-124.478
417102100	-142.5
417102200	-122.762
417102300	-144.451
417102400	-121.975
417102500	-137.205
417102600	-121.51
417102700	-148.332
417102800	-123.447
417102900	-147.39
417103000	-120.903
417103100	-154.99
417103200	-124.102
417103300	-145.392
417103400	-122.832
417103500	-143.772
417103600	-124.15
417103700	-152.317
417103800	-124.577
417103900	-140.486
417104000	-123.865
417104100	-132.916
417104200	-124.358
417104300	-143.907
417104400	-123.997
417104500	-146.198
417104600	-125.179
417104700	-148.296
417104800	-125.069
417104900	-146.807
417105000	-124.488
417105100	-149.996
417105200	-123.723
417105300	-141.061
417105400	-124.256
417105500	-138.199
417105600	-125.107
417105700	-143.723
417105800	-123.925
417105900	-147.04
417106000	-123.277
417106100	-148.798
417106200	-124.499
417106300	-146.655
417106400	-122.567
417106500	-141.201
417106600	-125.073
417106700	-152.009
417106800	-126.084
417106900	-146.591
417107000	-123.375
417107100	-144.742
417107200	-123.841
417107300	-146.98
417107400	-123.816
417107500	-149.87
417107600	-126.158
417107700	-140.95
417107800	-121.217
417107900	-143.796
417108000	-123.354
417108100	-141.621
417108200	-125.598
417108300	-158.795
417108400	-123.704
417108500	-146.04
417108600	-126.122
417108700	-142.725
417108800	-124.746
417108900	-148.268
417109000	-123.846
417109100	-148.564
417109200	-121.868
417109300	-147.504
417109400	-123.481
417109500	-144.754
417109600	-122.952
417109700	-136.158
417109800	-125.565
417109900	-145.918
417110000	-124.553
417110100	-146.097
417110200	-122.982
417110300	-149.798
417110400	-122.626
417110500	-139.527
417110600	-120.641
417110700	-140.794
417110800	-121.836
417110900	-141.596
417111000	-123.184
417111100	-139.874
417111200	-126.057
417111300	-152.932
417111400	-122.535
417111500	-147.307
417111600	-123.828
417111700	-148.365
417111800	-123.748
417111900	-147.277
417112000	-123.4
417112100	-150.747
417112200	-126.132
417112300	-137.302
417112400	-124.468
417112500	-141.027
417112600	-124.834
417112700	-139.663
417112800	-121.533
417112900	-140.298
417113000	-122.786
417113100	-142.9
417113200	-125.098
417113300	-132.624
417113400	-123.514
417113500	-141.081
417113600	-124.702
417113700	-147.345
417113800	-122.734
417113900	-144.977
417114000	-122.768
417114100	-138.505
417114200	-125.167
417114300	-139.462
417114400	-122.709
417114500	-139.886
417114600	-124.628
417114700	-143.172
417114800	-124.36
417114900	-140.549
417115000	-125.006
417115100	-137.99
417115200	-121.104
417115300	-149.979
417115400	-123.305
417115500	-143.32
417115600	-121.811
417115700	-143.306
417115800	-121.539
417115900	-147.228
417116000	-125.875
417116100	-145.269
417116200	-122.944
417116300	-141.989
417116400	-123.984
417116500	-144.725
417116600	-122.252
417116700	-149.26
417116800	-124.545
417116900	-146.763
417117000	-124.48
417117100	-145.34
417117200	-124.484
417117300	-139.994
417117400	-124.312
417117500	-144.11
417117600	-124.576
417117700	-149.63
417117800	-123.183
417117900	-138.82
417118000	-124.239
417118100	-140.508
417118200	-123.982
417118300	-138.255
417118400	-126.543
417118500	-144.436
417118600	-123.291
417118700	-146.7
417118800	-122.727
417118900	-167.261
417119000	-121.844
417119100	-146.782
417119200	-123.504
417119300	-141.228
417119400	-125.117
417119500	-145.384
417119600	-124.428
417119700	-137.054
417119800	-123.221
417119900	-145.31
417120000	-124.583
417120100	-144.044
417120200	-121.987
417120300	-143.332
417120400	-126.264
417120500	-143.607
417120600	-122.847
417120700	-144.143
417120800	-125.724
417120900	-147.109
417121000	-122.016
417121100	-138.001
417121200	-124.837
417121300	-136.685
417121400	-122.105
417121500	-150.709
417121600	-126.593
417121700	-143.654
417121800	-122.887
417121900	-149.399
417122000	-122.737
417122100	-139.248
417122200	-123.195
417122300	-142.488
417122400	-124.467
417122500	-166.08
417122600	-124.346
417122700	-141.246
417122800	-124.443
417122900	-145.114
417123000	-125.485
417123100	-139.092
417123200	-124.681
417123300	-156.138
417123400	-122.991
417123500	-140.278
417123600	-123.231
417123700	-145.068
417123800	-127.698
417123900	-147.791
417124000	-124.367
417124100	-137.429
417124200	-123.907
417124300	-151.935
417124400	-122.136
417124500	-146.857
417124600	-124.946
417124700	-142.876
417124800	-124.925
417124900	-141.062
417125000	-123.355
417125100	-146.853
417125200	-123.221
417125300	-136.514
417125400	-123.27
417125500	-149.897
417125600	-122.921
417125700	-143.169
417125800	-124.937
417125900	-138.108
417126000	-121.614
417126100	-146.048
417126200	-125.54
417126300	-139.536
417126400	-123.222
417126500	-143.071
417126600	-122.617
417126700	-146.944
417126800	-126.48
417126900	-133.753
417127000	-122.704
417127100	-152.267
417127200	-124.145
417127300	-144.78
417127400	-123.701
417127500	-138.242
417127600	-122.983
417127700	-158.894
417127800	-124.305
417127900	-140.32
417128000	-124.849
417128100	-138.608
417128200	-124.837
417128300	-145.782
417128400	-125.479
417128500	-144.04
417128600	-123.629
417128700	-139.764
417128800	-123.507
417128900	-152.799
417129000	-127.231
417129100	-144.486
417129200	-124.284
417129300	-141.551
417129400	-123.453
417129500	-140.328
417129600	-124.475
417129700	-147.527
417129800	-126.15
417129900	-145.498
417130000	-123.298
417130100	-138.804
417130200	-124.097
417130300	-140.122
417130400	-122.844
417130500	-141.094
417130600	-124.251
417130700	-141.168
417130800	-123.482
417130900	-137.388
417131000	-124.702
417131100	-134.637
417131200	-122.946
417131300	-141.219
417131400	-125.244
417131500	-160.85
417131600	-125.445
417131700	-144.846
417131800	-126.813
417131900	-143.117
417132000	-125.663
417132100	-153.252
417132200	-125.25
417132300	-160.762
417132400	-121.583
417132500	-131.505
417132600	-121.953
417132700	-144.307
417132800	-124.91
417132900	-156.581
417133000	-124.607
417133100	-142.642
417133200	-121.95
417133300	-144.1
417133400	-123.733
417133500	-136.68
417133600	-121.108
417133700	-151.898
417133800	-122.29
417133900	-147.101
417134000	-122.296
417134100	-144.863
417134200	-125.4
417134300	-142.276
417134400	-121.147
417134500	-152.787
417134600	-122.442
417134700	-148.176
417134800	-123.929
417134900	-151.807
417135000	-119.792
417135100	-143.996
417135200	-123.904
417135300	-144.619
417135400	-125.668
417135500	-147.096
417135600	-123.31
417135700	-156.581
417135800	-123.896
417135900	-147.679
417136000	-121.123
417136100	-145.628
417136200	-123.949
417136300	-146.563
417136400	-124.551
417136500	-145.091
417136600	-123.975
417136700	-141.599
417136800	-124.53
417136900	-152.231
417137000	-123.797
417137100	-142.407
417137200	-123.368
417137300	-150.65
417137400	-123.092
417137500	-143.743
417137600	-125.848
417137700	-144.636
417137800	-124.944
417137900	-146.438
417138000	-122.719
417138100	-151.327
417138200	-126.155
417138300	-143.979
417138400	-126.865
417138500	-150.087
417138600	-123.022
417138700	-140.857
417138800	-123.163
417138900	-146.153
417139000	-123.079
417139100	-146.931
417139200	-125.245
417139300	-145.653
417139400	-124.078
417139500	-173.325
417139600	-123.612
417139700	-145.259
417139800	-126.052
417139900	-146.47
417140000	-121.73
417140100	-145.068
417140200	-124.628
417140300	-144.607
417140400	-123.706
417140500	-143.856
417140600	-124.55
417140700	-142.413
417140800	-124.035
417140900	-148.094
417141000	-124.086
417141100	-143.963
417141200	-121.676
417141300	-141.77
417141400	-120.544
417141500	-161.13
417141600	-123.052
417141700	-142.817
417141800	-123.62
417141900	-154.554
417142000	-126.765
417142100	-145.911
417142200	-124.224
417142300	-132.326
417142400	-123.66
417142500	-144.72
417142600	-123.664
417142700	-147.189
417142800	-124.026
417142900	-152.128
417143000	-123.106
417143100	-133.395
417143200	-125.266
417143300	-159.266
417143400	-124.118
417143500	-142.439
417143600	-124.36
417143700	-156.927
417143800	-122.396
417143900	-152.829
417144000	-124.61
417144100	-142.31
417144200	-124.43
417144300	-143.351
417144400	-124.375
417144500	-143.163
417144600	-121.59
417144700	-141.914
417144800	-120.591
417144900	-138.675
417145000	-125.048
417145100	-148.166
417145200	-123.828
417145300	-144.17
417145400	-123.587
417145500	-142.95
417145600	-123.863
417145700	-142.906
417145800	-125.509
417145900	-146.758
417146000	-124.916
417146100	-138.857
417146200	-122.374
417146300	-149.161
417146400	-123.19
417146500	-147.674
417146600	-123.863
417146700	-138.433
417146800	-127.176
417146900	-140.786
417147000	-124.189
417147100	-144.666
417147200	-123.018
417147300	-145.947
417147400	-126.668
417147500	-148.317
417147600	-124.772
417147700	-142.936
417147800	-126.539
417147900	-140.43
417148000	-124.86
417148100	-141.479
417148200	-122.603
417148300	-149.8
417148400	-120.718
417148500	-136.033
417148600	-125.142
417148700	-142.282
417148800	-126.219
417148900	-153.218
417149000	-120.292
417149100	-142.709
417149200	-123.625
417149300	-140.539
417149400	-124.232
417149500	-144.038
417149600	-125.746
417149700	-144.528
417149800	-125.301
417149900	-147.604
417150000	-126.108
417150100	-146.438
417150200	-121.575
417150300	-143.472
417150400	-124.997
417150500	-146.027
417150600	-125.818
417150700	-151.142
417150800	-122.278
417150900	-156.182
417151000	-122.367
417151100	-147.996
417151200	-122.971
417151300	-149.013
417151400	-125.105
417151500	-150.757
417151600	-122.746
417151700	-158.584
417151800	-127.074
417151900	-141.268
417152000	-123.346
417152100	-153.387
417152200	-126.195
417152300	-141.701
417152400	-123.03
417152500	-151.869
417152600	-125.485
417152700	-160.512
417152800	-122.224
417152900	-138.917
417153000	-126.32
417153100	-146.006
417153200	-121.705
417153300	-147.709
417153400	-124.187
417153500	-142.544
417153600	-123.877
417153700	-146.603
417153800	-126.488
417153900	-154.592
417154000	-122.052
417154100	-155.004
417154200	-122.028
417154300	-139.329
417154400	-127.116
417154500	-150.054
417154600	-122.358
417154700	-148.559
417154800	-125.641
417154900	-145.743
417155000	-125.248
417155100	-142.036
417155200	-124.287
417155300	-136.16
417155400	-124.126
417155500	-153.135
417155600	-123.494
417155700	-143.511
417155800	-124.458
417155900	-144.504
417156000	-126.681
417156100	-151.678
417156200	-122.192
417156300	-148.576
417156400	-123.259
417156500	-144.757
417156600	-123.722
417156700	-143.158
417156800	-124.692
417156900	-142.273
417157000	-124.756
417157100	-143.98
417157200	-122.516
417157300	-143.827
417157400	-124.676
417157500	-144.358
417157600	-121.766
417157700	-146.409
417157800	-123.353
417157900	-143.908
417158000	-124.711
417158100	-148.615
417158200	-123.674
417158300	-140.278
417158400	-121.986
417158500	-140.2
417158600	-123.435
417158700	-145.733
417158800	-122.442
417158900	-141.138
417159000	-121.199
417159100	-147.322
417159200	-122.933
417159300	-142.991
417159400	-122.398
417159500	-143.704
417159600	-122.791
417159700	-143.625
417159800	-122.732
417159900	-136.248
417160000	-126.083
417160100	-154.434
417160200	-122.161
417160300	-134.71
417160400	-125.666
417160500	-138.516
417160600	-123.304
417160700	-141.876
417160800	-123.584
417160900	-143.264
417161000	-124.11
417161100	-155.826
417161200	-124.548
417161300	-144
417161400	-123.085
417161500	-147.338
417161600	-123.875
417161700	-153.114
417161800	-123.845
417161900	-141.148
417162000	-122.44
417162100	-148.864
417162200	-123.377
417162300	-141.748
417162400	-122.811
417162500	-152.376
417162600	-126.206
417162700	-158.778
417162800	-124.54
417162900	-146.145
417163000	-122.254
417163100	-140.472
417163200	-122.005
417163300	-144.955
417163400	-125.64
417163500	-151.164
417163600	-124.164
417163700	-139.625
417163800	-123.954
417163900	-151.743
417164000	-123.613
417164100	-147.27
417164200	-124.071
417164300	-141.622
417164400	-124.821
417164500	-135.719
417164600	-124.039
417164700	-160.097
417164800	-123.612
417164900	-145.135
417165000	-125.13
417165100	-147.005
417165200	-125.304
417165300	-140.132
417165400	-124.127
417165500	-152.021
417165600	-125.632
417165700	-141.401
417165800	-121.298
417165900	-137.182
417166000	-126.032
417166100	-141.366
417166200	-124.004
417166300	-146.954
417166400	-123.56
417166500	-145.288
417166600	-123.839
417166700	-137.382
417166800	-124.041
417166900	-151.382
417167000	-125.037
417167100	-144.009
417167200	-124.222
417167300	-165.467
417167400	-122.923
417167500	-137.057
417167600	-126.539
417167700	-140.559
417167800	-124.303
417167900	-137.058
417168000	-122.883
417168100	-149.653
417168200	-123.96
417168300	-142.179
417168400	-123.053
417168500	-142.943
417168600	-123.387
417168700	-143.524
417168800	-125.101
417168900	-146.19
417169000	-126.824
417169100	-135.737
417169200	-124.229
417169300	-140.366
417169400	-125.021
417169500	-141.673
417169600	-123.682
417169700	-136.443
417169800	-123.259
417169900	-147.241
417170000	-122.757
417170100	-134.158
417170200	-124.198
417170300	-145.074
417170400	-124.902
417170500	-138.993
417170600	-124.798
417170700	-154.127
417170800	-125.168
417170900	-147.782
417171000	-123.626
417171100	-141.827
417171200	-120.606
417171300	-151.191
417171400	-123.848
417171500	-143.718
417171600	-121.874
417171700	-144.567
417171800	-121.593
417171900	-137.732
417172000	-123.328
417172100	-146.66
417172200	-124.553
417172300	-153.244
417172400	-123.047
417172500	-141.385
417172600	-126.418
417172700	-144.886
417172800	-122.702
417172900	-143.624
417173000	-127.655
417173100	-149.176
417173200	-123.855
417173300	-141.187
417173400	-122.885
417173500	-150.949
417173600	-124.936
417173700	-152.614
417173800	-124.696
417173900	-147.704
417174000	-124.49
417174100	-138.759
417174200	-120.123
417174300	-145.316
417174400	-123.026
417174500	-136.787
417174600	-124.472
417174700	-142.769
417174800	-120.996
417174900	-153.982
417175000	-121.101
417175100	-143.279
417175200	-121.878
417175300	-143.039
417175400	-123.686
417175500	-149.475
417175600	-124.847
417175700	-143.891
417175800	-123.702
417175900	-164.227
417176000	-123.033
417176100	-141.63
417176200	-120.785
417176300	-141.707
417176400	-122.904
417176500	-154.843
417176600	-123.121
417176700	-142.062
417176800	-123.014
417176900	-158.778
417177000	-122.143
417177100	-143.243
417177200	-125.342
417177300	-143.32
417177400	-125.348
417177500	-152.768
417177600	-122.719
417177700	-141.944
417177800	-125.405
417177900	-150.415
417178000	-122.031
417178100	-146.463
417178200	-123.996
417178300	-136.895
417178400	-124.003
417178500	-144.905
417178600	-122.908
417178700	-141.123
417178800	-124.711
417178900	-145.87
417179000	-123.351
417179100	-138.182
417179200	-125.79
417179300	-136.627
417179400	-121.972
417179500	-147.102
417179600	-122.182
417179700	-148.922
417179800	-123.545
417179900	-143.406
417180000	-124.75
417180100	-166.614
417180200	-124.23
417180300	-143.271
417180400	-120.389
417180500	-147.075
417180600	-125.644
417180700	-158.21
417180800	-123.285
417180900	-145.809
417181000	-124.315
417181100	-143.194
417181200	-125.485
417181300	-139.207
417181400	-123.947
417181500	-152.1
417181600	-126.039
417181700	-141.874
417181800	-123.494
417181900	-145.841
417182000	-124.601
417182100	-148.55
417182200	-122.084
417182300	-144.131
417182400	-124.412
417182500	-152.142
417182600	-121.982
417182700	-142.659
417182800	-122.273
417182900	-157.92
417183000	-121.973
417183100	-160.718
417183200	-123.691
417183300	-143.703
417183400	-122.957
417183500	-143.858
417183600	-120.05
417183700	-149.983
417183800	-125.243
417183900	-154.246
417184000	-123.839
417184100	-139.348
417184200	-121.382
417184300	-159.184
417184400	-122.656
417184500	-139.025
417184600	-122.654
417184700	-140.912
417184800	-122.958
417184900	-146.115
417185000	-121.938
417185100	-139.109
417185200	-123.688
417185300	-150.528
417185400	-123.935
417185500	-162.875
417185600	-125.244
417185700	-136.971
417185800	-121.37
417185900	-153.348
417186000	-122.2
417186100	-149.597
417186200	-123.15
417186300	-145.562
417186400	-122.846
417186500	-142.017
417186600	-123.169
417186700	-152.8
417186800	-123.006
417186900	-147.727
417187000	-125.777
417187100	-154.518
417187200	-123.06
417187300	-138.863
417187400	-123.071
417187500	-143.462
417187600	-121.962
417187700	-146.487
417187800	-124.306
417187900	-146.171
417188000	-126.303
417188100	-140.867
417188200	-123.549
417188300	-138.818
417188400	-125.47
417188500	-173.408
417188600	-122.979
417188700	-153.775
417188800	-122.2
417188900	-139.11
417189000	-125.735
417189100	-143.577
417189200	-123.272
417189300	-153.227
417189400	-123.645
417189500	-142.994
417189600	-122.924
417189700	-142.749
417189800	-122.901
417189900	-138.907
417190000	-122.896
417190100	-146.549
417190200	-124.801
417190300	-136.38
417190400	-122.617
417190500	-144.179
417190600	-121.777
417190700	-137.705
417190800	-123.798
417190900	-145.931
417191000	-123.587
417191100	-153.572
417191200	-122.722
417191300	-146.392
417191400	-122.632
417191500	-147.934
417191600	-123.833
417191700	-145.347
417191800	-124.428
417191900	-145.029
417192000	-123.22
417192100	-151.044
417192200	-125.636
417192300	-147.017
417192400	-125.275
417192500	-144.247
417192600	-121.522
417192700	-146.737
417192800	-122.37
417192900	-141.347
417193000	-123.286
417193100	-140.886
417193200	-123.244
417193300	-143.188
417193400	-124.275
417193500	-140.522
417193600	-123.376
417193700	-145.102
417193800	-124.13
417193900	-152.506
417194000	-122.6
417194100	-147.427
417194200	-121.041
417194300	-141.276
417194400	-119.534
417194500	-141.697
417194600	-123.93
417194700	-145.864
417194800	-122.896
417194900	-147.255
417195000	-122.896
417195100	-146.055
417195200	-121.488
417195300	-148.094
417195400	-123.002
417195500	-147.127
417195600	-123.402
417195700	-138.203
417195800	-122.213
417195900	-152.218
417196000	-126.882
417196100	-149.014
417196200	-123.376
417196300	-142.845
417196400	-122.859
417196500	-138.57
417196600	-122.12
417196700	-147.33
417196800	-122.95
417196900	-152.411
417197000	-122.815
417197100	-149.62
417197200	-124.804
417197300	-143.286
417197400	-123.315
417197500	-138.773
417197600	-123.436
417197700	-151.182
417197800	-127.211
417197900	-147.649
417198000	-120.473
417198100	-146.721
417198200	-123.705
417198300	-140.635
417198400	-124.822
417198500	-151.031
417198600	-122.671
417198700	-157.182
417198800	-120.987
417198900	-147.669
417199000	-122.869
417199100	-151.861
417199200	-121.748
417199300	-153.86
417199400	-123.125
417199500	-141.036
417199600	-124.715
417199700	-149.492
417199800	-123.467
417199900	-143.606
417200000	-122.146
417200100	-139.374
417200200	-123.039
417200300	-145.101
417200400	-123.174
417200500	-138.63
417200600	-124.744
417200700	-137.298
417200800	-123.008
417200900	-141.975
417201000	-124.235
417201100	-150.63
417201200	-122.443
417201300	-134.047
417201400	-122.512
417201500	-143.701
417201600	-122.513
417201700	-138.909
417201800	-122.116
417201900	-143.48
417202000	-122.227
417202100	-138.437
417202200	-126.642
417202300	-136.331
417202400	-124.033
417202500	-153.99
417202600	-121.103
417202700	-147.568
417202800	-121.707
417202900	-148.859
417203000	-121.71
417203100	-160.047
417203200	-124.193
417203300	-145.117
417203400	-122.546
417203500	-146.707
417203600	-120.596
417203700	-152.708
417203800	-124.104
417203900	-142.741
417204000	-121.353
417204100	-140.756
417204200	-123.348
417204300	-144.588
417204400	-123.294
417204500	-145.078
417204600	-123.227
417204700	-144.523
417204800	-124.136
417204900	-140.507
417205000	-121.585
417205100	-147.819
417205200	-125.408
417205300	-141.818
417205400	-121.23
417205500	-142.799
417205600	-122.991
417205700	-147.583
417205800	-123.584
417205900	-151.048
417206000	-123.23
417206100	-134.151
417206200	-119.885
417206300	-147.46
417206400	-122.798
417206500	-137.599
417206600	-124.721
417206700	-147.546
417206800	-126.092
417206900	-144.416
417207000	-125.197
417207100	-143.306
417207200	-123.682
417207300	-138.802
417207400	-123.055
417207500	-150.02
417207600	-123.186
417207700	-148.137
417207800	-123.827
417207900	-135.791
417208000	-125.162
417208100	-144.748
417208200	-124.195
417208300	-152.867
417208400	-125.562
417208500	-141.741
417208600	-120.682
417208700	-141.59
417208800	-121.559
417208900	-152.205
417209000	-124.636
417209100	-136.582
417209200	-124.453
417209300	-148.539
417209400	-124.173
417209500	-142.177
417209600	-123.637
417209700	-144.519
417209800	-122.012
417209900	-148.28
417210000	-124.001
417210100	-149.926
417210200	-124.77
417210300	-156.612
417210400	-125.228
417210500	-139.975
417210600	-124.47
417210700	-146.237
417210800	-123.444
417210900	-142.811
417211000	-123.274
417211100	-144.772
417211200	-123.23
417211300	-137.46
417211400	-122.856
417211500	-143.91
417211600	-123.422
417211700	-146.33
417211800	-126.138
417211900	-141.27
417212000	-123.356
417212100	-134.762
417212200	-121.531
417212300	-146.272
417212400	-122.086
417212500	-165.03
417212600	-120.728
417212700	-145.676
417212800	-123.244
417212900	-142.379
417213000	-125.739
417213100	-148.231
417213200	-125.436
417213300	-143.815
417213400	-120.902
417213500	-143.152
417213600	-123.596
417213700	-151.112
417213800	-122.903
417213900	-146.771
417214000	-122.944
417214100	-137.607
417214200	-121.493
417214300	-147.518
417214400	-123.233
417214500	-150.667
417214600	-123.823
417214700	-140.594
417214800	-121.036
417214900	-142.984
417215000	-123.421
417215100	-143.933
417215200	-121.35
417215300	-137.722
417215400	-121.649
417215500	-147.502
417215600	-122.788
417215700	-147.672
417215800	-123.647
417215900	-159.67
417216000	-122.3
417216100	-149.535
417216200	-123.432
417216300	-147.07
417216400	-122.893
417216500	-151.208
417216600	-122.197
417216700	-143.395
417216800	-122.939
417216900	-148.928
417217000	-121.886
417217100	-144.287
417217200	-123.464
417217300	-149.361
417217400	-121.404
417217500	-137.163
417217600	-121.996
417217700	-143.313
417217800	-123.005
417217900	-146.01
417218000	-121.184
417218100	-133.354
417218200	-124.005
417218300	-145.162
417218400	-123.314
417218500	-148.103
417218600	-123.223
417218700	-147.016
417218800	-125.071
417218900	-146.667
417219000	-124.975
417219100	-154.071
417219200	-123.179
417219300	-145.434
417219400	-122.123
417219500	-140.616
417219600	-121.683
417219700	-143.33
417219800	-125.696
417219900	-143.082
417220000	-124.361
417220100	-147.27
417220200	-123.182
417220300	-141.865
417220400	-123.84
417220500	-140.743
417220600	-123.393
417220700	-137.498
417220800	-124.344
417220900	-143.813
417221000	-121.626
417221100	-139.691
417221200	-122.715
417221300	-140.616
417221400	-120.485
417221500	-152.191
417221600	-120.568
417221700	-157.674
417221800	-123.599
417221900	-152.064
417222000	-124.876
417222100	-143.796
417222200	-123.701
417222300	-137.434
417222400	-123.788
417222500	-144.228
417222600	-123.656
417222700	-143.835
417222800	-123.284
417222900	-137.161
417223000	-123.838
417223100	-146.767
417223200	-122.935
417223300	-149.097
417223400	-123.801
417223500	-139.592
417223600	-126.147
417223700	-151.247
417223800	-123.173
417223900	-142.936
417224000	-123.171
417224100	-158.299
417224200	-123.036
417224300	-141.871
417224400	-122.696
417224500	-143.796
417224600	-123.851
417224700	-145.573
417224800	-124.568
417224900	-140.746
417225000	-124.88
417225100	-140.833
417225200	-120.783
417225300	-143.736
417225400	-123.264
417225500	-139.737
417225600	-123.442
417225700	-143.738
417225800	-122.974
417225900	-142.763
417226000	-122.708
417226100	-139.283
417226200	-121.719
417226300	-148.281
417226400	-124.165
417226500	-153.174
417226600	-123.545
417226700	-139.961
417226800	-126.159
417226900	-146.756
417227000	-121.251
417227100	-168.845
417227200	-124.335
417227300	-144.864
417227400	-123.957
417227500	-136.854
417227600	-122.058
417227700	-145.736
417227800	-123.88
417227900	-148.371
417228000	-120.332
417228100	-148.124
417228200	-121.444
417228300	-132.737
417228400	-121.337
417228500	-149.696
417228600	-122.596
417228700	-140.087
417228800	-124.223
417228900	-143.69
417229000	-121.689
417229100	-152.963
417229200	-123.186
417229300	-145.112
417229400	-122.138
417229500	-145.543
417229600	-121.704
417229700	-140.791
417229800	-123.281
417229900	-142.872
417230000	-122.527
417230100	-143.327
417230200	-120.792
417230300	-141.712
417230400	-124.027
417230500	-143.621
417230600	-123.409
417230700	-141.532
417230800	-120.883
417230900	-138.578
417231000	-124.069
417231100	-162.33
417231200	-122.227
417231300	-151.122
417231400	-120.301
417231500	-140.257
417231600	-121.988
417231700	-143.162
417231800	-121.54
417231900	-148.478
417232000	-122.877
417232100	-141.159
417232200	-125.907
417232300	-140.403
417232400	-122.434
417232500	-151.97
417232600	-121.517
417232700	-134.93
417232800	-121.421
417232900	-144.254
417233000	-125.069
417233100	-148.085
417233200	-120.633
417233300	-144.392
417233400	-120.983
417233500	-159.237
417233600	-124.707
417233700	-138.181
417233800	-122.84
417233900	-148.115
417234000	-122.855
417234100	-152.275
417234200	-122.489
417234300	-139.465
417234400	-122.664
417234500	-139.245
417234600	-119.875
417234700	-139.28
417234800	-120.184
417234900	-150.907
417235000	-121.647
417235100	-148.627
417235200	-122.924
417235300	-146.4
417235400	-121.194
417235500	-135.789
417235600	-124.232
417235700	-151.609
417235800	-123.253
417235900	-141.046
417236000	-124.068
417236100	-142.647
417236200	-123.717
417236300	-152.818
417236400	-123.763
417236500	-139.059
417236600	-122.276
417236700	-143.706
417236800	-122.262
417236900	-137.982
417237000	-122.514
417237100	-136.764
417237200	-123.443
417237300	-141.619
417237400	-121.24
417237500	-157.865
417237600	-123.248
417237700	-144.866
417237800	-121.302
417237900	-144.837
417238000	-124.408
417238100	-145.885
417238200	-124.81
417238300	-150.15
417238400	-123.256
417238500	-154.971
417238600	-122.24
417238700	-152.299
417238800	-123.294
417238900	-137.452
417239000	-122.619
417239100	-143.501
417239200	-120.748
417239300	-147.287
417239400	-121.933
417239500	-139.042
417239600	-123.51
417239700	-142.096
417239800	-124.493
417239900	-139.126
417240000	-122.279
417240100	-148.254
417240200	-122.325
417240300	-138.502
417240400	-123.157
417240500	-140.057
417240600	-124.419
417240700	-135.681
417240800	-122.059
417240900	-145.197
417241000	-123.007
417241100	-144.642
417241200	-123.067
417241300	-143.461
417241400	-123.8
417241500	-135.55
417241600	-122.967
417241700	-140.959
417241800	-122.925
417241900	-141.377
417242000	-122.708
417242100	-137.381
417242200	-119.889
417242300	-147.898
417242400	-121.257
417242500	-139.169
417242600	-122.02
417242700	-146.472
417242800	-122.166
417242900	-135.801
417243000	-122.163
417243100	-147.166
417243200	-121.267
417243300	-148.95
417243400	-121.268
417243500	-139.984
417243600	-124.393
417243700	-145.309
417243800	-123.998
417243900	-137.458
417244000	-122.353
417244100	-145.173
417244200	-122.664
417244300	-138.537
417244400	-124.994
417244500	-151.746
417244600	-122.923
417244700	-137.093
417244800	-122.373
417244900	-150.038
417245000	-122.994
417245100	-145.745
417245200	-122.336
417245300	-146.324
417245400	-122.321
417245500	-140.157
417245600	-125.005
417245700	-143.833
417245800	-123.044
417245900	-157.24
417246000	-122.883
417246100	-139.511
417246200	-123.781
417246300	-142.224
417246400	-122.18
417246500	-141.681
417246600	-124.589
417246700	-158.435
417246800	-121.904
417246900	-139.865
417247000	-123.368
417247100	-149.96
417247200	-126.072
417247300	-141.55
417247400	-124.099
417247500	-137.791
417247600	-124.421
417247700	-140.89
417247800	-123.798
417247900	-136.421
417248000	-124.868
417248100	-146.396
417248200	-121.764
417248300	-140.209
417248400	-122.535
417248500	-140.089
417248600	-120.039
417248700	-140.508
417248800	-122.126
417248900	-135.403
417249000	-121.454
417249100	-142.732
417249200	-120.872
417249300	-142.228
417249400	-119.912
417249500	-145.247
417249600	-122.742
417249700	-143.94
417249800	-123.665
[truncated: 18,002 more rows]
