# Supplementary material for: Passive frequency comb generation at radiofrequency for ranging applications
Source: Nat Commun. 2024 Apr 2;15:2844. doi: 10.1038/s41467-024-46940-2 (PMC10987526; doi:10.1038/s41467-024-46940-2)
Supplement: Supplementary file 5 — Source Data [file 41467_2024_46940_MOESM5_ESM.zip › Figure3_Data/836_10MHz_-11_80dBm.xlsx]

## Sheet: Sheet1
frequency (Hz)	power (dBm)
417050000	-125.192
417050100	-142.244
417050200	-124.489
417050300	-143.224
417050400	-121.967
417050500	-148.833
417050600	-125.749
417050700	-153.569
417050800	-125.473
417050900	-136.657
417051000	-122.958
417051100	-138.063
417051200	-127.705
417051300	-141.292
417051400	-122.302
417051500	-146.764
417051600	-125.417
417051700	-140.971
417051800	-125.044
417051900	-143.858
417052000	-123.376
417052100	-142.968
417052200	-122.927
417052300	-143.619
417052400	-122.899
417052500	-144.21
417052600	-128.109
417052700	-167.618
417052800	-122.408
417052900	-145.642
417053000	-123.916
417053100	-145.849
417053200	-122.357
417053300	-145.468
417053400	-126.19
417053500	-143.129
417053600	-122.96
417053700	-144.454
417053800	-123.539
417053900	-147.089
417054000	-122.646
417054100	-144.303
417054200	-123.47
417054300	-146.183
417054400	-123.474
417054500	-144.466
417054600	-124.192
417054700	-143.776
417054800	-123.096
417054900	-149.732
417055000	-124.494
417055100	-142.484
417055200	-123.701
417055300	-145.557
417055400	-123.731
417055500	-140.648
417055600	-123.655
417055700	-138.296
417055800	-123.732
417055900	-144.181
417056000	-120.435
417056100	-132.483
417056200	-121.661
417056300	-136.631
417056400	-124.021
417056500	-139.027
417056600	-125.093
417056700	-145.619
417056800	-124.564
417056900	-147.944
417057000	-124.978
417057100	-135.64
417057200	-124.118
417057300	-153.699
417057400	-124.86
417057500	-147.596
417057600	-122.182
417057700	-150.133
417057800	-122.296
417057900	-149.529
417058000	-124.972
417058100	-149.614
417058200	-124.907
417058300	-147.352
417058400	-124.62
417058500	-141.122
417058600	-124.473
417058700	-141.683
417058800	-126.897
417058900	-141.084
417059000	-122.837
417059100	-149.878
417059200	-125.353
417059300	-142.125
417059400	-123.143
417059500	-144.561
417059600	-126.228
417059700	-144.164
417059800	-126.229
417059900	-146.24
417060000	-124.206
417060100	-143.826
417060200	-125.65
417060300	-145.76
417060400	-122.276
417060500	-141.31
417060600	-125.743
417060700	-155.33
417060800	-124.526
417060900	-150.085
417061000	-121.069
417061100	-132.518
417061200	-123.441
417061300	-159.367
417061400	-123.831
417061500	-150.539
417061600	-125.424
417061700	-142.443
417061800	-124.344
417061900	-147.965
417062000	-121.809
417062100	-152.438
417062200	-124.81
417062300	-142.726
417062400	-124.063
417062500	-138.071
417062600	-125.3
417062700	-150.184
417062800	-122.504
417062900	-140.311
417063000	-123.945
417063100	-139.352
417063200	-123.393
417063300	-151.098
417063400	-124.312
417063500	-139.017
417063600	-125.486
417063700	-147.133
417063800	-123.65
417063900	-146.636
417064000	-125.765
417064100	-145.246
417064200	-125.848
417064300	-138.832
417064400	-123.019
417064500	-144.607
417064600	-125.219
417064700	-152.33
417064800	-125.099
417064900	-145.537
417065000	-122.673
417065100	-151.199
417065200	-125.81
417065300	-142.829
417065400	-124.456
417065500	-147.071
417065600	-123.789
417065700	-140.934
417065800	-123.683
417065900	-143.636
417066000	-125.858
417066100	-143.147
417066200	-126.454
417066300	-151.13
417066400	-125.165
417066500	-144.019
417066600	-122.239
417066700	-141.085
417066800	-124.259
417066900	-154.419
417067000	-124.733
417067100	-142.32
417067200	-121.358
417067300	-142.097
417067400	-122.332
417067500	-142.803
417067600	-122.231
417067700	-140.544
417067800	-122.252
417067900	-144.791
417068000	-122.964
417068100	-150.186
417068200	-125.81
417068300	-141.726
417068400	-122.992
417068500	-137.223
417068600	-121.531
417068700	-147.694
417068800	-123.71
417068900	-142.004
417069000	-122.904
417069100	-150.697
417069200	-122.305
417069300	-144.443
417069400	-124.676
417069500	-155.799
417069600	-123.598
417069700	-165.456
417069800	-123.649
417069900	-163.391
417070000	-124.375
417070100	-139.652
417070200	-126.606
417070300	-138.703
417070400	-122.846
417070500	-151.238
417070600	-123.344
417070700	-135.524
417070800	-124.721
417070900	-145.102
417071000	-125.747
417071100	-173.538
417071200	-120.531
417071300	-148.256
417071400	-121.973
417071500	-146.759
417071600	-123.926
417071700	-151.333
417071800	-122.683
417071900	-147.64
417072000	-120.863
417072100	-144.259
417072200	-124.147
417072300	-152.755
417072400	-123.176
417072500	-137.49
417072600	-122.721
417072700	-144.784
417072800	-123.838
417072900	-140.513
417073000	-124.246
417073100	-150.785
417073200	-124.331
417073300	-140.68
417073400	-123.437
417073500	-142.239
417073600	-126.315
417073700	-151.146
417073800	-119.678
417073900	-179.587
417074000	-122.289
417074100	-140.31
417074200	-123.621
417074300	-148.165
417074400	-124.838
417074500	-152.606
417074600	-124.386
417074700	-140.178
417074800	-123.545
417074900	-141.96
417075000	-124.678
417075100	-148.172
417075200	-120.389
417075300	-143.379
417075400	-124.181
417075500	-155.844
417075600	-122.077
417075700	-145.887
417075800	-122.046
417075900	-148.287
417076000	-123.529
417076100	-149.244
417076200	-123.428
417076300	-154.477
417076400	-123.08
417076500	-141.596
417076600	-127.672
417076700	-148.728
417076800	-123.493
417076900	-157.842
417077000	-124.139
417077100	-142.973
417077200	-122.741
417077300	-147.537
417077400	-124
417077500	-137.861
417077600	-124.571
417077700	-138.307
417077800	-122.934
417077900	-143.893
417078000	-122.257
417078100	-147.925
417078200	-124.784
417078300	-143.199
417078400	-125.858
417078500	-146.818
417078600	-126.753
417078700	-142.883
417078800	-125.211
417078900	-144.179
417079000	-124.134
417079100	-152.594
417079200	-123.633
417079300	-146.264
417079400	-124.81
417079500	-154.391
417079600	-122.42
417079700	-156.604
417079800	-124.079
417079900	-148.117
417080000	-122.766
417080100	-144.62
417080200	-119.591
417080300	-158.377
417080400	-120.984
417080500	-163.785
417080600	-126.586
417080700	-143.966
417080800	-124.036
417080900	-146.389
417081000	-123.292
417081100	-135.774
417081200	-121.507
417081300	-151.512
417081400	-124.307
417081500	-159.51
417081600	-127.543
417081700	-145.743
417081800	-122.414
417081900	-148.113
417082000	-122.077
417082100	-144.861
417082200	-122.566
417082300	-151.303
417082400	-122.166
417082500	-142.511
417082600	-124.648
417082700	-146.3
417082800	-122.358
417082900	-141.88
417083000	-124.024
417083100	-143.166
417083200	-122.957
417083300	-142.263
417083400	-126.588
417083500	-153.827
417083600	-120.687
417083700	-146.312
417083800	-124.129
417083900	-142.033
417084000	-124.186
417084100	-157.777
417084200	-121.88
417084300	-134.696
417084400	-124.468
417084500	-143.278
417084600	-124.795
417084700	-145.73
417084800	-123.154
417084900	-139.112
417085000	-125.165
417085100	-144.365
417085200	-125.803
417085300	-155.843
417085400	-123.689
417085500	-142.006
417085600	-125.288
417085700	-148.49
417085800	-123.692
417085900	-151.314
417086000	-126.692
417086100	-144.295
417086200	-124.077
417086300	-147.242
417086400	-123.642
417086500	-145.76
417086600	-126.501
417086700	-145.48
417086800	-121.964
417086900	-145.266
417087000	-122.188
417087100	-138.284
417087200	-125.455
417087300	-142.877
417087400	-122.905
417087500	-142.803
417087600	-124.356
417087700	-148.088
417087800	-125.162
417087900	-139.919
417088000	-124.388
417088100	-138.128
417088200	-123.072
417088300	-158.303
417088400	-124.725
417088500	-141.096
417088600	-123.808
417088700	-142.64
417088800	-124.246
417088900	-155.908
417089000	-124.639
417089100	-152.818
417089200	-123.268
417089300	-146.33
417089400	-123.276
417089500	-146.678
417089600	-126.139
417089700	-147.27
417089800	-124.493
417089900	-143.592
417090000	-124.002
417090100	-140.456
417090200	-121.359
417090300	-146.133
417090400	-125.004
417090500	-148.646
417090600	-125.542
417090700	-139.823
417090800	-123.71
417090900	-152.121
417091000	-124.291
417091100	-147.016
417091200	-121.696
417091300	-141.527
417091400	-125.559
417091500	-144.298
417091600	-123.671
417091700	-138.793
417091800	-125.866
417091900	-140.857
417092000	-120.9
417092100	-145.785
417092200	-123.907
417092300	-151.476
417092400	-125.739
417092500	-140.364
417092600	-123.805
417092700	-147.012
417092800	-124.332
417092900	-146.115
417093000	-124.594
417093100	-142.648
417093200	-122.136
417093300	-139.142
417093400	-124.386
417093500	-154.647
417093600	-123.28
417093700	-137.397
417093800	-126.136
417093900	-143.994
417094000	-124.362
417094100	-144.154
417094200	-122.539
417094300	-134.536
417094400	-123.794
417094500	-141.177
417094600	-120.376
417094700	-150.894
417094800	-124.427
417094900	-140.347
417095000	-123.399
417095100	-149.439
417095200	-123.372
417095300	-144.589
417095400	-125.328
417095500	-144.868
417095600	-126.086
417095700	-141.918
417095800	-124.444
417095900	-142.861
417096000	-123.76
417096100	-145.845
417096200	-119.967
417096300	-142.409
417096400	-122.844
417096500	-137.734
417096600	-122.811
417096700	-155.843
417096800	-124.222
417096900	-143.947
417097000	-120.898
417097100	-141.653
417097200	-125.499
417097300	-145.862
417097400	-125.501
417097500	-149.368
417097600	-124.21
417097700	-137.772
417097800	-123.591
417097900	-141.664
417098000	-123.804
417098100	-147.305
417098200	-124.383
417098300	-142.221
417098400	-122.823
417098500	-145.564
417098600	-124.456
417098700	-143.006
417098800	-125.577
417098900	-144.044
417099000	-123.9
417099100	-138.096
417099200	-123.319
417099300	-135.109
417099400	-123.858
417099500	-145.338
417099600	-123.466
417099700	-146.299
417099800	-124.124
417099900	-153.89
417100000	-121.77
417100100	-143.268
417100200	-125.095
417100300	-146.354
417100400	-124.048
417100500	-149.032
417100600	-123.783
417100700	-155.343
417100800	-125.075
417100900	-139.019
417101000	-123.022
417101100	-146.473
417101200	-124.819
417101300	-142.614
417101400	-125.807
417101500	-159.898
417101600	-127.433
417101700	-141.816
417101800	-123.326
417101900	-142.046
417102000	-120.984
417102100	-148.103
417102200	-124.643
417102300	-141.327
417102400	-123.685
417102500	-136.742
417102600	-124.377
417102700	-136.994
417102800	-124.463
417102900	-152.048
417103000	-124.903
417103100	-139.571
417103200	-124.492
417103300	-142.912
417103400	-121.071
417103500	-140.986
417103600	-126.713
417103700	-144.253
417103800	-120.69
417103900	-143.546
417104000	-123.367
417104100	-138.328
417104200	-122.739
417104300	-147.014
417104400	-122.976
417104500	-147.766
417104600	-122.871
417104700	-146.129
417104800	-125.591
417104900	-140.755
417105000	-123.605
417105100	-143.714
417105200	-126.593
417105300	-144.811
417105400	-123.532
417105500	-139.168
417105600	-125.245
417105700	-150.399
417105800	-122.832
417105900	-144.945
417106000	-123.054
417106100	-141.187
417106200	-123.285
417106300	-146.92
417106400	-126.584
417106500	-144.332
417106600	-122.204
417106700	-142.584
417106800	-123.273
417106900	-148.922
417107000	-121.666
417107100	-145.915
417107200	-122.575
417107300	-146.608
417107400	-124.864
417107500	-140.76
417107600	-126.57
417107700	-163.162
417107800	-124.351
417107900	-147.206
417108000	-124.398
417108100	-144.833
417108200	-124.385
417108300	-143.638
417108400	-122.875
417108500	-146.701
417108600	-124.233
417108700	-146.493
417108800	-123.394
417108900	-139.598
417109000	-122.588
417109100	-142.484
417109200	-125.662
417109300	-143.011
417109400	-123.097
417109500	-147.558
417109600	-124.602
417109700	-141.406
417109800	-123.358
417109900	-145.74
417110000	-124.502
417110100	-155.22
417110200	-124.662
417110300	-147.656
417110400	-124.044
417110500	-146.357
417110600	-125.191
417110700	-136.356
417110800	-124.559
417110900	-137.128
417111000	-124.351
417111100	-161.63
417111200	-124.077
417111300	-143.037
417111400	-122.349
417111500	-138.991
417111600	-122.398
417111700	-136.362
417111800	-124.332
417111900	-139.935
417112000	-125.777
417112100	-146.655
417112200	-122.636
417112300	-148.814
417112400	-126.372
417112500	-148.599
417112600	-123.566
417112700	-159.392
417112800	-124.495
417112900	-142.218
417113000	-125.321
417113100	-140.781
417113200	-123.133
417113300	-148.915
417113400	-122.443
417113500	-152.835
417113600	-124.469
417113700	-139.846
417113800	-124.643
417113900	-143.95
417114000	-125.107
417114100	-138.562
417114200	-127.21
417114300	-145.468
417114400	-124.685
417114500	-140.299
417114600	-124.275
417114700	-146.607
417114800	-123.805
417114900	-145.133
417115000	-125.04
417115100	-139.418
417115200	-122.839
417115300	-145.501
417115400	-122.328
417115500	-135.278
417115600	-122.22
417115700	-140.68
417115800	-125.736
417115900	-144.269
417116000	-125.542
417116100	-148.952
417116200	-126.19
417116300	-151.732
417116400	-123.631
417116500	-143.077
417116600	-123.036
417116700	-161.265
417116800	-122.275
417116900	-143.418
417117000	-124.933
417117100	-138.617
417117200	-126.955
417117300	-145.636
417117400	-125.017
417117500	-144.198
417117600	-124.341
417117700	-135.078
417117800	-124.469
417117900	-144.768
417118000	-124.979
417118100	-144.139
417118200	-125.716
417118300	-151.375
417118400	-127.379
417118500	-145.013
417118600	-124.558
417118700	-152.816
417118800	-124.814
417118900	-139.992
417119000	-124.498
417119100	-145.909
417119200	-126.969
417119300	-158.986
417119400	-124.636
417119500	-152.512
417119600	-123.723
417119700	-147.525
417119800	-120.784
417119900	-151.4
417120000	-123.286
417120100	-138.489
417120200	-124.862
417120300	-143.455
417120400	-124.653
417120500	-150.645
417120600	-122.557
417120700	-149.17
417120800	-125.067
417120900	-151.917
417121000	-123.752
417121100	-138.059
417121200	-122.887
417121300	-143.47
417121400	-121.829
417121500	-142.676
417121600	-121.643
417121700	-138.929
417121800	-125.962
417121900	-142.854
417122000	-125.056
417122100	-140.281
417122200	-124.51
417122300	-146.602
417122400	-124.136
417122500	-152.892
417122600	-125.18
417122700	-144.524
417122800	-123.617
417122900	-140.695
417123000	-126.421
417123100	-148.892
417123200	-124.331
417123300	-151.58
417123400	-123.31
417123500	-152.208
417123600	-122.31
417123700	-138.02
417123800	-123.602
417123900	-149.925
417124000	-121.26
417124100	-141.816
417124200	-123.361
417124300	-144.864
417124400	-123.236
417124500	-140.164
417124600	-123.703
417124700	-140.336
417124800	-124.275
417124900	-142.332
417125000	-124.715
417125100	-144.025
417125200	-126.311
417125300	-142.255
417125400	-122.047
417125500	-144.382
417125600	-125.718
417125700	-143.562
417125800	-121.529
417125900	-156.295
417126000	-121.551
417126100	-142.84
417126200	-123.234
417126300	-149.306
417126400	-123.345
417126500	-138.044
417126600	-122.111
417126700	-165.328
417126800	-120.962
417126900	-148.131
417127000	-122.801
417127100	-148.447
417127200	-122.801
417127300	-148.891
417127400	-125.409
417127500	-136.56
417127600	-123.678
417127700	-138.373
417127800	-125.789
417127900	-139.054
417128000	-121.889
417128100	-142.711
417128200	-123.179
417128300	-133.84
417128400	-122.899
417128500	-147.752
417128600	-123.297
417128700	-142.698
417128800	-123.58
417128900	-146.458
417129000	-126.883
417129100	-145.127
417129200	-125.755
417129300	-141.418
417129400	-123.948
417129500	-137.263
417129600	-121.536
417129700	-144.16
417129800	-123.36
417129900	-132.863
417130000	-124.838
417130100	-149.271
417130200	-124.912
417130300	-141.27
417130400	-123.98
417130500	-140.629
417130600	-122.709
417130700	-143.286
417130800	-119.898
417130900	-149.145
417131000	-126.597
417131100	-152.584
417131200	-124.866
417131300	-147.288
417131400	-123.376
417131500	-153.191
417131600	-121.369
417131700	-144.094
417131800	-124.174
417131900	-144.35
417132000	-123.478
417132100	-140.253
417132200	-123.835
417132300	-137.194
417132400	-126.646
417132500	-147.825
417132600	-121.838
417132700	-141.373
417132800	-120.98
417132900	-143.494
417133000	-123.353
417133100	-151.289
417133200	-123.518
417133300	-147.542
417133400	-120.905
417133500	-148.118
417133600	-125.394
417133700	-147.889
417133800	-124.084
417133900	-147.901
417134000	-124.309
417134100	-141.687
417134200	-123.233
417134300	-151.105
417134400	-122.41
417134500	-144.689
417134600	-124.053
417134700	-144.416
417134800	-124.372
417134900	-140.245
417135000	-121.939
417135100	-146.125
417135200	-124.761
417135300	-146.455
417135400	-124.249
417135500	-145.215
417135600	-124.051
417135700	-137.553
417135800	-123.163
417135900	-141.023
417136000	-123.343
417136100	-151.674
417136200	-127.341
417136300	-146.478
417136400	-125.079
417136500	-154.404
417136600	-123.91
417136700	-148.703
417136800	-125.312
417136900	-158.312
417137000	-125.802
417137100	-153.698
417137200	-123.393
417137300	-145.15
417137400	-123.277
417137500	-147.897
417137600	-123.858
417137700	-142.569
417137800	-122.629
417137900	-143.391
417138000	-127.016
417138100	-140.19
417138200	-124.623
417138300	-137.432
417138400	-123.849
417138500	-141.171
417138600	-124.528
417138700	-144.022
417138800	-123.417
417138900	-138.842
417139000	-123.516
417139100	-137.37
417139200	-123.822
417139300	-147.01
417139400	-124.301
417139500	-138.523
417139600	-122.8
417139700	-146.376
417139800	-122.046
417139900	-151.609
417140000	-122.06
417140100	-165.234
417140200	-124.913
417140300	-142.845
417140400	-124.446
417140500	-143.356
417140600	-121.568
417140700	-139.049
417140800	-122.381
417140900	-153.426
417141000	-124.377
417141100	-151.419
417141200	-122.204
417141300	-140.082
417141400	-123.465
417141500	-139.675
417141600	-125.167
417141700	-159.294
417141800	-123.011
417141900	-134.885
417142000	-122.687
417142100	-141.653
417142200	-124.307
417142300	-154.737
417142400	-126.939
417142500	-148.632
417142600	-124.186
417142700	-145.156
417142800	-121.993
417142900	-166.002
417143000	-121.512
417143100	-141.233
417143200	-124.419
417143300	-150.875
417143400	-123.097
417143500	-155.518
417143600	-123.187
417143700	-151.731
417143800	-123.347
417143900	-142.088
417144000	-124.374
417144100	-145.523
417144200	-123.281
417144300	-145.459
417144400	-124.872
417144500	-150.234
417144600	-123.973
417144700	-142.628
417144800	-122.351
417144900	-155.289
417145000	-125.53
417145100	-138.768
417145200	-127.88
417145300	-148.595
417145400	-127.721
417145500	-137.539
417145600	-124.811
417145700	-146.194
417145800	-123.829
417145900	-144.563
417146000	-121.684
417146100	-150.078
417146200	-124.54
417146300	-145.452
417146400	-126.282
417146500	-138.624
417146600	-121.023
417146700	-141.014
417146800	-121.024
417146900	-142.485
417147000	-123.49
417147100	-137.562
417147200	-120.615
417147300	-132.575
417147400	-122.001
417147500	-140.319
417147600	-122.665
417147700	-145.745
417147800	-124.469
417147900	-143.802
417148000	-124.364
417148100	-142.948
417148200	-125.816
417148300	-140.755
417148400	-125.535
417148500	-149.038
417148600	-124.066
417148700	-144.95
417148800	-125.694
417148900	-141.759
417149000	-124.797
417149100	-145.11
417149200	-121.111
417149300	-152.803
417149400	-124.904
417149500	-156.543
417149600	-125.859
417149700	-138.181
417149800	-123.727
417149900	-138.644
417150000	-122.773
417150100	-142.575
417150200	-125.56
417150300	-136.298
417150400	-122.562
417150500	-146.346
417150600	-122.621
417150700	-142.09
417150800	-122.664
417150900	-152.633
417151000	-122.269
417151100	-152.97
417151200	-123.282
417151300	-154.157
417151400	-121.566
417151500	-143.255
417151600	-126.064
417151700	-141.838
417151800	-123.679
417151900	-149.366
417152000	-125.473
417152100	-151.955
417152200	-123.802
417152300	-149.864
417152400	-123.926
417152500	-136.787
417152600	-123.836
417152700	-155.09
417152800	-124.438
417152900	-140.288
417153000	-124.168
417153100	-139.662
417153200	-123.042
417153300	-149.835
417153400	-123.899
417153500	-138.1
417153600	-122.792
417153700	-146.652
417153800	-122.876
417153900	-143.144
417154000	-122.32
417154100	-138.419
417154200	-121.952
417154300	-144.338
417154400	-122.11
417154500	-139.904
417154600	-121.681
417154700	-136.224
417154800	-121.567
417154900	-153.211
417155000	-123.64
417155100	-149.473
417155200	-122.492
417155300	-145.949
417155400	-125.73
417155500	-141.015
417155600	-122.249
417155700	-167.342
417155800	-121.218
417155900	-151.791
417156000	-122.05
417156100	-144.298
417156200	-125.615
417156300	-147.264
417156400	-121.185
417156500	-146.828
417156600	-121.892
417156700	-149.444
417156800	-123.732
417156900	-140.922
417157000	-120.58
417157100	-142.401
417157200	-126.809
417157300	-149.366
417157400	-123.418
417157500	-142.187
417157600	-124.428
417157700	-142.803
417157800	-122.973
417157900	-137.393
417158000	-123.114
417158100	-137.386
417158200	-121.938
417158300	-154.761
417158400	-121.262
417158500	-145.944
417158600	-124.244
417158700	-141.779
417158800	-124.133
417158900	-141.705
417159000	-124.702
417159100	-143.668
417159200	-122.991
417159300	-144.804
417159400	-124.873
417159500	-143.086
417159600	-124.421
417159700	-137.459
417159800	-123.792
417159900	-140.3
417160000	-119.503
417160100	-148.5
417160200	-126.136
417160300	-139.032
417160400	-123.405
417160500	-140.695
417160600	-122.709
417160700	-144.06
417160800	-125.443
417160900	-141.21
417161000	-125.539
417161100	-152.853
417161200	-124.485
417161300	-137.184
417161400	-124.843
417161500	-138.374
417161600	-122.997
417161700	-144.841
417161800	-121.776
417161900	-143.554
417162000	-122.981
417162100	-156.165
417162200	-125.055
417162300	-141.263
417162400	-123.009
417162500	-142.931
417162600	-122.07
417162700	-145.147
417162800	-125.618
417162900	-147.078
417163000	-124.188
417163100	-142.985
417163200	-123.721
417163300	-146.164
417163400	-124.618
417163500	-142.513
417163600	-126.301
417163700	-143.202
417163800	-124.364
417163900	-143.866
417164000	-124.507
417164100	-136.751
417164200	-124.496
417164300	-152.625
417164400	-121.876
417164500	-140.857
417164600	-125.205
417164700	-143.539
417164800	-124.755
417164900	-148.622
417165000	-121.305
417165100	-146.632
417165200	-125.852
417165300	-152.717
417165400	-121.913
417165500	-149.078
417165600	-124.805
417165700	-154.019
417165800	-124.597
417165900	-145.968
417166000	-120.65
417166100	-160.888
417166200	-123.477
417166300	-137.309
417166400	-121.672
417166500	-143.524
417166600	-122.849
417166700	-156.964
417166800	-124.114
417166900	-152.625
417167000	-121.779
417167100	-146.552
417167200	-122.547
417167300	-144.237
417167400	-122.599
417167500	-142.953
417167600	-124.569
417167700	-143.481
417167800	-123.966
417167900	-137.513
417168000	-124.464
417168100	-146.347
417168200	-123.528
417168300	-150.385
417168400	-124.882
417168500	-141.206
417168600	-121.607
417168700	-142.903
417168800	-123.353
417168900	-146.596
417169000	-122.756
417169100	-140.783
417169200	-122.854
417169300	-144.825
417169400	-123.445
417169500	-138.843
417169600	-122.731
417169700	-140.649
417169800	-124.298
417169900	-146.242
417170000	-125.108
417170100	-159.206
417170200	-119.575
417170300	-147.718
417170400	-124.339
417170500	-143.61
417170600	-123.295
417170700	-142.842
417170800	-120.761
417170900	-148.091
417171000	-124.255
417171100	-142.696
417171200	-124.939
417171300	-138.83
417171400	-122.216
417171500	-142.558
417171600	-123.072
417171700	-147.52
417171800	-125.358
417171900	-154.3
417172000	-124.419
417172100	-150.153
417172200	-123.731
417172300	-144.386
417172400	-118.949
417172500	-141.223
417172600	-123.101
417172700	-140.967
417172800	-124.055
417172900	-138.77
417173000	-123.047
417173100	-144.569
417173200	-123.273
417173300	-152.164
417173400	-122.086
417173500	-145.573
417173600	-123.356
417173700	-144.971
417173800	-121.565
417173900	-149.025
417174000	-121.84
417174100	-151.551
417174200	-128.378
417174300	-145.502
417174400	-124.361
417174500	-145.869
417174600	-123.993
417174700	-143.49
417174800	-125.364
417174900	-142.785
417175000	-124.397
417175100	-148.214
417175200	-125.845
417175300	-146.093
417175400	-123.75
417175500	-135.644
417175600	-121.828
417175700	-150.189
417175800	-126.022
417175900	-157.181
417176000	-122.468
417176100	-139.519
417176200	-124.864
417176300	-143.389
417176400	-125.581
417176500	-146.719
417176600	-121.069
417176700	-147.768
417176800	-125.492
417176900	-144.68
417177000	-122.69
417177100	-149.953
417177200	-123.84
417177300	-143.875
417177400	-124.568
417177500	-140.998
417177600	-125.23
417177700	-139.139
417177800	-125.537
417177900	-154.889
417178000	-123.741
417178100	-144.131
417178200	-125.354
417178300	-152.192
417178400	-122.789
417178500	-152.564
417178600	-124.072
417178700	-145.413
417178800	-121.772
417178900	-150
417179000	-124.493
417179100	-139.523
417179200	-124.681
417179300	-135.435
417179400	-122.235
417179500	-147.323
417179600	-122.235
417179700	-147.69
417179800	-122.128
417179900	-148.853
417180000	-124.938
417180100	-136.756
417180200	-122.002
417180300	-138.922
417180400	-125.044
417180500	-148.709
417180600	-120.484
417180700	-154.416
417180800	-123.458
417180900	-155.324
417181000	-126.226
417181100	-145.928
417181200	-123.818
417181300	-137.956
417181400	-122.644
417181500	-146.091
417181600	-121.556
417181700	-144.081
417181800	-122.675
417181900	-143.767
417182000	-124.405
417182100	-146.412
417182200	-122.496
417182300	-147.419
417182400	-126.53
417182500	-146.488
417182600	-122.984
417182700	-152.414
417182800	-121.581
417182900	-137.433
417183000	-122.487
417183100	-141.524
417183200	-123.595
417183300	-146.51
417183400	-118.885
417183500	-141.442
417183600	-127.826
417183700	-143.607
417183800	-124.127
417183900	-146.33
417184000	-125.264
417184100	-141.044
417184200	-121.318
417184300	-146.309
417184400	-124.402
417184500	-143.941
417184600	-122.011
417184700	-138.27
417184800	-126.074
417184900	-150.417
417185000	-120.512
417185100	-138.927
417185200	-123.623
417185300	-142.599
417185400	-123.713
417185500	-144.943
417185600	-124.129
417185700	-165.972
417185800	-126.292
417185900	-138.647
417186000	-121.796
417186100	-150.979
417186200	-123.317
417186300	-144.416
417186400	-121.641
417186500	-146.355
417186600	-120.601
417186700	-145.075
417186800	-122.455
417186900	-137.594
417187000	-124.361
417187100	-161.812
417187200	-122.821
417187300	-138.71
417187400	-123.613
417187500	-141.511
417187600	-122.957
417187700	-138.507
417187800	-121.98
417187900	-146.097
417188000	-122.307
417188100	-151.751
417188200	-122.909
417188300	-150.673
417188400	-123.601
417188500	-148.156
417188600	-122.888
417188700	-149.873
417188800	-123.246
417188900	-142.274
417189000	-123.096
417189100	-134.18
417189200	-124.837
417189300	-145.04
417189400	-120.828
417189500	-150.17
417189600	-123.974
417189700	-141.772
417189800	-121.798
417189900	-138.367
417190000	-124.008
417190100	-145.207
417190200	-124.952
417190300	-136.1
417190400	-121.365
417190500	-149.817
417190600	-124.082
417190700	-147.016
417190800	-123.509
417190900	-141.921
417191000	-123.511
417191100	-150.866
417191200	-121.44
417191300	-142.22
417191400	-125.476
417191500	-152.835
417191600	-123.637
417191700	-161.835
417191800	-123.997
417191900	-157.414
417192000	-124.771
417192100	-143.863
417192200	-125.15
417192300	-142.235
417192400	-122.666
417192500	-138.87
417192600	-121.881
417192700	-147.356
417192800	-122.116
417192900	-139.912
417193000	-126.044
417193100	-147.964
417193200	-124.69
417193300	-140.077
417193400	-122.619
417193500	-152.773
417193600	-123.397
417193700	-146.587
417193800	-124.642
417193900	-142.312
417194000	-124.222
417194100	-148.663
417194200	-124.732
417194300	-149.028
417194400	-122.098
417194500	-137.182
417194600	-122.223
417194700	-152.817
417194800	-123.43
417194900	-142.156
417195000	-125.395
417195100	-158.601
417195200	-123.894
417195300	-141.415
417195400	-123.449
417195500	-140.407
417195600	-125.105
417195700	-141.064
417195800	-122.798
417195900	-136.735
417196000	-123.496
417196100	-136.94
417196200	-123.483
417196300	-147.577
417196400	-124.746
417196500	-145.619
417196600	-125.281
417196700	-143.257
417196800	-123.483
417196900	-140.496
417197000	-124.751
417197100	-140.368
417197200	-121.893
417197300	-141.613
417197400	-122.288
417197500	-147.473
417197600	-120.344
417197700	-142.995
417197800	-123.931
417197900	-141.587
417198000	-123.238
417198100	-141.338
417198200	-125.075
417198300	-153.676
417198400	-125.649
417198500	-139.515
417198600	-124.387
417198700	-145.544
417198800	-122.658
417198900	-148.204
417199000	-121.754
417199100	-138.368
417199200	-121.758
417199300	-142.282
417199400	-123.155
417199500	-136.045
417199600	-123.795
417199700	-135.867
417199800	-122.067
417199900	-147.35
417200000	-121.585
417200100	-144.439
417200200	-121.943
417200300	-141.241
417200400	-124.001
417200500	-141.921
417200600	-123.497
417200700	-142.336
417200800	-123.082
417200900	-139.579
417201000	-122.902
417201100	-148.929
417201200	-121.594
417201300	-141.039
417201400	-124.367
417201500	-147.099
417201600	-122.488
417201700	-132.796
417201800	-122.556
417201900	-139.4
417202000	-121.14
417202100	-144.284
417202200	-123.396
417202300	-139.432
417202400	-124.701
417202500	-153.887
417202600	-126.022
417202700	-140.88
417202800	-121.84
417202900	-136.12
417203000	-122.975
417203100	-143.697
417203200	-125.974
417203300	-150.741
417203400	-121.405
417203500	-140.409
417203600	-124.561
417203700	-147.46
417203800	-124.013
417203900	-145.296
417204000	-123.256
417204100	-151.111
417204200	-124.624
417204300	-139.37
417204400	-123.89
417204500	-147.413
417204600	-123.778
417204700	-142.167
417204800	-123.796
417204900	-150.077
417205000	-123.273
417205100	-149.342
417205200	-124.677
417205300	-144.299
417205400	-124.289
417205500	-144.494
417205600	-123.353
417205700	-150.349
417205800	-123.148
417205900	-145.977
417206000	-120.223
417206100	-139.862
417206200	-123.926
417206300	-147.255
417206400	-123.165
417206500	-147.763
417206600	-124.44
417206700	-141.934
417206800	-122.922
417206900	-143.414
417207000	-124.639
417207100	-143.571
417207200	-124.259
417207300	-138.275
417207400	-124.433
417207500	-141.286
417207600	-124.506
417207700	-146.786
417207800	-123.452
417207900	-141.417
417208000	-122.74
417208100	-145.335
417208200	-123.547
417208300	-141.632
417208400	-121.318
417208500	-135.125
417208600	-123.234
417208700	-132.286
417208800	-122.705
417208900	-150.048
417209000	-124.043
417209100	-143.352
417209200	-123.092
417209300	-159.951
417209400	-123.428
417209500	-138.12
417209600	-123.557
417209700	-144.839
417209800	-123.966
417209900	-141.171
417210000	-121.108
417210100	-131.467
417210200	-122.214
417210300	-144.007
417210400	-126.281
417210500	-140.363
417210600	-123.778
417210700	-137.844
417210800	-125.427
417210900	-141.498
417211000	-124.265
417211100	-156.915
417211200	-119.758
417211300	-136.762
417211400	-123.859
417211500	-135.845
417211600	-122.705
417211700	-144.001
417211800	-121.147
417211900	-141.519
417212000	-123.766
417212100	-140.802
417212200	-122.305
417212300	-134.715
417212400	-122.746
417212500	-147.575
417212600	-123.786
417212700	-154.578
417212800	-121.748
417212900	-142.389
417213000	-126.471
417213100	-146.825
417213200	-123.038
417213300	-144.524
417213400	-123.032
417213500	-142.109
417213600	-122.976
417213700	-145.928
417213800	-125.521
417213900	-141.636
417214000	-121.956
417214100	-144.281
417214200	-123.841
417214300	-146.227
417214400	-121.949
417214500	-146.102
417214600	-123.416
417214700	-146.967
417214800	-124.19
417214900	-148.311
417215000	-123.27
417215100	-140.526
417215200	-122.558
417215300	-143.975
417215400	-124.149
417215500	-141.476
417215600	-124.898
417215700	-142.657
417215800	-121.067
417215900	-147.946
417216000	-124.62
417216100	-142.799
417216200	-123.564
417216300	-148.295
417216400	-125.432
417216500	-144.978
417216600	-123.959
417216700	-136.349
417216800	-122.041
417216900	-153.823
417217000	-125.11
417217100	-142.399
417217200	-124.756
417217300	-145.507
417217400	-122.675
417217500	-140.217
417217600	-120.731
417217700	-151.966
417217800	-119.948
417217900	-143.243
417218000	-123.9
417218100	-142.353
417218200	-124.122
417218300	-153.841
417218400	-122.617
417218500	-142.791
417218600	-124.217
417218700	-160.364
417218800	-123.816
417218900	-139.557
417219000	-122.535
417219100	-153.267
417219200	-125.844
417219300	-142.878
417219400	-121.028
417219500	-143.991
417219600	-122.247
417219700	-142.772
417219800	-124.39
417219900	-139.143
417220000	-123.131
417220100	-148.73
417220200	-125.726
417220300	-135.189
417220400	-122.373
417220500	-145.144
417220600	-121.555
417220700	-138.81
417220800	-120.698
417220900	-135.961
417221000	-121.686
417221100	-148.182
417221200	-120.723
417221300	-146.251
417221400	-121.554
417221500	-143.433
417221600	-123.736
417221700	-150.366
417221800	-123.576
417221900	-140.287
417222000	-119.278
417222100	-148.605
417222200	-121.214
417222300	-143.917
417222400	-123.911
417222500	-140.906
417222600	-122.255
417222700	-141.333
417222800	-122.419
417222900	-137.721
417223000	-123.028
417223100	-142.793
417223200	-124.468
417223300	-147.224
417223400	-123.471
417223500	-158.012
417223600	-123.311
417223700	-145.789
417223800	-122.704
417223900	-152.99
417224000	-123.316
417224100	-143.387
417224200	-121.368
417224300	-148.857
417224400	-121.693
417224500	-157.775
417224600	-122.258
417224700	-147.224
417224800	-124.496
417224900	-145.373
417225000	-122.083
417225100	-140.49
417225200	-124.893
417225300	-146.275
417225400	-123.307
417225500	-139.198
417225600	-123.227
417225700	-142.711
417225800	-123.027
417225900	-146.674
417226000	-122.387
417226100	-141.446
417226200	-124.386
417226300	-139.481
417226400	-124.217
417226500	-141.879
417226600	-123.4
417226700	-142.753
417226800	-122.463
417226900	-147.877
417227000	-122.657
417227100	-148.362
417227200	-119.907
417227300	-140.8
417227400	-124.103
417227500	-140.068
417227600	-125.56
417227700	-141.229
417227800	-123.211
417227900	-139.819
417228000	-123.374
417228100	-147.811
417228200	-125.237
417228300	-149.805
417228400	-122.184
417228500	-134.822
417228600	-120.044
417228700	-147.561
417228800	-124
417228900	-145.389
417229000	-121.509
417229100	-145.921
417229200	-124.835
417229300	-148.31
417229400	-123.119
417229500	-139.705
417229600	-123.111
417229700	-142.152
417229800	-122.494
417229900	-150.075
417230000	-124.098
417230100	-149.416
417230200	-119.991
417230300	-149.246
417230400	-122.775
417230500	-148.4
417230600	-122.065
417230700	-136.888
417230800	-122.266
417230900	-145.091
417231000	-122.094
417231100	-136.572
417231200	-120.951
417231300	-137.937
417231400	-124.977
417231500	-142.12
417231600	-124.166
417231700	-144.398
417231800	-123.8
417231900	-139.202
417232000	-122.673
417232100	-146.495
417232200	-125.204
417232300	-151.147
417232400	-123.09
417232500	-141.523
417232600	-121.224
417232700	-146.622
417232800	-125.269
417232900	-143.879
417233000	-122.852
417233100	-143.049
417233200	-121.79
417233300	-171.725
417233400	-121.464
417233500	-144.479
417233600	-122.928
417233700	-148.347
417233800	-121.496
417233900	-152.848
417234000	-124.304
417234100	-142.527
417234200	-124.81
417234300	-147.971
417234400	-124.363
417234500	-139.987
417234600	-123.502
417234700	-136.01
417234800	-122.696
417234900	-155.02
417235000	-124.271
417235100	-141.572
417235200	-119.873
417235300	-144.963
417235400	-123.925
417235500	-141.809
417235600	-123.369
417235700	-144.914
417235800	-123.999
417235900	-140.303
417236000	-122.487
417236100	-140.549
417236200	-123.301
417236300	-151.021
417236400	-122.515
417236500	-140.924
417236600	-124.439
417236700	-150.185
417236800	-122.635
417236900	-139.375
417237000	-122.575
417237100	-149.838
417237200	-122.103
417237300	-150.115
417237400	-123.65
417237500	-141.588
417237600	-123.268
417237700	-146.446
417237800	-119.83
417237900	-144.162
417238000	-123.798
417238100	-142.114
417238200	-121.954
417238300	-142.357
417238400	-120.013
417238500	-159.063
417238600	-121.478
417238700	-146.844
417238800	-122.15
417238900	-135.064
417239000	-122.44
417239100	-140.633
417239200	-124.491
417239300	-143.111
417239400	-123.438
417239500	-148.303
417239600	-120.977
417239700	-140.415
417239800	-121.788
417239900	-142.044
417240000	-125.55
417240100	-147.567
417240200	-123.144
417240300	-147.242
417240400	-122.838
417240500	-141.927
417240600	-121.954
417240700	-142.735
417240800	-121.003
417240900	-158.129
417241000	-122.736
417241100	-147.373
417241200	-124.106
417241300	-134.418
417241400	-124.241
417241500	-149.772
417241600	-121.913
417241700	-145.309
417241800	-120.536
417241900	-146.577
417242000	-119.412
417242100	-144.552
417242200	-122.069
417242300	-140.677
417242400	-124.846
417242500	-136.036
417242600	-122.765
417242700	-135.226
417242800	-119.862
417242900	-147.663
417243000	-122.484
417243100	-146.998
417243200	-122.688
417243300	-147.488
417243400	-121.433
417243500	-170.213
417243600	-124.592
417243700	-140.719
417243800	-120.668
417243900	-141.514
417244000	-122.785
417244100	-141.466
417244200	-120.011
417244300	-138.21
417244400	-122.624
417244500	-136.963
417244600	-121.156
417244700	-138.199
417244800	-122.582
417244900	-147.261
417245000	-122.773
417245100	-142.39
417245200	-120.866
417245300	-142.011
417245400	-122.833
417245500	-140.33
417245600	-125.385
417245700	-152.792
417245800	-124.322
417245900	-145.065
417246000	-121.458
417246100	-134.938
417246200	-124.418
417246300	-143.695
417246400	-124.159
417246500	-137.37
417246600	-119.429
417246700	-157.534
417246800	-122.687
417246900	-136.668
417247000	-125.559
417247100	-145.842
417247200	-124.414
417247300	-145.042
417247400	-123.414
417247500	-142.471
417247600	-119.932
417247700	-153.252
417247800	-123.443
417247900	-141.488
417248000	-123.7
417248100	-136.597
417248200	-121.997
417248300	-145.532
417248400	-123.234
417248500	-148.538
417248600	-122.145
417248700	-144.016
417248800	-122.146
417248900	-146.848
417249000	-118.858
417249100	-139.732
417249200	-122.325
417249300	-139.171
417249400	-122.104
417249500	-141.511
417249600	-121.037
417249700	-159.185
417249800	-122.101
[truncated: 18,002 more rows]
