# Supplementary material for: Passive frequency comb generation at radiofrequency for ranging applications
Source: Nat Commun. 2024 Apr 2;15:2844. doi: 10.1038/s41467-024-46940-2 (PMC10987526; doi:10.1038/s41467-024-46940-2)
Supplement: Supplementary file 5 — Source Data [file 41467_2024_46940_MOESM5_ESM.zip › Figure3_Data/836_10MHz_-11_90dBm.xlsx]

## Sheet: Sheet1
frequency (Hz)	power (dBm)
417050000	-125.483
417050100	-140.879
417050200	-123.615
417050300	-153.701
417050400	-124.782
417050500	-141.602
417050600	-125.16
417050700	-139.322
417050800	-124.754
417050900	-139.703
417051000	-123.305
417051100	-146.843
417051200	-123.314
417051300	-150.553
417051400	-125.667
417051500	-134.807
417051600	-123.414
417051700	-148.061
417051800	-122.529
417051900	-137.329
417052000	-123.731
417052100	-141.746
417052200	-123.62
417052300	-146.379
417052400	-125.385
417052500	-142.715
417052600	-122.635
417052700	-146.084
417052800	-125.782
417052900	-146.207
417053000	-123.285
417053100	-143.072
417053200	-126.207
417053300	-142.457
417053400	-123.013
417053500	-146.27
417053600	-123.991
417053700	-139.732
417053800	-123.681
417053900	-150.076
417054000	-123.934
417054100	-153.949
417054200	-124.542
417054300	-142.375
417054400	-125.562
417054500	-143.088
417054600	-126.454
417054700	-141.897
417054800	-122.286
417054900	-152.72
417055000	-124.472
417055100	-143.557
417055200	-121.297
417055300	-154.97
417055400	-122.992
417055500	-144.473
417055600	-124.88
417055700	-136.158
417055800	-121.974
417055900	-133.572
417056000	-121.541
417056100	-148.009
417056200	-124.297
417056300	-142.707
417056400	-122.741
417056500	-142.373
417056600	-124.403
417056700	-144.04
417056800	-123.349
417056900	-153.181
417057000	-122.66
417057100	-153.555
417057200	-127.93
417057300	-144.75
417057400	-123.122
417057500	-142.655
417057600	-123.123
417057700	-146.788
417057800	-124.156
417057900	-142.776
417058000	-125.29
417058100	-147.889
417058200	-125.173
417058300	-148.464
417058400	-124.508
417058500	-147.484
417058600	-125.968
417058700	-143.232
417058800	-127.315
417058900	-144.767
417059000	-126.873
417059100	-147.892
417059200	-124.244
417059300	-148.606
417059400	-123.949
417059500	-142.655
417059600	-126.245
417059700	-147.947
417059800	-120.981
417059900	-144.555
417060000	-125.767
417060100	-146.123
417060200	-125.238
417060300	-135.646
417060400	-124.271
417060500	-150.216
417060600	-124.067
417060700	-139.552
417060800	-123.69
417060900	-140.634
417061000	-125.08
417061100	-140.373
417061200	-125.831
417061300	-140.113
417061400	-124.742
417061500	-142.75
417061600	-124.871
417061700	-139.455
417061800	-122.677
417061900	-143.222
417062000	-122.488
417062100	-176.216
417062200	-120.294
417062300	-134.341
417062400	-120.769
417062500	-143.877
417062600	-125.44
417062700	-156.11
417062800	-121.376
417062900	-138.735
417063000	-124.139
417063100	-140.773
417063200	-123.507
417063300	-137.618
417063400	-123.775
417063500	-154.227
417063600	-124.661
417063700	-142.073
417063800	-122.495
417063900	-144.179
417064000	-125.261
417064100	-162.717
417064200	-127.556
417064300	-143.533
417064400	-125.48
417064500	-145.815
417064600	-124.939
417064700	-142.569
417064800	-119.885
417064900	-161.153
417065000	-123.501
417065100	-147.058
417065200	-125.231
417065300	-153.137
417065400	-119.794
417065500	-137.937
417065600	-121.773
417065700	-142.966
417065800	-124.391
417065900	-140.8
417066000	-124.759
417066100	-150.115
417066200	-124.23
417066300	-145.18
417066400	-124.795
417066500	-140.654
417066600	-123.381
417066700	-131.877
417066800	-123.777
417066900	-143
417067000	-127.239
417067100	-139.958
417067200	-127.37
417067300	-157.413
417067400	-125.852
417067500	-139.317
417067600	-125.785
417067700	-147.407
417067800	-123.66
417067900	-144.647
417068000	-128.774
417068100	-153.945
417068200	-124.359
417068300	-140.377
417068400	-124.259
417068500	-146.423
417068600	-124.121
417068700	-149.184
417068800	-123.589
417068900	-151.932
417069000	-124.604
417069100	-150.951
417069200	-123.346
417069300	-150.712
417069400	-128.117
417069500	-146.582
417069600	-126.795
417069700	-148.642
417069800	-123.203
417069900	-147.234
417070000	-123.366
417070100	-143.886
417070200	-125.427
417070300	-139.221
417070400	-124.634
417070500	-148.328
417070600	-125.044
417070700	-154.277
417070800	-122.659
417070900	-148.816
417071000	-122.674
417071100	-139.913
417071200	-126.482
417071300	-150.459
417071400	-124.324
417071500	-141.47
417071600	-122.247
417071700	-140.027
417071800	-123.959
417071900	-142.623
417072000	-122.453
417072100	-145.752
417072200	-121.857
417072300	-141.202
417072400	-120.625
417072500	-153.518
417072600	-122.682
417072700	-139.546
417072800	-122.693
417072900	-145.559
417073000	-124.173
417073100	-145.603
417073200	-124.658
417073300	-140.176
417073400	-122.953
417073500	-142.795
417073600	-125.636
417073700	-139.989
417073800	-124.155
417073900	-141.84
417074000	-126.864
417074100	-139.758
417074200	-123.561
417074300	-143.155
417074400	-123.472
417074500	-150.018
417074600	-121.858
417074700	-150.637
417074800	-125.073
417074900	-142.506
417075000	-125.837
417075100	-165.316
417075200	-125.112
417075300	-145.54
417075400	-123.616
417075500	-147.111
417075600	-124.133
417075700	-146.584
417075800	-125.318
417075900	-143.818
417076000	-124.407
417076100	-160.92
417076200	-124.716
417076300	-152.144
417076400	-123.562
417076500	-140.029
417076600	-125.237
417076700	-136.156
417076800	-124.502
417076900	-140.253
417077000	-125.23
417077100	-139.626
417077200	-121.164
417077300	-155.8
417077400	-122.72
417077500	-150.778
417077600	-123.523
417077700	-140.692
417077800	-123.539
417077900	-142.587
417078000	-122.551
417078100	-139.383
417078200	-124.475
417078300	-141.942
417078400	-120.912
417078500	-140.769
417078600	-121.678
417078700	-136.757
417078800	-124.516
417078900	-147.705
417079000	-124.002
417079100	-143.796
417079200	-123.246
417079300	-139.082
417079400	-124.545
417079500	-138.251
417079600	-122.351
417079700	-147.851
417079800	-123.856
417079900	-151.799
417080000	-124.343
417080100	-136.2
417080200	-122.924
417080300	-150.771
417080400	-125.887
417080500	-143.673
417080600	-126.323
417080700	-135.488
417080800	-123.902
417080900	-147.688
417081000	-125.712
417081100	-145.513
417081200	-127.719
417081300	-149.654
417081400	-126.444
417081500	-144.469
417081600	-123.203
417081700	-147.199
417081800	-123.221
417081900	-138.739
417082000	-124.677
417082100	-137.979
417082200	-125.913
417082300	-153.985
417082400	-120.577
417082500	-156.79
417082600	-124.377
417082700	-143.336
417082800	-123.36
417082900	-142.613
417083000	-123.136
417083100	-136.442
417083200	-118.932
417083300	-141.255
417083400	-118.937
417083500	-151.416
417083600	-121.919
417083700	-138.903
417083800	-125.099
417083900	-139.592
417084000	-120.562
417084100	-140.016
417084200	-124.732
417084300	-141.369
417084400	-124.072
417084500	-150.433
417084600	-125.215
417084700	-143.868
417084800	-123.877
417084900	-146.446
417085000	-125.707
417085100	-163.356
417085200	-125.624
417085300	-145.831
417085400	-125.793
417085500	-141.242
417085600	-125.152
417085700	-145.038
417085800	-125.163
417085900	-147.316
417086000	-122.556
417086100	-147.661
417086200	-124.293
417086300	-146.281
417086400	-121.222
417086500	-137.327
417086600	-122.971
417086700	-148.338
417086800	-124.262
417086900	-139.39
417087000	-121.702
417087100	-138.532
417087200	-124.154
417087300	-134.252
417087400	-123.168
417087500	-148.362
417087600	-125.534
417087700	-144.045
417087800	-124.862
417087900	-149.047
417088000	-123.557
417088100	-147.442
417088200	-122.027
417088300	-143.21
417088400	-123.734
417088500	-153.298
417088600	-124.809
417088700	-141.815
417088800	-121.677
417088900	-161.977
417089000	-120.335
417089100	-145.022
417089200	-122.748
417089300	-141.88
417089400	-121.955
417089500	-151.947
417089600	-121.041
417089700	-154.575
417089800	-124.055
417089900	-147.742
417090000	-122.849
417090100	-140.587
417090200	-122.884
417090300	-146.166
417090400	-125.681
417090500	-144.892
417090600	-124.056
417090700	-140.979
417090800	-124.44
417090900	-149.589
417091000	-125.697
417091100	-144.779
417091200	-121.731
417091300	-142.736
417091400	-123.957
417091500	-157.355
417091600	-122.847
417091700	-156.987
417091800	-121.983
417091900	-138.179
417092000	-123.67
417092100	-149.509
417092200	-122.827
417092300	-141.677
417092400	-123.046
417092500	-136.326
417092600	-122.334
417092700	-142.178
417092800	-121.587
417092900	-145.798
417093000	-124.305
417093100	-154.77
417093200	-125.315
417093300	-140.667
417093400	-127.641
417093500	-150.048
417093600	-121.99
417093700	-149.196
417093800	-122.018
417093900	-144.575
417094000	-125.579
417094100	-152.022
417094200	-122.894
417094300	-153.603
417094400	-126.505
417094500	-143.39
417094600	-124.925
417094700	-151.665
417094800	-125.001
417094900	-145.669
417095000	-126.679
417095100	-147.053
417095200	-121.801
417095300	-137.244
417095400	-124.416
417095500	-137.392
417095600	-124.647
417095700	-141.917
417095800	-123.486
417095900	-145.061
417096000	-120.931
417096100	-149.963
417096200	-124.759
417096300	-150.351
417096400	-123.129
417096500	-145.867
417096600	-122.193
417096700	-145.467
417096800	-122.266
417096900	-146.345
417097000	-124.553
417097100	-144.346
417097200	-123.378
417097300	-146.787
417097400	-124.342
417097500	-145.024
417097600	-123.275
417097700	-152.588
417097800	-126.013
417097900	-144.296
417098000	-124.093
417098100	-150.207
417098200	-124.589
417098300	-158.36
417098400	-123.445
417098500	-138.768
417098600	-124.641
417098700	-147.578
417098800	-125.202
417098900	-143.737
417099000	-123.102
417099100	-141.831
417099200	-122.452
417099300	-140.598
417099400	-124.906
417099500	-147.545
417099600	-124.515
417099700	-151.141
417099800	-125.885
417099900	-150.741
417100000	-124.931
417100100	-149.409
417100200	-124.066
417100300	-138.242
417100400	-123.539
417100500	-150.872
417100600	-120.628
417100700	-149.519
417100800	-123.251
417100900	-146.767
417101000	-126.608
417101100	-153.952
417101200	-124.182
417101300	-144.984
417101400	-122.492
417101500	-145.085
417101600	-123.465
417101700	-151.702
417101800	-123.739
417101900	-144.515
417102000	-125.478
417102100	-152.439
417102200	-123.653
417102300	-142.49
417102400	-125.836
417102500	-146.623
417102600	-122.593
417102700	-144.838
417102800	-122.3
417102900	-142.904
417103000	-123.842
417103100	-148.96
417103200	-123.594
417103300	-137.849
417103400	-124.506
417103500	-142.192
417103600	-124.657
417103700	-160.133
417103800	-124.207
417103900	-143.269
417104000	-123.891
417104100	-140.285
417104200	-124.395
417104300	-147.586
417104400	-124.414
417104500	-146.259
417104600	-125.925
417104700	-141.236
417104800	-123.3
417104900	-146.147
417105000	-122.785
417105100	-144.935
417105200	-123.553
417105300	-170.506
417105400	-124.479
417105500	-151.378
417105600	-124.564
417105700	-147.726
417105800	-121.391
417105900	-143.559
417106000	-124.095
417106100	-148.712
417106200	-121.755
417106300	-142.831
417106400	-125.121
417106500	-148.798
417106600	-124.165
417106700	-149.693
417106800	-122.254
417106900	-147.858
417107000	-125.777
417107100	-139.49
417107200	-122.852
417107300	-143.397
417107400	-121.443
417107500	-144.57
417107600	-124.522
417107700	-140.711
417107800	-124.528
417107900	-140.088
417108000	-125.235
417108100	-141.788
417108200	-124.592
417108300	-146.902
417108400	-125.416
417108500	-158.693
417108600	-123.823
417108700	-160.629
417108800	-120.716
417108900	-131.531
417109000	-124.712
417109100	-143.605
417109200	-126.144
417109300	-146.379
417109400	-122.284
417109500	-140.156
417109600	-122.409
417109700	-142.144
417109800	-123.784
417109900	-148.212
417110000	-125.444
417110100	-135.587
417110200	-125.075
417110300	-151.04
417110400	-121.469
417110500	-154.108
417110600	-122.853
417110700	-150.528
417110800	-122.831
417110900	-145.952
417111000	-125.307
417111100	-145.226
417111200	-121.823
417111300	-146.805
417111400	-122.854
417111500	-150.343
417111600	-123.783
417111700	-159.136
417111800	-126.61
417111900	-152.844
417112000	-124.058
417112100	-151.788
417112200	-123.549
417112300	-146.51
417112400	-123.49
417112500	-147.708
417112600	-125.503
417112700	-145.684
417112800	-122.523
417112900	-138.781
417113000	-120.33
417113100	-156.472
417113200	-124.263
417113300	-144.142
417113400	-124.583
417113500	-142.064
417113600	-122.123
417113700	-155.502
417113800	-124.222
417113900	-146.843
417114000	-124.917
417114100	-135.884
417114200	-122.711
417114300	-139.907
417114400	-121.901
417114500	-153.379
417114600	-123.559
417114700	-141.812
417114800	-123.575
417114900	-139.91
417115000	-124.557
417115100	-150.26
417115200	-124.302
417115300	-140.391
417115400	-125.946
417115500	-148.869
417115600	-126.23
417115700	-143.338
417115800	-123.75
417115900	-141.477
417116000	-125.002
417116100	-140.046
417116200	-124.817
417116300	-143.345
417116400	-122.924
417116500	-146.795
417116600	-123.093
417116700	-136.502
417116800	-121.667
417116900	-145.402
417117000	-125.852
417117100	-145.041
417117200	-123.344
417117300	-143.061
417117400	-123.356
417117500	-146.184
417117600	-124.11
417117700	-142.013
417117800	-123.315
417117900	-142.618
417118000	-125.536
417118100	-148.559
417118200	-126.943
417118300	-140.602
417118400	-125.66
417118500	-152.874
417118600	-123.951
417118700	-138.065
417118800	-125.806
417118900	-158.495
417119000	-125.055
417119100	-146.566
417119200	-122.538
417119300	-153.51
417119400	-123.742
417119500	-144.455
417119600	-122.217
417119700	-154.271
417119800	-123.77
417119900	-144.727
417120000	-120.747
417120100	-134.721
417120200	-124.506
417120300	-147.561
417120400	-123.464
417120500	-174.713
417120600	-122.087
417120700	-143.295
417120800	-123.359
417120900	-146.989
417121000	-124.55
417121100	-147.259
417121200	-125.064
417121300	-135.619
417121400	-125.848
417121500	-154.009
417121600	-125.793
417121700	-143.119
417121800	-123.882
417121900	-145.78
417122000	-122.946
417122100	-152.745
417122200	-122.927
417122300	-139.409
417122400	-122.928
417122500	-138.34
417122600	-125.256
417122700	-157.955
417122800	-125.291
417122900	-138.572
417123000	-123.481
417123100	-149.325
417123200	-125.198
417123300	-141.72
417123400	-126.916
417123500	-141.699
417123600	-125.025
417123700	-151.795
417123800	-123.552
417123900	-139.898
417124000	-121.293
417124100	-147.092
417124200	-121.243
417124300	-151.821
417124400	-123.592
417124500	-138.7
417124600	-122.902
417124700	-151.409
417124800	-123.788
417124900	-153.551
417125000	-124.3
417125100	-137.577
417125200	-125.67
417125300	-154.617
417125400	-125.095
417125500	-145.092
417125600	-122.866
417125700	-145.183
417125800	-123.424
417125900	-147.54
417126000	-122.575
417126100	-147.503
417126200	-123.546
417126300	-147.465
417126400	-121.278
417126500	-148.316
417126600	-122.893
417126700	-149.202
417126800	-123.953
417126900	-148.715
417127000	-123.174
417127100	-154.696
417127200	-126.132
417127300	-155.115
417127400	-120.445
417127500	-149.047
417127600	-122.429
417127700	-154.43
417127800	-125.307
417127900	-144.342
417128000	-123.194
417128100	-140.33
417128200	-123.741
417128300	-141.762
417128400	-123.118
417128500	-144.51
417128600	-120.709
417128700	-144.555
417128800	-122.342
417128900	-144.176
417129000	-121.922
417129100	-154.227
417129200	-124.623
417129300	-150.187
417129400	-123.9
417129500	-141.444
417129600	-123.084
417129700	-144.51
417129800	-123.268
417129900	-148.708
417130000	-123.47
417130100	-151.344
417130200	-123.862
417130300	-146.593
417130400	-123.512
417130500	-159.81
417130600	-122.996
417130700	-151.403
417130800	-123.814
417130900	-144.314
417131000	-122.649
417131100	-143.955
417131200	-123.611
417131300	-144.291
417131400	-124.385
417131500	-135.957
417131600	-123.542
417131700	-141.114
417131800	-124.425
417131900	-137.455
417132000	-123.389
417132100	-150.59
417132200	-126.461
417132300	-157.033
417132400	-124.892
417132500	-141.487
417132600	-123.431
417132700	-148.615
417132800	-122.26
417132900	-143.911
417133000	-122.338
417133100	-150.668
417133200	-125.266
417133300	-142.508
417133400	-122.67
417133500	-139.637
417133600	-122.685
417133700	-136.206
417133800	-121.588
417133900	-145.695
417134000	-125.315
417134100	-143.397
417134200	-125.327
417134300	-149.454
417134400	-126.116
417134500	-143.806
417134600	-122.068
417134700	-138.319
417134800	-122.013
417134900	-151.801
417135000	-127.728
417135100	-145.958
417135200	-125.46
417135300	-143.474
417135400	-123.643
417135500	-147.011
417135600	-126.294
417135700	-141.661
417135800	-122.193
417135900	-149.291
417136000	-124.45
417136100	-142.813
417136200	-123.944
417136300	-144.417
417136400	-121.04
417136500	-142.698
417136600	-126.308
417136700	-150.382
417136800	-125.618
417136900	-143.828
417137000	-123.256
417137100	-145.111
417137200	-123.468
417137300	-160.63
417137400	-125.643
417137500	-141.933
417137600	-126.851
417137700	-146.697
417137800	-124.018
417137900	-143.263
417138000	-123.711
417138100	-143.771
417138200	-124.667
417138300	-146.938
417138400	-124.585
417138500	-138.307
417138600	-124.268
417138700	-170.374
417138800	-123.835
417138900	-144.628
417139000	-122.772
417139100	-138.821
417139200	-123.308
417139300	-149.687
417139400	-125.909
417139500	-151.397
417139600	-125.169
417139700	-143.769
417139800	-125.203
417139900	-143.882
417140000	-123.583
417140100	-149.166
417140200	-125.048
417140300	-142.944
417140400	-125.345
417140500	-149.679
417140600	-123.75
417140700	-145.334
417140800	-121.313
417140900	-140.966
417141000	-123.773
417141100	-143.186
417141200	-122.516
417141300	-139.625
417141400	-125.351
417141500	-137.779
417141600	-124.695
417141700	-147.537
417141800	-123.038
417141900	-148.661
417142000	-121.733
417142100	-138.413
417142200	-125.196
417142300	-145.836
417142400	-124.843
417142500	-151.338
417142600	-125.133
417142700	-141.12
417142800	-125.791
417142900	-141.868
417143000	-121.879
417143100	-142.317
417143200	-125.034
417143300	-145.695
417143400	-122.88
417143500	-142.083
417143600	-123.388
417143700	-158.274
417143800	-122.368
417143900	-149.265
417144000	-124.468
417144100	-142.911
417144200	-122.085
417144300	-142.143
417144400	-121.206
417144500	-140.255
417144600	-124.678
417144700	-140.177
417144800	-126.345
417144900	-144.558
417145000	-122.389
417145100	-145.209
417145200	-126.376
417145300	-155.275
417145400	-126.703
417145500	-140.473
417145600	-125.824
417145700	-142.23
417145800	-122.468
417145900	-161.628
417146000	-124.69
417146100	-156.26
417146200	-123.65
417146300	-143.541
417146400	-120.951
417146500	-147.197
417146600	-123.949
417146700	-146.957
417146800	-124.233
417146900	-155.862
417147000	-124.242
417147100	-145.655
417147200	-123.933
417147300	-148.765
417147400	-123.688
417147500	-150.59
417147600	-123.431
417147700	-135.35
417147800	-123.181
417147900	-167.018
417148000	-125.771
417148100	-142.636
417148200	-124.32
417148300	-147.51
417148400	-125.753
417148500	-153.486
417148600	-123.342
417148700	-146.317
417148800	-122.606
417148900	-143.285
417149000	-122.155
417149100	-155.51
417149200	-123.026
417149300	-149.797
417149400	-124.639
417149500	-152.73
417149600	-123.657
417149700	-141.726
417149800	-123.854
417149900	-141.709
417150000	-123.416
417150100	-143.083
417150200	-122.566
417150300	-148.015
417150400	-121.062
417150500	-140.867
417150600	-124.056
417150700	-139.694
417150800	-125.864
417150900	-153.079
417151000	-123.023
417151100	-145.424
417151200	-122.182
417151300	-146.63
417151400	-125.042
417151500	-151.054
417151600	-121.9
417151700	-142.978
417151800	-121.826
417151900	-145.046
417152000	-124.011
417152100	-143.202
417152200	-125.025
417152300	-172.216
417152400	-122.654
417152500	-140.284
417152600	-123.302
417152700	-139.027
417152800	-122.112
417152900	-142.113
417153000	-124.59
417153100	-138.22
417153200	-125.011
417153300	-142.617
417153400	-121.32
417153500	-152.601
417153600	-125.188
417153700	-161.814
417153800	-125.9
417153900	-150.362
417154000	-122.833
417154100	-151.873
417154200	-122.833
417154300	-143.632
417154400	-122.216
417154500	-145.46
417154600	-125.005
417154700	-148.05
417154800	-124.84
417154900	-146.168
417155000	-125.516
417155100	-148.792
417155200	-125.035
417155300	-160.664
417155400	-123.971
417155500	-137.069
417155600	-121.704
417155700	-154.511
417155800	-125.702
417155900	-140.44
417156000	-125.145
417156100	-152.097
417156200	-123.779
417156300	-148.024
417156400	-121.869
417156500	-150.288
417156600	-121.731
417156700	-142.202
417156800	-123.804
417156900	-147.863
417157000	-126.032
417157100	-145.712
417157200	-125.673
417157300	-139.463
417157400	-123.364
417157500	-145.244
417157600	-123.509
417157700	-151.228
417157800	-125.093
417157900	-145.267
417158000	-124.247
417158100	-146.663
417158200	-122.657
417158300	-146.659
417158400	-123.929
417158500	-140.909
417158600	-124.05
417158700	-143.37
417158800	-124.534
417158900	-140.962
417159000	-127.083
417159100	-143.178
417159200	-124.199
417159300	-143.99
417159400	-125.159
417159500	-144.413
417159600	-122.556
417159700	-151.207
417159800	-123.341
417159900	-145.801
417160000	-118.227
417160100	-153.658
417160200	-123.895
417160300	-150.713
417160400	-124.921
417160500	-139.049
417160600	-120.805
417160700	-144.554
417160800	-123.858
417160900	-153.21
417161000	-124.695
417161100	-144.434
417161200	-123.374
417161300	-140.843
417161400	-122.358
417161500	-133.637
417161600	-123.318
417161700	-146.736
417161800	-121.107
417161900	-148.627
417162000	-124.996
417162100	-150.769
417162200	-122.627
417162300	-152.027
417162400	-123.077
417162500	-145.454
417162600	-123.848
417162700	-142.685
417162800	-127.312
417162900	-146.942
417163000	-122.133
417163100	-142.262
417163200	-124.903
417163300	-140.307
417163400	-123.806
417163500	-137.783
417163600	-124.014
417163700	-147.174
417163800	-123.004
417163900	-139.731
417164000	-123.123
417164100	-150.791
417164200	-123.438
417164300	-148.275
417164400	-126.144
417164500	-149.149
417164600	-124.211
417164700	-145.464
417164800	-124.628
417164900	-143.416
417165000	-123.217
417165100	-152.735
417165200	-122.457
417165300	-150.745
417165400	-122.455
417165500	-143.174
417165600	-126.181
417165700	-148.298
417165800	-124.308
417165900	-142.439
417166000	-121.6
417166100	-146.716
417166200	-120.982
417166300	-149.786
417166400	-124.147
417166500	-140.409
417166600	-124.002
417166700	-154.142
417166800	-123.03
417166900	-149.203
417167000	-122.78
417167100	-141.319
417167200	-123.358
417167300	-141.409
417167400	-124.559
417167500	-151.021
417167600	-124.285
417167700	-148.865
417167800	-124.37
417167900	-139.336
417168000	-121.554
417168100	-146.689
417168200	-123.552
417168300	-135.269
417168400	-123.538
417168500	-139.11
417168600	-121.602
417168700	-141.766
417168800	-124.016
417168900	-151.135
417169000	-126.277
417169100	-148.143
417169200	-122.023
417169300	-142.843
417169400	-121.235
417169500	-147.967
417169600	-122.839
417169700	-141.547
417169800	-122.679
417169900	-145.802
417170000	-123.106
417170100	-139.41
417170200	-124.195
417170300	-141.875
417170400	-124.699
417170500	-147.054
417170600	-124.121
417170700	-152.447
417170800	-122.149
417170900	-139.183
417171000	-125.654
417171100	-148.117
417171200	-121.559
417171300	-148.545
417171400	-120.835
417171500	-136.964
417171600	-122.738
417171700	-151.604
417171800	-124.207
417171900	-148.315
417172000	-122.276
417172100	-145.232
417172200	-123.738
417172300	-145.551
417172400	-125.687
417172500	-145.081
417172600	-124.702
417172700	-141.836
417172800	-122.804
417172900	-141.768
417173000	-124.003
417173100	-140.242
417173200	-123.964
417173300	-146.371
417173400	-123.604
417173500	-161.787
417173600	-123.386
417173700	-148.1
417173800	-122.176
417173900	-145.924
417174000	-122.659
417174100	-143.336
417174200	-125.13
417174300	-145.657
417174400	-125.22
417174500	-150.155
417174600	-120.472
417174700	-138.211
417174800	-122.951
417174900	-144.396
417175000	-122.27
417175100	-142.784
417175200	-121.442
417175300	-150.536
417175400	-123.408
417175500	-134.34
417175600	-120.161
417175700	-145.591
417175800	-121.371
417175900	-155.3
417176000	-126.53
417176100	-139.876
417176200	-123.366
417176300	-151.494
417176400	-121.021
417176500	-135.359
417176600	-122.343
417176700	-134.68
417176800	-122.938
417176900	-143.555
417177000	-123.206
417177100	-140.532
417177200	-125.124
417177300	-136.363
417177400	-123.784
417177500	-142.875
417177600	-127.177
417177700	-160.329
417177800	-120.876
417177900	-135.947
417178000	-121.397
417178100	-148.369
417178200	-123.761
417178300	-145.019
417178400	-122.051
417178500	-141.435
417178600	-122.096
417178700	-149.405
417178800	-123.326
417178900	-144.762
417179000	-123.306
417179100	-141.158
417179200	-123.307
417179300	-150.932
417179400	-123.313
417179500	-148.321
417179600	-123.909
417179700	-141.642
417179800	-122.38
417179900	-134.854
417180000	-121.445
417180100	-138.983
417180200	-121.553
417180300	-141.15
417180400	-121.737
417180500	-143.138
417180600	-122.104
417180700	-146.124
417180800	-122.639
417180900	-140.849
417181000	-122.635
417181100	-144.652
417181200	-123.654
417181300	-141.05
417181400	-124.509
417181500	-140.311
417181600	-123.786
417181700	-149.098
417181800	-125.047
417181900	-140.807
417182000	-121.506
417182100	-148.479
417182200	-123.372
417182300	-144.175
417182400	-124.305
417182500	-144.099
417182600	-123.248
417182700	-140.937
417182800	-122.494
417182900	-140.12
417183000	-124.221
417183100	-138.709
417183200	-125.19
417183300	-145.096
417183400	-123.276
417183500	-148.658
417183600	-121.62
417183700	-134.636
417183800	-121.678
417183900	-136.159
417184000	-121.547
417184100	-140.796
417184200	-122.997
417184300	-142.285
417184400	-123.085
417184500	-146.2
417184600	-122.772
417184700	-147.97
417184800	-124.482
417184900	-166.327
417185000	-123.696
417185100	-144.073
417185200	-125.12
417185300	-142.079
417185400	-121.447
417185500	-143.849
417185600	-126.666
417185700	-144.842
417185800	-124.342
417185900	-144.439
417186000	-122.44
417186100	-136.917
417186200	-124.391
417186300	-145.854
417186400	-122.954
417186500	-152.169
417186600	-123.27
417186700	-151.348
417186800	-125.366
417186900	-142.346
417187000	-124.447
417187100	-145.085
417187200	-123.613
417187300	-142.854
417187400	-122.959
417187500	-150.373
417187600	-123.032
417187700	-152.322
417187800	-123.051
417187900	-136.141
417188000	-123.001
417188100	-148.143
417188200	-124.509
417188300	-141.646
417188400	-121.818
417188500	-149.692
417188600	-125.09
417188700	-141.359
417188800	-125.684
417188900	-148.242
417189000	-123.406
417189100	-137.865
417189200	-123.215
417189300	-151.087
417189400	-126.304
417189500	-143.608
417189600	-124.46
417189700	-141.703
417189800	-121.073
417189900	-148.108
417190000	-123.815
417190100	-136.491
417190200	-121.533
417190300	-144.088
417190400	-121.605
417190500	-139.593
417190600	-121.713
417190700	-161.475
417190800	-122.147
417190900	-141.549
417191000	-121.851
417191100	-152.794
417191200	-121.444
417191300	-151.896
417191400	-124.083
417191500	-150.711
417191600	-124.758
417191700	-141.733
417191800	-120.818
417191900	-145.133
417192000	-120.83
417192100	-152.494
417192200	-125.085
417192300	-139.672
417192400	-122.961
417192500	-138.847
417192600	-124.378
417192700	-144.101
417192800	-123.215
417192900	-139.687
417193000	-121.553
417193100	-140.442
417193200	-124.611
417193300	-156.288
417193400	-124.42
417193500	-143.717
417193600	-121.574
417193700	-143.243
417193800	-123.876
417193900	-144.97
417194000	-124.419
417194100	-147.4
417194200	-124.799
417194300	-149.344
417194400	-126.527
417194500	-145.073
417194600	-121.725
417194700	-158.474
417194800	-122.363
417194900	-142.398
417195000	-125.936
417195100	-151.821
417195200	-121.933
417195300	-139.245
417195400	-121.719
417195500	-140.299
417195600	-122.543
417195700	-151.999
417195800	-122.913
417195900	-162.596
417196000	-121.551
417196100	-137.024
417196200	-120.299
417196300	-144.281
417196400	-124.275
417196500	-145.349
417196600	-126.739
417196700	-153.497
417196800	-123.777
417196900	-137.913
417197000	-123.349
417197100	-151.209
417197200	-121.771
417197300	-150.835
417197400	-123.047
417197500	-140.854
417197600	-123.065
417197700	-140.794
417197800	-125.266
417197900	-147.07
417198000	-123.621
417198100	-141.812
417198200	-122.551
417198300	-142.583
417198400	-122.919
417198500	-136.68
417198600	-120.3
417198700	-144.605
417198800	-126.329
417198900	-144.343
417199000	-122.482
417199100	-138.276
417199200	-121.521
417199300	-151.574
417199400	-121.19
417199500	-163.252
417199600	-124.882
417199700	-156.923
417199800	-122.086
417199900	-146.179
417200000	-127.226
417200100	-150.698
417200200	-121.334
417200300	-141.422
417200400	-123.793
417200500	-147.205
417200600	-121.885
417200700	-139.735
417200800	-122.47
417200900	-163.756
417201000	-124.683
417201100	-146.316
417201200	-124.774
417201300	-139.15
417201400	-122.164
417201500	-145.702
417201600	-122.828
417201700	-143.106
417201800	-125.371
417201900	-138.832
417202000	-122.487
417202100	-153.925
417202200	-123.206
417202300	-146.94
417202400	-122.11
417202500	-156.661
417202600	-125.178
417202700	-145.027
417202800	-124.676
417202900	-149.091
417203000	-124.312
417203100	-145.768
417203200	-123.079
417203300	-143.644
417203400	-124.223
417203500	-148.909
417203600	-123.07
417203700	-144.712
417203800	-120.669
417203900	-135.573
417204000	-123.1
417204100	-144.776
417204200	-124.037
417204300	-143.968
417204400	-121.172
417204500	-144.75
417204600	-125.643
417204700	-144.69
417204800	-123.718
417204900	-145.879
417205000	-122.865
417205100	-146.776
417205200	-122.109
417205300	-155.151
417205400	-122.689
417205500	-139.519
417205600	-123.746
417205700	-145.69
417205800	-123.497
417205900	-138.155
417206000	-123.358
417206100	-152.187
417206200	-124.73
417206300	-155.971
417206400	-124.666
417206500	-143.418
417206600	-125.244
417206700	-145.48
417206800	-122.534
417206900	-152.497
417207000	-123.514
417207100	-139.993
417207200	-121.415
417207300	-141.824
417207400	-121.181
417207500	-136.185
417207600	-121.211
417207700	-147.961
417207800	-124.021
417207900	-142.087
417208000	-122.713
417208100	-143.172
417208200	-125.535
417208300	-145.259
417208400	-123.223
417208500	-142.582
417208600	-125.97
417208700	-143.554
417208800	-123.044
417208900	-150.555
417209000	-122.035
417209100	-136.466
417209200	-121.574
417209300	-141.83
417209400	-122.372
417209500	-132.77
417209600	-123.239
417209700	-136.232
417209800	-124.16
417209900	-135.109
417210000	-123.002
417210100	-142.732
417210200	-126.338
417210300	-146.479
417210400	-122.577
417210500	-139.717
417210600	-121.781
417210700	-140.99
417210800	-124.97
417210900	-152.172
417211000	-120.019
417211100	-139.579
417211200	-122.951
417211300	-133.681
417211400	-123.703
417211500	-139.323
417211600	-124.624
417211700	-149.584
417211800	-121.852
417211900	-148.938
417212000	-122.118
417212100	-143.759
417212200	-123.398
417212300	-141.412
417212400	-122.597
417212500	-145.625
417212600	-122.606
417212700	-143.696
417212800	-126.704
417212900	-139.811
417213000	-124.816
417213100	-134.475
417213200	-124.753
417213300	-140.842
417213400	-123.515
417213500	-143.596
417213600	-122.991
417213700	-142.729
417213800	-121.213
417213900	-142.923
417214000	-126.911
417214100	-143.388
417214200	-123.142
417214300	-141.014
417214400	-122.697
417214500	-145.708
417214600	-121.694
417214700	-153.055
417214800	-122.944
417214900	-141.3
417215000	-120.976
417215100	-145.448
417215200	-124.622
417215300	-157.266
417215400	-122.9
417215500	-143.841
417215600	-123.495
417215700	-143.718
417215800	-123.23
417215900	-137.561
417216000	-121.398
417216100	-148.073
417216200	-121.208
417216300	-143.337
417216400	-122.969
417216500	-147.197
417216600	-123.99
417216700	-146.622
417216800	-121.901
417216900	-136.961
417217000	-122.449
417217100	-138.652
417217200	-122.145
417217300	-147.219
417217400	-125.512
417217500	-151.128
417217600	-122.853
417217700	-139.622
417217800	-122.69
417217900	-154.86
417218000	-122.424
417218100	-138.554
417218200	-121.804
417218300	-141.431
417218400	-124.199
417218500	-152.623
417218600	-123.045
417218700	-139.745
417218800	-123.403
417218900	-153.265
417219000	-124.555
417219100	-151.508
417219200	-124.151
417219300	-143.652
417219400	-125.209
417219500	-143.031
417219600	-122.67
417219700	-153.54
417219800	-122.412
417219900	-133.569
417220000	-125.598
417220100	-149.854
417220200	-122.156
417220300	-148.262
417220400	-122.371
417220500	-142.459
417220600	-122.334
417220700	-138.943
417220800	-122.649
417220900	-139.656
417221000	-123.257
417221100	-142.656
417221200	-123.291
417221300	-142.436
417221400	-123.594
417221500	-145.042
417221600	-124.862
417221700	-141.081
417221800	-122.541
417221900	-150.583
417222000	-121.832
417222100	-138.37
417222200	-123.718
417222300	-137.726
417222400	-123.277
417222500	-145.947
417222600	-123.152
417222700	-146.039
417222800	-121.206
417222900	-141.703
417223000	-121.418
417223100	-157.284
417223200	-124.376
417223300	-152.967
417223400	-123.819
417223500	-137.97
417223600	-123.029
417223700	-138.228
417223800	-122.58
417223900	-138.838
417224000	-122.377
417224100	-141.807
417224200	-123.842
417224300	-143.513
417224400	-122.091
417224500	-151.731
417224600	-123.41
417224700	-142.976
417224800	-122.86
417224900	-145.01
417225000	-122.972
417225100	-161.555
417225200	-124.17
417225300	-147.092
417225400	-122.918
417225500	-145.015
417225600	-123.17
417225700	-147.326
417225800	-123.154
417225900	-138.79
417226000	-121.998
417226100	-152.954
417226200	-121.077
417226300	-149.127
417226400	-121.273
417226500	-149.837
417226600	-122.586
417226700	-144.267
417226800	-122.971
417226900	-144.764
417227000	-123.412
417227100	-145.537
417227200	-122.097
417227300	-146.755
417227400	-123.576
417227500	-139.111
417227600	-122.109
417227700	-147.147
417227800	-124.444
417227900	-141.189
417228000	-124.11
417228100	-135.62
417228200	-123.586
417228300	-138.139
417228400	-121.899
417228500	-163.259
417228600	-122.295
417228700	-147.769
417228800	-124.456
417228900	-144.995
417229000	-121.543
417229100	-141.053
417229200	-123.605
417229300	-144.71
417229400	-123.578
417229500	-145.61
417229600	-122.262
417229700	-149.369
417229800	-123.111
417229900	-150.651
417230000	-124.431
417230100	-137.162
417230200	-120.572
417230300	-137.007
417230400	-124.341
417230500	-144.168
417230600	-123.531
417230700	-147.504
417230800	-122.579
417230900	-136.16
417231000	-122.811
417231100	-147.415
417231200	-122.672
417231300	-150.502
417231400	-122.407
417231500	-133.985
417231600	-123.14
417231700	-153.068
417231800	-124.834
417231900	-142.356
417232000	-120.209
417232100	-135.549
417232200	-123.662
417232300	-149.812
417232400	-123.865
417232500	-144.649
417232600	-121.546
417232700	-145.653
417232800	-122.779
417232900	-137.969
417233000	-124.389
417233100	-144.465
417233200	-122.021
417233300	-145.659
417233400	-121.972
417233500	-144.982
417233600	-125.78
417233700	-148
417233800	-120.783
417233900	-149.727
417234000	-124.413
417234100	-152.213
417234200	-123.831
417234300	-149.931
417234400	-121.679
417234500	-145.12
417234600	-123.072
417234700	-139.216
417234800	-123.394
417234900	-146.614
417235000	-121.784
417235100	-139.659
417235200	-125.411
417235300	-135.716
417235400	-123.284
417235500	-138.145
417235600	-124.615
417235700	-141.399
417235800	-121.112
417235900	-146.687
417236000	-123.791
417236100	-144.61
417236200	-120.949
417236300	-147.682
417236400	-122.346
417236500	-138.688
417236600	-122.761
417236700	-143.077
417236800	-123.508
417236900	-144.879
417237000	-125.595
417237100	-163.737
417237200	-124.426
417237300	-138.925
417237400	-125.264
417237500	-141.44
417237600	-122.237
417237700	-146.938
417237800	-122.22
417237900	-149.888
417238000	-124.886
417238100	-145.629
417238200	-120.469
417238300	-136.984
417238400	-121.822
417238500	-141.866
417238600	-122.456
417238700	-141.556
417238800	-121.62
417238900	-141.596
417239000	-121.314
417239100	-142.971
417239200	-125.434
417239300	-141.518
417239400	-121.79
417239500	-140.38
417239600	-122.635
417239700	-150.232
417239800	-124.214
417239900	-139.345
417240000	-122.307
417240100	-138.759
417240200	-120.535
417240300	-141.89
417240400	-124.183
417240500	-142.509
417240600	-121.756
417240700	-146.007
417240800	-120.131
417240900	-141.278
417241000	-121.041
417241100	-147.871
417241200	-122.879
417241300	-141.399
417241400	-121.644
417241500	-145.695
417241600	-123.008
417241700	-144.516
417241800	-126.884
417241900	-138.377
417242000	-123.63
417242100	-149.17
417242200	-122.563
417242300	-136.829
417242400	-122.989
417242500	-146.735
417242600	-123.282
417242700	-150.557
417242800	-124.035
417242900	-146.375
417243000	-122.501
417243100	-143.199
417243200	-123.632
417243300	-139.748
417243400	-124.698
417243500	-145.323
417243600	-124.323
417243700	-153.361
417243800	-121.888
417243900	-137.935
417244000	-124.844
417244100	-144.729
417244200	-120.569
417244300	-145.554
417244400	-124.156
417244500	-142.922
417244600	-122.786
417244700	-143.15
417244800	-122.014
417244900	-140.213
417245000	-122.026
417245100	-147.971
417245200	-125.101
417245300	-144.679
417245400	-122.943
417245500	-148.524
417245600	-120.207
417245700	-152.954
417245800	-123.358
417245900	-141.566
417246000	-121.24
417246100	-142.613
417246200	-120.829
417246300	-146.929
417246400	-120.872
417246500	-139.217
417246600	-120.725
417246700	-142.665
417246800	-122.263
417246900	-150.225
417247000	-124.29
417247100	-137.912
417247200	-122.765
417247300	-144.041
417247400	-121.939
417247500	-143.262
417247600	-124.57
417247700	-151.584
417247800	-121.551
417247900	-148.019
417248000	-121.557
417248100	-139.375
417248200	-122.31
417248300	-146.479
417248400	-121.898
417248500	-148.452
417248600	-125.141
417248700	-144.535
417248800	-122.38
417248900	-136.273
417249000	-121.797
417249100	-142.084
417249200	-122.799
417249300	-151.104
417249400	-119.779
417249500	-148.127
417249600	-119.778
417249700	-136.27
417249800	-122.903
[truncated: 18,002 more rows]
