# Supplementary material for: Passive frequency comb generation at radiofrequency for ranging applications
Source: Nat Commun. 2024 Apr 2;15:2844. doi: 10.1038/s41467-024-46940-2 (PMC10987526; doi:10.1038/s41467-024-46940-2)
Supplement: Supplementary file 5 — Source Data [file 41467_2024_46940_MOESM5_ESM.zip › Figure3_Data/836_10MHz_-12_00dBm.xlsx]

## Sheet: Sheet1
frequency (Hz)	power (dBm)
417050000	-123.022
417050100	-147.58
417050200	-126.214
417050300	-145.879
417050400	-122.6
417050500	-151.916
417050600	-124.848
417050700	-148.377
417050800	-123.084
417050900	-145.183
417051000	-122.64
417051100	-145.865
417051200	-128.203
417051300	-140.956
417051400	-123.282
417051500	-141.596
417051600	-123.755
417051700	-144.552
417051800	-125.992
417051900	-160.673
417052000	-124.024
417052100	-144.68
417052200	-124.555
417052300	-143.804
417052400	-125.399
417052500	-148.107
417052600	-121.892
417052700	-141.035
417052800	-124.695
417052900	-136.993
417053000	-123.727
417053100	-140.507
417053200	-122.971
417053300	-138.769
417053400	-122.777
417053500	-145.977
417053600	-122.781
417053700	-144.601
417053800	-124.048
417053900	-144.284
417054000	-125.629
417054100	-149.328
417054200	-126.974
417054300	-152.151
417054400	-121.89
417054500	-145.097
417054600	-123.915
417054700	-141
417054800	-123.607
417054900	-141.021
417055000	-124.487
417055100	-161.534
417055200	-123.168
417055300	-149.544
417055400	-125.209
417055500	-141.854
417055600	-125.737
417055700	-161.135
417055800	-123.567
417055900	-148.814
417056000	-121.496
417056100	-155.577
417056200	-122.824
417056300	-137.992
417056400	-123.866
417056500	-154.26
417056600	-123.514
417056700	-145.837
417056800	-125.772
417056900	-145.401
417057000	-125.553
417057100	-150.353
417057200	-126.39
417057300	-148.686
417057400	-125.723
417057500	-143.902
417057600	-120.975
417057700	-144.798
417057800	-123.204
417057900	-152.729
417058000	-126.729
417058100	-142.015
417058200	-123.211
417058300	-148.381
417058400	-122.742
417058500	-143.223
417058600	-121.857
417058700	-137.926
417058800	-124.806
417058900	-150.786
417059000	-125.355
417059100	-150.205
417059200	-121.882
417059300	-142.612
417059400	-123.474
417059500	-140.122
417059600	-121.816
417059700	-151.285
417059800	-125.201
417059900	-139.101
417060000	-123.965
417060100	-147.856
417060200	-123.502
417060300	-147.321
417060400	-126.279
417060500	-145.685
417060600	-123.128
417060700	-152.947
417060800	-123.131
417060900	-145.775
417061000	-124.589
417061100	-147.119
417061200	-125.516
417061300	-140.728
417061400	-121.985
417061500	-140.269
417061600	-122.744
417061700	-136.284
417061800	-121.779
417061900	-145.135
417062000	-122.72
417062100	-135.736
417062200	-124.882
417062300	-141.872
417062400	-125.726
417062500	-141.875
417062600	-121.857
417062700	-156.45
417062800	-125.063
417062900	-150.466
417063000	-125.551
417063100	-148.235
417063200	-123.024
417063300	-145.827
417063400	-123.003
417063500	-151.461
417063600	-122.59
417063700	-142.071
417063800	-122.796
417063900	-135.858
417064000	-125.052
417064100	-141.463
417064200	-124.244
417064300	-139.064
417064400	-123.25
417064500	-135.131
417064600	-125.502
417064700	-146.452
417064800	-122.454
417064900	-157.636
417065000	-125.198
417065100	-140.102
417065200	-125.126
417065300	-145.806
417065400	-125.629
417065500	-158.82
417065600	-122.876
417065700	-143.104
417065800	-122.478
417065900	-139.889
417066000	-123.454
417066100	-140.151
417066200	-124.191
417066300	-148.18
417066400	-123.228
417066500	-144.131
417066600	-121.717
417066700	-135.287
417066800	-127.726
417066900	-147.162
417067000	-122.707
417067100	-139.598
417067200	-126.196
417067300	-149.518
417067400	-122.524
417067500	-147.853
417067600	-124.713
417067700	-144.121
417067800	-121.991
417067900	-146.369
417068000	-125.921
417068100	-150.082
417068200	-125.913
417068300	-138.158
417068400	-124.861
417068500	-143.606
417068600	-123.413
417068700	-151.283
417068800	-122.079
417068900	-151.242
417069000	-122.207
417069100	-151.098
417069200	-121.831
417069300	-148.165
417069400	-123.88
417069500	-152.063
417069600	-124.396
417069700	-144.716
417069800	-124.174
417069900	-155.496
417070000	-125.033
417070100	-143.358
417070200	-123.334
417070300	-137.659
417070400	-121.704
417070500	-145.613
417070600	-123.732
417070700	-146.475
417070800	-123.74
417070900	-146.059
417071000	-123.858
417071100	-141.167
417071200	-122.602
417071300	-139.886
417071400	-127.306
417071500	-143.3
417071600	-122.948
417071700	-149.134
417071800	-122.893
417071900	-143.437
417072000	-124.23
417072100	-148.649
417072200	-123.826
417072300	-161.718
417072400	-124.204
417072500	-143.94
417072600	-127.072
417072700	-154.127
417072800	-126.101
417072900	-144.664
417073000	-126.774
417073100	-148.694
417073200	-122.995
417073300	-149.242
417073400	-120.992
417073500	-151.208
417073600	-123.996
417073700	-142.831
417073800	-125.63
417073900	-142.812
417074000	-125.208
417074100	-154.775
417074200	-126.199
417074300	-139.472
417074400	-122.014
417074500	-139.533
417074600	-123.728
417074700	-142.918
417074800	-124.277
417074900	-140.602
417075000	-122.316
417075100	-145.205
417075200	-124.585
417075300	-143.023
417075400	-124.612
417075500	-157.16
417075600	-122.644
417075700	-156.455
417075800	-125.18
417075900	-148.282
417076000	-124.442
417076100	-153.26
417076200	-123.581
417076300	-142.643
417076400	-123.28
417076500	-147.208
417076600	-124.491
417076700	-146.193
417076800	-124.274
417076900	-143.762
417077000	-122.9
417077100	-145.479
417077200	-125.156
417077300	-141.087
417077400	-122.095
417077500	-145.787
417077600	-124.107
417077700	-140.788
417077800	-123.359
417077900	-138.513
417078000	-122.453
417078100	-152.355
417078200	-122.748
417078300	-145.087
417078400	-123.903
417078500	-152.721
417078600	-125.368
417078700	-139.89
417078800	-125.889
417078900	-139.399
417079000	-125.171
417079100	-148.629
417079200	-125.697
417079300	-137.208
417079400	-125.892
417079500	-144.327
417079600	-126.131
417079700	-146.364
417079800	-124.502
417079900	-143.568
417080000	-124.321
417080100	-142.563
417080200	-124.719
417080300	-133.35
417080400	-123.389
417080500	-150.386
417080600	-125.085
417080700	-151.094
417080800	-123.536
417080900	-151.546
417081000	-124.935
417081100	-152.832
417081200	-126.104
417081300	-145.255
417081400	-121.104
417081500	-144.099
417081600	-121.693
417081700	-151.726
417081800	-123.21
417081900	-152.697
417082000	-124.374
417082100	-141.558
417082200	-124.717
417082300	-151.032
417082400	-124.935
417082500	-144.991
417082600	-121.506
417082700	-141.526
417082800	-125.167
417082900	-148.516
417083000	-122.208
417083100	-143.604
417083200	-124.938
417083300	-150.027
417083400	-121.792
417083500	-146.797
417083600	-122.659
417083700	-137.451
417083800	-121.764
417083900	-140.826
417084000	-123.82
417084100	-142.77
417084200	-122.073
417084300	-141.757
417084400	-125.392
417084500	-145.821
417084600	-123.134
417084700	-142.73
417084800	-125.642
417084900	-143.805
417085000	-123.624
417085100	-142.556
417085200	-124.437
417085300	-150.31
417085400	-124.543
417085500	-141.373
417085600	-124.946
417085700	-141.198
417085800	-124.065
417085900	-159.278
417086000	-125.587
417086100	-154.264
417086200	-123.941
417086300	-145.18
417086400	-123.98
417086500	-140.209
417086600	-125.385
417086700	-138.473
417086800	-123.976
417086900	-142.488
417087000	-125.55
417087100	-135.263
417087200	-124.939
417087300	-138.097
417087400	-124.599
417087500	-152.199
417087600	-124.933
417087700	-141.19
417087800	-124.518
417087900	-133.797
417088000	-125.108
417088100	-147.88
417088200	-124.053
417088300	-149.873
417088400	-122.941
417088500	-152.43
417088600	-121.934
417088700	-135.511
417088800	-125.098
417088900	-146.164
417089000	-122.895
417089100	-148.426
417089200	-126.114
417089300	-141.504
417089400	-122.055
417089500	-140.506
417089600	-122.26
417089700	-150.757
417089800	-124.837
417089900	-144.953
417090000	-124.604
417090100	-145.014
417090200	-124.327
417090300	-144.1
417090400	-124.312
417090500	-147.378
417090600	-122.167
417090700	-138.811
417090800	-120.656
417090900	-145.841
417091000	-123.118
417091100	-143.489
417091200	-125.815
417091300	-142.017
417091400	-122.454
417091500	-147.862
417091600	-123.828
417091700	-139.606
417091800	-124.643
417091900	-142.634
417092000	-122.627
417092100	-141.299
417092200	-122.434
417092300	-144.987
417092400	-124.573
417092500	-149.448
417092600	-123.554
417092700	-144.117
417092800	-124.378
417092900	-157.01
417093000	-122.515
417093100	-147.061
417093200	-121.35
417093300	-157.106
417093400	-121.623
417093500	-147.029
417093600	-124.429
417093700	-151.259
417093800	-124.31
417093900	-143.233
417094000	-126.269
417094100	-173.04
417094200	-123.418
417094300	-150.873
417094400	-123.8
417094500	-152.781
417094600	-124.841
417094700	-145.827
417094800	-124.412
417094900	-145.385
417095000	-122.716
417095100	-154.054
417095200	-125.266
417095300	-143.57
417095400	-124.199
417095500	-141.528
417095600	-124.104
417095700	-150.55
417095800	-124.213
417095900	-148.416
417096000	-125.981
417096100	-144.647
417096200	-123.085
417096300	-144.219
417096400	-121.279
417096500	-133.905
417096600	-125.484
417096700	-138.106
417096800	-122.554
417096900	-184.382
417097000	-125.239
417097100	-145.87
417097200	-126.409
417097300	-145.857
417097400	-123.343
417097500	-143.458
417097600	-122.861
417097700	-144.851
417097800	-121.704
417097900	-141.049
417098000	-121.306
417098100	-144.574
417098200	-124.705
417098300	-158.675
417098400	-122.187
417098500	-144.947
417098600	-124.432
417098700	-140.702
417098800	-125.964
417098900	-149.76
417099000	-124.736
417099100	-144.634
417099200	-126.167
417099300	-155.45
417099400	-123.782
417099500	-143.3
417099600	-121.924
417099700	-144.56
417099800	-124.69
417099900	-148.224
417100000	-122.03
417100100	-141.664
417100200	-124.247
417100300	-148.865
417100400	-124.631
417100500	-147.291
417100600	-125.751
417100700	-160.415
417100800	-124.406
417100900	-154.687
417101000	-122.19
417101100	-147.98
417101200	-121.806
417101300	-139.102
417101400	-124.102
417101500	-140.876
417101600	-124.751
417101700	-147.855
417101800	-123.163
417101900	-146.418
417102000	-122.291
417102100	-148.99
417102200	-122.888
417102300	-146.485
417102400	-123.421
417102500	-154.009
417102600	-123.296
417102700	-148.508
417102800	-123.391
417102900	-141.557
417103000	-124.385
417103100	-142.052
417103200	-126.198
417103300	-142.45
417103400	-124.37
417103500	-137.163
417103600	-123.621
417103700	-154.458
417103800	-123.133
417103900	-147.312
417104000	-123.148
417104100	-147.829
417104200	-124.614
417104300	-137.099
417104400	-123.24
417104500	-146.021
417104600	-124.813
417104700	-153.889
417104800	-124.225
417104900	-147.441
417105000	-123.881
417105100	-150.181
417105200	-124.019
417105300	-145.566
417105400	-126.31
417105500	-145.098
417105600	-125.461
417105700	-147.086
417105800	-124.708
417105900	-141.06
417106000	-121.756
417106100	-140.592
417106200	-125.033
417106300	-147.594
417106400	-126.067
417106500	-143.228
417106600	-121.48
417106700	-138.448
417106800	-120.667
417106900	-154.764
417107000	-124.509
417107100	-141.455
417107200	-122.774
417107300	-149.223
417107400	-123.444
417107500	-144.405
417107600	-124.461
417107700	-144.079
417107800	-122.272
417107900	-148.539
417108000	-124.639
417108100	-140.767
417108200	-123.907
417108300	-152.872
417108400	-123.79
417108500	-150.677
417108600	-125.519
417108700	-135.916
417108800	-125.477
417108900	-151.616
417109000	-125.771
417109100	-137.522
417109200	-125.685
417109300	-146.72
417109400	-121.269
417109500	-143.945
417109600	-123.488
417109700	-166.1
417109800	-125.59
417109900	-135.351
417110000	-125.095
417110100	-144.128
417110200	-122.297
417110300	-141.39
417110400	-125.603
417110500	-161.388
417110600	-125.148
417110700	-152.758
417110800	-123.646
417110900	-147.066
417111000	-123.752
417111100	-155.423
417111200	-124.465
417111300	-139.21
417111400	-127.835
417111500	-145.264
417111600	-125.435
417111700	-146.54
417111800	-124.329
417111900	-152.564
417112000	-126.046
417112100	-155.842
417112200	-124.511
417112300	-145.662
417112400	-124.523
417112500	-145.643
417112600	-121.774
417112700	-151.855
417112800	-121.449
417112900	-143.499
417113000	-122.057
417113100	-150.165
417113200	-123.293
417113300	-146.004
417113400	-123.985
417113500	-153.319
417113600	-124.755
417113700	-148.031
417113800	-127.402
417113900	-138.08
417114000	-122.849
417114100	-161.647
417114200	-122.418
417114300	-143.121
417114400	-122.425
417114500	-133.264
417114600	-123.441
417114700	-138.455
417114800	-122.527
417114900	-133.881
417115000	-124.954
417115100	-147.192
417115200	-123.365
417115300	-136.541
417115400	-125.141
417115500	-142.16
417115600	-123.114
417115700	-141.695
417115800	-127.731
417115900	-148.084
417116000	-122.499
417116100	-148.552
417116200	-123.046
417116300	-150.761
417116400	-120.724
417116500	-158.198
417116600	-123.496
417116700	-144.616
417116800	-124.869
417116900	-137.195
417117000	-124.704
417117100	-146.396
417117200	-123.906
417117300	-142.752
417117400	-123.394
417117500	-138.226
417117600	-123.768
417117700	-141.045
417117800	-124.649
417117900	-143.716
417118000	-121.746
417118100	-138.882
417118200	-125.253
417118300	-141.445
417118400	-123.825
417118500	-163.569
417118600	-124.524
417118700	-144.392
417118800	-124.809
417118900	-147.253
417119000	-122.923
417119100	-140.063
417119200	-124.895
417119300	-145.433
417119400	-124.916
417119500	-150.387
417119600	-127.537
417119700	-143.8
417119800	-124.46
417119900	-154.312
417120000	-123.792
417120100	-144.375
417120200	-124.016
417120300	-151.61
417120400	-125.58
417120500	-141.02
417120600	-123.218
417120700	-146.584
417120800	-124.624
417120900	-143.22
417121000	-124.501
417121100	-143.178
417121200	-122.431
417121300	-140.248
417121400	-124.4
417121500	-138.594
417121600	-125.213
417121700	-153.118
417121800	-125.579
417121900	-140.714
417122000	-124.436
417122100	-141.038
417122200	-124.023
417122300	-147.38
417122400	-121.821
417122500	-144.315
417122600	-122.882
417122700	-139.964
417122800	-121.077
417122900	-142.614
417123000	-126.071
417123100	-147.272
417123200	-125.833
417123300	-152.316
417123400	-124.53
417123500	-147.39
417123600	-123.439
417123700	-150.913
417123800	-122.763
417123900	-134.455
417124000	-121.896
417124100	-139.827
417124200	-124.523
417124300	-142.069
417124400	-124.582
417124500	-148.395
417124600	-122.891
417124700	-144.302
417124800	-121.36
417124900	-140.495
417125000	-123.5
417125100	-148.248
417125200	-123.77
417125300	-152.366
417125400	-124.452
417125500	-141.441
417125600	-122.131
417125700	-144.584
417125800	-124.112
417125900	-141.059
417126000	-125.965
417126100	-154.077
417126200	-124.478
417126300	-146.235
417126400	-123.165
417126500	-153.925
417126600	-123.749
417126700	-139.495
417126800	-123.691
417126900	-147.1
417127000	-122.23
417127100	-157.286
417127200	-123.858
417127300	-143.165
417127400	-122.599
417127500	-156.257
417127600	-121.067
417127700	-154.566
417127800	-124.774
417127900	-145.331
417128000	-122.98
417128100	-139.281
417128200	-122.34
417128300	-142.98
417128400	-124.156
417128500	-134.653
417128600	-125.478
417128700	-146.873
417128800	-125.016
417128900	-146.712
417129000	-123.197
417129100	-141.022
417129200	-124.303
417129300	-141.716
417129400	-125.216
417129500	-142.919
417129600	-122.923
417129700	-146.314
417129800	-121.919
417129900	-138.976
417130000	-123.581
417130100	-134.881
417130200	-123.79
417130300	-150.225
417130400	-124.429
417130500	-153.193
417130600	-124.899
417130700	-145.922
417130800	-123.312
417130900	-138.235
417131000	-124.964
417131100	-154.365
417131200	-124.976
417131300	-136.963
417131400	-124.685
417131500	-144.631
417131600	-123.792
417131700	-148.186
417131800	-123.347
417131900	-146.507
417132000	-126.151
417132100	-141.697
417132200	-123.568
417132300	-146.508
417132400	-124.758
417132500	-145.351
417132600	-123.351
417132700	-146.097
417132800	-122.96
417132900	-145.19
417133000	-123.648
417133100	-147.533
417133200	-124.417
417133300	-142.872
417133400	-123.075
417133500	-141.696
417133600	-123.403
417133700	-151.134
417133800	-126.481
417133900	-144.032
417134000	-125.582
417134100	-141.505
417134200	-124.147
417134300	-147.068
417134400	-125.52
417134500	-149.825
417134600	-123.268
417134700	-148.154
417134800	-122.482
417134900	-144.301
417135000	-122.714
417135100	-143.922
417135200	-122.934
417135300	-152.213
417135400	-122.713
417135500	-146.726
417135600	-122.713
417135700	-144.454
417135800	-122.534
417135900	-149.386
417136000	-122.848
417136100	-142.589
417136200	-125.788
417136300	-147.563
417136400	-124.423
417136500	-144.094
417136600	-125.929
417136700	-147.652
417136800	-123.954
417136900	-144.779
417137000	-125.313
417137100	-146.358
417137200	-122.853
417137300	-144.45
417137400	-125.069
417137500	-140.502
417137600	-123.547
417137700	-143.636
417137800	-121.715
417137900	-142.309
417138000	-123.887
417138100	-145.054
417138200	-123.707
417138300	-153.565
417138400	-125.422
417138500	-148.241
417138600	-124.271
417138700	-147.423
417138800	-123.829
417138900	-153.182
417139000	-124.613
417139100	-144.976
417139200	-123.895
417139300	-142.369
417139400	-124.101
417139500	-141.205
417139600	-122.516
417139700	-143.533
417139800	-123.779
417139900	-144.39
417140000	-125.381
417140100	-149.052
417140200	-121.822
417140300	-134.099
417140400	-122.702
417140500	-149.362
417140600	-124.686
417140700	-153.747
417140800	-121.289
417140900	-139.88
417141000	-122.33
417141100	-143.226
417141200	-122.7
417141300	-142.524
417141400	-126.391
417141500	-150.984
417141600	-122.441
417141700	-139.577
417141800	-123.704
417141900	-149.604
417142000	-122.535
417142100	-142.68
417142200	-125.075
417142300	-138.019
417142400	-122.127
417142500	-155.896
417142600	-121.054
417142700	-139.206
417142800	-123.439
417142900	-143.453
417143000	-123.824
417143100	-145.208
417143200	-125.02
417143300	-159.344
417143400	-124.341
417143500	-151.642
417143600	-124.123
417143700	-138.799
417143800	-124.356
417143900	-148.033
417144000	-121.499
417144100	-148.169
417144200	-125.803
417144300	-145.666
417144400	-123.837
417144500	-152.846
417144600	-123.092
417144700	-140.86
417144800	-123.948
417144900	-151.515
417145000	-123.731
417145100	-140.293
417145200	-121.015
417145300	-143.323
417145400	-123.76
417145500	-148.314
417145600	-122.86
417145700	-145.489
417145800	-124.373
417145900	-154.071
417146000	-118.941
417146100	-144.72
417146200	-121.983
417146300	-146.436
417146400	-124.353
417146500	-143.88
417146600	-123.253
417146700	-148.995
417146800	-122.93
417146900	-145.396
417147000	-121.908
417147100	-140.792
417147200	-124.755
417147300	-139.645
417147400	-125.543
417147500	-147.497
417147600	-121.154
417147700	-152.09
417147800	-122.432
417147900	-158.558
417148000	-122.126
417148100	-139.724
417148200	-126.437
417148300	-142.133
417148400	-123.511
417148500	-139.28
417148600	-122.739
417148700	-138.178
417148800	-125.993
417148900	-143.665
417149000	-125.259
417149100	-144.805
417149200	-122.034
417149300	-147.211
417149400	-124.068
417149500	-142.962
417149600	-120.513
417149700	-150.396
417149800	-124.126
417149900	-153.254
417150000	-120.832
417150100	-150.017
417150200	-124.179
417150300	-143.363
417150400	-125.86
417150500	-148.949
417150600	-125.462
417150700	-154.332
417150800	-122.54
417150900	-149.842
417151000	-123.503
417151100	-156.829
417151200	-122.346
417151300	-139.004
417151400	-122.981
417151500	-134.348
417151600	-122.662
417151700	-142.451
417151800	-124.443
417151900	-158.969
417152000	-125.394
417152100	-144.868
417152200	-123.181
417152300	-140.647
417152400	-121.809
417152500	-141.268
417152600	-122.127
417152700	-152.314
417152800	-124.997
417152900	-148.519
417153000	-124.893
417153100	-142.57
417153200	-125.399
417153300	-147.545
417153400	-123.807
417153500	-162.536
417153600	-125.749
417153700	-148.625
417153800	-122.064
417153900	-144.754
417154000	-122.662
417154100	-147.532
417154200	-120.472
417154300	-149.579
417154400	-125.898
417154500	-150.693
417154600	-125.124
417154700	-145.053
417154800	-122.575
417154900	-147.24
417155000	-123.007
417155100	-143.123
417155200	-124.118
417155300	-149.007
417155400	-124.061
417155500	-152.078
417155600	-123.466
417155700	-135.512
417155800	-122.956
417155900	-145.894
417156000	-123.813
417156100	-141.896
417156200	-122.725
417156300	-143.018
417156400	-123.161
417156500	-154.26
417156600	-124.268
417156700	-151.353
417156800	-121.514
417156900	-145.814
417157000	-124.872
417157100	-145.388
417157200	-123.505
417157300	-149.733
417157400	-122.051
417157500	-139.341
417157600	-121.829
417157700	-140.155
417157800	-124.941
417157900	-141.806
417158000	-124.428
417158100	-143.068
417158200	-123.147
417158300	-139.4
417158400	-121.503
417158500	-145.682
417158600	-123.483
417158700	-147.597
417158800	-124.291
417158900	-145.459
417159000	-123.604
417159100	-149.044
417159200	-122.487
417159300	-147.194
417159400	-122.143
417159500	-147.52
417159600	-124.794
417159700	-140.79
417159800	-124.439
417159900	-140.575
417160000	-123.945
417160100	-143.541
417160200	-124.654
417160300	-141.712
417160400	-122.442
417160500	-150.339
417160600	-121.212
417160700	-142.194
417160800	-123.354
417160900	-148.173
417161000	-122.305
417161100	-139.75
417161200	-121.68
417161300	-148.683
417161400	-122.294
417161500	-146.061
417161600	-123.439
417161700	-144.473
417161800	-123.308
417161900	-154.137
417162000	-122.254
417162100	-140.939
417162200	-122.001
417162300	-137.684
417162400	-124.312
417162500	-148.275
417162600	-122.17
417162700	-152.107
417162800	-122.269
417162900	-140.556
417163000	-124.055
417163100	-151.865
417163200	-122.517
417163300	-141.203
417163400	-121.535
417163500	-141.951
417163600	-124.757
417163700	-141.513
417163800	-124.322
417163900	-143.282
417164000	-124.642
417164100	-139.561
417164200	-124.179
417164300	-144.288
417164400	-122.948
417164500	-151.965
417164600	-122.076
417164700	-149.708
417164800	-123.751
417164900	-143.465
417165000	-124.014
417165100	-143.462
417165200	-122.845
417165300	-145.279
417165400	-125.905
417165500	-138.377
417165600	-120.45
417165700	-138.947
417165800	-122.916
417165900	-144.185
417166000	-122.716
417166100	-154.112
417166200	-121.844
417166300	-144.616
417166400	-120.486
417166500	-145.607
417166600	-124.561
417166700	-139.179
417166800	-122.88
417166900	-146.973
417167000	-120.182
417167100	-140.356
417167200	-123.339
417167300	-142.697
417167400	-124.506
417167500	-146.466
417167600	-121.543
417167700	-142.346
417167800	-124.138
417167900	-142.957
417168000	-122.451
417168100	-135.966
417168200	-124.418
417168300	-149.309
417168400	-124.132
417168500	-137.919
417168600	-125.018
417168700	-136.913
417168800	-122.888
417168900	-137.987
417169000	-125.895
417169100	-148.006
417169200	-125.208
417169300	-155.214
417169400	-122.287
417169500	-149.457
417169600	-121.713
417169700	-148.73
417169800	-122.405
417169900	-139.896
417170000	-123.105
417170100	-151.272
417170200	-123.796
417170300	-146.019
417170400	-124.484
417170500	-139.904
417170600	-123.008
417170700	-142.77
417170800	-129.189
417170900	-144.842
417171000	-124.879
417171100	-146.331
417171200	-121.955
417171300	-142.354
417171400	-124.805
417171500	-148.557
417171600	-123.897
417171700	-148.91
417171800	-124.6
417171900	-151.751
417172000	-124.297
417172100	-144.658
417172200	-122.153
417172300	-149.101
417172400	-123.308
417172500	-140.308
417172600	-125.838
417172700	-137.58
417172800	-124.039
417172900	-141.891
417173000	-125.886
417173100	-146.518
417173200	-122.996
417173300	-143.635
417173400	-124.911
417173500	-152.193
417173600	-121.742
417173700	-141.478
417173800	-121.23
417173900	-139.579
417174000	-121.416
417174100	-150.324
417174200	-122.534
417174300	-144.316
417174400	-122.04
417174500	-144.33
417174600	-120.149
417174700	-152.498
417174800	-122.402
417174900	-150.174
417175000	-124.197
417175100	-144.896
417175200	-124.49
417175300	-146.681
417175400	-122.023
417175500	-136.682
417175600	-123.419
417175700	-151.827
417175800	-125.185
417175900	-155.451
417176000	-124.937
417176100	-145.625
417176200	-123.936
417176300	-142.796
417176400	-124.683
417176500	-144.339
417176600	-121.852
417176700	-136.974
417176800	-124.909
417176900	-145.107
417177000	-124.552
417177100	-152.894
417177200	-123.195
417177300	-140.327
417177400	-121.908
417177500	-146.276
417177600	-122.483
417177700	-140.534
417177800	-121.916
417177900	-150.038
417178000	-124.358
417178100	-141.7
417178200	-122.352
417178300	-150.319
417178400	-120.933
417178500	-147.506
417178600	-123.519
417178700	-152.373
417178800	-123.945
417178900	-150.481
417179000	-124.233
417179100	-148.499
417179200	-124.931
417179300	-147.873
417179400	-122.147
417179500	-142.547
417179600	-121.612
417179700	-149.501
417179800	-121.51
417179900	-139.896
417180000	-124.658
417180100	-147.619
417180200	-123.667
417180300	-139.3
417180400	-122.307
417180500	-136.885
417180600	-123.97
417180700	-140.348
417180800	-123.176
417180900	-145.356
417181000	-122.664
417181100	-150.306
417181200	-124.861
417181300	-148.534
417181400	-123.222
417181500	-139.85
417181600	-124.581
417181700	-142.006
417181800	-124.531
417181900	-145.435
417182000	-123.697
417182100	-139.581
417182200	-126.804
417182300	-157.662
417182400	-124.431
417182500	-142.724
417182600	-122.802
417182700	-140.725
417182800	-123.906
417182900	-143.085
417183000	-121.757
417183100	-150.744
417183200	-123.381
417183300	-141.767
417183400	-124.667
417183500	-149.261
417183600	-123.876
417183700	-138.23
417183800	-122.61
417183900	-143.328
417184000	-125.442
417184100	-143.205
417184200	-122.545
417184300	-143.304
417184400	-123.245
417184500	-138.247
417184600	-121.758
417184700	-145.733
417184800	-124.171
417184900	-138.47
417185000	-122.655
417185100	-141.749
417185200	-122.526
417185300	-149.113
417185400	-123.04
417185500	-139.825
417185600	-122.542
417185700	-141.625
417185800	-123.947
417185900	-154.123
417186000	-122.988
417186100	-142.046
417186200	-122.12
417186300	-154.132
417186400	-122.658
417186500	-141.235
417186600	-123.275
417186700	-136.368
417186800	-122.34
417186900	-143.182
417187000	-125.245
417187100	-142.45
417187200	-124.464
417187300	-139.48
417187400	-120.091
417187500	-142.546
417187600	-122.128
417187700	-151.245
417187800	-122.512
417187900	-138.827
417188000	-125.592
417188100	-139.586
417188200	-123.151
417188300	-143.128
417188400	-124.418
417188500	-142.838
417188600	-121.374
417188700	-143.801
417188800	-123.549
417188900	-147.234
417189000	-123.307
417189100	-148.34
417189200	-126.394
417189300	-144.887
417189400	-122.152
417189500	-142.206
417189600	-125.618
417189700	-144.718
417189800	-124.284
417189900	-142.372
417190000	-122.843
417190100	-145.444
417190200	-124.061
417190300	-143.051
417190400	-124.208
417190500	-153.496
417190600	-124.587
417190700	-149.116
417190800	-123.596
417190900	-140.788
417191000	-123.117
417191100	-144.544
417191200	-123.773
417191300	-148.643
417191400	-120.644
417191500	-144.316
417191600	-120.113
417191700	-141.813
417191800	-122.74
417191900	-143.898
417192000	-124.014
417192100	-155.912
417192200	-123.841
417192300	-151.156
417192400	-124.987
417192500	-138
417192600	-123.597
417192700	-150.053
417192800	-123.418
417192900	-143.544
417193000	-120.566
417193100	-141.697
417193200	-122.588
417193300	-147.946
417193400	-126.188
417193500	-157.626
417193600	-123.791
417193700	-135.349
417193800	-122.537
417193900	-145.011
417194000	-122.769
417194100	-142.899
417194200	-125.746
417194300	-147.002
417194400	-122.72
417194500	-142.223
417194600	-126.082
417194700	-136.604
417194800	-124.94
417194900	-143.425
417195000	-123.745
417195100	-142.378
417195200	-122.768
417195300	-145.418
417195400	-122.238
417195500	-142.702
417195600	-125.872
417195700	-138.779
417195800	-123.14
417195900	-157.993
417196000	-123.853
417196100	-146.059
417196200	-123.059
417196300	-150.804
417196400	-123.268
417196500	-149.485
417196600	-121.36
417196700	-144.776
417196800	-122.143
417196900	-154.87
417197000	-122.748
417197100	-133.943
417197200	-121.572
417197300	-134.313
417197400	-123.05
417197500	-150.615
417197600	-123.77
417197700	-152.825
417197800	-125.249
417197900	-163.045
417198000	-123.189
417198100	-148.905
417198200	-125.164
417198300	-145.609
417198400	-121.983
417198500	-146.234
417198600	-123.369
417198700	-140.247
417198800	-121.523
417198900	-139.276
417199000	-124.961
417199100	-143.955
417199200	-121.288
417199300	-141.604
417199400	-121.502
417199500	-158.624
417199600	-124.65
417199700	-140.435
417199800	-125.552
417199900	-163.389
417200000	-122.855
417200100	-139.071
417200200	-125.825
417200300	-150.156
417200400	-123.396
417200500	-148.318
417200600	-124.812
417200700	-133.928
417200800	-120.568
417200900	-162.604
417201000	-122.216
417201100	-143.129
417201200	-125.982
417201300	-144.689
417201400	-124.181
417201500	-140.193
417201600	-123.832
417201700	-146.524
417201800	-123.078
417201900	-147.843
417202000	-123.239
417202100	-142.924
417202200	-123.08
417202300	-145.192
417202400	-123.625
417202500	-138.644
417202600	-126.937
417202700	-149.955
417202800	-125.894
417202900	-172.925
417203000	-123.162
417203100	-148.794
417203200	-121.316
417203300	-144.22
417203400	-121.808
417203500	-142.714
417203600	-123.218
417203700	-142.629
417203800	-122.414
417203900	-139.605
417204000	-123.806
417204100	-149.488
417204200	-120.65
417204300	-143.833
417204400	-124.447
417204500	-144.577
417204600	-123.691
417204700	-141.027
417204800	-120.966
417204900	-147.466
417205000	-123.487
417205100	-140.669
417205200	-123.472
417205300	-154.733
417205400	-123.021
417205500	-149.513
417205600	-122.503
417205700	-141.13
417205800	-122.776
417205900	-147.643
417206000	-123.698
417206100	-140.783
417206200	-122.561
417206300	-136.099
417206400	-121.645
417206500	-146.288
417206600	-123.914
417206700	-154.355
417206800	-123.924
417206900	-156.698
417207000	-124.131
417207100	-136.976
417207200	-126.384
417207300	-141.988
417207400	-123.349
417207500	-142.046
417207600	-121.609
417207700	-147.753
417207800	-124.829
417207900	-137.944
417208000	-124.472
417208100	-139.336
417208200	-124.202
417208300	-140.201
417208400	-120.637
417208500	-138.931
417208600	-125.886
417208700	-143.818
417208800	-122.289
417208900	-142.349
417209000	-122.247
417209100	-152.444
417209200	-122.851
417209300	-142.894
417209400	-123.797
417209500	-138.778
417209600	-123.907
417209700	-148.166
417209800	-123.395
417209900	-144.272
417210000	-124.274
417210100	-139.137
417210200	-121.46
417210300	-139.441
417210400	-121.264
417210500	-147.381
417210600	-123.596
417210700	-156.508
417210800	-123.502
417210900	-139.122
417211000	-123.52
417211100	-146.147
417211200	-122.915
417211300	-146.268
417211400	-122.805
417211500	-142.969
417211600	-121.324
417211700	-140.491
417211800	-122.344
417211900	-143.515
417212000	-122.354
417212100	-140.368
417212200	-119.915
417212300	-152.617
417212400	-122.171
417212500	-145.22
417212600	-123.55
417212700	-140.355
417212800	-123.342
417212900	-140.669
417213000	-122.084
417213100	-146.036
417213200	-121.69
417213300	-142.881
417213400	-123.443
417213500	-156.431
417213600	-123.925
417213700	-139.301
417213800	-122.254
417213900	-147.527
417214000	-122.149
417214100	-143.284
417214200	-122.674
417214300	-147.788
417214400	-120.489
417214500	-146.532
417214600	-123.175
417214700	-138.961
417214800	-124.609
417214900	-150.254
417215000	-124.038
417215100	-149.504
417215200	-123.988
417215300	-143.71
417215400	-123.048
417215500	-145.552
417215600	-123.006
417215700	-135.572
417215800	-120.734
417215900	-143.907
417216000	-122.979
417216100	-163.875
417216200	-123.146
417216300	-143.146
417216400	-122.283
417216500	-136.589
417216600	-122.325
417216700	-143.363
417216800	-123.881
417216900	-141.526
417217000	-121.927
417217100	-149.304
417217200	-121.507
417217300	-148.504
417217400	-123.958
417217500	-148.722
417217600	-122.854
417217700	-139.443
417217800	-124.101
417217900	-136.865
417218000	-123.155
417218100	-146.963
417218200	-121.874
417218300	-142.219
417218400	-123.309
417218500	-136.952
417218600	-121.804
417218700	-147.943
417218800	-122.539
417218900	-144.828
417219000	-121.981
417219100	-158.276
417219200	-124.347
417219300	-135.9
417219400	-123.093
417219500	-145.606
417219600	-122.754
417219700	-138.032
417219800	-123.333
417219900	-154.659
417220000	-120.46
417220100	-151.378
417220200	-122.583
417220300	-144.935
417220400	-123.498
417220500	-146.957
417220600	-122.803
417220700	-143.167
417220800	-123.796
417220900	-140.986
417221000	-123.026
417221100	-151.839
417221200	-122.616
417221300	-143.531
417221400	-120.899
417221500	-143.121
417221600	-124.432
417221700	-143.334
417221800	-124.99
417221900	-141.686
417222000	-123.622
417222100	-144.063
417222200	-124.189
417222300	-150.698
417222400	-122.858
417222500	-138.751
417222600	-123.658
417222700	-136.717
417222800	-122.141
417222900	-142.519
417223000	-122.858
417223100	-149.273
417223200	-124.015
417223300	-139.259
417223400	-123.908
417223500	-154.032
417223600	-125.421
417223700	-146.15
417223800	-122.683
417223900	-145.992
417224000	-125.426
417224100	-147.795
417224200	-122.596
417224300	-146.86
417224400	-123.511
417224500	-141.251
417224600	-120.944
417224700	-150.755
417224800	-120.942
417224900	-142.522
417225000	-123.929
417225100	-140.449
417225200	-122.32
417225300	-136.1
417225400	-120.683
417225500	-142.557
417225600	-122.078
417225700	-141.85
417225800	-123.722
417225900	-138.955
417226000	-120.283
417226100	-136.262
417226200	-120.872
417226300	-143.964
417226400	-121.73
417226500	-145.118
417226600	-122.941
417226700	-143.367
417226800	-121.705
417226900	-139.257
417227000	-123.972
417227100	-144.844
417227200	-123.064
417227300	-150.876
417227400	-122.826
417227500	-142.704
417227600	-121.138
417227700	-151.59
417227800	-124.71
417227900	-144.725
417228000	-121.038
417228100	-141.34
417228200	-120.924
417228300	-148.162
417228400	-121.738
417228500	-143.872
417228600	-121.805
417228700	-156.916
417228800	-121.664
417228900	-148.78
417229000	-124.929
417229100	-148.301
417229200	-121.327
417229300	-145.917
417229400	-120.049
417229500	-146.968
417229600	-123.381
417229700	-143.209
417229800	-122.469
417229900	-145.919
417230000	-122.585
417230100	-145.481
417230200	-122.656
417230300	-138.465
417230400	-122.811
417230500	-138.221
417230600	-123.501
417230700	-138.482
417230800	-122.495
417230900	-142.629
417231000	-121.807
417231100	-145.036
417231200	-124.847
417231300	-147.689
417231400	-123.457
417231500	-139.647
417231600	-123.365
417231700	-139.843
417231800	-123.695
417231900	-142.767
417232000	-122.662
417232100	-134.736
417232200	-123.215
417232300	-148.378
417232400	-121.359
417232500	-149.11
417232600	-123.173
417232700	-142.389
417232800	-122.443
417232900	-140.353
417233000	-121.163
417233100	-137.487
417233200	-121.629
417233300	-148.465
417233400	-122.241
417233500	-150.874
417233600	-121.579
417233700	-147.795
417233800	-121.585
417233900	-146.123
417234000	-124.58
417234100	-169.587
417234200	-123.847
417234300	-143.367
417234400	-125.324
417234500	-140.252
417234600	-119.964
417234700	-144.46
417234800	-122.186
417234900	-143.446
417235000	-122.123
417235100	-148.631
417235200	-120.286
417235300	-140.444
417235400	-123.755
417235500	-138.319
417235600	-122.168
417235700	-145.539
417235800	-121.746
417235900	-141.35
417236000	-121.763
417236100	-139.627
417236200	-121.099
417236300	-156.159
417236400	-121.292
417236500	-157.995
417236600	-122.816
417236700	-140.849
417236800	-123.888
417236900	-147.511
417237000	-122.387
417237100	-146.603
417237200	-122.558
417237300	-134.285
417237400	-122.31
417237500	-142.186
417237600	-120.876
417237700	-146.383
417237800	-122.881
417237900	-142.043
417238000	-122.667
417238100	-140.483
417238200	-120.299
417238300	-142.526
417238400	-120.449
417238500	-135.963
417238600	-121.346
417238700	-135.581
417238800	-121.289
417238900	-148.636
417239000	-121.25
417239100	-141.099
417239200	-121.595
417239300	-139.187
417239400	-120.864
417239500	-141.898
417239600	-125.331
417239700	-145.251
417239800	-121.196
417239900	-143.329
417240000	-123.905
417240100	-140.4
417240200	-123.592
417240300	-144.067
417240400	-123.579
417240500	-147.979
417240600	-122.259
417240700	-142.467
417240800	-122.075
417240900	-139.795
417241000	-124.14
417241100	-151.133
417241200	-117.697
417241300	-141.143
417241400	-125.361
417241500	-134.714
417241600	-122.162
417241700	-148.243
417241800	-121.984
417241900	-140.318
417242000	-121.293
417242100	-156.428
417242200	-122.995
417242300	-150.61
417242400	-122.332
417242500	-147
417242600	-122.837
417242700	-140.932
417242800	-123.413
417242900	-146.796
417243000	-123.118
417243100	-151.138
417243200	-122.113
417243300	-133.114
417243400	-121.521
417243500	-143.775
417243600	-123.846
417243700	-146.232
417243800	-120.3
417243900	-136.492
417244000	-120.858
417244100	-136.606
417244200	-120.833
417244300	-157.199
417244400	-122.664
417244500	-137.042
417244600	-122.565
417244700	-145.66
417244800	-121.843
417244900	-137.8
417245000	-122.067
417245100	-133.006
417245200	-121.637
417245300	-148.18
417245400	-121.469
417245500	-151.935
417245600	-123.955
417245700	-156.687
417245800	-122.069
417245900	-144.97
417246000	-121.683
417246100	-134.023
417246200	-120.388
417246300	-141.688
417246400	-123.002
417246500	-148.682
417246600	-122.349
417246700	-141.606
417246800	-121.718
417246900	-142.22
417247000	-120.605
417247100	-139.443
417247200	-123.054
417247300	-140.688
417247400	-121.265
417247500	-149.068
417247600	-120.009
417247700	-157.345
417247800	-122.435
417247900	-140.815
417248000	-121.457
417248100	-143.952
417248200	-120.128
417248300	-133.685
417248400	-123.19
417248500	-143.288
417248600	-122.141
417248700	-145.097
417248800	-119.694
417248900	-150.225
417249000	-121.53
417249100	-143.479
417249200	-120.881
417249300	-138.968
417249400	-121.673
417249500	-142.154
417249600	-122.877
417249700	-145.162
417249800	-122.002
[truncated: 18,002 more rows]
