# Supplementary material for: Passive frequency comb generation at radiofrequency for ranging applications
Source: Nat Commun. 2024 Apr 2;15:2844. doi: 10.1038/s41467-024-46940-2 (PMC10987526; doi:10.1038/s41467-024-46940-2)
Supplement: Supplementary file 5 — Source Data [file 41467_2024_46940_MOESM5_ESM.zip › Figure3_Data/836_10MHz_-12_10dBm.xlsx]

## Sheet: Sheet1
frequency (Hz)	power (dBm)
417050000	-124.769
417050100	-154.615
417050200	-123.755
417050300	-149.116
417050400	-122.173
417050500	-147.382
417050600	-124.126
417050700	-148.351
417050800	-124.639
417050900	-139.636
417051000	-121.257
417051100	-147.888
417051200	-125.364
417051300	-145.607
417051400	-124.087
417051500	-152.302
417051600	-124.304
417051700	-142.174
417051800	-128.311
417051900	-152.673
417052000	-123.213
417052100	-143.531
417052200	-124.74
417052300	-152.171
417052400	-127.426
417052500	-150.259
417052600	-124.368
417052700	-150.662
417052800	-123.484
417052900	-141.932
417053000	-123.812
417053100	-134.66
417053200	-125.578
417053300	-137.208
417053400	-122.98
417053500	-153.302
417053600	-122.24
417053700	-143.196
417053800	-126.104
417053900	-140.345
417054000	-125.084
417054100	-142.509
417054200	-123.654
417054300	-152.307
417054400	-125.382
417054500	-141.919
417054600	-123.469
417054700	-154.571
417054800	-124.344
417054900	-141.201
417055000	-123.759
417055100	-140.768
417055200	-123.302
417055300	-163.623
417055400	-125.479
417055500	-160.098
417055600	-123.848
417055700	-145.349
417055800	-122.582
417055900	-143.504
417056000	-126.331
417056100	-149.669
417056200	-125.929
417056300	-139.559
417056400	-124.666
417056500	-143.095
417056600	-127.236
417056700	-142.58
417056800	-123.935
417056900	-144.666
417057000	-124.441
417057100	-146.45
417057200	-125.134
417057300	-150.913
417057400	-126.047
417057500	-145.015
417057600	-120.197
417057700	-148.65
417057800	-123.483
417057900	-147.277
417058000	-124.862
417058100	-149.282
417058200	-121.328
417058300	-145.045
417058400	-125.11
417058500	-138.226
417058600	-122.399
417058700	-147.807
417058800	-124.889
417058900	-149.871
417059000	-123.674
417059100	-141.729
417059200	-123.277
417059300	-141.02
417059400	-124.589
417059500	-142.642
417059600	-124.281
417059700	-140.421
417059800	-122.271
417059900	-144.574
417060000	-122.377
417060100	-144.662
417060200	-124.29
417060300	-145.323
417060400	-124.044
417060500	-167.333
417060600	-125.048
417060700	-142.463
417060800	-124.363
417060900	-142.961
417061000	-127.244
417061100	-141.393
417061200	-123.178
417061300	-167.4
417061400	-123.391
417061500	-140.142
417061600	-126.559
417061700	-152.978
417061800	-123.675
417061900	-144.361
417062000	-121.595
417062100	-150.256
417062200	-126.783
417062300	-140.916
417062400	-120.442
417062500	-139.117
417062600	-122.463
417062700	-138.455
417062800	-125.268
417062900	-144.661
417063000	-124.5
417063100	-144.55
417063200	-123.202
417063300	-138.736
417063400	-124.44
417063500	-146.471
417063600	-125.565
417063700	-155.457
417063800	-125.229
417063900	-142.689
417064000	-125.273
417064100	-148.195
417064200	-122.611
417064300	-148.544
417064400	-123.101
417064500	-149.021
417064600	-123.5
417064700	-146.369
417064800	-123.901
417064900	-158.641
417065000	-122.717
417065100	-145.368
417065200	-125.286
417065300	-145.029
417065400	-125.508
417065500	-147.124
417065600	-125.926
417065700	-145.219
417065800	-125.577
417065900	-149.435
417066000	-124.373
417066100	-150.032
417066200	-123.503
417066300	-144.807
417066400	-124.382
417066500	-137.397
417066600	-123.77
417066700	-148.587
417066800	-121.668
417066900	-154.433
417067000	-123.315
417067100	-146.955
417067200	-122.729
417067300	-148.625
417067400	-122.002
417067500	-149.264
417067600	-124.229
417067700	-142.299
417067800	-125.433
417067900	-139.393
417068000	-124.428
417068100	-140.971
417068200	-125.688
417068300	-148.301
417068400	-124.383
417068500	-155.318
417068600	-122.913
417068700	-144.586
417068800	-124.803
417068900	-152.619
417069000	-124.876
417069100	-146.069
417069200	-123.69
417069300	-155.115
417069400	-123.188
417069500	-153.443
417069600	-124.606
417069700	-148.836
417069800	-123.298
417069900	-150.032
417070000	-123.251
417070100	-140.606
417070200	-124.712
417070300	-138.051
417070400	-124.09
417070500	-146.823
417070600	-124.779
417070700	-147.109
417070800	-126.671
417070900	-145.141
417071000	-123.946
417071100	-146.362
417071200	-126.2
417071300	-156.118
417071400	-125.084
417071500	-146.725
417071600	-124.061
417071700	-142.264
417071800	-124.082
417071900	-153.081
417072000	-122.401
417072100	-156.959
417072200	-121.975
417072300	-165.415
417072400	-126.199
417072500	-147.709
417072600	-123.27
417072700	-137.66
417072800	-125.307
417072900	-141.587
417073000	-123.586
417073100	-158.838
417073200	-126.062
417073300	-152.887
417073400	-124.248
417073500	-135.963
417073600	-122.417
417073700	-143.066
417073800	-123.905
417073900	-155.607
417074000	-122.425
417074100	-140.97
417074200	-123.469
417074300	-139.143
417074400	-125.192
417074500	-149.927
417074600	-124.387
417074700	-140.499
417074800	-123.027
417074900	-139.707
417075000	-122.164
417075100	-144.89
417075200	-124.617
417075300	-145.136
417075400	-123.847
417075500	-146.763
417075600	-122.698
417075700	-138.546
417075800	-125.026
417075900	-145.041
417076000	-125.719
417076100	-143.271
417076200	-123.983
417076300	-140.097
417076400	-122.644
417076500	-141.981
417076600	-122.927
417076700	-144.161
417076800	-125.041
417076900	-148.038
417077000	-122.674
417077100	-138.592
417077200	-123.704
417077300	-144.231
417077400	-123.734
417077500	-151.195
417077600	-124.445
417077700	-138.359
417077800	-123.28
417077900	-158.474
417078000	-123.154
417078100	-157.111
417078200	-123.378
417078300	-153.056
417078400	-124.084
417078500	-160.499
417078600	-125.239
417078700	-140.667
417078800	-123.435
417078900	-142.878
417079000	-121.126
417079100	-148.648
417079200	-124.202
417079300	-145.251
417079400	-124.029
417079500	-145.847
417079600	-121.945
417079700	-155.753
417079800	-123.787
417079900	-144.875
417080000	-122.85
417080100	-150.107
417080200	-127.483
417080300	-144.049
417080400	-123.802
417080500	-145.085
417080600	-124.988
417080700	-159.589
417080800	-123.982
417080900	-152.165
417081000	-123.774
417081100	-139.972
417081200	-121.379
417081300	-139.843
417081400	-121.24
417081500	-143.24
417081600	-123.788
417081700	-146.309
417081800	-124.586
417081900	-144.962
417082000	-122.615
417082100	-148.833
417082200	-121.948
417082300	-143.022
417082400	-123.284
417082500	-146.476
417082600	-121.475
417082700	-144.082
417082800	-126.093
417082900	-146.142
417083000	-123.791
417083100	-145.418
417083200	-126.817
417083300	-141.978
417083400	-121.944
417083500	-143.549
417083600	-125.381
417083700	-147.672
417083800	-124.353
417083900	-145.611
417084000	-122.165
417084100	-164.79
417084200	-124.995
417084300	-135.793
417084400	-125.415
417084500	-150.377
417084600	-123.713
417084700	-149.608
417084800	-123.719
417084900	-152.101
417085000	-124.595
417085100	-144.556
417085200	-123.924
417085300	-143.404
417085400	-122.094
417085500	-151.079
417085600	-120.99
417085700	-143.283
417085800	-121.951
417085900	-133.328
417086000	-123.937
417086100	-140.524
417086200	-122.391
417086300	-137.845
417086400	-124.588
417086500	-141.583
417086600	-125.989
417086700	-142.136
417086800	-125.766
417086900	-145.699
417087000	-123.797
417087100	-150.283
417087200	-126.349
417087300	-139.793
417087400	-122.346
417087500	-141.711
417087600	-122.352
417087700	-152.439
417087800	-124.388
417087900	-154.575
417088000	-124.695
417088100	-145.935
417088200	-124.368
417088300	-141.648
417088400	-122.876
417088500	-148.807
417088600	-122.872
417088700	-139.538
417088800	-125.022
417088900	-144.318
417089000	-122.472
417089100	-132.503
417089200	-119.726
417089300	-142.936
417089400	-123.255
417089500	-154.109
417089600	-124.448
417089700	-149.123
417089800	-123.601
417089900	-143.751
417090000	-126
417090100	-145.366
417090200	-124.811
417090300	-138.992
417090400	-123.945
417090500	-138.757
417090600	-122.08
417090700	-148.587
417090800	-122.12
417090900	-145.413
417091000	-126.39
417091100	-144.822
417091200	-123.668
417091300	-146.805
417091400	-125.92
417091500	-153.116
417091600	-126.423
417091700	-151.01
417091800	-122.47
417091900	-142.237
417092000	-124.94
417092100	-155.396
417092200	-125.548
417092300	-144.529
417092400	-124.958
417092500	-141.887
417092600	-124.049
417092700	-159.545
417092800	-125.022
417092900	-149.485
417093000	-123.122
417093100	-141.865
417093200	-122.8
417093300	-140.366
417093400	-121.664
417093500	-133.618
417093600	-123.724
417093700	-142.187
417093800	-124.182
417093900	-132.819
417094000	-125.625
417094100	-144.863
417094200	-121.183
417094300	-145.64
417094400	-122.267
417094500	-150.578
417094600	-124.926
417094700	-145.078
417094800	-122.442
417094900	-143.3
417095000	-122.6
417095100	-146.911
417095200	-121.91
417095300	-136.831
417095400	-123.249
417095500	-140.786
417095600	-124.041
417095700	-151.769
417095800	-123.746
417095900	-149.55
417096000	-124.544
417096100	-155.955
417096200	-121.979
417096300	-150.486
417096400	-123.98
417096500	-143.333
417096600	-125.966
417096700	-159.052
417096800	-121.959
417096900	-137.788
417097000	-124.638
417097100	-152.894
417097200	-123.757
417097300	-144.735
417097400	-124.899
417097500	-140.02
417097600	-124.694
417097700	-143.293
417097800	-124.502
417097900	-145.711
417098000	-123.5
417098100	-138.967
417098200	-124.555
417098300	-141.935
417098400	-124.234
417098500	-140.911
417098600	-123.239
417098700	-144.247
417098800	-124.478
417098900	-157.598
417099000	-121.874
417099100	-148.646
417099200	-122.402
417099300	-148.36
417099400	-123.777
417099500	-139.356
417099600	-122.694
417099700	-142.385
417099800	-124.278
417099900	-149.894
417100000	-125.853
417100100	-167.811
417100200	-127.119
417100300	-149.199
417100400	-122.193
417100500	-146.321
417100600	-121.925
417100700	-154.797
417100800	-124.129
417100900	-139.032
417101000	-121.569
417101100	-139.218
417101200	-125.469
417101300	-151.896
417101400	-125.59
417101500	-144.311
417101600	-123.847
417101700	-147.547
417101800	-125.112
417101900	-145.422
417102000	-125.269
417102100	-166.181
417102200	-127.192
417102300	-143.457
417102400	-125.507
417102500	-145.888
417102600	-123.185
417102700	-138.715
417102800	-125.203
417102900	-145.079
417103000	-124.162
417103100	-143.638
417103200	-125.697
417103300	-152.389
417103400	-124.536
417103500	-148.936
417103600	-122.071
417103700	-153.93
417103800	-124.873
417103900	-158.857
417104000	-123.846
417104100	-141.359
417104200	-125.52
417104300	-141.538
417104400	-122.2
417104500	-150.311
417104600	-124.883
417104700	-153.234
417104800	-124.021
417104900	-145.185
417105000	-123.434
417105100	-145.253
417105200	-124.201
417105300	-137.981
417105400	-125.2
417105500	-146.869
417105600	-124.096
417105700	-143.815
417105800	-123.225
417105900	-144.082
417106000	-126.293
417106100	-151.616
417106200	-122.089
417106300	-149.06
417106400	-123.589
417106500	-147.59
417106600	-122.716
417106700	-154.476
417106800	-123.556
417106900	-150.989
417107000	-123.6
417107100	-148.632
417107200	-124.299
417107300	-146.083
417107400	-123.864
417107500	-144.458
417107600	-121.694
417107700	-143.296
417107800	-125.859
417107900	-147.458
417108000	-121.918
417108100	-140.928
417108200	-124.555
417108300	-145.574
417108400	-123.557
417108500	-137.964
417108600	-123.445
417108700	-147.259
417108800	-125.559
417108900	-152.135
417109000	-126.995
417109100	-143.604
417109200	-124.968
417109300	-146.489
417109400	-122.746
417109500	-139.486
417109600	-126.101
417109700	-147.745
417109800	-125.07
417109900	-151.123
417110000	-124.423
417110100	-144.057
417110200	-122.673
417110300	-147.765
417110400	-121.376
417110500	-145.416
417110600	-123.854
417110700	-143.688
417110800	-125.926
417110900	-152.943
417111000	-121.579
417111100	-136.735
417111200	-121.444
417111300	-151.874
417111400	-125.943
417111500	-160.122
417111600	-124.301
417111700	-147.039
417111800	-125.141
417111900	-146.983
417112000	-125.937
417112100	-143.527
417112200	-123.122
417112300	-148.631
417112400	-121.502
417112500	-145.418
417112600	-123.501
417112700	-145.756
417112800	-124.205
417112900	-144.937
417113000	-124.563
417113100	-152.344
417113200	-123.85
417113300	-144.352
417113400	-124.815
417113500	-153.973
417113600	-124.793
417113700	-141.086
417113800	-123.858
417113900	-142.781
417114000	-122.564
417114100	-138.965
417114200	-124.066
417114300	-149.447
417114400	-123.491
417114500	-141.29
417114600	-124.017
417114700	-145.788
417114800	-122.999
417114900	-141.715
417115000	-122.687
417115100	-155.389
417115200	-122.705
417115300	-149.791
417115400	-123.542
417115500	-137.588
417115600	-121.216
417115700	-140.54
417115800	-124.897
417115900	-147.005
417116000	-124.999
417116100	-138.425
417116200	-124.86
417116300	-149.178
417116400	-121.837
417116500	-147.51
417116600	-124.289
417116700	-145.224
417116800	-122.935
417116900	-140.444
417117000	-124.569
417117100	-146.675
417117200	-126.058
417117300	-144.124
417117400	-121.609
417117500	-145.742
417117600	-124.323
417117700	-151.343
417117800	-127.533
417117900	-140.946
417118000	-122.007
417118100	-149.28
417118200	-120.887
417118300	-152.583
417118400	-123.679
417118500	-150.636
417118600	-125.314
417118700	-154.178
417118800	-125.426
417118900	-144.925
417119000	-123.253
417119100	-145.258
417119200	-124.938
417119300	-144.165
417119400	-123.42
417119500	-145.622
417119600	-123.075
417119700	-145.039
417119800	-122.832
417119900	-160.488
417120000	-120.44
417120100	-139.605
417120200	-125.654
417120300	-145.495
417120400	-123.416
417120500	-144.159
417120600	-122.253
417120700	-144.155
417120800	-122.985
417120900	-140.778
417121000	-124.629
417121100	-146.547
417121200	-124.048
417121300	-147.39
417121400	-124.008
417121500	-158.127
417121600	-123.792
417121700	-150.812
417121800	-123.183
417121900	-135.698
417122000	-124.052
417122100	-145.709
417122200	-124.858
417122300	-143.754
417122400	-122.362
417122500	-148.184
417122600	-124.879
417122700	-146.871
417122800	-125.406
417122900	-142.218
417123000	-123.688
417123100	-146.419
417123200	-122.146
417123300	-148.278
417123400	-122.189
417123500	-141.969
417123600	-121.539
417123700	-142.664
417123800	-121.348
417123900	-149.076
417124000	-124.682
417124100	-150.117
417124200	-123.623
417124300	-133.396
417124400	-124.065
417124500	-142.867
417124600	-124.753
417124700	-151.532
417124800	-122.866
417124900	-156.503
417125000	-124.108
417125100	-140.095
417125200	-123.073
417125300	-146.226
417125400	-124.267
417125500	-146.98
417125600	-125.682
417125700	-148.537
417125800	-123.364
417125900	-143.6
417126000	-125.365
417126100	-143.396
417126200	-122.064
417126300	-148.603
417126400	-124.75
417126500	-150.596
417126600	-123.597
417126700	-141.369
417126800	-124.184
417126900	-158.687
417127000	-125.396
417127100	-143.166
417127200	-125.65
417127300	-147.847
417127400	-121.859
417127500	-153.964
417127600	-124.706
417127700	-146.93
417127800	-125.616
417127900	-144.657
417128000	-124.72
417128100	-150.015
417128200	-119.57
417128300	-144.313
417128400	-124.834
417128500	-149.959
417128600	-123.961
417128700	-139.272
417128800	-125.367
417128900	-143.479
417129000	-122.025
417129100	-141.707
417129200	-123.262
417129300	-145.314
417129400	-126.4
417129500	-139.611
417129600	-124.537
417129700	-140.368
417129800	-125.858
417129900	-140.984
417130000	-124.332
417130100	-153.567
417130200	-122.477
417130300	-156.33
417130400	-123.658
417130500	-146.463
417130600	-124.16
417130700	-142.526
417130800	-125.334
417130900	-160.236
417131000	-122.769
417131100	-143.967
417131200	-126.342
417131300	-140.598
417131400	-120.753
417131500	-139.118
417131600	-124.7
417131700	-140.695
417131800	-121.379
417131900	-142.048
417132000	-124.375
417132100	-139.709
417132200	-124.076
417132300	-155.232
417132400	-123.071
417132500	-137.596
417132600	-124.689
417132700	-139.687
417132800	-123.654
417132900	-137.409
417133000	-123.078
417133100	-153.133
417133200	-124.708
417133300	-142.659
417133400	-122.284
417133500	-144.991
417133600	-122.85
417133700	-139.154
417133800	-123.549
417133900	-147.776
417134000	-125.721
417134100	-156.047
417134200	-121.794
417134300	-154.911
417134400	-123.606
417134500	-144.363
417134600	-123.843
417134700	-136.274
417134800	-122.317
417134900	-141.355
417135000	-124.616
417135100	-152.191
417135200	-120.048
417135300	-140.776
417135400	-122.631
417135500	-142.118
417135600	-125.383
417135700	-146.867
417135800	-123.962
417135900	-143.174
417136000	-122.252
417136100	-149.363
417136200	-122.012
417136300	-139.577
417136400	-122.832
417136500	-148.426
417136600	-123.502
417136700	-149.214
417136800	-122.87
417136900	-148.538
417137000	-123.827
417137100	-141.077
417137200	-125.809
417137300	-153.895
417137400	-122.079
417137500	-148.137
417137600	-121.705
417137700	-139.979
417137800	-123.577
417137900	-145.162
417138000	-125.567
417138100	-143.689
417138200	-123.344
417138300	-142.611
417138400	-124.98
417138500	-138.289
417138600	-123.628
417138700	-136.974
417138800	-124.118
417138900	-152.889
417139000	-123.761
417139100	-153.164
417139200	-123.966
417139300	-145.924
417139400	-125.093
417139500	-160.472
417139600	-125.837
417139700	-148.898
417139800	-123.217
417139900	-140.406
417140000	-125.23
417140100	-149.491
417140200	-122.176
417140300	-146.971
417140400	-121.218
417140500	-140.944
417140600	-124.472
417140700	-147.329
417140800	-124.611
417140900	-136.759
417141000	-122.168
417141100	-155.286
417141200	-124.431
417141300	-141.827
417141400	-123.738
417141500	-142.492
417141600	-122.681
417141700	-139.031
417141800	-124.498
417141900	-149.521
417142000	-123.184
417142100	-139.638
417142200	-122.624
417142300	-148.168
417142400	-123.866
417142500	-147.857
417142600	-121.714
417142700	-156.961
417142800	-123.773
417142900	-149.573
417143000	-122.549
417143100	-141.014
417143200	-120.59
417143300	-146.858
417143400	-124.857
417143500	-132.324
417143600	-122.477
417143700	-146.45
417143800	-125.061
417143900	-145.206
417144000	-122.54
417144100	-138.295
417144200	-126.448
417144300	-142.516
417144400	-125.006
417144500	-141.022
417144600	-121.39
417144700	-152.155
417144800	-123.977
417144900	-145.853
417145000	-121.885
417145100	-146.642
417145200	-123.019
417145300	-143.485
417145400	-123.531
417145500	-145.14
417145600	-124.405
417145700	-139.835
417145800	-125.741
417145900	-140.275
417146000	-126.804
417146100	-144.149
417146200	-124.627
417146300	-144.291
417146400	-124.243
417146500	-146.991
417146600	-124.024
417146700	-144.489
417146800	-124.19
417146900	-148.807
417147000	-123.843
417147100	-144.045
417147200	-121.512
417147300	-143.369
417147400	-124.617
417147500	-139.893
417147600	-125.815
417147700	-137.204
417147800	-122.165
417147900	-146.487
417148000	-124.612
417148100	-162.995
417148200	-123.34
417148300	-147.019
417148400	-125.204
417148500	-144.648
417148600	-123.272
417148700	-143.2
417148800	-122.387
417148900	-136.036
417149000	-124.419
417149100	-139.666
417149200	-123.236
417149300	-144.916
417149400	-123.119
417149500	-174.853
417149600	-124.243
417149700	-150.011
417149800	-123.756
417149900	-143.326
417150000	-123.422
417150100	-140.394
417150200	-122.394
417150300	-147.076
417150400	-123.893
417150500	-140.142
417150600	-123.973
417150700	-146.321
417150800	-122.566
417150900	-141.201
417151000	-122.991
417151100	-143.165
417151200	-123.698
417151300	-154.732
417151400	-123.812
417151500	-143.939
417151600	-124.62
417151700	-148.606
417151800	-121.269
417151900	-143.21
417152000	-122.178
417152100	-146.492
417152200	-122.68
417152300	-141.102
417152400	-124.846
417152500	-147.668
417152600	-125.939
417152700	-159.668
417152800	-126.978
417152900	-146.56
417153000	-126.289
417153100	-140.748
417153200	-123.171
417153300	-147.767
417153400	-123.989
417153500	-142.693
417153600	-122.179
417153700	-138.338
417153800	-123.63
417153900	-145.416
417154000	-124.78
417154100	-146.015
417154200	-122.98
417154300	-143.671
417154400	-123.627
417154500	-148.627
417154600	-125.136
417154700	-159.044
417154800	-125.136
417154900	-143.57
417155000	-123.474
417155100	-139.031
417155200	-122.876
417155300	-146.6
417155400	-121.518
417155500	-154.4
417155600	-123.218
417155700	-152.711
417155800	-124.019
417155900	-142.765
417156000	-122.443
417156100	-142.072
417156200	-123.712
417156300	-137.094
417156400	-123.747
417156500	-145.505
417156600	-122.028
417156700	-144.434
417156800	-126.473
417156900	-145.542
417157000	-127.292
417157100	-147.594
417157200	-123.698
417157300	-142.399
417157400	-124.448
417157500	-147.713
417157600	-126.246
417157700	-146.977
417157800	-122.47
417157900	-141.931
417158000	-122.236
417158100	-142.74
417158200	-124.74
417158300	-142.096
417158400	-122.396
417158500	-139.344
417158600	-124.704
417158700	-150.538
417158800	-124.273
417158900	-143.585
417159000	-123.797
417159100	-140.816
417159200	-126.624
417159300	-146.475
417159400	-124.398
417159500	-154.755
417159600	-122.088
417159700	-142.017
417159800	-123.865
417159900	-141.147
417160000	-124.447
417160100	-148.701
417160200	-122.919
417160300	-146.827
417160400	-123.837
417160500	-141.34
417160600	-124.114
417160700	-143.382
417160800	-122.978
417160900	-143.898
417161000	-124.145
417161100	-139.56
417161200	-121.89
417161300	-145.207
417161400	-121.401
417161500	-148.138
417161600	-122.992
417161700	-151.554
417161800	-122.773
417161900	-147.939
417162000	-125.669
417162100	-148.374
417162200	-122.454
417162300	-140.58
417162400	-123.221
417162500	-142.133
417162600	-123.445
417162700	-139.955
417162800	-123.437
417162900	-136.896
417163000	-121.632
417163100	-143.01
417163200	-121.268
417163300	-139.488
417163400	-123.05
417163500	-141.415
417163600	-125.297
417163700	-148.212
417163800	-121.541
417163900	-147.244
417164000	-125.509
417164100	-141.995
417164200	-122.239
417164300	-138.516
417164400	-124.438
417164500	-139.374
417164600	-125.676
417164700	-146.804
417164800	-125.477
417164900	-148.473
417165000	-123.104
417165100	-152.524
417165200	-121.99
417165300	-136.583
417165400	-124.348
417165500	-139.876
417165600	-120.606
417165700	-135.835
417165800	-120.76
417165900	-144.768
417166000	-125.104
417166100	-137.671
417166200	-121.164
417166300	-139.447
417166400	-123.282
417166500	-144.822
417166600	-123.807
417166700	-141.432
417166800	-122.035
417166900	-156.415
417167000	-120.498
417167100	-145.888
417167200	-125.169
417167300	-143.512
417167400	-126.892
417167500	-150.396
417167600	-125.711
417167700	-145.05
417167800	-125.982
417167900	-153.274
417168000	-120.277
417168100	-156.202
417168200	-125.961
417168300	-155.326
417168400	-122.504
417168500	-145.407
417168600	-122.495
417168700	-135.09
417168800	-120.392
417168900	-155.91
417169000	-125.984
417169100	-145.657
417169200	-122.249
417169300	-136.472
417169400	-125.542
417169500	-142.186
417169600	-121.178
417169700	-140.787
417169800	-121.39
417169900	-143.403
417170000	-126.172
417170100	-146.722
417170200	-122.838
417170300	-145.579
417170400	-122.518
417170500	-141.864
417170600	-122.803
417170700	-140.163
417170800	-123.881
417170900	-143.955
417171000	-124.342
417171100	-138.071
417171200	-122.559
417171300	-142.397
417171400	-123.736
417171500	-153.718
417171600	-126.521
417171700	-145.612
417171800	-122.719
417171900	-140.65
417172000	-122.367
417172100	-141.492
417172200	-124.876
417172300	-135.295
417172400	-124.035
417172500	-150.521
417172600	-122.004
417172700	-144.625
417172800	-122.962
417172900	-152.845
417173000	-124.813
417173100	-145.117
417173200	-121.161
417173300	-146.337
417173400	-125.063
417173500	-151.835
417173600	-124.426
417173700	-142.916
417173800	-124.406
417173900	-147.149
417174000	-124.798
417174100	-140.377
417174200	-124.775
417174300	-142.904
417174400	-122.524
417174500	-141.97
417174600	-124.391
417174700	-144.364
417174800	-124.77
417174900	-152.465
417175000	-124.913
417175100	-155.932
417175200	-123.157
417175300	-146.086
417175400	-123.609
417175500	-146.622
417175600	-124.892
417175700	-142.103
417175800	-124.097
417175900	-140.384
417176000	-123.144
417176100	-150.278
417176200	-124.205
417176300	-152.694
417176400	-124.183
417176500	-142.937
417176600	-124.195
417176700	-148.4
417176800	-124.719
417176900	-144.513
417177000	-123.217
417177100	-145.631
417177200	-123.175
417177300	-137.522
417177400	-124.074
417177500	-141.046
417177600	-122.986
417177700	-150.574
417177800	-124.397
417177900	-134.833
417178000	-124.234
417178100	-141.832
417178200	-124.775
417178300	-145.242
417178400	-125.099
417178500	-142.81
417178600	-123.446
417178700	-139.644
417178800	-122.808
417178900	-143.43
417179000	-123.123
417179100	-140.77
417179200	-121.333
417179300	-141.918
417179400	-121.882
417179500	-142.875
417179600	-126.616
417179700	-140.899
417179800	-124.855
417179900	-143.556
417180000	-121.213
417180100	-142.25
417180200	-123.886
417180300	-141.443
417180400	-124.394
417180500	-153.249
417180600	-123.507
417180700	-149.094
417180800	-122.887
417180900	-139.504
417181000	-121.044
417181100	-141.682
417181200	-122.207
417181300	-144.369
417181400	-123.458
417181500	-140.94
417181600	-123.772
417181700	-146.723
417181800	-121.602
417181900	-131.645
417182000	-120.5
417182100	-136.946
417182200	-124.536
417182300	-143.715
417182400	-123.952
417182500	-145.784
417182600	-123.963
417182700	-133.995
417182800	-124.55
417182900	-139.475
417183000	-122.336
417183100	-146.293
417183200	-122.981
417183300	-139.048
417183400	-122.981
417183500	-155.055
417183600	-123.5
417183700	-150.675
417183800	-123.009
417183900	-143.115
417184000	-123.423
417184100	-155.932
417184200	-122.875
417184300	-142.034
417184400	-124.533
417184500	-143.185
417184600	-121.571
417184700	-148.116
417184800	-125.032
417184900	-148.369
417185000	-124.374
417185100	-147.08
417185200	-122.633
417185300	-147.771
417185400	-122.897
417185500	-145.383
417185600	-121.127
417185700	-139.583
417185800	-123.01
417185900	-140.669
417186000	-124.178
417186100	-146.26
417186200	-123.776
417186300	-142.991
417186400	-126.13
417186500	-143.694
417186600	-123.287
417186700	-140.457
417186800	-124.875
417186900	-145.2
417187000	-124.056
417187100	-144.189
417187200	-125.073
417187300	-147.342
417187400	-123.489
417187500	-141.767
417187600	-122.347
417187700	-136.669
417187800	-121.823
417187900	-143.067
417188000	-123.24
417188100	-146.531
417188200	-123.463
417188300	-144.928
417188400	-123.078
417188500	-140.144
417188600	-123.693
417188700	-157.794
417188800	-121.009
417188900	-142.567
417189000	-121.665
417189100	-141.504
417189200	-126.963
417189300	-141.651
417189400	-123.467
417189500	-136.061
417189600	-125.062
417189700	-140.146
417189800	-123.46
417189900	-142.629
417190000	-123.549
417190100	-152.089
417190200	-121.951
417190300	-146.659
417190400	-124.371
417190500	-145.744
417190600	-123.533
417190700	-141.737
417190800	-121.677
417190900	-144.153
417191000	-122.719
417191100	-133.306
417191200	-123.218
417191300	-162.562
417191400	-123.1
417191500	-140.77
417191600	-125.093
417191700	-158.282
417191800	-121.833
417191900	-140.65
417192000	-120.436
417192100	-145.345
417192200	-125.62
417192300	-139.215
417192400	-124.151
417192500	-144.244
417192600	-126.772
417192700	-144.668
417192800	-123.092
417192900	-144.073
417193000	-123.869
417193100	-147.037
417193200	-123.011
417193300	-147.661
417193400	-124.702
417193500	-150.774
417193600	-121.19
417193700	-151.464
417193800	-120.487
417193900	-146.935
417194000	-122.321
417194100	-148.709
417194200	-125.075
417194300	-144.269
417194400	-122.345
417194500	-135.853
417194600	-123.552
417194700	-144.5
417194800	-124.297
417194900	-139.361
417195000	-122.28
417195100	-144.469
417195200	-122.078
417195300	-142.474
417195400	-126.084
417195500	-153.239
417195600	-126.241
417195700	-145.72
417195800	-124.918
417195900	-140.074
417196000	-122.405
417196100	-135.836
417196200	-120.815
417196300	-148.061
417196400	-122.992
417196500	-147.428
417196600	-123.101
417196700	-142.772
417196800	-125.497
417196900	-147.122
417197000	-123.581
417197100	-147.006
417197200	-122.07
417197300	-149.897
417197400	-124.249
417197500	-141.953
417197600	-122.852
417197700	-142.645
417197800	-125.374
417197900	-140.495
417198000	-124.244
417198100	-137.834
417198200	-123.793
417198300	-159.179
417198400	-121.955
417198500	-140.484
417198600	-124.404
417198700	-139.42
417198800	-122.794
417198900	-147.485
417199000	-124.598
417199100	-141.525
417199200	-124.722
417199300	-137.456
417199400	-121.684
417199500	-150.979
417199600	-124.236
417199700	-138.325
417199800	-125.32
417199900	-146.489
417200000	-121.705
417200100	-146.748
417200200	-124.272
417200300	-148.525
417200400	-124.091
417200500	-135.133
417200600	-121.114
417200700	-146.574
417200800	-121.117
417200900	-144.417
417201000	-122.616
417201100	-148.793
417201200	-123.45
417201300	-151.901
417201400	-124.618
417201500	-142.039
417201600	-124.084
417201700	-149.786
417201800	-124.54
417201900	-136.527
417202000	-123.995
417202100	-154.898
417202200	-121.941
417202300	-146.246
417202400	-126.782
417202500	-139.844
417202600	-121.741
417202700	-149.435
417202800	-124.781
417202900	-153.011
417203000	-123.405
417203100	-142.675
417203200	-123.907
417203300	-145.424
417203400	-123.068
417203500	-146.711
417203600	-122.709
417203700	-157.435
417203800	-123.659
417203900	-150.235
417204000	-124.156
417204100	-142.05
417204200	-125.837
417204300	-142.793
417204400	-123.445
417204500	-135.897
417204600	-120.486
417204700	-140.995
417204800	-121.35
417204900	-149.47
417205000	-122.368
417205100	-144.692
417205200	-121.722
417205300	-139.809
417205400	-125.812
417205500	-147.43
417205600	-123.662
417205700	-146.346
417205800	-123.691
417205900	-137.645
417206000	-121.91
417206100	-144.493
417206200	-126.519
417206300	-136.544
417206400	-121.713
417206500	-143.157
417206600	-122.975
417206700	-147.723
417206800	-123.978
417206900	-144.401
417207000	-124.932
417207100	-156.364
417207200	-121.742
417207300	-136.733
417207400	-123.026
417207500	-168.297
417207600	-123.44
417207700	-143.625
417207800	-124.905
417207900	-141.553
417208000	-123.35
417208100	-141.421
417208200	-124.618
417208300	-141.449
417208400	-121.911
417208500	-150.688
417208600	-123.477
417208700	-149.71
417208800	-123.406
417208900	-142.636
417209000	-123.011
417209100	-140.479
417209200	-124.777
417209300	-150.783
417209400	-122.557
417209500	-148.12
417209600	-122.429
417209700	-141.391
417209800	-122.443
417209900	-139.658
417210000	-122.696
417210100	-144.07
417210200	-122.3
417210300	-144.474
417210400	-124.138
417210500	-146.775
417210600	-121.907
417210700	-138.846
417210800	-124.365
417210900	-145.066
417211000	-123.734
417211100	-146.452
417211200	-121.677
417211300	-138.875
417211400	-123.294
417211500	-160.686
417211600	-125.586
417211700	-135.058
417211800	-124.366
417211900	-148.881
417212000	-123.863
417212100	-153.213
417212200	-123.035
417212300	-148.836
417212400	-123.124
417212500	-141.222
417212600	-120.35
417212700	-147.663
417212800	-125.867
417212900	-140.494
417213000	-119.226
417213100	-141.169
417213200	-121.43
417213300	-151.074
417213400	-125.893
417213500	-140.598
417213600	-122.79
417213700	-148.248
417213800	-124.378
417213900	-159.494
417214000	-121.765
417214100	-145.355
417214200	-123.223
417214300	-144.316
417214400	-122.79
417214500	-136.607
417214600	-123.104
417214700	-142.143
417214800	-122.866
417214900	-145.422
417215000	-123.762
417215100	-154.972
417215200	-123.639
417215300	-137.868
417215400	-122.203
417215500	-133.138
417215600	-121.555
417215700	-143.502
417215800	-122.96
417215900	-147.195
417216000	-126.256
417216100	-150.44
417216200	-122.504
417216300	-143.585
417216400	-121.928
417216500	-152.443
417216600	-123.748
417216700	-135.926
417216800	-125.708
417216900	-142.074
417217000	-124.578
417217100	-139.844
417217200	-123.397
417217300	-149.817
417217400	-122.999
417217500	-139.676
417217600	-123.398
417217700	-147.772
417217800	-122.398
417217900	-142.368
417218000	-124.419
417218100	-151.303
417218200	-122.883
417218300	-144.86
417218400	-124.583
417218500	-143.959
417218600	-122.153
417218700	-146.678
417218800	-122.12
417218900	-137.141
417219000	-125.9
417219100	-142.473
417219200	-126.505
417219300	-142.075
417219400	-120.676
417219500	-138.317
417219600	-121.881
417219700	-152.922
417219800	-121.882
417219900	-154.67
417220000	-125.471
417220100	-144.227
417220200	-122.632
417220300	-139.039
417220400	-123.767
417220500	-145.85
417220600	-122.234
417220700	-137.896
417220800	-122.209
417220900	-147.858
417221000	-124.697
417221100	-140.629
417221200	-125.504
417221300	-148.389
417221400	-120.697
417221500	-148.489
417221600	-124.727
417221700	-144.964
417221800	-124.733
417221900	-152.823
417222000	-120.171
417222100	-152.236
417222200	-123.349
417222300	-139.935
417222400	-122.715
417222500	-143.607
417222600	-126.663
417222700	-147.047
417222800	-125.728
417222900	-157.668
417223000	-122.61
417223100	-135.724
417223200	-124.439
417223300	-143.773
417223400	-123.095
417223500	-145.186
417223600	-124.918
417223700	-153.484
417223800	-124.774
417223900	-145.741
417224000	-122.073
417224100	-142.73
417224200	-122.005
417224300	-140.684
417224400	-122.56
417224500	-140.26
417224600	-122.175
417224700	-145.592
417224800	-121.679
417224900	-141.955
417225000	-126.432
417225100	-140.777
417225200	-123.036
417225300	-143.972
417225400	-120.021
417225500	-141.813
417225600	-122.529
417225700	-149.694
417225800	-120.877
417225900	-141.625
417226000	-121.672
417226100	-142.629
417226200	-124.668
417226300	-140.817
417226400	-123.042
417226500	-145.182
417226600	-122.617
417226700	-138.427
417226800	-120.425
417226900	-143.417
417227000	-120.455
417227100	-140.801
417227200	-124.315
417227300	-138.282
417227400	-120.614
417227500	-142.047
417227600	-122.487
417227700	-144.589
417227800	-124.01
417227900	-139.539
417228000	-124.335
417228100	-141.397
417228200	-125.964
417228300	-149.182
417228400	-121.621
417228500	-143.796
417228600	-121.97
417228700	-144.233
417228800	-124.795
417228900	-142.345
417229000	-123.205
417229100	-141.044
417229200	-120.943
417229300	-145.227
417229400	-123.564
417229500	-147.706
417229600	-121.909
417229700	-145.553
417229800	-121.798
417229900	-144.619
417230000	-120.573
417230100	-150.366
417230200	-123.266
417230300	-144.38
417230400	-123.007
417230500	-140.284
417230600	-123.092
417230700	-143.786
417230800	-121.768
417230900	-146.515
417231000	-121.799
417231100	-141.693
417231200	-122.248
417231300	-145.761
417231400	-122.342
417231500	-136.181
417231600	-121.045
417231700	-144.763
417231800	-122.578
417231900	-137.729
417232000	-121.748
417232100	-143.286
417232200	-120.397
417232300	-140.035
417232400	-121.436
417232500	-144.211
417232600	-121.151
417232700	-149.531
417232800	-121.344
417232900	-138.101
417233000	-120.205
417233100	-141.483
417233200	-121.074
417233300	-138.131
417233400	-122.386
417233500	-141.408
417233600	-122.386
417233700	-144.069
417233800	-122.817
417233900	-145.778
417234000	-120.536
417234100	-155.139
417234200	-121.379
417234300	-147.123
417234400	-123.599
417234500	-147.374
417234600	-122.806
417234700	-141.006
417234800	-119.62
417234900	-139.432
417235000	-123.625
417235100	-144.959
417235200	-123.477
417235300	-141.926
417235400	-122.005
417235500	-141.192
417235600	-120.013
417235700	-155.568
417235800	-124.087
417235900	-138.982
417236000	-121.723
417236100	-139.027
417236200	-125.046
417236300	-152.984
417236400	-120.087
417236500	-140.413
417236600	-122.789
417236700	-151.459
417236800	-123.557
417236900	-136.471
417237000	-120.405
417237100	-172.693
417237200	-121.878
417237300	-146.553
417237400	-122.947
417237500	-142.618
417237600	-122.868
417237700	-136.51
417237800	-119.7
417237900	-139.275
417238000	-119.735
417238100	-138.145
417238200	-124.649
417238300	-161.5
417238400	-123.253
417238500	-139.365
417238600	-122.827
417238700	-140.619
417238800	-121.992
417238900	-142.169
417239000	-122.873
417239100	-142.418
417239200	-123.736
417239300	-139.486
417239400	-122.769
417239500	-141.14
417239600	-118.542
417239700	-142.924
417239800	-122.388
417239900	-152.901
417240000	-124.039
417240100	-139.045
417240200	-124.499
417240300	-136.261
417240400	-121.04
417240500	-145.605
417240600	-122.743
417240700	-145.914
417240800	-124.169
417240900	-162.211
417241000	-121.71
417241100	-149.885
417241200	-120.316
417241300	-140.051
417241400	-121.797
417241500	-161.832
417241600	-122.738
417241700	-140.008
417241800	-123.181
417241900	-138.279
417242000	-124.414
417242100	-144.884
417242200	-123.211
417242300	-144.945
417242400	-122.238
417242500	-138.216
417242600	-122.892
417242700	-147.649
417242800	-119.78
417242900	-142.079
417243000	-119.781
417243100	-144.069
417243200	-121.185
417243300	-140.126
417243400	-122.841
417243500	-136.418
417243600	-122.845
417243700	-157.257
417243800	-120.654
417243900	-142.234
417244000	-120.127
417244100	-148.149
417244200	-121.836
417244300	-137.818
417244400	-120.84
417244500	-147.567
417244600	-123.656
417244700	-139.455
417244800	-120.946
417244900	-141.596
417245000	-124.756
417245100	-138.759
417245200	-120.827
417245300	-142.066
417245400	-123.207
417245500	-147.239
417245600	-121.594
417245700	-149.341
417245800	-120.827
417245900	-149.767
417246000	-120.075
417246100	-143.749
417246200	-120.721
417246300	-140.899
417246400	-120.604
417246500	-149.514
417246600	-122.505
417246700	-141.405
417246800	-121.925
417246900	-146.658
417247000	-122.177
417247100	-159.189
417247200	-123.977
417247300	-142.76
417247400	-122.413
417247500	-138.361
417247600	-120.714
417247700	-144.566
417247800	-120.723
417247900	-139.862
417248000	-123.68
417248100	-143.059
417248200	-123.829
417248300	-144.298
417248400	-119.048
417248500	-152.183
417248600	-123.506
417248700	-145.36
417248800	-122.102
417248900	-144.49
417249000	-120.126
417249100	-142.439
417249200	-122.116
417249300	-140.343
417249400	-120.213
417249500	-144.598
417249600	-122.345
417249700	-151.719
417249800	-122.004
[truncated: 18,002 more rows]
