# Supplementary material for: Passive frequency comb generation at radiofrequency for ranging applications
Source: Nat Commun. 2024 Apr 2;15:2844. doi: 10.1038/s41467-024-46940-2 (PMC10987526; doi:10.1038/s41467-024-46940-2)
Supplement: Supplementary file 5 — Source Data [file 41467_2024_46940_MOESM5_ESM.zip › Figure3_Data/836_10MHz_-12_20dBm.xlsx]

## Sheet: Sheet1
frequency (Hz)	power (dBm)
417050000	-124.369
417050100	-141.623
417050200	-124.886
417050300	-145.991
417050400	-120.242
417050500	-145.98
417050600	-127.684
417050700	-141.712
417050800	-126.474
417050900	-142.688
417051000	-122.756
417051100	-142.037
417051200	-124.392
417051300	-166.299
417051400	-123.727
417051500	-143.455
417051600	-124.656
417051700	-160.436
417051800	-125.518
417051900	-138.458
417052000	-125.752
417052100	-148.42
417052200	-124.758
417052300	-144.913
417052400	-123.898
417052500	-145.926
417052600	-120.787
417052700	-149.987
417052800	-123.492
417052900	-144.249
417053000	-122.742
417053100	-152.303
417053200	-126.494
417053300	-141.695
417053400	-126.637
417053500	-140.48
417053600	-124.743
417053700	-153.37
417053800	-127.508
417053900	-136.833
417054000	-121.921
417054100	-150.703
417054200	-125.957
417054300	-140.314
417054400	-121.69
417054500	-159.488
417054600	-124.165
417054700	-158.39
417054800	-122.869
417054900	-153.563
417055000	-125.262
417055100	-153.744
417055200	-124.54
417055300	-146.459
417055400	-125.81
417055500	-144.287
417055600	-125.08
417055700	-147.001
417055800	-123.777
417055900	-141.495
417056000	-126.506
417056100	-143.542
417056200	-124.953
417056300	-145.688
417056400	-122.085
417056500	-134.855
417056600	-122.937
417056700	-145.634
417056800	-122.937
417056900	-139.017
417057000	-123.764
417057100	-145.103
417057200	-122.905
417057300	-136.871
417057400	-122.443
417057500	-165.767
417057600	-123.63
417057700	-162.081
417057800	-124.108
417057900	-149.973
417058000	-126.345
417058100	-144.183
417058200	-126.349
417058300	-145.226
417058400	-126.113
417058500	-156.387
417058600	-123.936
417058700	-144.243
417058800	-124.705
417058900	-149.089
417059000	-123.124
417059100	-134.829
417059200	-121.947
417059300	-153.878
417059400	-126.047
417059500	-146.65
417059600	-123.802
417059700	-144.402
417059800	-125.955
417059900	-141.429
417060000	-125.719
417060100	-145.848
417060200	-122.153
417060300	-148.247
417060400	-122.633
417060500	-151.18
417060600	-123.132
417060700	-143.568
417060800	-125.487
417060900	-147.107
417061000	-123.224
417061100	-141.526
417061200	-125.379
417061300	-137.837
417061400	-125.406
417061500	-144.402
417061600	-123.743
417061700	-142.604
417061800	-124.106
417061900	-156.032
417062000	-122.62
417062100	-170.984
417062200	-125.348
417062300	-148.144
417062400	-126.887
417062500	-145.03
417062600	-120.992
417062700	-135.841
417062800	-123.683
417062900	-141.361
417063000	-124.774
417063100	-150.707
417063200	-122.393
417063300	-145.343
417063400	-123.648
417063500	-140.061
417063600	-122.897
417063700	-147.403
417063800	-126.013
417063900	-143.33
417064000	-124.331
417064100	-142.021
417064200	-124.224
417064300	-137.308
417064400	-122.924
417064500	-146.206
417064600	-124.175
417064700	-144.706
417064800	-121.333
417064900	-153.286
417065000	-124.361
417065100	-141.323
417065200	-123.43
417065300	-143.561
417065400	-123.252
417065500	-149.682
417065600	-124.579
417065700	-152.27
417065800	-125.28
417065900	-151.786
417066000	-128.445
417066100	-148.264
417066200	-123.773
417066300	-147.744
417066400	-124.667
417066500	-148.734
417066600	-123.588
417066700	-145.484
417066800	-123.275
417066900	-152.848
417067000	-122.473
417067100	-146.987
417067200	-121.388
417067300	-149.71
417067400	-125.584
417067500	-143.337
417067600	-126.105
417067700	-149.247
417067800	-124.347
417067900	-142.944
417068000	-126.587
417068100	-147.218
417068200	-126.104
417068300	-141.928
417068400	-123.307
417068500	-142.869
417068600	-123.123
417068700	-139.361
417068800	-124.215
417068900	-152.094
417069000	-126.286
417069100	-157.741
417069200	-124.335
417069300	-138.788
417069400	-125.972
417069500	-145.148
417069600	-122.329
417069700	-145.374
417069800	-124.679
417069900	-148.972
417070000	-122.455
417070100	-149.904
417070200	-121.485
417070300	-146.554
417070400	-122.931
417070500	-159.796
417070600	-124.94
417070700	-141.355
417070800	-124.915
417070900	-142.241
417071000	-122.909
417071100	-157.571
417071200	-124.292
417071300	-145.398
417071400	-124.448
417071500	-156.881
417071600	-123.931
417071700	-147.686
417071800	-125.85
417071900	-152.553
417072000	-124.044
417072100	-153.69
417072200	-124.943
417072300	-150.291
417072400	-125.731
417072500	-147.101
417072600	-124.507
417072700	-149.366
417072800	-125.721
417072900	-142.342
417073000	-123.961
417073100	-156.04
417073200	-123.769
417073300	-145.087
417073400	-121.219
417073500	-146.606
417073600	-125.768
417073700	-142.274
417073800	-123.572
417073900	-142.727
417074000	-123.348
417074100	-142.554
417074200	-125.107
417074300	-150.831
417074400	-123.232
417074500	-139.16
417074600	-126.167
417074700	-137.509
417074800	-125.129
417074900	-139.653
417075000	-123.341
417075100	-138.853
417075200	-123.613
417075300	-145.379
417075400	-123.137
417075500	-137.618
417075600	-124.083
417075700	-153.769
417075800	-124.405
417075900	-150.833
417076000	-123.601
417076100	-142.189
417076200	-123.685
417076300	-142.657
417076400	-123.871
417076500	-141.157
417076600	-123.4
417076700	-144.317
417076800	-124.522
417076900	-144.556
417077000	-124.456
417077100	-137.618
417077200	-120.788
417077300	-148.93
417077400	-121.765
417077500	-143.383
417077600	-126.805
417077700	-146.556
417077800	-126.076
417077900	-143.334
417078000	-125.256
417078100	-148.021
417078200	-124.446
417078300	-138.081
417078400	-124.517
417078500	-147.251
417078600	-123.496
417078700	-144.011
417078800	-124.347
417078900	-152.559
417079000	-123.834
417079100	-144.409
417079200	-121.584
417079300	-149.484
417079400	-124.849
417079500	-150.436
417079600	-123.665
417079700	-140.072
417079800	-126.092
417079900	-145.134
417080000	-122.913
417080100	-145.232
417080200	-122.115
417080300	-137.395
417080400	-126.273
417080500	-142.573
417080600	-123.407
417080700	-146.987
417080800	-124.749
417080900	-147.333
417081000	-122.031
417081100	-139.562
417081200	-124.753
417081300	-153.905
417081400	-125.475
417081500	-156.827
417081600	-122.599
417081700	-150.898
417081800	-124.859
417081900	-145.237
417082000	-124.734
417082100	-141.159
417082200	-125.272
417082300	-143.748
417082400	-122.76
417082500	-146.947
417082600	-122.842
417082700	-144.432
417082800	-122.89
417082900	-146.301
417083000	-124.798
417083100	-138.166
417083200	-123.526
417083300	-135.41
417083400	-124.927
417083500	-143.726
417083600	-123.116
417083700	-150.256
417083800	-123.474
417083900	-148.4
417084000	-124.045
417084100	-151.506
417084200	-126.443
417084300	-147.423
417084400	-123.023
417084500	-143.011
417084600	-123.754
417084700	-141.867
417084800	-125.042
417084900	-135.719
417085000	-126.287
417085100	-139.834
417085200	-122.713
417085300	-144.022
417085400	-123.431
417085500	-150.394
417085600	-124.213
417085700	-145.982
417085800	-123.159
417085900	-147.149
417086000	-123.914
417086100	-147.021
417086200	-122.88
417086300	-165.142
417086400	-123.891
417086500	-141.999
417086600	-124.614
417086700	-146.019
417086800	-123.171
417086900	-144.796
417087000	-124.436
417087100	-158.06
417087200	-122.217
417087300	-141.524
417087400	-119.447
417087500	-151.076
417087600	-121.621
417087700	-142.453
417087800	-124.946
417087900	-150.062
417088000	-123.948
417088100	-142.184
417088200	-125.107
417088300	-145.849
417088400	-123.085
417088500	-152.293
417088600	-123.794
417088700	-149.551
417088800	-124.728
417088900	-143.771
417089000	-124.67
417089100	-144.706
417089200	-125.276
417089300	-153.76
417089400	-125.527
417089500	-147.948
417089600	-125.153
417089700	-147.126
417089800	-121.924
417089900	-152.533
417090000	-126.761
417090100	-149.816
417090200	-124.751
417090300	-147.3
417090400	-124.202
417090500	-137.22
417090600	-125.103
417090700	-141.605
417090800	-124.834
417090900	-147.698
417091000	-124.242
417091100	-146.006
417091200	-124.084
417091300	-139.853
417091400	-124.389
417091500	-143.312
417091600	-123.008
417091700	-142.26
417091800	-125.994
417091900	-143.128
417092000	-126.304
417092100	-143.076
417092200	-125.701
417092300	-144.034
417092400	-122.52
417092500	-140.565
417092600	-122.275
417092700	-135.172
417092800	-122.671
417092900	-149.149
417093000	-126.187
417093100	-159.764
417093200	-124.42
417093300	-139.859
417093400	-125.733
417093500	-148.009
417093600	-123.075
417093700	-142.302
417093800	-126.063
417093900	-159.783
417094000	-127.499
417094100	-148.477
417094200	-125.96
417094300	-144.221
417094400	-125.036
417094500	-136.641
417094600	-121.373
417094700	-149.932
417094800	-125.866
417094900	-144.385
417095000	-120.465
417095100	-134.542
417095200	-122.463
417095300	-149.603
417095400	-123.524
417095500	-140.872
417095600	-124.127
417095700	-149.291
417095800	-124.369
417095900	-140.634
417096000	-126.3
417096100	-149.579
417096200	-124.446
417096300	-136.802
417096400	-121.22
417096500	-143.78
417096600	-123.343
417096700	-151.823
417096800	-121.511
417096900	-146.823
417097000	-124.834
417097100	-144.434
417097200	-125.704
417097300	-150.731
417097400	-122.612
417097500	-149.886
417097600	-126.03
417097700	-147.902
417097800	-121.848
417097900	-156.872
417098000	-123.969
417098100	-140.978
417098200	-122.411
417098300	-149.233
417098400	-125.835
417098500	-138.931
417098600	-124.484
417098700	-145.291
417098800	-124.484
417098900	-142.085
417099000	-125.437
417099100	-138.225
417099200	-121.495
417099300	-153.391
417099400	-121.885
417099500	-145.929
417099600	-125.335
417099700	-145.93
417099800	-123.306
417099900	-147.657
417100000	-122.198
417100100	-162.426
417100200	-124.436
417100300	-150.304
417100400	-124.032
417100500	-156.286
417100600	-123.068
417100700	-143.735
417100800	-123.513
417100900	-137.914
417101000	-125.655
417101100	-138.882
417101200	-126.229
417101300	-159.006
417101400	-122.358
417101500	-144.037
417101600	-122.358
417101700	-142.47
417101800	-121.822
417101900	-160.22
417102000	-124.477
417102100	-145.334
417102200	-124.528
417102300	-150.186
417102400	-125.107
417102500	-139.877
417102600	-126.277
417102700	-142.165
417102800	-123.922
417102900	-148.932
417103000	-121.942
417103100	-142.164
417103200	-125.026
417103300	-148.504
417103400	-124.311
417103500	-141.298
417103600	-122.573
417103700	-155.795
417103800	-123.429
417103900	-134.43
417104000	-125.615
417104100	-144.346
417104200	-123.041
417104300	-152.796
417104400	-123.046
417104500	-142.387
417104600	-126.868
417104700	-148.591
417104800	-124.069
417104900	-143.666
417105000	-124.44
417105100	-166.878
417105200	-123.151
417105300	-144.08
417105400	-125.382
417105500	-141.264
417105600	-125.382
417105700	-137.112
417105800	-123.591
417105900	-136.795
417106000	-123.438
417106100	-151.975
417106200	-121.018
417106300	-134.446
417106400	-121.205
417106500	-138.117
417106600	-124.523
417106700	-169.549
417106800	-123.057
417106900	-143.859
417107000	-125.403
417107100	-143.688
417107200	-121.607
417107300	-144.755
417107400	-126.091
417107500	-148.481
417107600	-124.844
417107700	-142.906
417107800	-124.575
417107900	-146.56
417108000	-125.797
417108100	-134.892
417108200	-123.003
417108300	-142.761
417108400	-123.89
417108500	-144.703
417108600	-124.477
417108700	-139.774
417108800	-123.821
417108900	-143.77
417109000	-125.044
417109100	-146.437
417109200	-124.361
417109300	-149.097
417109400	-126.301
417109500	-146.266
417109600	-124.924
417109700	-149.414
417109800	-122.472
417109900	-162.206
417110000	-124.661
417110100	-151.89
417110200	-122.714
417110300	-142.424
417110400	-123.176
417110500	-145.892
417110600	-124.598
417110700	-147.073
417110800	-123.978
417110900	-148.14
417111000	-125.004
417111100	-160.493
417111200	-123.767
417111300	-142.165
417111400	-125.874
417111500	-154.784
417111600	-128.871
417111700	-144.096
417111800	-122.167
417111900	-140.528
417112000	-123.069
417112100	-151.39
417112200	-123.247
417112300	-146.501
417112400	-125.614
417112500	-149.504
417112600	-124.404
417112700	-150.54
417112800	-124.286
417112900	-149.21
417113000	-123.175
417113100	-150.743
417113200	-125.449
417113300	-144.584
417113400	-126.141
417113500	-140.712
417113600	-123.242
417113700	-140.741
417113800	-123.223
417113900	-140.905
417114000	-124.751
417114100	-146.051
417114200	-123.419
417114300	-139.884
417114400	-122.643
417114500	-141.48
417114600	-123.101
417114700	-142.926
417114800	-123.664
417114900	-150.745
417115000	-125.23
417115100	-140.046
417115200	-124.576
417115300	-144.734
417115400	-124.06
417115500	-143.176
417115600	-124.015
417115700	-148.216
417115800	-124.055
417115900	-140.142
417116000	-124.196
417116100	-136.883
417116200	-122.845
417116300	-143.711
417116400	-123.819
417116500	-139.859
417116600	-122.728
417116700	-142.533
417116800	-123.994
417116900	-147.113
417117000	-123.597
417117100	-156.75
417117200	-122.536
417117300	-149.69
417117400	-125.135
417117500	-146.369
417117600	-123.64
417117700	-140.09
417117800	-124.818
417117900	-150.111
417118000	-122.378
417118100	-140.615
417118200	-125.137
417118300	-143.172
417118400	-123.143
417118500	-146.396
417118600	-124.626
417118700	-148.344
417118800	-125.863
417118900	-142.563
417119000	-123.652
417119100	-143.543
417119200	-123.138
417119300	-139.45
417119400	-122.319
417119500	-146.488
417119600	-124.732
417119700	-150.426
417119800	-126.114
417119900	-139.576
417120000	-125.893
417120100	-144.283
417120200	-122.233
417120300	-144.672
417120400	-123.501
417120500	-146.338
417120600	-121.594
417120700	-149.594
417120800	-124.338
417120900	-156.857
417121000	-124.351
417121100	-152.199
417121200	-125.977
417121300	-139.712
417121400	-125.913
417121500	-143.322
417121600	-121.613
417121700	-157.31
417121800	-124.683
417121900	-145.082
417122000	-123.837
417122100	-136.753
417122200	-122.866
417122300	-134.547
417122400	-123.228
417122500	-140.353
417122600	-122.926
417122700	-149.504
417122800	-123.138
417122900	-143.716
417123000	-123.283
417123100	-140.004
417123200	-123.257
417123300	-142.858
417123400	-123.295
417123500	-145.833
417123600	-123.631
417123700	-142.743
417123800	-122.833
417123900	-146.612
417124000	-124.404
417124100	-146.319
417124200	-124.751
417124300	-143.119
417124400	-122.614
417124500	-141.318
417124600	-124.163
417124700	-137.125
417124800	-122.346
417124900	-142.675
417125000	-126.034
417125100	-142.3
417125200	-120.269
417125300	-133.683
417125400	-122.796
417125500	-142.42
417125600	-126.46
417125700	-147.124
417125800	-124.327
417125900	-147.144
417126000	-126.01
417126100	-145.702
417126200	-123.423
417126300	-153.722
417126400	-123.493
417126500	-140.047
417126600	-126.477
417126700	-143.409
417126800	-126.567
417126900	-146.831
417127000	-123.039
417127100	-138.037
417127200	-123.733
417127300	-147.016
417127400	-125.553
417127500	-133.296
417127600	-122.197
417127700	-136.783
417127800	-124.511
417127900	-142.854
417128000	-124.266
417128100	-148.34
417128200	-125.386
417128300	-157.594
417128400	-120.518
417128500	-141.306
417128600	-124.552
417128700	-154.798
417128800	-123.287
417128900	-144.624
417129000	-122.029
417129100	-149.9
417129200	-121.675
417129300	-147.439
417129400	-124.321
417129500	-140.381
417129600	-124.837
417129700	-150.009
417129800	-123.83
417129900	-140.168
417130000	-122.163
417130100	-144.614
417130200	-123.805
417130300	-138.56
417130400	-124.196
417130500	-145.537
417130600	-124.941
417130700	-152.882
417130800	-123.434
417130900	-131.424
417131000	-122.984
417131100	-147.065
417131200	-121.493
417131300	-141.341
417131400	-120.406
417131500	-143.963
417131600	-122.957
417131700	-141.461
417131800	-123.334
417131900	-146.991
417132000	-122.758
417132100	-141.174
417132200	-124.671
417132300	-146.143
417132400	-123.286
417132500	-142.937
417132600	-123.817
417132700	-157.125
417132800	-123.703
417132900	-139.899
417133000	-123.12
417133100	-141.562
417133200	-123.636
417133300	-140.17
417133400	-121.158
417133500	-144.701
417133600	-124.88
417133700	-140.995
417133800	-125.709
417133900	-138.79
417134000	-123.247
417134100	-156.58
417134200	-126.409
417134300	-146.379
417134400	-125.965
417134500	-142.308
417134600	-124.085
417134700	-154.492
417134800	-124.132
417134900	-150.071
417135000	-126.549
417135100	-156.765
417135200	-124.95
417135300	-148.058
417135400	-124.36
417135500	-146.056
417135600	-124.952
417135700	-155.247
417135800	-122.463
417135900	-146.395
417136000	-125.254
417136100	-145.66
417136200	-123.659
417136300	-144.551
417136400	-123.713
417136500	-145.743
417136600	-125.551
417136700	-137.888
417136800	-120.119
417136900	-139.751
417137000	-127.019
417137100	-148.115
417137200	-122.849
417137300	-140.59
417137400	-124.911
417137500	-148.785
417137600	-124.742
417137700	-150.152
417137800	-123.242
417137900	-142.246
417138000	-125.421
417138100	-151.268
417138200	-125.419
417138300	-149.977
417138400	-124.115
417138500	-137.412
417138600	-124.771
417138700	-138.452
417138800	-123.327
417138900	-150.248
417139000	-125.081
417139100	-144.762
417139200	-121.802
417139300	-137.926
417139400	-123.948
417139500	-152.915
417139600	-123.339
417139700	-140.475
417139800	-124.162
417139900	-144.071
417140000	-121.033
417140100	-141.584
417140200	-122.317
417140300	-150.822
417140400	-122.144
417140500	-139.778
417140600	-124.618
417140700	-146.647
417140800	-125.829
417140900	-142.527
417141000	-124.458
417141100	-144.926
417141200	-124.349
417141300	-150.212
417141400	-121.906
417141500	-145.883
417141600	-124.891
417141700	-142.962
417141800	-123.424
417141900	-144.852
417142000	-124.577
417142100	-140.306
417142200	-124.329
417142300	-140.43
417142400	-125.926
417142500	-145.505
417142600	-122.334
417142700	-152.733
417142800	-125.197
417142900	-145.182
417143000	-123.038
417143100	-138.011
417143200	-125.619
417143300	-150.825
417143400	-122.2
417143500	-143.663
417143600	-121.748
417143700	-148.798
417143800	-122.844
417143900	-146.085
417144000	-127.615
417144100	-142.307
417144200	-123.997
417144300	-141.319
417144400	-123.91
417144500	-146.186
417144600	-122.607
417144700	-144.207
417144800	-122.927
417144900	-142.595
417145000	-123.467
417145100	-141.555
417145200	-124.485
417145300	-142.275
417145400	-124.731
417145500	-146.762
417145600	-123.058
417145700	-142.608
417145800	-121.813
417145900	-151.057
417146000	-123.595
417146100	-147.674
417146200	-124.809
417146300	-148.31
417146400	-123.512
417146500	-137.373
417146600	-124.849
417146700	-150.819
417146800	-123.38
417146900	-145.73
417147000	-123.393
417147100	-135.833
417147200	-124.047
417147300	-140.408
417147400	-122.827
417147500	-148.468
417147600	-124.257
417147700	-150.784
417147800	-121.233
417147900	-148.536
417148000	-125.874
417148100	-147.03
417148200	-123.627
417148300	-142.28
417148400	-125.801
417148500	-149.554
417148600	-124.699
417148700	-144.916
417148800	-126.379
417148900	-146.578
417149000	-120.881
417149100	-140.414
417149200	-123.234
417149300	-141.932
417149400	-124.957
417149500	-137.766
417149600	-125.805
417149700	-142.255
417149800	-123.592
417149900	-145.296
417150000	-121.877
417150100	-144.229
417150200	-124.906
417150300	-147.609
417150400	-125.909
417150500	-155.717
417150600	-123.474
417150700	-137.582
417150800	-124.091
417150900	-153.266
417151000	-121.934
417151100	-179.321
417151200	-123.05
417151300	-139.094
417151400	-123.079
417151500	-142.24
417151600	-124.133
417151700	-143.698
417151800	-125.101
417151900	-145.592
417152000	-122.414
417152100	-149.856
417152200	-122.812
417152300	-142.153
417152400	-124.247
417152500	-139.191
417152600	-123.854
417152700	-144.691
417152800	-124.793
417152900	-139.401
417153000	-123.25
417153100	-140.728
417153200	-120.88
417153300	-152.465
417153400	-123.471
417153500	-143.738
417153600	-124.385
417153700	-139.319
417153800	-124.647
417153900	-136.317
417154000	-122.354
417154100	-141.886
417154200	-123.893
417154300	-140.107
417154400	-124.182
417154500	-138.919
417154600	-123.348
417154700	-149.157
417154800	-124.892
417154900	-150.933
417155000	-123.815
417155100	-144.38
417155200	-124.962
417155300	-142.253
417155400	-123.729
417155500	-142.717
417155600	-123.971
417155700	-141.268
417155800	-122.528
417155900	-151.511
417156000	-121.192
417156100	-143.016
417156200	-123.039
417156300	-148.174
417156400	-124.409
417156500	-152.324
417156600	-125.914
417156700	-144.398
417156800	-123.162
417156900	-140.131
417157000	-126.132
417157100	-159.121
417157200	-123.82
417157300	-140.557
417157400	-120.57
417157500	-142.122
417157600	-123.086
417157700	-140.524
417157800	-122.605
417157900	-143.164
417158000	-124.157
417158100	-151.893
417158200	-121.488
417158300	-148.228
417158400	-123.276
417158500	-148.932
417158600	-122.241
417158700	-150.664
417158800	-125.533
417158900	-144.973
417159000	-127.068
417159100	-150.791
417159200	-122.959
417159300	-138.651
417159400	-126.184
417159500	-149.954
417159600	-124.872
417159700	-135.926
417159800	-123.264
417159900	-148.079
417160000	-126.63
417160100	-145.89
417160200	-124.706
417160300	-148.842
417160400	-123.636
417160500	-147.879
417160600	-122.909
417160700	-141.665
417160800	-123.159
417160900	-148.909
417161000	-126.979
417161100	-154.972
417161200	-124.43
417161300	-152.166
417161400	-124.822
417161500	-147.06
417161600	-121.848
417161700	-150.451
417161800	-123.628
417161900	-141.466
417162000	-123.545
417162100	-147.268
417162200	-123.302
417162300	-158.352
417162400	-124.564
417162500	-140.795
417162600	-124.216
417162700	-142.267
417162800	-125.457
417162900	-137.401
417163000	-121.297
417163100	-147.151
417163200	-126.92
417163300	-139.821
417163400	-126.294
417163500	-143.485
417163600	-126.279
417163700	-143.074
417163800	-122.841
417163900	-142.922
417164000	-125.037
417164100	-143.473
417164200	-125.014
417164300	-142.248
417164400	-126.131
417164500	-147.355
417164600	-125.462
417164700	-138.877
417164800	-123.455
417164900	-141.52
417165000	-125.044
417165100	-145.706
417165200	-123.809
417165300	-146.889
417165400	-123.846
417165500	-146.464
417165600	-124.264
417165700	-143.419
417165800	-122.308
417165900	-135.519
417166000	-122.544
417166100	-140.73
417166200	-124.361
417166300	-142.023
417166400	-123.916
417166500	-141.112
417166600	-123.888
417166700	-152.272
417166800	-123.113
417166900	-145.784
417167000	-125.214
417167100	-145.641
417167200	-122.169
417167300	-142.032
417167400	-123.717
417167500	-144.538
417167600	-123.492
417167700	-140.76
417167800	-124.554
417167900	-142.023
417168000	-121.753
417168100	-153.581
417168200	-123.63
417168300	-138.692
417168400	-123.636
417168500	-152.536
417168600	-126.652
417168700	-153.284
417168800	-125.568
417168900	-139.752
417169000	-123.723
417169100	-139.996
417169200	-123.613
417169300	-140.869
417169400	-123.075
417169500	-144.581
417169600	-122.919
417169700	-145.407
417169800	-123.946
417169900	-152.098
417170000	-122.157
417170100	-147.489
417170200	-122.896
417170300	-145.555
417170400	-124.351
417170500	-145.841
417170600	-123.534
417170700	-142.964
417170800	-123.387
417170900	-143.417
417171000	-121.243
417171100	-154.981
417171200	-124.171
417171300	-145.917
417171400	-123.526
417171500	-150.387
417171600	-124.189
417171700	-146.037
417171800	-123.687
417171900	-138.897
417172000	-122.551
417172100	-148.309
417172200	-124.692
417172300	-152.96
417172400	-123.358
417172500	-139.723
417172600	-125.226
417172700	-141.605
417172800	-121.573
417172900	-145.303
417173000	-122.794
417173100	-149.786
417173200	-122.851
417173300	-141.968
417173400	-122.225
417173500	-147.901
417173600	-124.346
417173700	-149.014
417173800	-122.665
417173900	-148.234
417174000	-122.457
417174100	-145.875
417174200	-123.126
417174300	-146.635
417174400	-122.595
417174500	-143.818
417174600	-122.732
417174700	-137.254
417174800	-124.644
417174900	-141.538
417175000	-122.479
417175100	-139.532
417175200	-123.164
417175300	-147.18
417175400	-119.687
417175500	-147.573
417175600	-124.838
417175700	-170.752
417175800	-123.897
417175900	-137.854
417176000	-124.827
417176100	-148.004
417176200	-124.152
417176300	-151.535
417176400	-119.744
417176500	-144.424
417176600	-125.943
417176700	-144.464
417176800	-124.845
417176900	-140.045
417177000	-121.232
417177100	-148.174
417177200	-125.878
417177300	-140.843
417177400	-122.699
417177500	-143.968
417177600	-125.928
417177700	-163.763
417177800	-123.349
417177900	-151.341
417178000	-124.482
417178100	-137.575
417178200	-123.452
417178300	-144.585
417178400	-123.452
417178500	-147.677
417178600	-121.673
417178700	-143.621
417178800	-123.636
417178900	-145.667
417179000	-119.923
417179100	-147.206
417179200	-124.915
417179300	-149.64
417179400	-123.534
417179500	-140.466
417179600	-125.158
417179700	-139.501
417179800	-124.263
417179900	-142.134
417180000	-122.283
417180100	-144.843
417180200	-124.748
417180300	-146.636
417180400	-125.11
417180500	-134.932
417180600	-124.526
417180700	-147.507
417180800	-123.029
417180900	-144.255
417181000	-124.165
417181100	-139.871
417181200	-123.244
417181300	-153.39
417181400	-124.919
417181500	-142.972
417181600	-123.151
417181700	-152.58
417181800	-126.342
417181900	-150.08
417182000	-127.04
417182100	-138.489
417182200	-121.921
417182300	-142.477
417182400	-122.362
417182500	-144.246
417182600	-122.791
417182700	-141.243
417182800	-125.001
417182900	-150.176
417183000	-124.044
417183100	-145.69
417183200	-120.346
417183300	-138.759
417183400	-122.651
417183500	-166.446
417183600	-124.17
417183700	-149.791
417183800	-124.527
417183900	-147.18
417184000	-122.916
417184100	-156.542
417184200	-124.199
417184300	-143.189
417184400	-125.23
417184500	-156.328
417184600	-123.088
417184700	-143.952
417184800	-124.65
417184900	-143.73
417185000	-123.607
417185100	-145.335
417185200	-120.794
417185300	-138.457
417185400	-125.582
417185500	-149.591
417185600	-122.583
417185700	-135.989
417185800	-123.792
417185900	-137.175
417186000	-124.176
417186100	-150.485
417186200	-122.053
417186300	-152.073
417186400	-126.054
417186500	-144.706
417186600	-122.95
417186700	-140.657
417186800	-125.535
417186900	-141.268
417187000	-126.628
417187100	-137.453
417187200	-121.746
417187300	-144.239
417187400	-120.766
417187500	-144.9
417187600	-124.274
417187700	-144.287
417187800	-126.126
417187900	-143.893
417188000	-124.371
417188100	-143.604
417188200	-124.016
417188300	-147.818
417188400	-123.296
417188500	-137.806
417188600	-122.555
417188700	-145.022
417188800	-121.947
417188900	-135.491
417189000	-121.388
417189100	-143.679
417189200	-124.084
417189300	-145.155
417189400	-123.854
417189500	-147.369
417189600	-128.306
417189700	-148.07
417189800	-124.995
417189900	-140.483
417190000	-123.166
417190100	-146.062
417190200	-123.304
417190300	-146.655
417190400	-120.528
417190500	-153.206
417190600	-120.554
417190700	-143.2
417190800	-124.04
417190900	-143.964
417191000	-124.004
417191100	-138.978
417191200	-123.853
417191300	-140.177
417191400	-122.107
417191500	-152.884
417191600	-121.904
417191700	-147.795
417191800	-125.528
417191900	-151.799
417192000	-124.648
417192100	-141.758
417192200	-121.426
417192300	-152.586
417192400	-122.513
417192500	-139.498
417192600	-123.132
417192700	-134.565
417192800	-124.29
417192900	-139.515
417193000	-124.331
417193100	-153.773
417193200	-123.565
417193300	-143.986
417193400	-120.835
417193500	-140.748
417193600	-121.709
417193700	-141.107
417193800	-122.609
417193900	-148.436
417194000	-121.87
417194100	-148.036
417194200	-121.891
417194300	-145.379
417194400	-123.495
417194500	-138.128
417194600	-125.02
417194700	-148.153
417194800	-122.76
417194900	-143.393
417195000	-122.651
417195100	-141.106
417195200	-122.332
417195300	-149.096
417195400	-122.308
417195500	-145.588
417195600	-125.591
417195700	-148.085
417195800	-125.629
417195900	-139.423
417196000	-126.085
417196100	-143.726
417196200	-127.93
417196300	-161.292
417196400	-123.259
417196500	-142.146
417196600	-124.752
417196700	-142.95
417196800	-125.028
417196900	-141.462
417197000	-120.979
417197100	-152.172
417197200	-120.621
417197300	-136.795
417197400	-124.976
417197500	-134.906
417197600	-122.018
417197700	-146.554
417197800	-122.66
417197900	-149.631
417198000	-125.974
417198100	-131.533
417198200	-122.716
417198300	-137.006
417198400	-124.817
417198500	-139.903
417198600	-124.075
417198700	-152.129
417198800	-125.062
417198900	-155.17
417199000	-124.47
417199100	-145.389
417199200	-121.158
417199300	-145.77
417199400	-125.866
417199500	-149.558
417199600	-120.198
417199700	-143.929
417199800	-126.294
417199900	-151.1
417200000	-123.586
417200100	-142.973
417200200	-123.95
417200300	-139.012
417200400	-123.658
417200500	-138.207
417200600	-125.712
417200700	-138.625
417200800	-124.923
417200900	-151.497
417201000	-123.875
417201100	-143.377
417201200	-120.699
417201300	-142.314
417201400	-120.981
417201500	-140.426
417201600	-124.817
417201700	-142.319
417201800	-122.948
417201900	-150.044
417202000	-124.352
417202100	-139.869
417202200	-123.221
417202300	-144.932
417202400	-120.814
417202500	-155.554
417202600	-121.898
417202700	-136.763
417202800	-121.895
417202900	-136.143
417203000	-121.222
417203100	-139.62
417203200	-123.392
417203300	-139.72
417203400	-124.834
417203500	-136.072
417203600	-122.45
417203700	-141.75
417203800	-122.943
417203900	-140.755
417204000	-121.804
417204100	-138.671
417204200	-123.083
417204300	-151.468
417204400	-121.55
417204500	-137.055
417204600	-122.646
417204700	-149.501
417204800	-124.538
417204900	-142.107
417205000	-125.263
417205100	-139.942
417205200	-122.26
417205300	-140.015
417205400	-124.004
417205500	-145.113
417205600	-121.72
417205700	-140.324
417205800	-125.506
417205900	-144.712
417206000	-122.356
417206100	-151.409
417206200	-124.67
417206300	-153.208
417206400	-124.83
417206500	-137.874
417206600	-124.485
417206700	-153.736
417206800	-124.781
417206900	-149.858
417207000	-122.208
417207100	-144.819
417207200	-124.493
417207300	-137.913
417207400	-121.647
417207500	-148.751
417207600	-125.091
417207700	-154.025
417207800	-126.993
417207900	-148.092
417208000	-123.087
417208100	-148.268
417208200	-122.132
417208300	-137.137
417208400	-121.096
417208500	-146.642
417208600	-123.628
417208700	-147.907
417208800	-123.948
417208900	-139.617
417209000	-121.685
417209100	-143.941
417209200	-123.632
417209300	-142.584
417209400	-123.482
417209500	-138.961
417209600	-121.813
417209700	-141.765
417209800	-123.824
417209900	-144.079
417210000	-121.736
417210100	-151.46
417210200	-122.147
417210300	-146.271
417210400	-125.567
417210500	-134.428
417210600	-123.422
417210700	-138.643
417210800	-121.593
417210900	-143.443
417211000	-123.606
417211100	-138.686
417211200	-124.871
417211300	-140.438
417211400	-120.621
417211500	-142.489
417211600	-122.325
417211700	-151.409
417211800	-123.183
417211900	-140.379
417212000	-121.767
417212100	-140.635
417212200	-124.524
417212300	-142.819
417212400	-125.268
417212500	-148.93
417212600	-122.029
417212700	-138.834
417212800	-126.253
417212900	-138.727
417213000	-123.859
417213100	-147.12
417213200	-124.367
417213300	-142.251
417213400	-125.493
417213500	-144.476
417213600	-121.693
417213700	-144.573
417213800	-123.544
417213900	-148.675
417214000	-124.914
417214100	-136.171
417214200	-121.122
417214300	-143.519
417214400	-123.635
417214500	-147.068
417214600	-121.781
417214700	-145.036
417214800	-123.854
417214900	-138.701
417215000	-123.313
417215100	-144.467
417215200	-124.402
417215300	-143.643
417215400	-122.06
417215500	-138.586
417215600	-122.566
417215700	-157.2
417215800	-123.476
417215900	-142.465
417216000	-122.652
417216100	-147.853
417216200	-123.05
417216300	-156.531
417216400	-123.101
417216500	-141.133
417216600	-122.753
417216700	-139.906
417216800	-121.96
417216900	-138.228
417217000	-122.356
417217100	-154.456
417217200	-124.057
417217300	-147.307
417217400	-123.742
417217500	-148.825
417217600	-125.012
417217700	-140.743
417217800	-123.016
417217900	-139.351
417218000	-123.379
417218100	-148.629
417218200	-124.173
417218300	-142.787
417218400	-123.546
417218500	-150.603
417218600	-123.434
417218700	-147.133
417218800	-122.006
417218900	-142.996
417219000	-123.356
417219100	-140.72
417219200	-124.885
417219300	-137.323
417219400	-123.633
417219500	-140.354
417219600	-123.145
417219700	-143.219
417219800	-125.681
417219900	-133.143
417220000	-125.085
417220100	-148.857
417220200	-123.46
417220300	-157.29
417220400	-119.683
417220500	-142.527
417220600	-121.982
417220700	-155.12
417220800	-122.895
417220900	-145.905
417221000	-122.885
417221100	-141.069
417221200	-121.961
417221300	-138.139
417221400	-123.227
417221500	-141.668
417221600	-124.914
417221700	-144.682
417221800	-122.384
417221900	-145.9
417222000	-121.107
417222100	-146.106
417222200	-123.177
417222300	-144.58
417222400	-123.14
417222500	-150.354
417222600	-120.932
417222700	-141.203
417222800	-122.315
417222900	-141.601
417223000	-121.833
417223100	-140.269
417223200	-121.792
417223300	-140.471
417223400	-124.059
417223500	-141.77
417223600	-124.447
417223700	-136.978
417223800	-120.109
417223900	-140.136
417224000	-120.361
417224100	-139.5
417224200	-127.427
417224300	-154.222
417224400	-121.878
417224500	-141.654
417224600	-121.881
417224700	-147.808
417224800	-123.803
417224900	-148.243
417225000	-122.072
417225100	-146.254
417225200	-122.659
417225300	-141.927
417225400	-124.361
417225500	-143.422
417225600	-121.408
417225700	-138.531
417225800	-120.236
417225900	-146.512
417226000	-122.179
417226100	-143.848
417226200	-124.871
417226300	-144.857
417226400	-119.7
417226500	-153.85
417226600	-123.3
417226700	-142.784
417226800	-122.923
417226900	-138.625
417227000	-122.173
417227100	-144.024
417227200	-120.415
417227300	-145.942
417227400	-120.269
417227500	-143.313
417227600	-122.356
417227700	-132.421
417227800	-120.473
417227900	-142.399
417228000	-121.564
417228100	-147.062
417228200	-119.852
417228300	-144.526
417228400	-124.704
417228500	-144.651
417228600	-122.677
417228700	-155.327
417228800	-123.614
417228900	-142.822
417229000	-123.959
417229100	-149.518
417229200	-122.884
417229300	-133.654
417229400	-122.097
417229500	-141.199
417229600	-124.501
417229700	-146.461
417229800	-124.184
417229900	-146.703
417230000	-122.724
417230100	-141.463
417230200	-122.854
417230300	-139.482
417230400	-120.64
417230500	-146.417
417230600	-121.833
417230700	-142.011
417230800	-121.904
417230900	-147.197
417231000	-123.769
417231100	-146.059
417231200	-122.475
417231300	-143.996
417231400	-119.839
417231500	-136.089
417231600	-126.455
417231700	-147.197
417231800	-121.02
417231900	-150.146
417232000	-124.649
417232100	-144.875
417232200	-125.382
417232300	-150.187
417232400	-120.967
417232500	-140.541
417232600	-124.063
417232700	-144.265
417232800	-123.05
417232900	-140.847
417233000	-122.688
417233100	-138.364
417233200	-121.572
417233300	-140.042
417233400	-124.417
417233500	-148.829
417233600	-120.754
417233700	-136.47
417233800	-125.334
417233900	-136.652
417234000	-123.357
417234100	-141.091
417234200	-124.978
417234300	-140.576
417234400	-119.444
417234500	-139.117
417234600	-121.368
417234700	-145.12
417234800	-121.438
417234900	-154.486
417235000	-121.376
417235100	-155.224
417235200	-124.111
417235300	-149.476
417235400	-123.753
417235500	-144.339
417235600	-120.082
417235700	-147.099
417235800	-125.951
417235900	-141.852
417236000	-122.449
417236100	-142.748
417236200	-125.642
417236300	-138.315
417236400	-122.605
417236500	-144.689
417236600	-119.435
417236700	-147.78
417236800	-120.678
417236900	-146.595
417237000	-122.655
417237100	-141.444
417237200	-123.699
417237300	-137.407
417237400	-123.233
417237500	-139.647
417237600	-120.635
417237700	-138.442
417237800	-122.228
417237900	-144.08
417238000	-123.44
417238100	-144.99
417238200	-120.287
417238300	-144.455
417238400	-120.289
417238500	-142.671
417238600	-124.229
417238700	-143.987
417238800	-121.46
417238900	-145.591
417239000	-120.781
417239100	-148.299
417239200	-120.289
417239300	-142.069
417239400	-120.766
417239500	-144.333
417239600	-123.363
417239700	-153.1
417239800	-123.087
417239900	-142.875
417240000	-121.035
417240100	-143.461
417240200	-122.874
417240300	-138.743
417240400	-122.662
417240500	-145.162
417240600	-120.289
417240700	-146.118
417240800	-123.422
417240900	-149.757
417241000	-123.073
417241100	-145.958
417241200	-122.222
417241300	-145.927
417241400	-123.465
417241500	-143.316
417241600	-123.135
417241700	-141.134
417241800	-121.431
417241900	-137.855
417242000	-121.535
417242100	-141.663
417242200	-122.269
417242300	-147.867
417242400	-123.407
417242500	-139.488
417242600	-121.384
417242700	-140.308
417242800	-120.904
417242900	-152.924
417243000	-119.941
417243100	-139.497
417243200	-119.617
417243300	-150.011
417243400	-126.399
417243500	-144.332
417243600	-122.007
417243700	-146.844
417243800	-125.227
417243900	-143.604
417244000	-121.545
417244100	-143.155
417244200	-125.202
417244300	-142.746
417244400	-122.342
417244500	-143.408
417244600	-121.435
417244700	-145.306
417244800	-121.42
417244900	-145.042
417245000	-119.451
417245100	-140.84
417245200	-118.664
417245300	-136.789
417245400	-119.822
417245500	-136.291
417245600	-120.189
417245700	-156.571
417245800	-121.119
417245900	-149.304
417246000	-123.284
417246100	-142.003
417246200	-120.453
417246300	-140.835
417246400	-121.231
417246500	-139.173
417246600	-120.776
417246700	-142.239
417246800	-122.999
417246900	-140.251
417247000	-123.782
417247100	-141.193
417247200	-119.647
417247300	-138.515
417247400	-119.238
417247500	-152.139
417247600	-121.318
417247700	-140.344
417247800	-121.745
417247900	-143.074
417248000	-121.591
417248100	-139.84
417248200	-120.549
417248300	-151.065
417248400	-122.015
417248500	-144.519
417248600	-123.737
417248700	-138.75
417248800	-123.964
417248900	-143.639
417249000	-123.967
417249100	-142.831
417249200	-120.825
417249300	-140.321
417249400	-122.341
417249500	-135.875
417249600	-124.666
417249700	-155.931
417249800	-121.405
[truncated: 18,002 more rows]
