# Supplementary material for: Passive frequency comb generation at radiofrequency for ranging applications
Source: Nat Commun. 2024 Apr 2;15:2844. doi: 10.1038/s41467-024-46940-2 (PMC10987526; doi:10.1038/s41467-024-46940-2)
Supplement: Supplementary file 5 — Source Data [file 41467_2024_46940_MOESM5_ESM.zip › Figure3_Data/836_10MHz_-12_30dBm.xlsx]

## Sheet: Sheet1
frequency (Hz)	power (dBm)
417050000	-123.465
417050100	-149.711
417050200	-123.538
417050300	-140.973
417050400	-121.253
417050500	-146.92
417050600	-121.29
417050700	-146.142
417050800	-125.528
417050900	-149.616
417051000	-122.183
417051100	-134.777
417051200	-121.448
417051300	-134.043
417051400	-121.454
417051500	-143.061
417051600	-123.338
417051700	-143.001
417051800	-124.116
417051900	-140.348
417052000	-126.01
417052100	-146.621
417052200	-126.417
417052300	-138.565
417052400	-124.717
417052500	-150.841
417052600	-122.312
417052700	-138.7
417052800	-124.567
417052900	-148.719
417053000	-123.358
417053100	-153.316
417053200	-124.097
417053300	-135.924
417053400	-123.2
417053500	-136.729
417053600	-124.033
417053700	-145.272
417053800	-123.578
417053900	-139.973
417054000	-126.269
417054100	-149.437
417054200	-124.32
417054300	-141.68
417054400	-122.08
417054500	-139.899
417054600	-122.642
417054700	-141.881
417054800	-126.737
417054900	-151.838
417055000	-121.845
417055100	-142.806
417055200	-124.751
417055300	-156.896
417055400	-125.487
417055500	-150.197
417055600	-124.682
417055700	-145.27
417055800	-123.157
417055900	-156.788
417056000	-122.201
417056100	-137.84
417056200	-125.763
417056300	-154.06
417056400	-121.674
417056500	-149.534
417056600	-122.993
417056700	-146.154
417056800	-129.632
417056900	-147.477
417057000	-123.117
417057100	-144.019
417057200	-124.411
417057300	-158.405
417057400	-124.695
417057500	-140.798
417057600	-124.309
417057700	-144.21
417057800	-125.624
417057900	-146.827
417058000	-123.522
417058100	-136.751
417058200	-122.716
417058300	-150.71
417058400	-127.401
417058500	-151.528
417058600	-122.602
417058700	-141.139
417058800	-124.16
417058900	-140.886
417059000	-125.029
417059100	-144.415
417059200	-123.972
417059300	-143.648
417059400	-127.017
417059500	-144.013
417059600	-125.656
417059700	-147.783
417059800	-123.244
417059900	-152.129
417060000	-123.31
417060100	-140.958
417060200	-124.155
417060300	-143.198
417060400	-126.216
417060500	-150.154
417060600	-127.369
417060700	-138.324
417060800	-125.073
417060900	-142.309
417061000	-123.138
417061100	-146.285
417061200	-124.312
417061300	-149.305
417061400	-126.055
417061500	-151.449
417061600	-123.24
417061700	-144.232
417061800	-121.887
417061900	-147.376
417062000	-123.809
417062100	-141.873
417062200	-123.998
417062300	-140.446
417062400	-123.484
417062500	-140.576
417062600	-123.082
417062700	-140.401
417062800	-121.97
417062900	-147.086
417063000	-121.981
417063100	-139.06
417063200	-123.506
417063300	-142.79
417063400	-124.163
417063500	-145.389
417063600	-121.636
417063700	-156.554
417063800	-123.252
417063900	-153.191
417064000	-123.244
417064100	-142.807
417064200	-123.241
417064300	-148.4
417064400	-123.994
417064500	-147.883
417064600	-120.512
417064700	-147.085
417064800	-125.245
417064900	-141.129
417065000	-124.461
417065100	-152.773
417065200	-124.862
417065300	-143.16
417065400	-126.347
417065500	-147.106
417065600	-123.734
417065700	-159.689
417065800	-127.146
417065900	-145.978
417066000	-124.238
417066100	-149.546
417066200	-126.093
417066300	-155.911
417066400	-125.04
417066500	-145.429
417066600	-125.453
417066700	-144.02
417066800	-121.847
417066900	-141.003
417067000	-124.209
417067100	-142.209
417067200	-127.134
417067300	-142.085
417067400	-124.993
417067500	-144.049
417067600	-123.996
417067700	-134.61
417067800	-121.772
417067900	-148.08
417068000	-125.622
417068100	-140.867
417068200	-124.14
417068300	-145.263
417068400	-123.81
417068500	-138.592
417068600	-124.669
417068700	-149.749
417068800	-124.323
417068900	-146.118
417069000	-122.796
417069100	-152.7
417069200	-127.707
417069300	-143.028
417069400	-124.761
417069500	-143.477
417069600	-126.608
417069700	-150.634
417069800	-120.854
417069900	-141.988
417070000	-121.233
417070100	-147.141
417070200	-122.497
417070300	-145.568
417070400	-122.168
417070500	-142.395
417070600	-122.648
417070700	-140.041
417070800	-123.557
417070900	-153.275
417071000	-127.2
417071100	-156.352
417071200	-124.531
417071300	-151.386
417071400	-121.616
417071500	-162.412
417071600	-122.227
417071700	-143.825
417071800	-122.277
417071900	-148.883
417072000	-121.836
417072100	-143.093
417072200	-124.936
417072300	-145.607
417072400	-124.357
417072500	-148.273
417072600	-124.01
417072700	-149.015
417072800	-125.531
417072900	-140.055
417073000	-124.065
417073100	-143.34
417073200	-122.084
417073300	-158.642
417073400	-124.057
417073500	-140.191
417073600	-122.743
417073700	-147.32
417073800	-122.14
417073900	-137.877
417074000	-122.275
417074100	-149.505
417074200	-126.851
417074300	-138.521
417074400	-123.659
417074500	-143.855
417074600	-121.57
417074700	-145.266
417074800	-124.268
417074900	-145.021
417075000	-121.886
417075100	-144.755
417075200	-124.308
417075300	-148.205
417075400	-125.252
417075500	-138.59
417075600	-124.639
417075700	-145.378
417075800	-123.304
417075900	-141.876
417076000	-123.909
417076100	-148.938
417076200	-123.17
417076300	-147.886
417076400	-123.411
417076500	-144.728
417076600	-125.223
417076700	-153.314
417076800	-123.877
417076900	-136.689
417077000	-123.756
417077100	-146.866
417077200	-128.735
417077300	-143.727
417077400	-126.185
417077500	-139.939
417077600	-125.239
417077700	-134.734
417077800	-122.293
417077900	-142.144
417078000	-122.549
417078100	-141.783
417078200	-123.995
417078300	-143.235
417078400	-123.074
417078500	-164.669
417078600	-121.859
417078700	-155.32
417078800	-126.537
417078900	-143.46
417079000	-125.645
417079100	-141.895
417079200	-125.342
417079300	-144.713
417079400	-123.855
417079500	-134.818
417079600	-122.668
417079700	-142.299
417079800	-123.919
417079900	-144.153
417080000	-123.084
417080100	-145.33
417080200	-123.857
417080300	-141.96
417080400	-123.749
417080500	-142.474
417080600	-124.375
417080700	-138.811
417080800	-123.348
417080900	-134.506
417081000	-124.44
417081100	-148.285
417081200	-122.074
417081300	-142.496
417081400	-124.741
417081500	-144.309
417081600	-123.506
417081700	-148.365
417081800	-121.952
417081900	-152.572
417082000	-124.662
417082100	-147.324
417082200	-122.749
417082300	-145.154
417082400	-123.604
417082500	-158.696
417082600	-124.74
417082700	-146.852
417082800	-123.255
417082900	-145.1
417083000	-124.57
417083100	-159.72
417083200	-124.603
417083300	-143.816
417083400	-124.302
417083500	-158.057
417083600	-124.126
417083700	-145.892
417083800	-122.437
417083900	-144.825
417084000	-121.634
417084100	-139.797
417084200	-124.689
417084300	-157.059
417084400	-124.748
417084500	-148.82
417084600	-126.82
417084700	-137.229
417084800	-121.632
417084900	-149.866
417085000	-124.112
417085100	-139.623
417085200	-123.335
417085300	-148.779
417085400	-123.216
417085500	-142.802
417085600	-124.482
417085700	-141.866
417085800	-123.917
417085900	-142.283
417086000	-126.858
417086100	-142.379
417086200	-125.019
417086300	-138.535
417086400	-124.459
417086500	-141.78
417086600	-125.063
417086700	-148.805
417086800	-126.364
417086900	-146.295
417087000	-123.239
417087100	-141.445
417087200	-124.912
417087300	-143.697
417087400	-122.149
417087500	-142.67
417087600	-122.165
417087700	-138.52
417087800	-125.669
417087900	-151.162
417088000	-126.364
417088100	-145.155
417088200	-124.292
417088300	-138.987
417088400	-124.99
417088500	-147.276
417088600	-125.932
417088700	-147.65
417088800	-121.19
417088900	-142.707
417089000	-125.438
417089100	-139.988
417089200	-122.839
417089300	-136.383
417089400	-122.841
417089500	-149.711
417089600	-121.119
417089700	-144.891
417089800	-124.827
417089900	-140.534
417090000	-124.375
417090100	-150.025
417090200	-124.825
417090300	-138.034
417090400	-125.416
417090500	-153.757
417090600	-123.328
417090700	-147.964
417090800	-122.97
417090900	-137.554
417091000	-124.419
417091100	-141.308
417091200	-124.339
417091300	-141.84
417091400	-124.014
417091500	-150.596
417091600	-124.907
417091700	-147.234
417091800	-124.729
417091900	-154.619
417092000	-124.165
417092100	-141.803
417092200	-125.231
417092300	-145.097
417092400	-123.937
417092500	-144.962
417092600	-124.157
417092700	-151.355
417092800	-123.596
417092900	-153.55
417093000	-123.204
417093100	-153.12
417093200	-125.836
417093300	-145.016
417093400	-121.471
417093500	-145.465
417093600	-121.473
417093700	-148.423
417093800	-122.048
417093900	-155.221
417094000	-125.438
417094100	-149.43
417094200	-122.055
417094300	-149.898
417094400	-122.149
417094500	-147.238
417094600	-122.181
417094700	-142.723
417094800	-123.637
417094900	-145.83
417095000	-125.474
417095100	-154.438
417095200	-124.85
417095300	-140.483
417095400	-124.084
417095500	-140.816
417095600	-125.515
417095700	-136.471
417095800	-123.08
417095900	-143.321
417096000	-124.607
417096100	-142.832
417096200	-123.266
417096300	-145.851
417096400	-123.265
417096500	-164.247
417096600	-123.347
417096700	-159.072
417096800	-122.325
417096900	-141.072
417097000	-123.332
417097100	-145.515
417097200	-123.018
417097300	-157.273
417097400	-124.118
417097500	-142.372
417097600	-123.633
417097700	-149.588
417097800	-125.69
417097900	-138.35
417098000	-124.396
417098100	-145.938
417098200	-122.579
417098300	-138.345
417098400	-124.891
417098500	-149.138
417098600	-123.222
417098700	-139.731
417098800	-124.894
417098900	-141.04
417099000	-124.249
417099100	-151.776
417099200	-122.91
417099300	-149.865
417099400	-123.32
417099500	-149.32
417099600	-124.341
417099700	-145.695
417099800	-124.999
417099900	-154.111
417100000	-125.023
417100100	-148.113
417100200	-122.751
417100300	-141.101
417100400	-122.923
417100500	-140.605
417100600	-124.58
417100700	-154.345
417100800	-125.506
417100900	-153.944
417101000	-123.517
417101100	-142.013
417101200	-122.924
417101300	-142.69
417101400	-124.165
417101500	-150.346
417101600	-122.495
417101700	-143.208
417101800	-123.977
417101900	-148.671
417102000	-123.128
417102100	-146.551
417102200	-122.52
417102300	-140.234
417102400	-122.581
417102500	-139.842
417102600	-124.701
417102700	-141.468
417102800	-121.506
417102900	-146.127
417103000	-121.543
417103100	-148.351
417103200	-123.788
417103300	-144.142
417103400	-124.947
417103500	-146.544
417103600	-125.243
417103700	-144.026
417103800	-123.336
417103900	-146.622
417104000	-121.792
417104100	-142.553
417104200	-125.639
417104300	-140.023
417104400	-121.731
417104500	-145.602
417104600	-124.634
417104700	-140.353
417104800	-125.493
417104900	-145.305
417105000	-125.99
417105100	-143.666
417105200	-124.088
417105300	-156.011
417105400	-122.508
417105500	-146.935
417105600	-122.921
417105700	-138.174
417105800	-121.867
417105900	-145.349
417106000	-127.278
417106100	-138.802
417106200	-127.636
417106300	-143.417
417106400	-121.566
417106500	-152.526
417106600	-125.237
417106700	-140.664
417106800	-124.417
417106900	-143.937
417107000	-124.859
417107100	-144.121
417107200	-124.521
417107300	-153.127
417107400	-122.92
417107500	-147.906
417107600	-124.12
417107700	-149.737
417107800	-124.198
417107900	-145.554
417108000	-122.448
417108100	-152.379
417108200	-124.961
417108300	-137.401
417108400	-125.162
417108500	-148.39
417108600	-125.948
417108700	-142.884
417108800	-120.523
417108900	-146.426
417109000	-122.497
417109100	-134.542
417109200	-124.634
417109300	-144.435
417109400	-123.88
417109500	-138.625
417109600	-124.046
417109700	-148.536
417109800	-124.758
417109900	-143.035
417110000	-126.684
417110100	-151.391
417110200	-124.849
417110300	-138.072
417110400	-120.051
417110500	-140.18
417110600	-120.054
417110700	-137.642
417110800	-123.563
417110900	-143.176
417111000	-122.927
417111100	-148.562
417111200	-123.979
417111300	-136.758
417111400	-122.468
417111500	-140.284
417111600	-125.061
417111700	-140.999
417111800	-126.312
417111900	-141.594
417112000	-123.115
417112100	-143.191
417112200	-124.137
417112300	-146.149
417112400	-126.533
417112500	-149.023
417112600	-121.841
417112700	-139.388
417112800	-125.563
417112900	-146.389
417113000	-125.789
417113100	-159.517
417113200	-124.755
417113300	-143.876
417113400	-124.105
417113500	-144.179
417113600	-125.87
417113700	-145.765
417113800	-122.454
417113900	-152.158
417114000	-125.479
417114100	-145.339
417114200	-124.969
417114300	-147.656
417114400	-123.256
417114500	-143.885
417114600	-121.349
417114700	-160.195
417114800	-122.696
417114900	-168.652
417115000	-122.697
417115100	-151.236
417115200	-125.464
417115300	-150.621
417115400	-121.714
417115500	-140.885
417115600	-124.479
417115700	-141.568
417115800	-124.991
417115900	-140.133
417116000	-126.211
417116100	-144.993
417116200	-127.107
417116300	-139.268
417116400	-126.303
417116500	-135.868
417116600	-123.36
417116700	-147.921
417116800	-122.377
417116900	-143.682
417117000	-122.769
417117100	-144.222
417117200	-124.457
417117300	-147.805
417117400	-123.946
417117500	-152.612
417117600	-123.455
417117700	-138.174
417117800	-122.527
417117900	-144.08
417118000	-125.248
417118100	-153.514
417118200	-126.755
417118300	-156.065
417118400	-123.863
417118500	-146.784
417118600	-126.44
417118700	-145.796
417118800	-122.147
417118900	-145.934
417119000	-125.175
417119100	-152.964
417119200	-124.528
417119300	-139.077
417119400	-124.052
417119500	-141.67
417119600	-122.595
417119700	-148.266
417119800	-123.427
417119900	-142.467
417120000	-124.192
417120100	-137.771
417120200	-123.554
417120300	-139.89
417120400	-121.925
417120500	-145.836
417120600	-121.476
417120700	-138.552
417120800	-120.282
417120900	-149.709
417121000	-124.541
417121100	-152.238
417121200	-124.584
417121300	-144.615
417121400	-122.963
417121500	-147.745
417121600	-123.779
417121700	-147.681
417121800	-120.734
417121900	-148.157
417122000	-124.102
417122100	-144.355
417122200	-125.762
417122300	-144.231
417122400	-123.769
417122500	-142.41
417122600	-125.752
417122700	-146.447
417122800	-126.14
417122900	-136.533
417123000	-124.496
417123100	-148.058
417123200	-123.986
417123300	-154.173
417123400	-121.18
417123500	-141.076
417123600	-126.072
417123700	-142.574
417123800	-124.284
417123900	-144.345
417124000	-125.251
417124100	-152.005
417124200	-124.401
417124300	-137.394
417124400	-123.343
417124500	-144.775
417124600	-123.563
417124700	-149.411
417124800	-125.345
417124900	-147.532
417125000	-123.866
417125100	-147.086
417125200	-125.268
417125300	-148.082
417125400	-124.93
417125500	-144.281
417125600	-124.247
417125700	-145.593
417125800	-121.525
417125900	-141.568
417126000	-125.643
417126100	-137.268
417126200	-120.466
417126300	-156.552
417126400	-122.773
417126500	-139.523
417126600	-124.812
417126700	-148.388
417126800	-123.378
417126900	-145.61
417127000	-125.605
417127100	-150.159
417127200	-123.872
417127300	-143.343
417127400	-121.922
417127500	-139.118
417127600	-122.046
417127700	-143.545
417127800	-121.373
417127900	-144.614
417128000	-123.829
417128100	-143.524
417128200	-124.829
417128300	-135.239
417128400	-125.186
417128500	-140.245
417128600	-123.851
417128700	-150.846
417128800	-122.349
417128900	-148.077
417129000	-124.337
417129100	-158.989
417129200	-123.946
417129300	-156.202
417129400	-125.75
417129500	-149.498
417129600	-123.723
417129700	-154.212
417129800	-122.746
417129900	-154.286
417130000	-123.316
417130100	-154.267
417130200	-125.522
417130300	-158.465
417130400	-124.532
417130500	-152.523
417130600	-125.178
417130700	-135.801
417130800	-122.602
417130900	-142.17
417131000	-124.93
417131100	-143.066
417131200	-123.455
417131300	-142.288
417131400	-122.659
417131500	-144.567
417131600	-122.864
417131700	-133.555
417131800	-123.416
417131900	-148.383
417132000	-123.437
417132100	-141.563
417132200	-123.867
417132300	-143.744
417132400	-123.78
417132500	-145.999
417132600	-124.106
417132700	-146.619
417132800	-125.313
417132900	-157.61
417133000	-125.082
417133100	-149.457
417133200	-120.562
417133300	-157.797
417133400	-123.395
417133500	-144.821
417133600	-121.222
417133700	-143.692
417133800	-121.584
417133900	-145.073
417134000	-124.096
417134100	-150.19
417134200	-125.362
417134300	-156.056
417134400	-125.767
417134500	-146.067
417134600	-125.659
417134700	-149.462
417134800	-124.008
417134900	-148.615
417135000	-123.617
417135100	-141.992
417135200	-124.234
417135300	-145.83
417135400	-125.031
417135500	-158.792
417135600	-124.308
417135700	-141.972
417135800	-122.313
417135900	-144.589
417136000	-122.316
417136100	-137.965
417136200	-121.549
417136300	-140.16
417136400	-122.889
417136500	-152.949
417136600	-124.41
417136700	-136.009
417136800	-124.725
417136900	-149.253
417137000	-122.837
417137100	-147.972
417137200	-121.619
417137300	-154.052
417137400	-125.63
417137500	-142.617
417137600	-124.804
417137700	-137.944
417137800	-122.446
417137900	-159.795
417138000	-122.937
417138100	-152.623
417138200	-122.948
417138300	-139.891
417138400	-124.859
417138500	-153.296
417138600	-122.682
417138700	-144.535
417138800	-125.279
417138900	-138.67
417139000	-122.798
417139100	-145.969
417139200	-123.998
417139300	-143.24
417139400	-125.47
417139500	-141.3
417139600	-122.413
417139700	-150.197
417139800	-123.043
417139900	-152.957
417140000	-124.61
417140100	-142.019
417140200	-123.825
417140300	-143.358
417140400	-123.15
417140500	-140.498
417140600	-123.819
417140700	-138.126
417140800	-123.786
417140900	-139.462
417141000	-121.364
417141100	-151.396
417141200	-123.743
417141300	-155.188
417141400	-122.658
417141500	-143.478
417141600	-121.74
417141700	-138.539
417141800	-122.546
417141900	-138.982
417142000	-123.629
417142100	-145.498
417142200	-125.107
417142300	-150.425
417142400	-125.95
417142500	-148.096
417142600	-124.445
417142700	-149.75
417142800	-125.187
417142900	-141.386
417143000	-125.199
417143100	-143.199
417143200	-126.351
417143300	-144.668
417143400	-120.968
417143500	-144.155
417143600	-122.592
417143700	-140.767
417143800	-120.688
417143900	-139.341
417144000	-122.439
417144100	-174.066
417144200	-123.84
417144300	-146.225
417144400	-124.538
417144500	-150.546
417144600	-121.692
417144700	-151.105
417144800	-122.609
417144900	-141.144
417145000	-123.604
417145100	-139.317
417145200	-124.762
417145300	-141.281
417145400	-122.236
417145500	-139.252
417145600	-123.803
417145700	-143.764
417145800	-121.148
417145900	-152.823
417146000	-122.231
417146100	-141.378
417146200	-125.105
417146300	-138.019
417146400	-125.411
417146500	-146.089
417146600	-123.928
417146700	-145.274
417146800	-124.957
417146900	-145.471
417147000	-123.873
417147100	-138.575
417147200	-120.299
417147300	-132.755
417147400	-123.761
417147500	-140.878
417147600	-124.236
417147700	-142.46
417147800	-122.699
417147900	-146.397
417148000	-122.938
417148100	-141.806
417148200	-123.112
417148300	-138.904
417148400	-122.106
417148500	-138.655
417148600	-122.049
417148700	-149.925
417148800	-124.121
417148900	-152.74
417149000	-123.389
417149100	-143.516
417149200	-124.887
417149300	-142.068
417149400	-122.62
417149500	-150.32
417149600	-125.249
417149700	-148.104
417149800	-126.587
417149900	-151.3
417150000	-123.509
417150100	-140.362
417150200	-123.083
417150300	-140.564
417150400	-124.333
417150500	-138.294
417150600	-127.066
417150700	-154.317
417150800	-125.836
417150900	-142.888
417151000	-123.613
417151100	-140.321
417151200	-123.401
417151300	-147.141
417151400	-124.11
417151500	-149.986
417151600	-126.712
417151700	-148.837
417151800	-124.876
417151900	-138.632
417152000	-123.598
417152100	-142.898
417152200	-123.311
417152300	-136.66
417152400	-124.735
417152500	-138.923
417152600	-122.541
417152700	-137.155
417152800	-124.797
417152900	-144.095
417153000	-126.616
417153100	-147.092
417153200	-123.896
417153300	-153.133
417153400	-124.444
417153500	-141.31
417153600	-122.78
417153700	-147.122
417153800	-125.143
417153900	-152.711
417154000	-123.911
417154100	-148.261
417154200	-121.582
417154300	-148.822
417154400	-124.925
417154500	-146.887
417154600	-122.594
417154700	-152.128
417154800	-124.011
417154900	-145.358
417155000	-122.157
417155100	-148.174
417155200	-124.22
417155300	-140.818
417155400	-121.473
417155500	-147.167
417155600	-124.213
417155700	-141.447
417155800	-122.345
417155900	-145.551
417156000	-125.178
417156100	-136.14
417156200	-124.514
417156300	-148.451
417156400	-123.561
417156500	-155.491
417156600	-124.656
417156700	-152.825
417156800	-126.033
417156900	-143.766
417157000	-123.777
417157100	-143.263
417157200	-122.193
417157300	-137.602
417157400	-124.167
417157500	-144.79
417157600	-121.505
417157700	-138.559
417157800	-122.407
417157900	-143.997
417158000	-122.103
417158100	-152.633
417158200	-123.384
417158300	-137.553
417158400	-124.292
417158500	-143.276
417158600	-124.359
417158700	-130.658
417158800	-121.86
417158900	-151.251
417159000	-124.695
417159100	-142.65
417159200	-124.695
417159300	-140.895
417159400	-123.072
417159500	-142.848
417159600	-126.806
417159700	-143.465
417159800	-124.103
417159900	-141.045
417160000	-122.521
417160100	-150.646
417160200	-122.144
417160300	-150.771
417160400	-121.732
417160500	-153.596
417160600	-126.663
417160700	-145.218
417160800	-123.457
417160900	-147.235
417161000	-120.945
417161100	-138.266
417161200	-122.676
417161300	-153.434
417161400	-122.453
417161500	-143.189
417161600	-122.034
417161700	-159.987
417161800	-124.512
417161900	-140.89
417162000	-124.528
417162100	-148.399
417162200	-123.866
417162300	-145.586
417162400	-125.481
417162500	-138.808
417162600	-124.506
417162700	-149.121
417162800	-124.671
417162900	-142.168
417163000	-123.627
417163100	-144.825
417163200	-125.151
417163300	-148.783
417163400	-123.836
417163500	-151.419
417163600	-125.977
417163700	-149.138
417163800	-122.835
417163900	-140.485
417164000	-123.799
417164100	-140.201
417164200	-123.88
417164300	-142.726
417164400	-122.779
417164500	-147.364
417164600	-121.067
417164700	-144.743
417164800	-124.184
417164900	-150.151
417165000	-122.048
417165100	-143.622
417165200	-124.765
417165300	-138.596
417165400	-124.792
417165500	-139.925
417165600	-122.876
417165700	-144.683
417165800	-124.537
417165900	-148.713
417166000	-124.872
417166100	-142.296
417166200	-123.024
417166300	-151.022
417166400	-122.107
417166500	-147.771
417166600	-123.03
417166700	-145.336
417166800	-121.306
417166900	-137.289
417167000	-124.84
417167100	-138.33
417167200	-125.029
417167300	-150.61
417167400	-124.967
417167500	-138.411
417167600	-121.712
417167700	-150.531
417167800	-124.985
417167900	-145.023
417168000	-123.297
417168100	-139.864
417168200	-124.267
417168300	-139.511
417168400	-124.326
417168500	-153.433
417168600	-123.652
417168700	-140.266
417168800	-120.231
417168900	-139.277
417169000	-125.254
417169100	-149.528
417169200	-123.107
417169300	-143.819
417169400	-120.508
417169500	-137.548
417169600	-124.317
417169700	-149.464
417169800	-124.457
417169900	-135.742
417170000	-122.749
417170100	-142.648
417170200	-122.249
417170300	-145.151
417170400	-123.128
417170500	-143.505
417170600	-122.007
417170700	-140.482
417170800	-121.801
417170900	-161.308
417171000	-123.306
417171100	-144.325
417171200	-123.269
417171300	-141.174
417171400	-121.279
417171500	-139.15
417171600	-121.294
417171700	-161.088
417171800	-123.83
417171900	-134.113
417172000	-124.499
417172100	-140.784
417172200	-124.155
417172300	-138.863
417172400	-121.943
417172500	-136.73
417172600	-123.299
417172700	-147.277
417172800	-123.43
417172900	-151.375
417173000	-122.018
417173100	-142.426
417173200	-122.321
417173300	-146.169
417173400	-121.971
417173500	-148.647
417173600	-125.396
417173700	-147.706
417173800	-122.199
417173900	-139.486
417174000	-123.775
417174100	-148.752
417174200	-124.441
417174300	-161.307
417174400	-122.564
417174500	-149.421
417174600	-122.581
417174700	-146.409
417174800	-122.676
417174900	-146.55
417175000	-125.644
417175100	-152.412
417175200	-127.642
417175300	-141.828
417175400	-122.473
417175500	-144.412
417175600	-122.751
417175700	-142.936
417175800	-126.057
417175900	-143.67
417176000	-124.538
417176100	-145.518
417176200	-124.14
417176300	-151.996
417176400	-122.383
417176500	-151.203
417176600	-123.52
417176700	-142.049
417176800	-121.635
417176900	-150.448
417177000	-123.033
417177100	-140.623
417177200	-121.538
417177300	-146.79
417177400	-125.261
417177500	-150.379
417177600	-121.074
417177700	-145.653
417177800	-125.516
417177900	-151.4
417178000	-124.308
417178100	-145.701
417178200	-125.607
417178300	-141.339
417178400	-124.991
417178500	-134.047
417178600	-119.073
417178700	-138.222
417178800	-123.329
417178900	-142.448
417179000	-125.786
417179100	-138.449
417179200	-126.58
417179300	-150.834
417179400	-124.609
417179500	-143.35
417179600	-122.875
417179700	-149.424
417179800	-125.016
417179900	-147.364
417180000	-123.164
417180100	-148.678
417180200	-124.188
417180300	-148.758
417180400	-124.494
417180500	-144.187
417180600	-121.841
417180700	-152.322
417180800	-123.902
417180900	-151.536
417181000	-124.313
417181100	-143.696
417181200	-124.371
417181300	-155.101
417181400	-123.191
417181500	-154.983
417181600	-124.226
417181700	-139.874
417181800	-125.396
417181900	-148.892
417182000	-124.818
417182100	-143.357
417182200	-123.148
417182300	-153.846
417182400	-123.74
417182500	-142.737
417182600	-125.359
417182700	-153.041
417182800	-122.282
417182900	-141.883
417183000	-120.907
417183100	-139.292
417183200	-122.352
417183300	-153.627
417183400	-123.56
417183500	-147.432
417183600	-123.139
417183700	-139.323
417183800	-122.381
417183900	-141.507
417184000	-124.453
417184100	-141.408
417184200	-124.021
417184300	-141.669
417184400	-126.4
417184500	-155.658
417184600	-121.187
417184700	-143.778
417184800	-122.789
417184900	-142.514
417185000	-124.426
417185100	-145.324
417185200	-124.423
417185300	-148.184
417185400	-123.41
417185500	-145.528
417185600	-124.312
417185700	-143.739
417185800	-124.259
417185900	-141.965
417186000	-123.453
417186100	-140.378
417186200	-121.677
417186300	-135.311
417186400	-124.174
417186500	-140.338
417186600	-124.977
417186700	-144.956
417186800	-125.063
417186900	-143.413
417187000	-125.717
417187100	-138.392
417187200	-122.086
417187300	-141.384
417187400	-123.34
417187500	-148.235
417187600	-126.865
417187700	-141
417187800	-121.526
417187900	-141.529
417188000	-122.525
417188100	-139.115
417188200	-123.034
417188300	-145.694
417188400	-124.498
417188500	-133.696
417188600	-123.54
417188700	-138.967
417188800	-125.136
417188900	-138.193
417189000	-123.857
417189100	-141.362
417189200	-124.201
417189300	-134.404
417189400	-123.164
417189500	-137.946
417189600	-123.144
417189700	-154.222
417189800	-124.689
417189900	-143.945
417190000	-122.729
417190100	-154.003
417190200	-123.768
417190300	-147.925
417190400	-123.776
417190500	-146.051
417190600	-121.664
417190700	-139.274
417190800	-124.955
417190900	-139.308
417191000	-123.18
417191100	-144.231
417191200	-122.544
417191300	-143.741
417191400	-122.003
417191500	-137.384
417191600	-122.004
417191700	-144.891
417191800	-123.945
417191900	-140.194
417192000	-122.296
417192100	-139.335
417192200	-121.914
417192300	-144.594
417192400	-122.066
417192500	-150.123
417192600	-123.601
417192700	-143.911
417192800	-123.126
417192900	-150.98
417193000	-123.692
417193100	-144.41
417193200	-123.385
417193300	-140.24
417193400	-123.239
417193500	-155.91
417193600	-123.915
417193700	-134.85
417193800	-124.624
417193900	-143.206
417194000	-123.75
417194100	-148.728
417194200	-123.234
417194300	-138.553
417194400	-124.147
417194500	-147.828
417194600	-123.154
417194700	-139.53
417194800	-122.133
417194900	-152.165
417195000	-122.317
417195100	-138.2
417195200	-122.967
417195300	-144.986
417195400	-122.82
417195500	-137.219
417195600	-121.133
417195700	-146.158
417195800	-123.04
417195900	-160.708
417196000	-124.454
417196100	-139.911
417196200	-123.42
417196300	-151.443
417196400	-123.492
417196500	-140.342
417196600	-125.924
417196700	-146.933
417196800	-120.997
417196900	-140.465
417197000	-121
417197100	-148.776
417197200	-124.673
417197300	-140.854
417197400	-124.599
417197500	-147.527
417197600	-125.681
417197700	-139.56
417197800	-120.272
417197900	-140.387
417198000	-127.329
417198100	-144.454
417198200	-122.341
417198300	-150.108
417198400	-123.978
417198500	-157.257
417198600	-125.316
417198700	-144.22
417198800	-120.095
417198900	-141.386
417199000	-123.3
417199100	-133.618
417199200	-122.209
417199300	-139.387
417199400	-123.715
417199500	-143.553
417199600	-122.86
417199700	-153.625
417199800	-123.46
417199900	-136.003
417200000	-124.018
417200100	-144.495
417200200	-123.944
417200300	-145.989
417200400	-124.28
417200500	-147.275
417200600	-125.501
417200700	-143.639
417200800	-124.755
417200900	-148.969
417201000	-123.995
417201100	-140.762
417201200	-125.052
417201300	-150.785
417201400	-122.033
417201500	-142.791
417201600	-123.227
417201700	-140.316
417201800	-121.156
417201900	-136.474
417202000	-122.727
417202100	-147.947
417202200	-121.845
417202300	-152.667
417202400	-124.341
417202500	-148.001
417202600	-121.385
417202700	-144.647
417202800	-122.086
417202900	-140.019
417203000	-121.272
417203100	-136.202
417203200	-122.503
417203300	-135.653
417203400	-120.816
417203500	-145.205
417203600	-120.846
417203700	-144.732
417203800	-125.077
417203900	-149.509
417204000	-121.69
417204100	-142.088
417204200	-123.194
417204300	-137.423
417204400	-122.54
417204500	-148.561
417204600	-121.42
417204700	-138.231
417204800	-123.209
417204900	-139.196
417205000	-123.709
417205100	-142.35
417205200	-120.047
417205300	-141.695
417205400	-125.476
417205500	-144.625
417205600	-126.028
417205700	-155.278
417205800	-123.147
417205900	-141.417
417206000	-121.539
417206100	-143.981
417206200	-122.144
417206300	-136.026
417206400	-122.991
417206500	-147.645
417206600	-124.442
417206700	-148.462
417206800	-122.105
417206900	-148.015
417207000	-125.646
417207100	-137.562
417207200	-122.641
417207300	-139.06
417207400	-123.103
417207500	-150.227
417207600	-123.999
417207700	-143.076
417207800	-121.618
417207900	-136.293
417208000	-122.275
417208100	-141.516
417208200	-120.773
417208300	-134.832
417208400	-124.157
417208500	-143.63
417208600	-123.985
417208700	-147.126
417208800	-124.456
417208900	-147.302
417209000	-123.563
417209100	-142.638
417209200	-122.419
417209300	-145.236
417209400	-120.393
417209500	-155.823
417209600	-125.032
417209700	-145.544
417209800	-123.862
417209900	-142.439
417210000	-122.982
417210100	-140.461
417210200	-125.263
417210300	-140.019
417210400	-122.232
417210500	-147.553
417210600	-121.498
417210700	-152.592
417210800	-120.995
417210900	-137.486
417211000	-123.651
417211100	-166.162
417211200	-122.64
417211300	-154.395
417211400	-124.574
417211500	-156.202
417211600	-124.04
417211700	-142.985
417211800	-121.979
417211900	-142.995
417212000	-121.775
417212100	-143.32
417212200	-126.182
417212300	-144.621
417212400	-125.142
417212500	-145.454
417212600	-120.039
417212700	-138.97
417212800	-123.821
417212900	-137.745
417213000	-122.469
417213100	-143.419
417213200	-121.986
417213300	-142.595
417213400	-122.149
417213500	-145.644
417213600	-120.19
417213700	-149.659
417213800	-120.19
417213900	-145.319
417214000	-122.035
417214100	-139.669
417214200	-121.517
417214300	-142.024
417214400	-124.253
417214500	-148.606
417214600	-123.26
417214700	-160.051
417214800	-118.382
417214900	-144.019
417215000	-122.01
417215100	-144.975
417215200	-121.514
417215300	-158.293
417215400	-123.904
417215500	-142.754
417215600	-118.478
417215700	-145.731
417215800	-123.053
417215900	-146.886
417216000	-123.206
417216100	-146.438
417216200	-129.26
417216300	-147.322
417216400	-124.027
417216500	-136.242
417216600	-120.916
417216700	-145.808
417216800	-125.134
417216900	-143.337
417217000	-121.4
417217100	-139.841
417217200	-123.257
417217300	-139.492
417217400	-122.018
417217500	-159.638
417217600	-122.02
417217700	-140.639
417217800	-124.28
417217900	-151.223
417218000	-122.089
417218100	-149.85
417218200	-121.685
417218300	-139.577
417218400	-123.157
417218500	-145.291
417218600	-121.46
417218700	-146.915
417218800	-124.049
417218900	-139.473
417219000	-122.775
417219100	-156.13
417219200	-121.425
417219300	-143.647
417219400	-122.898
417219500	-141.513
417219600	-121.305
417219700	-137.658
417219800	-121.368
417219900	-143.884
417220000	-123.372
417220100	-141.748
417220200	-122.951
417220300	-148.182
417220400	-121.337
417220500	-153.018
417220600	-123.833
417220700	-155.559
417220800	-121.729
417220900	-148.856
417221000	-121.273
417221100	-140.651
417221200	-121.759
417221300	-144.141
417221400	-123.598
417221500	-149.412
417221600	-121.463
417221700	-155.603
417221800	-121.871
417221900	-138.334
417222000	-122.848
417222100	-148.087
417222200	-120.223
417222300	-150.135
417222400	-122.18
417222500	-145.087
417222600	-123.195
417222700	-143.295
417222800	-123.64
417222900	-140.612
417223000	-123.002
417223100	-146.765
417223200	-123.123
417223300	-142.459
417223400	-124.387
417223500	-143.378
417223600	-118.914
417223700	-139.799
417223800	-121.135
417223900	-140.808
417224000	-123.367
417224100	-148.467
417224200	-121.564
417224300	-152.899
417224400	-122.325
417224500	-138.464
417224600	-121.814
417224700	-143.873
417224800	-123.649
417224900	-155.719
417225000	-124.632
417225100	-142.24
417225200	-124.368
417225300	-146.23
417225400	-125.221
417225500	-148.271
417225600	-121.715
417225700	-149.16
417225800	-123.783
417225900	-141.1
417226000	-122.502
417226100	-140.2
417226200	-121.827
417226300	-139.777
417226400	-122.621
417226500	-155.091
417226600	-119.855
417226700	-142.657
417226800	-120.708
417226900	-150.624
417227000	-121.787
417227100	-144.213
417227200	-123.5
417227300	-148.719
417227400	-122.647
417227500	-147.085
417227600	-123.04
417227700	-148.723
417227800	-123.192
417227900	-145.464
417228000	-123.563
417228100	-144.866
417228200	-122.156
417228300	-138.041
417228400	-119.178
417228500	-146.743
417228600	-121.169
417228700	-144.486
417228800	-122.987
417228900	-151.657
417229000	-123.016
417229100	-134.216
417229200	-120.162
417229300	-150.476
417229400	-120.164
417229500	-143.838
417229600	-122.515
417229700	-136.953
417229800	-120.54
417229900	-142.126
417230000	-119.506
417230100	-132.417
417230200	-120.922
417230300	-145.577
417230400	-120.638
417230500	-149.646
417230600	-120.644
417230700	-142.37
417230800	-122.916
417230900	-140.536
417231000	-124.122
417231100	-146.192
417231200	-121.965
417231300	-143.801
417231400	-121.732
417231500	-139.206
417231600	-122.926
417231700	-144.516
417231800	-120.631
417231900	-141.167
417232000	-122.179
417232100	-140.425
417232200	-121.457
417232300	-145.515
417232400	-123.441
417232500	-147.046
417232600	-122.043
417232700	-133.711
417232800	-120.005
417232900	-153.479
417233000	-122.061
417233100	-142.918
417233200	-121.921
417233300	-160.281
417233400	-122.411
417233500	-142.643
417233600	-122.757
417233700	-139.903
417233800	-123.224
417233900	-143.775
417234000	-121.794
417234100	-145.143
417234200	-124.577
417234300	-147.394
417234400	-123.128
417234500	-139.515
417234600	-121.116
417234700	-134.956
417234800	-123.953
417234900	-143.373
417235000	-121.115
417235100	-151.012
417235200	-119.128
417235300	-146.221
417235400	-118.88
417235500	-147.776
417235600	-122.815
417235700	-145.685
417235800	-123.945
417235900	-142.863
417236000	-124.002
417236100	-144.868
417236200	-121.752
417236300	-139.48
417236400	-121.415
417236500	-143.275
417236600	-122.89
417236700	-151.015
417236800	-120.288
417236900	-137.141
417237000	-120.675
417237100	-137.08
417237200	-122.344
417237300	-141.764
417237400	-120.336
417237500	-145.703
417237600	-121.463
417237700	-141.575
417237800	-119.906
417237900	-142.84
417238000	-123.079
417238100	-143.755
417238200	-120.991
417238300	-167.903
417238400	-120.219
417238500	-147.696
417238600	-122.467
417238700	-145.605
417238800	-122.457
417238900	-140.517
417239000	-122.31
417239100	-139.21
417239200	-123.548
417239300	-134.033
417239400	-122.174
417239500	-138.721
417239600	-119.808
417239700	-139.985
417239800	-124.099
417239900	-145.27
417240000	-122.426
417240100	-143.121
417240200	-123.216
417240300	-138.541
417240400	-122.02
417240500	-138.231
417240600	-123.334
417240700	-139.119
417240800	-122.914
417240900	-152.231
417241000	-121.397
417241100	-140.304
417241200	-121.609
417241300	-140.994
417241400	-121.263
417241500	-139.798
417241600	-123.458
417241700	-143.218
417241800	-122.097
417241900	-148.905
417242000	-123.772
417242100	-140.688
417242200	-123.774
417242300	-141.975
417242400	-124.39
417242500	-139.239
417242600	-123.59
417242700	-146.979
417242800	-121.54
417242900	-142.373
417243000	-121.127
417243100	-140.917
417243200	-123.034
417243300	-144.75
417243400	-123.683
417243500	-147.584
417243600	-122.884
417243700	-142.053
417243800	-122.972
417243900	-138.294
417244000	-120.404
417244100	-148.167
417244200	-123.82
417244300	-140.666
417244400	-122.485
417244500	-158.189
417244600	-121.672
417244700	-147.957
417244800	-119.167
417244900	-143.003
417245000	-123.038
417245100	-135.805
417245200	-122.195
417245300	-137.902
417245400	-123.082
417245500	-142.988
417245600	-122.046
417245700	-143.058
417245800	-123.467
417245900	-142.331
417246000	-122.511
417246100	-153.879
417246200	-121.681
417246300	-140.228
417246400	-122.228
417246500	-139.565
417246600	-123.075
417246700	-138.437
417246800	-119.336
417246900	-149.101
417247000	-122.766
417247100	-147.301
417247200	-126.017
417247300	-146.953
417247400	-121.987
417247500	-142.31
417247600	-122.239
417247700	-144.155
417247800	-121.429
417247900	-138.541
417248000	-119.976
417248100	-140.911
417248200	-123.082
417248300	-147.254
417248400	-124.195
417248500	-140.273
417248600	-123.996
417248700	-136.811
417248800	-121.584
417248900	-137.745
417249000	-119.268
417249100	-141.063
417249200	-121.096
417249300	-152.523
417249400	-124.961
417249500	-141.253
417249600	-120.121
417249700	-146.553
417249800	-120.772
[truncated: 18,002 more rows]
