# Supplementary material for: Passive frequency comb generation at radiofrequency for ranging applications
Source: Nat Commun. 2024 Apr 2;15:2844. doi: 10.1038/s41467-024-46940-2 (PMC10987526; doi:10.1038/s41467-024-46940-2)
Supplement: Supplementary file 5 — Source Data [file 41467_2024_46940_MOESM5_ESM.zip › Figure3_Data/836_10MHz_-12_40dBm.xlsx]

## Sheet: Sheet1
frequency (Hz)	power (dBm)
417050000	-126.711
417050100	-143.633
417050200	-125.03
417050300	-150.927
417050400	-125.751
417050500	-141.885
417050600	-124.983
417050700	-134.515
417050800	-125.151
417050900	-151.335
417051000	-125.249
417051100	-141.851
417051200	-122.681
417051300	-157.009
417051400	-123.648
417051500	-151.285
417051600	-125.135
417051700	-156.405
417051800	-122.24
417051900	-143.177
417052000	-123.098
417052100	-150.383
417052200	-123.781
417052300	-140.506
417052400	-120.72
417052500	-139.162
417052600	-124.006
417052700	-146.419
417052800	-126.99
417052900	-150.052
417053000	-122.309
417053100	-142.297
417053200	-123.636
417053300	-147.123
417053400	-124.886
417053500	-148.484
417053600	-123.751
417053700	-139.434
417053800	-122.985
417053900	-154.808
417054000	-124.646
417054100	-140.488
417054200	-123.478
417054300	-148.547
417054400	-125.07
417054500	-144.643
417054600	-122.478
417054700	-145.712
417054800	-123.551
417054900	-141.228
417055000	-123.561
417055100	-155.362
417055200	-125.469
417055300	-141.146
417055400	-125.521
417055500	-143.06
417055600	-123.657
417055700	-148.945
417055800	-125.605
417055900	-154.003
417056000	-127.315
417056100	-147.667
417056200	-125.931
417056300	-144.756
417056400	-124.45
417056500	-150.755
417056600	-124.472
417056700	-147.153
417056800	-126.394
417056900	-138.372
417057000	-124.441
417057100	-140.614
417057200	-123.905
417057300	-148.529
417057400	-125.024
417057500	-143.83
417057600	-123.738
417057700	-149.409
417057800	-123.773
417057900	-147.863
417058000	-124.848
417058100	-141.117
417058200	-123.341
417058300	-155.855
417058400	-123.403
417058500	-154.719
417058600	-125.12
417058700	-145.301
417058800	-123.089
417058900	-145.402
417059000	-124.057
417059100	-155.148
417059200	-124.08
417059300	-150.662
417059400	-125.959
417059500	-147.268
417059600	-124.083
417059700	-152.076
417059800	-125.157
417059900	-145.77
417060000	-126.063
417060100	-150.489
417060200	-126.1
417060300	-138.988
417060400	-121.378
417060500	-143.987
417060600	-125.457
417060700	-151.757
417060800	-122.573
417060900	-153.91
417061000	-125.275
417061100	-159.514
417061200	-125.198
417061300	-149.676
417061400	-126.015
417061500	-146.378
417061600	-121.887
417061700	-142.302
417061800	-126.867
417061900	-143.923
417062000	-119.957
417062100	-149.74
417062200	-123.219
417062300	-141.17
417062400	-121.367
417062500	-136.081
417062600	-125.021
417062700	-147.334
417062800	-124.034
417062900	-143.76
417063000	-125.13
417063100	-151.722
417063200	-125.88
417063300	-144.689
417063400	-124.224
417063500	-146.456
417063600	-127.49
417063700	-147.511
417063800	-123.098
417063900	-138.592
417064000	-122.711
417064100	-141.113
417064200	-124.026
417064300	-135.1
417064400	-123.134
417064500	-140.518
417064600	-124.843
417064700	-149.637
417064800	-124.851
417064900	-145.61
417065000	-123.324
417065100	-152.483
417065200	-122.226
417065300	-139.26
417065400	-125.84
417065500	-152.287
417065600	-126.096
417065700	-157.53
417065800	-122.124
417065900	-140.792
417066000	-123.252
417066100	-142.868
417066200	-124.266
417066300	-141.754
417066400	-124.79
417066500	-157.733
417066600	-125.629
417066700	-146.916
417066800	-124.744
417066900	-141.695
417067000	-126.307
417067100	-147.48
417067200	-121.748
417067300	-142.961
417067400	-124.283
417067500	-143.993
417067600	-124.407
417067700	-140.625
417067800	-123.579
417067900	-146.021
417068000	-125.116
417068100	-140.793
417068200	-122.282
417068300	-141.264
417068400	-124.495
417068500	-144.992
417068600	-125.938
417068700	-147.015
417068800	-123.847
417068900	-147.011
417069000	-123.592
417069100	-142.332
417069200	-122.858
417069300	-145.993
417069400	-122.929
417069500	-155.974
417069600	-126.242
417069700	-144.922
417069800	-125.432
417069900	-163.709
417070000	-126.207
417070100	-146.02
417070200	-125.088
417070300	-138.376
417070400	-122.7
417070500	-133.41
417070600	-122.469
417070700	-143.262
417070800	-123.823
417070900	-158.179
417071000	-126.059
417071100	-146.939
417071200	-123.566
417071300	-141.391
417071400	-122.293
417071500	-146.531
417071600	-124.435
417071700	-146.514
417071800	-124.85
417071900	-146.111
417072000	-123.743
417072100	-148.058
417072200	-123.586
417072300	-148.515
417072400	-123.341
417072500	-143.148
417072600	-123.2
417072700	-141.444
417072800	-122.881
417072900	-149.274
417073000	-125.27
417073100	-145.651
417073200	-127.034
417073300	-140.2
417073400	-126.305
417073500	-148.488
417073600	-122.992
417073700	-145.73
417073800	-123.235
417073900	-155.438
417074000	-127.763
417074100	-146.01
417074200	-124.699
417074300	-143.113
417074400	-125.442
417074500	-152.691
417074600	-123.559
417074700	-139.604
417074800	-122.412
417074900	-151.454
417075000	-124.579
417075100	-142.756
417075200	-124.891
417075300	-142.252
417075400	-125.022
417075500	-146.144
417075600	-123.337
417075700	-155.625
417075800	-122.373
417075900	-142.229
417076000	-122.274
417076100	-152.499
417076200	-127.746
417076300	-143.24
417076400	-125.629
417076500	-151.996
417076600	-124.129
417076700	-142.265
417076800	-126.023
417076900	-154.029
417077000	-123.774
417077100	-135.236
417077200	-124.154
417077300	-144.322
417077400	-123.401
417077500	-144.352
417077600	-124.743
417077700	-151.887
417077800	-123.653
417077900	-142.143
417078000	-123.403
417078100	-144.06
417078200	-124.052
417078300	-138.636
417078400	-125.75
417078500	-151.269
417078600	-123.873
417078700	-150.719
417078800	-121.586
417078900	-147.305
417079000	-123.143
417079100	-134.333
417079200	-121.9
417079300	-134.085
417079400	-123.469
417079500	-139.535
417079600	-122.737
417079700	-160.222
417079800	-125.579
417079900	-138.951
417080000	-124.144
417080100	-149.186
417080200	-123.467
417080300	-147.542
417080400	-124.235
417080500	-139.477
417080600	-124.121
417080700	-153.117
417080800	-121.142
417080900	-155.203
417081000	-120.622
417081100	-156.484
417081200	-122.261
417081300	-143.007
417081400	-125.606
417081500	-146.275
417081600	-123.018
417081700	-143.862
417081800	-127.057
417081900	-141.451
417082000	-125.361
417082100	-142.661
417082200	-124.814
417082300	-144.758
417082400	-121.887
417082500	-143.728
417082600	-123.931
417082700	-148.857
417082800	-124.693
417082900	-147.219
417083000	-122.843
417083100	-141.24
417083200	-123.393
417083300	-149.03
417083400	-122.08
417083500	-147.437
417083600	-125.763
417083700	-138.339
417083800	-122.359
417083900	-155.019
417084000	-123.441
417084100	-142.362
417084200	-123.306
417084300	-139.959
417084400	-124.026
417084500	-137.839
417084600	-123.408
417084700	-140.179
417084800	-124.814
417084900	-144.513
417085000	-123.702
417085100	-163.639
417085200	-120.884
417085300	-153.023
417085400	-123.942
417085500	-154.194
417085600	-125.071
417085700	-142.214
417085800	-123.175
417085900	-148.043
417086000	-123.109
417086100	-155.206
417086200	-124.442
417086300	-149.059
417086400	-123.057
417086500	-141.942
417086600	-124.802
417086700	-143.429
417086800	-124.091
417086900	-154.861
417087000	-123.716
417087100	-147.725
417087200	-124.923
417087300	-150.312
417087400	-124.361
417087500	-136.802
417087600	-123.526
417087700	-148.29
417087800	-123.63
417087900	-148.072
417088000	-122.543
417088100	-144.408
417088200	-120.402
417088300	-139.795
417088400	-124.663
417088500	-149.142
417088600	-125.395
417088700	-144.774
417088800	-124.325
417088900	-151.994
417089000	-126.838
417089100	-140.789
417089200	-124.375
417089300	-154.617
417089400	-122.267
417089500	-141.86
417089600	-124.073
417089700	-138.967
417089800	-124.695
417089900	-141.125
417090000	-122.085
417090100	-154.167
417090200	-125.046
417090300	-136.371
417090400	-124.209
417090500	-138.614
417090600	-124.179
417090700	-144.433
417090800	-124.212
417090900	-148.515
417091000	-124.581
417091100	-135.799
417091200	-123.311
417091300	-146.757
417091400	-127.275
417091500	-153.714
417091600	-124.248
417091700	-144.114
417091800	-122.537
417091900	-145.853
417092000	-127.057
417092100	-143.067
417092200	-123.027
417092300	-143.046
417092400	-124.924
417092500	-147.02
417092600	-124.988
417092700	-142.246
417092800	-124.891
417092900	-146.23
417093000	-124.022
417093100	-142.969
417093200	-124.193
417093300	-148.289
417093400	-122.699
417093500	-137.982
417093600	-126.158
417093700	-159.498
417093800	-124.433
417093900	-135.595
417094000	-126.961
417094100	-143.977
417094200	-126
417094300	-143.138
417094400	-126.93
417094500	-141.501
417094600	-125.549
417094700	-145.355
417094800	-124.405
417094900	-153.866
417095000	-126.276
417095100	-152.589
417095200	-122.415
417095300	-137.352
417095400	-121.999
417095500	-142.509
417095600	-122.063
417095700	-147.103
417095800	-122.727
417095900	-145.193
417096000	-122.928
417096100	-138.725
417096200	-121.53
417096300	-144.253
417096400	-124.118
417096500	-160.35
417096600	-125.21
417096700	-144.972
417096800	-125.155
417096900	-141.055
417097000	-124.023
417097100	-147.288
417097200	-123.918
417097300	-140.877
417097400	-122.314
417097500	-146.365
417097600	-122.336
417097700	-150.679
417097800	-120.922
417097900	-141.751
417098000	-124.172
417098100	-147.361
417098200	-124.167
417098300	-147.46
417098400	-124.827
417098500	-138.184
417098600	-122.181
417098700	-149.045
417098800	-123.551
417098900	-134.964
417099000	-124.043
417099100	-143.608
417099200	-127.467
417099300	-143.112
417099400	-125.162
417099500	-140.185
417099600	-123.07
417099700	-140.156
417099800	-124.263
417099900	-143.615
417100000	-124.248
417100100	-146.725
417100200	-123.544
417100300	-141.968
417100400	-124.275
417100500	-149.864
417100600	-123.298
417100700	-156.92
417100800	-124.145
417100900	-137.828
417101000	-121.316
417101100	-143.73
417101200	-124.69
417101300	-143.997
417101400	-123.851
417101500	-146.117
417101600	-124.135
417101700	-152.131
417101800	-124.102
417101900	-149.364
417102000	-123.614
417102100	-140.839
417102200	-121.594
417102300	-147.365
417102400	-122.786
417102500	-167.993
417102600	-126.158
417102700	-147.931
417102800	-124.746
417102900	-135.354
417103000	-125.019
417103100	-155.637
417103200	-126.082
417103300	-145.542
417103400	-123.551
417103500	-161.464
417103600	-125.045
417103700	-146.126
417103800	-126.029
417103900	-166.678
417104000	-125.862
417104100	-152.038
417104200	-122.37
417104300	-141.009
417104400	-125.657
417104500	-139.681
417104600	-123.419
417104700	-143.821
417104800	-124.116
417104900	-132.853
417105000	-123.63
417105100	-151.873
417105200	-125.099
417105300	-155.566
417105400	-124.582
417105500	-145.552
417105600	-123.225
417105700	-139.942
417105800	-126.84
417105900	-148.548
417106000	-122.955
417106100	-144.174
417106200	-120.404
417106300	-148.183
417106400	-126.057
417106500	-149.07
417106600	-122.518
417106700	-143.659
417106800	-123.959
417106900	-150.643
417107000	-124.394
417107100	-147.24
417107200	-125.006
417107300	-151.631
417107400	-122.08
417107500	-143.531
417107600	-124.344
417107700	-142.602
417107800	-125.995
417107900	-142.872
417108000	-127.592
417108100	-144.902
417108200	-122.981
417108300	-138.495
417108400	-122.338
417108500	-147.496
417108600	-124.509
417108700	-146.105
417108800	-120.169
417108900	-146.669
417109000	-123.623
417109100	-150.695
417109200	-128.403
417109300	-146.559
417109400	-124.978
417109500	-156.519
417109600	-123.093
417109700	-151.894
417109800	-125.206
417109900	-154.422
417110000	-124.067
417110100	-144.819
417110200	-123.831
417110300	-147.241
417110400	-124.504
417110500	-151.622
417110600	-124.462
417110700	-147.959
417110800	-122.852
417110900	-144.527
417111000	-124.703
417111100	-149.326
417111200	-122.164
417111300	-145.618
417111400	-123.825
417111500	-133.855
417111600	-123.446
417111700	-140.94
417111800	-123.232
417111900	-140.682
417112000	-121.226
417112100	-145.684
417112200	-124.969
417112300	-139.53
417112400	-125.114
417112500	-151.674
417112600	-122.995
417112700	-136.367
417112800	-122.091
417112900	-147.157
417113000	-125.059
417113100	-135.522
417113200	-123.245
417113300	-150.733
417113400	-123.995
417113500	-149.724
417113600	-123.907
417113700	-165.195
417113800	-125.622
417113900	-148.537
417114000	-123.516
417114100	-143.752
417114200	-124.109
417114300	-142.941
417114400	-127.649
417114500	-142.458
417114600	-122.705
417114700	-141.478
417114800	-124.737
417114900	-150.006
417115000	-125.101
417115100	-146.462
417115200	-123.344
417115300	-153.691
417115400	-122.357
417115500	-149.12
417115600	-120.997
417115700	-152.469
417115800	-124.574
417115900	-149.394
417116000	-124.073
417116100	-148.96
417116200	-125.121
417116300	-139.85
417116400	-122.95
417116500	-145.195
417116600	-124.921
417116700	-151.652
417116800	-123.068
417116900	-143.766
417117000	-127.202
417117100	-145.314
417117200	-125.697
417117300	-150.631
417117400	-126.855
417117500	-140.06
417117600	-122.942
417117700	-138.298
417117800	-125.247
417117900	-144.342
417118000	-125.163
417118100	-143.89
417118200	-124.7
417118300	-140.618
417118400	-121.237
417118500	-144.776
417118600	-122.47
417118700	-147.744
417118800	-125.653
417118900	-144.276
417119000	-121.349
417119100	-144.708
417119200	-124.92
417119300	-150.211
417119400	-124.123
417119500	-146.844
417119600	-123.984
417119700	-140.148
417119800	-124.431
417119900	-142.927
417120000	-121.853
417120100	-160.525
417120200	-120.068
417120300	-144.059
417120400	-123.447
417120500	-136.216
417120600	-122.269
417120700	-141.378
417120800	-124.708
417120900	-148.112
417121000	-124.812
417121100	-134.216
417121200	-125.929
417121300	-142.256
417121400	-122.473
417121500	-148.216
417121600	-124.278
417121700	-144.325
417121800	-125.131
417121900	-140.091
417122000	-125.105
417122100	-145.152
417122200	-123.837
417122300	-148.846
417122400	-125.973
417122500	-141.017
417122600	-124.28
417122700	-144.503
417122800	-128.49
417122900	-143.575
417123000	-125.78
417123100	-146.998
417123200	-122.708
417123300	-147.002
417123400	-123.408
417123500	-139.414
417123600	-124.497
417123700	-156.044
417123800	-124.778
417123900	-138.461
417124000	-121.981
417124100	-152.113
417124200	-127.263
417124300	-156.023
417124400	-122.855
417124500	-141.645
417124600	-126.279
417124700	-147.971
417124800	-120.354
417124900	-141.375
417125000	-125.573
417125100	-147.661
417125200	-122.353
417125300	-139.418
417125400	-123.053
417125500	-138.268
417125600	-124.311
417125700	-164.985
417125800	-121.729
417125900	-140.414
417126000	-121.772
417126100	-135.61
417126200	-124.199
417126300	-143.453
417126400	-122.808
417126500	-144.595
417126600	-122.688
417126700	-148.762
417126800	-122.603
417126900	-144.557
417127000	-122.802
417127100	-141.378
417127200	-123.624
417127300	-145.23
417127400	-122.83
417127500	-150.786
417127600	-124.194
417127700	-144.485
417127800	-123.513
417127900	-146.908
417128000	-125.753
417128100	-141.753
417128200	-125.132
417128300	-154.894
417128400	-123.538
417128500	-145.119
417128600	-122.478
417128700	-145.371
417128800	-123.884
417128900	-158.205
417129000	-124.837
417129100	-151.083
417129200	-124.88
417129300	-143.732
417129400	-122.626
417129500	-150.578
417129600	-122.027
417129700	-139.84
417129800	-122.39
417129900	-147.151
417130000	-124.239
417130100	-140.673
417130200	-122.597
417130300	-141.396
417130400	-125.731
417130500	-144.646
417130600	-123.927
417130700	-155.886
417130800	-122.139
417130900	-148.72
417131000	-124.172
417131100	-145.649
417131200	-123.225
417131300	-157.902
417131400	-123.003
417131500	-142.147
417131600	-123.674
417131700	-141.613
417131800	-121.929
417131900	-143.419
417132000	-121.767
417132100	-157.648
417132200	-125.28
417132300	-141.839
417132400	-123.733
417132500	-143.671
417132600	-124.078
417132700	-143.157
417132800	-122.094
417132900	-161.302
417133000	-123.182
417133100	-144.459
417133200	-121.319
417133300	-141.343
417133400	-123.012
417133500	-144.517
417133600	-123.554
417133700	-161.825
417133800	-123.248
417133900	-140.991
417134000	-125.729
417134100	-145.61
417134200	-125.579
417134300	-149.316
417134400	-121.126
417134500	-149.132
417134600	-121.284
417134700	-152.541
417134800	-124.358
417134900	-145.715
417135000	-120.615
417135100	-141.16
417135200	-125.307
417135300	-137.598
417135400	-122.445
417135500	-140.206
417135600	-126.086
417135700	-145.171
417135800	-122.918
417135900	-141.182
417136000	-122.027
417136100	-150.632
417136200	-122.776
417136300	-147.173
417136400	-124.109
417136500	-140.501
417136600	-124.056
417136700	-138.536
417136800	-124.824
417136900	-139.256
417137000	-124.195
417137100	-149.697
417137200	-123.151
417137300	-136.793
417137400	-125.832
417137500	-138.648
417137600	-124.464
417137700	-143.714
417137800	-124.881
417137900	-133.684
417138000	-122.902
417138100	-144.012
417138200	-122.918
417138300	-149.658
417138400	-126.124
417138500	-136.301
417138600	-123.47
417138700	-136.5
417138800	-124.365
417138900	-146.218
417139000	-122.776
417139100	-145.126
417139200	-125.061
417139300	-143.531
417139400	-124.649
417139500	-140.422
417139600	-123.675
417139700	-144.288
417139800	-127.661
417139900	-147.16
417140000	-124.015
417140100	-136.074
417140200	-122.605
417140300	-154.434
417140400	-122.842
417140500	-141.862
417140600	-123.524
417140700	-139.585
417140800	-123.137
417140900	-142.247
417141000	-126.905
417141100	-151.293
417141200	-121.09
417141300	-144.241
417141400	-122.053
417141500	-145.379
417141600	-119.626
417141700	-145.003
417141800	-123.239
417141900	-142.013
417142000	-122.039
417142100	-148.021
417142200	-122.158
417142300	-156.242
417142400	-124.72
417142500	-143.329
417142600	-125.091
417142700	-135.062
417142800	-121.539
417142900	-147.717
417143000	-125.267
417143100	-145.003
417143200	-124.505
417143300	-152.069
417143400	-125.556
417143500	-143.667
417143600	-120.826
417143700	-137.621
417143800	-122.016
417143900	-135.691
417144000	-121.618
417144100	-140.484
417144200	-121.531
417144300	-137.66
417144400	-124.04
417144500	-141.679
417144600	-123.506
417144700	-160.405
417144800	-122.722
417144900	-152.556
417145000	-126.355
417145100	-146.321
417145200	-121.84
417145300	-138.595
417145400	-120.293
417145500	-143.397
417145600	-122.431
417145700	-145.045
417145800	-127.122
417145900	-146.393
417146000	-125.081
417146100	-139.863
417146200	-122.179
417146300	-140.393
417146400	-124.115
417146500	-153.699
417146600	-121.571
417146700	-153.941
417146800	-121.209
417146900	-153.498
417147000	-123.608
417147100	-144.188
417147200	-123.608
417147300	-141.513
417147400	-121.975
417147500	-142.62
417147600	-125.358
417147700	-141.39
417147800	-123.158
417147900	-137.596
417148000	-120.873
417148100	-141.811
417148200	-120.873
417148300	-147.592
417148400	-122.61
417148500	-143.733
417148600	-123.997
417148700	-144.013
417148800	-123.189
417148900	-150.574
417149000	-126.301
417149100	-143.547
417149200	-126.02
417149300	-149.613
417149400	-123.104
417149500	-139.319
417149600	-124.334
417149700	-155.624
417149800	-124.836
417149900	-139.05
417150000	-121.473
417150100	-156.917
417150200	-125.851
417150300	-144.603
417150400	-126.016
417150500	-139.05
417150600	-125.592
417150700	-156.92
417150800	-125.06
417150900	-148.809
417151000	-124.168
417151100	-146.182
417151200	-125.343
417151300	-146.95
417151400	-121.296
417151500	-145.591
417151600	-122.468
417151700	-152.038
417151800	-123.208
417151900	-143.866
417152000	-122.029
417152100	-139.25
417152200	-122.798
417152300	-148.023
417152400	-123.216
417152500	-160.171
417152600	-123.232
417152700	-139.547
417152800	-122.448
417152900	-148.125
417153000	-124.778
417153100	-148.603
417153200	-123.217
417153300	-139.551
417153400	-124.892
417153500	-140.409
417153600	-122.726
417153700	-140.848
417153800	-123.27
417153900	-146.507
417154000	-123.795
417154100	-146.053
417154200	-124.282
417154300	-154.26
417154400	-123.586
417154500	-143.349
417154600	-123.038
417154700	-169.711
417154800	-121.238
417154900	-145.159
417155000	-120.727
417155100	-152.799
417155200	-124.211
417155300	-135.977
417155400	-123.338
417155500	-144.418
417155600	-125.666
417155700	-162.305
417155800	-123.327
417155900	-139.39
417156000	-125.373
417156100	-149.474
417156200	-121.418
417156300	-144.9
417156400	-123.806
417156500	-150.432
417156600	-122.749
417156700	-138.911
417156800	-122.364
417156900	-136.998
417157000	-124.189
417157100	-150.257
417157200	-122.134
417157300	-138.465
417157400	-124.29
417157500	-140.322
417157600	-122.781
417157700	-136.704
417157800	-126.114
417157900	-145.089
417158000	-123.351
417158100	-143.283
417158200	-123.8
417158300	-153.339
417158400	-125.566
417158500	-161.776
417158600	-123.136
417158700	-142.49
417158800	-122.951
417158900	-146.317
417159000	-119.804
417159100	-148.514
417159200	-119.843
417159300	-139.796
417159400	-127.762
417159500	-146.492
417159600	-122.919
417159700	-148.199
417159800	-123.592
417159900	-140.313
417160000	-125.856
417160100	-150.926
417160200	-123.584
417160300	-144.251
417160400	-121.95
417160500	-139.729
417160600	-125.003
417160700	-154.356
417160800	-119.9
417160900	-144.563
417161000	-122.228
417161100	-143.681
417161200	-124.204
417161300	-151.714
417161400	-125.066
417161500	-147.159
417161600	-124.437
417161700	-139.676
417161800	-122.627
417161900	-155.642
417162000	-128.208
417162100	-156.984
417162200	-122.372
417162300	-147.096
417162400	-127.08
417162500	-143.542
417162600	-125.369
417162700	-151.978
417162800	-119.912
417162900	-138.537
417163000	-122.808
417163100	-146.366
417163200	-125.067
417163300	-144.426
417163400	-124.921
417163500	-146.689
417163600	-123.774
417163700	-145.571
417163800	-124.004
417163900	-137.046
417164000	-123.202
417164100	-138.704
417164200	-122.078
417164300	-150.182
417164400	-121.611
417164500	-140.713
417164600	-124.563
417164700	-146.778
417164800	-126.253
417164900	-132.485
417165000	-124.361
417165100	-141.291
417165200	-123.993
417165300	-148.367
417165400	-124.698
417165500	-147.116
417165600	-123.338
417165700	-142.995
417165800	-125.442
417165900	-137.712
417166000	-125.366
417166100	-146.026
417166200	-125.552
417166300	-161.81
417166400	-122.702
417166500	-151.623
417166600	-125.398
417166700	-138.202
417166800	-124.097
417166900	-147.537
417167000	-122.177
417167100	-140.654
417167200	-120.993
417167300	-149.958
417167400	-125.29
417167500	-150.293
417167600	-124.048
417167700	-148.749
417167800	-124.516
417167900	-141.512
417168000	-125.955
417168100	-148.096
417168200	-121.153
417168300	-144.547
417168400	-124.473
417168500	-145.54
417168600	-122.125
417168700	-142.616
417168800	-124.971
417168900	-136.229
417169000	-125.445
417169100	-156.853
417169200	-123.32
417169300	-138.639
417169400	-123.806
417169500	-143.827
417169600	-123.104
417169700	-136.74
417169800	-126.884
417169900	-141.714
417170000	-123.742
417170100	-147.178
417170200	-124.827
417170300	-147.44
417170400	-125.732
417170500	-137.96
417170600	-121.583
417170700	-138.487
417170800	-126.234
417170900	-146.499
417171000	-124.227
417171100	-138.014
417171200	-120.952
417171300	-148.371
417171400	-125.862
417171500	-141.752
417171600	-123.629
417171700	-144.664
417171800	-123.023
417171900	-153.561
417172000	-125.216
417172100	-150.35
417172200	-124.84
417172300	-143.112
417172400	-121.472
417172500	-141.045
417172600	-124.014
417172700	-144.099
417172800	-123.619
417172900	-146.893
417173000	-123.847
417173100	-152.155
417173200	-123.468
417173300	-148.048
417173400	-124.019
417173500	-157.959
417173600	-124.418
417173700	-142.949
417173800	-122.731
417173900	-140.549
417174000	-124.399
417174100	-144.089
417174200	-125.592
417174300	-145.806
417174400	-126.076
417174500	-157.927
417174600	-124.196
417174700	-150.474
417174800	-121.514
417174900	-148.716
417175000	-125.888
417175100	-144.129
417175200	-123.927
417175300	-150.091
417175400	-123.711
417175500	-147.479
417175600	-125.516
417175700	-139.786
417175800	-124.442
417175900	-140.639
417176000	-123.831
417176100	-138.011
417176200	-123.25
417176300	-145.469
417176400	-123.792
417176500	-149.67
417176600	-122.932
417176700	-143.716
417176800	-125.464
417176900	-141.101
417177000	-120.134
417177100	-141.618
417177200	-124.326
417177300	-146.355
417177400	-125.179
417177500	-148.973
417177600	-125.414
417177700	-148.023
417177800	-122.698
417177900	-152.522
417178000	-124.763
417178100	-146.041
417178200	-125.837
417178300	-146.975
417178400	-120.838
417178500	-140.893
417178600	-121.83
417178700	-144.732
417178800	-122.412
417178900	-146.031
417179000	-122.443
417179100	-149.64
417179200	-121.559
417179300	-156.582
417179400	-122.942
417179500	-152.844
417179600	-122.913
417179700	-142.902
417179800	-123.939
417179900	-140
417180000	-123.257
417180100	-145.219
417180200	-124.947
417180300	-143.035
417180400	-124.106
417180500	-148.091
417180600	-124.398
417180700	-140.726
417180800	-123.429
417180900	-148.647
417181000	-122.992
417181100	-166.466
417181200	-123.885
417181300	-149.33
417181400	-122.563
417181500	-146.969
417181600	-120.787
417181700	-136.678
417181800	-119.058
417181900	-143.393
417182000	-120.739
417182100	-142.678
417182200	-123.677
417182300	-148.517
417182400	-124.106
417182500	-151.855
417182600	-124.541
417182700	-143.408
417182800	-124.863
417182900	-148.879
417183000	-124.763
417183100	-135.176
417183200	-122.534
417183300	-148.154
417183400	-120.478
417183500	-160.987
417183600	-124.371
417183700	-147.087
417183800	-123.396
417183900	-140.033
417184000	-123.444
417184100	-145.736
417184200	-125.645
417184300	-144.818
417184400	-123.476
417184500	-146.613
417184600	-123.165
417184700	-144.454
417184800	-122.253
417184900	-148.043
417185000	-122.881
417185100	-140.898
417185200	-122.739
417185300	-139.897
417185400	-123.588
417185500	-142.99
417185600	-124.244
417185700	-144.155
417185800	-125.219
417185900	-144.076
417186000	-125.704
417186100	-148.304
417186200	-125.731
417186300	-145.338
417186400	-121.291
417186500	-147.519
417186600	-123.727
417186700	-146.795
417186800	-125.269
417186900	-152.392
417187000	-122.057
417187100	-140.852
417187200	-123.517
417187300	-148.314
417187400	-121.797
417187500	-140.412
417187600	-123.094
417187700	-146.389
417187800	-121.072
417187900	-153.43
417188000	-119.789
417188100	-145.926
417188200	-126.124
417188300	-141.142
417188400	-120.614
417188500	-140.205
417188600	-123.94
417188700	-146.372
417188800	-123.834
417188900	-147.36
417189000	-122.831
417189100	-141.821
417189200	-122.838
417189300	-138.881
417189400	-123.17
417189500	-144.63
417189600	-124.265
417189700	-144.198
417189800	-119.898
417189900	-149.182
417190000	-123.735
417190100	-151.217
417190200	-121.994
417190300	-136.635
417190400	-124.833
417190500	-151.84
417190600	-123.185
417190700	-142.067
417190800	-123.031
417190900	-142.79
417191000	-127.014
417191100	-149.498
417191200	-124.255
417191300	-147.106
417191400	-122.427
417191500	-152.445
417191600	-124.506
417191700	-144.817
417191800	-126.719
417191900	-141.455
417192000	-124.32
417192100	-148.768
417192200	-123.41
417192300	-138.21
417192400	-123.592
417192500	-138.753
417192600	-121.881
417192700	-148.173
417192800	-127.02
417192900	-156.168
417193000	-122.562
417193100	-141.731
417193200	-125.013
417193300	-155.487
417193400	-125.961
417193500	-139.443
417193600	-122.461
417193700	-139.204
417193800	-123.407
417193900	-155.401
417194000	-122.775
417194100	-141.772
417194200	-123.987
417194300	-145.947
417194400	-122.373
417194500	-139.005
417194600	-122.666
417194700	-148.879
417194800	-122.36
417194900	-137.544
417195000	-121.903
417195100	-151.029
417195200	-125.844
417195300	-138.923
417195400	-122.455
417195500	-143.322
417195600	-121.647
417195700	-141.781
417195800	-122.559
417195900	-151.142
417196000	-123.856
417196100	-144.367
417196200	-123.154
417196300	-151.523
417196400	-121.821
417196500	-148.07
417196600	-125.011
417196700	-137.378
417196800	-123.984
417196900	-142.821
417197000	-125.886
417197100	-146.365
417197200	-123.767
417197300	-138.176
417197400	-125.828
417197500	-141.019
417197600	-126.037
417197700	-152.865
417197800	-124.513
417197900	-146.794
417198000	-124.101
417198100	-141.747
417198200	-121.805
417198300	-146.343
417198400	-124.572
417198500	-144.342
417198600	-122.907
417198700	-138.721
417198800	-123.964
417198900	-142.278
417199000	-126.821
417199100	-136.153
417199200	-122.828
417199300	-148.201
417199400	-125.765
417199500	-168.304
417199600	-123.823
417199700	-144.857
417199800	-122.919
417199900	-142.724
417200000	-124.056
417200100	-138.182
417200200	-123.489
417200300	-149.313
417200400	-123.133
417200500	-136.458
417200600	-120.914
417200700	-142.405
417200800	-124.794
417200900	-155.728
417201000	-126.04
417201100	-139.108
417201200	-122.307
417201300	-151.867
417201400	-124.264
417201500	-137.068
417201600	-123.345
417201700	-149.725
417201800	-121.179
417201900	-140.4
417202000	-122.481
417202100	-159.281
417202200	-124.663
417202300	-150.024
417202400	-122.528
417202500	-139.249
417202600	-124.284
417202700	-152.542
417202800	-122.757
417202900	-141.598
417203000	-125.268
417203100	-152.137
417203200	-123.682
417203300	-145.373
417203400	-123.767
417203500	-144.347
417203600	-124.099
417203700	-140.876
417203800	-122.633
417203900	-144.459
417204000	-123.5
417204100	-141.989
417204200	-122.537
417204300	-149.082
417204400	-123.184
417204500	-142.333
417204600	-124.066
417204700	-155.888
417204800	-122.373
417204900	-154.599
417205000	-121.831
417205100	-135.635
417205200	-123.308
417205300	-144.543
417205400	-122.574
417205500	-154.452
417205600	-122.456
417205700	-147.307
417205800	-123.274
417205900	-139.058
417206000	-122.444
417206100	-143.521
417206200	-124.294
417206300	-139.06
417206400	-123.425
417206500	-146.361
417206600	-121.222
417206700	-133.719
417206800	-122.508
417206900	-143.24
417207000	-123.581
417207100	-151.929
417207200	-124.228
417207300	-143.924
417207400	-122.462
417207500	-142.583
417207600	-121.782
417207700	-142.305
417207800	-123.775
417207900	-146.884
417208000	-122.27
417208100	-144.585
417208200	-121.966
417208300	-146.571
417208400	-120.785
417208500	-135.93
417208600	-120.677
417208700	-148.138
417208800	-124.513
417208900	-148.41
417209000	-124.59
417209100	-137.356
417209200	-121.972
417209300	-136.74
417209400	-121.925
417209500	-145.902
417209600	-124.104
417209700	-134.251
417209800	-123.817
417209900	-145.402
417210000	-123.836
417210100	-140.343
417210200	-123.218
417210300	-161.866
417210400	-124.386
417210500	-148.777
417210600	-122.981
417210700	-150.32
417210800	-123.464
417210900	-145.542
417211000	-124.645
417211100	-136.272
417211200	-122.636
417211300	-141.839
417211400	-124.011
417211500	-149.341
417211600	-123.647
417211700	-146.031
417211800	-122.664
417211900	-141.71
417212000	-121.465
417212100	-148.496
417212200	-125.161
417212300	-139.002
417212400	-122.603
417212500	-149.644
417212600	-123.816
417212700	-142.604
417212800	-125.83
417212900	-145.054
417213000	-121.329
417213100	-145.282
417213200	-122.452
417213300	-151.623
417213400	-121.362
417213500	-158.721
417213600	-123.116
417213700	-140.957
417213800	-121.852
417213900	-143.245
417214000	-123.25
417214100	-145.688
417214200	-125.813
417214300	-138.578
417214400	-122.216
417214500	-137.353
417214600	-120.917
417214700	-151.555
417214800	-125.459
417214900	-137.319
417215000	-123.133
417215100	-138.109
417215200	-121.99
417215300	-136.145
417215400	-120.131
417215500	-148.066
417215600	-122.034
417215700	-140.877
417215800	-120.79
417215900	-145.942
417216000	-123.048
417216100	-153.079
417216200	-121.301
417216300	-143.32
417216400	-119.954
417216500	-150.442
417216600	-123.484
417216700	-153.689
417216800	-124.931
417216900	-146.155
417217000	-120.992
417217100	-144.878
417217200	-120.794
417217300	-136.617
417217400	-123.62
417217500	-143.229
417217600	-121.336
417217700	-143.453
417217800	-121.849
417217900	-143.224
417218000	-123.961
417218100	-142.179
417218200	-125.353
417218300	-142.303
417218400	-122.384
417218500	-132.114
417218600	-122.212
417218700	-139.226
417218800	-125.245
417218900	-139.474
417219000	-121.505
417219100	-139.773
417219200	-120.967
417219300	-150.076
417219400	-120.94
417219500	-142.55
417219600	-121.814
417219700	-146.151
417219800	-123.613
417219900	-153.388
417220000	-121.458
417220100	-136.216
417220200	-123.231
417220300	-166.012
417220400	-122.837
417220500	-143.597
417220600	-118.836
417220700	-138.881
417220800	-123.089
417220900	-139.705
417221000	-124.773
417221100	-147.457
417221200	-122.301
417221300	-156.492
417221400	-122.33
417221500	-141.729
417221600	-121.292
417221700	-147.316
417221800	-123.051
417221900	-138.192
417222000	-120.425
417222100	-141.014
417222200	-121.53
417222300	-156.382
417222400	-122.823
417222500	-144.317
417222600	-121.462
417222700	-138.858
417222800	-119.923
417222900	-141.907
417223000	-122.969
417223100	-143.509
417223200	-123.014
417223300	-145.849
417223400	-121.812
417223500	-134.045
417223600	-119.754
417223700	-139.075
417223800	-122.926
417223900	-134.486
417224000	-124.019
417224100	-140.19
417224200	-124.746
417224300	-147.963
417224400	-121.283
417224500	-145.788
417224600	-124.001
417224700	-159.577
417224800	-123.615
417224900	-138.589
417225000	-122.367
417225100	-139.306
417225200	-126.575
417225300	-142.218
417225400	-124.53
417225500	-144.66
417225600	-121.463
417225700	-153.619
417225800	-121.101
417225900	-148.106
417226000	-120.944
417226100	-145.783
417226200	-122.787
417226300	-142.505
417226400	-121.412
417226500	-143.763
417226600	-120.586
417226700	-147.228
417226800	-123.156
417226900	-145.581
417227000	-122.346
417227100	-144.839
417227200	-121.641
417227300	-145.813
417227400	-120.513
417227500	-146.761
417227600	-123.726
417227700	-146.03
417227800	-120.18
417227900	-150.356
417228000	-123.2
417228100	-143.129
417228200	-122.159
417228300	-142.405
417228400	-116.99
417228500	-140.277
417228600	-121.619
417228700	-142.458
417228800	-122.364
417228900	-137.139
417229000	-122.404
417229100	-142.828
417229200	-123.8
417229300	-141.434
417229400	-123.713
417229500	-132.048
417229600	-121.523
417229700	-151.013
417229800	-122.179
417229900	-148.869
417230000	-120.861
417230100	-143.239
417230200	-121.756
417230300	-148.005
417230400	-123.047
417230500	-142.27
417230600	-121.788
417230700	-138.225
417230800	-120.273
417230900	-149.959
417231000	-124.087
417231100	-136.761
417231200	-124.722
417231300	-141.634
417231400	-121.451
417231500	-136.956
417231600	-123.579
417231700	-148.543
417231800	-120.928
417231900	-140.376
417232000	-121.03
417232100	-142.411
417232200	-119.979
417232300	-142.938
417232400	-124.607
417232500	-142.308
417232600	-123.754
417232700	-143.952
417232800	-124.18
417232900	-137.001
417233000	-122.226
417233100	-140.419
417233200	-123.057
417233300	-141.92
417233400	-120.819
417233500	-137.342
417233600	-122.497
417233700	-140.025
417233800	-122.458
417233900	-139.111
417234000	-121.135
417234100	-140.011
417234200	-121.665
417234300	-136.583
417234400	-124.467
417234500	-163.091
417234600	-120.797
417234700	-147.683
417234800	-124.119
417234900	-137.978
417235000	-120.19
417235100	-145.111
417235200	-120.535
417235300	-132.268
417235400	-119.637
417235500	-136.201
417235600	-120.792
417235700	-149.091
417235800	-121.312
417235900	-146.757
417236000	-122.078
417236100	-143.945
417236200	-124.19
417236300	-141.889
417236400	-123.976
417236500	-140.046
417236600	-120.941
417236700	-136.092
417236800	-122.107
417236900	-151.041
417237000	-123.651
417237100	-142.766
417237200	-123.078
417237300	-136.126
417237400	-121.745
417237500	-140.743
417237600	-121.75
417237700	-141.972
417237800	-121.268
417237900	-148.808
417238000	-122.442
417238100	-144.954
417238200	-120.358
417238300	-140.478
417238400	-122.836
417238500	-134.475
417238600	-124.146
417238700	-140.508
417238800	-120.408
417238900	-141.286
417239000	-123.408
417239100	-140.132
417239200	-124.129
417239300	-147.998
417239400	-122.436
417239500	-146.207
417239600	-121.24
417239700	-142.521
417239800	-122.235
417239900	-145.934
417240000	-123.253
417240100	-138.38
417240200	-120.385
417240300	-141.068
417240400	-123.892
417240500	-143.914
417240600	-118.512
417240700	-138.592
417240800	-121.065
417240900	-163.855
417241000	-123.282
417241100	-151.434
417241200	-120.874
417241300	-132.533
417241400	-124.444
417241500	-138.785
417241600	-123.28
417241700	-138.112
417241800	-121.339
417241900	-142.401
417242000	-123.896
417242100	-143.644
417242200	-123.069
417242300	-148.525
417242400	-123.576
417242500	-148.394
417242600	-120.876
417242700	-137.353
417242800	-124.547
417242900	-141.968
417243000	-123.375
417243100	-143.259
417243200	-122.28
417243300	-140.575
417243400	-120.564
417243500	-136.784
417243600	-123.279
417243700	-150.034
417243800	-124.348
417243900	-145.283
417244000	-120.175
417244100	-133.497
417244200	-122.741
417244300	-143.905
417244400	-120.977
417244500	-139.939
417244600	-123.053
417244700	-143.045
417244800	-120.91
417244900	-151.654
417245000	-119.548
417245100	-150.347
417245200	-120.397
417245300	-147.632
417245400	-119.803
417245500	-150.934
417245600	-120.088
417245700	-142.21
417245800	-120.922
417245900	-139.527
417246000	-121.997
417246100	-145.325
417246200	-120.687
417246300	-139.281
417246400	-120.21
417246500	-153.725
417246600	-120.89
417246700	-138.301
417246800	-119.222
417246900	-138.396
417247000	-121.287
417247100	-142.758
417247200	-118.519
417247300	-148.989
417247400	-122.405
417247500	-142.791
417247600	-120.508
417247700	-145.536
417247800	-121.9
417247900	-144.475
417248000	-119.915
417248100	-136.063
417248200	-121.735
417248300	-140.177
417248400	-122.661
417248500	-139.039
417248600	-119.348
417248700	-140.128
417248800	-122.49
417248900	-141.724
417249000	-123.464
417249100	-155.032
417249200	-119.8
417249300	-135.205
417249400	-121.765
417249500	-145.089
417249600	-123.354
417249700	-139.425
417249800	-120.453
[truncated: 18,002 more rows]
