# Supplementary material for: Passive frequency comb generation at radiofrequency for ranging applications
Source: Nat Commun. 2024 Apr 2;15:2844. doi: 10.1038/s41467-024-46940-2 (PMC10987526; doi:10.1038/s41467-024-46940-2)
Supplement: Supplementary file 5 — Source Data [file 41467_2024_46940_MOESM5_ESM.zip › Figure3_Data/836_10MHz_-12_50dBm.xlsx]

## Sheet: Sheet1
frequency (Hz)	power (dBm)
417050000	-126.311
417050100	-150.608
417050200	-123.699
417050300	-145.878
417050400	-123.278
417050500	-153.362
417050600	-123.244
417050700	-150.509
417050800	-123.878
417050900	-137.605
417051000	-125.236
417051100	-156.838
417051200	-122.277
417051300	-143.795
417051400	-124.888
417051500	-147.157
417051600	-125.451
417051700	-148.758
417051800	-124.428
417051900	-152.383
417052000	-126.117
417052100	-135.646
417052200	-122.106
417052300	-141.796
417052400	-121.459
417052500	-132.958
417052600	-124.703
417052700	-165.087
417052800	-123.588
417052900	-150.022
417053000	-125.386
417053100	-144.364
417053200	-124.844
417053300	-141.523
417053400	-126.601
417053500	-148.029
417053600	-127.043
417053700	-144.325
417053800	-123.194
417053900	-142.753
417054000	-124.325
417054100	-136.819
417054200	-122.497
417054300	-139.708
417054400	-122.822
417054500	-137.835
417054600	-122.543
417054700	-148.201
417054800	-122.363
417054900	-142.978
417055000	-122.278
417055100	-141.158
417055200	-123.811
417055300	-141.723
417055400	-123.062
417055500	-147.994
417055600	-123.031
417055700	-140.507
417055800	-122.406
417055900	-137.596
417056000	-124.884
417056100	-143.177
417056200	-125.293
417056300	-138.311
417056400	-123.773
417056500	-147.906
417056600	-123.519
417056700	-135.617
417056800	-120.487
417056900	-147.851
417057000	-124.088
417057100	-140.568
417057200	-122.758
417057300	-146.303
417057400	-122.498
417057500	-142.096
417057600	-125.058
417057700	-167.226
417057800	-122.753
417057900	-160.464
417058000	-122.48
417058100	-144.439
417058200	-123.039
417058300	-141.101
417058400	-126.649
417058500	-147.046
417058600	-123.199
417058700	-145.499
417058800	-124.701
417058900	-149.716
417059000	-122.068
417059100	-141.793
417059200	-124.012
417059300	-144.949
417059400	-122.52
417059500	-139.01
417059600	-123.382
417059700	-148.876
417059800	-126.335
417059900	-149.676
417060000	-122.628
417060100	-142.71
417060200	-122.868
417060300	-139.43
417060400	-123.685
417060500	-144.53
417060600	-126.189
417060700	-144.896
417060800	-125.032
417060900	-161.08
417061000	-126.446
417061100	-147.576
417061200	-124.957
417061300	-143.387
417061400	-125.214
417061500	-140.428
417061600	-123.425
417061700	-143.268
417061800	-125.048
417061900	-151.812
417062000	-124.395
417062100	-142.403
417062200	-124.166
417062300	-143.28
417062400	-125.374
417062500	-146.84
417062600	-123.202
417062700	-145.46
417062800	-121.823
417062900	-140.051
417063000	-123.637
417063100	-148.593
417063200	-124.293
417063300	-154.121
417063400	-126.548
417063500	-154.672
417063600	-123.377
417063700	-142.718
417063800	-123.379
417063900	-145.407
417064000	-125.122
417064100	-146.529
417064200	-124.76
417064300	-143.535
417064400	-124.98
417064500	-146.487
417064600	-123.175
417064700	-137.465
417064800	-122.843
417064900	-155.226
417065000	-127.236
417065100	-139.066
417065200	-122.332
417065300	-140.637
417065400	-123.437
417065500	-144.667
417065600	-125.506
417065700	-143.125
417065800	-126.523
417065900	-142.543
417066000	-125.471
417066100	-150.136
417066200	-124.603
417066300	-144.087
417066400	-123.969
417066500	-150.29
417066600	-124.424
417066700	-139.311
417066800	-126.193
417066900	-145.071
417067000	-123.045
417067100	-163.331
417067200	-121.145
417067300	-138.157
417067400	-124.028
417067500	-145.497
417067600	-125.519
417067700	-134.716
417067800	-124.862
417067900	-145.973
417068000	-124.038
417068100	-134.588
417068200	-122.688
417068300	-147.775
417068400	-122.727
417068500	-141.831
417068600	-124.583
417068700	-140.732
417068800	-124.9
417068900	-145.589
417069000	-122.923
417069100	-137.965
417069200	-122.583
417069300	-141.846
417069400	-123.342
417069500	-144.336
417069600	-123.731
417069700	-144.536
417069800	-122.465
417069900	-148.594
417070000	-126.435
417070100	-140.712
417070200	-127.674
417070300	-145.067
417070400	-123.882
417070500	-143.3
417070600	-123.32
417070700	-166.692
417070800	-124.91
417070900	-144.798
417071000	-124.373
417071100	-148.31
417071200	-124.327
417071300	-152.507
417071400	-123.92
417071500	-144.702
417071600	-124.027
417071700	-161.589
417071800	-122.849
417071900	-144.831
417072000	-125.406
417072100	-135.853
417072200	-122.704
417072300	-146.789
417072400	-126.728
417072500	-141.296
417072600	-124.515
417072700	-143.737
417072800	-124.934
417072900	-143.617
417073000	-124.937
417073100	-144.217
417073200	-126.641
417073300	-137.755
417073400	-122.674
417073500	-142.062
417073600	-124.394
417073700	-145.553
417073800	-122.771
417073900	-136.968
417074000	-123.408
417074100	-144.795
417074200	-124.216
417074300	-141.659
417074400	-121.739
417074500	-146.148
417074600	-123.488
417074700	-143.722
417074800	-123.366
417074900	-140.184
417075000	-124.766
417075100	-139.136
417075200	-123.139
417075300	-145.861
417075400	-127.036
417075500	-157.806
417075600	-122.679
417075700	-144.111
417075800	-122.733
417075900	-139.494
417076000	-123.729
417076100	-141.203
417076200	-121.992
417076300	-153.838
417076400	-124.058
417076500	-148.267
417076600	-123.631
417076700	-171.54
417076800	-120.497
417076900	-140.866
417077000	-121.304
417077100	-141.457
417077200	-123.837
417077300	-145.231
417077400	-126.091
417077500	-142.939
417077600	-122.445
417077700	-149.446
417077800	-121.202
417077900	-142.606
417078000	-125.706
417078100	-151.907
417078200	-124.707
417078300	-154.815
417078400	-122.71
417078500	-148.061
417078600	-126.269
417078700	-146.073
417078800	-121.953
417078900	-146.071
417079000	-122.195
417079100	-155.658
417079200	-124.641
417079300	-148.313
417079400	-122.811
417079500	-151.433
417079600	-120.7
417079700	-141.441
417079800	-122.79
417079900	-141.18
417080000	-125.139
417080100	-145.111
417080200	-122.383
417080300	-139.97
417080400	-123.586
417080500	-135.256
417080600	-125.291
417080700	-145.883
417080800	-125.552
417080900	-141.446
417081000	-123.525
417081100	-151.433
417081200	-121.55
417081300	-138.53
417081400	-125.942
417081500	-155.07
417081600	-123.236
417081700	-143.168
417081800	-122.258
417081900	-179.227
417082000	-122.876
417082100	-145.882
417082200	-123.493
417082300	-146.826
417082400	-121.189
417082500	-156.518
417082600	-123.502
417082700	-139.281
417082800	-120.99
417082900	-150.416
417083000	-120.992
417083100	-145.072
417083200	-123.574
417083300	-141.094
417083400	-122.256
417083500	-144.908
417083600	-123.458
417083700	-138.55
417083800	-124.424
417083900	-147.046
417084000	-121.789
417084100	-144.167
417084200	-124.562
417084300	-144.084
417084400	-125.576
417084500	-141.696
417084600	-126.858
417084700	-141.786
417084800	-123.579
417084900	-142.654
417085000	-122.41
417085100	-161.25
417085200	-124.613
417085300	-147.268
417085400	-123.627
417085500	-139.129
417085600	-124.345
417085700	-150.011
417085800	-124.467
417085900	-141.893
417086000	-125.906
417086100	-143.457
417086200	-126.086
417086300	-142.603
417086400	-125.182
417086500	-144.632
417086600	-125.021
417086700	-143.895
417086800	-122.917
417086900	-144.347
417087000	-125.469
417087100	-156.581
417087200	-123.183
417087300	-143.432
417087400	-123.072
417087500	-144.977
417087600	-123.692
417087700	-151.995
417087800	-126.392
417087900	-141.606
417088000	-123.988
417088100	-139.863
417088200	-122.539
417088300	-148.091
417088400	-125.07
417088500	-152.594
417088600	-124.505
417088700	-145.578
417088800	-125.163
417088900	-148.926
417089000	-125.215
417089100	-156.177
417089200	-122.111
417089300	-145.027
417089400	-125.473
417089500	-134.646
417089600	-123.929
417089700	-137.171
417089800	-125.111
417089900	-141.587
417090000	-124.822
417090100	-146.361
417090200	-121.988
417090300	-140.801
417090400	-123.218
417090500	-170.542
417090600	-125.945
417090700	-149.245
417090800	-120.778
417090900	-156.346
417091000	-123.741
417091100	-147.294
417091200	-123.347
417091300	-140.938
417091400	-124.195
417091500	-143.073
417091600	-124.166
417091700	-148.82
417091800	-126.374
417091900	-139.979
417092000	-123.937
417092100	-143.836
417092200	-124.222
417092300	-149.032
417092400	-124.101
417092500	-145.557
417092600	-124.726
417092700	-142.149
417092800	-124.632
417092900	-138.602
417093000	-124.202
417093100	-142.513
417093200	-124.175
417093300	-140.088
417093400	-124.027
417093500	-141.705
417093600	-121.782
417093700	-150.191
417093800	-122.581
417093900	-137.64
417094000	-123.86
417094100	-136.77
417094200	-125.975
417094300	-146.159
417094400	-123.526
417094500	-139.196
417094600	-126.244
417094700	-143.946
417094800	-125.433
417094900	-153.912
417095000	-124.936
417095100	-144.334
417095200	-126.461
417095300	-140.492
417095400	-124.353
417095500	-140.537
417095600	-125.547
417095700	-137.163
417095800	-124.82
417095900	-148.635
417096000	-124.578
417096100	-160.398
417096200	-124.579
417096300	-139.01
417096400	-122.18
417096500	-146.281
417096600	-125.422
417096700	-141.682
417096800	-125.408
417096900	-146.813
417097000	-123.986
417097100	-139.887
417097200	-123.511
417097300	-138.493
417097400	-123.271
417097500	-135.552
417097600	-123.906
417097700	-150.474
417097800	-122.152
417097900	-145.791
417098000	-124.462
417098100	-138.791
417098200	-121.958
417098300	-148.268
417098400	-125.053
417098500	-143.689
417098600	-124.343
417098700	-152.351
417098800	-122.431
417098900	-144.411
417099000	-121.863
417099100	-145.335
417099200	-123.71
417099300	-147.417
417099400	-123.716
417099500	-145.822
417099600	-127.39
417099700	-144.693
417099800	-125.275
417099900	-142.101
417100000	-126.371
417100100	-144.364
417100200	-123.924
417100300	-145.141
417100400	-124.944
417100500	-153.744
417100600	-122.268
417100700	-143.24
417100800	-125.661
417100900	-138.669
417101000	-126.395
417101100	-149.567
417101200	-125.955
417101300	-148.17
417101400	-124.32
417101500	-152.774
417101600	-121.635
417101700	-137.245
417101800	-122.555
417101900	-144.337
417102000	-126.785
417102100	-145.989
417102200	-123.097
417102300	-141.47
417102400	-123.343
417102500	-142.744
417102600	-124.522
417102700	-150.265
417102800	-123.067
417102900	-143.985
417103000	-123.957
417103100	-143.811
417103200	-124.847
417103300	-138.412
417103400	-123.679
417103500	-140.175
417103600	-123.001
417103700	-137.278
417103800	-125.474
417103900	-139.649
417104000	-127.015
417104100	-143.284
417104200	-124.318
417104300	-145.73
417104400	-125.342
417104500	-146.931
417104600	-122.2
417104700	-142.742
417104800	-123.449
417104900	-152.486
417105000	-124.028
417105100	-144.595
417105200	-120.92
417105300	-137.554
417105400	-123.47
417105500	-147.158
417105600	-124.289
417105700	-140.843
417105800	-122.684
417105900	-145.051
417106000	-124.921
417106100	-139.635
417106200	-123.839
417106300	-151.443
417106400	-121.176
417106500	-150.655
417106600	-122.702
417106700	-143.84
417106800	-122.437
417106900	-141.861
417107000	-125.592
417107100	-146.791
417107200	-124.222
417107300	-138.225
417107400	-127.517
417107500	-152.328
417107600	-122.694
417107700	-136.282
417107800	-122.393
417107900	-144.461
417108000	-124.036
417108100	-143.926
417108200	-123.827
417108300	-138.801
417108400	-122.633
417108500	-139.148
417108600	-123.274
417108700	-141.897
417108800	-124.829
417108900	-151.681
417109000	-125.275
417109100	-141.063
417109200	-124.572
417109300	-141.35
417109400	-124.713
417109500	-142.078
417109600	-123.679
417109700	-139.339
417109800	-122.178
417109900	-145.166
417110000	-122.759
417110100	-151.034
417110200	-121.784
417110300	-141.151
417110400	-124.158
417110500	-146.544
417110600	-122.508
417110700	-141.657
417110800	-121.307
417110900	-139.843
417111000	-124.452
417111100	-139.56
417111200	-123.226
417111300	-142.715
417111400	-124.32
417111500	-146.561
417111600	-124.107
417111700	-139.913
417111800	-124.264
417111900	-145.048
417112000	-124.24
417112100	-142.23
417112200	-123.498
417112300	-140.414
417112400	-126.174
417112500	-153.755
417112600	-121.959
417112700	-146.74
417112800	-124.165
417112900	-143.234
417113000	-123.38
417113100	-135.788
417113200	-125.207
417113300	-155.779
417113400	-123.56
417113500	-156.219
417113600	-126.713
417113700	-149.487
417113800	-124.665
417113900	-152.211
417114000	-123.615
417114100	-142.969
417114200	-122.669
417114300	-145.827
417114400	-124.257
417114500	-139.844
417114600	-124.436
417114700	-137.419
417114800	-122.684
417114900	-159.499
417115000	-125.583
417115100	-140.082
417115200	-125.476
417115300	-147.924
417115400	-123.555
417115500	-145.78
417115600	-124.865
417115700	-146.715
417115800	-122.886
417115900	-139.15
417116000	-121.082
417116100	-141.372
417116200	-125.947
417116300	-143.459
417116400	-123.727
417116500	-140.306
417116600	-123.948
417116700	-158.329
417116800	-124.738
417116900	-141.712
417117000	-123.288
417117100	-148.779
417117200	-126.952
417117300	-146.143
417117400	-123.374
417117500	-144.207
417117600	-122.808
417117700	-137.105
417117800	-123.671
417117900	-149.904
417118000	-124.561
417118100	-147.388
417118200	-124.485
417118300	-143.771
417118400	-120.745
417118500	-146.671
417118600	-124.535
417118700	-147.186
417118800	-124.111
417118900	-139.795
417119000	-122.903
417119100	-151.824
417119200	-124.857
417119300	-149.541
417119400	-125.094
417119500	-140.874
417119600	-122.337
417119700	-145.869
417119800	-121.37
417119900	-142.662
417120000	-124.777
417120100	-142.978
417120200	-125.352
417120300	-142.495
417120400	-124.969
417120500	-136.59
417120600	-126.519
417120700	-162.196
417120800	-125.729
417120900	-149.56
417121000	-125.024
417121100	-142.681
417121200	-123.343
417121300	-150.629
417121400	-126.132
417121500	-149.439
417121600	-125.179
417121700	-149.224
417121800	-123.654
417121900	-139.153
417122000	-123.895
417122100	-163.528
417122200	-121.066
417122300	-147.175
417122400	-124.49
417122500	-138.41
417122600	-122.229
417122700	-143.113
417122800	-126.596
417122900	-142.364
417123000	-124.926
417123100	-144.285
417123200	-122.187
417123300	-146.436
417123400	-124.168
417123500	-148.611
417123600	-123.151
417123700	-153.588
417123800	-121.162
417123900	-151.63
417124000	-123.777
417124100	-141.017
417124200	-123.781
417124300	-142.711
417124400	-124.97
417124500	-142.368
417124600	-123.029
417124700	-148.53
417124800	-122.812
417124900	-144.946
417125000	-122.71
417125100	-141.568
417125200	-122.61
417125300	-144.672
417125400	-125.287
417125500	-143.909
417125600	-122.108
417125700	-147.712
417125800	-121.554
417125900	-154.298
417126000	-123.843
417126100	-146.438
417126200	-123.651
417126300	-138.985
417126400	-124.036
417126500	-151.801
417126600	-124.342
417126700	-144.801
417126800	-125.093
417126900	-160.112
417127000	-123.208
417127100	-141.409
417127200	-125.683
417127300	-140.792
417127400	-123.835
417127500	-143.872
417127600	-122.225
417127700	-139.087
417127800	-121.916
417127900	-138.629
417128000	-122.926
417128100	-144.213
417128200	-123.525
417128300	-140.789
417128400	-119.777
417128500	-140.565
417128600	-123.642
417128700	-143.117
417128800	-124.527
417128900	-149.965
417129000	-124.238
417129100	-146.736
417129200	-124.888
417129300	-133.787
417129400	-122.506
417129500	-149.885
417129600	-125.101
417129700	-154.199
417129800	-123.639
417129900	-144.349
417130000	-122.707
417130100	-153.184
417130200	-124.225
417130300	-151.827
417130400	-124.934
417130500	-136.688
417130600	-124.255
417130700	-146.683
417130800	-123.002
417130900	-144.664
417131000	-124.819
417131100	-141.086
417131200	-125.308
417131300	-144.628
417131400	-122.883
417131500	-137.202
417131600	-121.902
417131700	-139.806
417131800	-123.866
417131900	-139.333
417132000	-122.478
417132100	-158.033
417132200	-120.969
417132300	-147.538
417132400	-123.912
417132500	-155.169
417132600	-122.695
417132700	-140.826
417132800	-120.576
417132900	-141.925
417133000	-120.905
417133100	-145.746
417133200	-123.06
417133300	-142.631
417133400	-123.967
417133500	-150.898
417133600	-124.805
417133700	-146.875
417133800	-122.521
417133900	-145.526
417134000	-124.537
417134100	-145.636
417134200	-124.76
417134300	-154.406
417134400	-125.309
417134500	-148.1
417134600	-121.191
417134700	-140.709
417134800	-123.933
417134900	-148.286
417135000	-123.746
417135100	-139.976
417135200	-122.306
417135300	-149.34
417135400	-122.665
417135500	-148.503
417135600	-123.394
417135700	-155.035
417135800	-123.62
417135900	-150.36
417136000	-123.978
417136100	-160.154
417136200	-125.363
417136300	-140.805
417136400	-123.804
417136500	-141.161
417136600	-125.579
417136700	-147.948
417136800	-121.437
417136900	-140.337
417137000	-122.854
417137100	-144.774
417137200	-121.575
417137300	-143.641
417137400	-122.864
417137500	-155.055
417137600	-125.757
417137700	-142.533
417137800	-124.995
417137900	-148.188
417138000	-124.652
417138100	-137.115
417138200	-122.418
417138300	-144.217
417138400	-122.277
417138500	-148.039
417138600	-121.754
417138700	-145.324
417138800	-124.002
417138900	-144.847
417139000	-123.507
417139100	-144.665
417139200	-123.623
417139300	-143.886
417139400	-121.663
417139500	-154.846
417139600	-122.79
417139700	-137.183
417139800	-124.09
417139900	-144.727
417140000	-123.457
417140100	-138.141
417140200	-121.516
417140300	-145.074
417140400	-124.403
417140500	-149.146
417140600	-123.712
417140700	-134.524
417140800	-122.253
417140900	-144.364
417141000	-124.967
417141100	-146.441
417141200	-123.316
417141300	-136.049
417141400	-123.035
417141500	-145.703
417141600	-124.154
417141700	-143.437
417141800	-125.075
417141900	-142.831
417142000	-123.613
417142100	-142.21
417142200	-121.885
417142300	-148.744
417142400	-121.986
417142500	-144.043
417142600	-125.505
417142700	-144.454
417142800	-124.087
417142900	-138.03
417143000	-122.836
417143100	-148.211
417143200	-122.598
417143300	-143.153
417143400	-124.959
417143500	-154.384
417143600	-125.707
417143700	-137.079
417143800	-123.258
417143900	-140.078
417144000	-122.771
417144100	-141.88
417144200	-122.266
417144300	-139.736
417144400	-122.982
417144500	-146.36
417144600	-123.99
417144700	-148.013
417144800	-123.462
417144900	-137.402
417145000	-122.475
417145100	-142.173
417145200	-126.068
417145300	-145.465
417145400	-122.847
417145500	-144.85
417145600	-123.897
417145700	-153.129
417145800	-124.729
417145900	-145.235
417146000	-122.864
417146100	-143.36
417146200	-122.858
417146300	-135.836
417146400	-123.218
417146500	-157.764
417146600	-122.951
417146700	-141.548
417146800	-125.376
417146900	-143.94
417147000	-125.447
417147100	-144.321
417147200	-124.882
417147300	-145.571
417147400	-121.704
417147500	-141.743
417147600	-123.032
417147700	-150.419
417147800	-127.375
417147900	-149.764
417148000	-120.957
417148100	-143.095
417148200	-125.529
417148300	-139.87
417148400	-124.291
417148500	-162.346
417148600	-124.905
417148700	-153.708
417148800	-121.427
417148900	-162.069
417149000	-121.77
417149100	-144.484
417149200	-124.719
417149300	-141.288
417149400	-122.052
417149500	-139.537
417149600	-122.345
417149700	-155.112
417149800	-123.313
417149900	-159.243
417150000	-122.365
417150100	-138.635
417150200	-122.582
417150300	-144.066
417150400	-123.942
417150500	-151.132
417150600	-122.085
417150700	-169.089
417150800	-123.655
417150900	-143.013
417151000	-124.524
417151100	-162.98
417151200	-127.313
417151300	-141.036
417151400	-121.648
417151500	-144.509
417151600	-123.113
417151700	-137.492
417151800	-124.242
417151900	-137.993
417152000	-123.388
417152100	-145.547
417152200	-123.328
417152300	-142.863
417152400	-126.811
417152500	-148.685
417152600	-122.408
417152700	-144.139
417152800	-121.435
417152900	-144.959
417153000	-124.855
417153100	-154.601
417153200	-123.006
417153300	-138.663
417153400	-122.472
417153500	-146.353
417153600	-125.253
417153700	-144.16
417153800	-123.822
417153900	-150.226
417154000	-124.282
417154100	-142.475
417154200	-123.527
417154300	-141.171
417154400	-123.865
417154500	-152.241
417154600	-126.384
417154700	-151.823
417154800	-122.288
417154900	-142.351
417155000	-122.963
417155100	-140.913
417155200	-123.22
417155300	-150.625
417155400	-123.524
417155500	-140.795
417155600	-121.641
417155700	-144.213
417155800	-122.332
417155900	-141.445
417156000	-123.549
417156100	-147.251
417156200	-123.709
417156300	-142.517
417156400	-123.591
417156500	-157.328
417156600	-125.025
417156700	-142.229
417156800	-123.498
417156900	-139.529
417157000	-122.079
417157100	-138.787
417157200	-124.703
417157300	-148.333
417157400	-123.276
417157500	-149.795
417157600	-120.657
417157700	-150.583
417157800	-125.148
417157900	-148.622
417158000	-122.529
417158100	-145.311
417158200	-124.145
417158300	-142.42
417158400	-122.141
417158500	-147.15
417158600	-123.244
417158700	-151.923
417158800	-123.489
417158900	-146.223
417159000	-121.662
417159100	-148.79
417159200	-123.091
417159300	-136.625
417159400	-122.73
417159500	-143.399
417159600	-122.434
417159700	-142.088
417159800	-124.396
417159900	-166.352
417160000	-122.952
417160100	-139.629
417160200	-127.018
417160300	-139.086
417160400	-123.669
417160500	-149.096
417160600	-122.439
417160700	-147.419
417160800	-121.155
417160900	-145.924
417161000	-124.853
417161100	-145.929
417161200	-126.025
417161300	-137.707
417161400	-122.708
417161500	-146.605
417161600	-122.128
417161700	-139.082
417161800	-123.606
417161900	-136.818
417162000	-124.777
417162100	-140.059
417162200	-121.067
417162300	-151.43
417162400	-124.67
417162500	-138.368
417162600	-121.823
417162700	-145.33
417162800	-124.884
417162900	-158.754
417163000	-123.924
417163100	-139.948
417163200	-122.447
417163300	-149.361
417163400	-121.911
417163500	-138.82
417163600	-126.207
417163700	-149.45
417163800	-122.305
417163900	-156.216
417164000	-120.813
417164100	-160.984
417164200	-123.809
417164300	-153.551
417164400	-124.658
417164500	-147.382
417164600	-124.714
417164700	-132.782
417164800	-121.956
417164900	-145.543
417165000	-120.453
417165100	-144.825
417165200	-120.966
417165300	-150.266
417165400	-121.796
417165500	-141.875
417165600	-122.63
417165700	-145.661
417165800	-121.773
417165900	-145.039
417166000	-121.581
417166100	-153.43
417166200	-121.576
417166300	-146.847
417166400	-121.674
417166500	-141.935
417166600	-122.964
417166700	-141.267
417166800	-122.253
417166900	-143.152
417167000	-122.618
417167100	-140.009
417167200	-124.753
417167300	-146.832
417167400	-123.685
417167500	-146.183
417167600	-122.967
417167700	-139.35
417167800	-123.897
417167900	-144.906
417168000	-121.534
417168100	-148.184
417168200	-125.19
417168300	-143.506
417168400	-123.767
417168500	-136.796
417168600	-123.114
417168700	-139.955
417168800	-126.283
417168900	-144.192
417169000	-122.38
417169100	-142.787
417169200	-125.487
417169300	-151.372
417169400	-124.236
417169500	-141.156
417169600	-124.878
417169700	-134.058
417169800	-124.352
417169900	-142.411
417170000	-124.764
417170100	-140.516
417170200	-123.028
417170300	-143.606
417170400	-124.758
417170500	-141.703
417170600	-122.154
417170700	-149.229
417170800	-124.637
417170900	-137.548
417171000	-125.605
417171100	-168.347
417171200	-124.496
417171300	-142.384
417171400	-124.754
417171500	-146.388
417171600	-124.51
417171700	-143.419
417171800	-123.551
417171900	-151.208
417172000	-124.883
417172100	-138.899
417172200	-126.603
417172300	-148.47
417172400	-121.322
417172500	-142.305
417172600	-121.462
417172700	-137.953
417172800	-123.177
417172900	-145.597
417173000	-125.143
417173100	-153.594
417173200	-122.894
417173300	-143.579
417173400	-121.31
417173500	-145.701
417173600	-122.452
417173700	-143.549
417173800	-123.791
417173900	-144.95
417174000	-122.366
417174100	-144.038
417174200	-124.491
417174300	-151.617
417174400	-125.089
417174500	-143.754
417174600	-125.017
417174700	-141.87
417174800	-126.087
417174900	-141.359
417175000	-125.054
417175100	-147.058
417175200	-124.528
417175300	-141.143
417175400	-122.399
417175500	-146.592
417175600	-123.445
417175700	-144.412
417175800	-125.479
417175900	-142.491
417176000	-122.962
417176100	-150.451
417176200	-122.073
417176300	-143.472
417176400	-121.463
417176500	-140.533
417176600	-121.654
417176700	-142.766
417176800	-123.983
417176900	-142.722
417177000	-121.922
417177100	-151.07
417177200	-122.67
417177300	-147.938
417177400	-124.075
417177500	-146.698
417177600	-123.755
417177700	-142.317
417177800	-124.766
417177900	-140.616
417178000	-125.054
417178100	-137.524
417178200	-121.836
417178300	-140.185
417178400	-124.285
417178500	-147.55
417178600	-124.482
417178700	-138.329
417178800	-124.693
417178900	-161.009
417179000	-123.764
417179100	-143.33
417179200	-123.585
417179300	-137.82
417179400	-124.437
417179500	-142.918
417179600	-125.376
417179700	-145.802
417179800	-123.444
417179900	-143.706
417180000	-124.952
417180100	-145.707
417180200	-122.887
417180300	-147.595
417180400	-121.083
417180500	-160.679
417180600	-122.641
417180700	-143.691
417180800	-126.619
417180900	-155.161
417181000	-126.118
417181100	-141.178
417181200	-121.825
417181300	-157.49
417181400	-121.718
417181500	-143.284
417181600	-125.186
417181700	-144.926
417181800	-125.075
417181900	-145.873
417182000	-122.441
417182100	-150.457
417182200	-122.21
417182300	-148.886
417182400	-122.747
417182500	-144.8
417182600	-122.745
417182700	-155.002
417182800	-121.732
417182900	-140.644
417183000	-123.325
417183100	-147.195
417183200	-121.52
417183300	-140.07
417183400	-124.707
417183500	-140.764
417183600	-124.325
417183700	-131.219
417183800	-122.133
417183900	-159.126
417184000	-124.232
417184100	-149.201
417184200	-121.946
417184300	-138.628
417184400	-121.855
417184500	-136.906
417184600	-121.849
417184700	-141.546
417184800	-122.703
417184900	-137.668
417185000	-122.728
417185100	-140.977
417185200	-123.163
417185300	-138.663
417185400	-125.151
417185500	-142.954
417185600	-124.181
417185700	-140.563
417185800	-123.327
417185900	-148.009
417186000	-124.195
417186100	-144.527
417186200	-123.31
417186300	-146.995
417186400	-124.366
417186500	-145.159
417186600	-123.087
417186700	-150.573
417186800	-122.08
417186900	-143.072
417187000	-124.914
417187100	-150.214
417187200	-122.763
417187300	-142.846
417187400	-123.779
417187500	-139.305
417187600	-123.577
417187700	-139.438
417187800	-122.4
417187900	-146.012
417188000	-123.837
417188100	-156.713
417188200	-122.794
417188300	-150.084
417188400	-120.146
417188500	-149.766
417188600	-124.977
417188700	-141.227
417188800	-121.091
417188900	-147.161
417189000	-122.89
417189100	-144.381
417189200	-121.858
417189300	-149.678
417189400	-125.89
417189500	-137.172
417189600	-122.996
417189700	-138.348
417189800	-122.609
417189900	-140.821
417190000	-123.096
417190100	-152.292
417190200	-121.519
417190300	-152.236
417190400	-123.642
417190500	-147.1
417190600	-124.147
417190700	-154.127
417190800	-122.673
417190900	-147.243
417191000	-120.887
417191100	-151.387
417191200	-124.933
417191300	-143.224
417191400	-123.538
417191500	-137.75
417191600	-124.202
417191700	-144.731
417191800	-123.811
417191900	-138.229
417192000	-124.43
417192100	-150.81
417192200	-124.988
417192300	-144.077
417192400	-124.209
417192500	-142.197
417192600	-123.159
417192700	-138.755
417192800	-122.177
417192900	-151.78
417193000	-125.917
417193100	-162.201
417193200	-123.065
417193300	-151.034
417193400	-123.561
417193500	-149.656
417193600	-123.747
417193700	-150.66
417193800	-121.257
417193900	-143.142
417194000	-125.696
417194100	-135.076
417194200	-124.547
417194300	-143.21
417194400	-126.889
417194500	-151.941
417194600	-126.361
417194700	-149.994
417194800	-125.263
417194900	-138.629
417195000	-121.943
417195100	-148.589
417195200	-125.518
417195300	-145.667
417195400	-123.552
417195500	-139.617
417195600	-123.042
417195700	-143.125
417195800	-124.073
417195900	-146.514
417196000	-119.705
417196100	-145.312
417196200	-125.427
417196300	-137.499
417196400	-119.779
417196500	-139.615
417196600	-124.862
417196700	-143.361
417196800	-121.949
417196900	-150.183
417197000	-126.435
417197100	-145.387
417197200	-122.513
417197300	-140.105
417197400	-124.559
417197500	-144.391
417197600	-124.958
417197700	-145.776
417197800	-122.567
417197900	-134.196
417198000	-124.54
417198100	-151.378
417198200	-124.477
417198300	-143.509
417198400	-121.853
417198500	-140.925
417198600	-122.915
417198700	-142.37
417198800	-123.622
417198900	-142.605
417199000	-121.125
417199100	-148.044
417199200	-122.055
417199300	-134.87
417199400	-121.028
417199500	-144.915
417199600	-119.903
417199700	-144.713
417199800	-123.534
417199900	-148.844
417200000	-124.6
417200100	-151.619
417200200	-126.713
417200300	-147.616
417200400	-123.446
417200500	-138.406
417200600	-122.885
417200700	-145.567
417200800	-121.13
417200900	-147.919
417201000	-124.451
417201100	-142.246
417201200	-124.189
417201300	-146.155
417201400	-124.587
417201500	-140.787
417201600	-119.817
417201700	-139.382
417201800	-123.746
417201900	-143.504
417202000	-124.168
417202100	-148.219
417202200	-123.478
417202300	-140.96
417202400	-123.021
417202500	-143.582
417202600	-123.753
417202700	-149.962
417202800	-123.136
417202900	-141.863
417203000	-122.72
417203100	-142.018
417203200	-124.086
417203300	-143.267
417203400	-122.243
417203500	-141.599
417203600	-123.25
417203700	-145.143
417203800	-122.936
417203900	-158.948
417204000	-122.375
417204100	-138.684
417204200	-121.417
417204300	-140.78
417204400	-122.672
417204500	-139.784
417204600	-118.295
417204700	-140.811
417204800	-123.083
417204900	-142.856
417205000	-125.219
417205100	-150.027
417205200	-124.389
417205300	-139.565
417205400	-121.728
417205500	-139.246
417205600	-124.025
417205700	-148.383
417205800	-122.14
417205900	-158.134
417206000	-122.899
417206100	-142.738
417206200	-123.025
417206300	-140.468
417206400	-122.814
417206500	-141.443
417206600	-123.844
417206700	-141.129
417206800	-120.901
417206900	-140.941
417207000	-123.02
417207100	-142.19
417207200	-122.598
417207300	-152.974
417207400	-122.821
417207500	-145.273
417207600	-123.962
417207700	-150.172
417207800	-122.964
417207900	-146.307
417208000	-123.554
417208100	-144.711
417208200	-124.142
417208300	-142.625
417208400	-121.585
417208500	-152.367
417208600	-119.455
417208700	-144.88
417208800	-122.074
417208900	-145.641
417209000	-126.365
417209100	-146.808
417209200	-125.899
417209300	-156.108
417209400	-120.373
417209500	-145.873
417209600	-124.965
417209700	-139.768
417209800	-121.574
417209900	-149.695
417210000	-123.196
417210100	-148.014
417210200	-120.542
417210300	-152.148
417210400	-122.536
417210500	-138.116
417210600	-123.252
417210700	-139.766
417210800	-122.288
417210900	-146.667
417211000	-126.49
417211100	-144.657
417211200	-122.302
417211300	-142.086
417211400	-123.281
417211500	-144.448
417211600	-122.139
417211700	-144.904
417211800	-124.049
417211900	-150.206
417212000	-122.572
417212100	-141.344
417212200	-122.76
417212300	-146.092
417212400	-122.31
417212500	-142.677
417212600	-122.963
417212700	-144.586
417212800	-122.817
417212900	-139.364
417213000	-122.78
417213100	-139.253
417213200	-122.202
417213300	-140.897
417213400	-122.306
417213500	-142.766
417213600	-123.159
417213700	-138.209
417213800	-126.497
417213900	-149.245
417214000	-121.541
417214100	-146.109
417214200	-122.505
417214300	-151.06
417214400	-122.998
417214500	-147.725
417214600	-122.997
417214700	-147.177
417214800	-123.232
417214900	-149.45
417215000	-123.907
417215100	-139.637
417215200	-123.15
417215300	-154.087
417215400	-122.819
417215500	-150.068
417215600	-123.177
417215700	-143.61
417215800	-123.225
417215900	-154.689
417216000	-121.843
417216100	-139.504
417216200	-122.666
417216300	-139.63
417216400	-119.321
417216500	-149.315
417216600	-122.622
417216700	-136.605
417216800	-125.571
417216900	-138.419
417217000	-120.954
417217100	-144.176
417217200	-122.905
417217300	-160.525
417217400	-121.802
417217500	-145.498
417217600	-123.077
417217700	-137.795
417217800	-123.635
417217900	-142.097
417218000	-121.315
417218100	-139.171
417218200	-121.724
417218300	-138.881
417218400	-121.184
417218500	-137.651
417218600	-122.704
417218700	-142.224
417218800	-122.398
417218900	-164.961
417219000	-121.444
417219100	-137.625
417219200	-124.04
417219300	-144.903
417219400	-125.238
417219500	-140.36
417219600	-122.927
417219700	-142.419
417219800	-124.247
417219900	-141.46
417220000	-122.103
417220100	-145.671
417220200	-124.825
417220300	-143.363
417220400	-126.953
417220500	-152.893
417220600	-119.964
417220700	-138.045
417220800	-123.239
417220900	-137.636
417221000	-123.884
417221100	-152.304
417221200	-124.825
417221300	-145.742
417221400	-124.275
417221500	-148.962
417221600	-125.69
417221700	-139.312
417221800	-120.675
417221900	-132.055
417222000	-121.948
417222100	-136.203
417222200	-122.768
417222300	-141.831
417222400	-121.597
417222500	-139.659
417222600	-121.115
417222700	-144.147
417222800	-122.212
417222900	-153.983
417223000	-122.931
417223100	-153.662
417223200	-122.067
417223300	-146.969
417223400	-123.547
417223500	-137.633
417223600	-122.561
417223700	-139.344
417223800	-123.503
417223900	-139.52
417224000	-123.473
417224100	-148.362
417224200	-122.758
417224300	-133.62
417224400	-120.789
417224500	-150.357
417224600	-121.453
417224700	-143.799
417224800	-121.567
417224900	-139.737
417225000	-122.377
417225100	-144.262
417225200	-124.391
417225300	-142.685
417225400	-120.73
417225500	-133.804
417225600	-120.61
417225700	-141.518
417225800	-122.515
417225900	-139.683
417226000	-120.718
417226100	-138.805
417226200	-123.838
417226300	-149.229
417226400	-124.807
417226500	-154.953
417226600	-121.353
417226700	-169.829
417226800	-121.235
417226900	-144.435
417227000	-123.19
417227100	-139.953
417227200	-123.054
417227300	-166.231
417227400	-122.874
417227500	-138.819
417227600	-123.22
417227700	-145.798
417227800	-123.578
417227900	-147
417228000	-122.841
417228100	-137.925
417228200	-122.181
417228300	-136.281
417228400	-120.531
417228500	-145.059
417228600	-124.158
417228700	-151.301
417228800	-123.603
417228900	-137.218
417229000	-121.911
417229100	-148.939
417229200	-122.853
417229300	-142.163
417229400	-121.032
417229500	-137.729
417229600	-120.454
417229700	-143.16
417229800	-122.962
417229900	-140.032
417230000	-120.901
417230100	-144.635
417230200	-122.423
417230300	-146.178
417230400	-120.57
417230500	-134.831
417230600	-121.088
417230700	-147.194
417230800	-122.37
417230900	-139.264
417231000	-119.093
417231100	-138.195
417231200	-121.11
417231300	-132.289
417231400	-123.3
417231500	-145.144
417231600	-124.226
417231700	-137.525
417231800	-122.933
417231900	-141.406
417232000	-123.064
417232100	-146.351
417232200	-123.261
417232300	-146.54
417232400	-123.992
417232500	-137.418
417232600	-120.992
417232700	-148.49
417232800	-122.316
417232900	-139.856
417233000	-121.706
417233100	-140.442
417233200	-119.208
417233300	-149.413
417233400	-121.47
417233500	-153.953
417233600	-121.911
417233700	-144.876
417233800	-121.903
417233900	-148.168
417234000	-123.532
417234100	-141.841
417234200	-123.022
417234300	-139.119
417234400	-123.11
417234500	-142.661
417234600	-122.988
417234700	-143.291
417234800	-120.389
417234900	-135.792
417235000	-122.489
417235100	-137.769
417235200	-120.731
417235300	-141.132
417235400	-122.081
417235500	-157.205
417235600	-121.159
417235700	-143.7
417235800	-122.814
417235900	-142.714
417236000	-121.316
417236100	-136.003
417236200	-123.905
417236300	-150.518
417236400	-122.028
417236500	-147.16
417236600	-124.874
417236700	-147.531
417236800	-121.273
417236900	-144.993
417237000	-124.584
417237100	-152.028
417237200	-119.769
417237300	-140.243
417237400	-119.916
417237500	-137.801
417237600	-122.204
417237700	-144.99
417237800	-123.8
417237900	-154.714
417238000	-122.368
417238100	-147.122
417238200	-121.027
417238300	-139.701
417238400	-120.507
417238500	-150.43
417238600	-122.183
417238700	-138.087
417238800	-119.13
417238900	-147.307
417239000	-121.397
417239100	-139.513
417239200	-119.567
417239300	-142.214
417239400	-125.536
417239500	-145.583
417239600	-121.97
417239700	-142.279
417239800	-123.133
417239900	-140.794
417240000	-122.946
417240100	-144.405
417240200	-121.343
417240300	-136.851
417240400	-121.197
417240500	-148.452
417240600	-121.369
417240700	-148.419
417240800	-121.144
417240900	-139.745
417241000	-121.719
417241100	-148.685
417241200	-121.728
417241300	-139.761
417241400	-120.285
417241500	-139.062
417241600	-123.094
417241700	-144.771
417241800	-119.69
417241900	-143.857
417242000	-121.466
417242100	-149.563
417242200	-121.955
417242300	-140.892
417242400	-119.395
417242500	-140.194
417242600	-122.174
417242700	-135.826
417242800	-121.636
417242900	-150.277
417243000	-123.276
417243100	-142.82
417243200	-118.873
417243300	-140.8
417243400	-119.016
417243500	-142.46
417243600	-121.783
417243700	-148.461
417243800	-124.456
417243900	-144.923
417244000	-124.298
417244100	-145.121
417244200	-122.382
417244300	-149.275
417244400	-120.868
417244500	-142.261
417244600	-122.856
417244700	-146.802
417244800	-122.58
417244900	-148.92
417245000	-119.707
417245100	-150.021
417245200	-120.977
417245300	-133.579
417245400	-120.884
417245500	-141.118
417245600	-119.977
417245700	-146.749
417245800	-122.201
417245900	-151.738
417246000	-122.079
417246100	-143.094
417246200	-123.712
417246300	-147.397
417246400	-123.688
417246500	-139.519
417246600	-120.71
417246700	-135.567
417246800	-119.425
417246900	-141.867
417247000	-118.76
417247100	-139.129
417247200	-122.113
417247300	-143.207
417247400	-121.495
417247500	-144.271
417247600	-121.742
417247700	-155.208
417247800	-119.67
417247900	-144.416
417248000	-121.479
417248100	-143.404
417248200	-122.125
417248300	-142.356
417248400	-119.081
417248500	-140.62
417248600	-122.694
417248700	-149.646
417248800	-121.744
417248900	-153.03
417249000	-121.618
417249100	-135.464
417249200	-122.909
417249300	-148.461
417249400	-121.946
417249500	-144.61
417249600	-121.593
417249700	-142.314
417249800	-121.934
[truncated: 18,002 more rows]
