# Supplementary material for: Passive frequency comb generation at radiofrequency for ranging applications
Source: Nat Commun. 2024 Apr 2;15:2844. doi: 10.1038/s41467-024-46940-2 (PMC10987526; doi:10.1038/s41467-024-46940-2)
Supplement: Supplementary file 5 — Source Data [file 41467_2024_46940_MOESM5_ESM.zip › Figure3_Data/836_10MHz_-12_60dBm.xlsx]

## Sheet: Sheet1
frequency (Hz)	power (dBm)
417050000	-122.904
417050100	-150.213
417050200	-123.192
417050300	-142.574
417050400	-122.03
417050500	-149.397
417050600	-122.594
417050700	-149.507
417050800	-121.879
417050900	-144.094
417051000	-124.004
417051100	-148.301
417051200	-124.184
417051300	-144.63
417051400	-124.112
417051500	-153.818
417051600	-114.578
417051700	-143.087
417051800	-122.963
417051900	-141.305
417052000	-124.345
417052100	-145.002
417052200	-125.655
417052300	-143.998
417052400	-124.599
417052500	-140.842
417052600	-125.018
417052700	-143.156
417052800	-123.478
417052900	-148.148
417053000	-124.035
417053100	-144.037
417053200	-121.814
417053300	-148.789
417053400	-124.132
417053500	-145.899
417053600	-125.257
417053700	-154.54
417053800	-121.205
417053900	-141.435
417054000	-124.726
417054100	-159.718
417054200	-126.787
417054300	-145.675
417054400	-124.037
417054500	-149.747
417054600	-121.125
417054700	-146.158
417054800	-124.109
417054900	-149.091
417055000	-122.772
417055100	-142.502
417055200	-125.32
417055300	-136.664
417055400	-123.115
417055500	-138.442
417055600	-125.682
417055700	-142.589
417055800	-125.747
417055900	-147.653
417056000	-125.046
417056100	-148.385
417056200	-124.138
417056300	-137.672
417056400	-123.292
417056500	-163.171
417056600	-122.859
417056700	-145.154
417056800	-124.15
417056900	-146.495
417057000	-126.124
417057100	-142.194
417057200	-122.88
417057300	-151.109
417057400	-125.55
417057500	-137.465
417057600	-124.756
417057700	-154.007
417057800	-122.276
417057900	-140.092
417058000	-120.309
417058100	-146.775
417058200	-125.323
417058300	-144.398
417058400	-120.762
417058500	-144.936
417058600	-124.998
417058700	-139.834
417058800	-125.688
417058900	-134.951
417059000	-122.664
417059100	-143.698
417059200	-120.614
417059300	-144.643
417059400	-123.939
417059500	-143.625
417059600	-123.742
417059700	-141.578
417059800	-124.146
417059900	-138.549
417060000	-124.872
417060100	-148.209
417060200	-125.019
417060300	-146.154
417060400	-126.476
417060500	-141.23
417060600	-122.797
417060700	-142.346
417060800	-122.342
417060900	-146.166
417061000	-126.738
417061100	-144.714
417061200	-125.434
417061300	-142.307
417061400	-125.39
417061500	-143.212
417061600	-123.352
417061700	-145.063
417061800	-125.48
417061900	-139.965
417062000	-125.947
417062100	-137.872
417062200	-123.46
417062300	-138.652
417062400	-122.033
417062500	-144.984
417062600	-126.638
417062700	-146.906
417062800	-123.34
417062900	-153.717
417063000	-125.127
417063100	-146.381
417063200	-125.66
417063300	-142.997
417063400	-124.996
417063500	-142.059
417063600	-125.218
417063700	-141.039
417063800	-122.83
417063900	-143.896
417064000	-123.703
417064100	-153.249
417064200	-124.191
417064300	-142.091
417064400	-125.192
417064500	-142.911
417064600	-125.169
417064700	-151.34
417064800	-124.216
417064900	-142.075
417065000	-123.261
417065100	-138.36
417065200	-125.827
417065300	-151.861
417065400	-125.65
417065500	-147.744
417065600	-124.422
417065700	-145.045
417065800	-122.217
417065900	-149.521
417066000	-125.096
417066100	-137.495
417066200	-124.13
417066300	-137.956
417066400	-125.472
417066500	-134.497
417066600	-124.748
417066700	-158.993
417066800	-125.623
417066900	-146.119
417067000	-122.527
417067100	-153.173
417067200	-126.39
417067300	-145.401
417067400	-124.133
417067500	-139.876
417067600	-125.362
417067700	-157.484
417067800	-123.639
417067900	-140.841
417068000	-122.642
417068100	-140.661
417068200	-124.783
417068300	-141.612
417068400	-125.057
417068500	-150.11
417068600	-123.115
417068700	-146.386
417068800	-121.322
417068900	-142.829
417069000	-122.147
417069100	-142.599
417069200	-125.553
417069300	-150.342
417069400	-122.063
417069500	-146.737
417069600	-128.032
417069700	-143.837
417069800	-123.09
417069900	-139.874
417070000	-121.606
417070100	-145.13
417070200	-123.027
417070300	-143.873
417070400	-124.106
417070500	-139.814
417070600	-125.473
417070700	-138.478
417070800	-125.704
417070900	-151.818
417071000	-127.68
417071100	-142.598
417071200	-122.218
417071300	-152.998
417071400	-126.475
417071500	-145.114
417071600	-123.196
417071700	-144.625
417071800	-127.511
417071900	-147.46
417072000	-123.32
417072100	-145.752
417072200	-124.259
417072300	-144.576
417072400	-125.155
417072500	-143.877
417072600	-122.607
417072700	-143.54
417072800	-122.807
417072900	-137.87
417073000	-123.474
417073100	-153.021
417073200	-125.443
417073300	-169.56
417073400	-122.246
417073500	-149.437
417073600	-122.241
417073700	-149.133
417073800	-122.017
417073900	-154.386
417074000	-125.16
417074100	-154.256
417074200	-123.42
417074300	-144.868
417074400	-125.831
417074500	-147.655
417074600	-123.293
417074700	-147.093
417074800	-125.059
417074900	-146.882
417075000	-122.044
417075100	-140.842
417075200	-126.975
417075300	-144.346
417075400	-123.785
417075500	-138.665
417075600	-124.972
417075700	-143.536
417075800	-125.243
417075900	-145.864
417076000	-124.098
417076100	-139.487
417076200	-123.421
417076300	-137.366
417076400	-127.222
417076500	-147.021
417076600	-124.16
417076700	-142.712
417076800	-122.312
417076900	-147.32
417077000	-123.473
417077100	-140.325
417077200	-123.283
417077300	-143.798
417077400	-124.145
417077500	-139.893
417077600	-124.789
417077700	-146.596
417077800	-124.009
417077900	-150.46
417078000	-121.212
417078100	-165.763
417078200	-126.787
417078300	-138.157
417078400	-127.924
417078500	-144.672
417078600	-123.501
417078700	-143.826
417078800	-124.301
417078900	-151.631
417079000	-121.864
417079100	-139.088
417079200	-124.37
417079300	-141.855
417079400	-123.037
417079500	-140.838
417079600	-127.455
417079700	-142.18
417079800	-124.682
417079900	-157.271
417080000	-123.809
417080100	-147.176
417080200	-124.982
417080300	-155.302
417080400	-125.353
417080500	-139.131
417080600	-124.113
417080700	-140.2
417080800	-126.036
417080900	-142.632
417081000	-123.182
417081100	-146.609
417081200	-124.254
417081300	-151.467
417081400	-127.625
417081500	-148.349
417081600	-126.015
417081700	-138.398
417081800	-120.896
417081900	-140.646
417082000	-125.304
417082100	-141.802
417082200	-121.896
417082300	-150.406
417082400	-124.032
417082500	-141.804
417082600	-122.863
417082700	-137.337
417082800	-123.84
417082900	-140.238
417083000	-124.579
417083100	-141.483
417083200	-124.763
417083300	-148.594
417083400	-123.362
417083500	-147.146
417083600	-123.286
417083700	-142.001
417083800	-123.027
417083900	-156.896
417084000	-125.51
417084100	-135.406
417084200	-123.888
417084300	-137.237
417084400	-120.337
417084500	-142.346
417084600	-122.004
417084700	-139.406
417084800	-123.468
417084900	-141.869
417085000	-123.452
417085100	-153.354
417085200	-122.355
417085300	-151.662
417085400	-124.829
417085500	-141.508
417085600	-125.584
417085700	-140.565
417085800	-124.127
417085900	-143.582
417086000	-124.43
417086100	-139.293
417086200	-124.43
417086300	-147.181
417086400	-125.185
417086500	-142.602
417086600	-122.605
417086700	-148.274
417086800	-124.173
417086900	-144.915
417087000	-121.652
417087100	-143.499
417087200	-125.873
417087300	-141.671
417087400	-125.639
417087500	-147.027
417087600	-126.61
417087700	-152.827
417087800	-123.068
417087900	-148.577
417088000	-125.292
417088100	-145.606
417088200	-122.831
417088300	-147.638
417088400	-126.675
417088500	-148.783
417088600	-123.432
417088700	-152.838
417088800	-123.288
417088900	-151.092
417089000	-121.613
417089100	-137.863
417089200	-121.622
417089300	-139.533
417089400	-120.781
417089500	-156.742
417089600	-122.464
417089700	-162.375
417089800	-126.073
417089900	-141.235
417090000	-122.679
417090100	-148.327
417090200	-120.568
417090300	-140.647
417090400	-119.84
417090500	-151.655
417090600	-122.44
417090700	-147.371
417090800	-124.662
417090900	-160.341
417091000	-121.332
417091100	-156.448
417091200	-125.626
417091300	-156.702
417091400	-122.96
417091500	-141.378
417091600	-122.409
417091700	-144.943
417091800	-126.926
417091900	-148.026
417092000	-125.709
417092100	-150.472
417092200	-125.181
417092300	-145.712
417092400	-125.979
417092500	-139.129
417092600	-124.911
417092700	-151.366
417092800	-121.865
417092900	-142.926
417093000	-123.459
417093100	-145.873
417093200	-124.388
417093300	-137.668
417093400	-123.299
417093500	-133.806
417093600	-124.065
417093700	-147.293
417093800	-124.477
417093900	-143.464
417094000	-121.822
417094100	-141.943
417094200	-124.261
417094300	-141.475
417094400	-123.129
417094500	-143.771
417094600	-121.381
417094700	-142.982
417094800	-121.735
417094900	-143.953
417095000	-123.98
417095100	-146.201
417095200	-124.539
417095300	-149.361
417095400	-124.012
417095500	-140.423
417095600	-123.971
417095700	-144.554
417095800	-125.966
417095900	-138.734
417096000	-123.983
417096100	-144.287
417096200	-124.709
417096300	-145.438
417096400	-122.718
417096500	-170.477
417096600	-126.757
417096700	-152.918
417096800	-126.053
417096900	-152.443
417097000	-123.439
417097100	-154.792
417097200	-125.656
417097300	-152.832
417097400	-123.915
417097500	-150.878
417097600	-123.921
417097700	-144.96
417097800	-122.75
417097900	-140.863
417098000	-125.723
417098100	-143.958
417098200	-126.604
417098300	-153.36
417098400	-124.434
417098500	-153.729
417098600	-124.296
417098700	-143.785
417098800	-124.575
417098900	-150.715
417099000	-124.566
417099100	-141.587
417099200	-126.376
417099300	-149.072
417099400	-122.817
417099500	-146.733
417099600	-121.792
417099700	-144.453
417099800	-128.103
417099900	-146.327
417100000	-125.219
417100100	-142.863
417100200	-123.592
417100300	-146.391
417100400	-123.88
417100500	-152.788
417100600	-123.121
417100700	-137.181
417100800	-123.243
417100900	-139.761
417101000	-124.75
417101100	-139.659
417101200	-124.113
417101300	-146.117
417101400	-122.908
417101500	-134.131
417101600	-124.697
417101700	-151.2
417101800	-122
417101900	-142.512
417102000	-125.044
417102100	-149.726
417102200	-126.027
417102300	-137.529
417102400	-126.044
417102500	-154.586
417102600	-121.597
417102700	-142.994
417102800	-126.742
417102900	-136.84
417103000	-122.888
417103100	-143.87
417103200	-120.535
417103300	-142.218
417103400	-123.13
417103500	-136.89
417103600	-124.279
417103700	-145.593
417103800	-126.445
417103900	-147.084
417104000	-125.05
417104100	-144.519
417104200	-122.772
417104300	-149.804
417104400	-123.854
417104500	-151.872
417104600	-124.108
417104700	-141.486
417104800	-124.621
417104900	-147.811
417105000	-123.311
417105100	-155.264
417105200	-124.212
417105300	-147.945
417105400	-122.741
417105500	-140.346
417105600	-123.749
417105700	-148.52
417105800	-123.764
417105900	-142.902
417106000	-123.287
417106100	-146.899
417106200	-125.53
417106300	-140.772
417106400	-123.971
417106500	-142.398
417106600	-125.909
417106700	-145.844
417106800	-126.493
417106900	-141.943
417107000	-121.567
417107100	-148.961
417107200	-122.344
417107300	-143.03
417107400	-122.928
417107500	-145.701
417107600	-124.426
417107700	-147.421
417107800	-122.172
417107900	-139.522
417108000	-124.904
417108100	-145.778
417108200	-124.777
417108300	-143.664
417108400	-125.967
417108500	-152.758
417108600	-124.393
417108700	-146.523
417108800	-126.466
417108900	-152.07
417109000	-123.428
417109100	-146.953
417109200	-123.262
417109300	-143.464
417109400	-125.745
417109500	-140.449
417109600	-123.138
417109700	-144.711
417109800	-123.491
417109900	-142.023
417110000	-122.15
417110100	-152.241
417110200	-126.022
417110300	-144.799
417110400	-126.177
417110500	-156.914
417110600	-125.318
417110700	-153.452
417110800	-125.307
417110900	-148.735
417111000	-122.996
417111100	-140.655
417111200	-123.5
417111300	-149.553
417111400	-123.276
417111500	-146.677
417111600	-122.012
417111700	-136.646
417111800	-123.08
417111900	-146.983
417112000	-123.561
417112100	-141.552
417112200	-124.183
417112300	-146.832
417112400	-122.077
417112500	-141.097
417112600	-123.368
417112700	-138.141
417112800	-122.758
417112900	-147.142
417113000	-122.255
417113100	-148.292
417113200	-124.559
417113300	-151.221
417113400	-126.129
417113500	-140.562
417113600	-124.184
417113700	-150.503
417113800	-125.598
417113900	-143.836
417114000	-123.434
417114100	-143.527
417114200	-124.025
417114300	-143.233
417114400	-123.644
417114500	-146.201
417114600	-125.662
417114700	-141.412
417114800	-122.192
417114900	-147.719
417115000	-124.301
417115100	-146.138
417115200	-125.933
417115300	-142.647
417115400	-125.829
417115500	-133.951
417115600	-123.474
417115700	-145.818
417115800	-124.414
417115900	-145.647
417116000	-125.895
417116100	-149.269
417116200	-123.744
417116300	-139.534
417116400	-124.684
417116500	-143.069
417116600	-124.593
417116700	-153.135
417116800	-123.927
417116900	-139.538
417117000	-123.409
417117100	-143.593
417117200	-124.774
417117300	-160.773
417117400	-125.51
417117500	-141.852
417117600	-123.805
417117700	-150.326
417117800	-126.128
417117900	-153.756
417118000	-126.141
417118100	-139.362
417118200	-123.65
417118300	-141.238
417118400	-123.643
417118500	-155.097
417118600	-124.624
417118700	-156.211
417118800	-124.34
417118900	-140.432
417119000	-125.918
417119100	-138.068
417119200	-122.238
417119300	-138.204
417119400	-123.23
417119500	-158.483
417119600	-123.22
417119700	-163.958
417119800	-121.985
417119900	-144.318
417120000	-124.155
417120100	-147.255
417120200	-124.181
417120300	-141.291
417120400	-122.101
417120500	-141.972
417120600	-123.965
417120700	-153.889
417120800	-121.659
417120900	-144.827
417121000	-122.856
417121100	-144.954
417121200	-124.886
417121300	-148.92
417121400	-123.956
417121500	-146.833
417121600	-124.584
417121700	-150.12
417121800	-123.309
417121900	-151.797
417122000	-124.556
417122100	-149.107
417122200	-122.449
417122300	-158.543
417122400	-125.717
417122500	-145.632
417122600	-125.561
417122700	-151.108
417122800	-126.565
417122900	-152.245
417123000	-125.97
417123100	-147.796
417123200	-124.032
417123300	-147.835
417123400	-120.948
417123500	-143.204
417123600	-123.487
417123700	-146.592
417123800	-123.578
417123900	-149.443
417124000	-123.541
417124100	-154.599
417124200	-123.318
417124300	-141.575
417124400	-124.446
417124500	-141.023
417124600	-125.915
417124700	-150.93
417124800	-122.304
417124900	-147.546
417125000	-124.422
417125100	-144.657
417125200	-125.618
417125300	-147.462
417125400	-124.279
417125500	-143.315
417125600	-125.894
417125700	-151.771
417125800	-123.941
417125900	-147.468
417126000	-124.953
417126100	-151.718
417126200	-122.823
417126300	-146.182
417126400	-124.678
417126500	-149.575
417126600	-121.447
417126700	-147.9
417126800	-121.065
417126900	-133.024
417127000	-124.003
417127100	-147.182
417127200	-123.254
417127300	-144.465
417127400	-125.431
417127500	-156.812
417127600	-122.814
417127700	-147.354
417127800	-121.752
417127900	-142.763
417128000	-124.206
417128100	-142.994
417128200	-124.168
417128300	-144.32
417128400	-121.461
417128500	-145.4
417128600	-124.277
417128700	-144.973
417128800	-121.63
417128900	-143.413
417129000	-124.341
417129100	-138.436
417129200	-123.897
417129300	-147.956
417129400	-124.234
417129500	-150.321
417129600	-123.795
417129700	-142.126
417129800	-122.026
417129900	-154.353
417130000	-124.386
417130100	-142.887
417130200	-121.633
417130300	-148.189
417130400	-118.931
417130500	-142.425
417130600	-123.943
417130700	-148.26
417130800	-121.855
417130900	-151.951
417131000	-123.326
417131100	-140.398
417131200	-121.636
417131300	-144.486
417131400	-123.185
417131500	-136.705
417131600	-124.854
417131700	-150.486
417131800	-124.057
417131900	-141.182
417132000	-125.031
417132100	-137.532
417132200	-122.48
417132300	-145.976
417132400	-122.217
417132500	-145.626
417132600	-123.478
417132700	-145.905
417132800	-125.082
417132900	-147.017
417133000	-121.436
417133100	-141.808
417133200	-122.877
417133300	-141.893
417133400	-124.331
417133500	-139.803
417133600	-123.196
417133700	-145.125
417133800	-125.328
417133900	-149.631
417134000	-124.369
417134100	-145.751
417134200	-123.143
417134300	-142.795
417134400	-121.821
417134500	-141.139
417134600	-124.158
417134700	-142.893
417134800	-124.371
417134900	-143.983
417135000	-123.657
417135100	-149.44
417135200	-126.493
417135300	-151.759
417135400	-122.546
417135500	-139.527
417135600	-125.33
417135700	-136.843
417135800	-122.695
417135900	-147.289
417136000	-122.791
417136100	-135.249
417136200	-125.04
417136300	-147.839
417136400	-124.001
417136500	-155.052
417136600	-126.762
417136700	-153.708
417136800	-124.296
417136900	-141.102
417137000	-122.066
417137100	-145.542
417137200	-123.165
417137300	-140.321
417137400	-121.384
417137500	-163.241
417137600	-123.461
417137700	-146.83
417137800	-125.018
417137900	-149.075
417138000	-123.078
417138100	-144.967
417138200	-125.239
417138300	-147.584
417138400	-126.531
417138500	-141.558
417138600	-121.537
417138700	-152.407
417138800	-122.594
417138900	-147.128
417139000	-126.907
417139100	-145.614
417139200	-122.282
417139300	-138.978
417139400	-123.928
417139500	-146.109
417139600	-124.658
417139700	-140.597
417139800	-123.852
417139900	-151.139
417140000	-125.529
417140100	-141.091
417140200	-124.099
417140300	-150.508
417140400	-126.101
417140500	-153.399
417140600	-124.315
417140700	-140.696
417140800	-124.317
417140900	-141.85
417141000	-123.236
417141100	-151.218
417141200	-122.382
417141300	-147.815
417141400	-122.775
417141500	-141.86
417141600	-124.346
417141700	-143.88
417141800	-125.553
417141900	-139.864
417142000	-122.639
417142100	-142.225
417142200	-125.014
417142300	-152.843
417142400	-123.487
417142500	-145.159
417142600	-125.801
417142700	-143.56
417142800	-122.898
417142900	-141.035
417143000	-124.251
417143100	-142.029
417143200	-122.902
417143300	-146.307
417143400	-123.194
417143500	-139.895
417143600	-124.913
417143700	-151.107
417143800	-122.525
417143900	-155.767
417144000	-121.468
417144100	-148.535
417144200	-125.107
417144300	-143.525
417144400	-126.488
417144500	-142.87
417144600	-123.528
417144700	-146.511
417144800	-120.522
417144900	-159.565
417145000	-124.18
417145100	-142.795
417145200	-121.867
417145300	-143.556
417145400	-121.917
417145500	-146.928
417145600	-124.243
417145700	-142.805
417145800	-123.597
417145900	-135.231
417146000	-122.706
417146100	-141.427
417146200	-124.041
417146300	-137.577
417146400	-122.05
417146500	-150.883
417146600	-121.84
417146700	-144.362
417146800	-125.417
417146900	-140.263
417147000	-125.264
417147100	-144.417
417147200	-125.026
417147300	-148.794
417147400	-125.107
417147500	-137.383
417147600	-124.933
417147700	-142.726
417147800	-124.446
417147900	-138.597
417148000	-124.641
417148100	-142.418
417148200	-122.433
417148300	-152.639
417148400	-124.138
417148500	-133.045
417148600	-122.091
417148700	-137.674
417148800	-123.435
417148900	-146.304
417149000	-123.489
417149100	-147.788
417149200	-123.128
417149300	-145.061
417149400	-121.751
417149500	-148.789
417149600	-120.669
417149700	-147.553
417149800	-122.233
417149900	-134.603
417150000	-125.051
417150100	-141.447
417150200	-122.859
417150300	-154.726
417150400	-122.862
417150500	-145.681
417150600	-124.901
417150700	-140.986
417150800	-123.43
417150900	-145.173
417151000	-123.17
417151100	-150.05
417151200	-124.445
417151300	-147.194
417151400	-123.515
417151500	-147.825
417151600	-121.217
417151700	-144.889
417151800	-122.268
417151900	-140.654
417152000	-123.367
417152100	-143.325
417152200	-126.252
417152300	-157.129
417152400	-123.428
417152500	-150.003
417152600	-122.721
417152700	-148.313
417152800	-125.669
417152900	-167.769
417153000	-121.896
417153100	-145.334
417153200	-123.38
417153300	-137.629
417153400	-123.571
417153500	-147.251
417153600	-124.204
417153700	-140.46
417153800	-124.735
417153900	-146.745
417154000	-124.321
417154100	-145.111
417154200	-123.712
417154300	-138.967
417154400	-125.132
417154500	-142.168
417154600	-122.869
417154700	-142.402
417154800	-120.985
417154900	-144.616
417155000	-121.845
417155100	-138.818
417155200	-121.191
417155300	-137.044
417155400	-121.318
417155500	-146.807
417155600	-121.379
417155700	-145.527
417155800	-125.406
417155900	-150.333
417156000	-123.498
417156100	-138.981
417156200	-123.838
417156300	-138.577
417156400	-121.614
417156500	-141.511
417156600	-123.038
417156700	-143.468
417156800	-125.445
417156900	-143.349
417157000	-123.233
417157100	-143.452
417157200	-124.307
417157300	-146.908
417157400	-125.831
417157500	-142.477
417157600	-122.831
417157700	-148.835
417157800	-120.687
417157900	-146.505
417158000	-124.368
417158100	-147.7
417158200	-122.326
417158300	-147.594
417158400	-123.084
417158500	-140.017
417158600	-120.987
417158700	-139.74
417158800	-125.7
417158900	-145.631
417159000	-124.832
417159100	-136.256
417159200	-123.7
417159300	-135.059
417159400	-123.844
417159500	-139.042
417159600	-121.427
417159700	-144.6
417159800	-124.656
417159900	-138.071
417160000	-120.798
417160100	-146.909
417160200	-124.346
417160300	-142.551
417160400	-123.677
417160500	-144.877
417160600	-121.59
417160700	-146.473
417160800	-123.726
417160900	-147.93
417161000	-125.681
417161100	-156.768
417161200	-121.349
417161300	-149.079
417161400	-122.133
417161500	-162.736
417161600	-124.132
417161700	-144.495
417161800	-123.371
417161900	-142.87
417162000	-121.834
417162100	-144.883
417162200	-121.886
417162300	-141.849
417162400	-124.031
417162500	-150.118
417162600	-123.059
417162700	-139.309
417162800	-124.589
417162900	-143.335
417163000	-123.186
417163100	-142.304
417163200	-123.344
417163300	-138.371
417163400	-123.576
417163500	-149.009
417163600	-122.317
417163700	-155.496
417163800	-123.749
417163900	-137.94
417164000	-123.376
417164100	-148.026
417164200	-121.017
417164300	-153.288
417164400	-123.879
417164500	-140.728
417164600	-124.416
417164700	-140.25
417164800	-123.884
417164900	-140.816
417165000	-119.7
417165100	-147.053
417165200	-124.521
417165300	-142.991
417165400	-124.278
417165500	-148.182
417165600	-125.134
417165700	-151.734
417165800	-126.206
417165900	-137.948
417166000	-124.052
417166100	-150.733
417166200	-125.214
417166300	-149.902
417166400	-123.225
417166500	-146.785
417166600	-122.3
417166700	-141.409
417166800	-124.457
417166900	-144.055
417167000	-125.071
417167100	-140.06
417167200	-124.253
417167300	-149.277
417167400	-124.106
417167500	-154.962
417167600	-122.497
417167700	-139.944
417167800	-122.162
417167900	-140.569
417168000	-123.273
417168100	-134.887
417168200	-122.982
417168300	-137.784
417168400	-123.375
417168500	-144.674
417168600	-125.426
417168700	-137.764
417168800	-122.848
417168900	-137.52
417169000	-123.371
417169100	-136.273
417169200	-126.263
417169300	-158.808
417169400	-123.585
417169500	-141.421
417169600	-120.641
417169700	-145.686
417169800	-123.999
417169900	-149.377
417170000	-122.542
417170100	-142.49
417170200	-122.278
417170300	-140.479
417170400	-124.7
417170500	-150.587
417170600	-123.021
417170700	-142.846
417170800	-125.015
417170900	-155.428
417171000	-123.686
417171100	-148.634
417171200	-121.334
417171300	-144.257
417171400	-123.389
417171500	-156.826
417171600	-124.068
417171700	-143.045
417171800	-123.759
417171900	-140.156
417172000	-127.171
417172100	-150.398
417172200	-126.468
417172300	-156.243
417172400	-122.333
417172500	-138.779
417172600	-122.563
417172700	-143.082
417172800	-123.487
417172900	-143.677
417173000	-122.627
417173100	-149.806
417173200	-124.534
417173300	-139.22
417173400	-124.084
417173500	-142.471
417173600	-124.408
417173700	-143.478
417173800	-125.675
417173900	-141.038
417174000	-123.632
417174100	-146.603
417174200	-123.827
417174300	-145.622
417174400	-123.635
417174500	-145.828
417174600	-123.951
417174700	-146.956
417174800	-123.119
417174900	-147.049
417175000	-125.457
417175100	-141.869
417175200	-121.853
417175300	-145.09
417175400	-124.436
417175500	-151.704
417175600	-126.589
417175700	-150.046
417175800	-122.701
417175900	-160.389
417176000	-124.143
417176100	-140.077
417176200	-122.84
417176300	-137.358
417176400	-122.19
417176500	-141.17
417176600	-123.716
417176700	-154.177
417176800	-124.844
417176900	-149.171
417177000	-120.825
417177100	-149.709
417177200	-122.877
417177300	-142.98
417177400	-124.493
417177500	-147.447
417177600	-122.989
417177700	-152.603
417177800	-124.519
417177900	-136.952
417178000	-122.441
417178100	-147.648
417178200	-122.601
417178300	-143.226
417178400	-122.651
417178500	-149.598
417178600	-124.15
417178700	-145.138
417178800	-124.024
417178900	-143.117
417179000	-122.737
417179100	-140.098
417179200	-121.798
417179300	-143.127
417179400	-124.039
417179500	-151.003
417179600	-124.727
417179700	-141.07
417179800	-125.644
417179900	-140.444
417180000	-124.498
417180100	-138.085
417180200	-125.778
417180300	-147.296
417180400	-123.291
417180500	-140.55
417180600	-123.294
417180700	-145.306
417180800	-122.65
417180900	-143.642
417181000	-121.192
417181100	-143.944
417181200	-123.868
417181300	-152.159
417181400	-124.897
417181500	-142.476
417181600	-125.914
417181700	-154.269
417181800	-121.857
417181900	-140.649
417182000	-124.629
417182100	-135.612
417182200	-120.353
417182300	-154.864
417182400	-123.155
417182500	-143.831
417182600	-123.275
417182700	-145.439
417182800	-122.722
417182900	-139.408
417183000	-121.706
417183100	-152.09
417183200	-122.56
417183300	-146.558
417183400	-124.64
417183500	-143.924
417183600	-122.019
417183700	-148.721
417183800	-124.509
417183900	-144.272
417184000	-121.988
417184100	-149.806
417184200	-122.532
417184300	-147.844
417184400	-124.285
417184500	-136.314
417184600	-120.67
417184700	-149.379
417184800	-121.414
417184900	-149.649
417185000	-122.1
417185100	-140.114
417185200	-123.729
417185300	-142.698
417185400	-124.832
417185500	-150.472
417185600	-121.926
417185700	-145.832
417185800	-125.746
417185900	-141.185
417186000	-123.348
417186100	-149.319
417186200	-122.106
417186300	-141.311
417186400	-125.816
417186500	-132.467
417186600	-125.333
417186700	-146.561
417186800	-121.888
417186900	-144.409
417187000	-123.174
417187100	-149.492
417187200	-119.994
417187300	-150.487
417187400	-122.984
417187500	-138.507
417187600	-125.177
417187700	-138.923
417187800	-125.35
417187900	-140.326
417188000	-126.035
417188100	-147.482
417188200	-119.125
417188300	-138.398
417188400	-121.098
417188500	-140.876
417188600	-124.725
417188700	-147.375
417188800	-123.174
417188900	-138.667
417189000	-123.169
417189100	-137.688
417189200	-122.318
417189300	-148.88
417189400	-122.926
417189500	-137.68
417189600	-121.92
417189700	-148.988
417189800	-125.168
417189900	-147.349
417190000	-122.344
417190100	-152.957
417190200	-124.319
417190300	-144.296
417190400	-124.93
417190500	-151.332
417190600	-124.881
417190700	-145.549
417190800	-124.648
417190900	-144.903
417191000	-123.469
417191100	-140.914
417191200	-123.45
417191300	-138.377
417191400	-124.394
417191500	-141.348
417191600	-121.317
417191700	-145.663
417191800	-123.049
417191900	-139.53
417192000	-120.372
417192100	-154.374
417192200	-121.472
417192300	-149.077
417192400	-124.468
417192500	-139.85
417192600	-122.89
417192700	-145.503
417192800	-123.16
417192900	-150.431
417193000	-122.193
417193100	-142.186
417193200	-123.999
417193300	-155.376
417193400	-127.45
417193500	-147.051
417193600	-125.078
417193700	-147.925
417193800	-125.627
417193900	-139.85
417194000	-124.312
417194100	-153.156
417194200	-124.609
417194300	-163.093
417194400	-124.84
417194500	-146.803
417194600	-122.222
417194700	-149.697
417194800	-122.414
417194900	-138.667
417195000	-122.733
417195100	-144.368
417195200	-125.684
417195300	-138.97
417195400	-124.13
417195500	-141.723
417195600	-125.426
417195700	-148.778
417195800	-122.219
417195900	-145.156
417196000	-123.134
417196100	-142.698
417196200	-123.454
417196300	-145.399
417196400	-126.006
417196500	-144.36
417196600	-123.393
417196700	-161.902
417196800	-125.188
417196900	-147.039
417197000	-120.257
417197100	-142.544
417197200	-122.06
417197300	-160.603
417197400	-122.447
417197500	-154.777
417197600	-123.018
417197700	-133.373
417197800	-124.123
417197900	-144.199
417198000	-124.662
417198100	-145.938
417198200	-125.594
417198300	-134.44
417198400	-122.059
417198500	-154.46
417198600	-121.022
417198700	-154.931
417198800	-119.844
417198900	-151.474
417199000	-121.603
417199100	-141.283
417199200	-122.872
417199300	-143.357
417199400	-124.724
417199500	-145.651
417199600	-122.364
417199700	-135.81
417199800	-124.278
417199900	-153.494
417200000	-124.377
417200100	-141.112
417200200	-123.662
417200300	-136.426
417200400	-123.164
417200500	-134.391
417200600	-124.147
417200700	-148.401
417200800	-123.112
417200900	-137.982
417201000	-124.559
417201100	-145.765
417201200	-122.112
417201300	-148.196
417201400	-125.133
417201500	-146.234
417201600	-126.335
417201700	-136.42
417201800	-120.759
417201900	-142.665
417202000	-122.451
417202100	-139.383
417202200	-124.112
417202300	-148.603
417202400	-122.129
417202500	-137.892
417202600	-123.491
417202700	-143.98
417202800	-121
417202900	-145.346
417203000	-123.48
417203100	-138.399
417203200	-123.564
417203300	-143.171
417203400	-122.578
417203500	-158.803
417203600	-122.652
417203700	-155.315
417203800	-123.582
417203900	-139.785
417204000	-123.725
417204100	-137.999
417204200	-122.306
417204300	-140.761
417204400	-121.052
417204500	-140.783
417204600	-122.275
417204700	-143.161
417204800	-122.82
417204900	-146.257
417205000	-123.075
417205100	-145.805
417205200	-124.302
417205300	-143.201
417205400	-122.335
417205500	-143.7
417205600	-122.146
417205700	-139.203
417205800	-124.433
417205900	-142.806
417206000	-126.103
417206100	-141.806
417206200	-123.619
417206300	-135.338
417206400	-123.416
417206500	-166.076
417206600	-124.093
417206700	-146.437
417206800	-120.131
417206900	-138.64
417207000	-122.978
417207100	-139.437
417207200	-122.934
417207300	-141.005
417207400	-119.991
417207500	-140.756
417207600	-124.023
417207700	-134.535
417207800	-124.576
417207900	-137.495
417208000	-124.762
417208100	-141.347
417208200	-121.358
417208300	-139.111
417208400	-124.566
417208500	-145.007
417208600	-121.637
417208700	-138.631
417208800	-122.003
417208900	-162.24
417209000	-124.061
417209100	-143.125
417209200	-121.114
417209300	-140.979
417209400	-125.024
417209500	-145.531
417209600	-124.233
417209700	-144.003
417209800	-123.502
417209900	-144.765
417210000	-125.329
417210100	-145.88
417210200	-124.66
417210300	-149.696
417210400	-122.263
417210500	-144.642
417210600	-124.198
417210700	-150.37
417210800	-119.906
417210900	-151.364
417211000	-119.918
417211100	-141.205
417211200	-122.077
417211300	-136.506
417211400	-122.109
417211500	-140.872
417211600	-120.654
417211700	-141.391
417211800	-125.166
417211900	-145.151
417212000	-121.839
417212100	-145.529
417212200	-121.872
417212300	-147.895
417212400	-122.611
417212500	-137.142
417212600	-124.781
417212700	-142.313
417212800	-123.717
417212900	-142.34
417213000	-122.745
417213100	-148.295
417213200	-122.591
417213300	-148.46
417213400	-123.974
417213500	-144.128
417213600	-123.472
417213700	-140.531
417213800	-121.481
417213900	-139.475
417214000	-124.13
417214100	-137.601
417214200	-121.607
417214300	-149.139
417214400	-122.17
417214500	-140.734
417214600	-122.989
417214700	-152.699
417214800	-123.809
417214900	-149.567
417215000	-121.076
417215100	-145.021
417215200	-119.617
417215300	-135.109
417215400	-122.922
417215500	-144.674
417215600	-125.114
417215700	-137.593
417215800	-123.079
417215900	-145.589
417216000	-120.555
417216100	-137.027
417216200	-121.006
417216300	-148.477
417216400	-125.229
417216500	-136.404
417216600	-121.184
417216700	-135.439
417216800	-122.671
417216900	-146.496
417217000	-123.972
417217100	-148.609
417217200	-121.145
417217300	-145.946
417217400	-121.496
417217500	-155.582
417217600	-122.144
417217700	-150.916
417217800	-125.52
417217900	-146.516
417218000	-122.026
417218100	-143.927
417218200	-123.793
417218300	-150.161
417218400	-124.52
417218500	-142.831
417218600	-125.052
417218700	-150.65
417218800	-121.99
417218900	-156.079
417219000	-121.035
417219100	-137.016
417219200	-122.569
417219300	-147.307
417219400	-123.64
417219500	-146.416
417219600	-121.296
417219700	-149.296
417219800	-124.461
417219900	-149.136
417220000	-124.377
417220100	-146.088
417220200	-121.631
417220300	-141.799
417220400	-121.924
417220500	-144.489
417220600	-122.784
417220700	-145.208
417220800	-120.131
417220900	-149.564
417221000	-125.941
417221100	-137.141
417221200	-122.86
417221300	-149.899
417221400	-124.941
417221500	-139.966
417221600	-120.093
417221700	-132.568
417221800	-122.302
417221900	-138.675
417222000	-121.754
417222100	-137.619
417222200	-120.921
417222300	-141.69
417222400	-120.936
417222500	-146.062
417222600	-122.867
417222700	-144.741
417222800	-122.664
417222900	-143.736
417223000	-124.499
417223100	-141.438
417223200	-122.693
417223300	-153.679
417223400	-124.14
417223500	-141.285
417223600	-124.388
417223700	-149.052
417223800	-126.233
417223900	-137.549
417224000	-123.39
417224100	-145.723
417224200	-121.779
417224300	-150.247
417224400	-122.266
417224500	-148.771
417224600	-121.381
417224700	-139.527
417224800	-124.099
417224900	-144.744
417225000	-119.8
417225100	-140.456
417225200	-123.601
417225300	-149.467
417225400	-121.104
417225500	-152.934
417225600	-124.538
417225700	-142.112
417225800	-123.017
417225900	-139.593
417226000	-123.027
417226100	-140.906
417226200	-120.933
417226300	-145.273
417226400	-121.81
417226500	-139.684
417226600	-124.607
417226700	-148.882
417226800	-121.211
417226900	-148.273
417227000	-123.575
417227100	-141.775
417227200	-120.122
417227300	-141.207
417227400	-120.002
417227500	-129.312
417227600	-120.845
417227700	-144.984
417227800	-123.671
417227900	-147.062
417228000	-121.498
417228100	-139.324
417228200	-122.266
417228300	-141.166
417228400	-122.396
417228500	-146.882
417228600	-123.078
417228700	-147.896
417228800	-122.272
417228900	-154.461
417229000	-122.469
417229100	-157.694
417229200	-120.895
417229300	-146.893
417229400	-121.192
417229500	-144.174
417229600	-121.274
417229700	-140.355
417229800	-121.275
417229900	-150.83
417230000	-120.598
417230100	-139.302
417230200	-122.526
417230300	-144.718
417230400	-123.617
417230500	-159.462
417230600	-123.618
417230700	-144.256
417230800	-121.778
417230900	-138.105
417231000	-121.9
417231100	-142.026
417231200	-123.383
417231300	-145.191
417231400	-119.673
417231500	-132.635
417231600	-119.93
417231700	-148.326
417231800	-122.647
417231900	-143.033
417232000	-124.038
417232100	-155.052
417232200	-121.068
417232300	-149.977
417232400	-123.407
417232500	-137.683
417232600	-125.009
417232700	-147.774
417232800	-120.657
417232900	-147.135
417233000	-121.318
417233100	-137.719
417233200	-121.527
417233300	-147.992
417233400	-122.077
417233500	-136.585
417233600	-123.088
417233700	-138.472
417233800	-121.429
417233900	-145.426
417234000	-123.508
417234100	-143.703
417234200	-124.601
417234300	-143.432
417234400	-121.076
417234500	-138.898
417234600	-123.527
417234700	-140.739
417234800	-120.436
417234900	-142.836
417235000	-123.116
417235100	-142.401
417235200	-120.741
417235300	-138.334
417235400	-122.838
417235500	-139.127
417235600	-120.268
417235700	-149.29
417235800	-123.887
417235900	-160.264
417236000	-120.779
417236100	-135.673
417236200	-123.011
417236300	-157.046
417236400	-122.013
417236500	-136.623
417236600	-124.015
417236700	-139.687
417236800	-121.218
417236900	-161.215
417237000	-121.497
417237100	-140.911
417237200	-121.609
417237300	-148.123
417237400	-122.097
417237500	-140.708
417237600	-120.973
417237700	-144.065
417237800	-123.143
417237900	-143.155
417238000	-122.151
417238100	-144.901
417238200	-120.499
417238300	-145.624
417238400	-120.528
417238500	-146.773
417238600	-121.745
417238700	-137.497
417238800	-121.655
417238900	-150.249
417239000	-120.852
417239100	-145.123
417239200	-122.999
417239300	-142.398
417239400	-123.434
417239500	-145.957
417239600	-122.777
417239700	-139.041
417239800	-121.759
417239900	-140.928
417240000	-123.124
417240100	-139.544
417240200	-123.632
417240300	-142.503
417240400	-121.639
417240500	-141.856
417240600	-122.124
417240700	-147.416
417240800	-122.236
417240900	-145.714
417241000	-121.644
417241100	-145.595
417241200	-120.832
417241300	-143.068
417241400	-122.346
417241500	-138.203
417241600	-123.541
417241700	-143.127
417241800	-122.849
417241900	-143.445
417242000	-120.346
417242100	-141.278
417242200	-122.376
417242300	-142.202
417242400	-119.582
417242500	-152.773
417242600	-122.854
417242700	-138.384
417242800	-119.118
417242900	-136.766
417243000	-124.496
417243100	-141.505
417243200	-120.874
417243300	-140.165
417243400	-122.34
417243500	-142.571
417243600	-122.315
417243700	-144.236
417243800	-119.728
417243900	-144.207
417244000	-119.03
417244100	-141.994
417244200	-121.947
417244300	-139.767
417244400	-121.247
417244500	-135.293
417244600	-121.663
417244700	-138.205
417244800	-120.03
417244900	-138.918
417245000	-120.343
417245100	-154.281
417245200	-120.375
417245300	-149.147
417245400	-118.598
417245500	-155.117
417245600	-121.503
417245700	-140.684
417245800	-121.47
417245900	-147.593
417246000	-121.473
417246100	-137.1
417246200	-120.248
417246300	-138.717
417246400	-125.819
417246500	-137.288
417246600	-123.046
417246700	-139.238
417246800	-118.628
417246900	-143.973
417247000	-121.694
417247100	-139.042
417247200	-120.722
417247300	-136.31
417247400	-122.436
417247500	-143.882
417247600	-119.692
417247700	-133.021
417247800	-122.294
417247900	-132.76
417248000	-122.452
417248100	-147.325
417248200	-120.556
417248300	-133.666
417248400	-118.749
417248500	-141.002
417248600	-122.452
417248700	-143.626
417248800	-120.942
417248900	-140.25
417249000	-121.514
417249100	-143.137
417249200	-121.416
417249300	-156.1
417249400	-120.04
417249500	-148.721
417249600	-121.002
417249700	-135.688
417249800	-122.618
[truncated: 18,002 more rows]
