# Supplementary material for: Passive frequency comb generation at radiofrequency for ranging applications
Source: Nat Commun. 2024 Apr 2;15:2844. doi: 10.1038/s41467-024-46940-2 (PMC10987526; doi:10.1038/s41467-024-46940-2)
Supplement: Supplementary file 5 — Source Data [file 41467_2024_46940_MOESM5_ESM.zip › Figure3_Data/836_10MHz_-12_70dBm.xlsx]

## Sheet: Sheet1
frequency (Hz)	power (dBm)
417050000	-126.27
417050100	-138.849
417050200	-122.168
417050300	-149.92
417050400	-123.482
417050500	-147.824
417050600	-123.595
417050700	-140.232
417050800	-124.374
417050900	-150.33
417051000	-124.52
417051100	-146.259
417051200	-124.093
417051300	-147.061
417051400	-123.548
417051500	-162.725
417051600	-125.441
417051700	-144.827
417051800	-124.546
417051900	-144.21
417052000	-122.496
417052100	-146.092
417052200	-124.886
417052300	-150.493
417052400	-123.081
417052500	-137.138
417052600	-125.821
417052700	-139.175
417052800	-124.853
417052900	-144.693
417053000	-125.5
417053100	-147.743
417053200	-124.668
417053300	-143.27
417053400	-125.342
417053500	-152.086
417053600	-126.138
417053700	-145.012
417053800	-121.605
417053900	-137.738
417054000	-124.02
417054100	-143.331
417054200	-125.692
417054300	-146.031
417054400	-126.67
417054500	-141.647
417054600	-125.377
417054700	-137.601
417054800	-126.763
417054900	-149.123
417055000	-125.723
417055100	-140.113
417055200	-124.173
417055300	-145.576
417055400	-125.937
417055500	-154.456
417055600	-125.616
417055700	-141.755
417055800	-122.216
417055900	-141.787
417056000	-121.633
417056100	-135.713
417056200	-123.967
417056300	-154.434
417056400	-125.252
417056500	-143.797
417056600	-124.538
417056700	-141.052
417056800	-124.581
417056900	-138.787
417057000	-126.204
417057100	-147.801
417057200	-125.755
417057300	-149.421
417057400	-125.047
417057500	-145.717
417057600	-123.988
417057700	-151.036
417057800	-125.016
417057900	-143.309
417058000	-122.669
417058100	-137.308
417058200	-124.948
417058300	-137.023
417058400	-124.138
417058500	-144.081
417058600	-121.358
417058700	-134.616
417058800	-121.336
417058900	-148.691
417059000	-122.72
417059100	-141.354
417059200	-123.27
417059300	-154.06
417059400	-126.456
417059500	-144.08
417059600	-127.806
417059700	-144.004
417059800	-114.462
417059900	-143.165
417060000	-125.692
417060100	-144.878
417060200	-125.483
417060300	-141.629
417060400	-123.988
417060500	-144.74
417060600	-123.471
417060700	-144.378
417060800	-125.758
417060900	-164.086
417061000	-122.179
417061100	-142.776
417061200	-124.395
417061300	-153.964
417061400	-122.774
417061500	-147.99
417061600	-122.774
417061700	-147.884
417061800	-124.539
417061900	-139.914
417062000	-123.855
417062100	-158.971
417062200	-124.251
417062300	-156.238
417062400	-123.131
417062500	-147.094
417062600	-122.973
417062700	-158.904
417062800	-123.468
417062900	-139.327
417063000	-122.828
417063100	-147.056
417063200	-124.431
417063300	-136.524
417063400	-122.306
417063500	-142.412
417063600	-124.496
417063700	-154.036
417063800	-123.657
417063900	-150.569
417064000	-123.247
417064100	-149.264
417064200	-125.463
417064300	-141.739
417064400	-126.912
417064500	-141.628
417064600	-125.86
417064700	-151.915
417064800	-120.782
417064900	-144.014
417065000	-122.731
417065100	-156.199
417065200	-123.773
417065300	-140.458
417065400	-125.726
417065500	-139.322
417065600	-125.756
417065700	-151.391
417065800	-122.276
417065900	-130.16
417066000	-123.045
417066100	-163.263
417066200	-125.136
417066300	-141.811
417066400	-126.022
417066500	-139.891
417066600	-123.16
417066700	-135.845
417066800	-123.185
417066900	-147.423
417067000	-125.817
417067100	-146.932
417067200	-125.564
417067300	-144.792
417067400	-124.046
417067500	-161.997
417067600	-120.868
417067700	-150.457
417067800	-123.099
417067900	-149.182
417068000	-123.164
417068100	-140.384
417068200	-121.453
417068300	-148.654
417068400	-123.433
417068500	-147.614
417068600	-127.708
417068700	-142.829
417068800	-123.75
417068900	-154.866
417069000	-126.193
417069100	-140.631
417069200	-122.82
417069300	-141.407
417069400	-123.391
417069500	-143.946
417069600	-123.523
417069700	-139.723
417069800	-125.408
417069900	-145.763
417070000	-121.113
417070100	-150.976
417070200	-123.867
417070300	-148.092
417070400	-124.244
417070500	-142.539
417070600	-125.586
417070700	-152.078
417070800	-125.324
417070900	-146.794
417071000	-122.017
417071100	-146.786
417071200	-122.106
417071300	-138.125
417071400	-124.931
417071500	-146.374
417071600	-124.368
417071700	-142.065
417071800	-122.148
417071900	-146.1
417072000	-124.104
417072100	-150.516
417072200	-123.012
417072300	-152.181
417072400	-125.499
417072500	-138.037
417072600	-123.267
417072700	-148.313
417072800	-124.213
417072900	-143.251
417073000	-124.849
417073100	-137.108
417073200	-122.116
417073300	-140.902
417073400	-123.805
417073500	-146.085
417073600	-124.972
417073700	-153.049
417073800	-123.549
417073900	-144.886
417074000	-125.535
417074100	-153.642
417074200	-123.816
417074300	-136.786
417074400	-123.842
417074500	-150.274
417074600	-121.256
417074700	-144.783
417074800	-123.208
417074900	-137.999
417075000	-124.649
417075100	-144.764
417075200	-126.48
417075300	-145.513
417075400	-123.078
417075500	-140.672
417075600	-125.231
417075700	-143.216
417075800	-126.683
417075900	-146.398
417076000	-125.772
417076100	-142.477
417076200	-120.408
417076300	-143.901
417076400	-124.225
417076500	-144.425
417076600	-123.352
417076700	-136.272
417076800	-121.705
417076900	-143.998
417077000	-124.156
417077100	-147.113
417077200	-125.702
417077300	-146.924
417077400	-124.625
417077500	-149.601
417077600	-122.247
417077700	-150.421
417077800	-125.471
417077900	-152.658
417078000	-125.511
417078100	-142.034
417078200	-122.504
417078300	-139.475
417078400	-124.856
417078500	-146.513
417078600	-123.857
417078700	-141.12
417078800	-121.781
417078900	-141.364
417079000	-124.83
417079100	-137.941
417079200	-123.366
417079300	-143.408
417079400	-126.698
417079500	-142.093
417079600	-123.168
417079700	-145.51
417079800	-125.154
417079900	-155.058
417080000	-127.202
417080100	-148.321
417080200	-122.413
417080300	-150.203
417080400	-125.651
417080500	-148.989
417080600	-120.965
417080700	-152.896
417080800	-126.535
417080900	-141.532
417081000	-124.603
417081100	-145.745
417081200	-123.311
417081300	-155.156
417081400	-121.875
417081500	-144.269
417081600	-122.024
417081700	-142.296
417081800	-123.495
417081900	-141.112
417082000	-124.765
417082100	-146.591
417082200	-124.505
417082300	-140.717
417082400	-126.178
417082500	-141.698
417082600	-122.298
417082700	-143.991
417082800	-124.687
417082900	-142.913
417083000	-123.924
417083100	-142.487
417083200	-125.302
417083300	-145.229
417083400	-124.798
417083500	-140.022
417083600	-123.094
417083700	-138.058
417083800	-124.665
417083900	-149.345
417084000	-124.445
417084100	-146.37
417084200	-125.204
417084300	-138.936
417084400	-122.847
417084500	-144.434
417084600	-125.423
417084700	-148.19
417084800	-124.098
417084900	-150.236
417085000	-122.354
417085100	-145.098
417085200	-125.184
417085300	-152.207
417085400	-122.67
417085500	-138.354
417085600	-123.131
417085700	-145.643
417085800	-121.454
417085900	-142.9
417086000	-125.354
417086100	-143.666
417086200	-122.194
417086300	-147.86
417086400	-123.376
417086500	-146.918
417086600	-124.229
417086700	-138.314
417086800	-126.634
417086900	-148.916
417087000	-124.254
417087100	-142.547
417087200	-123.68
417087300	-146.973
417087400	-124.588
417087500	-150.444
417087600	-125.597
417087700	-135.808
417087800	-124.332
417087900	-144.019
417088000	-124.788
417088100	-153.086
417088200	-124.324
417088300	-145.032
417088400	-125.057
417088500	-148.076
417088600	-123.479
417088700	-145.691
417088800	-123.425
417088900	-144.417
417089000	-124.504
417089100	-140.611
417089200	-122.026
417089300	-141.275
417089400	-123.288
417089500	-142.726
417089600	-121.264
417089700	-140.722
417089800	-125.02
417089900	-139.603
417090000	-123.146
417090100	-143.506
417090200	-123.871
417090300	-151.081
417090400	-123.567
417090500	-140.902
417090600	-123.625
417090700	-152.415
417090800	-127.388
417090900	-145.956
417091000	-123.967
417091100	-144.57
417091200	-125.049
417091300	-147.964
417091400	-123.557
417091500	-144.312
417091600	-125.343
417091700	-145.329
417091800	-125.653
417091900	-158.623
417092000	-123.147
417092100	-140.803
417092200	-126.91
417092300	-139.486
417092400	-124.088
417092500	-143.031
417092600	-126.283
417092700	-143.657
417092800	-122.605
417092900	-143.769
417093000	-123.577
417093100	-142.286
417093200	-125.609
417093300	-141.474
417093400	-123.457
417093500	-142.314
417093600	-125.784
417093700	-140.04
417093800	-122.347
417093900	-137.468
417094000	-124.461
417094100	-140.144
417094200	-122.587
417094300	-146.949
417094400	-123.24
417094500	-148.699
417094600	-126.956
417094700	-154.123
417094800	-122.711
417094900	-138.42
417095000	-124.317
417095100	-149.004
417095200	-126.425
417095300	-144.724
417095400	-123.272
417095500	-143.345
417095600	-123.272
417095700	-143.423
417095800	-123.75
417095900	-152.661
417096000	-123.88
417096100	-155.912
417096200	-124.738
417096300	-161.228
417096400	-124.849
417096500	-148.443
417096600	-124.236
417096700	-146.167
417096800	-124.37
417096900	-146.208
417097000	-123.183
417097100	-146.987
417097200	-123.313
417097300	-137.856
417097400	-122.317
417097500	-140.04
417097600	-121.726
417097700	-138.779
417097800	-123.301
417097900	-147.489
417098000	-123.25
417098100	-148.111
417098200	-123.423
417098300	-151.843
417098400	-125.949
417098500	-159.361
417098600	-123.803
417098700	-142.407
417098800	-126.022
417098900	-145.689
417099000	-124.364
417099100	-139.946
417099200	-122.005
417099300	-154.199
417099400	-124.26
417099500	-147.062
417099600	-122.279
417099700	-142.97
417099800	-120.4
417099900	-141.786
417100000	-121.454
417100100	-146.255
417100200	-127.904
417100300	-145.706
417100400	-122.612
417100500	-144.815
417100600	-123.069
417100700	-146.488
417100800	-123.774
417100900	-140.183
417101000	-127.124
417101100	-138.012
417101200	-126.961
417101300	-144.819
417101400	-122.044
417101500	-136.706
417101600	-124.431
417101700	-147.619
417101800	-124.263
417101900	-137.686
417102000	-124.087
417102100	-143.893
417102200	-123.253
417102300	-150.085
417102400	-126.472
417102500	-151.377
417102600	-126.06
417102700	-145.815
417102800	-122.728
417102900	-146.552
417103000	-123.93
417103100	-141.522
417103200	-123.072
417103300	-150.456
417103400	-123.295
417103500	-150.925
417103600	-124.94
417103700	-141.593
417103800	-124.764
417103900	-140.324
417104000	-124.095
417104100	-148.145
417104200	-124.647
417104300	-141.177
417104400	-124.12
417104500	-143.859
417104600	-123.26
417104700	-149.228
417104800	-121.806
417104900	-152.061
417105000	-121.244
417105100	-146.756
417105200	-122.879
417105300	-145.521
417105400	-121.201
417105500	-139.92
417105600	-124.125
417105700	-154.793
417105800	-124.73
417105900	-141.974
417106000	-123.388
417106100	-146.451
417106200	-121.332
417106300	-144.517
417106400	-122.468
417106500	-138.864
417106600	-122.473
417106700	-139.652
417106800	-124.522
417106900	-147.21
417107000	-122.745
417107100	-147.86
417107200	-121.464
417107300	-153.244
417107400	-121.47
417107500	-140.778
417107600	-124.367
417107700	-144.404
417107800	-122.328
417107900	-146.33
417108000	-123.94
417108100	-141.062
417108200	-123.063
417108300	-145.791
417108400	-123.011
417108500	-148.026
417108600	-123.917
417108700	-140.735
417108800	-123.745
417108900	-150.541
417109000	-124.664
417109100	-138.613
417109200	-125.336
417109300	-143.52
417109400	-124.321
417109500	-145.17
417109600	-122.737
417109700	-147.828
417109800	-122.775
417109900	-147.293
417110000	-122.66
417110100	-155.84
417110200	-122.15
417110300	-135.049
417110400	-122.157
417110500	-142.384
417110600	-123.138
417110700	-150.862
417110800	-126.476
417110900	-147.369
417111000	-124.205
417111100	-149.463
417111200	-121.66
417111300	-142.862
417111400	-126.697
417111500	-140.007
417111600	-124.733
417111700	-151.119
417111800	-126.839
417111900	-146.49
417112000	-122.909
417112100	-145.053
417112200	-121.161
417112300	-142.16
417112400	-126.117
417112500	-145.01
417112600	-121.784
417112700	-144.967
417112800	-123.542
417112900	-135.771
417113000	-120.238
417113100	-148.096
417113200	-124.486
417113300	-146.591
417113400	-124.468
417113500	-143.074
417113600	-122.979
417113700	-149.693
417113800	-124.097
417113900	-138.132
417114000	-124.385
417114100	-151.577
417114200	-125.887
417114300	-140.499
417114400	-123.522
417114500	-148.93
417114600	-122.838
417114700	-142.367
417114800	-124.984
417114900	-144.69
417115000	-125.073
417115100	-148.51
417115200	-127.013
417115300	-143.391
417115400	-123.147
417115500	-150.842
417115600	-124.481
417115700	-145.267
417115800	-123.426
417115900	-147.25
417116000	-124.946
417116100	-141.772
417116200	-125.275
417116300	-156.282
417116400	-125.382
417116500	-138.493
417116600	-122.066
417116700	-142.968
417116800	-123.876
417116900	-149.644
417117000	-124.837
417117100	-146.322
417117200	-123.827
417117300	-145.016
417117400	-124.188
417117500	-139.829
417117600	-123.245
417117700	-140.873
417117800	-125.412
417117900	-138.895
417118000	-121.626
417118100	-151.884
417118200	-127.454
417118300	-144.972
417118400	-123.44
417118500	-155.158
417118600	-123.85
417118700	-151.22
417118800	-124.97
417118900	-151.176
417119000	-127.107
417119100	-136.716
417119200	-125.003
417119300	-135.335
417119400	-125.291
417119500	-144.854
417119600	-124.515
417119700	-138.283
417119800	-123.6
417119900	-144.891
417120000	-121.87
417120100	-139.86
417120200	-122.382
417120300	-141.847
417120400	-125.751
417120500	-157.921
417120600	-121.899
417120700	-150.233
417120800	-121.88
417120900	-155.558
417121000	-125.359
417121100	-167.428
417121200	-124.306
417121300	-167.712
417121400	-120.998
417121500	-144.335
417121600	-124.234
417121700	-151.785
417121800	-123.288
417121900	-150.177
417122000	-126.582
417122100	-161.133
417122200	-123.074
417122300	-151.57
417122400	-124.993
417122500	-145.57
417122600	-123.748
417122700	-143.224
417122800	-123.75
417122900	-142.947
417123000	-124.026
417123100	-139.552
417123200	-126.344
417123300	-152.581
417123400	-124.078
417123500	-141.914
417123600	-124.672
417123700	-140.654
417123800	-124.094
417123900	-143.959
417124000	-125.392
417124100	-148.413
417124200	-123.583
417124300	-150.723
417124400	-124.519
417124500	-145.08
417124600	-122.825
417124700	-146.635
417124800	-124.645
417124900	-141.76
417125000	-124.66
417125100	-140.759
417125200	-124.717
417125300	-149.975
417125400	-126.019
417125500	-145.832
417125600	-126.224
417125700	-149.549
417125800	-124.399
417125900	-156.034
417126000	-122.697
417126100	-154.966
417126200	-125.492
417126300	-175.708
417126400	-124.891
417126500	-140.922
417126600	-123.647
417126700	-153.659
417126800	-124.538
417126900	-143.72
417127000	-122.975
417127100	-148.088
417127200	-122.658
417127300	-141.048
417127400	-120.817
417127500	-142.517
417127600	-123.305
417127700	-142.993
417127800	-123.381
417127900	-141.104
417128000	-122.611
417128100	-149.451
417128200	-122.026
417128300	-135.539
417128400	-124.358
417128500	-147.756
417128600	-123.178
417128700	-140.798
417128800	-123.693
417128900	-149.514
417129000	-122.735
417129100	-140.357
417129200	-126.226
417129300	-150.284
417129400	-123.513
417129500	-140.88
417129600	-124.864
417129700	-139.89
417129800	-123.774
417129900	-137.336
417130000	-123.296
417130100	-144.289
417130200	-123.268
417130300	-139.73
417130400	-124.498
417130500	-149.871
417130600	-121.372
417130700	-141.347
417130800	-122.392
417130900	-140.454
417131000	-124.078
417131100	-143.46
417131200	-122.324
417131300	-148.481
417131400	-121.387
417131500	-143.054
417131600	-124.903
417131700	-150.16
417131800	-122.264
417131900	-145.404
417132000	-124.901
417132100	-142.104
417132200	-124.365
417132300	-146.124
417132400	-124.928
417132500	-143.181
417132600	-123.857
417132700	-150.978
417132800	-123.244
417132900	-156.59
417133000	-123.278
417133100	-139.243
417133200	-123.792
417133300	-139.234
417133400	-123.373
417133500	-153.303
417133600	-123.751
417133700	-157.341
417133800	-120.634
417133900	-156.97
417134000	-123.338
417134100	-142.488
417134200	-121.994
417134300	-145.988
417134400	-121.949
417134500	-148.32
417134600	-123.385
417134700	-151.2
417134800	-121.592
417134900	-147.513
417135000	-121.046
417135100	-142.744
417135200	-122.311
417135300	-150.154
417135400	-126.697
417135500	-151.392
417135600	-125.753
417135700	-153.453
417135800	-124.616
417135900	-147.059
417136000	-124.421
417136100	-141.485
417136200	-124.294
417136300	-141.114
417136400	-126.161
417136500	-148.642
417136600	-122.272
417136700	-150.099
417136800	-121.29
417136900	-145.443
417137000	-121.046
417137100	-139.65
417137200	-121.832
417137300	-136.965
417137400	-125.223
417137500	-149.827
417137600	-121.777
417137700	-140.208
417137800	-126.308
417137900	-140.754
417138000	-125.791
417138100	-144.747
417138200	-125.099
417138300	-147.732
417138400	-125.488
417138500	-151.4
417138600	-123.561
417138700	-154.152
417138800	-122.304
417138900	-141.563
417139000	-122.43
417139100	-147.273
417139200	-122.018
417139300	-143.03
417139400	-124.178
417139500	-143.151
417139600	-124.063
417139700	-140.908
417139800	-125.088
417139900	-141.322
417140000	-123.78
417140100	-145.169
417140200	-123.822
417140300	-141.431
417140400	-125.882
417140500	-146.05
417140600	-122.74
417140700	-160.173
417140800	-124.576
417140900	-149.183
417141000	-123.344
417141100	-146.392
417141200	-121.791
417141300	-139.727
417141400	-125.094
417141500	-142.138
417141600	-123.305
417141700	-145.65
417141800	-126.167
417141900	-137.286
417142000	-123.68
417142100	-153.599
417142200	-125.753
417142300	-152.809
417142400	-125.47
417142500	-145.195
417142600	-123.022
417142700	-149.957
417142800	-123.676
417142900	-156.338
417143000	-124.57
417143100	-137.831
417143200	-122.776
417143300	-145.233
417143400	-124.441
417143500	-142.32
417143600	-123.867
417143700	-142
417143800	-126.183
417143900	-146.819
417144000	-121.601
417144100	-143.432
417144200	-124.057
417144300	-137.215
417144400	-125.849
417144500	-147.851
417144600	-122.862
417144700	-136.815
417144800	-124.517
417144900	-143.048
417145000	-123.072
417145100	-147.546
417145200	-122.49
417145300	-148.275
417145400	-123.767
417145500	-140.169
417145600	-122.956
417145700	-137.296
417145800	-124.704
417145900	-144.386
417146000	-124.454
417146100	-147.208
417146200	-121.788
417146300	-142.837
417146400	-124.741
417146500	-134.453
417146600	-123.17
417146700	-146.406
417146800	-122.877
417146900	-146.606
417147000	-121.899
417147100	-138.197
417147200	-121.319
417147300	-145.823
417147400	-124.102
417147500	-144.424
417147600	-121.308
417147700	-145.05
417147800	-128.732
417147900	-144.77
417148000	-123.736
417148100	-140.826
417148200	-123.386
417148300	-139.259
417148400	-123.592
417148500	-143.02
417148600	-123.624
417148700	-158.761
417148800	-123.789
417148900	-162.483
417149000	-122.222
417149100	-155.513
417149200	-125.103
417149300	-143.404
417149400	-122.795
417149500	-146.074
417149600	-123.758
417149700	-137.128
417149800	-125.091
417149900	-137.325
417150000	-124.164
417150100	-145.707
417150200	-124.021
417150300	-142.676
417150400	-122.962
417150500	-136.184
417150600	-124.846
417150700	-146.118
417150800	-123.62
417150900	-144.844
417151000	-127.111
417151100	-149.131
417151200	-125.502
417151300	-147.96
417151400	-123.531
417151500	-136.986
417151600	-122.75
417151700	-148.022
417151800	-125.745
417151900	-160.763
417152000	-122.395
417152100	-152.363
417152200	-127.473
417152300	-141.559
417152400	-121.819
417152500	-152.118
417152600	-121.202
417152700	-152.209
417152800	-124.943
417152900	-148.017
417153000	-124.739
417153100	-142.522
417153200	-124.197
417153300	-146.831
417153400	-124.634
417153500	-144.54
417153600	-123.677
417153700	-149.778
417153800	-122.723
417153900	-136.971
417154000	-121.298
417154100	-148.216
417154200	-123.484
417154300	-144.895
417154400	-122.857
417154500	-139.705
417154600	-122.207
417154700	-148.556
417154800	-123.258
417154900	-150.938
417155000	-125.257
417155100	-149.565
417155200	-125.203
417155300	-148.027
417155400	-124.853
417155500	-149.614
417155600	-123.294
417155700	-143.971
417155800	-125.137
417155900	-143.034
417156000	-124.773
417156100	-141.522
417156200	-123.57
417156300	-144.306
417156400	-122.413
417156500	-137.669
417156600	-124.426
417156700	-146.217
417156800	-125.532
417156900	-145.472
417157000	-119.842
417157100	-144.325
417157200	-119.842
417157300	-146.519
417157400	-122.376
417157500	-142.798
417157600	-122.02
417157700	-138.117
417157800	-122.065
417157900	-145.913
417158000	-122.75
417158100	-143.844
417158200	-122.919
417158300	-143.115
417158400	-125.718
417158500	-142.181
417158600	-122.474
417158700	-151.34
417158800	-122.048
417158900	-152.279
417159000	-123.682
417159100	-142.91
417159200	-123.321
417159300	-147.006
417159400	-122.546
417159500	-150.964
417159600	-122.607
417159700	-136.639
417159800	-121.489
417159900	-141.233
417160000	-120.925
417160100	-149.153
417160200	-121.813
417160300	-148.664
417160400	-123.457
417160500	-144.55
417160600	-120.874
417160700	-147.815
417160800	-124.468
417160900	-148.259
417161000	-123.124
417161100	-149.214
417161200	-123.26
417161300	-149.229
417161400	-122.444
417161500	-147.825
417161600	-123.463
417161700	-139.796
417161800	-121.887
417161900	-137.971
417162000	-123.305
417162100	-138.276
417162200	-123.841
417162300	-157.243
417162400	-122.413
417162500	-142.314
417162600	-122.748
417162700	-140.538
417162800	-123.365
417162900	-148.305
417163000	-122.812
417163100	-143.103
417163200	-121.688
417163300	-145.276
417163400	-124.025
417163500	-144.418
417163600	-123.482
417163700	-152.325
417163800	-125.071
417163900	-145.9
417164000	-124.022
417164100	-149.184
417164200	-123.001
417164300	-141.636
417164400	-124.651
417164500	-146.114
417164600	-123.877
417164700	-155.349
417164800	-124.314
417164900	-146.387
417165000	-121.869
417165100	-135.306
417165200	-122.926
417165300	-140.415
417165400	-124.948
417165500	-143.148
417165600	-125.823
417165700	-139.837
417165800	-124.3
417165900	-146.001
417166000	-125.4
417166100	-148.719
417166200	-123.977
417166300	-143.177
417166400	-124.673
417166500	-142.735
417166600	-123.123
417166700	-143.927
417166800	-124.679
417166900	-142.171
417167000	-120.111
417167100	-142.28
417167200	-123.543
417167300	-155.432
417167400	-122.978
417167500	-144.359
417167600	-121.69
417167700	-158.42
417167800	-122.111
417167900	-146.241
417168000	-122.373
417168100	-154.232
417168200	-121.179
417168300	-134.668
417168400	-125
417168500	-151.205
417168600	-121.704
417168700	-141.74
417168800	-124.343
417168900	-150.846
417169000	-124.336
417169100	-142.965
417169200	-121.545
417169300	-145.897
417169400	-123.696
417169500	-137.524
417169600	-121.153
417169700	-138.282
417169800	-120.082
417169900	-156.484
417170000	-123.429
417170100	-157.103
417170200	-122.883
417170300	-144.383
417170400	-124.8
417170500	-142.591
417170600	-123.358
417170700	-136.762
417170800	-122.703
417170900	-141.698
417171000	-123.593
417171100	-147.596
417171200	-121.235
417171300	-143.033
417171400	-123.366
417171500	-144.573
417171600	-123.305
417171700	-144.563
417171800	-125.313
417171900	-143.009
417172000	-123.023
417172100	-139.796
417172200	-121.87
417172300	-139.443
417172400	-123.781
417172500	-143.335
417172600	-123.361
417172700	-144.094
417172800	-124.028
417172900	-149.194
417173000	-125.074
417173100	-142.033
417173200	-126.41
417173300	-142.593
417173400	-124.066
417173500	-137.436
417173600	-125.973
417173700	-139.652
417173800	-122.89
417173900	-134.987
417174000	-122.256
417174100	-152.83
417174200	-123.578
417174300	-145.671
417174400	-123.008
417174500	-138.712
417174600	-122.918
417174700	-147.815
417174800	-124.058
417174900	-140.891
417175000	-124.4
417175100	-148.819
417175200	-123.566
417175300	-149.618
417175400	-122.069
417175500	-147.414
417175600	-124.583
417175700	-139.378
417175800	-123.355
417175900	-146.401
417176000	-121.972
417176100	-152.568
417176200	-124.568
417176300	-149.974
417176400	-125.024
417176500	-146.183
417176600	-122.516
417176700	-139.121
417176800	-126.223
417176900	-143.318
417177000	-122.207
417177100	-137.155
417177200	-121.292
417177300	-152.385
417177400	-125.257
417177500	-148.576
417177600	-122.114
417177700	-141.227
417177800	-126.116
417177900	-143.372
417178000	-123.432
417178100	-146.681
417178200	-124.622
417178300	-137.029
417178400	-125.855
417178500	-139.482
417178600	-123.76
417178700	-142.671
417178800	-124.354
417178900	-145.91
417179000	-122.092
417179100	-142.544
417179200	-122.741
417179300	-145.934
417179400	-126.636
417179500	-144.542
417179600	-124.625
417179700	-144.698
417179800	-122.938
417179900	-145.685
417180000	-123.867
417180100	-134.722
417180200	-122.914
417180300	-138.294
417180400	-123.814
417180500	-145.904
417180600	-123.223
417180700	-149.085
417180800	-124.459
417180900	-144.046
417181000	-125.028
417181100	-155.754
417181200	-126.478
417181300	-143.82
417181400	-125.503
417181500	-144.14
417181600	-123.011
417181700	-146.339
417181800	-124.173
417181900	-148.567
417182000	-123.532
417182100	-137.68
417182200	-121.977
417182300	-146.167
417182400	-124.46
417182500	-146.552
417182600	-123.284
417182700	-144.919
417182800	-123.085
417182900	-146.352
417183000	-122.643
417183100	-152.633
417183200	-125.786
417183300	-139.665
417183400	-124.294
417183500	-140.338
417183600	-123.075
417183700	-140.169
417183800	-126.069
417183900	-134.149
417184000	-123.595
417184100	-149.429
417184200	-123.853
417184300	-136.254
417184400	-123.077
417184500	-141.824
417184600	-126.091
417184700	-148.424
417184800	-124.136
417184900	-149.764
417185000	-126.402
417185100	-141.994
417185200	-123.584
417185300	-144.197
417185400	-122.832
417185500	-140.434
417185600	-121.045
417185700	-143.531
417185800	-125.092
417185900	-143.377
417186000	-122.792
417186100	-151.523
417186200	-123.612
417186300	-136.518
417186400	-119.304
417186500	-144.048
417186600	-119.705
417186700	-147.097
417186800	-123.451
417186900	-146.928
417187000	-123.894
417187100	-143.537
417187200	-122.248
417187300	-142.218
417187400	-123.722
417187500	-138.617
417187600	-124.378
417187700	-144.917
417187800	-123.439
417187900	-137.973
417188000	-123.232
417188100	-147.899
417188200	-124.271
417188300	-138.538
417188400	-122.812
417188500	-144.604
417188600	-120.944
417188700	-163.512
417188800	-125.383
417188900	-146.305
417189000	-122.862
417189100	-134.552
417189200	-122.888
417189300	-142.33
417189400	-123.314
417189500	-152.996
417189600	-121.593
417189700	-155.583
417189800	-124.084
417189900	-150.709
417190000	-120.797
417190100	-142.804
417190200	-125.125
417190300	-143.481
417190400	-122.562
417190500	-147.944
417190600	-121.699
417190700	-141.963
417190800	-121.965
417190900	-146.81
417191000	-124.806
417191100	-144.845
417191200	-123.715
417191300	-155.761
417191400	-124.836
417191500	-140.649
417191600	-124.87
417191700	-145.947
417191800	-123.48
417191900	-141.881
417192000	-124.144
417192100	-144.067
417192200	-122.433
417192300	-141.881
417192400	-122.568
417192500	-147.767
417192600	-122.567
417192700	-142.231
417192800	-121.965
417192900	-147.397
417193000	-123.424
417193100	-142.697
417193200	-123.063
417193300	-146.771
417193400	-125.196
417193500	-146.262
417193600	-121.264
417193700	-139.86
417193800	-123.443
417193900	-152.275
417194000	-122.157
417194100	-148.14
417194200	-121.642
417194300	-145.489
417194400	-123.558
417194500	-142.697
417194600	-120.547
417194700	-140.13
417194800	-122.078
417194900	-142.663
417195000	-123.581
417195100	-140.283
417195200	-122.311
417195300	-140.657
417195400	-124.153
417195500	-141.089
417195600	-124.802
417195700	-149.336
417195800	-123.038
417195900	-148.739
417196000	-123.966
417196100	-155.887
417196200	-121.352
417196300	-157.702
417196400	-121.364
417196500	-140.373
417196600	-122.012
417196700	-145.897
417196800	-122.582
417196900	-140.486
417197000	-122.691
417197100	-142.084
417197200	-122.842
417197300	-142.079
417197400	-123.031
417197500	-154.93
417197600	-122.737
417197700	-140.075
417197800	-124.313
417197900	-153.462
417198000	-122.778
417198100	-153.643
417198200	-123.382
417198300	-135.665
417198400	-120.74
417198500	-141.934
417198600	-123.049
417198700	-153.441
417198800	-125.879
417198900	-137.208
417199000	-123.715
417199100	-146.841
417199200	-125.807
417199300	-156.33
417199400	-124.184
417199500	-145.137
417199600	-121.039
417199700	-143.785
417199800	-123.484
417199900	-141.004
417200000	-121.76
417200100	-144.351
417200200	-122.325
417200300	-139.887
417200400	-121.814
417200500	-141.377
417200600	-123.143
417200700	-144.522
417200800	-123.765
417200900	-147.457
417201000	-123.701
417201100	-148.684
417201200	-125.648
417201300	-146.283
417201400	-124.962
417201500	-149.526
417201600	-124.94
417201700	-146.014
417201800	-124.498
417201900	-143.313
417202000	-122.863
417202100	-146.826
417202200	-122.477
417202300	-146.415
417202400	-121.76
417202500	-140.562
417202600	-121.143
417202700	-136.854
417202800	-122.313
417202900	-141.916
417203000	-124.081
417203100	-142.254
417203200	-121.251
417203300	-153.926
417203400	-121.906
417203500	-146.291
417203600	-122.213
417203700	-146.296
417203800	-125.206
417203900	-151.495
417204000	-124.71
417204100	-149.756
417204200	-120.313
417204300	-145.435
417204400	-124.034
417204500	-144.962
417204600	-125.262
417204700	-148.182
417204800	-122.253
417204900	-140.516
417205000	-120.237
417205100	-149.224
417205200	-121.5
417205300	-140.053
417205400	-122.115
417205500	-142.645
417205600	-123.901
417205700	-142.077
417205800	-124.328
417205900	-144.871
417206000	-122.461
417206100	-144.125
417206200	-124.461
417206300	-150.876
417206400	-124.463
417206500	-148.757
417206600	-124.456
417206700	-139.565
417206800	-123.374
417206900	-154.826
417207000	-122.455
417207100	-159.305
417207200	-122.913
417207300	-144.573
417207400	-123.691
417207500	-149.992
417207600	-121.873
417207700	-153.287
417207800	-121.616
417207900	-147.674
417208000	-123.278
417208100	-149.4
417208200	-119.143
417208300	-140.541
417208400	-122.361
417208500	-144.445
417208600	-124.279
417208700	-140.515
417208800	-123.867
417208900	-141.026
417209000	-122
417209100	-139.573
417209200	-122.054
417209300	-142.954
417209400	-123.752
417209500	-149.206
417209600	-124.945
417209700	-147.91
417209800	-123.146
417209900	-142.565
417210000	-124.462
417210100	-141.318
417210200	-123.678
417210300	-139.786
417210400	-120.75
417210500	-143.427
417210600	-123.664
417210700	-140.19
417210800	-123.948
417210900	-145.365
417211000	-124.129
417211100	-139.226
417211200	-121.612
417211300	-148.385
417211400	-122.581
417211500	-136.155
417211600	-121.713
417211700	-139.975
417211800	-123.467
417211900	-144.513
417212000	-122.841
417212100	-139.387
417212200	-119.829
417212300	-155.83
417212400	-124.258
417212500	-145.452
417212600	-123.633
417212700	-142.96
417212800	-125.25
417212900	-138.637
417213000	-123.439
417213100	-146.419
417213200	-119.759
417213300	-136.701
417213400	-121.955
417213500	-146.429
417213600	-124.056
417213700	-140.181
417213800	-122.944
417213900	-134.402
417214000	-121.18
417214100	-141.64
417214200	-122.684
417214300	-145.464
417214400	-127.312
417214500	-140.29
417214600	-123.193
417214700	-148.812
417214800	-120.739
417214900	-142.163
417215000	-122.155
417215100	-146.188
417215200	-122.941
417215300	-139.275
417215400	-121.577
417215500	-142.705
417215600	-123.282
417215700	-137.05
417215800	-120.929
417215900	-146.225
417216000	-122.696
417216100	-153.21
417216200	-125.367
417216300	-142.104
417216400	-120.798
417216500	-142.397
417216600	-121.528
417216700	-143.899
417216800	-125.71
417216900	-145.99
417217000	-122.575
417217100	-138.128
417217200	-123.047
417217300	-145.154
417217400	-122.132
417217500	-143.789
417217600	-121.187
417217700	-144.726
417217800	-122.538
417217900	-137.289
417218000	-121.426
417218100	-159.88
417218200	-120.702
417218300	-137.412
417218400	-122.243
417218500	-139.205
417218600	-120.322
417218700	-141.159
417218800	-124.688
417218900	-142.265
417219000	-122.448
417219100	-144.66
417219200	-121.249
417219300	-134.158
417219400	-124.733
417219500	-145.261
417219600	-121.539
417219700	-146.517
417219800	-120.55
417219900	-145.886
417220000	-123.177
417220100	-143.618
417220200	-121.161
417220300	-141.106
417220400	-123.663
417220500	-145.936
417220600	-121.095
417220700	-148.269
417220800	-124.6
417220900	-150.115
417221000	-122.866
417221100	-150.416
417221200	-122.581
417221300	-142
417221400	-123.196
417221500	-139.588
417221600	-121.966
417221700	-141.556
417221800	-124.185
417221900	-143.267
417222000	-123.78
417222100	-147.066
417222200	-122.777
417222300	-144.004
417222400	-120.374
417222500	-144.695
417222600	-123.276
417222700	-149.019
417222800	-123.539
417222900	-140.878
417223000	-118.984
417223100	-144.08
417223200	-121.695
417223300	-146.639
417223400	-123.397
417223500	-143.943
417223600	-123.507
417223700	-140.254
417223800	-120.747
417223900	-144.965
417224000	-124.8
417224100	-143.986
417224200	-122.046
417224300	-146.638
417224400	-123.634
417224500	-139.901
417224600	-125.162
417224700	-136.826
417224800	-121.993
417224900	-143.091
417225000	-124.919
417225100	-146.135
417225200	-122.139
417225300	-143.167
417225400	-122.18
417225500	-144.298
417225600	-121.498
417225700	-139.635
417225800	-121.505
417225900	-140.933
417226000	-121.245
417226100	-153.118
417226200	-122.704
417226300	-145.45
417226400	-123.6
417226500	-164.875
417226600	-122.348
417226700	-140.359
417226800	-124.686
417226900	-142.465
417227000	-121.379
417227100	-141.415
417227200	-121.493
417227300	-148.454
417227400	-123.409
417227500	-145.14
417227600	-122.18
417227700	-146.971
417227800	-123.105
417227900	-143.317
417228000	-123.132
417228100	-134.628
417228200	-123.598
417228300	-144.223
417228400	-119.09
417228500	-149.827
417228600	-124.038
417228700	-157.645
417228800	-123.99
417228900	-136.13
417229000	-121.528
417229100	-138.87
417229200	-121.656
417229300	-159.299
417229400	-123.006
417229500	-140.187
417229600	-119.916
417229700	-143.264
417229800	-119.756
417229900	-152.364
417230000	-124.867
417230100	-145.561
417230200	-122.301
417230300	-148.59
417230400	-118.559
417230500	-138.167
417230600	-123.477
417230700	-146.15
417230800	-123.559
417230900	-145.524
417231000	-122.654
417231100	-140.813
417231200	-124.28
417231300	-155.249
417231400	-122.149
417231500	-149.945
417231600	-121.434
417231700	-139.616
417231800	-121.451
417231900	-157.249
417232000	-119.751
417232100	-135.624
417232200	-120.19
417232300	-140.634
417232400	-123.715
417232500	-151.354
417232600	-121.67
417232700	-141.359
417232800	-123.152
417232900	-144.274
417233000	-120.869
417233100	-134.233
417233200	-120.912
417233300	-136.449
417233400	-125.798
417233500	-141.338
417233600	-121.307
417233700	-145.059
417233800	-120.295
417233900	-138.016
417234000	-122.219
417234100	-136.025
417234200	-122.66
417234300	-146.631
417234400	-121.406
417234500	-134.04
417234600	-124.81
417234700	-138.595
417234800	-118.916
417234900	-138.843
417235000	-122.432
417235100	-154.563
417235200	-123.051
417235300	-136.067
417235400	-121.384
417235500	-144.494
417235600	-125.304
417235700	-142.075
417235800	-121.543
417235900	-148.121
417236000	-122.063
417236100	-149.674
417236200	-124.499
417236300	-151.618
417236400	-123.831
417236500	-145.258
417236600	-121.341
417236700	-147.07
417236800	-121.674
417236900	-142.754
417237000	-124.288
417237100	-143.482
417237200	-122.715
417237300	-133.211
417237400	-120.143
417237500	-151.177
417237600	-123.022
417237700	-140.267
417237800	-123.546
417237900	-144.134
417238000	-125.275
417238100	-140.178
417238200	-122.403
417238300	-139.563
417238400	-120.556
417238500	-136.273
417238600	-123.787
417238700	-163.262
417238800	-120.51
417238900	-136.06
417239000	-120.674
417239100	-144.418
417239200	-120.466
417239300	-138.192
417239400	-121.691
417239500	-146.161
417239600	-120.9
417239700	-148.433
417239800	-121.917
417239900	-143.205
417240000	-122.846
417240100	-140.331
417240200	-123.571
417240300	-138.426
417240400	-119.454
417240500	-137.598
417240600	-121.411
417240700	-145.081
417240800	-121.094
417240900	-151.968
417241000	-121.704
417241100	-137.794
417241200	-119.199
417241300	-138.321
417241400	-121.713
417241500	-141.94
417241600	-123.166
417241700	-147.417
417241800	-122.387
417241900	-144.798
417242000	-119.806
417242100	-140.852
417242200	-122.768
417242300	-138.524
417242400	-122.506
417242500	-146.999
417242600	-120.757
417242700	-139.083
417242800	-121.131
417242900	-145.299
417243000	-122.553
417243100	-143.52
417243200	-122.483
417243300	-135.62
417243400	-122.881
417243500	-146.73
417243600	-123.517
417243700	-138.352
417243800	-122.209
417243900	-148.208
417244000	-120.856
417244100	-137.431
417244200	-124.149
417244300	-141.466
417244400	-120.769
417244500	-145.944
417244600	-124.301
417244700	-151.51
417244800	-122.254
417244900	-143.66
417245000	-121.237
417245100	-143.107
417245200	-118.035
417245300	-138.52
417245400	-119.738
417245500	-147.138
417245600	-119.746
417245700	-143.558
417245800	-120.865
417245900	-138.832
417246000	-120.568
417246100	-137.626
417246200	-122.728
417246300	-140.768
417246400	-122.355
417246500	-154.745
417246600	-122.152
417246700	-144.008
417246800	-122.506
417246900	-144.665
417247000	-121.284
417247100	-143.043
417247200	-121.39
417247300	-143.51
417247400	-117.714
417247500	-136.691
417247600	-120.979
417247700	-145.84
417247800	-120.073
417247900	-143.959
417248000	-121.777
417248100	-138.588
417248200	-120.857
417248300	-138.364
417248400	-122.529
417248500	-140.561
417248600	-120.202
417248700	-153.374
417248800	-120.206
417248900	-137.742
417249000	-121.463
417249100	-145.874
417249200	-122.566
417249300	-142.519
417249400	-120.667
417249500	-136.9
417249600	-120.521
417249700	-136.749
417249800	-121.991
[truncated: 18,002 more rows]
