# Supplementary material for: Passive frequency comb generation at radiofrequency for ranging applications
Source: Nat Commun. 2024 Apr 2;15:2844. doi: 10.1038/s41467-024-46940-2 (PMC10987526; doi:10.1038/s41467-024-46940-2)
Supplement: Supplementary file 5 — Source Data [file 41467_2024_46940_MOESM5_ESM.zip › Figure3_Data/836_10MHz_-12_80dBm.xlsx]

## Sheet: Sheet1
frequency (Hz)	power (dBm)
417050000	-121.831
417050100	-163.121
417050200	-121.835
417050300	-153.921
417050400	-126.478
417050500	-138.378
417050600	-124.309
417050700	-138.839
417050800	-123.818
417050900	-144.43
417051000	-122.508
417051100	-140.128
417051200	-123.286
417051300	-147.462
417051400	-122.497
417051500	-135.604
417051600	-124.527
417051700	-151.912
417051800	-123.149
417051900	-142.732
417052000	-123.15
417052100	-137.276
417052200	-123.351
417052300	-148.169
417052400	-121.347
417052500	-143.154
417052600	-124.356
417052700	-137.285
417052800	-123.848
417052900	-143.42
417053000	-125.633
417053100	-138.285
417053200	-126.037
417053300	-142.026
417053400	-124.606
417053500	-150.812
417053600	-125.626
417053700	-142.391
417053800	-124.842
417053900	-144.337
417054000	-120.358
417054100	-141.518
417054200	-124.091
417054300	-140.011
417054400	-123.877
417054500	-153.692
417054600	-121.399
417054700	-147.352
417054800	-124.503
417054900	-139.215
417055000	-126.323
417055100	-142.833
417055200	-123.677
417055300	-145.629
417055400	-123.594
417055500	-143.404
417055600	-123.602
417055700	-141.417
417055800	-123.615
417055900	-150.817
417056000	-125.773
417056100	-145.658
417056200	-125.302
417056300	-152.899
417056400	-124.112
417056500	-152.607
417056600	-125.384
417056700	-136.895
417056800	-123.606
417056900	-135.33
417057000	-124.951
417057100	-141.609
417057200	-121.455
417057300	-144.406
417057400	-121.914
417057500	-138.86
417057600	-126.356
417057700	-145.675
417057800	-125.376
417057900	-149.08
417058000	-124.412
417058100	-144.049
417058200	-121.873
417058300	-143.074
417058400	-123.499
417058500	-143.208
417058600	-124.889
417058700	-141.393
417058800	-123.277
417058900	-154.73
417059000	-123.514
417059100	-138.599
417059200	-125.271
417059300	-149.003
417059400	-124.656
417059500	-147.825
417059600	-124.773
417059700	-139.83
417059800	-125.433
417059900	-146.554
417060000	-121.803
417060100	-152.094
417060200	-124.881
417060300	-145.558
417060400	-123.759
417060500	-142.875
417060600	-123.168
417060700	-142.354
417060800	-124.75
417060900	-145.235
417061000	-125.206
417061100	-138.377
417061200	-123.933
417061300	-148.12
417061400	-124.404
417061500	-144.274
417061600	-124.615
417061700	-154.82
417061800	-124.243
417061900	-154.665
417062000	-123.584
417062100	-155.44
417062200	-122.802
417062300	-136.905
417062400	-124.319
417062500	-143.639
417062600	-123.334
417062700	-145.697
417062800	-124.994
417062900	-153.864
417063000	-124.727
417063100	-151.966
417063200	-125.635
417063300	-146.514
417063400	-125.007
417063500	-139.201
417063600	-126.15
417063700	-138.592
417063800	-123.435
417063900	-146.716
417064000	-122.695
417064100	-147.386
417064200	-124.639
417064300	-139.995
417064400	-125.206
417064500	-144.13
417064600	-123.223
417064700	-147.46
417064800	-122.006
417064900	-143.366
417065000	-123.948
417065100	-146.41
417065200	-123.86
417065300	-163.546
417065400	-114.883
417065500	-147.265
417065600	-125.005
417065700	-141.558
417065800	-122.65
417065900	-139.758
417066000	-122.983
417066100	-141.585
417066200	-118.346
417066300	-152.058
417066400	-121.467
417066500	-153.372
417066600	-124.184
417066700	-138.082
417066800	-122.37
417066900	-156.28
417067000	-125.365
417067100	-138.029
417067200	-123.851
417067300	-147.869
417067400	-125.598
417067500	-149.683
417067600	-123.807
417067700	-137.732
417067800	-124.011
417067900	-144.566
417068000	-123.432
417068100	-140.504
417068200	-124.951
417068300	-142.724
417068400	-121.399
417068500	-142.804
417068600	-122.21
417068700	-144.177
417068800	-126.393
417068900	-148.426
417069000	-123.032
417069100	-139.534
417069200	-124.998
417069300	-148.951
417069400	-125.232
417069500	-146.469
417069600	-121.206
417069700	-142.552
417069800	-124.243
417069900	-142.054
417070000	-122.846
417070100	-143.756
417070200	-122.905
417070300	-138.689
417070400	-123.174
417070500	-147.993
417070600	-121.671
417070700	-145.854
417070800	-125.003
417070900	-145.462
417071000	-123.753
417071100	-150.372
417071200	-123.495
417071300	-139.896
417071400	-124.582
417071500	-143.026
417071600	-124.592
417071700	-145.041
417071800	-125.702
417071900	-144.638
417072000	-122.013
417072100	-149.64
417072200	-121.593
417072300	-148.081
417072400	-124.189
417072500	-142.067
417072600	-121.469
417072700	-136.617
417072800	-125.436
417072900	-151.286
417073000	-125.15
417073100	-148.607
417073200	-123.88
417073300	-141.762
417073400	-124.326
417073500	-144.006
417073600	-123.914
417073700	-148.676
417073800	-120.872
417073900	-142.698
417074000	-123.187
417074100	-139.123
417074200	-123.559
417074300	-137.056
417074400	-121.226
417074500	-142.589
417074600	-122.815
417074700	-145.865
417074800	-126.029
417074900	-144.904
417075000	-126.349
417075100	-150.317
417075200	-122.15
417075300	-135.569
417075400	-123.008
417075500	-140.354
417075600	-122.407
417075700	-144.153
417075800	-120.476
417075900	-143.046
417076000	-125.045
417076100	-143.372
417076200	-123.622
417076300	-147.917
417076400	-125.324
417076500	-148.966
417076600	-122.382
417076700	-158.344
417076800	-124.557
417076900	-160.2
417077000	-123.023
417077100	-144.504
417077200	-125.573
417077300	-149.357
417077400	-126.953
417077500	-147.908
417077600	-123.387
417077700	-145.82
417077800	-124.388
417077900	-150.859
417078000	-124.027
417078100	-136.268
417078200	-125.109
417078300	-151.401
417078400	-124.179
417078500	-143.431
417078600	-124.503
417078700	-149.447
417078800	-126.965
417078900	-144.937
417079000	-124.351
417079100	-153.562
417079200	-123.031
417079300	-145.826
417079400	-122.422
417079500	-139.883
417079600	-120.531
417079700	-139.843
417079800	-122.796
417079900	-142.801
417080000	-122.466
417080100	-141.147
417080200	-123.352
417080300	-150.547
417080400	-125.457
417080500	-143.069
417080600	-124.807
417080700	-149.352
417080800	-125.785
417080900	-141.627
417081000	-124.517
417081100	-137.827
417081200	-123.371
417081300	-146.136
417081400	-123.087
417081500	-140.089
417081600	-126.829
417081700	-143.568
417081800	-124.786
417081900	-146.585
417082000	-125.42
417082100	-141.45
417082200	-121.68
417082300	-159.701
417082400	-124.603
417082500	-146.925
417082600	-123.947
417082700	-148.392
417082800	-122.635
417082900	-154.863
417083000	-124.351
417083100	-142.211
417083200	-124.473
417083300	-140.465
417083400	-123.447
417083500	-139.679
417083600	-125.048
417083700	-143.854
417083800	-122.094
417083900	-150.745
417084000	-121.652
417084100	-142.653
417084200	-124.389
417084300	-137.683
417084400	-125.119
417084500	-139.202
417084600	-121.633
417084700	-142.207
417084800	-125.054
417084900	-142.851
417085000	-123.965
417085100	-151.966
417085200	-122.282
417085300	-142.246
417085400	-125.911
417085500	-152.274
417085600	-123.579
417085700	-142.203
417085800	-124.099
417085900	-147.441
417086000	-123.238
417086100	-148.293
417086200	-126.253
417086300	-138.62
417086400	-123.696
417086500	-147.203
417086600	-121.324
417086700	-141.267
417086800	-123.401
417086900	-147.007
417087000	-122.169
417087100	-148.883
417087200	-122.633
417087300	-139.944
417087400	-122.223
417087500	-163.006
417087600	-123.946
417087700	-147.376
417087800	-124.275
417087900	-139.806
417088000	-122.729
417088100	-145.386
417088200	-126.196
417088300	-145.401
417088400	-120.499
417088500	-150.871
417088600	-124.893
417088700	-146.71
417088800	-124.204
417088900	-144.586
417089000	-124.222
417089100	-152.835
417089200	-126.159
417089300	-153.707
417089400	-123.344
417089500	-144.807
417089600	-122.666
417089700	-146.053
417089800	-121.899
417089900	-136.518
417090000	-123.914
417090100	-142.851
417090200	-125.486
417090300	-145.65
417090400	-124.658
417090500	-139.636
417090600	-123.997
417090700	-151.954
417090800	-122.375
417090900	-138.51
417091000	-120.867
417091100	-145.143
417091200	-122.823
417091300	-150.877
417091400	-124.433
417091500	-155.58
417091600	-124.116
417091700	-138.684
417091800	-125.347
417091900	-142.338
417092000	-125.682
417092100	-147.541
417092200	-124.033
417092300	-142.675
417092400	-125.559
417092500	-141.702
417092600	-124.921
417092700	-142.773
417092800	-124.721
417092900	-136.102
417093000	-122.304
417093100	-146.554
417093200	-125.883
417093300	-145.854
417093400	-122.339
417093500	-165.106
417093600	-124.375
417093700	-137.969
417093800	-124.325
417093900	-149.927
417094000	-118.927
417094100	-147.308
417094200	-123.663
417094300	-148.472
417094400	-121.826
417094500	-139.546
417094600	-124.155
417094700	-144.749
417094800	-121.583
417094900	-150.585
417095000	-124.111
417095100	-141.694
417095200	-123.289
417095300	-145.132
417095400	-125.993
417095500	-141.13
417095600	-123.97
417095700	-146.363
417095800	-124.85
417095900	-137.989
417096000	-124.107
417096100	-145.823
417096200	-124.561
417096300	-142.21
417096400	-125.529
417096500	-134.903
417096600	-123.623
417096700	-144.172
417096800	-124.394
417096900	-142.368
417097000	-124.034
417097100	-141.052
417097200	-125.394
417097300	-145.19
417097400	-123.377
417097500	-140.274
417097600	-124.151
417097700	-137.04
417097800	-124.942
417097900	-138.195
417098000	-124.224
417098100	-149.289
417098200	-124.178
417098300	-140.588
417098400	-124.1
417098500	-139.283
417098600	-124.103
417098700	-144.392
417098800	-121.876
417098900	-138.045
417099000	-121.473
417099100	-155.992
417099200	-121.926
417099300	-153.726
417099400	-121.071
417099500	-145.929
417099600	-124.996
417099700	-140.111
417099800	-123.903
417099900	-145.485
417100000	-125.634
417100100	-144.555
417100200	-124.162
417100300	-144.28
417100400	-124.348
417100500	-144.105
417100600	-124.65
417100700	-142.195
417100800	-122.566
417100900	-156.136
417101000	-126.03
417101100	-150.308
417101200	-124.052
417101300	-150.99
417101400	-125.501
417101500	-139.731
417101600	-124.881
417101700	-145.922
417101800	-124.019
417101900	-153.424
417102000	-123.294
417102100	-135.845
417102200	-123.048
417102300	-152.064
417102400	-124.953
417102500	-148.144
417102600	-127.141
417102700	-149.766
417102800	-124.106
417102900	-150.138
417103000	-126.027
417103100	-147.86
417103200	-121.409
417103300	-141.565
417103400	-121.212
417103500	-147.206
417103600	-123.053
417103700	-139.483
417103800	-123.891
417103900	-150.321
417104000	-124.235
417104100	-141.626
417104200	-123.182
417104300	-144.209
417104400	-123.241
417104500	-141.614
417104600	-126.263
417104700	-148.191
417104800	-125.029
417104900	-151.598
417105000	-123.458
417105100	-137.428
417105200	-123.723
417105300	-147.656
417105400	-126.05
417105500	-137.445
417105600	-121.957
417105700	-144.535
417105800	-123.651
417105900	-143.248
417106000	-123.511
417106100	-137.465
417106200	-122.974
417106300	-141.527
417106400	-126.592
417106500	-143.026
417106600	-124.927
417106700	-141.878
417106800	-123.014
417106900	-142.875
417107000	-122.325
417107100	-150.291
417107200	-123.61
417107300	-157.526
417107400	-123.098
417107500	-135.738
417107600	-123.756
417107700	-145.978
417107800	-124.713
417107900	-151.462
417108000	-122.027
417108100	-135.825
417108200	-122.319
417108300	-149.97
417108400	-122.559
417108500	-148.929
417108600	-126.381
417108700	-143.943
417108800	-122.611
417108900	-140.273
417109000	-123.379
417109100	-139.828
417109200	-125.853
417109300	-140.812
417109400	-123.838
417109500	-151.421
417109600	-123.379
417109700	-142.834
417109800	-123.121
417109900	-136.871
417110000	-123.198
417110100	-146.243
417110200	-125.13
417110300	-130.411
417110400	-120.327
417110500	-144.113
417110600	-125.797
417110700	-142.297
417110800	-125.97
417110900	-146.706
417111000	-125.011
417111100	-141.529
417111200	-124.158
417111300	-162.446
417111400	-124.001
417111500	-148.035
417111600	-123.587
417111700	-153.666
417111800	-124.815
417111900	-147.302
417112000	-125.557
417112100	-145.001
417112200	-121.816
417112300	-141.151
417112400	-123.443
417112500	-148.515
417112600	-120.38
417112700	-151.355
417112800	-124.271
417112900	-142.376
417113000	-121.493
417113100	-147.89
417113200	-122.972
417113300	-158.483
417113400	-121.497
417113500	-149.79
417113600	-122.886
417113700	-157.772
417113800	-122.644
417113900	-156.488
417114000	-122.946
417114100	-143.419
417114200	-124.282
417114300	-144.63
417114400	-124.381
417114500	-156.529
417114600	-123.785
417114700	-146.123
417114800	-123.003
417114900	-149.659
417115000	-124.758
417115100	-160.697
417115200	-126.796
417115300	-135.981
417115400	-122.106
417115500	-140.839
417115600	-120.618
417115700	-159.051
417115800	-120.887
417115900	-141.392
417116000	-119.636
417116100	-136.714
417116200	-121.536
417116300	-142.979
417116400	-125.008
417116500	-148.266
417116600	-120.449
417116700	-139.268
417116800	-124.607
417116900	-138.475
417117000	-124.07
417117100	-148.388
417117200	-123.032
417117300	-149.284
417117400	-122.745
417117500	-139.289
417117600	-122.917
417117700	-144.76
417117800	-121.736
417117900	-146.951
417118000	-122.622
417118100	-149.569
417118200	-124.872
417118300	-150.022
417118400	-121.14
417118500	-147.755
417118600	-121.707
417118700	-141.491
417118800	-123.401
417118900	-143.008
417119000	-122.96
417119100	-154.58
417119200	-121.811
417119300	-145.698
417119400	-126.211
417119500	-141.539
417119600	-124.772
417119700	-144.086
417119800	-123.886
417119900	-149.41
417120000	-124.053
417120100	-146.966
417120200	-124.861
417120300	-148.759
417120400	-122.043
417120500	-146.153
417120600	-125.99
417120700	-141.983
417120800	-121.844
417120900	-140.491
417121000	-123.964
417121100	-152.807
417121200	-125.017
417121300	-143.478
417121400	-123.477
417121500	-148.231
417121600	-123.26
417121700	-149.755
417121800	-124.405
417121900	-142.907
417122000	-122.906
417122100	-139.525
417122200	-122.831
417122300	-142.56
417122400	-123.18
417122500	-136.555
417122600	-122.937
417122700	-140.132
417122800	-124.112
417122900	-146.794
417123000	-128.429
417123100	-147.389
417123200	-125.049
417123300	-147.847
417123400	-126.196
417123500	-147.532
417123600	-123.457
417123700	-146.682
417123800	-121.035
417123900	-143.223
417124000	-125.305
417124100	-155.305
417124200	-124.499
417124300	-153.593
417124400	-124.589
417124500	-142.993
417124600	-124.145
417124700	-146.049
417124800	-124.961
417124900	-148.552
417125000	-122.522
417125100	-140.483
417125200	-123.393
417125300	-137.737
417125400	-123.04
417125500	-151.469
417125600	-123.91
417125700	-146.761
417125800	-123.159
417125900	-133.479
417126000	-124.05
417126100	-144.408
417126200	-123.444
417126300	-138.726
417126400	-124.85
417126500	-141.345
417126600	-123.173
417126700	-138.31
417126800	-121.627
417126900	-146.189
417127000	-126.846
417127100	-144.812
417127200	-126.041
417127300	-160.696
417127400	-125.198
417127500	-154.807
417127600	-123.19
417127700	-138.214
417127800	-123.272
417127900	-142.228
417128000	-126.853
417128100	-151.266
417128200	-124.513
417128300	-160.797
417128400	-121.521
417128500	-147.038
417128600	-122.619
417128700	-145.66
417128800	-124.711
417128900	-142.01
417129000	-125.509
417129100	-148.999
417129200	-122.913
417129300	-144.065
417129400	-122.596
417129500	-143.93
417129600	-121.917
417129700	-138.321
417129800	-124.162
417129900	-137.831
417130000	-123.37
417130100	-150.358
417130200	-122.935
417130300	-155.988
417130400	-122.527
417130500	-136.846
417130600	-122.493
417130700	-144.729
417130800	-122.278
417130900	-147.573
417131000	-122.025
417131100	-152.342
417131200	-124.709
417131300	-141.117
417131400	-121.901
417131500	-152.811
417131600	-121.459
417131700	-145.431
417131800	-123.977
417131900	-139.585
417132000	-121.915
417132100	-143.085
417132200	-121.287
417132300	-138.676
417132400	-123.482
417132500	-138.891
417132600	-123.648
417132700	-143.137
417132800	-122.48
417132900	-147.101
417133000	-122.736
417133100	-144.484
417133200	-126.231
417133300	-145.255
417133400	-123.983
417133500	-150.567
417133600	-125.028
417133700	-137.233
417133800	-122.807
417133900	-144.331
417134000	-125.209
417134100	-152.289
417134200	-121.958
417134300	-156.638
417134400	-120.834
417134500	-160.232
417134600	-122.295
417134700	-153.972
417134800	-125.296
417134900	-148.209
417135000	-123.404
417135100	-150.153
417135200	-123.983
417135300	-143.894
417135400	-123.006
417135500	-145.766
417135600	-127.614
417135700	-145.631
417135800	-125.159
417135900	-142.156
417136000	-124.06
417136100	-168.284
417136200	-125.33
417136300	-135.36
417136400	-122.799
417136500	-142.614
417136600	-124.808
417136700	-146.861
417136800	-121.411
417136900	-138.033
417137000	-124.39
417137100	-155.496
417137200	-121.753
417137300	-150.516
417137400	-123.468
417137500	-161.689
417137600	-123.75
417137700	-142.747
417137800	-123.568
417137900	-141.824
417138000	-122.903
417138100	-145.62
417138200	-123.077
417138300	-137.954
417138400	-123.881
417138500	-144.946
417138600	-126.515
417138700	-154.368
417138800	-123.883
417138900	-146.091
417139000	-124.445
417139100	-141.779
417139200	-123.58
417139300	-142.946
417139400	-123.19
417139500	-142.924
417139600	-123.987
417139700	-143.963
417139800	-124.572
417139900	-142.514
417140000	-123.237
417140100	-146.766
417140200	-122.502
417140300	-155.736
417140400	-121.522
417140500	-132.317
417140600	-122.545
417140700	-153.161
417140800	-124.105
417140900	-143.532
417141000	-119.969
417141100	-143.953
417141200	-121.037
417141300	-150.168
417141400	-123.553
417141500	-142.911
417141600	-126.057
417141700	-135.69
417141800	-125.741
417141900	-138.333
417142000	-124.367
417142100	-153.669
417142200	-125.036
417142300	-150.551
417142400	-125.041
417142500	-142.162
417142600	-122.252
417142700	-166.415
417142800	-123.83
417142900	-151.093
417143000	-123.96
417143100	-141.823
417143200	-124.113
417143300	-143.681
417143400	-122.515
417143500	-132.856
417143600	-123.897
417143700	-143.704
417143800	-122.756
417143900	-146.306
417144000	-123.656
417144100	-139.096
417144200	-126.928
417144300	-139.201
417144400	-122.886
417144500	-144.688
417144600	-122.209
417144700	-142.936
417144800	-123.465
417144900	-140.266
417145000	-124.737
417145100	-143.024
417145200	-123.451
417145300	-141.722
417145400	-125.922
417145500	-140.233
417145600	-125.045
417145700	-149.419
417145800	-123.473
417145900	-139.939
417146000	-121.687
417146100	-143.489
417146200	-121.357
417146300	-139.622
417146400	-123.839
417146500	-140.429
417146600	-125.508
417146700	-139.595
417146800	-123.695
417146900	-140.561
417147000	-125.346
417147100	-150.771
417147200	-122.973
417147300	-135.908
417147400	-122.852
417147500	-137.542
417147600	-121.652
417147700	-132.138
417147800	-121.513
417147900	-148.444
417148000	-125.881
417148100	-145.273
417148200	-124.398
417148300	-147.023
417148400	-124.155
417148500	-140.525
417148600	-124.968
417148700	-143.622
417148800	-124.327
417148900	-144.686
417149000	-123.343
417149100	-146.064
417149200	-124.772
417149300	-147.185
417149400	-123.399
417149500	-141.775
417149600	-119.268
417149700	-144.603
417149800	-123.34
417149900	-138.39
417150000	-123.342
417150100	-143.49
417150200	-123.487
417150300	-142.453
417150400	-124.967
417150500	-141.515
417150600	-124.679
417150700	-144.956
417150800	-125.272
417150900	-146.407
417151000	-122.872
417151100	-141.557
417151200	-121.874
417151300	-138.911
417151400	-123.958
417151500	-144.939
417151600	-121.987
417151700	-141.715
417151800	-126.021
417151900	-145.123
417152000	-125.11
417152100	-147.845
417152200	-123.382
417152300	-141.049
417152400	-124.677
417152500	-145.588
417152600	-123.016
417152700	-141.792
417152800	-124.786
417152900	-151.734
417153000	-125.683
417153100	-145.749
417153200	-121.063
417153300	-142.512
417153400	-125.08
417153500	-147.422
417153600	-121.39
417153700	-147.567
417153800	-125.739
417153900	-138.935
417154000	-124.65
417154100	-144.033
417154200	-124.296
417154300	-144.937
417154400	-125.645
417154500	-144.92
417154600	-122.966
417154700	-144.601
417154800	-123.152
417154900	-145.762
417155000	-123.484
417155100	-138.474
417155200	-120.96
417155300	-149.916
417155400	-120.585
417155500	-139.904
417155600	-123.771
417155700	-146.262
417155800	-124.107
417155900	-139.527
417156000	-125.24
417156100	-140.539
417156200	-125.005
417156300	-143.997
417156400	-124.295
417156500	-144.724
417156600	-126.737
417156700	-146.191
417156800	-122.971
417156900	-141.286
417157000	-122.902
417157100	-151.882
417157200	-122.892
417157300	-149.32
417157400	-125.063
417157500	-153.356
417157600	-124.841
417157700	-141.743
417157800	-124.826
417157900	-151.35
417158000	-124.748
417158100	-157.189
417158200	-125.985
417158300	-141.328
417158400	-123.85
417158500	-144.59
417158600	-123.853
417158700	-150.14
417158800	-122.374
417158900	-145.267
417159000	-125.313
417159100	-143.394
417159200	-124.924
417159300	-161.049
417159400	-125.06
417159500	-150.535
417159600	-123.028
417159700	-141.817
417159800	-123.031
417159900	-141.153
417160000	-122.513
417160100	-143.152
417160200	-124.483
417160300	-135.96
417160400	-123.361
417160500	-145.689
417160600	-121.019
417160700	-145.413
417160800	-124.825
417160900	-138.335
417161000	-123.704
417161100	-148.627
417161200	-121.832
417161300	-149.463
417161400	-125.292
417161500	-142.711
417161600	-124.344
417161700	-143.542
417161800	-121.534
417161900	-146.26
417162000	-124.001
417162100	-140.007
417162200	-125.34
417162300	-142.804
417162400	-124.185
417162500	-140.042
417162600	-122.127
417162700	-146.535
417162800	-125.479
417162900	-143.267
417163000	-121.19
417163100	-152.359
417163200	-122.429
417163300	-141.813
417163400	-125.045
417163500	-143.923
417163600	-124.278
417163700	-137.6
417163800	-123.729
417163900	-143.759
417164000	-123.977
417164100	-141.773
417164200	-122.325
417164300	-140.116
417164400	-123.78
417164500	-149.261
417164600	-122.911
417164700	-142.647
417164800	-126.468
417164900	-137.838
417165000	-121.594
417165100	-161.323
417165200	-123.425
417165300	-139.902
417165400	-123.483
417165500	-145.015
417165600	-124.535
417165700	-164.806
417165800	-123.979
417165900	-161.87
417166000	-123.816
417166100	-145.059
417166200	-123.125
417166300	-145.459
417166400	-124.746
417166500	-148.84
417166600	-123.06
417166700	-143.52
417166800	-124.894
417166900	-147.826
417167000	-123.622
417167100	-147.787
417167200	-123.4
417167300	-151.906
417167400	-126.493
417167500	-145.021
417167600	-123.374
417167700	-150.144
417167800	-125.109
417167900	-136.701
417168000	-123.677
417168100	-152.029
417168200	-124.894
417168300	-144.943
417168400	-124.486
417168500	-142.347
417168600	-123.637
417168700	-139.314
417168800	-123.825
417168900	-136.378
417169000	-123.545
417169100	-146.202
417169200	-123.625
417169300	-145.929
417169400	-122.466
417169500	-142.29
417169600	-124.58
417169700	-149.429
417169800	-122.723
417169900	-145.066
417170000	-123.997
417170100	-134.443
417170200	-121.247
417170300	-147.307
417170400	-122.497
417170500	-151.925
417170600	-122.882
417170700	-138.397
417170800	-122.527
417170900	-146.443
417171000	-124.991
417171100	-144.312
417171200	-120.201
417171300	-152.618
417171400	-123.217
417171500	-138.505
417171600	-124.117
417171700	-134.878
417171800	-125.747
417171900	-142.576
417172000	-122.69
417172100	-149.706
417172200	-123.188
417172300	-153.701
417172400	-123.161
417172500	-138.32
417172600	-126.36
417172700	-144.049
417172800	-122.928
417172900	-156.558
417173000	-124.793
417173100	-136.591
417173200	-121.226
417173300	-141.126
417173400	-123.329
417173500	-142.131
417173600	-121.461
417173700	-136.8
417173800	-125.041
417173900	-150.319
417174000	-123.389
417174100	-148.91
417174200	-123.858
417174300	-140.649
417174400	-123.853
417174500	-146.298
417174600	-123.949
417174700	-144.929
417174800	-122.85
417174900	-146.226
417175000	-124.503
417175100	-161.333
417175200	-121.087
417175300	-142.631
417175400	-124.59
417175500	-143.966
417175600	-123.639
417175700	-143.615
417175800	-123.643
417175900	-154.425
417176000	-126.405
417176100	-139.438
417176200	-123.788
417176300	-142.644
417176400	-123.838
417176500	-151.795
417176600	-122.048
417176700	-148.515
417176800	-124.517
417176900	-154.075
417177000	-121.581
417177100	-142.07
417177200	-122.159
417177300	-138.725
417177400	-121.115
417177500	-147.621
417177600	-123.986
417177700	-139.949
417177800	-122.388
417177900	-150.55
417178000	-126.828
417178100	-151.262
417178200	-122.361
417178300	-146.85
417178400	-123.143
417178500	-143.166
417178600	-121.959
417178700	-161.765
417178800	-121.153
417178900	-135.895
417179000	-123.247
417179100	-138.427
417179200	-123.745
417179300	-143.473
417179400	-123.389
417179500	-138.468
417179600	-123.716
417179700	-148.244
417179800	-125.872
417179900	-133.834
417180000	-123.082
417180100	-150.065
417180200	-123.016
417180300	-145.152
417180400	-121.156
417180500	-143.651
417180600	-123.491
417180700	-147.073
417180800	-123.494
417180900	-144.604
417181000	-124.099
417181100	-142.76
417181200	-124.033
417181300	-139.686
417181400	-123.622
417181500	-143.037
417181600	-122.148
417181700	-143.834
417181800	-122.679
417181900	-139.088
417182000	-125.238
417182100	-141.19
417182200	-122.833
417182300	-142.636
417182400	-125.353
417182500	-146.728
417182600	-120.982
417182700	-143.625
417182800	-126.314
417182900	-155.639
417183000	-124.639
417183100	-142.053
417183200	-120.151
417183300	-141.497
417183400	-122.163
417183500	-154.471
417183600	-122.591
417183700	-150.69
417183800	-123.13
417183900	-144.256
417184000	-122.92
417184100	-142.689
417184200	-123.803
417184300	-150.279
417184400	-124.515
417184500	-163.116
417184600	-121.382
417184700	-143.705
417184800	-124.867
417184900	-137.84
417185000	-124.559
417185100	-151.832
417185200	-122.622
417185300	-145.753
417185400	-123.02
417185500	-147.187
417185600	-123.55
417185700	-150.125
417185800	-120.471
417185900	-140.967
417186000	-123.579
417186100	-144.702
417186200	-125.076
417186300	-150.42
417186400	-123.829
417186500	-142.814
417186600	-123.612
417186700	-152.415
417186800	-124.296
417186900	-144.238
417187000	-125.469
417187100	-151.794
417187200	-124.12
417187300	-145.657
417187400	-124.421
417187500	-138.168
417187600	-124.469
417187700	-144.116
417187800	-124.602
417187900	-142.171
417188000	-123.254
417188100	-145.942
417188200	-121.148
417188300	-140.885
417188400	-125.408
417188500	-137.989
417188600	-123.964
417188700	-148.002
417188800	-120.909
417188900	-142.193
417189000	-125.698
417189100	-155.067
417189200	-125.426
417189300	-150.887
417189400	-124.201
417189500	-136.804
417189600	-120.713
417189700	-141.143
417189800	-123.875
417189900	-134.485
417190000	-122.59
417190100	-138.127
417190200	-122.012
417190300	-145.151
417190400	-119.246
417190500	-144.383
417190600	-119.246
417190700	-145.94
417190800	-123.122
417190900	-149.398
417191000	-124.7
417191100	-148.284
417191200	-123.816
417191300	-155.345
417191400	-121.777
417191500	-148.23
417191600	-123.143
417191700	-149.921
417191800	-125.539
417191900	-150.909
417192000	-124.122
417192100	-139.696
417192200	-125.302
417192300	-155.359
417192400	-123.018
417192500	-145.709
417192600	-118.833
417192700	-139.422
417192800	-124.564
417192900	-136.148
417193000	-120.925
417193100	-135.999
417193200	-124.303
417193300	-149.553
417193400	-123.495
417193500	-141.287
417193600	-122.703
417193700	-143.967
417193800	-123.534
417193900	-146.457
417194000	-124.284
417194100	-148.928
417194200	-124.5
417194300	-148.752
417194400	-123.561
417194500	-144.111
417194600	-123.938
417194700	-152.131
417194800	-125.64
417194900	-187.806
417195000	-123.896
417195100	-139.069
417195200	-124.114
417195300	-145.77
417195400	-123.286
417195500	-144.607
417195600	-122.261
417195700	-137.626
417195800	-125.039
417195900	-144.785
417196000	-123.047
417196100	-139.848
417196200	-124.645
417196300	-153.851
417196400	-122.715
417196500	-150.301
417196600	-125.28
417196700	-146.42
417196800	-123.877
417196900	-139.981
417197000	-121.329
417197100	-146.125
417197200	-122.467
417197300	-139.126
417197400	-122.902
417197500	-138.021
417197600	-122.987
417197700	-147.724
417197800	-124.046
417197900	-141.838
417198000	-125.01
417198100	-138.884
417198200	-125.486
417198300	-142.247
417198400	-123.183
417198500	-145.596
417198600	-122.987
417198700	-152.275
417198800	-121.172
417198900	-142.4
417199000	-121.906
417199100	-146.404
417199200	-123.186
417199300	-139.562
417199400	-124.182
417199500	-133.942
417199600	-123.639
417199700	-147.988
417199800	-122.481
417199900	-151.294
417200000	-126.558
417200100	-143.942
417200200	-125.352
417200300	-137.965
417200400	-120.535
417200500	-145.95
417200600	-124.504
417200700	-143.583
417200800	-122.37
417200900	-137.927
417201000	-122.762
417201100	-145.489
417201200	-123.986
417201300	-137.012
417201400	-122.208
417201500	-147.709
417201600	-122.314
417201700	-141.41
417201800	-122.319
417201900	-149.095
417202000	-121.482
417202100	-150.725
417202200	-122.312
417202300	-142.615
417202400	-124.552
417202500	-138.435
417202600	-120.979
417202700	-144.793
417202800	-124.839
417202900	-135.07
417203000	-120.13
417203100	-143.98
417203200	-123.716
417203300	-141.921
417203400	-122.127
417203500	-146.006
417203600	-124.122
417203700	-144.953
417203800	-123.781
417203900	-137.12
417204000	-119.021
417204100	-138.287
417204200	-121.054
417204300	-152.104
417204400	-122.028
417204500	-145.963
417204600	-124.859
417204700	-141.322
417204800	-119.362
417204900	-149.533
417205000	-124.683
417205100	-157.618
417205200	-122.125
417205300	-150.078
417205400	-122.482
417205500	-142.795
417205600	-123.657
417205700	-136.531
417205800	-121.4
417205900	-148.031
417206000	-118.682
417206100	-138.591
417206200	-124.27
417206300	-156.608
417206400	-120.949
417206500	-143.183
417206600	-122.035
417206700	-136.858
417206800	-124.768
417206900	-141.664
417207000	-123.902
417207100	-141.324
417207200	-123.799
417207300	-134.51
417207400	-122.923
417207500	-141.69
417207600	-125.076
417207700	-139.721
417207800	-122.242
417207900	-144.965
417208000	-123.905
417208100	-132.815
417208200	-120.96
417208300	-143.327
417208400	-124.046
417208500	-149.139
417208600	-124.029
417208700	-142.656
417208800	-122.579
417208900	-141.592
417209000	-121.908
417209100	-152.581
417209200	-122.394
417209300	-141.937
417209400	-119.348
417209500	-144.575
417209600	-122.612
417209700	-145.156
417209800	-122.988
417209900	-153.544
417210000	-118.923
417210100	-144.984
417210200	-119.765
417210300	-139.851
417210400	-121.374
417210500	-138.615
417210600	-123.207
417210700	-144.564
417210800	-121.847
417210900	-145.534
417211000	-121.534
417211100	-141.079
417211200	-121.84
417211300	-137.056
417211400	-121.833
417211500	-145.771
417211600	-121.651
417211700	-143.254
417211800	-121.579
417211900	-138.045
417212000	-119.232
417212100	-140.649
417212200	-120.344
417212300	-149.881
417212400	-122.505
417212500	-136.272
417212600	-125.166
417212700	-147.147
417212800	-123.431
417212900	-145.397
417213000	-120.011
417213100	-149.769
417213200	-124.192
417213300	-143.497
417213400	-122.399
417213500	-136.983
417213600	-121.838
417213700	-144.416
417213800	-120.54
417213900	-146.328
417214000	-122.137
417214100	-134.851
417214200	-121.226
417214300	-139.887
417214400	-122.341
417214500	-157.101
417214600	-123.405
417214700	-140.934
417214800	-124.139
417214900	-142.544
417215000	-121.107
417215100	-151.544
417215200	-124.193
417215300	-147.626
417215400	-124.973
417215500	-146.065
417215600	-123.53
417215700	-138.259
417215800	-123.855
417215900	-145.003
417216000	-121.79
417216100	-145.456
417216200	-122.118
417216300	-143.53
417216400	-121.547
417216500	-148.352
417216600	-121.913
417216700	-141.578
417216800	-120.419
417216900	-148.094
417217000	-122.979
417217100	-137.425
417217200	-121.505
417217300	-154.2
417217400	-122.847
417217500	-138.552
417217600	-122.916
417217700	-146.689
417217800	-122.56
417217900	-150.149
417218000	-123.284
417218100	-142.277
417218200	-121.272
417218300	-135.275
417218400	-120.216
417218500	-141.344
417218600	-120.055
417218700	-150.389
417218800	-123.052
417218900	-143.531
417219000	-121.15
417219100	-137.462
417219200	-122.249
417219300	-139.681
417219400	-123.749
417219500	-151.725
417219600	-123.7
417219700	-140.736
417219800	-120.855
417219900	-137.261
417220000	-122.546
417220100	-146.51
417220200	-122.511
417220300	-135.34
417220400	-121.307
417220500	-147.017
417220600	-122.26
417220700	-138.915
417220800	-121.2
417220900	-143.244
417221000	-122.155
417221100	-141.17
417221200	-122.91
417221300	-145.032
417221400	-124.901
417221500	-144.578
417221600	-122.724
417221700	-146.742
417221800	-122.127
417221900	-152.03
417222000	-122.691
417222100	-144.123
417222200	-122.82
417222300	-143.148
417222400	-124.3
417222500	-150.704
417222600	-123.029
417222700	-140.635
417222800	-120.722
417222900	-136.758
417223000	-123.766
417223100	-155.63
417223200	-120.776
417223300	-140.529
417223400	-121.876
417223500	-135.19
417223600	-122.25
417223700	-152.455
417223800	-122.159
417223900	-146.163
417224000	-124.354
417224100	-145.402
417224200	-119.997
417224300	-142.213
417224400	-123.54
417224500	-137.692
417224600	-122.656
417224700	-137.596
417224800	-122.944
417224900	-143.062
417225000	-119.61
417225100	-138.911
417225200	-122.996
417225300	-144.272
417225400	-122.271
417225500	-168.101
417225600	-124.516
417225700	-134.282
417225800	-121.336
417225900	-140.36
417226000	-120.984
417226100	-144.784
417226200	-118.793
417226300	-146.162
417226400	-121.295
417226500	-145.054
417226600	-122.701
417226700	-146.907
417226800	-123.291
417226900	-141.826
417227000	-122.306
417227100	-138.482
417227200	-122.381
417227300	-148.409
417227400	-122.073
417227500	-145.244
417227600	-122.33
417227700	-153.118
417227800	-121.347
417227900	-138.449
417228000	-119.017
417228100	-140.562
417228200	-122.265
417228300	-144.896
417228400	-120.356
417228500	-138.722
417228600	-119.496
417228700	-138.818
417228800	-125.094
417228900	-149.471
417229000	-122.339
417229100	-143.055
417229200	-124.423
417229300	-149.051
417229400	-122.2
417229500	-142.988
417229600	-124.25
417229700	-138.657
417229800	-124.512
417229900	-143.348
417230000	-120.579
417230100	-164.45
417230200	-122.748
417230300	-151.237
417230400	-122.058
417230500	-139.424
417230600	-122.849
417230700	-145.189
417230800	-122.321
417230900	-142.334
417231000	-120.955
417231100	-138.469
417231200	-122.826
417231300	-143.702
417231400	-123.317
417231500	-138.524
417231600	-122.145
417231700	-158.453
417231800	-123.623
417231900	-147.551
417232000	-122.822
417232100	-146.71
417232200	-118.341
417232300	-140.099
417232400	-121.662
417232500	-137.85
417232600	-121.034
417232700	-138.062
417232800	-119.861
417232900	-142.508
417233000	-122.578
417233100	-134.152
417233200	-120.616
417233300	-140.957
417233400	-120.396
417233500	-154.356
417233600	-123.492
417233700	-150.175
417233800	-122.155
417233900	-136.496
417234000	-119.949
417234100	-148.733
417234200	-121.214
417234300	-139.735
417234400	-123.861
417234500	-138.437
417234600	-121.631
417234700	-145.765
417234800	-123.745
417234900	-138.534
417235000	-120.414
417235100	-143.318
417235200	-121.507
417235300	-146.527
417235400	-124.498
417235500	-142.839
417235600	-122.615
417235700	-144.029
417235800	-121.951
417235900	-143.172
417236000	-120.213
417236100	-145.98
417236200	-122.617
417236300	-148.374
417236400	-121.23
417236500	-142.197
417236600	-123.449
417236700	-144.897
417236800	-120.421
417236900	-134.672
417237000	-120.662
417237100	-136.466
417237200	-120.811
417237300	-154.101
417237400	-120.339
417237500	-139.991
417237600	-123.573
417237700	-149.439
417237800	-122.482
417237900	-144.255
417238000	-123.981
417238100	-144.079
417238200	-121.656
417238300	-140.325
417238400	-122.37
417238500	-149.969
417238600	-119.258
417238700	-148.352
417238800	-120.486
417238900	-140.471
417239000	-122.698
417239100	-151.3
417239200	-122.357
417239300	-139.3
417239400	-120.306
417239500	-135.334
417239600	-119.405
417239700	-140.706
417239800	-122.117
417239900	-142.664
417240000	-122.028
417240100	-150.84
417240200	-120.882
417240300	-147.221
417240400	-121.762
417240500	-153.635
417240600	-121.517
417240700	-143.687
417240800	-124.23
417240900	-147.471
417241000	-122.912
417241100	-149.728
417241200	-120.847
417241300	-146.285
417241400	-119.429
417241500	-139.863
417241600	-120.382
417241700	-136.223
417241800	-124.248
417241900	-144.342
417242000	-121.255
417242100	-144.508
417242200	-124.426
417242300	-139.922
417242400	-121.153
417242500	-143.209
417242600	-123.421
417242700	-141.075
417242800	-123.327
417242900	-140.768
417243000	-122.969
417243100	-143.933
417243200	-118.911
417243300	-139.332
417243400	-121.424
417243500	-134.482
417243600	-123.134
417243700	-140.377
417243800	-121.565
417243900	-134.541
417244000	-119.727
417244100	-148.9
417244200	-120.985
417244300	-140.767
417244400	-123.056
417244500	-133.902
417244600	-119.557
417244700	-133.993
417244800	-121.067
417244900	-148.794
417245000	-121.073
417245100	-147.848
417245200	-118.934
417245300	-140.438
417245400	-120.235
417245500	-137.233
417245600	-120.624
417245700	-143.547
417245800	-119.948
417245900	-147.423
417246000	-120.144
417246100	-143.034
417246200	-122.912
417246300	-145.031
417246400	-120.169
417246500	-150.521
417246600	-120.944
417246700	-144.472
417246800	-125.542
417246900	-138.938
417247000	-121.599
417247100	-141.693
417247200	-122.772
417247300	-144.653
417247400	-122.268
417247500	-140.322
417247600	-121.618
417247700	-141.235
417247800	-120.971
417247900	-141.673
417248000	-120.05
417248100	-140.919
417248200	-121.955
417248300	-156.602
417248400	-121.714
417248500	-140.86
417248600	-121.636
417248700	-135.755
417248800	-122.721
417248900	-134.25
417249000	-119.05
417249100	-137.263
417249200	-121.687
417249300	-135.248
417249400	-120.734
417249500	-143.342
417249600	-122.529
417249700	-143.053
417249800	-120.481
[truncated: 18,002 more rows]
