# Supplementary material for: Passive frequency comb generation at radiofrequency for ranging applications
Source: Nat Commun. 2024 Apr 2;15:2844. doi: 10.1038/s41467-024-46940-2 (PMC10987526; doi:10.1038/s41467-024-46940-2)
Supplement: Supplementary file 5 — Source Data [file 41467_2024_46940_MOESM5_ESM.zip › Figure3_Data/836_10MHz_-12_90dBm.xlsx]

## Sheet: Sheet1
frequency (Hz)	power (dBm)
417050000	-120.944
417050100	-141.142
417050200	-124.744
417050300	-147.205
417050400	-124.335
417050500	-140.75
417050600	-123.732
417050700	-147.689
417050800	-126.108
417050900	-150.465
417051000	-123.909
417051100	-143.91
417051200	-123.995
417051300	-143.626
417051400	-124.036
417051500	-142.717
417051600	-124.788
417051700	-150.369
417051800	-124.439
417051900	-146.014
417052000	-123
417052100	-135.329
417052200	-122.888
417052300	-146.508
417052400	-124.895
417052500	-143.872
417052600	-125.458
417052700	-147.96
417052800	-123.445
417052900	-141.403
417053000	-123.609
417053100	-152.325
417053200	-127.584
417053300	-155.801
417053400	-123.122
417053500	-144.132
417053600	-124.351
417053700	-150.714
417053800	-125.378
417053900	-149.522
417054000	-123.806
417054100	-143.332
417054200	-124.221
417054300	-139.854
417054400	-123.621
417054500	-162.828
417054600	-122.018
417054700	-136.366
417054800	-126.22
417054900	-147.799
417055000	-122.43
417055100	-145.386
417055200	-123.222
417055300	-139.499
417055400	-125.363
417055500	-147.976
417055600	-122.113
417055700	-142.465
417055800	-123.132
417055900	-150.533
417056000	-125.566
417056100	-139.397
417056200	-122.639
417056300	-144.151
417056400	-122.704
417056500	-147.878
417056600	-124.74
417056700	-145.408
417056800	-122.697
417056900	-144.325
417057000	-125.068
417057100	-143.188
417057200	-125.962
417057300	-148.586
417057400	-125.126
417057500	-147.277
417057600	-124.181
417057700	-148.045
417057800	-122.636
417057900	-140.596
417058000	-125.362
417058100	-150.646
417058200	-123.54
417058300	-142.932
417058400	-124.966
417058500	-143.248
417058600	-124.82
417058700	-142.222
417058800	-122.761
417058900	-135.463
417059000	-123.447
417059100	-144.8
417059200	-122.003
417059300	-147.862
417059400	-122.723
417059500	-143.209
417059600	-122.797
417059700	-143.067
417059800	-129.254
417059900	-145.754
417060000	-126.674
417060100	-163.204
417060200	-122.923
417060300	-168.244
417060400	-124.69
417060500	-158.893
417060600	-125.377
417060700	-148.972
417060800	-125.202
417060900	-141.738
417061000	-120.784
417061100	-135.206
417061200	-123.284
417061300	-145.238
417061400	-122.938
417061500	-148.605
417061600	-123.011
417061700	-143.459
417061800	-126.054
417061900	-151.679
417062000	-124.999
417062100	-142.795
417062200	-125.098
417062300	-149.295
417062400	-124.703
417062500	-143.389
417062600	-123.001
417062700	-148.796
417062800	-121.014
417062900	-133.563
417063000	-124.252
417063100	-148.273
417063200	-125.78
417063300	-142.311
417063400	-122.44
417063500	-140.424
417063600	-122.13
417063700	-141.927
417063800	-123.227
417063900	-148.997
417064000	-125.049
417064100	-146.45
417064200	-122.879
417064300	-150.1
417064400	-126.638
417064500	-149.793
417064600	-122.893
417064700	-144.539
417064800	-127.286
417064900	-152.369
417065000	-124.132
417065100	-135.688
417065200	-124.956
417065300	-145.428
417065400	-125.317
417065500	-147.541
417065600	-126.059
417065700	-147.509
417065800	-125.399
417065900	-142.423
417066000	-124.425
417066100	-148.448
417066200	-123.615
417066300	-145.06
417066400	-122.037
417066500	-144.11
417066600	-122.284
417066700	-139.669
417066800	-124.763
417066900	-150.183
417067000	-125.988
417067100	-153.564
417067200	-123.944
417067300	-145.239
417067400	-124.18
417067500	-153.509
417067600	-126.543
417067700	-144.56
417067800	-123.735
417067900	-142.897
417068000	-123.319
417068100	-143.678
417068200	-124.643
417068300	-148.213
417068400	-124.63
417068500	-142.2
417068600	-121.958
417068700	-142.735
417068800	-114.926
417068900	-135.964
417069000	-123.405
417069100	-145.564
417069200	-122.98
417069300	-138.388
417069400	-125.08
417069500	-168.344
417069600	-122.459
417069700	-151.148
417069800	-121.768
417069900	-146.758
417070000	-123.462
417070100	-142.143
417070200	-122.304
417070300	-143.781
417070400	-120.52
417070500	-142.267
417070600	-127.331
417070700	-144.554
417070800	-123.487
417070900	-161.115
417071000	-121.03
417071100	-144.782
417071200	-123.737
417071300	-148.775
417071400	-121.383
417071500	-135.404
417071600	-122.302
417071700	-142.927
417071800	-125.848
417071900	-148.26
417072000	-124.66
417072100	-148.267
417072200	-126.258
417072300	-139.012
417072400	-122.288
417072500	-156.938
417072600	-123.599
417072700	-149.638
417072800	-126.062
417072900	-142.431
417073000	-124.431
417073100	-143.818
417073200	-125.118
417073300	-158.61
417073400	-124.644
417073500	-140.28
417073600	-122.974
417073700	-144.126
417073800	-123.399
417073900	-145.111
417074000	-122.914
417074100	-138.175
417074200	-122.222
417074300	-144.086
417074400	-123.165
417074500	-145.98
417074600	-122.433
417074700	-138.303
417074800	-125.343
417074900	-137.446
417075000	-126.822
417075100	-136.587
417075200	-124.21
417075300	-143.315
417075400	-124.216
417075500	-151.57
417075600	-125.06
417075700	-140.606
417075800	-126.285
417075900	-145.844
417076000	-121.341
417076100	-138.364
417076200	-124.033
417076300	-136.388
417076400	-124.068
417076500	-141.298
417076600	-121.446
417076700	-139.815
417076800	-124.712
417076900	-144.243
417077000	-124.804
417077100	-148.13
417077200	-123.829
417077300	-142.099
417077400	-125.262
417077500	-149.932
417077600	-124.736
417077700	-145.652
417077800	-123.395
417077900	-145.584
417078000	-123.907
417078100	-149.976
417078200	-122.782
417078300	-155.181
417078400	-123.186
417078500	-147.131
417078600	-124.394
417078700	-141.503
417078800	-123.161
417078900	-140.874
417079000	-122.815
417079100	-149.346
417079200	-125.009
417079300	-138.643
417079400	-125.301
417079500	-140.633
417079600	-125.468
417079700	-140.836
417079800	-121.731
417079900	-147.191
417080000	-122.684
417080100	-139.716
417080200	-120.946
417080300	-145.814
417080400	-124.082
417080500	-143.594
417080600	-124.802
417080700	-151.175
417080800	-126.148
417080900	-151.401
417081000	-125.726
417081100	-142.823
417081200	-123.508
417081300	-155.248
417081400	-124.673
417081500	-140.78
417081600	-123.798
417081700	-150.386
417081800	-123.306
417081900	-147.619
417082000	-124.235
417082100	-144.483
417082200	-124.347
417082300	-147.495
417082400	-125.402
417082500	-140.447
417082600	-126.744
417082700	-144.508
417082800	-125.856
417082900	-138.945
417083000	-124.937
417083100	-156.27
417083200	-122.479
417083300	-143.456
417083400	-121.361
417083500	-141.748
417083600	-123.37
417083700	-144.444
417083800	-123.844
417083900	-142.569
417084000	-122.659
417084100	-139.697
417084200	-120.964
417084300	-146.5
417084400	-122.319
417084500	-139.301
417084600	-122.659
417084700	-159.682
417084800	-125.154
417084900	-147.236
417085000	-125.774
417085100	-139.76
417085200	-123.196
417085300	-145.289
417085400	-124.848
417085500	-145.052
417085600	-123.871
417085700	-139.338
417085800	-120.14
417085900	-145.265
417086000	-121.929
417086100	-142.948
417086200	-125.242
417086300	-149.441
417086400	-123.296
417086500	-144.672
417086600	-123.103
417086700	-149.947
417086800	-122.485
417086900	-147.247
417087000	-123.805
417087100	-155.666
417087200	-123.022
417087300	-156.749
417087400	-123.528
417087500	-150.175
417087600	-127.412
417087700	-145.229
417087800	-122.033
417087900	-148.149
417088000	-124.129
417088100	-151.605
417088200	-126.7
417088300	-145.068
417088400	-122.332
417088500	-144.824
417088600	-126.475
417088700	-140.624
417088800	-125.78
417088900	-148.772
417089000	-123.464
417089100	-144.866
417089200	-124.217
417089300	-142.894
417089400	-123.515
417089500	-146.97
417089600	-126.013
417089700	-140.022
417089800	-122.83
417089900	-142.912
417090000	-123.24
417090100	-141.336
417090200	-123.529
417090300	-147.739
417090400	-124.994
417090500	-136.424
417090600	-120.859
417090700	-138.624
417090800	-123.036
417090900	-142.033
417091000	-124.14
417091100	-140.587
417091200	-122.597
417091300	-146.052
417091400	-125.251
417091500	-160.553
417091600	-125.604
417091700	-144.02
417091800	-122.456
417091900	-145.78
417092000	-124.154
417092100	-143.448
417092200	-124.446
417092300	-138.9
417092400	-125.675
417092500	-150.419
417092600	-123.627
417092700	-141.353
417092800	-124.708
417092900	-150.331
417093000	-124.587
417093100	-144.309
417093200	-124.304
417093300	-148.325
417093400	-122.579
417093500	-144.279
417093600	-123.522
417093700	-146.457
417093800	-121.77
417093900	-145.427
417094000	-125.916
417094100	-153.727
417094200	-123.191
417094300	-140.714
417094400	-127.8
417094500	-145.886
417094600	-125.283
417094700	-141.796
417094800	-125.112
417094900	-145.329
417095000	-124.341
417095100	-145.258
417095200	-125.089
417095300	-144.995
417095400	-125.849
417095500	-160.753
417095600	-122.69
417095700	-158.068
417095800	-126.436
417095900	-140.352
417096000	-123.87
417096100	-146.63
417096200	-124.431
417096300	-145.1
417096400	-122.235
417096500	-150.128
417096600	-123.158
417096700	-147.775
417096800	-123.351
417096900	-150.231
417097000	-125.679
417097100	-149.941
417097200	-125.594
417097300	-154.433
417097400	-122.479
417097500	-144.539
417097600	-121.025
417097700	-145.909
417097800	-124.517
417097900	-134.496
417098000	-122.687
417098100	-144.74
417098200	-125.066
417098300	-143.028
417098400	-122.719
417098500	-147.006
417098600	-122.583
417098700	-151.5
417098800	-124.245
417098900	-158.055
417099000	-123.672
417099100	-145.859
417099200	-125.075
417099300	-165.026
417099400	-122.059
417099500	-149.303
417099600	-121.843
417099700	-138.701
417099800	-125.519
417099900	-153.438
417100000	-126.411
417100100	-146.119
417100200	-125.101
417100300	-141.775
417100400	-122.902
417100500	-154.552
417100600	-122.902
417100700	-142.965
417100800	-124.423
417100900	-142.582
417101000	-124.21
417101100	-144.082
417101200	-123.926
417101300	-142.497
417101400	-123.282
417101500	-140.352
417101600	-122.887
417101700	-145.953
417101800	-124.016
417101900	-145.514
417102000	-126.282
417102100	-141.852
417102200	-123.19
417102300	-144.526
417102400	-122.075
417102500	-146.098
417102600	-123.94
417102700	-154.144
417102800	-122.985
417102900	-142.05
417103000	-123.421
417103100	-154.28
417103200	-125.522
417103300	-143.498
417103400	-122.772
417103500	-153.83
417103600	-122.626
417103700	-145.258
417103800	-122.637
417103900	-139.178
417104000	-124.325
417104100	-141.783
417104200	-124.327
417104300	-141.991
417104400	-126.169
417104500	-142.526
417104600	-123.559
417104700	-146.322
417104800	-123.501
417104900	-149.575
417105000	-124.113
417105100	-162.882
417105200	-121.798
417105300	-147.701
417105400	-124.773
417105500	-143.976
417105600	-124.49
417105700	-141.528
417105800	-123.58
417105900	-154.667
417106000	-124.424
417106100	-145.455
417106200	-125.451
417106300	-138.949
417106400	-126.876
417106500	-143.431
417106600	-121.763
417106700	-142.423
417106800	-123.498
417106900	-153.243
417107000	-121.884
417107100	-145.413
417107200	-124.395
417107300	-148.31
417107400	-124.873
417107500	-146.322
417107600	-126.387
417107700	-143.224
417107800	-122.756
417107900	-147.792
417108000	-120.91
417108100	-138.831
417108200	-124.649
417108300	-148.298
417108400	-123.58
417108500	-161.326
417108600	-124.132
417108700	-153.28
417108800	-123.007
417108900	-142.54
417109000	-123.969
417109100	-141.098
417109200	-122.751
417109300	-146.469
417109400	-121.634
417109500	-147.718
417109600	-123.3
417109700	-143.782
417109800	-123.66
417109900	-142.477
417110000	-125.01
417110100	-143.143
417110200	-122.833
417110300	-146.099
417110400	-122.462
417110500	-140.085
417110600	-124.056
417110700	-155.447
417110800	-121.929
417110900	-143.505
417111000	-124.388
417111100	-140.653
417111200	-122.549
417111300	-148.976
417111400	-126.272
417111500	-141.625
417111600	-124.128
417111700	-154.378
417111800	-122.928
417111900	-141.594
417112000	-122.764
417112100	-144.268
417112200	-124.881
417112300	-150.649
417112400	-122.837
417112500	-140.597
417112600	-124.448
417112700	-143.445
417112800	-125.636
417112900	-151.007
417113000	-121.234
417113100	-148.274
417113200	-122.939
417113300	-142.163
417113400	-123.27
417113500	-152.136
417113600	-123.946
417113700	-137.702
417113800	-124.94
417113900	-135.893
417114000	-121.662
417114100	-141.426
417114200	-125.071
417114300	-149.873
417114400	-122.335
417114500	-147.12
417114600	-123.257
417114700	-137.742
417114800	-125.033
417114900	-147.733
417115000	-123.074
417115100	-156.301
417115200	-123.061
417115300	-144.081
417115400	-124.454
417115500	-152.105
417115600	-124.329
417115700	-140.75
417115800	-125.083
417115900	-149.812
417116000	-126.758
417116100	-145.913
417116200	-122.943
417116300	-143.393
417116400	-123.048
417116500	-141.898
417116600	-122.324
417116700	-143.316
417116800	-125.595
417116900	-145.813
417117000	-123.912
417117100	-136.835
417117200	-126.419
417117300	-141.299
417117400	-123.967
417117500	-141.232
417117600	-123.123
417117700	-136.319
417117800	-124.725
417117900	-139.496
417118000	-122.83
417118100	-142.093
417118200	-123.971
417118300	-147.897
417118400	-124.807
417118500	-146.389
417118600	-121.564
417118700	-144.688
417118800	-119.601
417118900	-140.998
417119000	-123.759
417119100	-143.331
417119200	-123.835
417119300	-149.539
417119400	-121.954
417119500	-161.012
417119600	-124.27
417119700	-145.194
417119800	-124.567
417119900	-136.841
417120000	-124.18
417120100	-144.892
417120200	-124.518
417120300	-152.272
417120400	-124.913
417120500	-153.403
417120600	-120.708
417120700	-147.527
417120800	-120.17
417120900	-144.27
417121000	-123.958
417121100	-142.609
417121200	-121.387
417121300	-139.778
417121400	-122.232
417121500	-144.281
417121600	-122.936
417121700	-158.719
417121800	-123.623
417121900	-151.033
417122000	-123.871
417122100	-136.618
417122200	-125.482
417122300	-144.562
417122400	-125.592
417122500	-148.967
417122600	-125.603
417122700	-146.639
417122800	-122.799
417122900	-143.626
417123000	-123.99
417123100	-137.11
417123200	-124.035
417123300	-144.144
417123400	-125.413
417123500	-143.015
417123600	-124.272
417123700	-141.121
417123800	-127.41
417123900	-154.469
417124000	-124.602
417124100	-139.874
417124200	-125.854
417124300	-143.505
417124400	-125.684
417124500	-141.46
417124600	-122.821
417124700	-155.924
417124800	-124.465
417124900	-142.482
417125000	-122.361
417125100	-149.014
417125200	-125.564
417125300	-136.923
417125400	-124.821
417125500	-140.352
417125600	-122.154
417125700	-143.88
417125800	-124.125
417125900	-144.852
417126000	-121.763
417126100	-143.781
417126200	-124.827
417126300	-152.737
417126400	-122.763
417126500	-136.693
417126600	-121.821
417126700	-147.191
417126800	-123.354
417126900	-142.65
417127000	-125.162
417127100	-143.608
417127200	-124.266
417127300	-151.541
417127400	-125.38
417127500	-142.256
417127600	-123.908
417127700	-138.95
417127800	-122.465
417127900	-143.04
417128000	-122.457
417128100	-140.36
417128200	-124.645
417128300	-148.748
417128400	-123.089
417128500	-138.073
417128600	-122.896
417128700	-150.535
417128800	-126.063
417128900	-155.435
417129000	-123.118
417129100	-148.572
417129200	-125.313
417129300	-139.978
417129400	-125.386
417129500	-147.836
417129600	-123.157
417129700	-139.591
417129800	-124.702
417129900	-137.64
417130000	-126.847
417130100	-141.325
417130200	-122.588
417130300	-156.078
417130400	-122.091
417130500	-146.21
417130600	-125.078
417130700	-138.955
417130800	-124.333
417130900	-146.991
417131000	-120.032
417131100	-146.727
417131200	-123.819
417131300	-140.326
417131400	-122.897
417131500	-151.654
417131600	-121.321
417131700	-144.656
417131800	-123.174
417131900	-143.487
417132000	-123.083
417132100	-149.638
417132200	-123.482
417132300	-137.944
417132400	-121.938
417132500	-139.952
417132600	-123.109
417132700	-139.42
417132800	-123.181
417132900	-140.427
417133000	-122.377
417133100	-144.926
417133200	-123.341
417133300	-155.131
417133400	-123.326
417133500	-145.156
417133600	-122.335
417133700	-151.584
417133800	-121.968
417133900	-146.357
417134000	-120.474
417134100	-153.626
417134200	-125.091
417134300	-143.878
417134400	-123.101
417134500	-142.372
417134600	-122.035
417134700	-143.458
417134800	-126.078
417134900	-145.201
417135000	-122.986
417135100	-146.634
417135200	-125.289
417135300	-164.108
417135400	-123.44
417135500	-148.92
417135600	-123.952
417135700	-140.225
417135800	-126.067
417135900	-139.906
417136000	-122.07
417136100	-143.207
417136200	-125.501
417136300	-143.134
417136400	-124.907
417136500	-144.031
417136600	-122.539
417136700	-141.15
417136800	-126.548
417136900	-143.857
417137000	-122.588
417137100	-145.816
417137200	-122.595
417137300	-156.204
417137400	-123.354
417137500	-144.528
417137600	-124.382
417137700	-150.958
417137800	-121.971
417137900	-137.589
417138000	-122.103
417138100	-136.731
417138200	-122.981
417138300	-151.643
417138400	-123.462
417138500	-149.523
417138600	-125.262
417138700	-159.432
417138800	-122.815
417138900	-142.221
417139000	-123.444
417139100	-138.72
417139200	-124.015
417139300	-145.077
417139400	-124.339
417139500	-151.078
417139600	-123.964
417139700	-138.828
417139800	-123.274
417139900	-149.507
417140000	-124.93
417140100	-137.41
417140200	-123.624
417140300	-139.69
417140400	-126.088
417140500	-160.302
417140600	-123.982
417140700	-144.567
417140800	-124.867
417140900	-144.707
417141000	-121.646
417141100	-155.959
417141200	-122.533
417141300	-148.158
417141400	-125.684
417141500	-150.994
417141600	-124.626
417141700	-150.023
417141800	-124.501
417141900	-155.887
417142000	-125.804
417142100	-148.475
417142200	-121.579
417142300	-145.654
417142400	-125.08
417142500	-151.384
417142600	-123.343
417142700	-141.451
417142800	-121.849
417142900	-144.037
417143000	-123.837
417143100	-151.618
417143200	-125.087
417143300	-152.362
417143400	-126.323
417143500	-145.215
417143600	-124.587
417143700	-142.627
417143800	-124.354
417143900	-138.298
417144000	-125.041
417144100	-148.351
417144200	-123.215
417144300	-141.671
417144400	-124.65
417144500	-149.573
417144600	-123.58
417144700	-150.901
417144800	-125.364
417144900	-145.906
417145000	-123.848
417145100	-148.553
417145200	-123.807
417145300	-142.144
417145400	-123.251
417145500	-154.683
417145600	-121.423
417145700	-147.261
417145800	-123.213
417145900	-143.28
417146000	-122.77
417146100	-140.517
417146200	-121.592
417146300	-147.022
417146400	-124.013
417146500	-141.753
417146600	-125.404
417146700	-135.056
417146800	-123.494
417146900	-138.033
417147000	-124.105
417147100	-149.253
417147200	-125.093
417147300	-145.098
417147400	-124.271
417147500	-142.338
417147600	-123.071
417147700	-148.73
417147800	-121.898
417147900	-136.149
417148000	-121.944
417148100	-142.715
417148200	-121.382
417148300	-144.202
417148400	-123.785
417148500	-144.564
417148600	-124.793
417148700	-138.576
417148800	-123.584
417148900	-140.853
417149000	-121.563
417149100	-142.373
417149200	-125.659
417149300	-140.364
417149400	-124.725
417149500	-143.162
417149600	-123.491
417149700	-138.519
417149800	-123.028
417149900	-145.506
417150000	-125.093
417150100	-146.325
417150200	-121.926
417150300	-138.275
417150400	-122.498
417150500	-142.142
417150600	-123.792
417150700	-148.146
417150800	-124.347
417150900	-141.3
417151000	-119.512
417151100	-141.217
417151200	-119.527
417151300	-136.573
417151400	-123.927
417151500	-144.137
417151600	-122.837
417151700	-152.587
417151800	-122.839
417151900	-140.536
417152000	-123.107
417152100	-142.285
417152200	-124.473
417152300	-140.597
417152400	-123.725
417152500	-143.704
417152600	-121.159
417152700	-152.464
417152800	-125.377
417152900	-149.986
417153000	-122.833
417153100	-138.211
417153200	-124.969
417153300	-137.659
417153400	-124.312
417153500	-141.896
417153600	-123
417153700	-146.855
417153800	-123.611
417153900	-142.221
417154000	-122.552
417154100	-155.329
417154200	-122.066
417154300	-144.017
417154400	-127.796
417154500	-143.286
417154600	-124.31
417154700	-139.788
417154800	-123.793
417154900	-140.801
417155000	-124.478
417155100	-146.527
417155200	-121.647
417155300	-156.448
417155400	-124.97
417155500	-141.532
417155600	-124.848
417155700	-140.473
417155800	-124.707
417155900	-141.464
417156000	-122.627
417156100	-140.004
417156200	-123.631
417156300	-143.685
417156400	-122.697
417156500	-136.997
417156600	-123.79
417156700	-148.339
417156800	-123.943
417156900	-140.12
417157000	-123.75
417157100	-145.325
417157200	-125.254
417157300	-139.915
417157400	-124.104
417157500	-145.191
417157600	-122.333
417157700	-146.773
417157800	-123.633
417157900	-139.158
417158000	-123.332
417158100	-142.939
417158200	-123.927
417158300	-131.916
417158400	-122.859
417158500	-144.661
417158600	-120.987
417158700	-144.934
417158800	-124.33
417158900	-146.635
417159000	-124.392
417159100	-137.95
417159200	-123.976
417159300	-140
417159400	-122.28
417159500	-140.941
417159600	-122.576
417159700	-140.721
417159800	-122.51
417159900	-153.994
417160000	-123.716
417160100	-152.653
417160200	-122.181
417160300	-139.698
417160400	-121.361
417160500	-139.548
417160600	-124.828
417160700	-149.278
417160800	-122.609
417160900	-143.24
417161000	-122.458
417161100	-144.175
417161200	-123.337
417161300	-148.525
417161400	-123.119
417161500	-142.892
417161600	-121.426
417161700	-144.836
417161800	-123.481
417161900	-144.453
417162000	-125.047
417162100	-144.684
417162200	-124.013
417162300	-146.493
417162400	-125.247
417162500	-140.128
417162600	-124.984
417162700	-143.661
417162800	-124.161
417162900	-139.59
417163000	-121.433
417163100	-152.817
417163200	-124.583
417163300	-138.478
417163400	-123.828
417163500	-138.159
417163600	-123.545
417163700	-147.424
417163800	-123.192
417163900	-141.215
417164000	-121.21
417164100	-143.771
417164200	-124.731
417164300	-149.42
417164400	-121.825
417164500	-149.464
417164600	-124.763
417164700	-139.825
417164800	-125.852
417164900	-141.644
417165000	-123.058
417165100	-164.261
417165200	-123.067
417165300	-150.562
417165400	-124.526
417165500	-137.752
417165600	-124.126
417165700	-154.553
417165800	-124.62
417165900	-154.845
417166000	-123.241
417166100	-152.704
417166200	-122.806
417166300	-133.077
417166400	-121.038
417166500	-143.438
417166600	-124.152
417166700	-151.819
417166800	-125.392
417166900	-150.298
417167000	-123.261
417167100	-148.567
417167200	-125.325
417167300	-141.699
417167400	-122.797
417167500	-147.58
417167600	-123.249
417167700	-151.157
417167800	-123.219
417167900	-138.765
417168000	-123.778
417168100	-168.943
417168200	-124.497
417168300	-136.536
417168400	-122.854
417168500	-144.765
417168600	-121.576
417168700	-142.424
417168800	-125.389
417168900	-139.121
417169000	-121.798
417169100	-150.311
417169200	-125.858
417169300	-142.919
417169400	-124.805
417169500	-146.7
417169600	-123.766
417169700	-136.372
417169800	-125.029
417169900	-142.725
417170000	-122.907
417170100	-148.176
417170200	-123.109
417170300	-139.119
417170400	-121.986
417170500	-139.946
417170600	-122.842
417170700	-150.601
417170800	-122.132
417170900	-139.649
417171000	-123.61
417171100	-151.242
417171200	-127.348
417171300	-140.308
417171400	-123.703
417171500	-138.983
417171600	-125.14
417171700	-149.933
417171800	-125.456
417171900	-145.026
417172000	-123.215
417172100	-141.452
417172200	-122.913
417172300	-141.072
417172400	-124.003
417172500	-145.693
417172600	-123.963
417172700	-144.455
417172800	-125.175
417172900	-154.029
417173000	-121.918
417173100	-150.924
417173200	-123.948
417173300	-145.38
417173400	-122.758
417173500	-136.042
417173600	-123.366
417173700	-135.628
417173800	-124.233
417173900	-149.688
417174000	-124.468
417174100	-140.462
417174200	-120.627
417174300	-162.296
417174400	-120.273
417174500	-150.321
417174600	-121.981
417174700	-137.755
417174800	-120.932
417174900	-143.906
417175000	-124.268
417175100	-142.727
417175200	-123.853
417175300	-162.238
417175400	-123.852
417175500	-132.494
417175600	-122.192
417175700	-147.925
417175800	-125.892
417175900	-142.645
417176000	-125.853
417176100	-145.231
417176200	-123.18
417176300	-141.11
417176400	-122.428
417176500	-145.126
417176600	-123.345
417176700	-162.239
417176800	-121.124
417176900	-141.745
417177000	-123.52
417177100	-144.582
417177200	-124.404
417177300	-142.581
417177400	-121.683
417177500	-148.029
417177600	-122.048
417177700	-142.011
417177800	-123.597
417177900	-150.909
417178000	-121.43
417178100	-150.336
417178200	-125.291
417178300	-136.924
417178400	-124.817
417178500	-138.66
417178600	-123.234
417178700	-140.383
417178800	-120.52
417178900	-156.541
417179000	-122.669
417179100	-137.02
417179200	-123.533
417179300	-155.542
417179400	-121.776
417179500	-146.789
417179600	-123.562
417179700	-136.627
417179800	-125.122
417179900	-144.97
417180000	-123
417180100	-139.956
417180200	-123.011
417180300	-142.576
417180400	-122.033
417180500	-144.266
417180600	-122.627
417180700	-151.595
417180800	-120.122
417180900	-140.515
417181000	-127.856
417181100	-150.646
417181200	-124.996
417181300	-146.443
417181400	-123.005
417181500	-137.307
417181600	-123.701
417181700	-135.943
417181800	-122.354
417181900	-142.333
417182000	-123.364
417182100	-143.108
417182200	-122.19
417182300	-134.511
417182400	-122.651
417182500	-146.14
417182600	-122.507
417182700	-136.95
417182800	-123.006
417182900	-136.588
417183000	-120.247
417183100	-139.444
417183200	-121.74
417183300	-135.696
417183400	-121.242
417183500	-143.376
417183600	-125.306
417183700	-147.497
417183800	-125.383
417183900	-160.58
417184000	-123.44
417184100	-144.41
417184200	-123.214
417184300	-146.469
417184400	-122.687
417184500	-138.415
417184600	-123.623
417184700	-149.089
417184800	-124.033
417184900	-143.825
417185000	-122.962
417185100	-148.214
417185200	-124.444
417185300	-143.803
417185400	-122.311
417185500	-147.43
417185600	-121.641
417185700	-142.157
417185800	-124.266
417185900	-146.847
417186000	-125.415
417186100	-142.071
417186200	-121.457
417186300	-142.331
417186400	-123.351
417186500	-148.614
417186600	-121.786
417186700	-152.927
417186800	-121.107
417186900	-152.71
417187000	-124.479
417187100	-140.343
417187200	-122.843
417187300	-142.014
417187400	-124.819
417187500	-152.328
417187600	-120.61
417187700	-138.262
417187800	-123.615
417187900	-139.192
417188000	-122.143
417188100	-147.628
417188200	-122.076
417188300	-140.448
417188400	-120.874
417188500	-148.934
417188600	-122.801
417188700	-146.741
417188800	-123.326
417188900	-145.882
417189000	-122.709
417189100	-140.364
417189200	-123.923
417189300	-136.089
417189400	-124.52
417189500	-145.391
417189600	-124.792
417189700	-139.579
417189800	-120.725
417189900	-140.579
417190000	-123.366
417190100	-139.445
417190200	-123.47
417190300	-155.56
417190400	-124.145
417190500	-140.588
417190600	-124.586
417190700	-168.59
417190800	-122.968
417190900	-151.606
417191000	-123.488
417191100	-151.952
417191200	-123.52
417191300	-140.131
417191400	-122.683
417191500	-151.864
417191600	-124.55
417191700	-145.795
417191800	-120.462
417191900	-136.829
417192000	-121.868
417192100	-158.299
417192200	-125.344
417192300	-153.727
417192400	-122.533
417192500	-141.249
417192600	-121.415
417192700	-137.789
417192800	-123.273
417192900	-143.439
417193000	-123.002
417193100	-142.929
417193200	-125.913
417193300	-137.589
417193400	-122.392
417193500	-136.271
417193600	-125.288
417193700	-138.658
417193800	-125.683
417193900	-147.29
417194000	-121.558
417194100	-134.587
417194200	-121.231
417194300	-145.396
417194400	-120.569
417194500	-144.414
417194600	-123.203
417194700	-146.497
417194800	-123.456
417194900	-140.101
417195000	-123.91
417195100	-139.362
417195200	-122.716
417195300	-133.514
417195400	-122.062
417195500	-138.522
417195600	-124.099
417195700	-137.513
417195800	-119.486
417195900	-143.574
417196000	-127.142
417196100	-148.687
417196200	-122.86
417196300	-151.952
417196400	-119.639
417196500	-143.954
417196600	-124.763
417196700	-135.581
417196800	-125.761
417196900	-144.785
417197000	-122.673
417197100	-145.106
417197200	-122.355
417197300	-148.465
417197400	-122.724
417197500	-134.96
417197600	-121.944
417197700	-164.907
417197800	-122.2
417197900	-141.576
417198000	-124.495
417198100	-138.977
417198200	-122.088
417198300	-136.766
417198400	-126.602
417198500	-135.825
417198600	-120.765
417198700	-132.823
417198800	-122.114
417198900	-153.735
417199000	-125.351
417199100	-149.534
417199200	-123.304
417199300	-142.563
417199400	-122.306
417199500	-150.538
417199600	-123.529
417199700	-143.228
417199800	-123.535
417199900	-143.075
417200000	-121.612
417200100	-143.811
417200200	-121.519
417200300	-136.202
417200400	-120.553
417200500	-138.179
417200600	-122.631
417200700	-139.018
417200800	-124.184
417200900	-143.28
417201000	-120.806
417201100	-139.439
417201200	-122.653
417201300	-143.193
417201400	-121.877
417201500	-147.491
417201600	-124.561
417201700	-156.022
417201800	-124.542
417201900	-141.299
417202000	-123.485
417202100	-141.96
417202200	-121.369
417202300	-146.855
417202400	-122.863
417202500	-150.979
417202600	-121.228
417202700	-141.528
417202800	-122.734
417202900	-140.418
417203000	-121.092
417203100	-138.004
417203200	-122.842
417203300	-140.346
417203400	-122.072
417203500	-145.961
417203600	-124.734
417203700	-143.396
417203800	-123.014
417203900	-148.981
417204000	-122.207
417204100	-140.01
417204200	-121.659
417204300	-136.402
417204400	-122.895
417204500	-144.592
417204600	-119.153
417204700	-137.834
417204800	-121.835
417204900	-136.574
417205000	-120.946
417205100	-140.595
417205200	-122.553
417205300	-134.71
417205400	-124.621
417205500	-140.044
417205600	-121.517
417205700	-143.348
417205800	-123.757
417205900	-146.516
417206000	-123.767
417206100	-153.223
417206200	-120.651
417206300	-135.702
417206400	-120.566
417206500	-160.731
417206600	-122.169
417206700	-143.941
417206800	-122.753
417206900	-140.851
417207000	-121.674
417207100	-146.87
417207200	-121.586
417207300	-147.058
417207400	-123.3
417207500	-138.477
417207600	-121.899
417207700	-144.956
417207800	-120.39
417207900	-141.931
417208000	-120.669
417208100	-138.927
417208200	-123.6
417208300	-151.163
417208400	-124.228
417208500	-142.285
417208600	-121.987
417208700	-145.6
417208800	-123.848
417208900	-135.698
417209000	-116.954
417209100	-149.14
417209200	-123.56
417209300	-143.343
417209400	-122.122
417209500	-141.254
417209600	-119.714
417209700	-136.829
417209800	-123.902
417209900	-142.997
417210000	-121.304
417210100	-136.089
417210200	-121.057
417210300	-141.884
417210400	-118.68
417210500	-140.163
417210600	-125.78
417210700	-144.584
417210800	-123.215
417210900	-142.032
417211000	-120.796
417211100	-150.825
417211200	-120.801
417211300	-134.079
417211400	-120.003
417211500	-144.753
417211600	-121.05
417211700	-144.619
417211800	-120.504
417211900	-153.305
417212000	-123.474
417212100	-142.019
417212200	-122.222
417212300	-138.676
417212400	-127.414
417212500	-137.241
417212600	-122.294
417212700	-141.723
417212800	-123.177
417212900	-137.52
417213000	-123.671
417213100	-139
417213200	-122.856
417213300	-149.384
417213400	-122.526
417213500	-144.582
417213600	-122.318
417213700	-144.834
417213800	-122.922
417213900	-143.501
417214000	-123.272
417214100	-148.133
417214200	-120.693
417214300	-151.946
417214400	-125.876
417214500	-136.831
417214600	-121.179
417214700	-144.986
417214800	-123.388
417214900	-153.16
417215000	-121.873
417215100	-143.983
417215200	-119.585
417215300	-160.127
417215400	-122.837
417215500	-140.157
417215600	-124.26
417215700	-148.09
417215800	-124.255
417215900	-142.994
417216000	-122.924
417216100	-138.474
417216200	-123.454
417216300	-144.044
417216400	-120.486
417216500	-137.216
417216600	-124.078
417216700	-139.894
417216800	-122.05
417216900	-139.98
417217000	-119.968
417217100	-151.466
417217200	-120.92
417217300	-141.338
417217400	-120.94
417217500	-149.493
417217600	-121.93
417217700	-142.839
417217800	-120.326
417217900	-142.872
417218000	-123.572
417218100	-141.096
417218200	-123.691
417218300	-137.907
417218400	-122.708
417218500	-149.563
417218600	-122.915
417218700	-151.747
417218800	-124.616
417218900	-151.405
417219000	-123.29
417219100	-143.617
417219200	-120.407
417219300	-141.888
417219400	-121.006
417219500	-143.313
417219600	-120.169
417219700	-140.275
417219800	-122.498
417219900	-145.366
417220000	-120.871
417220100	-140.919
417220200	-121.668
417220300	-137.623
417220400	-123.986
417220500	-149.061
417220600	-122.078
417220700	-138.202
417220800	-123.88
417220900	-147.362
417221000	-122.39
417221100	-143.518
417221200	-122.709
417221300	-135.19
417221400	-119.4
417221500	-147.831
417221600	-120.676
417221700	-147.74
417221800	-124.811
417221900	-152.462
417222000	-122.419
417222100	-148.723
417222200	-119.448
417222300	-135.327
417222400	-122.814
417222500	-139.252
417222600	-121.916
417222700	-145.984
417222800	-121.504
417222900	-151.272
417223000	-122.351
417223100	-147.264
417223200	-122.692
417223300	-139.417
417223400	-119.08
417223500	-136.498
417223600	-121.339
417223700	-150.229
417223800	-122.209
417223900	-152.556
417224000	-122.097
417224100	-138.065
417224200	-122.718
417224300	-151.268
417224400	-122.46
417224500	-146.19
417224600	-120.757
417224700	-143.75
417224800	-122.991
417224900	-146.01
417225000	-125.018
417225100	-152.009
417225200	-122.326
417225300	-139.451
417225400	-121.43
417225500	-145.234
417225600	-120.822
417225700	-142.479
417225800	-122.737
417225900	-145.207
417226000	-123.155
417226100	-149.265
417226200	-121.147
417226300	-140.713
417226400	-122.667
417226500	-147.178
417226600	-120.556
417226700	-132.11
417226800	-121.746
417226900	-142.343
417227000	-121.683
417227100	-149.81
417227200	-120.218
417227300	-156.835
417227400	-119.749
417227500	-146.526
417227600	-123.561
417227700	-143.634
417227800	-121.559
417227900	-139.159
417228000	-122.724
417228100	-141.642
417228200	-122.913
417228300	-139.573
417228400	-120.771
417228500	-143.786
417228600	-121.097
417228700	-142.919
417228800	-125.311
417228900	-138.39
417229000	-123.501
417229100	-141.275
417229200	-120.743
417229300	-139.276
417229400	-119.142
417229500	-145.232
417229600	-123.818
417229700	-151.814
417229800	-118.976
417229900	-145.247
417230000	-121.73
417230100	-147.747
417230200	-120.577
417230300	-143.593
417230400	-121.736
417230500	-146.303
417230600	-122.769
417230700	-142.858
417230800	-121.789
417230900	-138.601
417231000	-122.315
417231100	-138.139
417231200	-121.179
417231300	-160.793
417231400	-123.371
417231500	-142.336
417231600	-123.85
417231700	-148.164
417231800	-123.585
417231900	-131.868
417232000	-120.11
417232100	-145.452
417232200	-119.235
417232300	-139.855
417232400	-120.913
417232500	-142.323
417232600	-121.441
417232700	-140.943
417232800	-119.513
417232900	-140.483
417233000	-122.258
417233100	-135.153
417233200	-122.263
417233300	-153.033
417233400	-124.202
417233500	-143.823
417233600	-123.284
417233700	-156.226
417233800	-120.951
417233900	-152.315
417234000	-122.944
417234100	-136.815
417234200	-124.03
417234300	-144.148
417234400	-120.309
417234500	-138.755
417234600	-121.765
417234700	-148.619
417234800	-121.625
417234900	-149.118
417235000	-119.543
417235100	-138.343
417235200	-120.56
417235300	-153.018
417235400	-120.542
417235500	-141.085
417235600	-118.596
417235700	-143.471
417235800	-119.624
417235900	-142.698
417236000	-120.879
417236100	-142.242
417236200	-122.451
417236300	-148.871
417236400	-120.138
417236500	-140.222
417236600	-122.648
417236700	-151.601
417236800	-122.747
417236900	-149.673
417237000	-120.324
417237100	-138.389
417237200	-122.33
417237300	-136.576
417237400	-120.719
417237500	-140.76
417237600	-120.619
417237700	-147.883
417237800	-123.873
417237900	-137.196
417238000	-119.646
417238100	-147.111
417238200	-123.99
417238300	-144.242
417238400	-121.373
417238500	-139.9
417238600	-122.787
417238700	-144.83
417238800	-119.862
417238900	-145.399
417239000	-123.495
417239100	-134.878
417239200	-122.075
417239300	-143.778
417239400	-122.979
417239500	-140.455
417239600	-122.507
417239700	-151.141
417239800	-123.839
417239900	-158.973
417240000	-122.194
417240100	-168.861
417240200	-122.096
417240300	-136.495
417240400	-121.758
417240500	-140.38
417240600	-120.066
417240700	-136.126
417240800	-122.777
417240900	-142.628
417241000	-120.813
417241100	-134.636
417241200	-122.926
417241300	-143.65
417241400	-120.198
417241500	-153.002
417241600	-121.739
417241700	-143.757
417241800	-119.863
417241900	-139.063
417242000	-123.208
417242100	-136.628
417242200	-119.269
417242300	-139.25
417242400	-121.722
417242500	-145.598
417242600	-121.375
417242700	-141.485
417242800	-120.474
417242900	-137.47
417243000	-120.717
417243100	-176.09
417243200	-119.359
417243300	-136.849
417243400	-119.977
417243500	-143.809
417243600	-118.76
417243700	-141.955
417243800	-122.804
417243900	-142.643
417244000	-121.043
417244100	-136.226
417244200	-121.674
417244300	-139.681
417244400	-121.344
417244500	-135.852
417244600	-121.799
417244700	-137.903
417244800	-121.986
417244900	-147.062
417245000	-121.7
417245100	-145.276
417245200	-119.042
417245300	-139.641
417245400	-119.043
417245500	-150.496
417245600	-121.662
417245700	-140.261
417245800	-121.744
417245900	-149.093
417246000	-122.028
417246100	-134.673
417246200	-118.904
417246300	-141.623
417246400	-121.04
417246500	-148.194
417246600	-122.593
417246700	-141.439
417246800	-121.087
417246900	-146.55
417247000	-121.464
417247100	-139.945
417247200	-121.243
417247300	-137.925
417247400	-120.97
417247500	-132.649
417247600	-119.977
417247700	-141.172
417247800	-123.73
417247900	-158.406
417248000	-120.399
417248100	-135.31
417248200	-122.694
417248300	-138.789
417248400	-120.818
417248500	-146.075
417248600	-121.773
417248700	-137.627
417248800	-123.684
417248900	-143.806
417249000	-121.37
417249100	-153.968
417249200	-120.171
417249300	-141.441
417249400	-123.047
417249500	-144.092
417249600	-121.613
417249700	-138.669
417249800	-120.707
[truncated: 18,002 more rows]
