# Supplementary material for: Passive frequency comb generation at radiofrequency for ranging applications
Source: Nat Commun. 2024 Apr 2;15:2844. doi: 10.1038/s41467-024-46940-2 (PMC10987526; doi:10.1038/s41467-024-46940-2)
Supplement: Supplementary file 5 — Source Data [file 41467_2024_46940_MOESM5_ESM.zip › Figure3_Data/836_10MHz_-13_00dBm.xlsx]

## Sheet: Sheet1
frequency (Hz)	power (dBm)
417050000	-125.368
417050100	-156.104
417050200	-126.208
417050300	-150.824
417050400	-123.131
417050500	-149.871
417050600	-125.919
417050700	-151.747
417050800	-124.916
417050900	-145.325
417051000	-123.899
417051100	-142.971
417051200	-123.269
417051300	-140.932
417051400	-125.454
417051500	-145.265
417051600	-123.952
417051700	-156.615
417051800	-123.536
417051900	-140.519
417052000	-127.35
417052100	-144.03
417052200	-125.202
417052300	-142.211
417052400	-124.982
417052500	-151.735
417052600	-123.288
417052700	-148.277
417052800	-124.825
417052900	-142.972
417053000	-123.229
417053100	-141.473
417053200	-123.403
417053300	-143.456
417053400	-120.674
417053500	-156.672
417053600	-119.861
417053700	-138.657
417053800	-122.782
417053900	-146.263
417054000	-125.512
417054100	-149.39
417054200	-123.46
417054300	-144.737
417054400	-122.26
417054500	-147.253
417054600	-122.698
417054700	-136.981
417054800	-122.852
417054900	-147.257
417055000	-126.227
417055100	-141.427
417055200	-123.224
417055300	-152.383
417055400	-123.346
417055500	-139.911
417055600	-125.32
417055700	-157.716
417055800	-125.199
417055900	-148.454
417056000	-125.541
417056100	-140.551
417056200	-123.802
417056300	-140.277
417056400	-125.989
417056500	-142.212
417056600	-125.059
417056700	-145.999
417056800	-122.886
417056900	-154.668
417057000	-122.107
417057100	-140.698
417057200	-124.508
417057300	-149.128
417057400	-123.069
417057500	-142.045
417057600	-123.521
417057700	-142.065
417057800	-124.302
417057900	-136.406
417058000	-122.962
417058100	-160.231
417058200	-126.793
417058300	-141.605
417058400	-121.689
417058500	-140.766
417058600	-123.106
417058700	-147.309
417058800	-124.221
417058900	-174.744
417059000	-123.068
417059100	-150.028
417059200	-121.651
417059300	-139.965
417059400	-125.408
417059500	-138.054
417059600	-125.505
417059700	-143.096
417059800	-123.287
417059900	-140.275
417060000	-123.602
417060100	-136.372
417060200	-124.599
417060300	-149.059
417060400	-122.298
417060500	-133.628
417060600	-120.881
417060700	-143.868
417060800	-124.162
417060900	-137.89
417061000	-121.987
417061100	-150.621
417061200	-122.605
417061300	-145.628
417061400	-124.497
417061500	-141.308
417061600	-123.866
417061700	-142.243
417061800	-123.29
417061900	-137.073
417062000	-123.617
417062100	-153.973
417062200	-122.586
417062300	-144.272
417062400	-123.619
417062500	-139.846
417062600	-121.194
417062700	-149.797
417062800	-122.493
417062900	-162.339
417063000	-123.839
417063100	-151.379
417063200	-121.878
417063300	-149.237
417063400	-124.359
417063500	-144.908
417063600	-125.783
417063700	-147.787
417063800	-122.419
417063900	-165.443
417064000	-124.786
417064100	-142.296
417064200	-123.881
417064300	-149.841
417064400	-123.532
417064500	-149.771
417064600	-123.48
417064700	-146.178
417064800	-123.524
417064900	-146.849
417065000	-121.436
417065100	-137.76
417065200	-125.052
417065300	-149.651
417065400	-124.577
417065500	-151.972
417065600	-124.387
417065700	-152.221
417065800	-124.298
417065900	-139.203
417066000	-125.834
417066100	-135.853
417066200	-126.175
417066300	-143.158
417066400	-125.119
417066500	-140.474
417066600	-124.024
417066700	-144.18
417066800	-122.309
417066900	-151.611
417067000	-125.456
417067100	-146.877
417067200	-121.562
417067300	-147.931
417067400	-123.028
417067500	-137.396
417067600	-121.64
417067700	-141.072
417067800	-124.019
417067900	-147.988
417068000	-124.192
417068100	-145.291
417068200	-125.016
417068300	-143.574
417068400	-125.127
417068500	-136.455
417068600	-121.924
417068700	-152.511
417068800	-123.503
417068900	-149.29
417069000	-124.175
417069100	-148.173
417069200	-124.891
417069300	-144.849
417069400	-125.547
417069500	-144.994
417069600	-123.324
417069700	-146.958
417069800	-125.458
417069900	-156.666
417070000	-122.43
417070100	-156.585
417070200	-124.4
417070300	-140.989
417070400	-121.805
417070500	-142.415
417070600	-124.766
417070700	-146.082
417070800	-129.124
417070900	-151.067
417071000	-124.477
417071100	-146.674
417071200	-123.5
417071300	-147.19
417071400	-126.132
417071500	-144.006
417071600	-126.083
417071700	-133.916
417071800	-126.025
417071900	-152.13
417072000	-124.374
417072100	-142.182
417072200	-124.394
417072300	-145.358
417072400	-124.404
417072500	-139.593
417072600	-123.942
417072700	-138.975
417072800	-123.685
417072900	-158.055
417073000	-125.112
417073100	-139.394
417073200	-125.229
417073300	-145.872
417073400	-124.299
417073500	-142.939
417073600	-125.382
417073700	-137.283
417073800	-123.25
417073900	-145.812
417074000	-123.594
417074100	-142.395
417074200	-123.948
417074300	-142.117
417074400	-124.927
417074500	-149.614
417074600	-122.484
417074700	-160.292
417074800	-123.267
417074900	-153.288
417075000	-125.048
417075100	-145.986
417075200	-123.982
417075300	-142.423
417075400	-126.736
417075500	-160.556
417075600	-120.305
417075700	-146.21
417075800	-122.13
417075900	-150.658
417076000	-124.516
417076100	-149.17
417076200	-125.098
417076300	-142.067
417076400	-124.755
417076500	-144.559
417076600	-123.619
417076700	-146.212
417076800	-124.793
417076900	-142.884
417077000	-125.049
417077100	-146.934
417077200	-122.848
417077300	-139.468
417077400	-123.833
417077500	-140.779
417077600	-124.618
417077700	-140.483
417077800	-122.243
417077900	-142.497
417078000	-123.66
417078100	-138.42
417078200	-123.141
417078300	-142.029
417078400	-121.991
417078500	-141.384
417078600	-124.313
417078700	-145.28
417078800	-123.128
417078900	-135.022
417079000	-123.502
417079100	-141.956
417079200	-122.917
417079300	-141.068
417079400	-122.917
417079500	-140.749
417079600	-127.414
417079700	-142.34
417079800	-126.806
417079900	-146.901
417080000	-123.368
417080100	-144.961
417080200	-124.662
417080300	-153.169
417080400	-126.981
417080500	-142.53
417080600	-122.435
417080700	-135.724
417080800	-123.153
417080900	-139.168
417081000	-120.328
417081100	-153.939
417081200	-124.717
417081300	-165.145
417081400	-124.992
417081500	-139.086
417081600	-124.62
417081700	-134.591
417081800	-124.832
417081900	-152.107
417082000	-126.098
417082100	-154.63
417082200	-122.911
417082300	-145.547
417082400	-126.835
417082500	-150.326
417082600	-123.801
417082700	-147.987
417082800	-122.854
417082900	-148.193
417083000	-124.14
417083100	-139.806
417083200	-124.739
417083300	-141.281
417083400	-126.108
417083500	-140.824
417083600	-123.909
417083700	-143.039
417083800	-125.036
417083900	-144.34
417084000	-124.807
417084100	-137.57
417084200	-123.859
417084300	-148.1
417084400	-126.766
417084500	-164.911
417084600	-126.187
417084700	-147.376
417084800	-126.733
417084900	-146.706
417085000	-124.445
417085100	-139.709
417085200	-120.19
417085300	-155.599
417085400	-124.543
417085500	-146.253
417085600	-125.76
417085700	-145.145
417085800	-120.182
417085900	-140.803
417086000	-122.338
417086100	-138.441
417086200	-121.988
417086300	-146.75
417086400	-122.692
417086500	-143.892
417086600	-124.558
417086700	-141.73
417086800	-124.96
417086900	-149.5
417087000	-122.05
417087100	-137.493
417087200	-124.314
417087300	-150.873
417087400	-126.014
417087500	-141.884
417087600	-125.659
417087700	-147.147
417087800	-123.432
417087900	-138.755
417088000	-124.315
417088100	-145.33
417088200	-124.527
417088300	-139.83
417088400	-125.589
417088500	-139.614
417088600	-123.316
417088700	-154.031
417088800	-121.245
417088900	-146.71
417089000	-126.091
417089100	-153.576
417089200	-125.107
417089300	-152.885
417089400	-121.817
417089500	-139.857
417089600	-124.372
417089700	-142.586
417089800	-124.131
417089900	-141.32
417090000	-121.594
417090100	-146.533
417090200	-124.145
417090300	-149.122
417090400	-123.226
417090500	-151.043
417090600	-124.672
417090700	-145.667
417090800	-125.177
417090900	-141.315
417091000	-123.356
417091100	-142.3
417091200	-125.299
417091300	-160.71
417091400	-124.355
417091500	-144.849
417091600	-121.55
417091700	-143.948
417091800	-124.058
417091900	-138.088
417092000	-125.208
417092100	-144.319
417092200	-121.713
417092300	-144.356
417092400	-123.666
417092500	-135.42
417092600	-124.304
417092700	-146.724
417092800	-122.209
417092900	-148.961
417093000	-122.553
417093100	-142.396
417093200	-123.934
417093300	-150.515
417093400	-124.34
417093500	-144.596
417093600	-122.159
417093700	-140.929
417093800	-123.207
417093900	-143.699
417094000	-123.478
417094100	-146.376
417094200	-123.074
417094300	-145.563
417094400	-125.246
417094500	-146.562
417094600	-122.89
417094700	-150.784
417094800	-124.026
417094900	-160.355
417095000	-125.503
417095100	-136.26
417095200	-123.875
417095300	-132.486
417095400	-124.368
417095500	-143.176
417095600	-123.018
417095700	-141.32
417095800	-122.279
417095900	-146.928
417096000	-124.128
417096100	-142.282
417096200	-124.178
417096300	-154.837
417096400	-123.052
417096500	-155.819
417096600	-123.852
417096700	-142.378
417096800	-125.562
417096900	-145.418
417097000	-125.092
417097100	-148.509
417097200	-124.584
417097300	-142.688
417097400	-121.99
417097500	-146.998
417097600	-125.187
417097700	-144.543
417097800	-123.239
417097900	-155.763
417098000	-124.95
417098100	-143.173
417098200	-122.42
417098300	-146.335
417098400	-122.152
417098500	-146.131
417098600	-120.015
417098700	-149.105
417098800	-125.372
417098900	-141.167
417099000	-121.877
417099100	-151.75
417099200	-124.801
417099300	-138.532
417099400	-122.833
417099500	-147.575
417099600	-123.534
417099700	-165.194
417099800	-122.349
417099900	-146.097
417100000	-121.764
417100100	-146.597
417100200	-124.402
417100300	-151.054
417100400	-122.774
417100500	-141.981
417100600	-121.998
417100700	-143.146
417100800	-121.732
417100900	-144.119
417101000	-121.392
417101100	-145.122
417101200	-121.809
417101300	-135.677
417101400	-121.837
417101500	-143.09
417101600	-123.538
417101700	-146.567
417101800	-124.541
417101900	-146.389
417102000	-122.206
417102100	-143.304
417102200	-124.598
417102300	-144.074
417102400	-122.651
417102500	-153.025
417102600	-125.373
417102700	-146.739
417102800	-121.811
417102900	-141.416
417103000	-124.88
417103100	-145.645
417103200	-124.909
417103300	-149.238
417103400	-120.973
417103500	-164.065
417103600	-123.274
417103700	-142.966
417103800	-123.255
417103900	-153.845
417104000	-122.175
417104100	-140.138
417104200	-125.489
417104300	-137.994
417104400	-121.506
417104500	-141.469
417104600	-123.284
417104700	-146.135
417104800	-123.136
417104900	-147.853
417105000	-123.359
417105100	-146.73
417105200	-123.359
417105300	-146.37
417105400	-123.714
417105500	-142.004
417105600	-121.48
417105700	-145.458
417105800	-125.141
417105900	-155.17
417106000	-122.362
417106100	-140.788
417106200	-122.463
417106300	-139.773
417106400	-122.329
417106500	-142.736
417106600	-126.26
417106700	-143.855
417106800	-124.675
417106900	-145.503
417107000	-124.675
417107100	-148.233
417107200	-122.043
417107300	-147.87
417107400	-123.245
417107500	-150.734
417107600	-123.027
417107700	-142.496
417107800	-123.111
417107900	-151.345
417108000	-121.859
417108100	-140.792
417108200	-125.634
417108300	-148.883
417108400	-123.552
417108500	-135.383
417108600	-123.002
417108700	-144.908
417108800	-125.437
417108900	-145.158
417109000	-121.744
417109100	-157.9
417109200	-125.188
417109300	-139.967
417109400	-121.966
417109500	-155.811
417109600	-120.363
417109700	-136.118
417109800	-124.223
417109900	-165.838
417110000	-121.863
417110100	-144.484
417110200	-123.22
417110300	-137.329
417110400	-123.889
417110500	-145.478
417110600	-124.736
417110700	-140.213
417110800	-124.858
417110900	-143.505
417111000	-125.333
417111100	-138.088
417111200	-120.528
417111300	-145.852
417111400	-124.692
417111500	-141.211
417111600	-122.889
417111700	-141.396
417111800	-123.389
417111900	-156.881
417112000	-124.421
417112100	-139.121
417112200	-121.216
417112300	-146.31
417112400	-122.639
417112500	-143.623
417112600	-125.679
417112700	-145.937
417112800	-125.175
417112900	-150.568
417113000	-123.851
417113100	-146.069
417113200	-125.305
417113300	-143.991
417113400	-126.313
417113500	-139.827
417113600	-122.452
417113700	-146.864
417113800	-125.106
417113900	-139.12
417114000	-123.258
417114100	-136.944
417114200	-125.242
417114300	-145.819
417114400	-124.378
417114500	-139.429
417114600	-123.771
417114700	-141.286
417114800	-118.98
417114900	-140.903
417115000	-123.671
417115100	-139.797
417115200	-125.078
417115300	-146.886
417115400	-123.124
417115500	-140.8
417115600	-123.038
417115700	-149.657
417115800	-123.59
417115900	-148.757
417116000	-123.316
417116100	-141.271
417116200	-124.579
417116300	-147.657
417116400	-125.044
417116500	-152.095
417116600	-125.234
417116700	-145.077
417116800	-123.074
417116900	-144.659
417117000	-123.071
417117100	-149.861
417117200	-123.31
417117300	-149.286
417117400	-124.182
417117500	-144.801
417117600	-125.042
417117700	-146.372
417117800	-121.743
417117900	-160.425
417118000	-124.153
417118100	-152.761
417118200	-125.117
417118300	-148.951
417118400	-122.077
417118500	-135.654
417118600	-122.399
417118700	-143.812
417118800	-123.457
417118900	-144.985
417119000	-125.523
417119100	-145.126
417119200	-127.274
417119300	-136.951
417119400	-123.228
417119500	-140.155
417119600	-122.576
417119700	-146.765
417119800	-121.001
417119900	-141.377
417120000	-123.374
417120100	-155.994
417120200	-125.032
417120300	-144.914
417120400	-124.667
417120500	-146.309
417120600	-124.218
417120700	-150.232
417120800	-121.512
417120900	-151.116
417121000	-125.235
417121100	-152.178
417121200	-124.746
417121300	-140.012
417121400	-124.016
417121500	-148.111
417121600	-124.691
417121700	-142.915
417121800	-124.493
417121900	-142.641
417122000	-123.902
417122100	-143.441
417122200	-120.538
417122300	-139.292
417122400	-122.914
417122500	-142.558
417122600	-122.921
417122700	-137.605
417122800	-124.788
417122900	-146.609
417123000	-122.71
417123100	-134.615
417123200	-121.406
417123300	-145.939
417123400	-123.962
417123500	-135.828
417123600	-122.359
417123700	-135.459
417123800	-124.551
417123900	-146.786
417124000	-125.688
417124100	-138.204
417124200	-125.347
417124300	-136.155
417124400	-124.687
417124500	-146.351
417124600	-124.187
417124700	-148.029
417124800	-122.342
417124900	-142.795
417125000	-124.737
417125100	-145.282
417125200	-121.767
417125300	-150.642
417125400	-123.904
417125500	-148.374
417125600	-122.276
417125700	-144.094
417125800	-122.955
417125900	-142.953
417126000	-121.812
417126100	-139.533
417126200	-120.14
417126300	-145.841
417126400	-125.235
417126500	-150.132
417126600	-124.729
417126700	-146.795
417126800	-123.95
417126900	-148.25
417127000	-122.535
417127100	-140.954
417127200	-124.373
417127300	-142.232
417127400	-125.049
417127500	-140.142
417127600	-123.067
417127700	-141.244
417127800	-124.126
417127900	-145.31
417128000	-121.47
417128100	-140.811
417128200	-125.914
417128300	-151.303
417128400	-122.618
417128500	-134.478
417128600	-123.648
417128700	-144.905
417128800	-124.226
417128900	-141.708
417129000	-122.8
417129100	-144.424
417129200	-126.482
417129300	-143.442
417129400	-122.567
417129500	-152.826
417129600	-122.655
417129700	-154.739
417129800	-123.45
417129900	-144.898
417130000	-125.405
417130100	-145.993
417130200	-121.163
417130300	-136.982
417130400	-122.676
417130500	-145.361
417130600	-124.923
417130700	-147.035
417130800	-123.775
417130900	-138.488
417131000	-124.386
417131100	-157.785
417131200	-124.111
417131300	-139.706
417131400	-123.017
417131500	-164.088
417131600	-123.155
417131700	-141.748
417131800	-125.743
417131900	-141.077
417132000	-123.529
417132100	-150.268
417132200	-123.303
417132300	-143.13
417132400	-123.546
417132500	-144.578
417132600	-126.312
417132700	-146.672
417132800	-125.346
417132900	-144.222
417133000	-122.804
417133100	-136.806
417133200	-123.972
417133300	-141.136
417133400	-123.544
417133500	-148.672
417133600	-124.466
417133700	-140.17
417133800	-123.477
417133900	-140.156
417134000	-122.771
417134100	-140.673
417134200	-122.775
417134300	-141.862
417134400	-124.701
417134500	-145.569
417134600	-122.054
417134700	-145.842
417134800	-127.691
417134900	-147.417
417135000	-126.282
417135100	-149.599
417135200	-121.91
417135300	-141.053
417135400	-125.029
417135500	-143.409
417135600	-124.197
417135700	-144.851
417135800	-125.567
417135900	-151.336
417136000	-124.195
417136100	-148.583
417136200	-125.716
417136300	-152.496
417136400	-122.741
417136500	-146.178
417136600	-122.192
417136700	-141.346
417136800	-122.395
417136900	-142.688
417137000	-121.63
417137100	-149.937
417137200	-123.026
417137300	-155.608
417137400	-125.803
417137500	-144.397
417137600	-124.927
417137700	-161.481
417137800	-122.997
417137900	-139.544
417138000	-124.162
417138100	-143.455
417138200	-122.961
417138300	-143.449
417138400	-122.305
417138500	-147.327
417138600	-122.315
417138700	-143.211
417138800	-125.649
417138900	-140.681
417139000	-123.056
417139100	-157.507
417139200	-123.333
417139300	-144.379
417139400	-123.523
417139500	-153.168
417139600	-126.208
417139700	-147.054
417139800	-122.825
417139900	-142.056
417140000	-124.489
417140100	-138.384
417140200	-124.476
417140300	-145.204
417140400	-121.999
417140500	-132.104
417140600	-121.042
417140700	-155.014
417140800	-123.381
417140900	-150.258
417141000	-125.148
417141100	-143.728
417141200	-124.888
417141300	-143.353
417141400	-121.808
417141500	-141.437
417141600	-123.819
417141700	-138.562
417141800	-123.885
417141900	-134.62
417142000	-121.657
417142100	-144.058
417142200	-125.168
417142300	-152.57
417142400	-120.854
417142500	-141.517
417142600	-124.105
417142700	-138.4
417142800	-122.328
417142900	-150.497
417143000	-121.703
417143100	-142.306
417143200	-124.026
417143300	-139.763
417143400	-123.308
417143500	-138.448
417143600	-123.585
417143700	-145.179
417143800	-123.3
417143900	-140.851
417144000	-124.803
417144100	-145.657
417144200	-123.054
417144300	-151.448
417144400	-124.814
417144500	-141.552
417144600	-123.997
417144700	-138.375
417144800	-121.909
417144900	-151.974
417145000	-124.001
417145100	-144.714
417145200	-122.385
417145300	-148.032
417145400	-122.746
417145500	-150.621
417145600	-123.732
417145700	-143.795
417145800	-124.421
417145900	-144.741
417146000	-124.766
417146100	-151.756
417146200	-123.858
417146300	-133.657
417146400	-123.354
417146500	-145.407
417146600	-123.495
417146700	-146.849
417146800	-126.516
417146900	-142.475
417147000	-122.275
417147100	-145.485
417147200	-122.807
417147300	-149.663
417147400	-122.396
417147500	-161.919
417147600	-123.27
417147700	-144.302
417147800	-123.551
417147900	-143.873
417148000	-120.971
417148100	-138.305
417148200	-122.618
417148300	-145.195
417148400	-122.202
417148500	-144.745
417148600	-123.595
417148700	-141.85
417148800	-123.293
417148900	-147.497
417149000	-124.966
417149100	-152.132
417149200	-123.779
417149300	-139.751
417149400	-121.555
417149500	-142.132
417149600	-125.296
417149700	-138.85
417149800	-121.935
417149900	-148.786
417150000	-121.208
417150100	-148.942
417150200	-124.33
417150300	-146.176
417150400	-122.467
417150500	-135.61
417150600	-121.661
417150700	-141.893
417150800	-123.567
417150900	-140.567
417151000	-123.565
417151100	-155.189
417151200	-123.261
417151300	-144.851
417151400	-123.221
417151500	-141.047
417151600	-124.63
417151700	-145.373
417151800	-122.718
417151900	-143.936
417152000	-122.461
417152100	-144.124
417152200	-121.171
417152300	-143.005
417152400	-123.208
417152500	-142.674
417152600	-120.788
417152700	-140.492
417152800	-120.918
417152900	-139.932
417153000	-125.727
417153100	-141.756
417153200	-121.278
417153300	-146.586
417153400	-123.943
417153500	-141.928
417153600	-124.329
417153700	-138.996
417153800	-123.702
417153900	-144.468
417154000	-124.971
417154100	-140.789
417154200	-120.76
417154300	-138.803
417154400	-123.077
417154500	-144.316
417154600	-123.24
417154700	-149.179
417154800	-122.397
417154900	-146.371
417155000	-123.564
417155100	-162.77
417155200	-121.481
417155300	-142.009
417155400	-123.432
417155500	-138.647
417155600	-121.777
417155700	-135.302
417155800	-122.83
417155900	-147.929
417156000	-121.307
417156100	-135.111
417156200	-124.315
417156300	-139.189
417156400	-122.972
417156500	-144.602
417156600	-123.557
417156700	-135.429
417156800	-120.402
417156900	-151.231
417157000	-122.831
417157100	-147.38
417157200	-124.36
417157300	-165.548
417157400	-121.452
417157500	-144.317
417157600	-122.104
417157700	-147.578
417157800	-122.305
417157900	-138.359
417158000	-121.875
417158100	-146.144
417158200	-122.38
417158300	-145.406
417158400	-123.632
417158500	-156.159
417158600	-122.804
417158700	-141.994
417158800	-125.822
417158900	-154.786
417159000	-124.229
417159100	-139.518
417159200	-123.503
417159300	-138.196
417159400	-124.702
417159500	-140.066
417159600	-123.665
417159700	-142.186
417159800	-121.215
417159900	-141.796
417160000	-123.328
417160100	-143.346
417160200	-123.86
417160300	-139.979
417160400	-119.495
417160500	-146.452
417160600	-123.313
417160700	-141.354
417160800	-122.453
417160900	-153.007
417161000	-122.67
417161100	-139.718
417161200	-123.784
417161300	-143.709
417161400	-120.598
417161500	-142.915
417161600	-124.634
417161700	-139.525
417161800	-124.094
417161900	-145.043
417162000	-122.577
417162100	-144.716
417162200	-121.279
417162300	-139.386
417162400	-123.521
417162500	-145.848
417162600	-125.146
417162700	-150.042
417162800	-122.992
417162900	-143.84
417163000	-123.399
417163100	-139.252
417163200	-123.644
417163300	-142.359
417163400	-125.128
417163500	-147.643
417163600	-125.326
417163700	-155.337
417163800	-123.817
417163900	-152.888
417164000	-122.522
417164100	-147.041
417164200	-122.997
417164300	-156.897
417164400	-122.649
417164500	-149.485
417164600	-123.992
417164700	-153.238
417164800	-120.363
417164900	-141.213
417165000	-121.109
417165100	-154.459
417165200	-122.524
417165300	-141.815
417165400	-123.99
417165500	-143.84
417165600	-125.114
417165700	-151.045
417165800	-123.225
417165900	-143.639
417166000	-126.578
417166100	-141.289
417166200	-124.847
417166300	-144.876
417166400	-123.464
417166500	-144.448
417166600	-121.95
417166700	-155.146
417166800	-123.297
417166900	-141.984
417167000	-120.771
417167100	-150.05
417167200	-124.057
417167300	-148.019
417167400	-122.119
417167500	-142.736
417167600	-122.796
417167700	-145.617
417167800	-121.85
417167900	-137.66
417168000	-122.326
417168100	-149.205
417168200	-122.858
417168300	-148.527
417168400	-123.795
417168500	-142.067
417168600	-125.658
417168700	-143.339
417168800	-122.33
417168900	-146.712
417169000	-123.655
417169100	-155.723
417169200	-124.006
417169300	-140.139
417169400	-124.615
417169500	-140.701
417169600	-121.388
417169700	-150.95
417169800	-121.881
417169900	-146.572
417170000	-123.216
417170100	-143.056
417170200	-125.452
417170300	-138.653
417170400	-125.238
417170500	-142.921
417170600	-122.042
417170700	-154.933
417170800	-124.477
417170900	-144.026
417171000	-124.467
417171100	-139.627
417171200	-123.545
417171300	-138.557
417171400	-123.442
417171500	-152.551
417171600	-120.809
417171700	-137.219
417171800	-122.788
417171900	-141.727
417172000	-125.582
417172100	-143.55
417172200	-123.287
417172300	-149.631
417172400	-120.782
417172500	-144.593
417172600	-123.371
417172700	-138.405
417172800	-123.702
417172900	-150.127
417173000	-124.572
417173100	-140.629
417173200	-121.211
417173300	-136.524
417173400	-122.028
417173500	-145.354
417173600	-122.651
417173700	-138.959
417173800	-124.023
417173900	-138.424
417174000	-122.666
417174100	-142.199
417174200	-123.805
417174300	-144.403
417174400	-119.835
417174500	-142.767
417174600	-127.78
417174700	-153.541
417174800	-124.473
417174900	-143.875
417175000	-123.244
417175100	-145.011
417175200	-121.341
417175300	-136.929
417175400	-121.703
417175500	-139.048
417175600	-128.054
417175700	-135.93
417175800	-122.58
417175900	-136.979
417176000	-122.342
417176100	-136.24
417176200	-121.142
417176300	-150.748
417176400	-121.923
417176500	-148.613
417176600	-121.599
417176700	-141.832
417176800	-123.55
417176900	-146.091
417177000	-123.387
417177100	-152.765
417177200	-125.504
417177300	-148.776
417177400	-120.575
417177500	-143.506
417177600	-124.712
417177700	-137.141
417177800	-123.075
417177900	-134.282
417178000	-122.676
417178100	-146.822
417178200	-122.7
417178300	-139.845
417178400	-124.172
417178500	-143.269
417178600	-124.77
417178700	-140.332
417178800	-124.086
417178900	-144.82
417179000	-122.041
417179100	-152.022
417179200	-127.218
417179300	-151.211
417179400	-123.347
417179500	-160.901
417179600	-123.84
417179700	-146.238
417179800	-120.187
417179900	-142.032
417180000	-122.332
417180100	-142.238
417180200	-124.467
417180300	-146.738
417180400	-121.823
417180500	-154.197
417180600	-126.258
417180700	-143.17
417180800	-124.307
417180900	-150.47
417181000	-120.149
417181100	-149.885
417181200	-122.084
417181300	-145.801
417181400	-125.45
417181500	-148.207
417181600	-123.188
417181700	-144.955
417181800	-120.577
417181900	-140.194
417182000	-122.678
417182100	-146.255
417182200	-121.409
417182300	-143.574
417182400	-122.742
417182500	-143.708
417182600	-122.042
417182700	-150.286
417182800	-121.93
417182900	-150.265
417183000	-122.812
417183100	-139.414
417183200	-123.718
417183300	-145.224
417183400	-121.204
417183500	-145.269
417183600	-122.738
417183700	-135.541
417183800	-123.571
417183900	-139.61
417184000	-124.963
417184100	-145.555
417184200	-123.254
417184300	-151.194
417184400	-122.881
417184500	-140.452
417184600	-122.041
417184700	-139.965
417184800	-125.171
417184900	-154.105
417185000	-119.601
417185100	-148.986
417185200	-124.86
417185300	-148.907
417185400	-122.409
417185500	-157.475
417185600	-123.081
417185700	-159.841
417185800	-122.92
417185900	-152.269
417186000	-120.554
417186100	-150.199
417186200	-118.252
417186300	-155.76
417186400	-123.667
417186500	-133.957
417186600	-125.846
417186700	-142.105
417186800	-123.166
417186900	-140.783
417187000	-125.144
417187100	-147.599
417187200	-125.088
417187300	-144.089
417187400	-122.056
417187500	-145.977
417187600	-125.558
417187700	-145.003
417187800	-124.394
417187900	-145.545
417188000	-121.254
417188100	-146.191
417188200	-120.802
417188300	-138.017
417188400	-121.599
417188500	-148.095
417188600	-123.736
417188700	-144.821
417188800	-124.93
417188900	-143.874
417189000	-125.159
417189100	-144.862
417189200	-124.511
417189300	-151.714
417189400	-123.71
417189500	-141.725
417189600	-121.189
417189700	-135.723
417189800	-124.196
417189900	-142.348
417190000	-123.634
417190100	-156.378
417190200	-122.836
417190300	-139.598
417190400	-121.966
417190500	-140.916
417190600	-122.809
417190700	-146.831
417190800	-122.231
417190900	-143.515
417191000	-122.994
417191100	-149.536
417191200	-121.182
417191300	-151.994
417191400	-123.234
417191500	-145.123
417191600	-119.818
417191700	-140.319
417191800	-123.12
417191900	-135.627
417192000	-122.512
417192100	-155.897
417192200	-122.41
417192300	-143.861
417192400	-122.249
417192500	-139.503
417192600	-123.179
417192700	-153.72
417192800	-123.183
417192900	-133.54
417193000	-123.416
417193100	-173.659
417193200	-123.1
417193300	-143.111
417193400	-122.388
417193500	-138.324
417193600	-123.327
417193700	-139.254
417193800	-123.389
417193900	-139.299
417194000	-122.396
417194100	-151.567
417194200	-122.697
417194300	-155.359
417194400	-125.209
417194500	-145.111
417194600	-121.795
417194700	-145.489
417194800	-124.375
417194900	-143.314
417195000	-120.034
417195100	-142.103
417195200	-122.762
417195300	-130.342
417195400	-123.467
417195500	-135.107
417195600	-123.069
417195700	-150.302
417195800	-122.029
417195900	-144.469
417196000	-124.637
417196100	-151.372
417196200	-122.152
417196300	-152.527
417196400	-125.04
417196500	-145.855
417196600	-123.974
417196700	-147.122
417196800	-122.934
417196900	-142.281
417197000	-118.858
417197100	-136.941
417197200	-121.822
417197300	-141.992
417197400	-121.085
417197500	-134.235
417197600	-123.795
417197700	-136.391
417197800	-125.439
417197900	-137.897
417198000	-119.637
417198100	-142.61
417198200	-123.659
417198300	-150.656
417198400	-121.433
417198500	-146.835
417198600	-124.819
417198700	-147.037
417198800	-120.931
417198900	-144.985
417199000	-126.468
417199100	-143.788
417199200	-121.515
417199300	-147.542
417199400	-123.025
417199500	-145.092
417199600	-120.747
417199700	-137.125
417199800	-124.059
417199900	-141.175
417200000	-122.688
417200100	-139.219
417200200	-122.394
417200300	-138.384
417200400	-121.011
417200500	-142.285
417200600	-119.602
417200700	-142.963
417200800	-120.435
417200900	-153.827
417201000	-120.041
417201100	-141.038
417201200	-123.29
417201300	-146.827
417201400	-123.289
417201500	-140.493
417201600	-120.148
417201700	-140.314
417201800	-121.602
417201900	-145.578
417202000	-122.745
417202100	-149.148
417202200	-119.73
417202300	-139.459
417202400	-119.73
417202500	-142.33
417202600	-120.526
417202700	-147.484
417202800	-124.986
417202900	-152.905
417203000	-122.703
417203100	-147.139
417203200	-123.402
417203300	-137.262
417203400	-120.182
417203500	-142.412
417203600	-121.764
417203700	-152.472
417203800	-122.997
417203900	-146.49
417204000	-120.954
417204100	-136.585
417204200	-123.226
417204300	-143.744
417204400	-119.64
417204500	-152.594
417204600	-121.766
417204700	-134.921
417204800	-123.352
417204900	-137.372
417205000	-121.995
417205100	-143.882
417205200	-123.595
417205300	-147.275
417205400	-123.602
417205500	-145.019
417205600	-120.848
417205700	-155.173
417205800	-120.813
417205900	-140.822
417206000	-121.177
417206100	-141.664
417206200	-122.352
417206300	-134.172
417206400	-124.233
417206500	-132.053
417206600	-120.03
417206700	-144.949
417206800	-121.823
417206900	-142.355
417207000	-121.759
417207100	-149.42
417207200	-122.318
417207300	-150.201
417207400	-122.598
417207500	-142.307
417207600	-123.19
417207700	-144.995
417207800	-124.833
417207900	-143.364
417208000	-119.869
417208100	-143.729
417208200	-121.027
417208300	-133.667
417208400	-119.356
417208500	-139.039
417208600	-121
417208700	-147.05
417208800	-121.519
417208900	-154.607
417209000	-124.506
417209100	-148.692
417209200	-121.765
417209300	-138.199
417209400	-121.98
417209500	-141.132
417209600	-124.349
417209700	-142.314
417209800	-121.677
417209900	-146.67
417210000	-122.953
417210100	-158.831
417210200	-121.954
417210300	-146.827
417210400	-123.043
417210500	-138.593
417210600	-121.239
417210700	-141.238
417210800	-120.732
417210900	-147.577
417211000	-123.799
417211100	-143.686
417211200	-124.748
417211300	-145.711
417211400	-122.303
417211500	-145.891
417211600	-121.189
417211700	-147.691
417211800	-122.544
417211900	-137.486
417212000	-122.406
417212100	-143.374
417212200	-124.597
417212300	-141.885
417212400	-119.606
417212500	-144.217
417212600	-121.39
417212700	-142.373
417212800	-125.803
417212900	-141.461
417213000	-120.016
417213100	-141.618
417213200	-122.666
417213300	-147.717
417213400	-125.068
417213500	-146.674
417213600	-123.522
417213700	-141.593
417213800	-121.413
417213900	-140.178
417214000	-122.922
417214100	-136.978
417214200	-122.532
417214300	-139.444
417214400	-121.777
417214500	-141.485
417214600	-122.923
417214700	-140.546
417214800	-121.42
417214900	-144.788
417215000	-121.78
417215100	-148.63
417215200	-123.19
417215300	-145.138
417215400	-125.13
417215500	-144.645
417215600	-122.846
417215700	-136.911
417215800	-122.685
417215900	-150.402
417216000	-121.898
417216100	-147.146
417216200	-122.548
417216300	-141.497
417216400	-121.464
417216500	-145.937
417216600	-123.056
417216700	-146.303
417216800	-119.611
417216900	-141.341
417217000	-121
417217100	-144.443
417217200	-124.173
417217300	-139.219
417217400	-118.917
417217500	-140.406
417217600	-121.721
417217700	-137.168
417217800	-123.611
417217900	-143.331
417218000	-121.121
417218100	-140.093
417218200	-122.758
417218300	-140.669
417218400	-121.778
417218500	-150.592
417218600	-121.654
417218700	-148.086
417218800	-123.237
417218900	-149.301
417219000	-123.473
417219100	-144.183
417219200	-122.047
417219300	-141.563
417219400	-120.442
417219500	-147.96
417219600	-123.317
417219700	-138.213
417219800	-121.546
417219900	-144.769
417220000	-122.465
417220100	-148.147
417220200	-122.585
417220300	-139.027
417220400	-119.923
417220500	-140.464
417220600	-120.573
417220700	-147.518
417220800	-119.839
417220900	-140.564
417221000	-121.74
417221100	-147.93
417221200	-121.412
417221300	-135.874
417221400	-121.412
417221500	-138.225
417221600	-121.892
417221700	-144.9
417221800	-123.465
417221900	-148.28
417222000	-122.274
417222100	-155.035
417222200	-123.192
417222300	-138.394
417222400	-122.749
417222500	-142.767
417222600	-120.049
417222700	-169.824
417222800	-123.305
417222900	-136.538
417223000	-120.674
417223100	-145.377
417223200	-123.937
417223300	-141.591
417223400	-121.52
417223500	-149.2
417223600	-122.406
417223700	-134.15
417223800	-123.719
417223900	-145.344
417224000	-124.676
417224100	-146.469
417224200	-120.006
417224300	-142.188
417224400	-120.66
417224500	-149.13
417224600	-121.201
417224700	-146.914
417224800	-121.156
417224900	-142.771
417225000	-120.649
417225100	-146.873
417225200	-123.84
417225300	-140.018
417225400	-122.741
417225500	-141.203
417225600	-121.033
417225700	-139.073
417225800	-121.164
417225900	-136.732
417226000	-123.014
417226100	-135.651
417226200	-122.442
417226300	-137.529
417226400	-123.339
417226500	-140.383
417226600	-122.759
417226700	-145.837
417226800	-119.752
417226900	-141.486
417227000	-118.152
417227100	-138.493
417227200	-121.865
417227300	-145.439
417227400	-121.196
417227500	-141.319
417227600	-124.653
417227700	-140.266
417227800	-124.75
417227900	-138.273
417228000	-120.143
417228100	-134.786
417228200	-118.985
417228300	-136.815
417228400	-121.311
417228500	-158.87
417228600	-123.163
417228700	-139.647
417228800	-119.692
417228900	-145.551
417229000	-125.327
417229100	-145.201
417229200	-119.286
417229300	-131.749
417229400	-120.201
417229500	-142.885
417229600	-120.431
417229700	-155.921
417229800	-121.491
417229900	-143.102
417230000	-119.962
417230100	-149.382
417230200	-122.009
417230300	-142.462
417230400	-122.392
417230500	-135.54
417230600	-123.611
417230700	-144.366
417230800	-120.974
417230900	-135.209
417231000	-121.53
417231100	-135.751
417231200	-122.105
417231300	-139.972
417231400	-120.671
417231500	-136.023
417231600	-119.482
417231700	-149.509
417231800	-124.35
417231900	-147.762
417232000	-122.749
417232100	-136.387
417232200	-120.922
417232300	-149.008
417232400	-120.855
417232500	-144.532
417232600	-120.224
417232700	-145.944
417232800	-121.82
417232900	-149.909
417233000	-119.934
417233100	-139.476
417233200	-122.496
417233300	-145.97
417233400	-123.202
417233500	-140.032
417233600	-123.15
417233700	-138.296
417233800	-122.102
417233900	-141.498
417234000	-122.281
417234100	-138.824
417234200	-120.361
417234300	-154.173
417234400	-120.944
417234500	-153.054
417234600	-119.677
417234700	-142.363
417234800	-122.953
417234900	-149.208
417235000	-120.267
417235100	-137.546
417235200	-121.82
417235300	-142.9
417235400	-121.514
417235500	-144.856
417235600	-120.561
417235700	-145.073
417235800	-119.51
417235900	-148.972
417236000	-120.866
417236100	-139.809
417236200	-121.125
417236300	-139.661
417236400	-121.579
417236500	-151.794
417236600	-121.657
417236700	-136.99
417236800	-119.48
417236900	-141.76
417237000	-120.804
417237100	-140.581
417237200	-123.878
417237300	-134.733
417237400	-119.538
417237500	-135.161
417237600	-120.388
417237700	-148.83
417237800	-121.542
417237900	-147.174
417238000	-124.437
417238100	-142.791
417238200	-120.471
417238300	-139.621
417238400	-121.336
417238500	-139.647
417238600	-118.567
417238700	-141.795
417238800	-122.734
417238900	-144.681
417239000	-119.564
417239100	-136.015
417239200	-121.633
417239300	-148.631
417239400	-122.249
417239500	-145.306
417239600	-119.845
417239700	-142.718
417239800	-122.931
417239900	-135.525
417240000	-118.487
417240100	-143.364
417240200	-120.497
417240300	-150.088
417240400	-123.471
417240500	-142.806
417240600	-123.088
417240700	-145.183
417240800	-119.22
417240900	-132.801
417241000	-121.862
417241100	-160.496
417241200	-120.037
417241300	-132.191
417241400	-121.158
417241500	-151.345
417241600	-123.035
417241700	-142.766
417241800	-119.024
417241900	-140.335
417242000	-119.387
417242100	-150.524
417242200	-122.261
417242300	-135.231
417242400	-120.495
417242500	-138.571
417242600	-121.259
417242700	-138.429
417242800	-123.832
417242900	-139.715
417243000	-121.125
417243100	-161.861
417243200	-120.304
417243300	-138.79
417243400	-123.345
417243500	-148.607
417243600	-120.537
417243700	-141.863
417243800	-120.311
417243900	-144.672
417244000	-120.558
417244100	-143.872
417244200	-119.753
417244300	-158.854
417244400	-119.761
417244500	-143.885
417244600	-120.404
417244700	-155.504
417244800	-121.32
417244900	-144.417
417245000	-120.486
417245100	-134.448
417245200	-120.523
417245300	-132.041
417245400	-119.116
417245500	-157.552
417245600	-121.891
417245700	-153.92
417245800	-119.302
417245900	-138.2
417246000	-118.652
417246100	-149.358
417246200	-118.53
417246300	-140.47
417246400	-123.374
417246500	-144.351
417246600	-120.927
417246700	-156.868
417246800	-119.951
417246900	-133.333
417247000	-123.025
417247100	-138.483
417247200	-121.717
417247300	-150.321
417247400	-117.823
417247500	-147.178
417247600	-121.394
417247700	-137.614
417247800	-125.13
417247900	-144.409
417248000	-122.179
417248100	-134.417
417248200	-119.215
417248300	-140.945
417248400	-120.746
417248500	-141.084
417248600	-122.566
417248700	-149.11
417248800	-121.702
417248900	-144.871
417249000	-121.755
417249100	-146.747
417249200	-117.554
417249300	-139.785
417249400	-118.844
417249500	-135.825
417249600	-121.504
417249700	-143.809
417249800	-120.037
[truncated: 18,002 more rows]
