# Supplementary material for: Passive frequency comb generation at radiofrequency for ranging applications
Source: Nat Commun. 2024 Apr 2;15:2844. doi: 10.1038/s41467-024-46940-2 (PMC10987526; doi:10.1038/s41467-024-46940-2)
Supplement: Supplementary file 5 — Source Data [file 41467_2024_46940_MOESM5_ESM.zip › Figure3_Data/836_10MHz_-13_10dBm.xlsx]

## Sheet: Sheet1
frequency (Hz)	power (dBm)
417050000	-122.515
417050100	-147.771
417050200	-122.57
417050300	-150.586
417050400	-126.176
417050500	-141.759
417050600	-122.7
417050700	-148.443
417050800	-123.867
417050900	-150.499
417051000	-123.762
417051100	-144.863
417051200	-123.798
417051300	-151.372
417051400	-122.799
417051500	-147.158
417051600	-121.914
417051700	-139.284
417051800	-123.736
417051900	-160.319
417052000	-123.409
417052100	-140.398
417052200	-123.586
417052300	-161.857
417052400	-124.574
417052500	-142.935
417052600	-123.297
417052700	-148.497
417052800	-125.587
417052900	-146.486
417053000	-124.537
417053100	-140.047
417053200	-125.552
417053300	-144.74
417053400	-124.498
417053500	-143.778
417053600	-124.424
417053700	-143.364
417053800	-125.107
417053900	-145.464
417054000	-124.617
417054100	-161.74
417054200	-122.357
417054300	-144.002
417054400	-123.026
417054500	-141.474
417054600	-124.985
417054700	-147.353
417054800	-122.946
417054900	-145.315
417055000	-125.045
417055100	-144.014
417055200	-123.39
417055300	-143.892
417055400	-125.162
417055500	-148.962
417055600	-124.056
417055700	-142.946
417055800	-122.555
417055900	-153.739
417056000	-125.19
417056100	-138.023
417056200	-125.19
417056300	-142.591
417056400	-122.598
417056500	-144.62
417056600	-124.458
417056700	-148.503
417056800	-125.471
417056900	-141.584
417057000	-124.516
417057100	-141.346
417057200	-123.771
417057300	-147.239
417057400	-123.118
417057500	-138.78
417057600	-122.203
417057700	-152.377
417057800	-122.235
417057900	-146.23
417058000	-125.663
417058100	-141.583
417058200	-126.22
417058300	-141.457
417058400	-125.564
417058500	-152.121
417058600	-122.123
417058700	-142.31
417058800	-124.72
417058900	-141.826
417059000	-120.547
417059100	-136.742
417059200	-123.094
417059300	-141.706
417059400	-125.544
417059500	-145.881
417059600	-126.912
417059700	-148.595
417059800	-121.733
417059900	-156.23
417060000	-122.628
417060100	-156.437
417060200	-122.86
417060300	-140.16
417060400	-122.34
417060500	-153.327
417060600	-125.355
417060700	-153.325
417060800	-127.268
417060900	-145.567
417061000	-126.573
417061100	-145.507
417061200	-123.333
417061300	-144.385
417061400	-122.651
417061500	-151.466
417061600	-123.917
417061700	-144.489
417061800	-124.771
417061900	-150.879
417062000	-123.426
417062100	-143.25
417062200	-123.722
417062300	-141.431
417062400	-125.051
417062500	-145.882
417062600	-122.317
417062700	-136.568
417062800	-122.295
417062900	-147.724
417063000	-122.955
417063100	-137.894
417063200	-123.724
417063300	-146.616
417063400	-123.006
417063500	-145.54
417063600	-124.862
417063700	-155.515
417063800	-124.613
417063900	-146.833
417064000	-123.583
417064100	-152.417
417064200	-121.508
417064300	-151.711
417064400	-123.069
417064500	-140.011
417064600	-123.669
417064700	-143.116
417064800	-124.917
417064900	-141.122
417065000	-125.518
417065100	-143.882
417065200	-126.266
417065300	-148.451
417065400	-126.279
417065500	-153.206
417065600	-124.999
417065700	-145.536
417065800	-125.571
417065900	-152.596
417066000	-122.368
417066100	-145.995
417066200	-119.88
417066300	-142.06
417066400	-123.822
417066500	-142.968
417066600	-122.515
417066700	-143.867
417066800	-122.463
417066900	-137.181
417067000	-125.576
417067100	-137.194
417067200	-124.651
417067300	-137.704
417067400	-125.208
417067500	-144.789
417067600	-122.603
417067700	-145.073
417067800	-124.692
417067900	-139.919
417068000	-123.067
417068100	-145.416
417068200	-122.116
417068300	-144.237
417068400	-123.287
417068500	-141.068
417068600	-122.207
417068700	-137.796
417068800	-125.799
417068900	-146.361
417069000	-124.601
417069100	-165.692
417069200	-125.151
417069300	-142.529
417069400	-124.442
417069500	-141.273
417069600	-121.036
417069700	-142.238
417069800	-126.575
417069900	-143.195
417070000	-123.232
417070100	-142.246
417070200	-124.478
417070300	-138.22
417070400	-121.912
417070500	-144.554
417070600	-122.263
417070700	-139.639
417070800	-124.015
417070900	-146.658
417071000	-126.193
417071100	-142.287
417071200	-121.623
417071300	-150.436
417071400	-124.858
417071500	-153.14
417071600	-123.916
417071700	-144.588
417071800	-123.778
417071900	-152.505
417072000	-124.557
417072100	-138.794
417072200	-126.058
417072300	-151.924
417072400	-124.601
417072500	-158.645
417072600	-122.025
417072700	-140.774
417072800	-123.919
417072900	-135.202
417073000	-121.495
417073100	-161.103
417073200	-122.811
417073300	-141.916
417073400	-123.852
417073500	-143.55
417073600	-125.675
417073700	-144.192
417073800	-125.28
417073900	-145.182
417074000	-124.09
417074100	-146.793
417074200	-123.584
417074300	-150.182
417074400	-123.985
417074500	-141.454
417074600	-126.803
417074700	-143.663
417074800	-121.734
417074900	-136.464
417075000	-123.885
417075100	-161.304
417075200	-125.639
417075300	-148.156
417075400	-125.881
417075500	-144.371
417075600	-123.891
417075700	-141.767
417075800	-124.658
417075900	-139.509
417076000	-126.105
417076100	-142.493
417076200	-122.967
417076300	-145.385
417076400	-121.842
417076500	-148.465
417076600	-123.885
417076700	-148.516
417076800	-125.554
417076900	-144.461
417077000	-124.842
417077100	-147.326
417077200	-125.584
417077300	-153.523
417077400	-123.853
417077500	-142.252
417077600	-125.979
417077700	-150.657
417077800	-124.82
417077900	-153.213
417078000	-126.005
417078100	-137.712
417078200	-124.9
417078300	-149.926
417078400	-126.504
417078500	-147.563
417078600	-123.81
417078700	-141.226
417078800	-122.711
417078900	-153.448
417079000	-121.752
417079100	-150.122
417079200	-124.684
417079300	-140.75
417079400	-124.359
417079500	-139.488
417079600	-123.959
417079700	-140.348
417079800	-121.754
417079900	-144.291
417080000	-125.661
417080100	-166.002
417080200	-124.789
417080300	-141.17
417080400	-123.838
417080500	-140.429
417080600	-126.002
417080700	-142.376
417080800	-120.169
417080900	-155.825
417081000	-124.121
417081100	-142.788
417081200	-124.605
417081300	-146.685
417081400	-122.637
417081500	-135.935
417081600	-124.091
417081700	-150.838
417081800	-124.242
417081900	-152.801
417082000	-125.809
417082100	-145.855
417082200	-123.527
417082300	-161.634
417082400	-124.47
417082500	-141.786
417082600	-125.221
417082700	-165.111
417082800	-125.444
417082900	-151.912
417083000	-123.684
417083100	-149.095
417083200	-124.45
417083300	-145.076
417083400	-125.336
417083500	-152.799
417083600	-123.948
417083700	-143.141
417083800	-123.285
417083900	-138.629
417084000	-123.322
417084100	-140.545
417084200	-125.533
417084300	-140.191
417084400	-123.06
417084500	-162.465
417084600	-125.657
417084700	-157.619
417084800	-123.333
417084900	-142.605
417085000	-123.239
417085100	-149.632
417085200	-123.49
417085300	-139.448
417085400	-123.053
417085500	-137.735
417085600	-123.48
417085700	-142.714
417085800	-123.983
417085900	-146.191
417086000	-124.161
417086100	-148.109
417086200	-123.534
417086300	-148.3
417086400	-123.7
417086500	-152.283
417086600	-123.332
417086700	-143.322
417086800	-124.828
417086900	-139.649
417087000	-125.684
417087100	-145.836
417087200	-126.229
417087300	-145.624
417087400	-124.975
417087500	-138.811
417087600	-122.913
417087700	-147.264
417087800	-126.051
417087900	-147.068
417088000	-122.239
417088100	-155.274
417088200	-122.278
417088300	-151.539
417088400	-124.815
417088500	-143.301
417088600	-122.279
417088700	-140.646
417088800	-122.065
417088900	-140.716
417089000	-123.715
417089100	-140.519
417089200	-124.908
417089300	-141.567
417089400	-122.703
417089500	-137.344
417089600	-123.539
417089700	-140.505
417089800	-125.61
417089900	-146.916
417090000	-124.25
417090100	-151.042
417090200	-125.148
417090300	-142.464
417090400	-125.564
417090500	-141.297
417090600	-124.862
417090700	-151.443
417090800	-124.421
417090900	-148.856
417091000	-122.286
417091100	-152.252
417091200	-125.527
417091300	-141.708
417091400	-123.223
417091500	-147.116
417091600	-125.466
417091700	-149.122
417091800	-126.527
417091900	-145.767
417092000	-121.753
417092100	-151.065
417092200	-121.872
417092300	-142.843
417092400	-124.852
417092500	-144.992
417092600	-126.09
417092700	-148.229
417092800	-123.531
417092900	-145.317
417093000	-123.173
417093100	-164.802
417093200	-124.862
417093300	-141.882
417093400	-123.145
417093500	-139.245
417093600	-122.799
417093700	-136.312
417093800	-123.539
417093900	-145.17
417094000	-124.832
417094100	-141.3
417094200	-123.713
417094300	-141.448
417094400	-123.897
417094500	-144.18
417094600	-124.562
417094700	-142.925
417094800	-125.265
417094900	-153.056
417095000	-123.51
417095100	-144.314
417095200	-123.452
417095300	-142.573
417095400	-123.228
417095500	-139.888
417095600	-123.565
417095700	-145.609
417095800	-123.315
417095900	-142.673
417096000	-126.208
417096100	-147.079
417096200	-127.26
417096300	-157.706
417096400	-124.579
417096500	-142.475
417096600	-123.272
417096700	-142.195
417096800	-123.279
417096900	-149.784
417097000	-122.885
417097100	-147.497
417097200	-121.262
417097300	-141.39
417097400	-122.255
417097500	-152.776
417097600	-126.327
417097700	-145.911
417097800	-125.676
417097900	-160.731
417098000	-125.569
417098100	-143.734
417098200	-124.956
417098300	-142.681
417098400	-121.702
417098500	-143.559
417098600	-123.693
417098700	-143.692
417098800	-124.759
417098900	-146.698
417099000	-123.584
417099100	-141.157
417099200	-128.429
417099300	-152.129
417099400	-124.641
417099500	-158.445
417099600	-123.322
417099700	-144.728
417099800	-121.726
417099900	-143.492
417100000	-122.573
417100100	-143.36
417100200	-124.017
417100300	-138.035
417100400	-121.504
417100500	-143.49
417100600	-125.709
417100700	-146.655
417100800	-123.492
417100900	-147.125
417101000	-124.096
417101100	-142.177
417101200	-124.563
417101300	-153.469
417101400	-126.295
417101500	-144.604
417101600	-123.866
417101700	-142.319
417101800	-123.673
417101900	-144.232
417102000	-123.365
417102100	-141.086
417102200	-120.488
417102300	-148.078
417102400	-121.797
417102500	-144.268
417102600	-123.837
417102700	-146.188
417102800	-123.784
417102900	-154.43
417103000	-122.613
417103100	-142.683
417103200	-124.516
417103300	-152.871
417103400	-126.308
417103500	-141.209
417103600	-123.91
417103700	-143.072
417103800	-124.367
417103900	-147.309
417104000	-124.934
417104100	-137.592
417104200	-122.863
417104300	-138.265
417104400	-122.462
417104500	-160.958
417104600	-122.504
417104700	-141.869
417104800	-125.39
417104900	-146.177
417105000	-123.307
417105100	-148.531
417105200	-125.975
417105300	-141.654
417105400	-124.91
417105500	-141.103
417105600	-121.085
417105700	-136.732
417105800	-123.071
417105900	-146.151
417106000	-123.747
417106100	-137.373
417106200	-125.482
417106300	-142.596
417106400	-126.257
417106500	-141.963
417106600	-122.784
417106700	-152.633
417106800	-121.82
417106900	-157.196
417107000	-125.407
417107100	-143.864
417107200	-122.431
417107300	-145.01
417107400	-120.867
417107500	-143.895
417107600	-124.346
417107700	-139.792
417107800	-125.128
417107900	-142.38
417108000	-124.771
417108100	-146.301
417108200	-124.141
417108300	-136.263
417108400	-123.21
417108500	-153.538
417108600	-122.843
417108700	-148.509
417108800	-126.228
417108900	-149.041
417109000	-125.085
417109100	-139.135
417109200	-124.225
417109300	-147.313
417109400	-123.077
417109500	-151.216
417109600	-124.884
417109700	-144.795
417109800	-124.511
417109900	-141.433
417110000	-123.712
417110100	-144.939
417110200	-122.732
417110300	-139.108
417110400	-125.196
417110500	-139.292
417110600	-123.852
417110700	-147.505
417110800	-121.86
417110900	-153.534
417111000	-120.67
417111100	-139.408
417111200	-123.888
417111300	-146.587
417111400	-124.055
417111500	-146.778
417111600	-120.823
417111700	-138.176
417111800	-124.679
417111900	-144.047
417112000	-124.779
417112100	-149.56
417112200	-124.961
417112300	-143.056
417112400	-121.961
417112500	-138.505
417112600	-122.778
417112700	-140.678
417112800	-124.071
417112900	-149.387
417113000	-122.198
417113100	-139.257
417113200	-124.188
417113300	-145.335
417113400	-119.057
417113500	-165.544
417113600	-124.847
417113700	-142.478
417113800	-121.895
417113900	-144.83
417114000	-122.906
417114100	-141.69
417114200	-122.631
417114300	-162.1
417114400	-123.824
417114500	-148.355
417114600	-122.961
417114700	-147.058
417114800	-122.592
417114900	-141.532
417115000	-122.834
417115100	-148.902
417115200	-121.605
417115300	-136.926
417115400	-122.262
417115500	-151.204
417115600	-125.597
417115700	-150.553
417115800	-122.195
417115900	-146.735
417116000	-123.241
417116100	-144.403
417116200	-121.253
417116300	-142
417116400	-121.662
417116500	-147.652
417116600	-121.686
417116700	-140.784
417116800	-123.335
417116900	-141.175
417117000	-122.211
417117100	-142.93
417117200	-125.342
417117300	-140.14
417117400	-122.008
417117500	-148.528
417117600	-123.961
417117700	-148.111
417117800	-123.877
417117900	-148.889
417118000	-124.265
417118100	-146.017
417118200	-123.396
417118300	-145.469
417118400	-123.292
417118500	-146.356
417118600	-122.065
417118700	-145.793
417118800	-125.647
417118900	-147.716
417119000	-127.272
417119100	-151.418
417119200	-125.209
417119300	-139.445
417119400	-124.344
417119500	-139.943
417119600	-122.45
417119700	-141.582
417119800	-125.246
417119900	-150.579
417120000	-126.273
417120100	-150.344
417120200	-124.715
417120300	-144.33
417120400	-119.995
417120500	-142.893
417120600	-124.59
417120700	-146.025
417120800	-124.517
417120900	-140.272
417121000	-122.301
417121100	-137.766
417121200	-126.327
417121300	-150.027
417121400	-124.229
417121500	-150.17
417121600	-122.582
417121700	-151.67
417121800	-122.189
417121900	-141.186
417122000	-127.675
417122100	-148.437
417122200	-123.922
417122300	-152.043
417122400	-121.972
417122500	-140.27
417122600	-124.858
417122700	-154.106
417122800	-123.706
417122900	-156.244
417123000	-124.942
417123100	-139.639
417123200	-124.151
417123300	-164.926
417123400	-123.755
417123500	-143.316
417123600	-124.969
417123700	-140.554
417123800	-123.742
417123900	-159.631
417124000	-123.801
417124100	-140.511
417124200	-123.426
417124300	-153.028
417124400	-124.976
417124500	-151.969
417124600	-124.085
417124700	-141.179
417124800	-122.981
417124900	-140.002
417125000	-122.722
417125100	-145.163
417125200	-122.589
417125300	-138.697
417125400	-124.091
417125500	-151.949
417125600	-124.132
417125700	-149.424
417125800	-122.537
417125900	-144.356
417126000	-122.241
417126100	-141.047
417126200	-122.4
417126300	-145.756
417126400	-121.864
417126500	-138.412
417126600	-123.643
417126700	-135.935
417126800	-124.333
417126900	-142.573
417127000	-122.629
417127100	-149.743
417127200	-124.385
417127300	-154.28
417127400	-123.703
417127500	-151.448
417127600	-125.206
417127700	-138.939
417127800	-123.225
417127900	-141.774
417128000	-125.49
417128100	-139.981
417128200	-124.811
417128300	-147.156
417128400	-121.646
417128500	-146.06
417128600	-125.113
417128700	-141.215
417128800	-120.905
417128900	-141.837
417129000	-123.518
417129100	-149.933
417129200	-123.461
417129300	-142.739
417129400	-126.472
417129500	-142.856
417129600	-124.592
417129700	-140.754
417129800	-125.819
417129900	-140.988
417130000	-122.735
417130100	-139.01
417130200	-122.652
417130300	-148.542
417130400	-124.328
417130500	-146.804
417130600	-123.426
417130700	-142.929
417130800	-125.825
417130900	-146.417
417131000	-124.193
417131100	-148.648
417131200	-123.318
417131300	-146.479
417131400	-123.5
417131500	-140.987
417131600	-124.542
417131700	-138.041
417131800	-125.737
417131900	-139.022
417132000	-124.463
417132100	-138.676
417132200	-123.717
417132300	-141.994
417132400	-121.73
417132500	-142.737
417132600	-125.635
417132700	-144.809
417132800	-122.453
417132900	-139.405
417133000	-122.931
417133100	-146.973
417133200	-123.921
417133300	-145.17
417133400	-125.875
417133500	-154.357
417133600	-125.266
417133700	-157.651
417133800	-123.746
417133900	-151.884
417134000	-122.575
417134100	-144.382
417134200	-124.017
417134300	-153.262
417134400	-125.501
417134500	-141.722
417134600	-123.147
417134700	-145.605
417134800	-124.376
417134900	-141.456
417135000	-122.394
417135100	-151.545
417135200	-124.065
417135300	-135.868
417135400	-122.46
417135500	-143.082
417135600	-122.737
417135700	-143.85
417135800	-122.742
417135900	-145.776
417136000	-124.159
417136100	-145.619
417136200	-124.123
417136300	-168.893
417136400	-125.653
417136500	-142.471
417136600	-123.563
417136700	-144.405
417136800	-124.161
417136900	-146.03
417137000	-124.148
417137100	-148.341
417137200	-124.174
417137300	-137.666
417137400	-123.504
417137500	-161.175
417137600	-124.838
417137700	-136.617
417137800	-123.269
417137900	-142.756
417138000	-122.886
417138100	-139.324
417138200	-122.843
417138300	-139.973
417138400	-124.085
417138500	-141.482
417138600	-122.011
417138700	-140.986
417138800	-124.853
417138900	-155.68
417139000	-122.707
417139100	-136.628
417139200	-122.785
417139300	-152.353
417139400	-126.157
417139500	-153.288
417139600	-125.082
417139700	-143.794
417139800	-122.633
417139900	-148.541
417140000	-123.674
417140100	-143.074
417140200	-124.533
417140300	-138.902
417140400	-123.441
417140500	-141.795
417140600	-123.543
417140700	-144.072
417140800	-123.364
417140900	-141.869
417141000	-123.576
417141100	-142.696
417141200	-121.531
417141300	-137.354
417141400	-123.87
417141500	-150.193
417141600	-124.723
417141700	-138.628
417141800	-123.87
417141900	-133.782
417142000	-124.143
417142100	-145.266
417142200	-125.667
417142300	-143.674
417142400	-123.798
417142500	-151.325
417142600	-126.456
417142700	-144.105
417142800	-121.415
417142900	-152.684
417143000	-122.053
417143100	-140.653
417143200	-125.19
417143300	-144.003
417143400	-121.776
417143500	-139.947
417143600	-125.239
417143700	-139.077
417143800	-122.773
417143900	-143.63
417144000	-122.726
417144100	-144.1
417144200	-125.121
417144300	-154.565
417144400	-124.608
417144500	-149.006
417144600	-122.518
417144700	-137.514
417144800	-124.92
417144900	-143.015
417145000	-121.331
417145100	-158.392
417145200	-124.585
417145300	-149.821
417145400	-123.048
417145500	-149.161
417145600	-123.365
417145700	-151.773
417145800	-127.208
417145900	-140.625
417146000	-124.442
417146100	-145.44
417146200	-122.734
417146300	-144.375
417146400	-123.358
417146500	-145.562
417146600	-124.1
417146700	-152.439
417146800	-123.325
417146900	-137.716
417147000	-121.871
417147100	-135.083
417147200	-122.259
417147300	-143.652
417147400	-123.006
417147500	-143.074
417147600	-125.667
417147700	-154.848
417147800	-124.531
417147900	-139.414
417148000	-123.152
417148100	-153.908
417148200	-126.471
417148300	-147.392
417148400	-120.346
417148500	-141.929
417148600	-121.803
417148700	-141.132
417148800	-123.923
417148900	-140.936
417149000	-124.997
417149100	-153.974
417149200	-122.738
417149300	-141.08
417149400	-122.809
417149500	-153.053
417149600	-122.322
417149700	-142.695
417149800	-121.388
417149900	-149.672
417150000	-124.209
417150100	-148.416
417150200	-123.746
417150300	-139.646
417150400	-123.926
417150500	-139.555
417150600	-124.07
417150700	-144.719
417150800	-122.937
417150900	-147.546
417151000	-122.911
417151100	-143.582
417151200	-123.805
417151300	-149.142
417151400	-122.331
417151500	-145.817
417151600	-124.849
417151700	-148.326
417151800	-122.561
417151900	-139.459
417152000	-122.288
417152100	-140.644
417152200	-122.614
417152300	-146.526
417152400	-124.399
417152500	-144.572
417152600	-123.905
417152700	-143.936
417152800	-122.999
417152900	-148.389
417153000	-123.499
417153100	-156.181
417153200	-123.526
417153300	-149.317
417153400	-122.286
417153500	-139.141
417153600	-123.925
417153700	-147.565
417153800	-123.325
417153900	-147.642
417154000	-122.055
417154100	-140.767
417154200	-122.909
417154300	-143.523
417154400	-122.655
417154500	-147.841
417154600	-125.671
417154700	-139.151
417154800	-123.019
417154900	-153.806
417155000	-124.198
417155100	-145.583
417155200	-123.908
417155300	-142.489
417155400	-125.188
417155500	-150.941
417155600	-123.123
417155700	-146.274
417155800	-122.853
417155900	-143.166
417156000	-121.898
417156100	-145.113
417156200	-121.941
417156300	-152.554
417156400	-121.765
417156500	-140.568
417156600	-124.515
417156700	-155.675
417156800	-123.308
417156900	-143.031
417157000	-125.446
417157100	-141.272
417157200	-122.593
417157300	-143.005
417157400	-119.228
417157500	-142.524
417157600	-125.293
417157700	-142.652
417157800	-122.56
417157900	-143.604
417158000	-123.778
417158100	-140.592
417158200	-123.412
417158300	-151.3
417158400	-121.856
417158500	-147.653
417158600	-124.803
417158700	-145.445
417158800	-122.364
417158900	-143.662
417159000	-124.893
417159100	-148.725
417159200	-123.262
417159300	-139.078
417159400	-121.398
417159500	-144.253
417159600	-123.758
417159700	-138.918
417159800	-123.566
417159900	-149.081
417160000	-123.142
417160100	-144.066
417160200	-123.668
417160300	-153.088
417160400	-122.612
417160500	-144.889
417160600	-122.626
417160700	-142.045
417160800	-123.285
417160900	-146.08
417161000	-122.097
417161100	-146.79
417161200	-122.61
417161300	-141.739
417161400	-120.469
417161500	-143.847
417161600	-123.036
417161700	-142.104
417161800	-123.525
417161900	-142.644
417162000	-123.609
417162100	-143.978
417162200	-124.076
417162300	-151.643
417162400	-122.753
417162500	-135.542
417162600	-121.239
417162700	-142.004
417162800	-122.839
417162900	-145.792
417163000	-123.267
417163100	-150.512
417163200	-118.952
417163300	-142.862
417163400	-122.539
417163500	-138.654
417163600	-123.245
417163700	-136.971
417163800	-121.388
417163900	-139.317
417164000	-122.574
417164100	-164.977
417164200	-122.481
417164300	-144.189
417164400	-122.221
417164500	-141.269
417164600	-123.252
417164700	-146.875
417164800	-124.018
417164900	-143.446
417165000	-122.081
417165100	-151.453
417165200	-123.195
417165300	-142.249
417165400	-123.583
417165500	-144.772
417165600	-123.786
417165700	-139.288
417165800	-123.841
417165900	-145.252
417166000	-122.324
417166100	-148.717
417166200	-123.569
417166300	-140.772
417166400	-122.981
417166500	-154.081
417166600	-120.672
417166700	-143.18
417166800	-121.673
417166900	-142.579
417167000	-121.145
417167100	-148.348
417167200	-125.315
417167300	-159.684
417167400	-126.256
417167500	-148.083
417167600	-123.422
417167700	-144.203
417167800	-119.853
417167900	-163.067
417168000	-124.334
417168100	-143.658
417168200	-124.547
417168300	-147.188
417168400	-120.503
417168500	-143.093
417168600	-121.907
417168700	-144.733
417168800	-123.128
417168900	-144.47
417169000	-122.15
417169100	-143.378
417169200	-121.536
417169300	-145.448
417169400	-123.928
417169500	-142.026
417169600	-123.476
417169700	-145.379
417169800	-122.55
417169900	-144.053
417170000	-124.578
417170100	-141.298
417170200	-124.861
417170300	-142.258
417170400	-122.483
417170500	-145.582
417170600	-122.537
417170700	-140.676
417170800	-124.046
417170900	-152.784
417171000	-124.216
417171100	-144.595
417171200	-124.655
417171300	-164.403
417171400	-122.607
417171500	-140.263
417171600	-124.585
417171700	-142.489
417171800	-121.965
417171900	-138.512
417172000	-122.85
417172100	-139.56
417172200	-122.979
417172300	-143.278
417172400	-121.589
417172500	-152.819
417172600	-126.494
417172700	-159.513
417172800	-124.314
417172900	-152.509
417173000	-121.71
417173100	-148.303
417173200	-124.476
417173300	-139.102
417173400	-122.063
417173500	-148.521
417173600	-123.094
417173700	-154.913
417173800	-122.255
417173900	-141.524
417174000	-121.576
417174100	-143.334
417174200	-121.783
417174300	-139.399
417174400	-123.042
417174500	-151.99
417174600	-124.669
417174700	-137.702
417174800	-124.514
417174900	-137.983
417175000	-123.385
417175100	-141.631
417175200	-123
417175300	-140.887
417175400	-124.063
417175500	-144.13
417175600	-124.561
417175700	-148.339
417175800	-121.188
417175900	-141.482
417176000	-120.657
417176100	-139.145
417176200	-122.385
417176300	-152.559
417176400	-123.948
417176500	-138.399
417176600	-126.038
417176700	-147.79
417176800	-122.175
417176900	-149.294
417177000	-122.774
417177100	-137.586
417177200	-125.145
417177300	-147.946
417177400	-124.209
417177500	-147.214
417177600	-123.098
417177700	-140.757
417177800	-123.104
417177900	-154.197
417178000	-123.572
417178100	-144.615
417178200	-122.83
417178300	-155.857
417178400	-123.263
417178500	-146.386
417178600	-121.909
417178700	-144.909
417178800	-122.802
417178900	-153.426
417179000	-123.995
417179100	-142.47
417179200	-123.864
417179300	-145.137
417179400	-123.933
417179500	-145.24
417179600	-123.469
417179700	-147.924
417179800	-125.031
417179900	-144.474
417180000	-122.125
417180100	-150.854
417180200	-124.315
417180300	-148.548
417180400	-121.846
417180500	-143.568
417180600	-122.442
417180700	-141.853
417180800	-122.634
417180900	-138.969
417181000	-122.648
417181100	-143.863
417181200	-124.394
417181300	-144.323
417181400	-122.44
417181500	-143.479
417181600	-123.619
417181700	-134.942
417181800	-123.77
417181900	-136.677
417182000	-123.295
417182100	-144.68
417182200	-123.206
417182300	-143.647
417182400	-122.548
417182500	-144.107
417182600	-124.446
417182700	-152.178
417182800	-125.5
417182900	-142.41
417183000	-125.072
417183100	-139.769
417183200	-123.778
417183300	-138.882
417183400	-121.031
417183500	-143.382
417183600	-124.567
417183700	-141.615
417183800	-122.333
417183900	-158.578
417184000	-120.439
417184100	-145.798
417184200	-122.821
417184300	-139.59
417184400	-122.968
417184500	-140.097
417184600	-122.137
417184700	-149.861
417184800	-123.245
417184900	-150.466
417185000	-120.11
417185100	-141.018
417185200	-122.858
417185300	-143.075
417185400	-120.791
417185500	-149.413
417185600	-119.65
417185700	-138.009
417185800	-122.641
417185900	-154.074
417186000	-123.319
417186100	-144.313
417186200	-125.534
417186300	-141.041
417186400	-122.15
417186500	-147.902
417186600	-123.313
417186700	-145.776
417186800	-123.699
417186900	-141.004
417187000	-122.661
417187100	-140.243
417187200	-124.012
417187300	-148.825
417187400	-120.726
417187500	-143.921
417187600	-119.923
417187700	-146.883
417187800	-122.671
417187900	-144.225
417188000	-124.08
417188100	-155.422
417188200	-123.445
417188300	-139.002
417188400	-121.315
417188500	-143.438
417188600	-120.765
417188700	-141.512
417188800	-120.631
417188900	-152.948
417189000	-120.081
417189100	-136.331
417189200	-125.179
417189300	-144.988
417189400	-125.206
417189500	-154.119
417189600	-123.135
417189700	-147.34
417189800	-122.216
417189900	-153.61
417190000	-121.702
417190100	-153.701
417190200	-120.589
417190300	-135.142
417190400	-122.898
417190500	-151.374
417190600	-123.349
417190700	-139.724
417190800	-122.962
417190900	-138.671
417191000	-124.219
417191100	-145.885
417191200	-121.806
417191300	-134.596
417191400	-122.147
417191500	-139.344
417191600	-122.373
417191700	-143.262
417191800	-123.078
417191900	-137.726
417192000	-124.114
417192100	-141.747
417192200	-122.318
417192300	-146.951
417192400	-123.475
417192500	-144.26
417192600	-121.038
417192700	-142.486
417192800	-123.054
417192900	-151.475
417193000	-122.327
417193100	-143.467
417193200	-122.358
417193300	-145.763
417193400	-123.491
417193500	-138.457
417193600	-122.356
417193700	-140.23
417193800	-123.447
417193900	-142.964
417194000	-125.29
417194100	-135.522
417194200	-120.76
417194300	-141.285
417194400	-126.405
417194500	-150.559
417194600	-123.714
417194700	-136.429
417194800	-121.22
417194900	-149.652
417195000	-123.029
417195100	-134.324
417195200	-125.851
417195300	-143.741
417195400	-123.759
417195500	-155.454
417195600	-121.759
417195700	-151.842
417195800	-122.706
417195900	-142.838
417196000	-123.059
417196100	-141.341
417196200	-121.079
417196300	-161.179
417196400	-125.634
417196500	-145.731
417196600	-125.635
417196700	-151.584
417196800	-121.954
417196900	-161.844
417197000	-124.887
417197100	-147.814
417197200	-124.095
417197300	-153.377
417197400	-122.811
417197500	-147.434
417197600	-124.058
417197700	-144.823
417197800	-119.474
417197900	-144.515
417198000	-121.099
417198100	-143.964
417198200	-120.042
417198300	-142.773
417198400	-124.672
417198500	-147.358
417198600	-120.279
417198700	-143.001
417198800	-123.707
417198900	-138.029
417199000	-121.033
417199100	-141.572
417199200	-124.07
417199300	-145.327
417199400	-125.683
417199500	-142.42
417199600	-120.911
417199700	-143.374
417199800	-123.48
417199900	-154.026
417200000	-123.937
417200100	-143.122
417200200	-121.483
417200300	-140.351
417200400	-122.032
417200500	-140.973
417200600	-122.748
417200700	-135.812
417200800	-121.669
417200900	-150.349
417201000	-121.745
417201100	-138.248
417201200	-123.833
417201300	-143.203
417201400	-121.301
417201500	-144.92
417201600	-122.355
417201700	-137.058
417201800	-124.39
417201900	-139.386
417202000	-122.957
417202100	-138.278
417202200	-121.095
417202300	-147.642
417202400	-124.111
417202500	-140.587
417202600	-122.562
417202700	-145.988
417202800	-122.854
417202900	-148.638
417203000	-119.927
417203100	-139.043
417203200	-125.699
417203300	-141.487
417203400	-119.66
417203500	-148.275
417203600	-121.017
417203700	-142.742
417203800	-122.331
417203900	-139.257
417204000	-122.34
417204100	-155.64
417204200	-121.946
417204300	-155.413
417204400	-122.041
417204500	-150.187
417204600	-120.2
417204700	-144.19
417204800	-122.251
417204900	-136.309
417205000	-120.589
417205100	-144.541
417205200	-124.523
417205300	-135.89
417205400	-119.863
417205500	-134.053
417205600	-122.305
417205700	-145.838
417205800	-123.963
417205900	-144.37
417206000	-122.491
417206100	-139.15
417206200	-123.91
417206300	-146.158
417206400	-121.507
417206500	-137.462
417206600	-123.445
417206700	-139.606
417206800	-123.851
417206900	-143.875
417207000	-122.325
417207100	-144.346
417207200	-122.112
417207300	-156.163
417207400	-121.915
417207500	-138.851
417207600	-124.22
417207700	-147.278
417207800	-122.589
417207900	-146.144
417208000	-122.304
417208100	-136.809
417208200	-123.439
417208300	-148.04
417208400	-122.32
417208500	-145.569
417208600	-121.499
417208700	-139.104
417208800	-121.801
417208900	-140.47
417209000	-122.228
417209100	-139.57
417209200	-121.011
417209300	-162.963
417209400	-122.668
417209500	-141.336
417209600	-122.682
417209700	-145.752
417209800	-123.607
417209900	-143.956
417210000	-122.395
417210100	-144.073
417210200	-125.528
417210300	-141.74
417210400	-122.595
417210500	-147.819
417210600	-124.01
417210700	-137.349
417210800	-120.136
417210900	-151.8
417211000	-121.497
417211100	-141.525
417211200	-122.347
417211300	-143.601
417211400	-125.172
417211500	-153.263
417211600	-122.492
417211700	-144.471
417211800	-121.302
417211900	-144.896
417212000	-121.404
417212100	-137.34
417212200	-123.583
417212300	-143.774
417212400	-123.069
417212500	-144.623
417212600	-121.302
417212700	-137.095
417212800	-122.985
417212900	-140.434
417213000	-123.239
417213100	-146.158
417213200	-123.475
417213300	-148.032
417213400	-120.528
417213500	-142.583
417213600	-120.887
417213700	-144.268
417213800	-122.658
417213900	-145.494
417214000	-123.724
417214100	-142.02
417214200	-122.896
417214300	-132.535
417214400	-120.143
417214500	-143.928
417214600	-118.316
417214700	-145.757
417214800	-120.624
417214900	-137.657
417215000	-121.471
417215100	-146.806
417215200	-121.785
417215300	-135.637
417215400	-121.045
417215500	-146.827
417215600	-118.12
417215700	-142.793
417215800	-123.254
417215900	-140.089
417216000	-121.735
417216100	-143.039
417216200	-123.483
417216300	-145.097
417216400	-120.134
417216500	-137.342
417216600	-121.039
417216700	-141.61
417216800	-123.144
417216900	-170.791
417217000	-121.264
417217100	-151.123
417217200	-120.187
417217300	-138.985
417217400	-122.413
417217500	-143.023
417217600	-121.679
417217700	-145.48
417217800	-121.565
417217900	-141.337
417218000	-120.848
417218100	-137.224
417218200	-119.841
417218300	-152.103
417218400	-120.139
417218500	-135.212
417218600	-121.029
417218700	-149.957
417218800	-122.974
417218900	-143.892
417219000	-121.149
417219100	-139.566
417219200	-121.636
417219300	-141.581
417219400	-123.342
417219500	-140.273
417219600	-122.316
417219700	-150.21
417219800	-122.793
417219900	-142.489
417220000	-123.545
417220100	-145.879
417220200	-122.379
417220300	-147.26
417220400	-120.882
417220500	-143.206
417220600	-121.944
417220700	-139.633
417220800	-119.213
417220900	-138.592
417221000	-121.387
417221100	-140.491
417221200	-120.775
417221300	-167.526
417221400	-120.347
417221500	-148.483
417221600	-119.406
417221700	-138.29
417221800	-122.125
417221900	-143.739
417222000	-120.863
417222100	-142.197
417222200	-120.882
417222300	-140.245
417222400	-121.104
417222500	-129.911
417222600	-119.88
417222700	-136.454
417222800	-121.528
417222900	-150.09
417223000	-122.257
417223100	-145.529
417223200	-119.406
417223300	-133.593
417223400	-120.105
417223500	-136.404
417223600	-121.597
417223700	-149.129
417223800	-121.406
417223900	-141.396
417224000	-122.848
417224100	-143.709
417224200	-121.51
417224300	-142.418
417224400	-123.815
417224500	-148.933
417224600	-122.422
417224700	-139.205
417224800	-121.981
417224900	-140.059
417225000	-118.59
417225100	-142.979
417225200	-118.602
417225300	-142.156
417225400	-122.684
417225500	-147.086
417225600	-120.582
417225700	-148.621
417225800	-123.987
417225900	-145.407
417226000	-122.067
417226100	-138.247
417226200	-119.629
417226300	-156.856
417226400	-120.887
417226500	-142.627
417226600	-123.235
417226700	-142.068
417226800	-123.957
417226900	-140.541
417227000	-122.478
417227100	-140.724
417227200	-121.492
417227300	-134.524
417227400	-122.707
417227500	-138.798
417227600	-121.875
417227700	-145.792
417227800	-121.266
417227900	-144.152
417228000	-124.686
417228100	-144.916
417228200	-120.873
417228300	-140.381
417228400	-123.015
417228500	-138.017
417228600	-123.674
417228700	-136.292
417228800	-121.424
417228900	-142.333
417229000	-119.717
417229100	-139.229
417229200	-121.477
417229300	-137.614
417229400	-120.546
417229500	-137.104
417229600	-120.936
417229700	-140.479
417229800	-120.024
417229900	-142.45
417230000	-122.566
417230100	-137.499
417230200	-121.343
417230300	-139.768
417230400	-120.261
417230500	-132.76
417230600	-124.04
417230700	-148.699
417230800	-122.454
417230900	-137.137
417231000	-122.795
417231100	-138.318
417231200	-121.442
417231300	-138.758
417231400	-121.329
417231500	-139.14
417231600	-123.559
417231700	-140.406
417231800	-120.901
417231900	-138.564
417232000	-120.544
417232100	-139.173
417232200	-118.89
417232300	-134.828
417232400	-121.447
417232500	-142.622
417232600	-121.823
417232700	-142.85
417232800	-124.46
417232900	-141.939
417233000	-120.879
417233100	-138.747
417233200	-120.916
417233300	-141.44
417233400	-123.334
417233500	-146.447
417233600	-122.266
417233700	-141.351
417233800	-119.891
417233900	-153.413
417234000	-122.91
417234100	-139.937
417234200	-119.663
417234300	-157.478
417234400	-120.891
417234500	-141.82
417234600	-119.627
417234700	-140.285
417234800	-120.291
417234900	-143.342
417235000	-121.83
417235100	-151.325
417235200	-121.227
417235300	-148.179
417235400	-122.196
417235500	-152.371
417235600	-120.494
417235700	-144.313
417235800	-118.426
417235900	-153.941
417236000	-121.618
417236100	-145.011
417236200	-118.37
417236300	-143.005
417236400	-120.966
417236500	-139.907
417236600	-120.755
417236700	-136.799
417236800	-120.151
417236900	-136.421
417237000	-123.141
417237100	-144.142
417237200	-122.609
417237300	-143.509
417237400	-119.725
417237500	-136.578
417237600	-121.198
417237700	-143.4
417237800	-120.738
417237900	-134.661
417238000	-123.379
417238100	-140.218
417238200	-119.581
417238300	-142.977
417238400	-122.277
417238500	-134.738
417238600	-121.485
417238700	-141.093
417238800	-124.299
417238900	-152.455
417239000	-122.636
417239100	-145.093
417239200	-122.233
417239300	-135.899
417239400	-120.158
417239500	-142.813
417239600	-120.569
417239700	-136.524
417239800	-123.048
417239900	-141.422
417240000	-121.537
417240100	-149.732
417240200	-121.786
417240300	-151.615
417240400	-119.953
417240500	-139.967
417240600	-122.952
417240700	-138.861
417240800	-120.116
417240900	-144.737
417241000	-119.787
417241100	-144.577
417241200	-118.255
417241300	-140.598
417241400	-120.065
417241500	-137.501
417241600	-117.872
417241700	-146.903
417241800	-122.235
417241900	-143.309
417242000	-119.722
417242100	-145.118
417242200	-121.534
417242300	-142.388
417242400	-119.832
417242500	-139.007
417242600	-119.872
417242700	-147.902
417242800	-122.203
417242900	-138.006
417243000	-118.265
417243100	-138.034
417243200	-121.187
417243300	-138.49
417243400	-120.814
417243500	-140.818
417243600	-119.339
417243700	-140.715
417243800	-121.459
417243900	-137.195
417244000	-121.018
417244100	-138.735
417244200	-120.884
417244300	-140.832
417244400	-120.854
417244500	-140.652
417244600	-120.06
417244700	-141.097
417244800	-120.886
417244900	-142.652
417245000	-121.08
417245100	-145.347
417245200	-121.7
417245300	-143.152
417245400	-122.406
417245500	-144.437
417245600	-119.43
417245700	-135.567
417245800	-121.243
417245900	-135.292
417246000	-119.918
417246100	-146.165
417246200	-122.589
417246300	-143.923
417246400	-123.27
417246500	-129.68
417246600	-120.537
417246700	-142.682
417246800	-120.222
417246900	-138.119
417247000	-120.891
417247100	-145.393
417247200	-118.674
417247300	-139.827
417247400	-121.233
417247500	-133.058
417247600	-119.554
417247700	-149.188
417247800	-117.914
417247900	-139.116
417248000	-117.554
417248100	-144.141
417248200	-119.216
417248300	-144.069
417248400	-120.625
417248500	-138.187
417248600	-121.183
417248700	-132.345
417248800	-117.002
417248900	-140.576
417249000	-120.653
417249100	-138.01
417249200	-117.624
417249300	-135.938
417249400	-117.629
417249500	-143.12
417249600	-118.469
417249700	-141.579
417249800	-118.644
[truncated: 18,002 more rows]
