# Supplementary material for: Passive frequency comb generation at radiofrequency for ranging applications
Source: Nat Commun. 2024 Apr 2;15:2844. doi: 10.1038/s41467-024-46940-2 (PMC10987526; doi:10.1038/s41467-024-46940-2)
Supplement: Supplementary file 5 — Source Data [file 41467_2024_46940_MOESM5_ESM.zip › Figure3_Data/836_10MHz_-13_20dBm.xlsx]

## Sheet: Sheet1
frequency (Hz)	power (dBm)
417050000	-122.246
417050100	-151.438
417050200	-126.498
417050300	-136.684
417050400	-123.496
417050500	-133.857
417050600	-125.95
417050700	-149.875
417050800	-121.689
417050900	-139.24
417051000	-124.141
417051100	-150.179
417051200	-122.375
417051300	-145.283
417051400	-124.175
417051500	-148.999
417051600	-123.99
417051700	-143.005
417051800	-123.869
417051900	-146.635
417052000	-122.853
417052100	-142.523
417052200	-125.502
417052300	-151.104
417052400	-123.33
417052500	-157.304
417052600	-124.191
417052700	-141.457
417052800	-127.041
417052900	-153.803
417053000	-124.186
417053100	-155.514
417053200	-123.621
417053300	-145.946
417053400	-122.766
417053500	-143.861
417053600	-125.815
417053700	-143.879
417053800	-124.731
417053900	-154.222
417054000	-121.131
417054100	-150.772
417054200	-123.507
417054300	-136.952
417054400	-121.79
417054500	-146.648
417054600	-125.53
417054700	-145.989
417054800	-123.842
417054900	-145.581
417055000	-125.054
417055100	-161.359
417055200	-120.411
417055300	-142.197
417055400	-119.973
417055500	-142.275
417055600	-124.172
417055700	-139.511
417055800	-122.506
417055900	-146.039
417056000	-123.1
417056100	-149.99
417056200	-123.164
417056300	-144.453
417056400	-124.367
417056500	-152.174
417056600	-123.059
417056700	-156.09
417056800	-123.17
417056900	-147.436
417057000	-124.381
417057100	-142.516
417057200	-123.799
417057300	-153.219
417057400	-124.78
417057500	-149.552
417057600	-121.717
417057700	-162.094
417057800	-120.808
417057900	-155.828
417058000	-124.698
417058100	-146.188
417058200	-124.435
417058300	-150.336
417058400	-128.101
417058500	-142.481
417058600	-124.053
417058700	-141.923
417058800	-123.566
417058900	-142.242
417059000	-123.999
417059100	-143.197
417059200	-126.588
417059300	-139.487
417059400	-125.283
417059500	-145.443
417059600	-123.538
417059700	-139.9
417059800	-124.033
417059900	-142.171
417060000	-121.771
417060100	-136.246
417060200	-119.988
417060300	-141.57
417060400	-126.343
417060500	-142.705
417060600	-122.833
417060700	-137.872
417060800	-125.488
417060900	-153.491
417061000	-124.267
417061100	-155.16
417061200	-123.703
417061300	-148.06
417061400	-125.839
417061500	-143.005
417061600	-125.772
417061700	-146.075
417061800	-121.027
417061900	-138.76
417062000	-122.974
417062100	-145.43
417062200	-122.991
417062300	-131.936
417062400	-122.452
417062500	-166.696
417062600	-124.66
417062700	-156.075
417062800	-121.742
417062900	-141.61
417063000	-125.713
417063100	-140.261
417063200	-124.598
417063300	-138.197
417063400	-124.117
417063500	-156.231
417063600	-126.729
417063700	-142.56
417063800	-124.767
417063900	-154.038
417064000	-126.506
417064100	-148.314
417064200	-123.887
417064300	-146.574
417064400	-124.695
417064500	-137.034
417064600	-124.367
417064700	-156.375
417064800	-124.814
417064900	-144.667
417065000	-122.494
417065100	-135.255
417065200	-124.543
417065300	-150.996
417065400	-121.625
417065500	-145.99
417065600	-124.36
417065700	-142.451
417065800	-123.124
417065900	-138.887
417066000	-125.782
417066100	-155.052
417066200	-123.754
417066300	-143.058
417066400	-122.685
417066500	-157.288
417066600	-126.847
417066700	-147.201
417066800	-120.89
417066900	-147.583
417067000	-126.101
417067100	-135.425
417067200	-126.078
417067300	-157.495
417067400	-126.132
417067500	-136.914
417067600	-126.213
417067700	-156.609
417067800	-127.809
417067900	-146.738
417068000	-120.412
417068100	-137.474
417068200	-120.786
417068300	-148.664
417068400	-122.266
417068500	-144.038
417068600	-121.975
417068700	-154.371
417068800	-122.299
417068900	-145.114
417069000	-127.467
417069100	-140.942
417069200	-120.4
417069300	-141.582
417069400	-122.063
417069500	-150.847
417069600	-121.707
417069700	-139.912
417069800	-121.562
417069900	-142.567
417070000	-121.768
417070100	-152.112
417070200	-123.921
417070300	-142.614
417070400	-125.601
417070500	-143.892
417070600	-121.623
417070700	-148.429
417070800	-124.002
417070900	-142.849
417071000	-123.442
417071100	-148.335
417071200	-124.331
417071300	-152.985
417071400	-123.34
417071500	-136.62
417071600	-127.054
417071700	-148.991
417071800	-123.413
417071900	-144.115
417072000	-123.406
417072100	-140.736
417072200	-125.808
417072300	-141.675
417072400	-123.524
417072500	-143.487
417072600	-122.721
417072700	-143.377
417072800	-123.202
417072900	-143.843
417073000	-122.569
417073100	-147.563
417073200	-123.935
417073300	-146.949
417073400	-121.498
417073500	-173.179
417073600	-124.789
417073700	-136.288
417073800	-124.193
417073900	-162.574
417074000	-125.077
417074100	-150.139
417074200	-121.902
417074300	-143.69
417074400	-125.714
417074500	-137.42
417074600	-123.615
417074700	-148.192
417074800	-124.695
417074900	-138.712
417075000	-122.822
417075100	-148
417075200	-122.205
417075300	-142.402
417075400	-125.397
417075500	-144.21
417075600	-122.902
417075700	-143.72
417075800	-122.006
417075900	-151.874
417076000	-124.739
417076100	-140.95
417076200	-125.674
417076300	-154.658
417076400	-124.338
417076500	-143.085
417076600	-122.049
417076700	-142.086
417076800	-122.644
417076900	-152.883
417077000	-124.117
417077100	-145.589
417077200	-124.659
417077300	-141.793
417077400	-123.481
417077500	-148.046
417077600	-125.436
417077700	-145.147
417077800	-124.363
417077900	-145.142
417078000	-125.709
417078100	-144.272
417078200	-121.149
417078300	-144.051
417078400	-125.254
417078500	-152.911
417078600	-125.827
417078700	-168.956
417078800	-126.538
417078900	-157.546
417079000	-122.494
417079100	-138.28
417079200	-126.948
417079300	-157.701
417079400	-126.152
417079500	-152.223
417079600	-124.704
417079700	-138.709
417079800	-124.222
417079900	-153.133
417080000	-121.724
417080100	-145.081
417080200	-123.627
417080300	-141.778
417080400	-125.228
417080500	-141.647
417080600	-120.412
417080700	-141.717
417080800	-121.087
417080900	-144.258
417081000	-123.374
417081100	-142.434
417081200	-123.757
417081300	-140.31
417081400	-125.615
417081500	-141.628
417081600	-122.658
417081700	-139.824
417081800	-122.369
417081900	-150.094
417082000	-122.7
417082100	-142.69
417082200	-124.921
417082300	-136.109
417082400	-124.97
417082500	-145.78
417082600	-124.578
417082700	-140.571
417082800	-124.919
417082900	-156.113
417083000	-120.69
417083100	-138.866
417083200	-124.906
417083300	-141.556
417083400	-123.311
417083500	-151.295
417083600	-124.035
417083700	-141.001
417083800	-124.338
417083900	-138.672
417084000	-126.721
417084100	-143.271
417084200	-125.091
417084300	-141.23
417084400	-121.845
417084500	-150.321
417084600	-121.679
417084700	-166.982
417084800	-123.629
417084900	-144.295
417085000	-126.384
417085100	-142.54
417085200	-122.694
417085300	-143.523
417085400	-123.605
417085500	-144.82
417085600	-125.796
417085700	-160.454
417085800	-123.148
417085900	-147.886
417086000	-122.631
417086100	-163.277
417086200	-124.412
417086300	-144.302
417086400	-121.481
417086500	-152.143
417086600	-122.332
417086700	-140.863
417086800	-126.119
417086900	-150.907
417087000	-125.654
417087100	-154.795
417087200	-126.918
417087300	-156.233
417087400	-126.818
417087500	-150.833
417087600	-124.314
417087700	-145.256
417087800	-125.841
417087900	-135.223
417088000	-124.804
417088100	-149.811
417088200	-123.529
417088300	-147.331
417088400	-124.597
417088500	-148.619
417088600	-124.398
417088700	-152.199
417088800	-124.862
417088900	-144.651
417089000	-126.075
417089100	-137.229
417089200	-122.811
417089300	-140.947
417089400	-125.268
417089500	-137.462
417089600	-124.756
417089700	-145.756
417089800	-127.499
417089900	-143.869
417090000	-123.373
417090100	-141.2
417090200	-123.516
417090300	-148.67
417090400	-121.625
417090500	-142.785
417090600	-122.196
417090700	-139.849
417090800	-123.335
417090900	-157.637
417091000	-125.896
417091100	-142.977
417091200	-124.379
417091300	-143.936
417091400	-123.549
417091500	-152.348
417091600	-123.644
417091700	-144.889
417091800	-125.334
417091900	-146.471
417092000	-122.135
417092100	-140.02
417092200	-126.397
417092300	-148.305
417092400	-122.536
417092500	-146.834
417092600	-123.526
417092700	-142.271
417092800	-123.195
417092900	-143.019
417093000	-124.89
417093100	-144.394
417093200	-123.512
417093300	-141.207
417093400	-125.945
417093500	-144.261
417093600	-124.844
417093700	-147.78
417093800	-125.915
417093900	-147.18
417094000	-126.508
417094100	-148.718
417094200	-123.068
417094300	-149.246
417094400	-122.841
417094500	-144.101
417094600	-122.198
417094700	-157.964
417094800	-126.87
417094900	-146.937
417095000	-125.801
417095100	-144.572
417095200	-125.926
417095300	-135.333
417095400	-123.905
417095500	-147.138
417095600	-124.813
417095700	-138.65
417095800	-123.22
417095900	-146.658
417096000	-124.125
417096100	-152.965
417096200	-121.912
417096300	-143.353
417096400	-121.593
417096500	-147.633
417096600	-125.296
417096700	-149.141
417096800	-120.643
417096900	-143.715
417097000	-124.034
417097100	-144.794
417097200	-124.049
417097300	-142.455
417097400	-122.875
417097500	-136.843
417097600	-122.884
417097700	-136.281
417097800	-123.104
417097900	-142.948
417098000	-123.99
417098100	-147.372
417098200	-124.594
417098300	-147.288
417098400	-124.446
417098500	-154.874
417098600	-123.278
417098700	-147.362
417098800	-123.361
417098900	-142.121
417099000	-123.791
417099100	-153.896
417099200	-125.57
417099300	-141.385
417099400	-124.058
417099500	-146.969
417099600	-123.941
417099700	-144.01
417099800	-123.934
417099900	-153.049
417100000	-123.838
417100100	-147.13
417100200	-126.278
417100300	-150.035
417100400	-125.143
417100500	-143.793
417100600	-123.207
417100700	-146.693
417100800	-125.727
417100900	-153.857
417101000	-122.473
417101100	-155.198
417101200	-124.116
417101300	-151.14
417101400	-123.908
417101500	-145.315
417101600	-123.226
417101700	-145.154
417101800	-124.806
417101900	-141.777
417102000	-125.314
417102100	-140.874
417102200	-123.788
417102300	-164.046
417102400	-124.254
417102500	-142.956
417102600	-121.798
417102700	-151.581
417102800	-120.485
417102900	-147.13
417103000	-126.713
417103100	-135.378
417103200	-125.764
417103300	-143.025
417103400	-121.489
417103500	-143.433
417103600	-124.412
417103700	-137.267
417103800	-126.49
417103900	-139.246
417104000	-123.041
417104100	-148.459
417104200	-125.728
417104300	-145.463
417104400	-123.295
417104500	-143.652
417104600	-122.559
417104700	-165.536
417104800	-119.75
417104900	-145.637
417105000	-121.568
417105100	-139.221
417105200	-124.228
417105300	-139.383
417105400	-122.812
417105500	-147.34
417105600	-124.611
417105700	-148.66
417105800	-124.792
417105900	-158.316
417106000	-125.693
417106100	-137.101
417106200	-122.25
417106300	-145.401
417106400	-124.256
417106500	-153.093
417106600	-126.606
417106700	-146.589
417106800	-122.429
417106900	-137.496
417107000	-122.429
417107100	-148.972
417107200	-125.421
417107300	-144.601
417107400	-124.415
417107500	-134.953
417107600	-123.7
417107700	-152.058
417107800	-124.382
417107900	-143.242
417108000	-124.883
417108100	-145.62
417108200	-125.315
417108300	-138.569
417108400	-124.003
417108500	-147.106
417108600	-122.629
417108700	-143.978
417108800	-122.027
417108900	-139.168
417109000	-124.09
417109100	-144.33
417109200	-120.525
417109300	-151.085
417109400	-126.706
417109500	-150.383
417109600	-124.922
417109700	-149.464
417109800	-122.174
417109900	-152.955
417110000	-123.226
417110100	-143.353
417110200	-123.948
417110300	-138.805
417110400	-124.952
417110500	-148.346
417110600	-125.132
417110700	-138.997
417110800	-127.024
417110900	-146.027
417111000	-124.941
417111100	-137.878
417111200	-123.622
417111300	-139.82
417111400	-124.389
417111500	-140.791
417111600	-123.33
417111700	-140.227
417111800	-124.898
417111900	-145.624
417112000	-126.228
417112100	-153.593
417112200	-124.33
417112300	-152.226
417112400	-126.505
417112500	-147.554
417112600	-125.233
417112700	-151.319
417112800	-125.639
417112900	-145.376
417113000	-123.82
417113100	-167.822
417113200	-120.635
417113300	-156.137
417113400	-123.232
417113500	-144.826
417113600	-124.894
417113700	-142.609
417113800	-123.601
417113900	-136.331
417114000	-123.504
417114100	-140.367
417114200	-122.497
417114300	-140.398
417114400	-124.453
417114500	-146.961
417114600	-120.257
417114700	-145.7
417114800	-125.201
417114900	-139.862
417115000	-122.478
417115100	-137.421
417115200	-125.028
417115300	-142.322
417115400	-124.555
417115500	-157.497
417115600	-123.812
417115700	-144.46
417115800	-122.939
417115900	-150.586
417116000	-121.609
417116100	-142.201
417116200	-123.57
417116300	-149.223
417116400	-124.692
417116500	-147.155
417116600	-123.731
417116700	-150.405
417116800	-119.853
417116900	-138.224
417117000	-126.672
417117100	-147.594
417117200	-123.591
417117300	-149.023
417117400	-123.05
417117500	-145.82
417117600	-121.975
417117700	-148.849
417117800	-121.851
417117900	-142.897
417118000	-125.757
417118100	-157.736
417118200	-126.794
417118300	-144.556
417118400	-125.544
417118500	-140.97
417118600	-125.914
417118700	-141.131
417118800	-124.433
417118900	-145.698
417119000	-124.054
417119100	-163.931
417119200	-122.874
417119300	-140.065
417119400	-123.588
417119500	-141.766
417119600	-124.221
417119700	-143.057
417119800	-124.179
417119900	-147.601
417120000	-124.043
417120100	-144.171
417120200	-122.057
417120300	-146.538
417120400	-123.942
417120500	-151.662
417120600	-124.244
417120700	-143.836
417120800	-124.572
417120900	-142.736
417121000	-124.655
417121100	-147.482
417121200	-122.647
417121300	-142.454
417121400	-125.362
417121500	-143.029
417121600	-124.742
417121700	-139.763
417121800	-125.091
417121900	-141.411
417122000	-124.452
417122100	-142.48
417122200	-122.742
417122300	-138.962
417122400	-123.128
417122500	-142.72
417122600	-121.614
417122700	-158.442
417122800	-127.593
417122900	-146.203
417123000	-124.502
417123100	-140.305
417123200	-123.701
417123300	-141.844
417123400	-126.12
417123500	-148.463
417123600	-126.051
417123700	-152.299
417123800	-122.079
417123900	-153.25
417124000	-122.779
417124100	-144.371
417124200	-124.644
417124300	-144.737
417124400	-123.596
417124500	-140.611
417124600	-122.022
417124700	-153.323
417124800	-123.412
417124900	-143.276
417125000	-125.323
417125100	-141.609
417125200	-124.119
417125300	-146.807
417125400	-123.731
417125500	-143.996
417125600	-121.336
417125700	-139.353
417125800	-125.601
417125900	-141.781
417126000	-121.474
417126100	-141.666
417126200	-120.495
417126300	-138.756
417126400	-123.62
417126500	-141.221
417126600	-124.759
417126700	-148.31
417126800	-124.072
417126900	-142.311
417127000	-121.4
417127100	-146.058
417127200	-123.226
417127300	-144.634
417127400	-121.119
417127500	-141.213
417127600	-123.857
417127700	-140.356
417127800	-125.828
417127900	-140.423
417128000	-124.876
417128100	-147.475
417128200	-124.851
417128300	-139.51
417128400	-124.428
417128500	-148.068
417128600	-126.344
417128700	-146.634
417128800	-124.035
417128900	-144.678
417129000	-124.035
417129100	-146.1
417129200	-124.231
417129300	-144.249
417129400	-124.13
417129500	-134.214
417129600	-122.198
417129700	-139.545
417129800	-126.17
417129900	-142.158
417130000	-125.781
417130100	-152.315
417130200	-126.939
417130300	-146.261
417130400	-123.387
417130500	-141.956
417130600	-123.387
417130700	-142.268
417130800	-123.245
417130900	-139.684
417131000	-120.514
417131100	-153.193
417131200	-123.588
417131300	-140.695
417131400	-122.244
417131500	-144.08
417131600	-123.011
417131700	-142.078
417131800	-123.589
417131900	-152.607
417132000	-125.347
417132100	-144.869
417132200	-124.33
417132300	-139.751
417132400	-125.554
417132500	-140.996
417132600	-122.014
417132700	-142.997
417132800	-121.602
417132900	-146.719
417133000	-123.412
417133100	-152.491
417133200	-122.108
417133300	-144.755
417133400	-123.64
417133500	-138.242
417133600	-124.343
417133700	-141.68
417133800	-121.869
417133900	-138.978
417134000	-122.903
417134100	-176.504
417134200	-123.952
417134300	-149.75
417134400	-121.367
417134500	-142.875
417134600	-125.243
417134700	-138.353
417134800	-124.375
417134900	-153.652
417135000	-124.973
417135100	-142.382
417135200	-123.934
417135300	-140.414
417135400	-124.942
417135500	-139.728
417135600	-123.551
417135700	-142.619
417135800	-124.816
417135900	-141.937
417136000	-124.444
417136100	-162.109
417136200	-124.643
417136300	-138.875
417136400	-122.519
417136500	-136.516
417136600	-121.168
417136700	-142.663
417136800	-123.974
417136900	-154.193
417137000	-122.638
417137100	-145.972
417137200	-123.885
417137300	-144.622
417137400	-126.883
417137500	-150.124
417137600	-123.751
417137700	-137.316
417137800	-124.553
417137900	-145.828
417138000	-124.929
417138100	-145.498
417138200	-122.461
417138300	-140.502
417138400	-125.193
417138500	-149.703
417138600	-122.477
417138700	-137.361
417138800	-122.673
417138900	-143.371
417139000	-124.255
417139100	-149.247
417139200	-120.894
417139300	-140.518
417139400	-120.903
417139500	-141.914
417139600	-122.533
417139700	-147.54
417139800	-124.034
417139900	-138.517
417140000	-122.811
417140100	-138.144
417140200	-123.397
417140300	-139.557
417140400	-124.685
417140500	-140.46
417140600	-123.829
417140700	-133.819
417140800	-125.36
417140900	-146.331
417141000	-123.137
417141100	-141.527
417141200	-123.09
417141300	-135.403
417141400	-123.657
417141500	-146.418
417141600	-125.1
417141700	-144.725
417141800	-121.904
417141900	-146.951
417142000	-121.901
417142100	-145.531
417142200	-125.031
417142300	-140.362
417142400	-124.785
417142500	-141.397
417142600	-126.813
417142700	-145.392
417142800	-123.383
417142900	-146.022
417143000	-122.871
417143100	-148.625
417143200	-123.831
417143300	-142.6
417143400	-123.187
417143500	-146.331
417143600	-123.039
417143700	-159.779
417143800	-124.705
417143900	-136.082
417144000	-124.003
417144100	-138.134
417144200	-123.802
417144300	-137.938
417144400	-123.802
417144500	-148.654
417144600	-127.192
417144700	-144.632
417144800	-123.881
417144900	-146.354
417145000	-125.823
417145100	-150.84
417145200	-124.27
417145300	-142.358
417145400	-121.485
417145500	-144.617
417145600	-122.873
417145700	-141.155
417145800	-123.039
417145900	-141.299
417146000	-123.77
417146100	-146.891
417146200	-125.172
417146300	-145.948
417146400	-124.233
417146500	-137.777
417146600	-123.841
417146700	-149.346
417146800	-122.255
417146900	-144.786
417147000	-126.026
417147100	-142.522
417147200	-126.075
417147300	-134.561
417147400	-124.051
417147500	-140.069
417147600	-122.728
417147700	-148.096
417147800	-124.83
417147900	-148.077
417148000	-123.679
417148100	-145.085
417148200	-123.847
417148300	-139.537
417148400	-122.967
417148500	-142.541
417148600	-120.936
417148700	-148.654
417148800	-124.952
417148900	-149.013
417149000	-124.99
417149100	-149.655
417149200	-125.157
417149300	-153.882
417149400	-124.985
417149500	-144.74
417149600	-123.012
417149700	-138.756
417149800	-123.012
417149900	-142.682
417150000	-123.299
417150100	-142.026
417150200	-122.079
417150300	-141.289
417150400	-122.261
417150500	-141.048
417150600	-124.433
417150700	-135.32
417150800	-122.874
417150900	-140.265
417151000	-125.322
417151100	-140.031
417151200	-123.841
417151300	-158.3
417151400	-121.26
417151500	-148.823
417151600	-122.843
417151700	-141.062
417151800	-124.072
417151900	-139.532
417152000	-123.96
417152100	-153.24
417152200	-126.004
417152300	-141.118
417152400	-123.98
417152500	-156.202
417152600	-125.969
417152700	-150.129
417152800	-123.882
417152900	-142.582
417153000	-122.497
417153100	-139.751
417153200	-122.464
417153300	-152.09
417153400	-126.644
417153500	-141.081
417153600	-122.65
417153700	-154.72
417153800	-122.661
417153900	-139.694
417154000	-123.596
417154100	-149.188
417154200	-125.498
417154300	-151.279
417154400	-126.853
417154500	-142.093
417154600	-124.127
417154700	-149.203
417154800	-122.237
417154900	-145.16
417155000	-125.584
417155100	-140.823
417155200	-125.069
417155300	-149.278
417155400	-124.15
417155500	-154.498
417155600	-124.517
417155700	-143.704
417155800	-121.741
417155900	-147.883
417156000	-122.967
417156100	-152.483
417156200	-123.811
417156300	-142.027
417156400	-124.007
417156500	-148.276
417156600	-123.216
417156700	-146.519
417156800	-123.563
417156900	-155.515
417157000	-122.947
417157100	-148.91
417157200	-123.544
417157300	-138.969
417157400	-122.731
417157500	-137.561
417157600	-123.701
417157700	-159.103
417157800	-123.576
417157900	-145.489
417158000	-123.758
417158100	-152.907
417158200	-122.355
417158300	-143.561
417158400	-124.95
417158500	-140.863
417158600	-121.085
417158700	-142.717
417158800	-122.937
417158900	-138.226
417159000	-123.377
417159100	-145.241
417159200	-122.497
417159300	-138.305
417159400	-126.072
417159500	-137.778
417159600	-122.578
417159700	-141.276
417159800	-123.62
417159900	-144.327
417160000	-123.629
417160100	-150.416
417160200	-123.421
417160300	-142.641
417160400	-123.352
417160500	-141.906
417160600	-124.221
417160700	-147.037
417160800	-126.141
417160900	-140.307
417161000	-123.469
417161100	-144.25
417161200	-122.91
417161300	-151.599
417161400	-124.878
417161500	-157.229
417161600	-121.566
417161700	-140.491
417161800	-120.888
417161900	-140.913
417162000	-124.944
417162100	-151.423
417162200	-121.585
417162300	-141.818
417162400	-122.919
417162500	-155.5
417162600	-121.583
417162700	-138.415
417162800	-120.866
417162900	-156.125
417163000	-121.665
417163100	-155.579
417163200	-123.032
417163300	-138.22
417163400	-123.683
417163500	-139.407
417163600	-123.122
417163700	-150.775
417163800	-124.079
417163900	-136.187
417164000	-123.136
417164100	-146.419
417164200	-124.069
417164300	-146.594
417164400	-121.374
417164500	-147.423
417164600	-123.056
417164700	-164.42
417164800	-123.058
417164900	-169.471
417165000	-124.914
417165100	-146.07
417165200	-123.601
417165300	-146.14
417165400	-121.102
417165500	-137.811
417165600	-124.946
417165700	-134.208
417165800	-124.455
417165900	-142.099
417166000	-123.478
417166100	-133.759
417166200	-126.095
417166300	-152.744
417166400	-123.819
417166500	-138.348
417166600	-122.798
417166700	-144.268
417166800	-123.788
417166900	-147.712
417167000	-120.018
417167100	-150.538
417167200	-121.637
417167300	-151.966
417167400	-122.259
417167500	-151.185
417167600	-123.812
417167700	-141.233
417167800	-123.472
417167900	-158.359
417168000	-122.24
417168100	-147.075
417168200	-121.02
417168300	-155.339
417168400	-120.204
417168500	-152.313
417168600	-123.62
417168700	-156.982
417168800	-121.892
417168900	-151.389
417169000	-125.728
417169100	-148.792
417169200	-122.993
417169300	-141.289
417169400	-120.427
417169500	-145.893
417169600	-119.434
417169700	-137.925
417169800	-123.774
417169900	-139.034
417170000	-124.913
417170100	-145.985
417170200	-121.582
417170300	-146.754
417170400	-123.568
417170500	-150.352
417170600	-124.913
417170700	-145.522
417170800	-125.263
417170900	-149.474
417171000	-121.945
417171100	-137.763
417171200	-123.428
417171300	-139.512
417171400	-124.151
417171500	-141.762
417171600	-123.024
417171700	-139.658
417171800	-123.947
417171900	-144.83
417172000	-123.414
417172100	-144.721
417172200	-123.83
417172300	-136.316
417172400	-123.493
417172500	-148.479
417172600	-122.268
417172700	-140.965
417172800	-123.83
417172900	-149.52
417173000	-122.847
417173100	-146.06
417173200	-123.392
417173300	-147.836
417173400	-122.081
417173500	-134.062
417173600	-122.621
417173700	-136.136
417173800	-123.387
417173900	-153.923
417174000	-122.071
417174100	-152.689
417174200	-125.696
417174300	-142.795
417174400	-123.312
417174500	-144.903
417174600	-124.401
417174700	-141.154
417174800	-125.457
417174900	-151.362
417175000	-125.584
417175100	-150.416
417175200	-124.823
417175300	-150.559
417175400	-118.26
417175500	-149.484
417175600	-125.667
417175700	-140.015
417175800	-123.985
417175900	-140.22
417176000	-122.209
417176100	-141.129
417176200	-122.361
417176300	-148.719
417176400	-121.214
417176500	-143.51
417176600	-122.992
417176700	-153.053
417176800	-123.511
417176900	-154.47
417177000	-122.397
417177100	-151.622
417177200	-126.501
417177300	-145.752
417177400	-122.545
417177500	-148.624
417177600	-122.204
417177700	-153.317
417177800	-121.156
417177900	-148.2
417178000	-122.761
417178100	-147.603
417178200	-122.781
417178300	-145.578
417178400	-121.916
417178500	-172.723
417178600	-122.29
417178700	-158.901
417178800	-123.217
417178900	-141.36
417179000	-121.059
417179100	-158.1
417179200	-122.851
417179300	-142.978
417179400	-121.52
417179500	-137.286
417179600	-125.219
417179700	-141.52
417179800	-120.966
417179900	-140.254
417180000	-124.065
417180100	-152.773
417180200	-123.276
417180300	-147.221
417180400	-124.058
417180500	-147.454
417180600	-124.231
417180700	-138.856
417180800	-121.357
417180900	-135.257
417181000	-121.526
417181100	-151.062
417181200	-122.273
417181300	-151.595
417181400	-125.043
417181500	-147.391
417181600	-122.736
417181700	-141.887
417181800	-121.446
417181900	-138.627
417182000	-121.888
417182100	-150.285
417182200	-122.067
417182300	-140.348
417182400	-123.119
417182500	-139.695
417182600	-123.087
417182700	-146.478
417182800	-124.846
417182900	-157.105
417183000	-122.892
417183100	-152.904
417183200	-120.942
417183300	-139.325
417183400	-121.473
417183500	-146.094
417183600	-123.368
417183700	-141.425
417183800	-122.924
417183900	-151.97
417184000	-123.231
417184100	-154.998
417184200	-123.464
417184300	-138.817
417184400	-120.602
417184500	-141.282
417184600	-121.941
417184700	-145.996
417184800	-122.011
417184900	-144.039
417185000	-123.754
417185100	-141.41
417185200	-122.174
417185300	-137.257
417185400	-123.338
417185500	-147.642
417185600	-123.768
417185700	-143.489
417185800	-122.851
417185900	-145.186
417186000	-122.525
417186100	-146.505
417186200	-121.95
417186300	-144.749
417186400	-125.453
417186500	-153.837
417186600	-122.343
417186700	-155.635
417186800	-124.457
417186900	-143.474
417187000	-119.875
417187100	-145.147
417187200	-124.852
417187300	-142.365
417187400	-122.474
417187500	-141.787
417187600	-123.237
417187700	-144.442
417187800	-123.245
417187900	-147.334
417188000	-125.58
417188100	-139.91
417188200	-122.775
417188300	-143.343
417188400	-122.28
417188500	-139.727
417188600	-123.495
417188700	-148.22
417188800	-121.83
417188900	-142.941
417189000	-122.952
417189100	-139.873
417189200	-124.006
417189300	-149.164
417189400	-120.85
417189500	-145.957
417189600	-124.507
417189700	-147.981
417189800	-124.467
417189900	-148.369
417190000	-121.144
417190100	-140.714
417190200	-124.541
417190300	-152.542
417190400	-120.848
417190500	-145.303
417190600	-121.616
417190700	-143.795
417190800	-125.48
417190900	-140.379
417191000	-124.059
417191100	-142.495
417191200	-124.266
417191300	-144.869
417191400	-124.394
417191500	-149.104
417191600	-122.741
417191700	-148.102
417191800	-124.923
417191900	-155.093
417192000	-124.193
417192100	-137.838
417192200	-123.273
417192300	-134.682
417192400	-124.338
417192500	-139.209
417192600	-124.035
417192700	-145.468
417192800	-121.688
417192900	-147.755
417193000	-121.533
417193100	-144.926
417193200	-122.964
417193300	-144.5
417193400	-120.023
417193500	-140.331
417193600	-122.564
417193700	-151.078
417193800	-125.406
417193900	-157.427
417194000	-122.586
417194100	-139.224
417194200	-120.967
417194300	-151.529
417194400	-122.625
417194500	-136.31
417194600	-123.495
417194700	-137.479
417194800	-121.405
417194900	-140.485
417195000	-121.048
417195100	-146.971
417195200	-121.116
417195300	-135.592
417195400	-124.068
417195500	-144.511
417195600	-124.034
417195700	-141.086
417195800	-124.646
417195900	-141.662
417196000	-124.189
417196100	-139.591
417196200	-124.694
417196300	-150.621
417196400	-122.662
417196500	-138.475
417196600	-123.284
417196700	-141.523
417196800	-125.821
417196900	-144.21
417197000	-121.064
417197100	-152.373
417197200	-121.804
417197300	-161.59
417197400	-123.911
417197500	-143.107
417197600	-122.589
417197700	-143.783
417197800	-122.241
417197900	-135.198
417198000	-125.437
417198100	-141.848
417198200	-122.471
417198300	-145.003
417198400	-124.608
417198500	-135.768
417198600	-120.257
417198700	-140.85
417198800	-121.987
417198900	-153.368
417199000	-122.089
417199100	-142.408
417199200	-120.5
417199300	-148.007
417199400	-119.365
417199500	-145.884
417199600	-123.967
417199700	-138.458
417199800	-124.113
417199900	-147.019
417200000	-122.289
417200100	-137.63
417200200	-124.872
417200300	-158.652
417200400	-123.23
417200500	-139.299
417200600	-123.668
417200700	-148.764
417200800	-123.466
417200900	-153.463
417201000	-124.488
417201100	-149.695
417201200	-121.382
417201300	-136.835
417201400	-121.93
417201500	-146.895
417201600	-121.028
417201700	-143.586
417201800	-122.373
417201900	-145.663
417202000	-121.617
417202100	-147.61
417202200	-125.736
417202300	-143.955
417202400	-123.281
417202500	-146.45
417202600	-124.476
417202700	-151.782
417202800	-122.218
417202900	-140.55
417203000	-123.224
417203100	-146.702
417203200	-124.233
417203300	-147.537
417203400	-121.386
417203500	-135.813
417203600	-123.759
417203700	-156.533
417203800	-121.377
417203900	-140.37
417204000	-123.192
417204100	-137.365
417204200	-121.745
417204300	-141.92
417204400	-124.146
417204500	-140.888
417204600	-120.434
417204700	-144.953
417204800	-122.392
417204900	-135.319
417205000	-120.716
417205100	-147.474
417205200	-121.382
417205300	-138.987
417205400	-125.343
417205500	-145.725
417205600	-120.67
417205700	-160.736
417205800	-125.582
417205900	-132.253
417206000	-123.132
417206100	-139.722
417206200	-120.569
417206300	-144.578
417206400	-122.405
417206500	-146.424
417206600	-121.635
417206700	-138.486
417206800	-124.673
417206900	-145.684
417207000	-122.451
417207100	-140.115
417207200	-123.391
417207300	-147.827
417207400	-122.413
417207500	-138.746
417207600	-124.707
417207700	-149.999
417207800	-122.459
417207900	-160.046
417208000	-124.902
417208100	-142.626
417208200	-123.627
417208300	-156.358
417208400	-121.847
417208500	-137.774
417208600	-121.119
417208700	-139.031
417208800	-123.395
417208900	-148.233
417209000	-125.19
417209100	-141.753
417209200	-121.656
417209300	-160.359
417209400	-121.719
417209500	-144.446
417209600	-121.138
417209700	-143.898
417209800	-121.612
417209900	-146.991
417210000	-121.456
417210100	-140.985
417210200	-122.511
417210300	-137.187
417210400	-122.657
417210500	-137.167
417210600	-120.849
417210700	-142.394
417210800	-121.736
417210900	-140.784
417211000	-120.861
417211100	-144.018
417211200	-121.275
417211300	-135.955
417211400	-123.41
417211500	-149.95
417211600	-123.24
417211700	-138.454
417211800	-121.056
417211900	-151.215
417212000	-122.721
417212100	-142.449
417212200	-121.638
417212300	-140.379
417212400	-123.554
417212500	-138.602
417212600	-122.021
417212700	-144.05
417212800	-123.208
417212900	-146.861
417213000	-123.216
417213100	-134.683
417213200	-120.741
417213300	-138.208
417213400	-124.077
417213500	-144.612
417213600	-122.589
417213700	-138.525
417213800	-123.106
417213900	-147.234
417214000	-122.762
417214100	-137.139
417214200	-121.938
417214300	-142.502
417214400	-123.53
417214500	-150.467
417214600	-121.45
417214700	-143.086
417214800	-121.791
417214900	-135.973
417215000	-121.198
417215100	-148.477
417215200	-122.303
417215300	-142.464
417215400	-121.336
417215500	-148.095
417215600	-121.464
417215700	-138.425
417215800	-123.893
417215900	-157.614
417216000	-122.529
417216100	-137.201
417216200	-121.644
417216300	-137.864
417216400	-120.067
417216500	-142.262
417216600	-121.645
417216700	-135.088
417216800	-119.468
417216900	-139.305
417217000	-118.371
417217100	-141.172
417217200	-119.231
417217300	-143.699
417217400	-118.789
417217500	-152.043
417217600	-121.774
417217700	-139.407
417217800	-121.782
417217900	-153.927
417218000	-122.655
417218100	-159.199
417218200	-122.663
417218300	-149.896
417218400	-122.243
417218500	-145.058
417218600	-123.61
417218700	-142.775
417218800	-123.747
417218900	-158.971
417219000	-121.961
417219100	-144.333
417219200	-122.233
417219300	-147.181
417219400	-123.203
417219500	-168.639
417219600	-124.83
417219700	-144.855
417219800	-121.358
417219900	-143.136
417220000	-121.431
417220100	-135.9
417220200	-122.516
417220300	-140.347
417220400	-121.971
417220500	-137.556
417220600	-120.315
417220700	-147.19
417220800	-121.838
417220900	-141.336
417221000	-122.617
417221100	-138.001
417221200	-119.682
417221300	-139.71
417221400	-119.579
417221500	-156.502
417221600	-124.642
417221700	-149.856
417221800	-124.462
417221900	-132.739
417222000	-120.402
417222100	-147.65
417222200	-124.639
417222300	-141.455
417222400	-121.252
417222500	-128.937
417222600	-120.05
417222700	-148.559
417222800	-122.556
417222900	-158.584
417223000	-122.504
417223100	-145.749
417223200	-123.514
417223300	-147.605
417223400	-122.152
417223500	-146.368
417223600	-122.152
417223700	-134.355
417223800	-125.94
417223900	-148.201
417224000	-121.055
417224100	-149.419
417224200	-122.979
417224300	-134.367
417224400	-123.509
417224500	-138.545
417224600	-122.052
417224700	-144.824
417224800	-120.299
417224900	-137.691
417225000	-122.538
417225100	-140.444
417225200	-121.335
417225300	-137.89
417225400	-119.267
417225500	-145.391
417225600	-123.56
417225700	-135.766
417225800	-120.628
417225900	-140.912
417226000	-122.889
417226100	-143.876
417226200	-123.894
417226300	-140.802
417226400	-122.744
417226500	-137.368
417226600	-123.058
417226700	-145.224
417226800	-122.75
417226900	-152.221
417227000	-119.653
417227100	-147.523
417227200	-120.987
417227300	-138.433
417227400	-120.99
417227500	-134.447
417227600	-121.468
417227700	-151.84
417227800	-122.892
417227900	-138.385
417228000	-123.253
417228100	-153.274
417228200	-121.338
417228300	-146.467
417228400	-122.122
417228500	-139.458
417228600	-121.698
417228700	-135.945
417228800	-120.448
417228900	-140.25
417229000	-124.137
417229100	-139.128
417229200	-122.631
417229300	-150.376
417229400	-121.25
417229500	-149.008
417229600	-120.732
417229700	-140.387
417229800	-120.755
417229900	-135.562
417230000	-119.421
417230100	-136.882
417230200	-121.481
417230300	-133.517
417230400	-121.049
417230500	-136.923
417230600	-121.058
417230700	-133.953
417230800	-121.953
417230900	-140.693
417231000	-124.511
417231100	-158.066
417231200	-121.13
417231300	-136.33
417231400	-121.116
417231500	-141.957
417231600	-120.325
417231700	-136.688
417231800	-121.549
417231900	-149.876
417232000	-121.527
417232100	-142.423
417232200	-121.62
417232300	-150.289
417232400	-119.318
417232500	-145.204
417232600	-122.302
417232700	-151.328
417232800	-121.466
417232900	-136.788
417233000	-123.796
417233100	-142.512
417233200	-120.79
417233300	-132.77
417233400	-122.479
417233500	-145.296
417233600	-123.45
417233700	-143.372
417233800	-120.345
417233900	-144.611
417234000	-122.589
417234100	-140.652
417234200	-121.587
417234300	-141.259
417234400	-121.1
417234500	-144.834
417234600	-120.885
417234700	-139.923
417234800	-122.565
417234900	-134.805
417235000	-122.077
417235100	-142.441
417235200	-121.083
417235300	-143.1
417235400	-119.686
417235500	-154.259
417235600	-119.452
417235700	-139.763
417235800	-123.323
417235900	-141.287
417236000	-120.02
417236100	-139.758
417236200	-121.717
417236300	-136.302
417236400	-118.993
417236500	-146.72
417236600	-121.304
417236700	-146.805
417236800	-119.919
417236900	-140.326
417237000	-122.557
417237100	-143.245
417237200	-119.687
417237300	-138.995
417237400	-123.046
417237500	-140.338
417237600	-123.215
417237700	-146.894
417237800	-121.548
417237900	-161.039
417238000	-121.492
417238100	-142.831
417238200	-120.872
417238300	-150.17
417238400	-119.619
417238500	-144.411
417238600	-124.036
417238700	-142.299
417238800	-121.426
417238900	-143.423
417239000	-119.439
417239100	-145.281
417239200	-122.137
417239300	-140.514
417239400	-119.197
417239500	-141.547
417239600	-119.339
417239700	-145.26
417239800	-123.006
417239900	-141.044
417240000	-121.707
417240100	-139.997
417240200	-124.67
417240300	-144.753
417240400	-120.809
417240500	-151.241
417240600	-120.813
417240700	-157.541
417240800	-121.442
417240900	-138.387
417241000	-120.044
417241100	-139.508
417241200	-123.375
417241300	-136.719
417241400	-121.494
417241500	-144.657
417241600	-120.861
417241700	-145.174
417241800	-118.539
417241900	-141.135
417242000	-120.06
417242100	-142.547
417242200	-120.06
417242300	-138.656
417242400	-118.327
417242500	-142.342
417242600	-120.249
417242700	-138.451
417242800	-120.207
417242900	-142.06
417243000	-119.418
417243100	-143.974
417243200	-119.965
417243300	-140.773
417243400	-120.316
417243500	-140.547
417243600	-122.888
417243700	-149.554
417243800	-122.93
417243900	-137.162
417244000	-121.023
417244100	-138.868
417244200	-119.911
417244300	-145.102
417244400	-120.387
417244500	-139.091
417244600	-121.897
417244700	-141.552
417244800	-121.31
417244900	-139.514
417245000	-121.414
417245100	-134.309
417245200	-121.371
417245300	-143.953
417245400	-119.854
417245500	-138.083
417245600	-119.426
417245700	-139.845
417245800	-120.784
417245900	-140.847
417246000	-120.776
417246100	-138.892
417246200	-118.883
417246300	-146.084
417246400	-121.991
417246500	-139.708
417246600	-121.376
417246700	-136.826
417246800	-122.343
417246900	-143.349
417247000	-118.376
417247100	-140.972
417247200	-119.708
417247300	-140.653
417247400	-122.31
417247500	-139.543
417247600	-124.485
417247700	-137.573
417247800	-121.933
417247900	-135.202
417248000	-119.54
417248100	-147.581
417248200	-121.556
417248300	-145.845
417248400	-123.065
417248500	-138.554
417248600	-121.529
417248700	-141.907
417248800	-120.345
417248900	-137.301
417249000	-117.624
417249100	-137.727
417249200	-119.199
417249300	-134.598
417249400	-123.693
417249500	-142.337
417249600	-119.342
417249700	-147.597
417249800	-121.953
[truncated: 18,002 more rows]
