# Supplementary material for: Passive frequency comb generation at radiofrequency for ranging applications
Source: Nat Commun. 2024 Apr 2;15:2844. doi: 10.1038/s41467-024-46940-2 (PMC10987526; doi:10.1038/s41467-024-46940-2)
Supplement: Supplementary file 5 — Source Data [file 41467_2024_46940_MOESM5_ESM.zip › Figure3_Data/836_10MHz_-13_30dBm.xlsx]

## Sheet: Sheet1
frequency (Hz)	power (dBm)
417050000	-124.861
417050100	-155.515
417050200	-124.077
417050300	-145.696
417050400	-122.461
417050500	-146.981
417050600	-124.416
417050700	-149.768
417050800	-127.225
417050900	-153.114
417051000	-123.064
417051100	-139.579
417051200	-124.953
417051300	-147.906
417051400	-125.117
417051500	-140.396
417051600	-124.133
417051700	-143.951
417051800	-125.89
417051900	-149.474
417052000	-120.749
417052100	-137.849
417052200	-122.538
417052300	-144.932
417052400	-125.26
417052500	-151.039
417052600	-123.671
417052700	-149.064
417052800	-122.818
417052900	-150.424
417053000	-126.737
417053100	-155.262
417053200	-125.187
417053300	-143.178
417053400	-123.363
417053500	-149.51
417053600	-123.474
417053700	-144.68
417053800	-123.045
417053900	-150.381
417054000	-124.829
417054100	-157.637
417054200	-123.621
417054300	-154.455
417054400	-123.946
417054500	-140.195
417054600	-124.58
417054700	-150.224
417054800	-124.083
417054900	-146.291
417055000	-123.583
417055100	-154.107
417055200	-124.335
417055300	-148.606
417055400	-121.942
417055500	-140.948
417055600	-125.62
417055700	-138.338
417055800	-124.443
417055900	-163.109
417056000	-125.146
417056100	-152.825
417056200	-124.205
417056300	-137.758
417056400	-123.94
417056500	-145.776
417056600	-122.652
417056700	-149.03
417056800	-125.544
417056900	-138.126
417057000	-125.473
417057100	-151.271
417057200	-120.469
417057300	-141.205
417057400	-121.677
417057500	-144.592
417057600	-120.893
417057700	-139.696
417057800	-124.054
417057900	-147.276
417058000	-121.435
417058100	-141.245
417058200	-124.273
417058300	-151.622
417058400	-122.69
417058500	-140.26
417058600	-123.456
417058700	-146.372
417058800	-123.97
417058900	-152.949
417059000	-121.785
417059100	-143.7
417059200	-126.789
417059300	-148.404
417059400	-121.578
417059500	-146.912
417059600	-122.57
417059700	-141.885
417059800	-125.155
417059900	-146.859
417060000	-124.457
417060100	-145.568
417060200	-123.859
417060300	-139.839
417060400	-125.066
417060500	-146.845
417060600	-123.693
417060700	-146.758
417060800	-128.325
417060900	-151.329
417061000	-121.384
417061100	-161.294
417061200	-124.763
417061300	-148.782
417061400	-124.369
417061500	-137.387
417061600	-121.848
417061700	-139.156
417061800	-121.85
417061900	-144.05
417062000	-124.599
417062100	-146.45
417062200	-123.801
417062300	-147.328
417062400	-122.256
417062500	-161.11
417062600	-123.803
417062700	-142.79
417062800	-123.803
417062900	-147.232
417063000	-122.206
417063100	-153.451
417063200	-122.27
417063300	-156.727
417063400	-123.438
417063500	-142.65
417063600	-123.852
417063700	-146.047
417063800	-121.566
417063900	-153.416
417064000	-123.355
417064100	-146.509
417064200	-123.719
417064300	-146.658
417064400	-123.538
417064500	-151.483
417064600	-124.989
417064700	-140.483
417064800	-124.711
417064900	-146.37
417065000	-125.576
417065100	-145.218
417065200	-123.148
417065300	-150.468
417065400	-126.839
417065500	-147.121
417065600	-124.496
417065700	-146.167
417065800	-125.941
417065900	-142.392
417066000	-123.745
417066100	-140.019
417066200	-121.727
417066300	-149.992
417066400	-122.591
417066500	-142.078
417066600	-124.715
417066700	-140.84
417066800	-121.891
417066900	-137.786
417067000	-124.176
417067100	-145.575
417067200	-123.791
417067300	-139.243
417067400	-122.447
417067500	-151.514
417067600	-123.811
417067700	-142.312
417067800	-124.388
417067900	-142.097
417068000	-125.267
417068100	-146.99
417068200	-124.313
417068300	-137.442
417068400	-123.484
417068500	-143.665
417068600	-125.049
417068700	-140.584
417068800	-122.772
417068900	-144.982
417069000	-121.121
417069100	-144.059
417069200	-124.781
417069300	-156.69
417069400	-122.056
417069500	-139.816
417069600	-121.938
417069700	-141.206
417069800	-124.574
417069900	-160.199
417070000	-123.689
417070100	-142.706
417070200	-125.875
417070300	-151.42
417070400	-123.342
417070500	-138.814
417070600	-128.087
417070700	-147.841
417070800	-125.017
417070900	-139.227
417071000	-124.089
417071100	-149.688
417071200	-126.486
417071300	-153.088
417071400	-121.936
417071500	-142.336
417071600	-126.263
417071700	-142.023
417071800	-122.451
417071900	-144.352
417072000	-124.46
417072100	-143.681
417072200	-123.394
417072300	-147.718
417072400	-125.503
417072500	-142.694
417072600	-123.948
417072700	-144.276
417072800	-125.286
417072900	-152.231
417073000	-123.612
417073100	-143.379
417073200	-123.611
417073300	-160.914
417073400	-124.499
417073500	-149.418
417073600	-124.491
417073700	-149.231
417073800	-125.027
417073900	-139.616
417074000	-125.347
417074100	-144.374
417074200	-124.242
417074300	-141.666
417074400	-125.616
417074500	-142.651
417074600	-124.211
417074700	-144.309
417074800	-120.925
417074900	-149.489
417075000	-125.806
417075100	-146.118
417075200	-124.337
417075300	-153.409
417075400	-124.338
417075500	-142.846
417075600	-126.368
417075700	-142.539
417075800	-124.482
417075900	-141.862
417076000	-124.065
417076100	-145.547
417076200	-123.744
417076300	-154.433
417076400	-124.099
417076500	-149.065
417076600	-122.512
417076700	-143.164
417076800	-123.117
417076900	-146.453
417077000	-124.734
417077100	-148.511
417077200	-126.221
417077300	-140.676
417077400	-123.157
417077500	-146.289
417077600	-123.759
417077700	-159.544
417077800	-126.552
417077900	-142.92
417078000	-125.487
417078100	-139.417
417078200	-124.514
417078300	-154.552
417078400	-124.523
417078500	-145.676
417078600	-123.579
417078700	-150.679
417078800	-124.378
417078900	-152.08
417079000	-123.288
417079100	-140.71
417079200	-123.824
417079300	-148.002
417079400	-125.228
417079500	-141.208
417079600	-121.46
417079700	-142.45
417079800	-122.678
417079900	-145.039
417080000	-124.061
417080100	-142.11
417080200	-125.137
417080300	-138.59
417080400	-120.944
417080500	-156.139
417080600	-125.927
417080700	-146.979
417080800	-123.956
417080900	-144.096
417081000	-123.825
417081100	-144.999
417081200	-125.035
417081300	-139.326
417081400	-125.743
417081500	-148.608
417081600	-125.965
417081700	-143.216
417081800	-125.903
417081900	-147.807
417082000	-123.276
417082100	-140.315
417082200	-125.816
417082300	-156.826
417082400	-123.427
417082500	-137.405
417082600	-124.892
417082700	-152.257
417082800	-124.454
417082900	-142.223
417083000	-123.896
417083100	-144.717
417083200	-124.503
417083300	-142.475
417083400	-124.458
417083500	-147.427
417083600	-119.344
417083700	-152.664
417083800	-122.827
417083900	-153.277
417084000	-125.946
417084100	-151.105
417084200	-124.745
417084300	-151.515
417084400	-125.082
417084500	-156.295
417084600	-123.675
417084700	-141.444
417084800	-124.28
417084900	-142.937
417085000	-124.187
417085100	-145.062
417085200	-121.63
417085300	-137.052
417085400	-121.886
417085500	-138.732
417085600	-124.197
417085700	-145.602
417085800	-126.434
417085900	-151.492
417086000	-124.424
417086100	-141.522
417086200	-122.814
417086300	-147.291
417086400	-125.896
417086500	-143.572
417086600	-122.148
417086700	-141.863
417086800	-125.722
417086900	-146.572
417087000	-121.584
417087100	-149.819
417087200	-124.787
417087300	-144.373
417087400	-122.508
417087500	-147.934
417087600	-126.282
417087700	-140.258
417087800	-125.376
417087900	-150.118
417088000	-124.108
417088100	-143.903
417088200	-124.295
417088300	-157.734
417088400	-123.67
417088500	-147.42
417088600	-122.268
417088700	-141.025
417088800	-120.178
417088900	-135.531
417089000	-122.028
417089100	-138.841
417089200	-122.205
417089300	-155.7
417089400	-125.159
417089500	-149.008
417089600	-123.849
417089700	-149.037
417089800	-123.091
417089900	-141.567
417090000	-123.903
417090100	-144.642
417090200	-124.175
417090300	-137.039
417090400	-123.488
417090500	-141.907
417090600	-126.336
417090700	-137.997
417090800	-123.492
417090900	-154.983
417091000	-123.486
417091100	-148.61
417091200	-124.398
417091300	-140.685
417091400	-126.514
417091500	-149.384
417091600	-125.395
417091700	-154.235
417091800	-122.325
417091900	-146.969
417092000	-125.51
417092100	-134.966
417092200	-121.909
417092300	-135.752
417092400	-120.737
417092500	-147.259
417092600	-120.52
417092700	-147.758
417092800	-122.351
417092900	-160.704
417093000	-124.229
417093100	-140.028
417093200	-123.752
417093300	-163.88
417093400	-127.584
417093500	-142.202
417093600	-128.027
417093700	-148.771
417093800	-125.418
417093900	-144.105
417094000	-124.513
417094100	-151.753
417094200	-122.529
417094300	-142.153
417094400	-122.533
417094500	-147.168
417094600	-126.33
417094700	-143.709
417094800	-124.64
417094900	-136.83
417095000	-123.431
417095100	-151.959
417095200	-123.383
417095300	-143.132
417095400	-124.772
417095500	-148.607
417095600	-122.687
417095700	-147.174
417095800	-125.424
417095900	-148.471
417096000	-123.164
417096100	-145.34
417096200	-124.684
417096300	-146.347
417096400	-125.919
417096500	-143.615
417096600	-123.863
417096700	-155.759
417096800	-122.367
417096900	-137.6
417097000	-120.267
417097100	-145.12
417097200	-126.9
417097300	-144.268
417097400	-124.226
417097500	-152.067
417097600	-124.735
417097700	-142.736
417097800	-123.815
417097900	-140.836
417098000	-122.094
417098100	-147.018
417098200	-123.454
417098300	-147.192
417098400	-124.864
417098500	-149.088
417098600	-125.769
417098700	-161.521
417098800	-124.712
417098900	-153.924
417099000	-126.276
417099100	-152.819
417099200	-124.161
417099300	-153.666
417099400	-123.868
417099500	-143.46
417099600	-125.941
417099700	-143.889
417099800	-124.49
417099900	-138.426
417100000	-123.966
417100100	-148.533
417100200	-124.158
417100300	-144.323
417100400	-123.678
417100500	-145.63
417100600	-122.667
417100700	-146.249
417100800	-123.312
417100900	-144.081
417101000	-125.681
417101100	-157.73
417101200	-124.212
417101300	-146.677
417101400	-125.493
417101500	-153.896
417101600	-126.129
417101700	-140.51
417101800	-122.769
417101900	-156.358
417102000	-123.118
417102100	-141.493
417102200	-124.559
417102300	-140.47
417102400	-124.952
417102500	-142.238
417102600	-123.657
417102700	-151.699
417102800	-125.679
417102900	-146.307
417103000	-122.385
417103100	-144.147
417103200	-125.293
417103300	-150.495
417103400	-124.863
417103500	-147.843
417103600	-121.614
417103700	-142.959
417103800	-124.259
417103900	-170.638
417104000	-121.158
417104100	-145.991
417104200	-122.464
417104300	-161.133
417104400	-124.754
417104500	-147.315
417104600	-125.295
417104700	-148.111
417104800	-122.339
417104900	-141.637
417105000	-124.039
417105100	-140.187
417105200	-125.385
417105300	-141.659
417105400	-124.712
417105500	-154.923
417105600	-124.507
417105700	-142.119
417105800	-125.067
417105900	-156.825
417106000	-124.203
417106100	-149.907
417106200	-124.893
417106300	-146.67
417106400	-122.683
417106500	-155.686
417106600	-123.405
417106700	-147.797
417106800	-122.645
417106900	-142.217
417107000	-125.734
417107100	-139.281
417107200	-125.335
417107300	-147.719
417107400	-123.878
417107500	-144.662
417107600	-122.168
417107700	-148.702
417107800	-123.775
417107900	-141.134
417108000	-122.855
417108100	-143.519
417108200	-123.091
417108300	-152.067
417108400	-121.514
417108500	-147.109
417108600	-123.65
417108700	-139.38
417108800	-122.891
417108900	-142.757
417109000	-122.927
417109100	-137.928
417109200	-123.863
417109300	-146.412
417109400	-124.379
417109500	-150.276
417109600	-124.84
417109700	-163.689
417109800	-124.683
417109900	-150.095
417110000	-122.642
417110100	-140.943
417110200	-121.655
417110300	-144.594
417110400	-123.249
417110500	-151.159
417110600	-122.455
417110700	-143.751
417110800	-123.282
417110900	-142.417
417111000	-123.609
417111100	-156.337
417111200	-124.044
417111300	-143.227
417111400	-121.29
417111500	-138.639
417111600	-122.359
417111700	-152.214
417111800	-121.584
417111900	-133.947
417112000	-123.157
417112100	-158.914
417112200	-123.632
417112300	-143.317
417112400	-123.45
417112500	-142.288
417112600	-122.631
417112700	-152.986
417112800	-122.276
417112900	-160.92
417113000	-125.477
417113100	-160.738
417113200	-122.75
417113300	-149.659
417113400	-123.023
417113500	-142.334
417113600	-122.842
417113700	-142.985
417113800	-125.372
417113900	-141.8
417114000	-123.021
417114100	-141.473
417114200	-124.839
417114300	-140.422
417114400	-125.856
417114500	-151.169
417114600	-122.189
417114700	-145.335
417114800	-123.02
417114900	-155.272
417115000	-123.02
417115100	-141.031
417115200	-125.008
417115300	-144.239
417115400	-121.729
417115500	-142.695
417115600	-122.897
417115700	-143.088
417115800	-123.217
417115900	-144.981
417116000	-124.2
417116100	-148.063
417116200	-122.893
417116300	-147.119
417116400	-125.409
417116500	-143.377
417116600	-123.336
417116700	-148.357
417116800	-122.861
417116900	-141.347
417117000	-126.296
417117100	-143.323
417117200	-120.918
417117300	-148.013
417117400	-125.392
417117500	-142.156
417117600	-123.005
417117700	-137.749
417117800	-123.406
417117900	-137.549
417118000	-122.712
417118100	-135.192
417118200	-121.833
417118300	-149.542
417118400	-123.624
417118500	-142.665
417118600	-125.459
417118700	-147.816
417118800	-124.129
417118900	-140.662
417119000	-122.694
417119100	-152.274
417119200	-122.914
417119300	-143.139
417119400	-121.932
417119500	-154.537
417119600	-124.036
417119700	-139.199
417119800	-124.439
417119900	-157.055
417120000	-124.493
417120100	-143.666
417120200	-120.577
417120300	-147.606
417120400	-126.002
417120500	-148.624
417120600	-122.921
417120700	-142.85
417120800	-124.965
417120900	-146.572
417121000	-124.397
417121100	-155.071
417121200	-124.658
417121300	-146.598
417121400	-123.382
417121500	-148.138
417121600	-123.506
417121700	-146.512
417121800	-123.082
417121900	-149.334
417122000	-122.583
417122100	-144.071
417122200	-124.666
417122300	-156.818
417122400	-121.588
417122500	-147.048
417122600	-123.388
417122700	-146.156
417122800	-123.491
417122900	-153.033
417123000	-124.937
417123100	-149.881
417123200	-123.27
417123300	-145.809
417123400	-125.429
417123500	-144.121
417123600	-125.137
417123700	-147.57
417123800	-124.247
417123900	-144.326
417124000	-123.407
417124100	-138.333
417124200	-121.203
417124300	-146.022
417124400	-124.085
417124500	-146.827
417124600	-122.284
417124700	-146.826
417124800	-122.284
417124900	-141.438
417125000	-124.59
417125100	-139.175
417125200	-123.468
417125300	-146.579
417125400	-123.625
417125500	-142.644
417125600	-123.986
417125700	-144.522
417125800	-120.126
417125900	-141.727
417126000	-122.835
417126100	-144.597
417126200	-123.919
417126300	-144.722
417126400	-123.225
417126500	-153.94
417126600	-123.347
417126700	-150.851
417126800	-125.667
417126900	-145.297
417127000	-125.199
417127100	-155.495
417127200	-124.938
417127300	-145.756
417127400	-125.015
417127500	-161.682
417127600	-124.807
417127700	-146.672
417127800	-124.017
417127900	-150.507
417128000	-124.188
417128100	-155.939
417128200	-123.317
417128300	-138.972
417128400	-123.433
417128500	-142.488
417128600	-122.141
417128700	-149.43
417128800	-126.631
417128900	-143.038
417129000	-121.375
417129100	-144.9
417129200	-123.946
417129300	-140.146
417129400	-123.322
417129500	-143.421
417129600	-124.909
417129700	-149.887
417129800	-124.988
417129900	-140.554
417130000	-123.511
417130100	-143.629
417130200	-124.195
417130300	-152.491
417130400	-123.876
417130500	-141.899
417130600	-118.736
417130700	-141.09
417130800	-122.587
417130900	-150.224
417131000	-122.658
417131100	-154.462
417131200	-124.889
417131300	-150.073
417131400	-126.886
417131500	-147.155
417131600	-124.295
417131700	-142.507
417131800	-124.791
417131900	-145.669
417132000	-123.424
417132100	-138.731
417132200	-120.256
417132300	-138.111
417132400	-122.192
417132500	-144.924
417132600	-123.091
417132700	-143.828
417132800	-121.897
417132900	-138.731
417133000	-127.277
417133100	-146.391
417133200	-124.15
417133300	-142.115
417133400	-123.438
417133500	-139.604
417133600	-126.311
417133700	-148.62
417133800	-121.225
417133900	-137.065
417134000	-122.604
417134100	-145.143
417134200	-121.861
417134300	-141.032
417134400	-126.378
417134500	-140.27
417134600	-122.719
417134700	-140.145
417134800	-120.127
417134900	-140.517
417135000	-124.376
417135100	-150.655
417135200	-126.741
417135300	-154.335
417135400	-125.806
417135500	-133.759
417135600	-121.573
417135700	-145.727
417135800	-123.746
417135900	-141.734
417136000	-121.859
417136100	-143.01
417136200	-124.353
417136300	-144.636
417136400	-124.333
417136500	-139.702
417136600	-124.659
417136700	-141.747
417136800	-126.864
417136900	-149.663
417137000	-124.288
417137100	-150.228
417137200	-123.409
417137300	-145.07
417137400	-124.462
417137500	-145.953
417137600	-125.481
417137700	-140.116
417137800	-124.882
417137900	-147.338
417138000	-124.21
417138100	-143.45
417138200	-124.591
417138300	-148.196
417138400	-122.381
417138500	-147.613
417138600	-123.1
417138700	-176.885
417138800	-122.496
417138900	-146.544
417139000	-123.46
417139100	-148.064
417139200	-122.557
417139300	-146.214
417139400	-124.997
417139500	-152.799
417139600	-121.131
417139700	-147.335
417139800	-123.785
417139900	-148.732
417140000	-125.294
417140100	-134.555
417140200	-124.563
417140300	-140.726
417140400	-127.676
417140500	-152.03
417140600	-122.978
417140700	-147.607
417140800	-123.681
417140900	-155.748
417141000	-121.168
417141100	-152.995
417141200	-124.659
417141300	-153.001
417141400	-124.778
417141500	-153.756
417141600	-123.779
417141700	-145.876
417141800	-123.394
417141900	-138.91
417142000	-124.771
417142100	-147.625
417142200	-123.875
417142300	-146.24
417142400	-124.589
417142500	-142.443
417142600	-122.776
417142700	-137.153
417142800	-124.425
417142900	-139.475
417143000	-122.427
417143100	-144.996
417143200	-124.113
417143300	-151.769
417143400	-124.033
417143500	-142.106
417143600	-124.676
417143700	-146.026
417143800	-122.726
417143900	-146.035
417144000	-121.497
417144100	-141.817
417144200	-123.094
417144300	-139.375
417144400	-123.398
417144500	-142.187
417144600	-124.719
417144700	-143.259
417144800	-123.883
417144900	-143.632
417145000	-125.717
417145100	-158.467
417145200	-122.807
417145300	-142.508
417145400	-124.276
417145500	-145.245
417145600	-121.962
417145700	-144.65
417145800	-124.3
417145900	-140.728
417146000	-122.339
417146100	-157.661
417146200	-124.15
417146300	-156.671
417146400	-123.188
417146500	-141.116
417146600	-125.642
417146700	-146.865
417146800	-124.67
417146900	-139.458
417147000	-120.574
417147100	-139.08
417147200	-124.29
417147300	-144.563
417147400	-121.299
417147500	-145.521
417147600	-125.026
417147700	-137.774
417147800	-123.065
417147900	-142.301
417148000	-121.99
417148100	-155.141
417148200	-124.686
417148300	-147.084
417148400	-122.109
417148500	-156.491
417148600	-123.67
417148700	-145.336
417148800	-123.764
417148900	-146.111
417149000	-124.121
417149100	-148.946
417149200	-124.441
417149300	-138.244
417149400	-123.193
417149500	-152.659
417149600	-125.586
417149700	-145
417149800	-121.261
417149900	-145.063
417150000	-125.61
417150100	-147.869
417150200	-127.012
417150300	-146.9
417150400	-122.488
417150500	-148.881
417150600	-125.068
417150700	-148.153
417150800	-125.337
417150900	-140.097
417151000	-121.347
417151100	-151.553
417151200	-123.337
417151300	-145.666
417151400	-124.471
417151500	-141.073
417151600	-124.25
417151700	-142.639
417151800	-122.54
417151900	-141.862
417152000	-123.362
417152100	-145.816
417152200	-124.055
417152300	-142.531
417152400	-120.972
417152500	-148.307
417152600	-124.566
417152700	-142.947
417152800	-120.158
417152900	-141.237
417153000	-125.009
417153100	-137.717
417153200	-125.069
417153300	-144.907
417153400	-120.651
417153500	-141.259
417153600	-119.7
417153700	-155.272
417153800	-123.381
417153900	-143.811
417154000	-122.38
417154100	-139.519
417154200	-124.505
417154300	-140.964
417154400	-123.943
417154500	-167.063
417154600	-123.811
417154700	-143.279
417154800	-126.564
417154900	-148.018
417155000	-124.317
417155100	-149.058
417155200	-123.6
417155300	-143.207
417155400	-123.345
417155500	-145.937
417155600	-123.448
417155700	-137.57
417155800	-126.317
417155900	-145.889
417156000	-123.355
417156100	-138.835
417156200	-123.891
417156300	-141.7
417156400	-123.898
417156500	-142.237
417156600	-124.513
417156700	-152.129
417156800	-123.473
417156900	-148.345
417157000	-122.894
417157100	-147.706
417157200	-122.928
417157300	-132.707
417157400	-123.351
417157500	-137.774
417157600	-124.477
417157700	-158.749
417157800	-124.082
417157900	-146.649
417158000	-125.112
417158100	-142.956
417158200	-123.953
417158300	-138.714
417158400	-123.075
417158500	-147.706
417158600	-123.65
417158700	-147.64
417158800	-122.321
417158900	-144.231
417159000	-122.676
417159100	-139.996
417159200	-121.721
417159300	-140.976
417159400	-124.263
417159500	-143.823
417159600	-118.765
417159700	-144.007
417159800	-124.069
417159900	-140.176
417160000	-122.884
417160100	-143.926
417160200	-120.795
417160300	-136.263
417160400	-120.618
417160500	-147.71
417160600	-122.417
417160700	-146.596
417160800	-122.936
417160900	-143.01
417161000	-122.088
417161100	-137.93
417161200	-122.122
417161300	-142.238
417161400	-123.337
417161500	-152.217
417161600	-121.228
417161700	-155.816
417161800	-123.862
417161900	-148.934
417162000	-122.652
417162100	-144.752
417162200	-124.344
417162300	-154.263
417162400	-123.09
417162500	-138.207
417162600	-123.282
417162700	-133.784
417162800	-125.424
417162900	-144.165
417163000	-123.064
417163100	-157.138
417163200	-122.594
417163300	-141.552
417163400	-122.661
417163500	-150.309
417163600	-124.022
417163700	-150.535
417163800	-123.175
417163900	-137.794
417164000	-127.397
417164100	-143.198
417164200	-122.279
417164300	-141.013
417164400	-122.443
417164500	-135.443
417164600	-123.698
417164700	-146.685
417164800	-124.8
417164900	-156.188
417165000	-125.338
417165100	-148.302
417165200	-127.985
417165300	-154.901
417165400	-124.11
417165500	-143.639
417165600	-125.471
417165700	-139.33
417165800	-122.492
417165900	-141.35
417166000	-122.131
417166100	-153.419
417166200	-123.998
417166300	-142.979
417166400	-124.608
417166500	-149.593
417166600	-124.145
417166700	-143.236
417166800	-125.057
417166900	-145.133
417167000	-122.745
417167100	-138.824
417167200	-122.586
417167300	-144.166
417167400	-122.068
417167500	-141.664
417167600	-124.43
417167700	-137.643
417167800	-124.638
417167900	-144.82
417168000	-122.296
417168100	-142.816
417168200	-126.561
417168300	-149.577
417168400	-122.296
417168500	-137.474
417168600	-125.205
417168700	-146.489
417168800	-121.056
417168900	-145.297
417169000	-123.683
417169100	-143.769
417169200	-123.435
417169300	-145.946
417169400	-122.226
417169500	-147.754
417169600	-123.003
417169700	-140.387
417169800	-122.487
417169900	-138.033
417170000	-124.47
417170100	-138.432
417170200	-122.573
417170300	-151.264
417170400	-122.249
417170500	-145.467
417170600	-123.165
417170700	-148.893
417170800	-122.484
417170900	-148.201
417171000	-122.064
417171100	-145.493
417171200	-124.269
417171300	-137.801
417171400	-122.671
417171500	-147.364
417171600	-122.534
417171700	-137.686
417171800	-123.908
417171900	-140.592
417172000	-124.229
417172100	-144.157
417172200	-122.631
417172300	-148.129
417172400	-119.473
417172500	-151.057
417172600	-126.357
417172700	-150.492
417172800	-123.589
417172900	-136.214
417173000	-124.017
417173100	-133.556
417173200	-121.535
417173300	-141.126
417173400	-122.527
417173500	-144.922
417173600	-121.373
417173700	-144.486
417173800	-124.974
417173900	-135.532
417174000	-122.007
417174100	-141.373
417174200	-124.035
417174300	-134.314
417174400	-122.634
417174500	-143.574
417174600	-122.525
417174700	-141.334
417174800	-120.566
417174900	-142.056
417175000	-123.981
417175100	-142.726
417175200	-122.368
417175300	-138.003
417175400	-124.08
417175500	-142.557
417175600	-123.769
417175700	-147.589
417175800	-125.618
417175900	-134.16
417176000	-122.995
417176100	-143.279
417176200	-123.065
417176300	-154.704
417176400	-123.895
417176500	-142.551
417176600	-122.352
417176700	-144.921
417176800	-124.943
417176900	-138.919
417177000	-122.842
417177100	-142.414
417177200	-123.024
417177300	-142.048
417177400	-122.315
417177500	-145.391
417177600	-125.148
417177700	-147.026
417177800	-123.334
417177900	-138.412
417178000	-124.07
417178100	-143.003
417178200	-122.031
417178300	-148.014
417178400	-121.5
417178500	-143.604
417178600	-121.991
417178700	-144.581
417178800	-123.178
417178900	-137.361
417179000	-122.29
417179100	-151.25
417179200	-122.414
417179300	-150.628
417179400	-122.002
417179500	-148.801
417179600	-122.501
417179700	-143.041
417179800	-122.403
417179900	-152.038
417180000	-122.295
417180100	-147.015
417180200	-123.437
417180300	-146.099
417180400	-121.762
417180500	-143.82
417180600	-125.684
417180700	-144.712
417180800	-124.626
417180900	-150.334
417181000	-122.519
417181100	-144.416
417181200	-122.751
417181300	-153.65
417181400	-119.406
417181500	-141.773
417181600	-119.089
417181700	-142.458
417181800	-122.778
417181900	-160.466
417182000	-122.918
417182100	-142.363
417182200	-121.827
417182300	-150.987
417182400	-123.274
417182500	-139.453
417182600	-124.574
417182700	-146.165
417182800	-122.992
417182900	-143.338
417183000	-121.748
417183100	-139.583
417183200	-122.923
417183300	-145.372
417183400	-121.902
417183500	-137.491
417183600	-121.901
417183700	-152.887
417183800	-120.961
417183900	-149.652
417184000	-121.747
417184100	-152.17
417184200	-121.763
417184300	-145.14
417184400	-123.682
417184500	-148.317
417184600	-123.239
417184700	-141.264
417184800	-124.331
417184900	-143.933
417185000	-123.179
417185100	-147.169
417185200	-122.902
417185300	-153.865
417185400	-125.128
417185500	-141.213
417185600	-122.046
417185700	-139.793
417185800	-125.162
417185900	-146.516
417186000	-124.303
417186100	-139.237
417186200	-121.79
417186300	-150.093
417186400	-121.627
417186500	-151.045
417186600	-123.638
417186700	-143.588
417186800	-123.663
417186900	-141.35
417187000	-123.618
417187100	-134.71
417187200	-120.995
417187300	-139.382
417187400	-121.736
417187500	-146.123
417187600	-124.164
417187700	-145.597
417187800	-121.07
417187900	-162.029
417188000	-120.96
417188100	-143.583
417188200	-124.205
417188300	-142.724
417188400	-124.377
417188500	-141.902
417188600	-123.508
417188700	-142.775
417188800	-123.774
417188900	-141.671
417189000	-123.459
417189100	-137.41
417189200	-124.656
417189300	-144.982
417189400	-122.37
417189500	-143.4
417189600	-123.877
417189700	-140.842
417189800	-123.706
417189900	-151.611
417190000	-123.311
417190100	-159.838
417190200	-124.317
417190300	-153.645
417190400	-123.244
417190500	-137.917
417190600	-124.979
417190700	-144.988
417190800	-125.703
417190900	-146.468
417191000	-126.567
417191100	-146.299
417191200	-122.327
417191300	-149.496
417191400	-122.598
417191500	-145.752
417191600	-123.537
417191700	-141.72
417191800	-124.839
417191900	-149.774
417192000	-121.327
417192100	-145.144
417192200	-120.153
417192300	-134.124
417192400	-121.717
417192500	-148.45
417192600	-123.168
417192700	-143.096
417192800	-120.894
417192900	-157.253
417193000	-122.833
417193100	-145.532
417193200	-125.569
417193300	-139.072
417193400	-123.894
417193500	-148.167
417193600	-121.852
417193700	-138.325
417193800	-124.616
417193900	-144.781
417194000	-120.277
417194100	-139.917
417194200	-120.712
417194300	-151.031
417194400	-124.038
417194500	-146.188
417194600	-122.896
417194700	-139.881
417194800	-123.516
417194900	-143.647
417195000	-124.634
417195100	-146.005
417195200	-122.598
417195300	-139.121
417195400	-122.551
417195500	-137.193
417195600	-122.903
417195700	-159.5
417195800	-122.558
417195900	-150.772
417196000	-122.122
417196100	-142.272
417196200	-122.893
417196300	-150.846
417196400	-123.655
417196500	-141.265
417196600	-121.26
417196700	-142.906
417196800	-119.611
417196900	-141.943
417197000	-121.939
417197100	-144.317
417197200	-125.605
417197300	-141.302
417197400	-123.418
417197500	-143.53
417197600	-122.012
417197700	-139.447
417197800	-123.934
417197900	-137.149
417198000	-121.906
417198100	-133.047
417198200	-123.843
417198300	-142.36
417198400	-121.389
417198500	-153.597
417198600	-125.064
417198700	-139.588
417198800	-121.851
417198900	-147.466
417199000	-125.38
417199100	-136.165
417199200	-122.552
417199300	-148.978
417199400	-123.656
417199500	-142.635
417199600	-121.564
417199700	-140.569
417199800	-123.157
417199900	-141.982
417200000	-122.644
417200100	-141.155
417200200	-122.628
417200300	-139.2
417200400	-120.685
417200500	-141.913
417200600	-123.055
417200700	-140.101
417200800	-122.663
417200900	-148.441
417201000	-122.216
417201100	-142.204
417201200	-124.988
417201300	-141.703
417201400	-122.334
417201500	-136.532
417201600	-122.437
417201700	-138.626
417201800	-120.087
417201900	-145.483
417202000	-121.369
417202100	-141.179
417202200	-122.87
417202300	-154.227
417202400	-122.889
417202500	-148.447
417202600	-122.483
417202700	-133.452
417202800	-121.977
417202900	-150.295
417203000	-123.493
417203100	-142.642
417203200	-123.951
417203300	-138.897
417203400	-121.932
417203500	-138.596
417203600	-122.843
417203700	-148.448
417203800	-119.915
417203900	-141.356
417204000	-121.718
417204100	-151.989
417204200	-126.544
417204300	-146.11
417204400	-123.605
417204500	-135.262
417204600	-123.212
417204700	-153.406
417204800	-122.423
417204900	-150.763
417205000	-122.423
417205100	-146.676
417205200	-124.017
417205300	-146.4
417205400	-120.379
417205500	-142.055
417205600	-122.548
417205700	-144.382
417205800	-120.025
417205900	-149.144
417206000	-124.968
417206100	-143.336
417206200	-125.027
417206300	-144.086
417206400	-123.072
417206500	-140.86
417206600	-123.296
417206700	-155.767
417206800	-121.996
417206900	-140.043
417207000	-122.654
417207100	-147.211
417207200	-123.963
417207300	-158.677
417207400	-123.89
417207500	-143.87
417207600	-120.752
417207700	-151.877
417207800	-125.829
417207900	-137.038
417208000	-124.942
417208100	-144.523
417208200	-124.942
417208300	-146.259
417208400	-122.465
417208500	-151.006
417208600	-122.151
417208700	-137.672
417208800	-122.33
417208900	-143.435
417209000	-125.577
417209100	-147.126
417209200	-122.581
417209300	-142.404
417209400	-121.686
417209500	-138.738
417209600	-124.788
417209700	-143.133
417209800	-126.765
417209900	-143.262
417210000	-120.261
417210100	-140.214
417210200	-125.099
417210300	-136.621
417210400	-124.649
417210500	-147.307
417210600	-125.763
417210700	-148.193
417210800	-124.982
417210900	-143.525
417211000	-126.965
417211100	-147.235
417211200	-123.442
417211300	-142.201
417211400	-120.403
417211500	-152.321
417211600	-123.95
417211700	-143.435
417211800	-122.342
417211900	-138.359
417212000	-122.928
417212100	-134.186
417212200	-123.641
417212300	-144.069
417212400	-123.22
417212500	-156.105
417212600	-120.101
417212700	-147.867
417212800	-122.545
417212900	-142.518
417213000	-122.621
417213100	-152.085
417213200	-123.271
417213300	-141.913
417213400	-122.946
417213500	-149.313
417213600	-121.846
417213700	-147.612
417213800	-123.379
417213900	-149.302
417214000	-125.381
417214100	-148.626
417214200	-121.069
417214300	-143.987
417214400	-125.328
417214500	-146.124
417214600	-121.335
417214700	-161.962
417214800	-123.663
417214900	-144.051
417215000	-122.792
417215100	-142.503
417215200	-124.285
417215300	-140.996
417215400	-122.105
417215500	-143.782
417215600	-121.478
417215700	-136.889
417215800	-121.287
417215900	-139.126
417216000	-122.89
417216100	-142.899
417216200	-122.538
417216300	-146.413
417216400	-125.937
417216500	-143.705
417216600	-123.451
417216700	-157.492
417216800	-122.33
417216900	-143.169
417217000	-121.61
417217100	-149.254
417217200	-124.711
417217300	-157.324
417217400	-124.65
417217500	-159.258
417217600	-123.711
417217700	-150.554
417217800	-124.053
417217900	-141.93
417218000	-122.557
417218100	-142.771
417218200	-124.182
417218300	-145.735
417218400	-122.485
417218500	-136.485
417218600	-122.375
417218700	-141.38
417218800	-123.689
417218900	-134.378
417219000	-123.756
417219100	-153.696
417219200	-121.16
417219300	-146.618
417219400	-120.752
417219500	-143.726
417219600	-124.59
417219700	-148.567
417219800	-124.472
417219900	-165.492
417220000	-122.396
417220100	-148.284
417220200	-123.241
417220300	-143.88
417220400	-121.509
417220500	-136.428
417220600	-122.334
417220700	-143.377
417220800	-119.451
417220900	-147.051
417221000	-120.331
417221100	-142.04
417221200	-121.23
417221300	-144.685
417221400	-121.252
417221500	-149.198
417221600	-123.181
417221700	-163.53
417221800	-124.251
417221900	-136.161
417222000	-122.235
417222100	-143.304
417222200	-121.964
417222300	-141.574
417222400	-127.111
417222500	-151.348
417222600	-122.709
417222700	-140.496
417222800	-122.146
417222900	-150.361
417223000	-123.347
417223100	-143.314
417223200	-122.125
417223300	-138.255
417223400	-122.561
417223500	-141.335
417223600	-124.868
417223700	-142.331
417223800	-125.298
417223900	-146.474
417224000	-124.632
417224100	-141.91
417224200	-122.974
417224300	-149.982
417224400	-122.366
417224500	-138.923
417224600	-121.064
417224700	-141.287
417224800	-122.666
417224900	-132.912
417225000	-121.434
417225100	-140.919
417225200	-122.745
417225300	-144.384
417225400	-121.186
417225500	-146.902
417225600	-123.134
417225700	-153.363
417225800	-123.974
417225900	-143.24
417226000	-120.664
417226100	-138.76
417226200	-122.439
417226300	-139.854
417226400	-123.017
417226500	-140.789
417226600	-125.315
417226700	-138.933
417226800	-124.161
417226900	-149.392
417227000	-123.893
417227100	-148.271
417227200	-122.281
417227300	-146.275
417227400	-122.139
417227500	-137.563
417227600	-121.865
417227700	-140.306
417227800	-123.455
417227900	-145.171
417228000	-121.954
417228100	-145.815
417228200	-123.32
417228300	-133.609
417228400	-121.666
417228500	-151.631
417228600	-121.78
417228700	-135.908
417228800	-120.637
417228900	-140.525
417229000	-122.5
417229100	-160.153
417229200	-118.949
417229300	-145.098
417229400	-123.571
417229500	-141.211
417229600	-120.955
417229700	-138.603
417229800	-122.741
417229900	-146.942
417230000	-119.94
417230100	-138.806
417230200	-123.985
417230300	-142.601
417230400	-121.661
417230500	-147.759
417230600	-122.561
417230700	-139.042
417230800	-121.754
417230900	-144.567
417231000	-120.931
417231100	-135.333
417231200	-121.961
417231300	-153.151
417231400	-119.548
417231500	-137.617
417231600	-120.735
417231700	-137.643
417231800	-121.067
417231900	-149.362
417232000	-118.643
417232100	-141.732
417232200	-121.807
417232300	-149.53
417232400	-123.686
417232500	-145.863
417232600	-121.582
417232700	-143.045
417232800	-120.591
417232900	-140.728
417233000	-124.241
417233100	-148.514
417233200	-121.016
417233300	-143.31
417233400	-121.869
417233500	-142.249
417233600	-123.168
417233700	-136.121
417233800	-123.268
417233900	-148.025
417234000	-121.923
417234100	-147.405
417234200	-120.212
417234300	-138.375
417234400	-121.205
417234500	-144.069
417234600	-122.582
417234700	-143.54
417234800	-124.394
417234900	-146.536
417235000	-121.287
417235100	-137.017
417235200	-121.83
417235300	-137.476
417235400	-122.899
417235500	-142.178
417235600	-122.635
417235700	-143.128
417235800	-124.262
417235900	-146.587
417236000	-124.363
417236100	-164.538
417236200	-124.145
417236300	-145.817
417236400	-123.598
417236500	-143.13
417236600	-123.892
417236700	-148.181
417236800	-121.623
417236900	-134.613
417237000	-122.264
417237100	-145.237
417237200	-124.99
417237300	-149.966
417237400	-120.934
417237500	-143.679
417237600	-121.053
417237700	-148.674
417237800	-118.51
417237900	-148.77
417238000	-125.853
417238100	-141.061
417238200	-120.39
417238300	-138.471
417238400	-122.008
417238500	-162.168
417238600	-121.19
417238700	-140
417238800	-121.549
417238900	-137.269
417239000	-122.778
417239100	-143.65
417239200	-124.499
417239300	-139.198
417239400	-124.336
417239500	-150.875
417239600	-123.326
417239700	-146.853
417239800	-122.08
417239900	-143.288
417240000	-121.995
417240100	-142.246
417240200	-124.58
417240300	-141.765
417240400	-123.766
417240500	-136.641
417240600	-121.039
417240700	-137.989
417240800	-122.322
417240900	-141.769
417241000	-123.036
417241100	-141.815
417241200	-122.411
417241300	-144.08
417241400	-123.857
417241500	-142.875
417241600	-120.097
417241700	-137.301
417241800	-123.264
417241900	-137.823
417242000	-123.612
417242100	-145.049
417242200	-122.588
417242300	-138.368
417242400	-124.167
417242500	-150.4
417242600	-121.957
417242700	-140.87
417242800	-119.577
417242900	-136.568
417243000	-122.979
417243100	-140.643
417243200	-121.191
417243300	-137.446
417243400	-122.326
417243500	-138.345
417243600	-124.631
417243700	-142.212
417243800	-122.835
417243900	-154.305
417244000	-121.825
417244100	-149.875
417244200	-124.586
417244300	-144.069
417244400	-122.84
417244500	-145.745
417244600	-124.336
417244700	-145.252
417244800	-122.656
417244900	-143.979
417245000	-120.897
417245100	-144.171
417245200	-120.01
417245300	-142.297
417245400	-121.659
417245500	-138.908
417245600	-122.039
417245700	-146.314
417245800	-124.177
417245900	-157.09
417246000	-125.152
417246100	-148.977
417246200	-121.157
417246300	-152.13
417246400	-125.468
417246500	-141.997
417246600	-119.739
417246700	-155.09
417246800	-120.07
417246900	-145.594
417247000	-121.95
417247100	-140.633
417247200	-123.222
417247300	-145.484
417247400	-120.676
417247500	-146.319
417247600	-123.336
417247700	-141.292
417247800	-124.184
417247900	-141.415
417248000	-124.387
417248100	-147.797
417248200	-121.002
417248300	-134.349
417248400	-121.323
417248500	-145.111
417248600	-121.325
417248700	-141.378
417248800	-120.917
417248900	-137.432
417249000	-121.774
417249100	-141.242
417249200	-123.506
417249300	-148.656
417249400	-121.821
417249500	-142.599
417249600	-122.335
417249700	-141.236
417249800	-120.474
[truncated: 18,002 more rows]
