# Supplementary material for: Passive frequency comb generation at radiofrequency for ranging applications
Source: Nat Commun. 2024 Apr 2;15:2844. doi: 10.1038/s41467-024-46940-2 (PMC10987526; doi:10.1038/s41467-024-46940-2)
Supplement: Supplementary file 5 — Source Data [file 41467_2024_46940_MOESM5_ESM.zip › Figure3_Data/836_10MHz_-13_40dBm.xlsx]

## Sheet: Sheet1
frequency (Hz)	power (dBm)
417050000	-125.004
417050100	-142.791
417050200	-124.487
417050300	-141.965
417050400	-123.416
417050500	-146.91
417050600	-124.825
417050700	-143.978
417050800	-126.838
417050900	-141.825
417051000	-125.398
417051100	-140.056
417051200	-124.037
417051300	-154.658
417051400	-125.099
417051500	-148.444
417051600	-126.605
417051700	-139.057
417051800	-124.728
417051900	-146.525
417052000	-124.919
417052100	-143.868
417052200	-123.871
417052300	-140.58
417052400	-126.667
417052500	-141.088
417052600	-124.116
417052700	-144.426
417052800	-124.453
417052900	-144.612
417053000	-122.279
417053100	-148.98
417053200	-124.226
417053300	-135.191
417053400	-123.245
417053500	-155.915
417053600	-123.245
417053700	-144.388
417053800	-126.894
417053900	-141.259
417054000	-124.199
417054100	-144.502
417054200	-124.033
417054300	-144.944
417054400	-123.814
417054500	-152.163
417054600	-127.15
417054700	-149.084
417054800	-125.335
417054900	-146.361
417055000	-125.34
417055100	-145.198
417055200	-124.363
417055300	-150.967
417055400	-124.826
417055500	-150.34
417055600	-124.72
417055700	-137.293
417055800	-125.502
417055900	-139.824
417056000	-124.426
417056100	-156.577
417056200	-124.951
417056300	-143.759
417056400	-122.543
417056500	-144.07
417056600	-124.415
417056700	-149.268
417056800	-123.827
417056900	-139.397
417057000	-124.357
417057100	-141.282
417057200	-122.013
417057300	-145.278
417057400	-124.749
417057500	-145.943
417057600	-123.947
417057700	-148.716
417057800	-122.783
417057900	-145.152
417058000	-122.995
417058100	-150.893
417058200	-127.096
417058300	-137.533
417058400	-121.534
417058500	-148.584
417058600	-123.967
417058700	-150.023
417058800	-123.23
417058900	-145.419
417059000	-126.412
417059100	-143.083
417059200	-126.345
417059300	-150.85
417059400	-123.159
417059500	-143.943
417059600	-125.494
417059700	-145.252
417059800	-123.98
417059900	-149.89
417060000	-123.024
417060100	-145.838
417060200	-124.185
417060300	-147.246
417060400	-123.82
417060500	-151.076
417060600	-122.999
417060700	-142.457
417060800	-122.984
417060900	-139.396
417061000	-126.423
417061100	-145.509
417061200	-125.216
417061300	-145.677
417061400	-126.325
417061500	-149.379
417061600	-125.09
417061700	-138.569
417061800	-124.186
417061900	-139.756
417062000	-124.016
417062100	-138.179
417062200	-127.903
417062300	-137.558
417062400	-120.921
417062500	-156.955
417062600	-124.99
417062700	-143.244
417062800	-124.379
417062900	-145.743
417063000	-121.977
417063100	-142.16
417063200	-122.059
417063300	-146.294
417063400	-123.539
417063500	-140.381
417063600	-125.352
417063700	-147.971
417063800	-125.318
417063900	-153.08
417064000	-123.739
417064100	-142.35
417064200	-124.819
417064300	-153.995
417064400	-125.627
417064500	-151.925
417064600	-122.948
417064700	-138.152
417064800	-123.175
417064900	-139.743
417065000	-122.773
417065100	-144.176
417065200	-120.552
417065300	-143.246
417065400	-125.477
417065500	-145.629
417065600	-122.543
417065700	-140.996
417065800	-123.028
417065900	-141.702
417066000	-124.834
417066100	-138.345
417066200	-123.515
417066300	-139.87
417066400	-124.418
417066500	-145.469
417066600	-125.859
417066700	-142.567
417066800	-127.454
417066900	-151.167
417067000	-123.687
417067100	-146.639
417067200	-123.642
417067300	-142.783
417067400	-125.331
417067500	-143.153
417067600	-122.361
417067700	-137.498
417067800	-125.683
417067900	-147.806
417068000	-123.059
417068100	-142.823
417068200	-123.579
417068300	-137.432
417068400	-123.876
417068500	-143.323
417068600	-123.116
417068700	-134.853
417068800	-122.295
417068900	-148.201
417069000	-125.456
417069100	-144.07
417069200	-124.442
417069300	-144.51
417069400	-125.64
417069500	-142.129
417069600	-123.927
417069700	-143.994
417069800	-125.524
417069900	-148.892
417070000	-122.917
417070100	-140
417070200	-125.042
417070300	-160.129
417070400	-123.653
417070500	-144.713
417070600	-123.615
417070700	-150.253
417070800	-124.102
417070900	-152.489
417071000	-122.908
417071100	-138.147
417071200	-123.621
417071300	-145.962
417071400	-122.696
417071500	-137.659
417071600	-125.219
417071700	-142.619
417071800	-123.674
417071900	-152.924
417072000	-123.408
417072100	-159.119
417072200	-124.653
417072300	-142.781
417072400	-123.362
417072500	-136.777
417072600	-121.618
417072700	-149.128
417072800	-123.947
417072900	-150.712
417073000	-123.967
417073100	-142.98
417073200	-123.814
417073300	-146.478
417073400	-123.155
417073500	-161.348
417073600	-124.034
417073700	-153.23
417073800	-128.893
417073900	-148.946
417074000	-123.668
417074100	-145.489
417074200	-123.174
417074300	-141.801
417074400	-124.319
417074500	-136.969
417074600	-122.87
417074700	-149.69
417074800	-121.603
417074900	-141.266
417075000	-123.699
417075100	-141.508
417075200	-124.158
417075300	-133.798
417075400	-122.14
417075500	-152.191
417075600	-124.69
417075700	-152.428
417075800	-124.17
417075900	-139.515
417076000	-122.996
417076100	-138.832
417076200	-123.16
417076300	-145.478
417076400	-121.907
417076500	-142.958
417076600	-123.822
417076700	-136.736
417076800	-123.697
417076900	-163.068
417077000	-125.058
417077100	-150.122
417077200	-125.409
417077300	-147.637
417077400	-124.169
417077500	-149.968
417077600	-123.137
417077700	-147.76
417077800	-122.269
417077900	-149.194
417078000	-124.824
417078100	-156.853
417078200	-125.355
417078300	-141.887
417078400	-127.019
417078500	-155.454
417078600	-121.89
417078700	-142.83
417078800	-125.06
417078900	-157.272
417079000	-121.927
417079100	-148.219
417079200	-123.501
417079300	-147.953
417079400	-123.853
417079500	-141.552
417079600	-125.8
417079700	-145.977
417079800	-122.563
417079900	-145.447
417080000	-122.243
417080100	-142.451
417080200	-125.456
417080300	-147.594
417080400	-124.194
417080500	-137.649
417080600	-124.194
417080700	-158.992
417080800	-125.799
417080900	-144.127
417081000	-123.45
417081100	-146.997
417081200	-124.783
417081300	-155.387
417081400	-125.206
417081500	-147.216
417081600	-124.171
417081700	-141.784
417081800	-122.58
417081900	-147.324
417082000	-123.255
417082100	-146.942
417082200	-124.163
417082300	-148.505
417082400	-124.164
417082500	-142.08
417082600	-124.56
417082700	-144.401
417082800	-124.943
417082900	-141.376
417083000	-126.931
417083100	-144.052
417083200	-124.416
417083300	-142.301
417083400	-123.434
417083500	-142.675
417083600	-124.416
417083700	-150.921
417083800	-121.279
417083900	-144.285
417084000	-125.204
417084100	-141.459
417084200	-124.073
417084300	-146.146
417084400	-124.277
417084500	-142.054
417084600	-121.488
417084700	-143.085
417084800	-126.003
417084900	-143.743
417085000	-124.278
417085100	-157.661
417085200	-125.834
417085300	-150.23
417085400	-124.897
417085500	-140.989
417085600	-122.33
417085700	-142.32
417085800	-124.703
417085900	-140.66
417086000	-121.974
417086100	-150.156
417086200	-125.115
417086300	-143.296
417086400	-123.618
417086500	-154.278
417086600	-122.415
417086700	-146.671
417086800	-124.636
417086900	-144.31
417087000	-121.753
417087100	-149.459
417087200	-122.845
417087300	-143.271
417087400	-124.417
417087500	-137.41
417087600	-123.377
417087700	-141.897
417087800	-124.765
417087900	-144.94
417088000	-123.671
417088100	-151.28
417088200	-124.771
417088300	-150.279
417088400	-124.999
417088500	-149.451
417088600	-124.889
417088700	-150.665
417088800	-124.378
417088900	-147.736
417089000	-127.078
417089100	-138.246
417089200	-123.554
417089300	-155.741
417089400	-123.911
417089500	-141.011
417089600	-126.243
417089700	-142.693
417089800	-125.577
417089900	-140.043
417090000	-125.214
417090100	-142.248
417090200	-123.185
417090300	-146.349
417090400	-124.112
417090500	-142.743
417090600	-123.792
417090700	-144.37
417090800	-121.097
417090900	-139.681
417091000	-126.232
417091100	-146.778
417091200	-124.263
417091300	-163.991
417091400	-124.749
417091500	-165.591
417091600	-125.675
417091700	-150.414
417091800	-124.785
417091900	-138.988
417092000	-123.034
417092100	-150.473
417092200	-124.454
417092300	-145.989
417092400	-123.456
417092500	-152.235
417092600	-126.742
417092700	-143.638
417092800	-123.626
417092900	-139.167
417093000	-126.123
417093100	-160.175
417093200	-128.753
417093300	-143.085
417093400	-124.78
417093500	-148.723
417093600	-122.829
417093700	-142.158
417093800	-124.256
417093900	-136.915
417094000	-123.919
417094100	-150.415
417094200	-125.379
417094300	-140.055
417094400	-124.209
417094500	-151.392
417094600	-123.447
417094700	-150.977
417094800	-123.776
417094900	-141.5
417095000	-121.42
417095100	-144.892
417095200	-124.078
417095300	-143.644
417095400	-121.805
417095500	-142.545
417095600	-122.699
417095700	-142.104
417095800	-123.445
417095900	-142.512
417096000	-125.402
417096100	-147.323
417096200	-123.997
417096300	-150.178
417096400	-125.076
417096500	-144.015
417096600	-125.723
417096700	-142.033
417096800	-122.639
417096900	-143.163
417097000	-122.707
417097100	-158.949
417097200	-123.495
417097300	-147.477
417097400	-123.64
417097500	-143.357
417097600	-120.999
417097700	-146.337
417097800	-123.161
417097900	-147.085
417098000	-126.779
417098100	-155.511
417098200	-125.936
417098300	-148.754
417098400	-123.24
417098500	-145.998
417098600	-122.74
417098700	-142.067
417098800	-124.081
417098900	-139.723
417099000	-123.233
417099100	-138.824
417099200	-121.455
417099300	-156.426
417099400	-124.135
417099500	-149.199
417099600	-122.177
417099700	-146.725
417099800	-122.206
417099900	-155.666
417100000	-127.068
417100100	-163.256
417100200	-124.325
417100300	-137.395
417100400	-122.144
417100500	-143.295
417100600	-125.47
417100700	-147.374
417100800	-124.564
417100900	-142.352
417101000	-126.98
417101100	-136.842
417101200	-125.797
417101300	-159.801
417101400	-122.913
417101500	-138.353
417101600	-123.275
417101700	-140.47
417101800	-124.629
417101900	-140.709
417102000	-125.799
417102100	-145.164
417102200	-125.94
417102300	-154.51
417102400	-126.779
417102500	-144.795
417102600	-122.536
417102700	-138.158
417102800	-125.038
417102900	-149.849
417103000	-122.673
417103100	-144.07
417103200	-124.697
417103300	-150.45
417103400	-122.913
417103500	-145.542
417103600	-123.494
417103700	-145.205
417103800	-123.059
417103900	-141.12
417104000	-125.979
417104100	-144.239
417104200	-125.719
417104300	-146.134
417104400	-123.817
417104500	-157.711
417104600	-123.404
417104700	-140.241
417104800	-123.303
417104900	-153.3
417105000	-123.885
417105100	-149.662
417105200	-124.552
417105300	-137.782
417105400	-124.574
417105500	-144.241
417105600	-125.511
417105700	-151.497
417105800	-127.009
417105900	-151.518
417106000	-124.261
417106100	-153.401
417106200	-126.775
417106300	-153.167
417106400	-123.029
417106500	-145.539
417106600	-124.672
417106700	-139.877
417106800	-123.849
417106900	-158.441
417107000	-122.622
417107100	-149.246
417107200	-126.434
417107300	-137.18
417107400	-123.382
417107500	-136.428
417107600	-124.029
417107700	-142.998
417107800	-123.76
417107900	-144.358
417108000	-123.217
417108100	-169.289
417108200	-124.943
417108300	-136.596
417108400	-124.824
417108500	-148.634
417108600	-123.244
417108700	-145.722
417108800	-121.695
417108900	-137.808
417109000	-123.536
417109100	-143.568
417109200	-123.514
417109300	-138.916
417109400	-123.222
417109500	-137.26
417109600	-123.34
417109700	-150.807
417109800	-124.717
417109900	-145.498
417110000	-122.564
417110100	-158.677
417110200	-124.217
417110300	-147.029
417110400	-122.598
417110500	-155.541
417110600	-127.681
417110700	-138.517
417110800	-124.719
417110900	-144.439
417111000	-124.615
417111100	-134.916
417111200	-123.18
417111300	-143.443
417111400	-127.554
417111500	-150.418
417111600	-123.381
417111700	-147.073
417111800	-125.285
417111900	-153.788
417112000	-122.419
417112100	-145.084
417112200	-122.85
417112300	-142.655
417112400	-123.704
417112500	-140.402
417112600	-125.525
417112700	-152.847
417112800	-122.479
417112900	-148.894
417113000	-122.706
417113100	-141.324
417113200	-127.837
417113300	-148.614
417113400	-121.54
417113500	-140.176
417113600	-126.581
417113700	-145.85
417113800	-124.105
417113900	-167.611
417114000	-123.646
417114100	-161.731
417114200	-125.253
417114300	-154.565
417114400	-125.902
417114500	-143.524
417114600	-125.529
417114700	-142.993
417114800	-124.9
417114900	-137.674
417115000	-125.956
417115100	-138.284
417115200	-126.559
417115300	-150.844
417115400	-126.368
417115500	-151.8
417115600	-123.688
417115700	-145.383
417115800	-123.706
417115900	-151.036
417116000	-126.987
417116100	-137.55
417116200	-125.753
417116300	-137.739
417116400	-124.292
417116500	-139.382
417116600	-124.64
417116700	-137.03
417116800	-127.183
417116900	-140.774
417117000	-121.134
417117100	-146.258
417117200	-123
417117300	-143.909
417117400	-124.653
417117500	-145.2
417117600	-125.676
417117700	-136.156
417117800	-125.534
417117900	-137.584
417118000	-124.003
417118100	-140.344
417118200	-125.429
417118300	-138.785
417118400	-124.907
417118500	-150.398
417118600	-125.721
417118700	-138.821
417118800	-123.528
417118900	-141.643
417119000	-122.483
417119100	-147.735
417119200	-124.848
417119300	-147.556
417119400	-124.941
417119500	-140.112
417119600	-126.789
417119700	-139.072
417119800	-121.624
417119900	-136.267
417120000	-126.896
417120100	-139.892
417120200	-125.263
417120300	-150.188
417120400	-120.79
417120500	-157.723
417120600	-126.594
417120700	-145.731
417120800	-123.641
417120900	-143.33
417121000	-122.737
417121100	-141.49
417121200	-124.798
417121300	-147.236
417121400	-123.12
417121500	-147.662
417121600	-125.145
417121700	-143.301
417121800	-125.827
417121900	-145.127
417122000	-125.093
417122100	-135.538
417122200	-124.163
417122300	-136.113
417122400	-123.812
417122500	-151.718
417122600	-128.587
417122700	-145.955
417122800	-124.463
417122900	-157.396
417123000	-125.284
417123100	-149.057
417123200	-123.226
417123300	-141.363
417123400	-123.918
417123500	-142.29
417123600	-123.341
417123700	-152.271
417123800	-122.952
417123900	-153.454
417124000	-122.19
417124100	-144.174
417124200	-122.289
417124300	-141.547
417124400	-124.23
417124500	-144.521
417124600	-123.615
417124700	-140.387
417124800	-128.206
417124900	-146.479
417125000	-122.199
417125100	-148.233
417125200	-125.763
417125300	-144.654
417125400	-125.349
417125500	-140.413
417125600	-124.735
417125700	-141.448
417125800	-123.085
417125900	-140.275
417126000	-123.255
417126100	-150.004
417126200	-121.133
417126300	-140.301
417126400	-122.922
417126500	-147.526
417126600	-123.458
417126700	-137.944
417126800	-123.47
417126900	-161.67
417127000	-123.154
417127100	-144.097
417127200	-126.036
417127300	-147.818
417127400	-125.856
417127500	-147.612
417127600	-123.62
417127700	-141.517
417127800	-124.462
417127900	-136.577
417128000	-122.852
417128100	-148.281
417128200	-123.862
417128300	-148.695
417128400	-126.135
417128500	-142.107
417128600	-121.758
417128700	-148.038
417128800	-123.244
417128900	-158.43
417129000	-122.931
417129100	-137.786
417129200	-122.757
417129300	-140.198
417129400	-123.816
417129500	-146.543
417129600	-123.111
417129700	-140.261
417129800	-123.4
417129900	-142.792
417130000	-125.128
417130100	-143.738
417130200	-124.592
417130300	-146.991
417130400	-124.459
417130500	-141.091
417130600	-128.031
417130700	-140.535
417130800	-122.37
417130900	-140.584
417131000	-122.527
417131100	-136.159
417131200	-124.327
417131300	-142.143
417131400	-125.495
417131500	-140.843
417131600	-123.59
417131700	-135.679
417131800	-123.014
417131900	-147.379
417132000	-124.791
417132100	-144.992
417132200	-122.995
417132300	-146.507
417132400	-122.565
417132500	-146.066
417132600	-124.825
417132700	-139.903
417132800	-121.78
417132900	-142.676
417133000	-121.476
417133100	-143.044
417133200	-127.166
417133300	-150.379
417133400	-121.735
417133500	-148.603
417133600	-122.858
417133700	-144.796
417133800	-122.466
417133900	-147.078
417134000	-127.028
417134100	-144.464
417134200	-123.55
417134300	-160.876
417134400	-124.044
417134500	-142.158
417134600	-125.61
417134700	-142.777
417134800	-122.911
417134900	-145.844
417135000	-124.301
417135100	-147.751
417135200	-124.444
417135300	-151.263
417135400	-123.16
417135500	-145.623
417135600	-122.634
417135700	-143.291
417135800	-124.442
417135900	-144.856
417136000	-125.215
417136100	-147.197
417136200	-124.765
417136300	-146.626
417136400	-123.31
417136500	-142.858
417136600	-123.358
417136700	-154.098
417136800	-123.714
417136900	-141.806
417137000	-122.083
417137100	-147.052
417137200	-122.633
417137300	-157.414
417137400	-124.833
417137500	-133.221
417137600	-123.424
417137700	-144.717
417137800	-124.179
417137900	-147.857
417138000	-128.172
417138100	-147.375
417138200	-125.177
417138300	-141.56
417138400	-123.963
417138500	-146.067
417138600	-126.756
417138700	-143.952
417138800	-124.131
417138900	-140.814
417139000	-124.77
417139100	-140.52
417139200	-125.933
417139300	-149.321
417139400	-123.928
417139500	-152.747
417139600	-125.868
417139700	-142.705
417139800	-122.167
417139900	-147.183
417140000	-124.19
417140100	-144.621
417140200	-125.181
417140300	-143.039
417140400	-126.199
417140500	-158.881
417140600	-122.138
417140700	-143.44
417140800	-125.574
417140900	-148.449
417141000	-124.344
417141100	-156.285
417141200	-125.153
417141300	-146.792
417141400	-124.821
417141500	-144.286
417141600	-120.21
417141700	-140.05
417141800	-124.755
417141900	-141.847
417142000	-122.721
417142100	-163.495
417142200	-125.902
417142300	-141.485
417142400	-123.41
417142500	-152.021
417142600	-122.027
417142700	-144.475
417142800	-122.035
417142900	-137.446
417143000	-123.825
417143100	-142.964
417143200	-123.716
417143300	-138.843
417143400	-123.724
417143500	-137.959
417143600	-124.603
417143700	-148.22
417143800	-124.603
417143900	-147.829
417144000	-122.354
417144100	-148.831
417144200	-123.577
417144300	-147.554
417144400	-123.921
417144500	-154.305
417144600	-122.855
417144700	-144.267
417144800	-124.497
417144900	-150.333
417145000	-125.283
417145100	-146.513
417145200	-125.617
417145300	-155.103
417145400	-121.739
417145500	-152.472
417145600	-124.999
417145700	-138.297
417145800	-122.764
417145900	-140.871
417146000	-123.605
417146100	-145.093
417146200	-120.77
417146300	-146.397
417146400	-121.649
417146500	-154.926
417146600	-123.964
417146700	-147.353
417146800	-124.94
417146900	-142.147
417147000	-123.804
417147100	-140.701
417147200	-123.459
417147300	-146.576
417147400	-125.385
417147500	-146.407
417147600	-123.225
417147700	-147.486
417147800	-122.87
417147900	-143.9
417148000	-121.103
417148100	-139.161
417148200	-121.702
417148300	-143.941
417148400	-122.749
417148500	-150.035
417148600	-122.641
417148700	-142.632
417148800	-122.04
417148900	-135.601
417149000	-122.127
417149100	-145.972
417149200	-126.252
417149300	-140.047
417149400	-121.587
417149500	-149.717
417149600	-123.9
417149700	-140.711
417149800	-120.94
417149900	-141.107
417150000	-123.99
417150100	-143.05
417150200	-124.635
417150300	-142.595
417150400	-125.66
417150500	-157.72
417150600	-124.44
417150700	-142.549
417150800	-121.454
417150900	-142.309
417151000	-125.025
417151100	-143.135
417151200	-124.862
417151300	-143.031
417151400	-124.036
417151500	-149.941
417151600	-120.125
417151700	-144.804
417151800	-124.446
417151900	-145.848
417152000	-123.398
417152100	-141.874
417152200	-124.722
417152300	-145.575
417152400	-125.774
417152500	-141.442
417152600	-120.755
417152700	-138.985
417152800	-120.628
417152900	-137.644
417153000	-123.421
417153100	-144.822
417153200	-125.053
417153300	-136.974
417153400	-124.398
417153500	-143
417153600	-123.145
417153700	-153.569
417153800	-123.079
417153900	-147.725
417154000	-124.262
417154100	-165.767
417154200	-124.51
417154300	-153.832
417154400	-123.374
417154500	-134.918
417154600	-123.532
417154700	-146.962
417154800	-124.217
417154900	-135.274
417155000	-123.424
417155100	-144.08
417155200	-123.17
417155300	-150.477
417155400	-123.609
417155500	-140.724
417155600	-121.27
417155700	-154.613
417155800	-123.373
417155900	-144.028
417156000	-122.698
417156100	-154.622
417156200	-126.399
417156300	-149.472
417156400	-122.363
417156500	-143
417156600	-125.556
417156700	-142.59
417156800	-127.565
417156900	-162.567
417157000	-124.256
417157100	-141.007
417157200	-124.461
417157300	-156.49
417157400	-124.602
417157500	-137.892
417157600	-122.841
417157700	-143.011
417157800	-122.093
417157900	-148.204
417158000	-126.039
417158100	-147.345
417158200	-123.701
417158300	-140.189
417158400	-124.659
417158500	-143.865
417158600	-122.891
417158700	-150.308
417158800	-120.943
417158900	-146.89
417159000	-123.761
417159100	-148.851
417159200	-124.896
417159300	-138.708
417159400	-123.871
417159500	-147.655
417159600	-124.761
417159700	-147.404
417159800	-124.76
417159900	-143.094
417160000	-122.689
417160100	-168.309
417160200	-124.095
417160300	-137.527
417160400	-123.241
417160500	-141.255
417160600	-123.821
417160700	-156.489
417160800	-120.986
417160900	-144.569
417161000	-125.036
417161100	-141.241
417161200	-120.89
417161300	-138.332
417161400	-124.715
417161500	-142.77
417161600	-125.753
417161700	-145.307
417161800	-124.905
417161900	-159.638
417162000	-125.233
417162100	-162.078
417162200	-121.441
417162300	-149.809
417162400	-124.452
417162500	-144.491
417162600	-124.518
417162700	-140.374
417162800	-123.385
417162900	-147.794
417163000	-123.693
417163100	-143.724
417163200	-125.376
417163300	-142.281
417163400	-122.63
417163500	-138.739
417163600	-120.829
417163700	-144.252
417163800	-120.871
417163900	-142.704
417164000	-123.876
417164100	-147.907
417164200	-127.727
417164300	-142.426
417164400	-126.188
417164500	-142.746
417164600	-123.978
417164700	-148.537
417164800	-120.603
417164900	-140.348
417165000	-123.097
417165100	-145.302
417165200	-123.692
417165300	-143.306
417165400	-123.996
417165500	-138.503
417165600	-124.26
417165700	-141.47
417165800	-122.381
417165900	-140.169
417166000	-123.416
417166100	-150.678
417166200	-123.936
417166300	-145.749
417166400	-127.225
417166500	-146.042
417166600	-124.021
417166700	-143.248
417166800	-124.49
417166900	-148.079
417167000	-125.295
417167100	-141.174
417167200	-124.758
417167300	-152.276
417167400	-125.064
417167500	-140.617
417167600	-122.455
417167700	-147.514
417167800	-122.463
417167900	-152.823
417168000	-124.604
417168100	-139.822
417168200	-123.627
417168300	-140.557
417168400	-123.444
417168500	-149.031
417168600	-123.924
417168700	-146.963
417168800	-123.591
417168900	-144.966
417169000	-123.429
417169100	-143.255
417169200	-124.447
417169300	-149.386
417169400	-123.879
417169500	-152.599
417169600	-121.251
417169700	-143.291
417169800	-123.803
417169900	-141.905
417170000	-124.874
417170100	-143.543
417170200	-121.886
417170300	-141.3
417170400	-124.69
417170500	-143.9
417170600	-123.206
417170700	-141.393
417170800	-124.183
417170900	-143.766
417171000	-122.603
417171100	-149.831
417171200	-126.12
417171300	-149.448
417171400	-123.015
417171500	-141.331
417171600	-120.243
417171700	-136.445
417171800	-123.355
417171900	-140.611
417172000	-121.835
417172100	-138.546
417172200	-121.515
417172300	-149.117
417172400	-123.431
417172500	-155.901
417172600	-125.116
417172700	-145.663
417172800	-122.17
417172900	-142.667
417173000	-125.909
417173100	-147.335
417173200	-124.078
417173300	-136.928
417173400	-122.552
417173500	-159.474
417173600	-126.947
417173700	-140.752
417173800	-123.087
417173900	-143.472
417174000	-124.247
417174100	-142.957
417174200	-124.068
417174300	-142.819
417174400	-123.967
417174500	-148.051
417174600	-123.637
417174700	-148.294
417174800	-126.184
417174900	-139.319
417175000	-124.423
417175100	-144.85
417175200	-121.301
417175300	-140.636
417175400	-125.835
417175500	-142.356
417175600	-122.879
417175700	-139.947
417175800	-122.354
417175900	-135.347
417176000	-120.702
417176100	-140.626
417176200	-122.513
417176300	-142.337
417176400	-122.397
417176500	-143.36
417176600	-122.478
417176700	-137.741
417176800	-122.399
417176900	-142.548
417177000	-122.432
417177100	-144.619
417177200	-125.527
417177300	-154.154
417177400	-124.08
417177500	-144.643
417177600	-121.544
417177700	-140.201
417177800	-124.277
417177900	-142.383
417178000	-124.666
417178100	-143.06
417178200	-124.061
417178300	-147.722
417178400	-121.595
417178500	-148.398
417178600	-120.718
417178700	-147.487
417178800	-123.836
417178900	-142.038
417179000	-124.213
417179100	-152.45
417179200	-120.443
417179300	-133.8
417179400	-122.621
417179500	-145.509
417179600	-124.25
417179700	-139.508
417179800	-122.696
417179900	-146.857
417180000	-124.2
417180100	-144.221
417180200	-123.805
417180300	-143.065
417180400	-120.473
417180500	-138.83
417180600	-122.579
417180700	-144.276
417180800	-124.487
417180900	-138.487
417181000	-122.561
417181100	-146.929
417181200	-121.176
417181300	-146.205
417181400	-126.291
417181500	-141.927
417181600	-121.838
417181700	-138.324
417181800	-124.036
417181900	-140.786
417182000	-125.166
417182100	-137.938
417182200	-125.167
417182300	-144.103
417182400	-122.517
417182500	-155.815
417182600	-122.313
417182700	-139.068
417182800	-123.318
417182900	-134.105
417183000	-125.835
417183100	-142.346
417183200	-125.431
417183300	-136.947
417183400	-125.001
417183500	-152.804
417183600	-122.873
417183700	-148.691
417183800	-126.481
417183900	-145.066
417184000	-125.266
417184100	-136.861
417184200	-121.663
417184300	-148.319
417184400	-123.546
417184500	-147.831
417184600	-123.424
417184700	-140.36
417184800	-123.703
417184900	-153.634
417185000	-122.052
417185100	-151.716
417185200	-122.488
417185300	-140.429
417185400	-123.837
417185500	-155.644
417185600	-123.306
417185700	-141.386
417185800	-123.084
417185900	-144.695
417186000	-122.035
417186100	-142.773
417186200	-124.834
417186300	-144.565
417186400	-124.242
417186500	-148.357
417186600	-122.734
417186700	-141.531
417186800	-122.442
417186900	-140.052
417187000	-124.049
417187100	-146.8
417187200	-122.201
417187300	-140.493
417187400	-122.122
417187500	-150.899
417187600	-123.153
417187700	-147.735
417187800	-121.219
417187900	-143.1
417188000	-119.893
417188100	-148.022
417188200	-125.036
417188300	-152.756
417188400	-124.549
417188500	-144.819
417188600	-125.919
417188700	-141.207
417188800	-120.08
417188900	-136.127
417189000	-121.888
417189100	-140.026
417189200	-125.196
417189300	-142.676
417189400	-123.668
417189500	-161.741
417189600	-124.167
417189700	-147.601
417189800	-124.855
417189900	-135.665
417190000	-123.644
417190100	-146.1
417190200	-123.537
417190300	-143.855
417190400	-124.509
417190500	-148.251
417190600	-123.808
417190700	-151.017
417190800	-124.521
417190900	-154.277
417191000	-123.889
417191100	-154.103
417191200	-124.909
417191300	-142.182
417191400	-124.332
417191500	-143.224
417191600	-124.56
417191700	-140.805
417191800	-122.395
417191900	-149.177
417192000	-121.837
417192100	-142.48
417192200	-122.973
417192300	-139.594
417192400	-122.103
417192500	-148.924
417192600	-119.367
417192700	-139.622
417192800	-123.18
417192900	-142.619
417193000	-126.092
417193100	-139.087
417193200	-121.599
417193300	-139.423
417193400	-122.466
417193500	-146.791
417193600	-123.655
417193700	-146.204
417193800	-122.495
417193900	-146.966
417194000	-126.385
417194100	-139.003
417194200	-121.611
417194300	-139.185
417194400	-123.772
417194500	-139.32
417194600	-124.206
417194700	-146.948
417194800	-125.095
417194900	-144.769
417195000	-125.198
417195100	-152.259
417195200	-121.449
417195300	-141.523
417195400	-122.735
417195500	-142.858
417195600	-123.011
417195700	-136.838
417195800	-121.781
417195900	-146.586
417196000	-122.745
417196100	-144.372
417196200	-123.408
417196300	-142.924
417196400	-123.395
417196500	-142.002
417196600	-126.776
417196700	-148.395
417196800	-127.146
417196900	-146.258
417197000	-128.566
417197100	-154.872
417197200	-123.532
417197300	-147.025
417197400	-123.323
417197500	-169.713
417197600	-124.605
417197700	-145.058
417197800	-123.166
417197900	-137.658
417198000	-121.82
417198100	-141.358
417198200	-124.997
417198300	-136.576
417198400	-125.567
417198500	-151.235
417198600	-121.967
417198700	-147.227
417198800	-123.119
417198900	-143.828
417199000	-123.355
417199100	-158.12
417199200	-124.901
417199300	-140.648
417199400	-123.435
417199500	-137.635
417199600	-122.139
417199700	-141.014
417199800	-122.13
417199900	-139.313
417200000	-124.869
417200100	-142.296
417200200	-122.101
417200300	-159.089
417200400	-122.093
417200500	-143.04
417200600	-122.71
417200700	-144.886
417200800	-121.536
417200900	-141.07
417201000	-120.355
417201100	-140.11
417201200	-121.375
417201300	-161.291
417201400	-125.05
417201500	-137.442
417201600	-122.971
417201700	-156.754
417201800	-123.67
417201900	-145.09
417202000	-123.17
417202100	-149.161
417202200	-124.821
417202300	-140.143
417202400	-119.4
417202500	-148.696
417202600	-123.054
417202700	-139.911
417202800	-123.537
417202900	-140.442
417203000	-122.99
417203100	-133.784
417203200	-124.55
417203300	-150.186
417203400	-125.316
417203500	-143.309
417203600	-124.614
417203700	-163.869
417203800	-120.983
417203900	-141.756
417204000	-125.14
417204100	-144.165
417204200	-124.622
417204300	-155.266
417204400	-123.849
417204500	-144.983
417204600	-123.195
417204700	-144.805
417204800	-123.172
417204900	-150.499
417205000	-124.172
417205100	-144.708
417205200	-123.145
417205300	-137.739
417205400	-124.794
417205500	-142.798
417205600	-123.343
417205700	-158.812
417205800	-124.582
417205900	-141.299
417206000	-123.998
417206100	-144.133
417206200	-123.079
417206300	-157.464
417206400	-124.604
417206500	-136.192
417206600	-124.519
417206700	-144.69
417206800	-122.552
417206900	-147.869
417207000	-124.053
417207100	-142.566
417207200	-123.519
417207300	-140.303
417207400	-124.665
417207500	-139.52
417207600	-121.566
417207700	-143.616
417207800	-123.04
417207900	-148.737
417208000	-122.793
417208100	-141.022
417208200	-124.418
417208300	-144.23
417208400	-124.64
417208500	-148.511
417208600	-124.037
417208700	-145.653
417208800	-120.13
417208900	-141.689
417209000	-123.403
417209100	-141.982
417209200	-123.014
417209300	-144.911
417209400	-123.194
417209500	-155.108
417209600	-124.375
417209700	-141.477
417209800	-124.353
417209900	-138.661
417210000	-123.304
417210100	-139.176
417210200	-123.271
417210300	-146.06
417210400	-123.964
417210500	-147.501
417210600	-125.664
417210700	-146.255
417210800	-125.412
417210900	-140.558
417211000	-121.761
417211100	-142.039
417211200	-123.649
417211300	-151.981
417211400	-123.902
417211500	-142.684
417211600	-123.937
417211700	-145.525
417211800	-123.596
417211900	-138.974
417212000	-124.787
417212100	-156.932
417212200	-123.271
417212300	-138.284
417212400	-123.54
417212500	-159.116
417212600	-122.04
417212700	-147.436
417212800	-123.556
417212900	-140.001
417213000	-126.804
417213100	-142.771
417213200	-123.101
417213300	-144.549
417213400	-122.002
417213500	-140.932
417213600	-121.561
417213700	-139.191
417213800	-122.667
417213900	-147.14
417214000	-120.132
417214100	-149.814
417214200	-123.078
417214300	-141.382
417214400	-122.393
417214500	-141.067
417214600	-124.632
417214700	-154.976
417214800	-124.698
417214900	-144.023
417215000	-121.479
417215100	-140.054
417215200	-123.03
417215300	-151.486
417215400	-126.621
417215500	-143.921
417215600	-120.51
417215700	-138.518
417215800	-124.36
417215900	-140.643
417216000	-121.375
417216100	-147.435
417216200	-123.264
417216300	-149.028
417216400	-124.098
417216500	-160.67
417216600	-123.183
417216700	-154.331
417216800	-122.945
417216900	-143.493
417217000	-123.354
417217100	-140.969
417217200	-123.138
417217300	-156.554
417217400	-124.592
417217500	-141.634
417217600	-121.121
417217700	-151.208
417217800	-123.553
417217900	-140.689
417218000	-124.945
417218100	-134.781
417218200	-123.132
417218300	-140.385
417218400	-125.544
417218500	-136.508
417218600	-119.2
417218700	-141.959
417218800	-121.909
417218900	-139.078
417219000	-123.076
417219100	-140.238
417219200	-122.577
417219300	-144.916
417219400	-121.489
417219500	-148.749
417219600	-123.465
417219700	-138.533
417219800	-121.833
417219900	-136.821
417220000	-124.364
417220100	-145.007
417220200	-121.863
417220300	-143.748
417220400	-125.408
417220500	-154.707
417220600	-122.354
417220700	-137.864
417220800	-124.288
417220900	-141.797
417221000	-120.01
417221100	-144.024
417221200	-121.942
417221300	-139.399
417221400	-120.187
417221500	-136.571
417221600	-122.909
417221700	-138.096
417221800	-122.193
417221900	-136.727
417222000	-124.846
417222100	-152.754
417222200	-122.428
417222300	-144.494
417222400	-122.749
417222500	-135.599
417222600	-122.983
417222700	-156.893
417222800	-122.985
417222900	-147.588
417223000	-123.395
417223100	-144.217
417223200	-123.063
417223300	-146.347
417223400	-125.994
417223500	-146.157
417223600	-123.885
417223700	-149.064
417223800	-123.743
417223900	-141.911
417224000	-122.629
417224100	-143.513
417224200	-123.153
417224300	-151.432
417224400	-123.133
417224500	-141.994
417224600	-124.265
417224700	-149.403
417224800	-125.984
417224900	-142.06
417225000	-123.363
417225100	-146.851
417225200	-126.35
417225300	-147.663
417225400	-122.18
417225500	-138.417
417225600	-122.86
417225700	-138.062
417225800	-124.324
417225900	-143.599
417226000	-123.143
417226100	-145.439
417226200	-121.44
417226300	-143.332
417226400	-122.731
417226500	-148.432
417226600	-123.619
417226700	-137.426
417226800	-124.482
417226900	-136.759
417227000	-121.423
417227100	-137.214
417227200	-124.485
417227300	-144.796
417227400	-120.921
417227500	-150.587
417227600	-124.274
417227700	-142.03
417227800	-124.331
417227900	-140.171
417228000	-123.51
417228100	-143.608
417228200	-122.309
417228300	-140.793
417228400	-121.603
417228500	-139.893
417228600	-123.479
417228700	-146.817
417228800	-124.306
417228900	-145.765
417229000	-123.82
417229100	-140.021
417229200	-122.81
417229300	-144.415
417229400	-126.403
417229500	-142.723
417229600	-124.513
417229700	-144.449
417229800	-125.196
417229900	-147.764
417230000	-122.549
417230100	-140.079
417230200	-123.617
417230300	-136.499
417230400	-121.234
417230500	-151.381
417230600	-121.238
417230700	-138.851
417230800	-122.928
417230900	-147.81
417231000	-124.538
417231100	-146.355
417231200	-121.798
417231300	-140.612
417231400	-126.206
417231500	-145.319
417231600	-124.272
417231700	-152.308
417231800	-125.863
417231900	-143.495
417232000	-122.876
417232100	-134.887
417232200	-122.381
417232300	-145.429
417232400	-121.847
417232500	-160.917
417232600	-120.359
417232700	-139.72
417232800	-121.824
417232900	-150.675
417233000	-123.842
417233100	-157.251
417233200	-125.591
417233300	-147.765
417233400	-122.226
417233500	-144.65
417233600	-125.115
417233700	-152.714
417233800	-120.852
417233900	-143.31
417234000	-123.767
417234100	-138.115
417234200	-121.183
417234300	-136.148
417234400	-122.518
417234500	-144.535
417234600	-121.322
417234700	-139.462
417234800	-123.089
417234900	-134.583
417235000	-123.231
417235100	-142.544
417235200	-122.253
417235300	-142.401
417235400	-123.12
417235500	-140.418
417235600	-124.425
417235700	-144.587
417235800	-124.873
417235900	-137.335
417236000	-123.488
417236100	-140.594
417236200	-129.254
417236300	-149.093
417236400	-123.919
417236500	-155.379
417236600	-123.916
417236700	-147.009
417236800	-121.62
417236900	-146.207
417237000	-124.21
417237100	-139.375
417237200	-122.888
417237300	-144.707
417237400	-123.558
417237500	-150.793
417237600	-122.042
417237700	-142.059
417237800	-122.157
417237900	-136.972
417238000	-121.765
417238100	-151.233
417238200	-122.431
417238300	-141.204
417238400	-122.537
417238500	-152.908
417238600	-121.866
417238700	-150.963
417238800	-122.335
417238900	-145.065
417239000	-120.34
417239100	-138.097
417239200	-120.54
417239300	-140.349
417239400	-123.029
417239500	-137.917
417239600	-124.318
417239700	-151.183
417239800	-121.86
417239900	-141.774
417240000	-123.743
417240100	-146.103
417240200	-127.463
417240300	-143.776
417240400	-122.109
417240500	-147.547
417240600	-122.143
417240700	-147.994
417240800	-122.92
417240900	-147.598
417241000	-122.393
417241100	-139.567
417241200	-121.248
417241300	-139.395
417241400	-122.14
417241500	-138.412
417241600	-127.261
417241700	-142.73
417241800	-126.459
417241900	-141.885
417242000	-123.904
417242100	-154.453
417242200	-124.75
417242300	-145.079
417242400	-126.092
417242500	-143.268
417242600	-122.686
417242700	-147.555
417242800	-125.417
417242900	-146.08
417243000	-123.287
417243100	-133.942
417243200	-120.253
417243300	-149.031
417243400	-120.817
417243500	-154.825
417243600	-124.765
417243700	-143.736
417243800	-121.707
417243900	-136.571
417244000	-124.633
417244100	-145.177
417244200	-124.135
417244300	-146.144
417244400	-124.878
417244500	-141.678
417244600	-123.079
417244700	-147.06
417244800	-121.396
417244900	-146.316
417245000	-123.877
417245100	-140.693
417245200	-121.338
417245300	-159.186
417245400	-122.525
417245500	-139.272
417245600	-120.64
417245700	-137.869
417245800	-121.021
417245900	-144.716
417246000	-123.094
417246100	-145.023
417246200	-124.896
417246300	-143.185
417246400	-123.937
417246500	-150.052
417246600	-120.369
417246700	-152.409
417246800	-122.371
417246900	-146.864
417247000	-122.072
417247100	-148.547
417247200	-123.567
417247300	-142.955
417247400	-121.949
417247500	-138.192
417247600	-123.838
417247700	-146.404
417247800	-122.799
417247900	-139.234
417248000	-123.08
417248100	-138.695
417248200	-124.29
417248300	-147.899
417248400	-124.734
417248500	-138.693
417248600	-122.422
417248700	-139
417248800	-123.373
417248900	-141.367
417249000	-123.128
417249100	-146.269
417249200	-122.925
417249300	-139.263
417249400	-126.004
417249500	-147.294
417249600	-120.826
417249700	-144.821
417249800	-123.448
[truncated: 18,002 more rows]
