# Supplementary material for: Passive frequency comb generation at radiofrequency for ranging applications
Source: Nat Commun. 2024 Apr 2;15:2844. doi: 10.1038/s41467-024-46940-2 (PMC10987526; doi:10.1038/s41467-024-46940-2)
Supplement: Supplementary file 5 — Source Data [file 41467_2024_46940_MOESM5_ESM.zip › Figure3_Data/836_10MHz_-13_50dBm.xlsx]

## Sheet: Sheet1
frequency (Hz)	power (dBm)
417050000	-124.413
417050100	-149.464
417050200	-126.263
417050300	-139.149
417050400	-123.802
417050500	-149.236
417050600	-122.402
417050700	-151.663
417050800	-125.872
417050900	-150.26
417051000	-125.674
417051100	-142.201
417051200	-124.75
417051300	-143.529
417051400	-124.41
417051500	-142.145
417051600	-124.286
417051700	-141.632
417051800	-123.82
417051900	-139.09
417052000	-122.345
417052100	-139.441
417052200	-122.225
417052300	-152.665
417052400	-124.857
417052500	-146.561
417052600	-122.803
417052700	-148.294
417052800	-125.324
417052900	-163.293
417053000	-124.21
417053100	-134.793
417053200	-123.902
417053300	-140.035
417053400	-123.9
417053500	-145.698
417053600	-123.557
417053700	-148.967
417053800	-124.752
417053900	-156.964
417054000	-124.267
417054100	-147.855
417054200	-124.909
417054300	-144.668
417054400	-124.786
417054500	-149.082
417054600	-122.32
417054700	-161.704
417054800	-123.936
417054900	-147.64
417055000	-123.07
417055100	-153.009
417055200	-126.202
417055300	-147.222
417055400	-125.442
417055500	-142.913
417055600	-124.276
417055700	-138.148
417055800	-122.794
417055900	-145.193
417056000	-123.184
417056100	-143.084
417056200	-123.851
417056300	-156.559
417056400	-126.331
417056500	-145.96
417056600	-123.115
417056700	-138.574
417056800	-125.671
417056900	-143.824
417057000	-122.708
417057100	-147.621
417057200	-125.231
417057300	-157.869
417057400	-121.32
417057500	-139.684
417057600	-125.861
417057700	-145.607
417057800	-124.65
417057900	-143.268
417058000	-126.684
417058100	-141.798
417058200	-125.843
417058300	-144.568
417058400	-123.57
417058500	-143.45
417058600	-123.873
417058700	-142.84
417058800	-121.752
417058900	-142.317
417059000	-124.213
417059100	-147.151
417059200	-124.087
417059300	-152.701
417059400	-121.981
417059500	-148.698
417059600	-127.139
417059700	-149.856
417059800	-123.42
417059900	-134.715
417060000	-124.083
417060100	-146.029
417060200	-121.842
417060300	-151.073
417060400	-123.745
417060500	-150.006
417060600	-123.794
417060700	-147.317
417060800	-123.961
417060900	-148.779
417061000	-123.573
417061100	-152.634
417061200	-124.568
417061300	-151.264
417061400	-125.895
417061500	-147.904
417061600	-126.005
417061700	-141.98
417061800	-125.152
417061900	-138.136
417062000	-126.488
417062100	-149.077
417062200	-124.657
417062300	-142.183
417062400	-124.474
417062500	-141.324
417062600	-122.887
417062700	-143.287
417062800	-122.554
417062900	-152.423
417063000	-123.868
417063100	-147.556
417063200	-125.001
417063300	-144.275
417063400	-122.042
417063500	-136.731
417063600	-125.379
417063700	-141.878
417063800	-125.54
417063900	-146.786
417064000	-124.405
417064100	-142.284
417064200	-123.604
417064300	-142.946
417064400	-122.45
417064500	-162.236
417064600	-125.017
417064700	-144.618
417064800	-122.179
417064900	-144.02
417065000	-122.401
417065100	-134.345
417065200	-122.407
417065300	-145.153
417065400	-124.587
417065500	-135.166
417065600	-123.321
417065700	-142.478
417065800	-124.409
417065900	-157.771
417066000	-127.311
417066100	-145.681
417066200	-124.263
417066300	-139.361
417066400	-122.716
417066500	-146.193
417066600	-126.474
417066700	-150.312
417066800	-122.95
417066900	-136.582
417067000	-122.556
417067100	-152.533
417067200	-122.845
417067300	-139.958
417067400	-124.318
417067500	-146.968
417067600	-122.767
417067700	-141.653
417067800	-124.549
417067900	-142.783
417068000	-124.66
417068100	-141.223
417068200	-128.32
417068300	-140.041
417068400	-127.585
417068500	-150.784
417068600	-123.33
417068700	-137.543
417068800	-123.508
417068900	-144.525
417069000	-123.799
417069100	-145.176
417069200	-125.026
417069300	-137.687
417069400	-122.948
417069500	-144.448
417069600	-122.452
417069700	-138.907
417069800	-123.839
417069900	-144.942
417070000	-124.098
417070100	-149.188
417070200	-125.957
417070300	-146.665
417070400	-123.248
417070500	-151.507
417070600	-123.265
417070700	-151.694
417070800	-121.546
417070900	-158.022
417071000	-123.585
417071100	-141.888
417071200	-122.734
417071300	-153.803
417071400	-126.429
417071500	-141.414
417071600	-124.985
417071700	-150.697
417071800	-124.509
417071900	-139.453
417072000	-124.801
417072100	-142.772
417072200	-125.56
417072300	-154.311
417072400	-122.854
417072500	-139.294
417072600	-124.355
417072700	-154.95
417072800	-126.823
417072900	-149.059
417073000	-124.513
417073100	-148.99
417073200	-124.516
417073300	-141.259
417073400	-124.902
417073500	-155.307
417073600	-124.702
417073700	-140.761
417073800	-122.141
417073900	-138.459
417074000	-125.768
417074100	-141.514
417074200	-125.772
417074300	-145.132
417074400	-126.133
417074500	-149.871
417074600	-124.92
417074700	-145.7
417074800	-123.903
417074900	-148.242
417075000	-126.073
417075100	-141.187
417075200	-124.591
417075300	-139.865
417075400	-123.564
417075500	-146.94
417075600	-121.967
417075700	-149.963
417075800	-122.69
417075900	-143.986
417076000	-125.32
417076100	-144.84
417076200	-122.188
417076300	-144.623
417076400	-126.877
417076500	-159.182
417076600	-125.681
417076700	-151.351
417076800	-122.069
417076900	-142.505
417077000	-124.696
417077100	-149.76
417077200	-129.754
417077300	-149.635
417077400	-123.777
417077500	-148.526
417077600	-123.604
417077700	-154.898
417077800	-127.626
417077900	-145.415
417078000	-121.876
417078100	-140.086
417078200	-123.947
417078300	-149.481
417078400	-127.635
417078500	-144.76
417078600	-121.701
417078700	-138.728
417078800	-123.343
417078900	-140.973
417079000	-122.929
417079100	-136.954
417079200	-127.931
417079300	-137.614
417079400	-122.835
417079500	-146.505
417079600	-124.304
417079700	-152.919
417079800	-125.425
417079900	-139.216
417080000	-125.167
417080100	-146.217
417080200	-122.618
417080300	-141.061
417080400	-119.706
417080500	-140.07
417080600	-122.909
417080700	-150.003
417080800	-124.296
417080900	-146.175
417081000	-125.327
417081100	-137.028
417081200	-122.155
417081300	-145.501
417081400	-122.192
417081500	-144.845
417081600	-124.282
417081700	-145.026
417081800	-124.296
417081900	-138.922
417082000	-123.936
417082100	-132.827
417082200	-124.7
417082300	-148.265
417082400	-123.205
417082500	-151.527
417082600	-123.646
417082700	-143.795
417082800	-121.64
417082900	-136.972
417083000	-124.755
417083100	-146.87
417083200	-125.413
417083300	-140.377
417083400	-126.592
417083500	-138.198
417083600	-122.02
417083700	-142.183
417083800	-124.605
417083900	-143.911
417084000	-124.483
417084100	-139.494
417084200	-123.826
417084300	-146.472
417084400	-123.728
417084500	-147.889
417084600	-123.597
417084700	-152.359
417084800	-123.608
417084900	-148.625
417085000	-123.208
417085100	-151.968
417085200	-125.572
417085300	-144.856
417085400	-123.921
417085500	-147.169
417085600	-122.912
417085700	-141.199
417085800	-124.876
417085900	-144.232
417086000	-122.525
417086100	-141.368
417086200	-122.88
417086300	-146.753
417086400	-125.16
417086500	-145.496
417086600	-121.803
417086700	-142.244
417086800	-121.771
417086900	-136.045
417087000	-126.265
417087100	-142.292
417087200	-121.61
417087300	-141.167
417087400	-121.712
417087500	-143.463
417087600	-126.244
417087700	-147.743
417087800	-123.216
417087900	-138.887
417088000	-121.257
417088100	-141.889
417088200	-123.928
417088300	-140.854
417088400	-120.923
417088500	-151.741
417088600	-123.793
417088700	-149.764
417088800	-124.52
417088900	-143.727
417089000	-124.122
417089100	-139.932
417089200	-123.082
417089300	-145.249
417089400	-121.953
417089500	-148.387
417089600	-120.743
417089700	-150.171
417089800	-125.008
417089900	-136.988
417090000	-122.295
417090100	-155.902
417090200	-123.395
417090300	-141.54
417090400	-123.802
417090500	-136.664
417090600	-125.849
417090700	-149.403
417090800	-120.755
417090900	-173.858
417091000	-121.873
417091100	-149.183
417091200	-126.229
417091300	-151.405
417091400	-124.27
417091500	-146.409
417091600	-124.266
417091700	-142.91
417091800	-123.314
417091900	-150.707
417092000	-124.602
417092100	-155.1
417092200	-125.492
417092300	-143.931
417092400	-123.546
417092500	-145.825
417092600	-123.516
417092700	-140.679
417092800	-122.798
417092900	-141.741
417093000	-122.384
417093100	-141.127
417093200	-122.471
417093300	-141.965
417093400	-124.383
417093500	-141.11
417093600	-123.141
417093700	-139.255
417093800	-125.936
417093900	-140.919
417094000	-123.938
417094100	-146.115
417094200	-125.905
417094300	-137.993
417094400	-123.549
417094500	-148.531
417094600	-124.464
417094700	-137.857
417094800	-123.888
417094900	-140.158
417095000	-123.85
417095100	-156.062
417095200	-123.184
417095300	-139.073
417095400	-126.534
417095500	-151.027
417095600	-123.16
417095700	-147.426
417095800	-126.115
417095900	-154.985
417096000	-123.251
417096100	-147.876
417096200	-123.342
417096300	-139.45
417096400	-125.107
417096500	-144.408
417096600	-124.023
417096700	-154.543
417096800	-124.232
417096900	-147.887
417097000	-123.832
417097100	-155.28
417097200	-124.429
417097300	-156.83
417097400	-123.864
417097500	-142.45
417097600	-123.724
417097700	-141.031
417097800	-123.171
417097900	-150.788
417098000	-124.208
417098100	-149.871
417098200	-124.191
417098300	-144.958
417098400	-123.035
417098500	-136.223
417098600	-125.323
417098700	-142.192
417098800	-124.201
417098900	-149.317
417099000	-122.895
417099100	-143.142
417099200	-126.316
417099300	-144.556
417099400	-123.836
417099500	-138.892
417099600	-122.88
417099700	-143.859
417099800	-124.545
417099900	-150.291
417100000	-123.919
417100100	-147.286
417100200	-123.49
417100300	-149.284
417100400	-123.094
417100500	-146.018
417100600	-122.502
417100700	-146.596
417100800	-122.842
417100900	-146.889
417101000	-123.276
417101100	-142.3
417101200	-123.169
417101300	-151.888
417101400	-124.42
417101500	-145.37
417101600	-124.086
417101700	-153.834
417101800	-126.851
417101900	-146
417102000	-123.869
417102100	-140.234
417102200	-124.537
417102300	-138.428
417102400	-124.821
417102500	-140.388
417102600	-124.186
417102700	-139.9
417102800	-124.534
417102900	-148.846
417103000	-122.734
417103100	-139.88
417103200	-122.02
417103300	-154.023
417103400	-125.727
417103500	-155.981
417103600	-123.515
417103700	-142.349
417103800	-125.561
417103900	-154.946
417104000	-124.093
417104100	-149.734
417104200	-124.505
417104300	-140.893
417104400	-121.899
417104500	-140.641
417104600	-123.117
417104700	-140.695
417104800	-122.176
417104900	-137.205
417105000	-122.185
417105100	-145.757
417105200	-128.161
417105300	-155.779
417105400	-124.18
417105500	-156.434
417105600	-124.19
417105700	-144.626
417105800	-125.724
417105900	-140.794
417106000	-125.092
417106100	-141.471
417106200	-122.831
417106300	-137.767
417106400	-120.947
417106500	-140.487
417106600	-124.836
417106700	-144.38
417106800	-124.848
417106900	-143.422
417107000	-123.601
417107100	-156.484
417107200	-124.267
417107300	-137.755
417107400	-124.707
417107500	-142.871
417107600	-124.978
417107700	-138.39
417107800	-123.921
417107900	-137.355
417108000	-122.265
417108100	-140.251
417108200	-124.337
417108300	-144.065
417108400	-123.466
417108500	-152.258
417108600	-119.534
417108700	-140.589
417108800	-124.679
417108900	-143.951
417109000	-123.535
417109100	-152.37
417109200	-125.827
417109300	-142.789
417109400	-126.067
417109500	-154.865
417109600	-123.3
417109700	-139.858
417109800	-123.695
417109900	-143.029
417110000	-125.085
417110100	-155.028
417110200	-124.888
417110300	-147.822
417110400	-122.657
417110500	-146.452
417110600	-123.317
417110700	-144.813
417110800	-124.136
417110900	-155.16
417111000	-121.104
417111100	-144.904
417111200	-122.388
417111300	-149.687
417111400	-124.732
417111500	-143.933
417111600	-122.395
417111700	-145.743
417111800	-123.734
417111900	-139.274
417112000	-123.976
417112100	-139.643
417112200	-126.811
417112300	-150.165
417112400	-121.551
417112500	-147.592
417112600	-124.202
417112700	-150.827
417112800	-123.827
417112900	-143.11
417113000	-122.181
417113100	-143.955
417113200	-123.654
417113300	-146.343
417113400	-123.978
417113500	-143.549
417113600	-123.981
417113700	-146.791
417113800	-124.308
417113900	-139.015
417114000	-123.036
417114100	-149.432
417114200	-123.116
417114300	-141.59
417114400	-125.406
417114500	-145.054
417114600	-122.261
417114700	-159.375
417114800	-126.496
417114900	-147.218
417115000	-122.103
417115100	-146.403
417115200	-122.945
417115300	-150.535
417115400	-122.925
417115500	-146.296
417115600	-122.975
417115700	-146.372
417115800	-124.72
417115900	-136.781
417116000	-123.81
417116100	-152.337
417116200	-121.761
417116300	-147.688
417116400	-122.536
417116500	-136.792
417116600	-125.712
417116700	-142.32
417116800	-124.6
417116900	-137.969
417117000	-124.924
417117100	-165.424
417117200	-124.067
417117300	-149.785
417117400	-124.146
417117500	-146.871
417117600	-121.797
417117700	-140.227
417117800	-122.443
417117900	-143.47
417118000	-127.107
417118100	-143.066
417118200	-122.433
417118300	-159.618
417118400	-123.346
417118500	-144.566
417118600	-122.43
417118700	-144.373
417118800	-125.575
417118900	-147.437
417119000	-122.005
417119100	-139.544
417119200	-123.476
417119300	-152.785
417119400	-126.219
417119500	-146.845
417119600	-123.989
417119700	-146.596
417119800	-124.598
417119900	-149.651
417120000	-121.772
417120100	-153.377
417120200	-125.829
417120300	-146.836
417120400	-122.366
417120500	-140.813
417120600	-122.385
417120700	-139.862
417120800	-123.955
417120900	-145.687
417121000	-126.745
417121100	-148.122
417121200	-122.416
417121300	-150.328
417121400	-126.462
417121500	-142.912
417121600	-121.578
417121700	-151.593
417121800	-123.746
417121900	-146.39
417122000	-123.538
417122100	-146.97
417122200	-124.605
417122300	-153.576
417122400	-127.57
417122500	-144.376
417122600	-125.193
417122700	-137.282
417122800	-123.967
417122900	-150.32
417123000	-126.005
417123100	-145.731
417123200	-123.805
417123300	-143.634
417123400	-124.026
417123500	-141.795
417123600	-123.864
417123700	-150.974
417123800	-126.867
417123900	-158.497
417124000	-126.225
417124100	-143.408
417124200	-124.807
417124300	-146.452
417124400	-123.375
417124500	-143.811
417124600	-124.643
417124700	-147.712
417124800	-125.451
417124900	-136.805
417125000	-125.015
417125100	-146.915
417125200	-125.35
417125300	-147.303
417125400	-122.303
417125500	-144.491
417125600	-123.278
417125700	-142.81
417125800	-123.981
417125900	-154.076
417126000	-123.936
417126100	-146.74
417126200	-124.72
417126300	-144.029
417126400	-122.955
417126500	-162.495
417126600	-121.784
417126700	-144.109
417126800	-124.189
417126900	-144.034
417127000	-126.57
417127100	-136.879
417127200	-124.016
417127300	-140.484
417127400	-123.589
417127500	-145.075
417127600	-125.891
417127700	-144.901
417127800	-124.231
417127900	-150.795
417128000	-124.469
417128100	-145.081
417128200	-125.399
417128300	-134.249
417128400	-124.01
417128500	-150.311
417128600	-123.151
417128700	-151.864
417128800	-124.196
417128900	-153.542
417129000	-124.337
417129100	-142.183
417129200	-123.861
417129300	-147.947
417129400	-126.768
417129500	-150.873
417129600	-125.103
417129700	-149.744
417129800	-124.34
417129900	-141.242
417130000	-126.818
417130100	-145.197
417130200	-123.497
417130300	-146.444
417130400	-125.621
417130500	-155.761
417130600	-125.048
417130700	-143.314
417130800	-123.098
417130900	-146.991
417131000	-122.755
417131100	-142.666
417131200	-123.759
417131300	-144.674
417131400	-124.414
417131500	-147.27
417131600	-125.224
417131700	-138.968
417131800	-123.394
417131900	-145.545
417132000	-123.411
417132100	-149.542
417132200	-124.231
417132300	-136.448
417132400	-123.777
417132500	-150.342
417132600	-125.558
417132700	-147.79
417132800	-124.451
417132900	-141.15
417133000	-123.505
417133100	-143.248
417133200	-125.499
417133300	-138.9
417133400	-120.976
417133500	-139.886
417133600	-123.421
417133700	-151.571
417133800	-124.884
417133900	-143.316
417134000	-123.546
417134100	-146.095
417134200	-127.019
417134300	-147.213
417134400	-123.128
417134500	-147.183
417134600	-126.595
417134700	-145.842
417134800	-122.826
417134900	-137.102
417135000	-125.032
417135100	-150.911
417135200	-126.486
417135300	-159.938
417135400	-123.421
417135500	-141.405
417135600	-128.005
417135700	-141.6
417135800	-123.896
417135900	-148.751
417136000	-121.019
417136100	-140.835
417136200	-124.196
417136300	-139.189
417136400	-126.163
417136500	-145.516
417136600	-125.36
417136700	-162.121
417136800	-125.48
417136900	-140.117
417137000	-123.464
417137100	-143.654
417137200	-123.594
417137300	-142.497
417137400	-121.946
417137500	-139.613
417137600	-122.499
417137700	-146.784
417137800	-126.585
417137900	-152.78
417138000	-124.917
417138100	-150.382
417138200	-124.44
417138300	-141.134
417138400	-121.896
417138500	-141.364
417138600	-122.016
417138700	-145.227
417138800	-125.399
417138900	-139.348
417139000	-124.155
417139100	-142.487
417139200	-123.055
417139300	-139.641
417139400	-124.087
417139500	-148.098
417139600	-125.591
417139700	-145.578
417139800	-123.089
417139900	-153.205
417140000	-125.181
417140100	-145.749
417140200	-125.366
417140300	-146.842
417140400	-124.906
417140500	-140.474
417140600	-125.44
417140700	-145.93
417140800	-119.926
417140900	-142.301
417141000	-123.353
417141100	-141.667
417141200	-126.933
417141300	-145.979
417141400	-124.609
417141500	-149.057
417141600	-122.154
417141700	-144.917
417141800	-126.179
417141900	-151.581
417142000	-125.096
417142100	-144.021
417142200	-122.574
417142300	-141.525
417142400	-124.929
417142500	-143.822
417142600	-125.495
417142700	-153.528
417142800	-122.186
417142900	-148.078
417143000	-125.146
417143100	-153.832
417143200	-122.156
417143300	-143.271
417143400	-123.493
417143500	-140.976
417143600	-126.563
417143700	-151.498
417143800	-125.975
417143900	-145.979
417144000	-123.157
417144100	-141.837
417144200	-123.882
417144300	-143.401
417144400	-123.791
417144500	-140.432
417144600	-124.876
417144700	-143.193
417144800	-122.482
417144900	-150.072
417145000	-123.751
417145100	-147.78
417145200	-123.174
417145300	-138.706
417145400	-121.136
417145500	-146.83
417145600	-126.779
417145700	-138.926
417145800	-125.818
417145900	-136.686
417146000	-125.133
417146100	-151.489
417146200	-122.291
417146300	-146.92
417146400	-122.991
417146500	-135.821
417146600	-123.128
417146700	-140.04
417146800	-123.613
417146900	-143.687
417147000	-122.21
417147100	-144.096
417147200	-124.003
417147300	-161.924
417147400	-124.193
417147500	-139.189
417147600	-124.222
417147700	-139.186
417147800	-122.879
417147900	-150.523
417148000	-124.498
417148100	-147.771
417148200	-122.198
417148300	-154.406
417148400	-126.894
417148500	-148.397
417148600	-125.815
417148700	-151.973
417148800	-124.745
417148900	-144.851
417149000	-123.339
417149100	-161.789
417149200	-123.125
417149300	-134.047
417149400	-122.09
417149500	-138.328
417149600	-123.846
417149700	-143.728
417149800	-123.338
417149900	-152.168
417150000	-121.546
417150100	-141.53
417150200	-123.027
417150300	-151.978
417150400	-125.982
417150500	-139.601
417150600	-126.123
417150700	-142.125
417150800	-123.65
417150900	-143.564
417151000	-124.866
417151100	-140.854
417151200	-126.066
417151300	-135.922
417151400	-122.486
417151500	-146.323
417151600	-126.25
417151700	-147.693
417151800	-123.697
417151900	-154.485
417152000	-120.724
417152100	-163.261
417152200	-124.258
417152300	-150.399
417152400	-121.575
417152500	-141.763
417152600	-120.433
417152700	-146.818
417152800	-123.959
417152900	-150.577
417153000	-124.171
417153100	-135.955
417153200	-123.988
417153300	-138.41
417153400	-122.428
417153500	-140.67
417153600	-125.174
417153700	-144.501
417153800	-123.219
417153900	-152.835
417154000	-121.287
417154100	-144.942
417154200	-125.594
417154300	-156.851
417154400	-122.566
417154500	-149.583
417154600	-122.312
417154700	-145.028
417154800	-124.133
417154900	-144.76
417155000	-125.136
417155100	-141.496
417155200	-123.154
417155300	-143.129
417155400	-126.01
417155500	-139.624
417155600	-122.004
417155700	-154.558
417155800	-124.38
417155900	-140.92
417156000	-122.765
417156100	-145.245
417156200	-123.849
417156300	-148.401
417156400	-124.402
417156500	-152.435
417156600	-127.071
417156700	-146.971
417156800	-125.643
417156900	-145.707
417157000	-124.611
417157100	-147.966
417157200	-123.201
417157300	-138.61
417157400	-125.632
417157500	-144.911
417157600	-122.873
417157700	-146.013
417157800	-123.959
417157900	-144.546
417158000	-126.502
417158100	-144.566
417158200	-124.863
417158300	-156.214
417158400	-124.683
417158500	-157.08
417158600	-122.354
417158700	-144.202
417158800	-123.903
417158900	-138.869
417159000	-123.073
417159100	-147.182
417159200	-127.572
417159300	-145.926
417159400	-124.648
417159500	-161.572
417159600	-124.321
417159700	-143.692
417159800	-124.678
417159900	-154.052
417160000	-127.774
417160100	-145.109
417160200	-120.922
417160300	-140.236
417160400	-123.294
417160500	-150.069
417160600	-124.705
417160700	-151.642
417160800	-125.345
417160900	-153.621
417161000	-125.56
417161100	-146.87
417161200	-126.536
417161300	-149.461
417161400	-121.47
417161500	-141.912
417161600	-122.191
417161700	-147.805
417161800	-123.145
417161900	-148.912
417162000	-125.53
417162100	-144.379
417162200	-122.227
417162300	-150.228
417162400	-123.838
417162500	-147.712
417162600	-122.108
417162700	-148.96
417162800	-125.017
417162900	-144.384
417163000	-124.011
417163100	-142.247
417163200	-122.726
417163300	-162.397
417163400	-126.103
417163500	-155.291
417163600	-126.368
417163700	-144.239
417163800	-122.872
417163900	-146.452
417164000	-124.354
417164100	-143.977
417164200	-123.683
417164300	-143.651
417164400	-123.925
417164500	-150.65
417164600	-123.83
417164700	-141.726
417164800	-125.496
417164900	-146.523
417165000	-124.473
417165100	-143.73
417165200	-122.397
417165300	-143.103
417165400	-121.741
417165500	-150.689
417165600	-123.005
417165700	-136.871
417165800	-123.007
417165900	-137.199
417166000	-124.001
417166100	-143.534
417166200	-123
417166300	-152.037
417166400	-124.581
417166500	-154.46
417166600	-123.183
417166700	-153.028
417166800	-126.148
417166900	-141.434
417167000	-120.543
417167100	-138.508
417167200	-124.75
417167300	-141.54
417167400	-124.146
417167500	-145.097
417167600	-126.885
417167700	-142.923
417167800	-124.126
417167900	-144.479
417168000	-127.042
417168100	-143.604
417168200	-122.604
417168300	-139.807
417168400	-123.05
417168500	-143.935
417168600	-122.723
417168700	-140.163
417168800	-126.242
417168900	-143.533
417169000	-123.833
417169100	-141.815
417169200	-121.829
417169300	-141.616
417169400	-124.432
417169500	-149.23
417169600	-124.027
417169700	-142.865
417169800	-123.697
417169900	-149.737
417170000	-125.771
417170100	-141.824
417170200	-125.83
417170300	-142.111
417170400	-123.006
417170500	-148.239
417170600	-124.624
417170700	-139.29
417170800	-122.704
417170900	-148.68
417171000	-122.921
417171100	-159.028
417171200	-123.871
417171300	-143.482
417171400	-122.171
417171500	-142.504
417171600	-122.457
417171700	-138.122
417171800	-124.622
417171900	-142.014
417172000	-124.822
417172100	-151.564
417172200	-122.855
417172300	-137.68
417172400	-125.084
417172500	-153.843
417172600	-123.123
417172700	-142.519
417172800	-121.488
417172900	-145.009
417173000	-125.938
417173100	-145.945
417173200	-124.34
417173300	-147.763
417173400	-123.553
417173500	-143.614
417173600	-123.27
417173700	-154.764
417173800	-124.851
417173900	-141.918
417174000	-124.137
417174100	-162.374
417174200	-124.365
417174300	-144.928
417174400	-125.007
417174500	-145.918
417174600	-124.287
417174700	-141.428
417174800	-121.038
417174900	-139.964
417175000	-126.722
417175100	-149.204
417175200	-122.468
417175300	-148.212
417175400	-122.501
417175500	-141.06
417175600	-121.862
417175700	-142.034
417175800	-123.529
417175900	-144.182
417176000	-123.009
417176100	-142.618
417176200	-123.367
417176300	-139.69
417176400	-125.091
417176500	-149.001
417176600	-119.93
417176700	-149.484
417176800	-123.561
417176900	-144.174
417177000	-122.075
417177100	-145.286
417177200	-128.111
417177300	-141.257
417177400	-124.064
417177500	-147.855
417177600	-123.269
417177700	-141.41
417177800	-124.023
417177900	-139.613
417178000	-121.523
417178100	-149.688
417178200	-122.877
417178300	-140.558
417178400	-124.385
417178500	-143.784
417178600	-123.455
417178700	-144.742
417178800	-123.22
417178900	-145.489
417179000	-124.879
417179100	-150.948
417179200	-126.176
417179300	-142.535
417179400	-126.113
417179500	-147.284
417179600	-123.518
417179700	-145.866
417179800	-125.742
417179900	-147.787
417180000	-124.566
417180100	-156.189
417180200	-125.981
417180300	-140.783
417180400	-125.592
417180500	-144.432
417180600	-124.871
417180700	-146.834
417180800	-121.518
417180900	-143.63
417181000	-122.38
417181100	-154.314
417181200	-123.879
417181300	-142.176
417181400	-124.302
417181500	-153.48
417181600	-124.024
417181700	-140.88
417181800	-123.806
417181900	-151.296
417182000	-122.992
417182100	-141.728
417182200	-125.429
417182300	-149.562
417182400	-126.55
417182500	-144.024
417182600	-123.48
417182700	-144.367
417182800	-125.962
417182900	-145.013
417183000	-122.966
417183100	-141.373
417183200	-124.313
417183300	-143.345
417183400	-125.944
417183500	-150.082
417183600	-125.639
417183700	-137.271
417183800	-122.824
417183900	-152.545
417184000	-124.165
417184100	-145.558
417184200	-125.467
417184300	-143.029
417184400	-122.644
417184500	-149.863
417184600	-123.871
417184700	-143.013
417184800	-121.876
417184900	-145.555
417185000	-123.705
417185100	-137.907
417185200	-122.353
417185300	-147.614
417185400	-126.552
417185500	-139.639
417185600	-123.261
417185700	-156.657
417185800	-123.575
417185900	-149.523
417186000	-125.123
417186100	-140.851
417186200	-122.367
417186300	-147.691
417186400	-124.236
417186500	-134.192
417186600	-123.72
417186700	-155.828
417186800	-121.873
417186900	-142.444
417187000	-123.735
417187100	-136.213
417187200	-121.036
417187300	-149.454
417187400	-124.493
417187500	-154.022
417187600	-121.243
417187700	-142.681
417187800	-127.885
417187900	-146.098
417188000	-124.589
417188100	-150.74
417188200	-126.241
417188300	-140.793
417188400	-122.201
417188500	-139.783
417188600	-122.221
417188700	-141.127
417188800	-124.153
417188900	-135.808
417189000	-123.034
417189100	-151.286
417189200	-123.029
417189300	-138.003
417189400	-125.149
417189500	-140.813
417189600	-124.518
417189700	-136.677
417189800	-124.851
417189900	-141.41
417190000	-123.214
417190100	-145.159
417190200	-125.041
417190300	-146.95
417190400	-123.937
417190500	-142.103
417190600	-124.442
417190700	-143.822
417190800	-125.543
417190900	-144.3
417191000	-124.942
417191100	-143.654
417191200	-121.916
417191300	-139.505
417191400	-123.802
417191500	-144.04
417191600	-122.638
417191700	-136.729
417191800	-122.712
417191900	-139.811
417192000	-125.102
417192100	-139.47
417192200	-122.158
417192300	-137.909
417192400	-122.612
417192500	-147.795
417192600	-121.835
417192700	-143.555
417192800	-121.836
417192900	-139.092
417193000	-122.448
417193100	-138.364
417193200	-123.049
417193300	-142.299
417193400	-123.549
417193500	-138.134
417193600	-123.749
417193700	-155.816
417193800	-125.733
417193900	-161.478
417194000	-125.674
417194100	-140.471
417194200	-122.956
417194300	-146.866
417194400	-122.595
417194500	-134.679
417194600	-122.279
417194700	-153.737
417194800	-124.835
417194900	-175.55
417195000	-123.947
417195100	-153.608
417195200	-125.665
417195300	-145.19
417195400	-121.624
417195500	-138.25
417195600	-124.427
417195700	-137.984
417195800	-123.703
417195900	-135.807
417196000	-122.67
417196100	-140.507
417196200	-122.811
417196300	-136.706
417196400	-121.222
417196500	-143.973
417196600	-125.038
417196700	-141.678
417196800	-125.034
417196900	-149.296
417197000	-125.083
417197100	-142.085
417197200	-125.598
417197300	-141.792
417197400	-121.891
417197500	-140.764
417197600	-122.761
417197700	-148.049
417197800	-123.738
417197900	-143.313
417198000	-124.38
417198100	-144.479
417198200	-122.593
417198300	-159.582
417198400	-125.477
417198500	-146.371
417198600	-125.856
417198700	-136.299
417198800	-123.015
417198900	-144.345
417199000	-120.775
417199100	-145.451
417199200	-122.446
417199300	-150.346
417199400	-124.499
417199500	-146.084
417199600	-124.415
417199700	-139.762
417199800	-125.283
417199900	-145.704
417200000	-125.354
417200100	-153.677
417200200	-123.867
417200300	-137.749
417200400	-122.918
417200500	-137.941
417200600	-124.404
417200700	-147.303
417200800	-124.39
417200900	-141.289
417201000	-123.644
417201100	-143.031
417201200	-123.361
417201300	-149.544
417201400	-123.922
417201500	-149.128
417201600	-123.451
417201700	-140.928
417201800	-123.57
417201900	-160.083
417202000	-123.561
417202100	-147.029
417202200	-121.926
417202300	-142.055
417202400	-123.609
417202500	-142.48
417202600	-123.812
417202700	-140.748
417202800	-122.274
417202900	-138.778
417203000	-122.076
417203100	-153.589
417203200	-123.352
417203300	-144.084
417203400	-123.926
417203500	-142.465
417203600	-123.689
417203700	-142.768
417203800	-123.333
417203900	-144.08
417204000	-125.144
417204100	-142.769
417204200	-123.469
417204300	-141.029
417204400	-124.201
417204500	-155.62
417204600	-123.553
417204700	-148.925
417204800	-120.5
417204900	-140.68
417205000	-121.968
417205100	-144.104
417205200	-123.652
417205300	-145.191
417205400	-123.843
417205500	-146.643
417205600	-122.407
417205700	-139.603
417205800	-125.489
417205900	-147.676
417206000	-126.085
417206100	-151.716
417206200	-125.395
417206300	-146.939
417206400	-123.394
417206500	-164.247
417206600	-123.398
417206700	-146.56
417206800	-122.044
417206900	-144.993
417207000	-121.851
417207100	-138.559
417207200	-122.486
417207300	-144.201
417207400	-124.118
417207500	-143.432
417207600	-123.827
417207700	-146.824
417207800	-124.675
417207900	-141.437
417208000	-123.298
417208100	-136.294
417208200	-123.756
417208300	-143.702
417208400	-124.426
417208500	-145.893
417208600	-123.607
417208700	-146.203
417208800	-124.171
417208900	-143.767
417209000	-125.083
417209100	-141.285
417209200	-123.173
417209300	-142.431
417209400	-125.087
417209500	-140.099
417209600	-122.39
417209700	-150.455
417209800	-124.047
417209900	-144.656
417210000	-123.582
417210100	-146.619
417210200	-121.877
417210300	-142.388
417210400	-124.098
417210500	-148.007
417210600	-122.401
417210700	-140.099
417210800	-123.119
417210900	-146.67
417211000	-125.044
417211100	-145.864
417211200	-124.681
417211300	-141.637
417211400	-122.66
417211500	-146.89
417211600	-123.657
417211700	-140.317
417211800	-122.922
417211900	-141.701
417212000	-123.916
417212100	-144.252
417212200	-125.97
417212300	-147.067
417212400	-125.503
417212500	-147.676
417212600	-124.124
417212700	-146.145
417212800	-120.986
417212900	-144.601
417213000	-120.988
417213100	-144.962
417213200	-123.095
417213300	-151.411
417213400	-123.456
417213500	-145.209
417213600	-124.785
417213700	-135.328
417213800	-124.446
417213900	-143.439
417214000	-123.558
417214100	-133.863
417214200	-123.56
417214300	-141.819
417214400	-126.149
417214500	-141.387
417214600	-124.729
417214700	-144.471
417214800	-124.788
417214900	-142.466
417215000	-122.697
417215100	-141.184
417215200	-123.99
417215300	-149.282
417215400	-123.03
417215500	-146.714
417215600	-124.116
417215700	-146.003
417215800	-123.036
417215900	-138.426
417216000	-124.473
417216100	-144.677
417216200	-122.82
417216300	-141.824
417216400	-122.935
417216500	-147.551
417216600	-122.935
417216700	-142.112
417216800	-127.739
417216900	-140.153
417217000	-124.043
417217100	-152.252
417217200	-125.515
417217300	-160.02
417217400	-124.228
417217500	-146.983
417217600	-124.805
417217700	-147.654
417217800	-121.53
417217900	-140.233
417218000	-123.467
417218100	-135.507
417218200	-124.73
417218300	-141.303
417218400	-122.88
417218500	-154.241
417218600	-124.434
417218700	-168.357
417218800	-124.092
417218900	-141.503
417219000	-125.623
417219100	-137.891
417219200	-121.587
417219300	-143.46
417219400	-120.775
417219500	-149.958
417219600	-124.388
417219700	-147.366
417219800	-122.695
417219900	-158.208
417220000	-123.895
417220100	-144.608
417220200	-125.542
417220300	-145.5
417220400	-123.441
417220500	-143.778
417220600	-123.853
417220700	-148.156
417220800	-122.317
417220900	-148.771
417221000	-122.224
417221100	-150.573
417221200	-122.237
417221300	-145.625
417221400	-126.294
417221500	-137.201
417221600	-122.851
417221700	-144.585
417221800	-126.627
417221900	-140.188
417222000	-124.881
417222100	-145.618
417222200	-123.787
417222300	-141.887
417222400	-123.218
417222500	-143.114
417222600	-122.55
417222700	-133.951
417222800	-123.054
417222900	-142.814
417223000	-122.873
417223100	-147.718
417223200	-123.389
417223300	-146.773
417223400	-125.433
417223500	-152.86
417223600	-124.502
417223700	-145.752
417223800	-123.696
417223900	-141.072
417224000	-126.269
417224100	-140.555
417224200	-123.069
417224300	-154.011
417224400	-122.364
417224500	-141.064
417224600	-123.019
417224700	-138.281
417224800	-123.901
417224900	-146.128
417225000	-123.046
417225100	-150.239
417225200	-122.967
417225300	-140.713
417225400	-123.113
417225500	-146.506
417225600	-123.808
417225700	-144.751
417225800	-122.664
417225900	-150.44
417226000	-126.336
417226100	-143.652
417226200	-123.66
417226300	-140.773
417226400	-126.042
417226500	-143.628
417226600	-122.372
417226700	-147.756
417226800	-124.585
417226900	-141.967
417227000	-127.054
417227100	-149.741
417227200	-121.107
417227300	-144.23
417227400	-125.73
417227500	-141.559
417227600	-123.92
417227700	-145.516
417227800	-123.86
417227900	-143.094
417228000	-124.847
417228100	-143.922
417228200	-123.598
417228300	-143.554
417228400	-123.973
417228500	-159.393
417228600	-123.905
417228700	-149.25
417228800	-121.913
417228900	-145.699
417229000	-123.734
417229100	-143.46
417229200	-123.441
417229300	-149.049
417229400	-122.074
417229500	-143.493
417229600	-123.011
417229700	-142.839
417229800	-121.161
417229900	-143.595
417230000	-124.494
417230100	-136.551
417230200	-122.191
417230300	-137.549
417230400	-124.866
417230500	-142.466
417230600	-125.764
417230700	-138.055
417230800	-124.672
417230900	-133.079
417231000	-122.935
417231100	-147.865
417231200	-124.32
417231300	-159.989
417231400	-123.268
417231500	-135.935
417231600	-121.226
417231700	-135.778
417231800	-124.261
417231900	-139.935
417232000	-122.554
417232100	-142.803
417232200	-123.709
417232300	-142.018
417232400	-122.933
417232500	-141.965
417232600	-124.536
417232700	-141.833
417232800	-120.772
417232900	-143.29
417233000	-125.232
417233100	-139.556
417233200	-124.145
417233300	-148.917
417233400	-124.469
417233500	-146.511
417233600	-122.243
417233700	-150.253
417233800	-124.6
417233900	-143.491
417234000	-124.786
417234100	-145.115
417234200	-123.278
417234300	-142.12
417234400	-124.959
417234500	-145.985
417234600	-123.49
417234700	-140.371
417234800	-120.941
417234900	-140.19
417235000	-122.826
417235100	-144.694
417235200	-123.041
417235300	-142.616
417235400	-124.351
417235500	-147.557
417235600	-124.958
417235700	-141.925
417235800	-124.15
417235900	-147.569
417236000	-122.043
417236100	-141.274
417236200	-124.229
417236300	-140.014
417236400	-124.415
417236500	-139.658
417236600	-121.024
417236700	-143.656
417236800	-122.772
417236900	-150.518
417237000	-124.685
417237100	-149.721
417237200	-121.637
417237300	-150.728
417237400	-121.659
417237500	-134.138
417237600	-121.595
417237700	-140.307
417237800	-121.093
417237900	-142.015
417238000	-124.365
417238100	-150.969
417238200	-121.352
417238300	-148.221
417238400	-122.951
417238500	-141.458
417238600	-121.648
417238700	-144.123
417238800	-125.45
417238900	-147.033
417239000	-126.145
417239100	-137.142
417239200	-124.201
417239300	-147.13
417239400	-123.378
417239500	-151.315
417239600	-123.378
417239700	-135.973
417239800	-121.759
417239900	-144.244
417240000	-122.525
417240100	-141.54
417240200	-126.239
417240300	-145.033
417240400	-123.991
417240500	-149.666
417240600	-125.29
417240700	-145.511
417240800	-125.292
417240900	-144.974
417241000	-122.468
417241100	-137.766
417241200	-124.087
417241300	-141.851
417241400	-124.85
417241500	-141.006
417241600	-121.164
417241700	-142.331
417241800	-121.776
417241900	-142.538
417242000	-125.044
417242100	-146.222
417242200	-124.154
417242300	-145.702
417242400	-121.907
417242500	-150.308
417242600	-125.888
417242700	-150.368
417242800	-121.778
417242900	-139.04
417243000	-126.142
417243100	-141.627
417243200	-120.609
417243300	-143.341
417243400	-123.082
417243500	-141.375
417243600	-122.74
417243700	-142.678
417243800	-124.475
417243900	-137.272
417244000	-123.337
417244100	-141.807
417244200	-122.742
417244300	-147.328
417244400	-125.388
417244500	-144.546
417244600	-123.963
417244700	-147.689
417244800	-124.479
417244900	-137.73
417245000	-124.913
417245100	-142.956
417245200	-124.171
417245300	-148.977
417245400	-123.595
417245500	-148.612
417245600	-125.37
417245700	-138.523
417245800	-122.51
417245900	-144.904
417246000	-122.915
417246100	-138.577
417246200	-121.085
417246300	-145.835
417246400	-125.314
417246500	-149.663
417246600	-122.469
417246700	-140.681
417246800	-121.702
417246900	-146.834
417247000	-121.625
417247100	-145.563
417247200	-119.188
417247300	-146.77
417247400	-124.147
417247500	-168.083
417247600	-123.289
417247700	-144.396
417247800	-121.984
417247900	-141.104
417248000	-128.363
417248100	-142.611
417248200	-123.851
417248300	-142.974
417248400	-122.69
417248500	-135.471
417248600	-121.877
417248700	-149.588
417248800	-121.892
417248900	-152.416
417249000	-126.914
417249100	-154.484
417249200	-124.085
417249300	-143.376
417249400	-122.581
417249500	-141.278
417249600	-121.411
417249700	-146.419
417249800	-122.881
[truncated: 18,002 more rows]
