# Supplementary material for: Passive frequency comb generation at radiofrequency for ranging applications
Source: Nat Commun. 2024 Apr 2;15:2844. doi: 10.1038/s41467-024-46940-2 (PMC10987526; doi:10.1038/s41467-024-46940-2)
Supplement: Supplementary file 5 — Source Data [file 41467_2024_46940_MOESM5_ESM.zip › Figure3_Data/836_10MHz_-13_60dBm.xlsx]

## Sheet: Sheet1
frequency (Hz)	power (dBm)
417050000	-126.096
417050100	-151.629
417050200	-125.438
417050300	-142.752
417050400	-124.205
417050500	-153.981
417050600	-123.066
417050700	-140.466
417050800	-123.501
417050900	-138.494
417051000	-123.551
417051100	-144.532
417051200	-124.367
417051300	-147.175
417051400	-125.25
417051500	-139.495
417051600	-125.139
417051700	-139.467
417051800	-125.285
417051900	-141.615
417052000	-127.312
417052100	-149.185
417052200	-127.9
417052300	-137.564
417052400	-123.808
417052500	-148.416
417052600	-123.161
417052700	-143.358
417052800	-126.323
417052900	-156.429
417053000	-122.396
417053100	-140.479
417053200	-123.434
417053300	-147.949
417053400	-123.331
417053500	-143.39
417053600	-123.594
417053700	-143.862
417053800	-122.581
417053900	-145.884
417054000	-125.603
417054100	-151.722
417054200	-123.139
417054300	-142.201
417054400	-121.811
417054500	-137.256
417054600	-121.246
417054700	-152.289
417054800	-126.424
417054900	-139.488
417055000	-124.68
417055100	-141.539
417055200	-124.132
417055300	-139.94
417055400	-125.813
417055500	-140.629
417055600	-122.743
417055700	-146.682
417055800	-122.744
417055900	-138.757
417056000	-123.299
417056100	-147.385
417056200	-124.239
417056300	-162.502
417056400	-125.426
417056500	-152.096
417056600	-125.093
417056700	-148.526
417056800	-121.67
417056900	-148.796
417057000	-121.415
417057100	-144.884
417057200	-125.271
417057300	-144.935
417057400	-125.35
417057500	-148.376
417057600	-123.035
417057700	-142.056
417057800	-122.328
417057900	-140.793
417058000	-122.032
417058100	-180.088
417058200	-123.037
417058300	-141.873
417058400	-128.183
417058500	-146.108
417058600	-124.878
417058700	-143.826
417058800	-124.874
417058900	-142.555
417059000	-125.244
417059100	-162.813
417059200	-125.228
417059300	-157.565
417059400	-122.503
417059500	-146.603
417059600	-128.289
417059700	-142.653
417059800	-123.072
417059900	-138.715
417060000	-124.006
417060100	-139.924
417060200	-121.813
417060300	-136.97
417060400	-121.813
417060500	-139.76
417060600	-124.28
417060700	-163.171
417060800	-122.89
417060900	-143.041
417061000	-122.929
417061100	-167.239
417061200	-126.054
417061300	-148.378
417061400	-123.636
417061500	-144.845
417061600	-125.019
417061700	-151.555
417061800	-127.917
417061900	-156.302
417062000	-128.004
417062100	-142.089
417062200	-124.478
417062300	-145.368
417062400	-126.064
417062500	-147.82
417062600	-125.331
417062700	-143.051
417062800	-124.776
417062900	-141.941
417063000	-124.108
417063100	-140.067
417063200	-122.002
417063300	-141.377
417063400	-124.858
417063500	-146.429
417063600	-125.804
417063700	-154.704
417063800	-125.337
417063900	-142.437
417064000	-124.026
417064100	-136.843
417064200	-123.01
417064300	-149.873
417064400	-124.338
417064500	-148.62
417064600	-124.668
417064700	-139.094
417064800	-124.63
417064900	-156.83
417065000	-122.585
417065100	-144.217
417065200	-125.338
417065300	-167.12
417065400	-122.792
417065500	-150.359
417065600	-125.164
417065700	-137.523
417065800	-123.107
417065900	-150.174
417066000	-125.067
417066100	-142.914
417066200	-125.938
417066300	-159.858
417066400	-121.942
417066500	-142.348
417066600	-125.168
417066700	-153.075
417066800	-124.871
417066900	-149.256
417067000	-124.077
417067100	-161.259
417067200	-124.647
417067300	-152.779
417067400	-124.828
417067500	-143.202
417067600	-125.714
417067700	-149.561
417067800	-122.568
417067900	-145.314
417068000	-123.46
417068100	-147.047
417068200	-122.287
417068300	-148.843
417068400	-123.911
417068500	-144.91
417068600	-125.663
417068700	-165.599
417068800	-124.425
417068900	-141.453
417069000	-122.733
417069100	-148.657
417069200	-125.295
417069300	-151.097
417069400	-122.756
417069500	-145.611
417069600	-122.628
417069700	-160.706
417069800	-124.787
417069900	-147.648
417070000	-122.472
417070100	-151.411
417070200	-123.205
417070300	-148.737
417070400	-125.001
417070500	-148.529
417070600	-125.662
417070700	-144.68
417070800	-125.039
417070900	-145.705
417071000	-123.761
417071100	-147.802
417071200	-125.594
417071300	-146.952
417071400	-125.282
417071500	-142.38
417071600	-126.592
417071700	-151.149
417071800	-123.964
417071900	-150.446
417072000	-125.135
417072100	-154.665
417072200	-124.317
417072300	-142.736
417072400	-123.843
417072500	-140.231
417072600	-124.101
417072700	-151.888
417072800	-123.474
417072900	-139.09
417073000	-122.905
417073100	-141.65
417073200	-124.557
417073300	-150.971
417073400	-122.926
417073500	-154.269
417073600	-124.743
417073700	-146.039
417073800	-124.799
417073900	-142.539
417074000	-123.051
417074100	-149.304
417074200	-125.737
417074300	-161.787
417074400	-123.466
417074500	-137.9
417074600	-123.629
417074700	-159.898
417074800	-123.628
417074900	-137.468
417075000	-123.29
417075100	-148.476
417075200	-125.951
417075300	-156.812
417075400	-123.618
417075500	-145.66
417075600	-126.315
417075700	-145.011
417075800	-123.731
417075900	-149.84
417076000	-125.366
417076100	-141.32
417076200	-124.036
417076300	-147.003
417076400	-122.447
417076500	-151.311
417076600	-124.753
417076700	-147.431
417076800	-124.544
417076900	-149.94
417077000	-125.901
417077100	-143.691
417077200	-123.973
417077300	-143.611
417077400	-122.893
417077500	-157.127
417077600	-125.05
417077700	-142.735
417077800	-122.927
417077900	-134.677
417078000	-123.045
417078100	-138.312
417078200	-126.161
417078300	-152.426
417078400	-124.886
417078500	-141.796
417078600	-124.349
417078700	-139.194
417078800	-127.284
417078900	-140.625
417079000	-123.435
417079100	-152.721
417079200	-125.394
417079300	-149.506
417079400	-122.965
417079500	-147.455
417079600	-122.661
417079700	-141.072
417079800	-125.596
417079900	-141.389
417080000	-124.403
417080100	-140.324
417080200	-124.569
417080300	-153.117
417080400	-125.259
417080500	-141.307
417080600	-126.021
417080700	-149.885
417080800	-124.3
417080900	-138.153
417081000	-125.374
417081100	-146.841
417081200	-124.003
417081300	-150.913
417081400	-125.141
417081500	-147.423
417081600	-124.826
417081700	-137.98
417081800	-126.141
417081900	-161.607
417082000	-124.245
417082100	-143.028
417082200	-123.829
417082300	-145.248
417082400	-123.555
417082500	-144.125
417082600	-126.65
417082700	-155.373
417082800	-126.448
417082900	-147.646
417083000	-124.166
417083100	-146.483
417083200	-123.576
417083300	-140.181
417083400	-122.748
417083500	-154.925
417083600	-122.92
417083700	-140.504
417083800	-123.829
417083900	-148.388
417084000	-124.142
417084100	-145.892
417084200	-123.789
417084300	-143.819
417084400	-122.667
417084500	-143.273
417084600	-123.721
417084700	-144.657
417084800	-124.195
417084900	-139.07
417085000	-123.819
417085100	-140.816
417085200	-122.021
417085300	-150.09
417085400	-120.791
417085500	-166.843
417085600	-123.753
417085700	-141.253
417085800	-124.611
417085900	-146.758
417086000	-124.379
417086100	-157.209
417086200	-124.36
417086300	-145.088
417086400	-125.355
417086500	-140.532
417086600	-125.085
417086700	-139.548
417086800	-125.086
417086900	-140.072
417087000	-124.958
417087100	-141.444
417087200	-126.65
417087300	-143.351
417087400	-124.151
417087500	-143.285
417087600	-126.384
417087700	-144.193
417087800	-125.263
417087900	-138.658
417088000	-124.915
417088100	-148.879
417088200	-123.75
417088300	-137.936
417088400	-126.203
417088500	-141.337
417088600	-124.574
417088700	-148.469
417088800	-122.918
417088900	-140.79
417089000	-124.751
417089100	-141.975
417089200	-125.017
417089300	-144.534
417089400	-124.619
417089500	-161.729
417089600	-125.828
417089700	-141.665
417089800	-125.807
417089900	-154.541
417090000	-125.285
417090100	-139.849
417090200	-123.494
417090300	-138.944
417090400	-125.018
417090500	-146.56
417090600	-123.029
417090700	-138.536
417090800	-123.799
417090900	-144.263
417091000	-124.207
417091100	-145.85
417091200	-122.97
417091300	-145.324
417091400	-122.178
417091500	-143.558
417091600	-125.276
417091700	-142.438
417091800	-124.606
417091900	-142.956
417092000	-122.463
417092100	-145.261
417092200	-127.247
417092300	-141.658
417092400	-124.909
417092500	-141.396
417092600	-122.636
417092700	-142.964
417092800	-123.687
417092900	-143.382
417093000	-125.009
417093100	-139.553
417093200	-124.74
417093300	-155.255
417093400	-124.234
417093500	-144.731
417093600	-122.905
417093700	-141.423
417093800	-124.715
417093900	-150.003
417094000	-124.69
417094100	-142.171
417094200	-124.511
417094300	-139.05
417094400	-125.038
417094500	-145.143
417094600	-125.258
417094700	-142.79
417094800	-122.833
417094900	-141.157
417095000	-123.458
417095100	-148.159
417095200	-123.373
417095300	-134.667
417095400	-123.28
417095500	-148.494
417095600	-123.315
417095700	-140.576
417095800	-124.63
417095900	-149.96
417096000	-124.124
417096100	-136.717
417096200	-123.872
417096300	-132.778
417096400	-120.713
417096500	-141.58
417096600	-125.125
417096700	-143.952
417096800	-123.977
417096900	-140.576
417097000	-125.144
417097100	-147.229
417097200	-124.148
417097300	-147.842
417097400	-121.894
417097500	-152.348
417097600	-124.839
417097700	-140.862
417097800	-123.876
417097900	-153.718
417098000	-123.995
417098100	-134.542
417098200	-121.827
417098300	-137.524
417098400	-124.364
417098500	-144.997
417098600	-122.76
417098700	-146.294
417098800	-121.611
417098900	-155.036
417099000	-121.627
417099100	-138.616
417099200	-123.609
417099300	-143.284
417099400	-123.531
417099500	-158.769
417099600	-124.012
417099700	-141.138
417099800	-123.707
417099900	-149.455
417100000	-122.847
417100100	-137.748
417100200	-127.25
417100300	-139.459
417100400	-126.088
417100500	-149.199
417100600	-125.143
417100700	-136.885
417100800	-125.332
417100900	-137.633
417101000	-124.367
417101100	-139.931
417101200	-121.964
417101300	-141.993
417101400	-122.584
417101500	-139.332
417101600	-125.647
417101700	-147.42
417101800	-124.064
417101900	-149.419
417102000	-124.929
417102100	-143.556
417102200	-125.222
417102300	-148.035
417102400	-123.762
417102500	-137.338
417102600	-123.106
417102700	-147.675
417102800	-124.4
417102900	-149.157
417103000	-126.398
417103100	-155.128
417103200	-122.092
417103300	-151
417103400	-123.818
417103500	-137.904
417103600	-121.899
417103700	-148.211
417103800	-121.206
417103900	-145.023
417104000	-124.024
417104100	-148.274
417104200	-123.233
417104300	-165.806
417104400	-124.177
417104500	-138.98
417104600	-124.377
417104700	-145.107
417104800	-123.233
417104900	-139.454
417105000	-123.327
417105100	-150.53
417105200	-124.34
417105300	-148.58
417105400	-122.94
417105500	-146.093
417105600	-123.9
417105700	-162.847
417105800	-126.656
417105900	-142.188
417106000	-126.273
417106100	-151.559
417106200	-124.828
417106300	-153.704
417106400	-125.786
417106500	-151.45
417106600	-123.397
417106700	-147.137
417106800	-123.384
417106900	-141.993
417107000	-125.186
417107100	-146.548
417107200	-124.138
417107300	-144.527
417107400	-123.041
417107500	-143.82
417107600	-124.75
417107700	-142.247
417107800	-124.096
417107900	-157.884
417108000	-124.541
417108100	-151.305
417108200	-121.617
417108300	-155.62
417108400	-124.456
417108500	-138.708
417108600	-124.734
417108700	-143.724
417108800	-123.548
417108900	-146.044
417109000	-126.575
417109100	-149.319
417109200	-125.53
417109300	-150.04
417109400	-126.58
417109500	-142.216
417109600	-122.57
417109700	-138.011
417109800	-123.473
417109900	-143.386
417110000	-128.053
417110100	-150.896
417110200	-124.61
417110300	-141.047
417110400	-124.603
417110500	-139.819
417110600	-124.037
417110700	-149.431
417110800	-123.889
417110900	-139.704
417111000	-125.487
417111100	-144.363
417111200	-123.879
417111300	-139.973
417111400	-124.85
417111500	-148.963
417111600	-123.971
417111700	-135.509
417111800	-124.062
417111900	-149.312
417112000	-123.404
417112100	-146.976
417112200	-123.759
417112300	-147.072
417112400	-123.403
417112500	-146.316
417112600	-125.558
417112700	-147.282
417112800	-122.368
417112900	-141.906
417113000	-125.021
417113100	-154.62
417113200	-123.605
417113300	-157.591
417113400	-124.585
417113500	-157.678
417113600	-125.82
417113700	-149.947
417113800	-125.309
417113900	-150.53
417114000	-124.786
417114100	-139.4
417114200	-124.459
417114300	-152.87
417114400	-123.913
417114500	-143.539
417114600	-123.891
417114700	-165.096
417114800	-126.799
417114900	-147.3
417115000	-126.05
417115100	-172.593
417115200	-124.78
417115300	-141.289
417115400	-125.449
417115500	-146.472
417115600	-121.746
417115700	-135.599
417115800	-122.802
417115900	-136.241
417116000	-122.804
417116100	-139.347
417116200	-121.816
417116300	-152.375
417116400	-122.55
417116500	-139.298
417116600	-123.845
417116700	-141.277
417116800	-124.039
417116900	-136.69
417117000	-125.692
417117100	-147.118
417117200	-126.398
417117300	-145.165
417117400	-124.357
417117500	-140.962
417117600	-124.315
417117700	-147.44
417117800	-124.316
417117900	-138.111
417118000	-126.077
417118100	-142.443
417118200	-126.228
417118300	-148.173
417118400	-125.399
417118500	-149.002
417118600	-125.419
417118700	-144.41
417118800	-122.96
417118900	-142.59
417119000	-125.853
417119100	-142.884
417119200	-123.914
417119300	-149.736
417119400	-125.667
417119500	-145.716
417119600	-122.932
417119700	-150.524
417119800	-122.643
417119900	-145.322
417120000	-125.91
417120100	-148.769
417120200	-124.588
417120300	-140.734
417120400	-126.73
417120500	-145.201
417120600	-126.699
417120700	-148.604
417120800	-121.742
417120900	-148.717
417121000	-124.253
417121100	-139.768
417121200	-125.475
417121300	-155.769
417121400	-121.172
417121500	-141.424
417121600	-124.525
417121700	-141.31
417121800	-124.319
417121900	-157.763
417122000	-126.175
417122100	-145.523
417122200	-123.984
417122300	-144.175
417122400	-123.779
417122500	-140.994
417122600	-125.401
417122700	-146.366
417122800	-122.241
417122900	-138.149
417123000	-122.728
417123100	-156.825
417123200	-127.694
417123300	-155.891
417123400	-122.791
417123500	-145.164
417123600	-125.269
417123700	-159.343
417123800	-124.785
417123900	-141.169
417124000	-123.988
417124100	-137.806
417124200	-123.221
417124300	-147.186
417124400	-124.123
417124500	-146.071
417124600	-126.201
417124700	-138.136
417124800	-121.994
417124900	-148.171
417125000	-125.44
417125100	-153.886
417125200	-124.904
417125300	-156.064
417125400	-122.804
417125500	-141.661
417125600	-126.107
417125700	-145.12
417125800	-124.58
417125900	-150.278
417126000	-122.117
417126100	-138.182
417126200	-122.746
417126300	-148.119
417126400	-125.105
417126500	-155.852
417126600	-121.992
417126700	-141.368
417126800	-123.057
417126900	-151.221
417127000	-125.312
417127100	-140.411
417127200	-123.056
417127300	-149.236
417127400	-124.442
417127500	-141.926
417127600	-122.397
417127700	-147.551
417127800	-124.271
417127900	-159.158
417128000	-122.702
417128100	-147.383
417128200	-122.436
417128300	-147.087
417128400	-123.753
417128500	-149.364
417128600	-123.259
417128700	-151.112
417128800	-123.25
417128900	-150.489
417129000	-124.635
417129100	-148.441
417129200	-123.223
417129300	-150.873
417129400	-127.361
417129500	-137.463
417129600	-126.008
417129700	-148.468
417129800	-126.096
417129900	-148.399
417130000	-123.263
417130100	-153.327
417130200	-125.004
417130300	-172.721
417130400	-125.725
417130500	-147.88
417130600	-124.862
417130700	-138.454
417130800	-123.066
417130900	-141.019
417131000	-124.79
417131100	-145.48
417131200	-124.958
417131300	-146.705
417131400	-124.33
417131500	-149.829
417131600	-122.938
417131700	-144.38
417131800	-124.36
417131900	-144.183
417132000	-122.006
417132100	-143.836
417132200	-124.199
417132300	-138.716
417132400	-124.767
417132500	-138.304
417132600	-126.849
417132700	-137.028
417132800	-123.905
417132900	-151.478
417133000	-124.459
417133100	-142.069
417133200	-125.105
417133300	-145.198
417133400	-124.588
417133500	-142.761
417133600	-123.223
417133700	-140.676
417133800	-125.275
417133900	-150.139
417134000	-125.118
417134100	-146.908
417134200	-122.711
417134300	-136.766
417134400	-123.533
417134500	-143.197
417134600	-123.666
417134700	-155.559
417134800	-123.486
417134900	-151.308
417135000	-128.581
417135100	-145.936
417135200	-124.457
417135300	-142.745
417135400	-122.898
417135500	-146.554
417135600	-124.026
417135700	-146.944
417135800	-123.472
417135900	-139.036
417136000	-123.459
417136100	-156.909
417136200	-120.643
417136300	-135.992
417136400	-124.364
417136500	-150.067
417136600	-124.561
417136700	-142.187
417136800	-124.035
417136900	-144.944
417137000	-122.927
417137100	-154.853
417137200	-124.698
417137300	-143.984
417137400	-125.763
417137500	-144.659
417137600	-123.775
417137700	-144.916
417137800	-125.178
417137900	-138.034
417138000	-123.754
417138100	-150.796
417138200	-122.27
417138300	-146.821
417138400	-122.997
417138500	-153.238
417138600	-122.052
417138700	-152.036
417138800	-121.355
417138900	-149.941
417139000	-123.558
417139100	-145.339
417139200	-125.169
417139300	-139.447
417139400	-124.504
417139500	-154.633
417139600	-124.801
417139700	-139.411
417139800	-122.156
417139900	-154.045
417140000	-125.336
417140100	-145.438
417140200	-122.871
417140300	-140.984
417140400	-123.024
417140500	-148.659
417140600	-124.229
417140700	-143.678
417140800	-122.61
417140900	-144.416
417141000	-124.371
417141100	-161.632
417141200	-125.573
417141300	-136.932
417141400	-122.572
417141500	-147.024
417141600	-125.411
417141700	-145.161
417141800	-123.664
417141900	-143.68
417142000	-125.212
417142100	-145.558
417142200	-126.381
417142300	-144.98
417142400	-123.296
417142500	-146.473
417142600	-123.073
417142700	-137.617
417142800	-121.459
417142900	-148.209
417143000	-122.398
417143100	-137.276
417143200	-121.722
417143300	-161.493
417143400	-123.913
417143500	-138.295
417143600	-123.088
417143700	-143.095
417143800	-123.161
417143900	-151.479
417144000	-125.382
417144100	-141.823
417144200	-124.041
417144300	-147.242
417144400	-123.384
417144500	-143.394
417144600	-125.788
417144700	-140.201
417144800	-124.802
417144900	-140.166
417145000	-120.51
417145100	-144.242
417145200	-126.252
417145300	-139.598
417145400	-123.546
417145500	-140.928
417145600	-123.374
417145700	-150.099
417145800	-123.033
417145900	-142.064
417146000	-124.713
417146100	-142.113
417146200	-123.996
417146300	-141.016
417146400	-124.218
417146500	-147.684
417146600	-125.234
417146700	-145.872
417146800	-124.069
417146900	-146.325
417147000	-128.005
417147100	-140.359
417147200	-124.828
417147300	-159.562
417147400	-125.935
417147500	-145.057
417147600	-126.149
417147700	-138.709
417147800	-122.906
417147900	-147.03
417148000	-121.417
417148100	-148.329
417148200	-121.454
417148300	-149.862
417148400	-122.849
417148500	-143.054
417148600	-125.594
417148700	-147.712
417148800	-124.533
417148900	-141.482
417149000	-124.371
417149100	-153.704
417149200	-124.859
417149300	-139.219
417149400	-125.47
417149500	-140.2
417149600	-122.106
417149700	-142.131
417149800	-125.021
417149900	-148.057
417150000	-125.538
417150100	-148.781
417150200	-123.269
417150300	-139.549
417150400	-124.092
417150500	-138.44
417150600	-123.599
417150700	-150.373
417150800	-124.017
417150900	-145.23
417151000	-123.512
417151100	-145.716
417151200	-125.984
417151300	-145.384
417151400	-125.563
417151500	-141.984
417151600	-122.605
417151700	-149.635
417151800	-122.864
417151900	-143.853
417152000	-122.891
417152100	-165.612
417152200	-126.756
417152300	-143.657
417152400	-122.981
417152500	-139.697
417152600	-124.025
417152700	-139.589
417152800	-121.843
417152900	-157.286
417153000	-126.196
417153100	-148.908
417153200	-120.93
417153300	-149.514
417153400	-125.334
417153500	-144.923
417153600	-124.761
417153700	-155.125
417153800	-126.807
417153900	-150.683
417154000	-122.856
417154100	-162.563
417154200	-123.355
417154300	-146.374
417154400	-124.331
417154500	-146.082
417154600	-125.878
417154700	-150.721
417154800	-122.972
417154900	-152.239
417155000	-123.383
417155100	-142.524
417155200	-125.583
417155300	-141.109
417155400	-123.723
417155500	-140.909
417155600	-122.498
417155700	-156.82
417155800	-123.083
417155900	-147.065
417156000	-122.642
417156100	-161.677
417156200	-125.112
417156300	-144.05
417156400	-122.646
417156500	-157.716
417156600	-121.578
417156700	-145.684
417156800	-124.519
417156900	-148.22
417157000	-123.544
417157100	-147.826
417157200	-125.646
417157300	-142.476
417157400	-122.665
417157500	-144.838
417157600	-125.282
417157700	-149.478
417157800	-128.256
417157900	-153.969
417158000	-123.461
417158100	-151.152
417158200	-122.583
417158300	-146.918
417158400	-121.792
417158500	-145.623
417158600	-124.348
417158700	-146.987
417158800	-123.105
417158900	-145.829
417159000	-128.407
417159100	-149.827
417159200	-126.264
417159300	-163.057
417159400	-123.772
417159500	-154.439
417159600	-124.373
417159700	-145.117
417159800	-123.489
417159900	-144.57
417160000	-122.436
417160100	-136.943
417160200	-123.274
417160300	-152.125
417160400	-124.393
417160500	-146.562
417160600	-121.188
417160700	-137.666
417160800	-125.206
417160900	-141.379
417161000	-122.517
417161100	-141.352
417161200	-125.133
417161300	-146.65
417161400	-120.641
417161500	-140.822
417161600	-123.711
417161700	-138.026
417161800	-125.235
417161900	-138.998
417162000	-122.514
417162100	-145.367
417162200	-122.483
417162300	-142.984
417162400	-122.019
417162500	-146.494
417162600	-125.895
417162700	-138.061
417162800	-123.766
417162900	-149.604
417163000	-125.208
417163100	-148.302
417163200	-123.334
417163300	-142.65
417163400	-123.979
417163500	-141.329
417163600	-123.822
417163700	-146.073
417163800	-123.426
417163900	-148.072
417164000	-123.983
417164100	-153.88
417164200	-123.769
417164300	-141.214
417164400	-124.108
417164500	-145.177
417164600	-124.123
417164700	-138.589
417164800	-122.466
417164900	-147.164
417165000	-121.064
417165100	-142.891
417165200	-122.378
417165300	-143.387
417165400	-124.822
417165500	-155.051
417165600	-121.501
417165700	-136.336
417165800	-124.598
417165900	-142.217
417166000	-123.702
417166100	-155.803
417166200	-122.692
417166300	-149.021
417166400	-120.958
417166500	-148.395
417166600	-124.587
417166700	-145.157
417166800	-123.496
417166900	-148.579
417167000	-126.747
417167100	-146.893
417167200	-122.318
417167300	-145.521
417167400	-124.509
417167500	-155.039
417167600	-123.37
417167700	-150.39
417167800	-126.481
417167900	-144.373
417168000	-125.374
417168100	-145.663
417168200	-123.134
417168300	-145.079
417168400	-123.932
417168500	-142.341
417168600	-125.737
417168700	-139.037
417168800	-122.123
417168900	-154.553
417169000	-124.724
417169100	-151.927
417169200	-125.851
417169300	-140.26
417169400	-124.559
417169500	-139.775
417169600	-123.723
417169700	-141.342
417169800	-127.725
417169900	-146.584
417170000	-122.3
417170100	-135.214
417170200	-124.672
417170300	-139.466
417170400	-122.421
417170500	-147.977
417170600	-125.021
417170700	-137.603
417170800	-122.143
417170900	-140.348
417171000	-124.209
417171100	-140.763
417171200	-123.643
417171300	-143.568
417171400	-123.005
417171500	-145.851
417171600	-124.709
417171700	-148.072
417171800	-123.491
417171900	-169.401
417172000	-122.452
417172100	-145.461
417172200	-125.107
417172300	-141.806
417172400	-124.194
417172500	-144.018
417172600	-128.653
417172700	-142.847
417172800	-124.122
417172900	-145.982
417173000	-123.039
417173100	-143.777
417173200	-124.511
417173300	-137.321
417173400	-123.492
417173500	-145.842
417173600	-124.122
417173700	-142.149
417173800	-124.533
417173900	-158.261
417174000	-122.862
417174100	-141.499
417174200	-120.738
417174300	-146.946
417174400	-124.572
417174500	-146.39
417174600	-123.023
417174700	-142.757
417174800	-124.512
417174900	-144.881
417175000	-123.121
417175100	-140.648
417175200	-124.385
417175300	-139.036
417175400	-122.729
417175500	-140.651
417175600	-122.141
417175700	-141.097
417175800	-123.706
417175900	-145.812
417176000	-122.478
417176100	-144.72
417176200	-124.812
417176300	-150.621
417176400	-122.618
417176500	-137.872
417176600	-124.595
417176700	-145.305
417176800	-127.29
417176900	-139.607
417177000	-124.099
417177100	-143.11
417177200	-124.693
417177300	-146.758
417177400	-125.618
417177500	-151.153
417177600	-124.838
417177700	-154.349
417177800	-125.294
417177900	-142.797
417178000	-125.998
417178100	-142.725
417178200	-123.528
417178300	-149.389
417178400	-123.366
417178500	-144.673
417178600	-125.563
417178700	-141.878
417178800	-125.538
417178900	-146.253
417179000	-124.447
417179100	-142.648
417179200	-123.757
417179300	-145.298
417179400	-124.975
417179500	-136.08
417179600	-122.573
417179700	-148.809
417179800	-123.494
417179900	-138.258
417180000	-122.227
417180100	-141.829
417180200	-122.696
417180300	-141.856
417180400	-125.267
417180500	-143.155
417180600	-126.187
417180700	-145.25
417180800	-125
417180900	-133.76
417181000	-125.894
417181100	-134.425
417181200	-126.481
417181300	-138.057
417181400	-123.998
417181500	-143.033
417181600	-125.637
417181700	-145.516
417181800	-124.005
417181900	-142.756
417182000	-124.005
417182100	-141.711
417182200	-122.858
417182300	-147.055
417182400	-125.003
417182500	-140.312
417182600	-123.407
417182700	-140.769
417182800	-126.971
417182900	-158.172
417183000	-123.917
417183100	-144.884
417183200	-123.875
417183300	-138.985
417183400	-125.602
417183500	-148.806
417183600	-124.391
417183700	-137.227
417183800	-124.689
417183900	-138.671
417184000	-122.167
417184100	-138.929
417184200	-127.63
417184300	-144.64
417184400	-124.11
417184500	-138.602
417184600	-123
417184700	-138.075
417184800	-123.595
417184900	-142.491
417185000	-125.256
417185100	-149.39
417185200	-123.889
417185300	-140.084
417185400	-124.681
417185500	-146.781
417185600	-125.45
417185700	-153.401
417185800	-123.543
417185900	-137.19
417186000	-123.186
417186100	-143.401
417186200	-124.643
417186300	-147.513
417186400	-123.871
417186500	-155.026
417186600	-123.486
417186700	-139.862
417186800	-123.487
417186900	-144.04
417187000	-122.093
417187100	-146.148
417187200	-125.731
417187300	-140.597
417187400	-122.354
417187500	-138.299
417187600	-126.385
417187700	-143.561
417187800	-123.617
417187900	-164.42
417188000	-123.524
417188100	-147.655
417188200	-123.374
417188300	-140.272
417188400	-126.076
417188500	-149.21
417188600	-127.217
417188700	-140.108
417188800	-122.776
417188900	-143.001
417189000	-124.306
417189100	-145.805
417189200	-125.768
417189300	-140.139
417189400	-124.19
417189500	-159.75
417189600	-124.737
417189700	-151.135
417189800	-124.586
417189900	-153.187
417190000	-125.257
417190100	-146.236
417190200	-124.817
417190300	-147.978
417190400	-125.203
417190500	-149.709
417190600	-124.362
417190700	-144.344
417190800	-121.41
417190900	-144.743
417191000	-121.196
417191100	-144.571
417191200	-123.194
417191300	-140.1
417191400	-123.275
417191500	-139.214
417191600	-123.277
417191700	-152.472
417191800	-122.918
417191900	-142.557
417192000	-123.21
417192100	-141.903
417192200	-123.255
417192300	-141.134
417192400	-124.161
417192500	-144.761
417192600	-124.015
417192700	-139.977
417192800	-123.754
417192900	-152.233
417193000	-121.41
417193100	-153.568
417193200	-126.063
417193300	-147.952
417193400	-122.026
417193500	-143.395
417193600	-124.884
417193700	-145.249
417193800	-121.782
417193900	-146.028
417194000	-121.059
417194100	-153.873
417194200	-125.667
417194300	-137.339
417194400	-122.755
417194500	-147.056
417194600	-120.992
417194700	-153.413
417194800	-122.716
417194900	-151.268
417195000	-124.329
417195100	-143.204
417195200	-121.374
417195300	-143.472
417195400	-123.428
417195500	-140.283
417195600	-125.226
417195700	-133.777
417195800	-125.153
417195900	-145.434
417196000	-123.966
417196100	-142.63
417196200	-124.69
417196300	-145.471
417196400	-124.189
417196500	-143.429
417196600	-124.508
417196700	-141.454
417196800	-122.263
417196900	-136.215
417197000	-122.528
417197100	-174.46
417197200	-122.945
417197300	-136.971
417197400	-126.021
417197500	-142.019
417197600	-124.991
417197700	-140.386
417197800	-124.531
417197900	-144.982
417198000	-120.551
417198100	-143.13
417198200	-124.476
417198300	-146.386
417198400	-123.34
417198500	-149.711
417198600	-124.946
417198700	-136.387
417198800	-120.948
417198900	-146.981
417199000	-123.127
417199100	-159.162
417199200	-123.952
417199300	-142.852
417199400	-123.33
417199500	-140.198
417199600	-126.315
417199700	-140.45
417199800	-125.509
417199900	-134.315
417200000	-122.269
417200100	-150.151
417200200	-122.981
417200300	-145.271
417200400	-124.304
417200500	-140.212
417200600	-122.027
417200700	-143.591
417200800	-125.089
417200900	-156.375
417201000	-123.347
417201100	-140.809
417201200	-124.447
417201300	-155.029
417201400	-123.53
417201500	-142.27
417201600	-124.867
417201700	-149.032
417201800	-126.502
417201900	-143.02
417202000	-124.89
417202100	-144.595
417202200	-126.176
417202300	-150.726
417202400	-127.609
417202500	-142.877
417202600	-123.848
417202700	-140.962
417202800	-124.266
417202900	-141.698
417203000	-123.033
417203100	-142.683
417203200	-124.317
417203300	-151.179
417203400	-122.882
417203500	-143.836
417203600	-122.808
417203700	-151.592
417203800	-123.586
417203900	-149.406
417204000	-123.588
417204100	-149.372
417204200	-125.335
417204300	-140.351
417204400	-124.598
417204500	-147.659
417204600	-124.328
417204700	-145.042
417204800	-121.726
417204900	-140.926
417205000	-123.921
417205100	-138.008
417205200	-122.634
417205300	-140.149
417205400	-122.255
417205500	-143.495
417205600	-122.818
417205700	-146.037
417205800	-122.218
417205900	-142.383
417206000	-124.376
417206100	-148.511
417206200	-119.688
417206300	-138.947
417206400	-121.448
417206500	-154.862
417206600	-124.146
417206700	-154.636
417206800	-119.476
417206900	-142.928
417207000	-119.492
417207100	-176.875
417207200	-123.485
417207300	-136.094
417207400	-122.566
417207500	-151.002
417207600	-125.921
417207700	-149.852
417207800	-123.456
417207900	-149.894
417208000	-121.873
417208100	-141.519
417208200	-121.318
417208300	-152.426
417208400	-122.809
417208500	-157.392
417208600	-122.931
417208700	-148.527
417208800	-122.96
417208900	-136.281
417209000	-123.418
417209100	-137.933
417209200	-125.956
417209300	-152.33
417209400	-122.88
417209500	-138.699
417209600	-123.592
417209700	-141.327
417209800	-121.973
417209900	-136.524
417210000	-123.149
417210100	-140.423
417210200	-123.667
417210300	-142.455
417210400	-120.204
417210500	-142.248
417210600	-124.903
417210700	-135.695
417210800	-124.068
417210900	-144.118
417211000	-124.75
417211100	-146.601
417211200	-124.842
417211300	-153.2
417211400	-124.753
417211500	-142.008
417211600	-124.94
417211700	-140.409
417211800	-123.201
417211900	-148.924
417212000	-125.205
417212100	-141.967
417212200	-124.004
417212300	-149.95
417212400	-123.807
417212500	-143.677
417212600	-123.291
417212700	-145.385
417212800	-124.688
417212900	-145.177
417213000	-123.339
417213100	-146.113
417213200	-122.655
417213300	-142.959
417213400	-124.141
417213500	-149.473
417213600	-124.93
417213700	-154.715
417213800	-126.216
417213900	-140.919
417214000	-123.261
417214100	-148.463
417214200	-122.678
417214300	-147.269
417214400	-123.241
417214500	-139.275
417214600	-122.153
417214700	-158.438
417214800	-122.175
417214900	-143.207
417215000	-125.798
417215100	-143.38
417215200	-125.56
417215300	-140.768
417215400	-122.497
417215500	-140.717
417215600	-123.169
417215700	-144.688
417215800	-124.954
417215900	-153.854
417216000	-124.495
417216100	-151.675
417216200	-124.679
417216300	-144.583
417216400	-126.075
417216500	-139.253
417216600	-125.018
417216700	-145.712
417216800	-123.382
417216900	-133.573
417217000	-124.16
417217100	-140.812
417217200	-124.298
417217300	-140.864
417217400	-123.089
417217500	-147.513
417217600	-125.464
417217700	-139.771
417217800	-125.92
417217900	-143.035
417218000	-127.225
417218100	-137.184
417218200	-123.298
417218300	-151.694
417218400	-122.746
417218500	-154.368
417218600	-120.804
417218700	-150.607
417218800	-123.841
417218900	-158.403
417219000	-125.255
417219100	-163.14
417219200	-123.834
417219300	-149.174
417219400	-124.587
417219500	-149.741
417219600	-123.504
417219700	-144.643
417219800	-123.709
417219900	-145.237
417220000	-124.598
417220100	-133.608
417220200	-126.488
417220300	-140.091
417220400	-123.623
417220500	-143.15
417220600	-126.254
417220700	-139.041
417220800	-127.238
417220900	-158.227
417221000	-125.91
417221100	-138.254
417221200	-125.028
417221300	-140.54
417221400	-122.03
417221500	-157.881
417221600	-121.901
417221700	-138.042
417221800	-123.909
417221900	-148.829
417222000	-122.458
417222100	-145.907
417222200	-123.179
417222300	-145.51
417222400	-122.699
417222500	-144.465
417222600	-121.626
417222700	-157.038
417222800	-123.369
417222900	-151.216
417223000	-124.171
417223100	-138.295
417223200	-123.986
417223300	-150.273
417223400	-124.988
417223500	-145.841
417223600	-123.115
417223700	-141.9
417223800	-121.711
417223900	-145.46
417224000	-124.082
417224100	-150.409
417224200	-124.449
417224300	-148.86
417224400	-122.51
417224500	-142.984
417224600	-123.992
417224700	-138.903
417224800	-125.887
417224900	-137.664
417225000	-124.419
417225100	-144.205
417225200	-124.418
417225300	-152.441
417225400	-125.22
417225500	-142.931
417225600	-124.788
417225700	-141.903
417225800	-123.002
417225900	-140.262
417226000	-125.425
417226100	-154.903
417226200	-124.04
417226300	-140.695
417226400	-121.154
417226500	-162.166
417226600	-121.589
417226700	-136.094
417226800	-121.588
417226900	-142.07
417227000	-123.233
417227100	-149.285
417227200	-123.233
417227300	-150.536
417227400	-123.84
417227500	-146.514
417227600	-124.081
417227700	-139.112
417227800	-124.488
417227900	-147.034
417228000	-125.548
417228100	-150.769
417228200	-126.269
417228300	-144.443
417228400	-123.755
417228500	-145.678
417228600	-122.013
417228700	-142.951
417228800	-124.17
417228900	-149.649
417229000	-123.638
417229100	-149.828
417229200	-123.741
417229300	-148.858
417229400	-125.908
417229500	-140.265
417229600	-123.459
417229700	-143.126
417229800	-124.026
417229900	-153.116
417230000	-125.045
417230100	-141.476
417230200	-126.235
417230300	-135.668
417230400	-125.462
417230500	-144.22
417230600	-125.805
417230700	-139.787
417230800	-123.462
417230900	-148.921
417231000	-124.053
417231100	-141.907
417231200	-124.17
417231300	-147.227
417231400	-124.926
417231500	-140.929
417231600	-126.277
417231700	-149.992
417231800	-124.359
417231900	-139.713
417232000	-125.714
417232100	-154.159
417232200	-123.788
417232300	-136.153
417232400	-122.544
417232500	-144.501
417232600	-123.58
417232700	-137.869
417232800	-123.387
417232900	-143.929
417233000	-123.564
417233100	-142.155
417233200	-121.979
417233300	-157.185
417233400	-124.462
417233500	-135.703
417233600	-124.482
417233700	-163.868
417233800	-124.706
417233900	-140.961
417234000	-122.653
417234100	-140.11
417234200	-124.56
417234300	-141.294
417234400	-121.666
417234500	-144.46
417234600	-124.032
417234700	-145.051
417234800	-124.133
417234900	-143.611
417235000	-125.193
417235100	-152.679
417235200	-122.359
417235300	-145.016
417235400	-125.378
417235500	-160.8
417235600	-122.859
417235700	-139.789
417235800	-124.779
417235900	-155.271
417236000	-125.793
417236100	-149.267
417236200	-125.293
417236300	-138.384
417236400	-122.988
417236500	-152.348
417236600	-124.002
417236700	-150.342
417236800	-120.875
417236900	-157.02
417237000	-122.099
417237100	-140.2
417237200	-123.531
417237300	-145.832
417237400	-125.811
417237500	-144.862
417237600	-124.492
417237700	-138.785
417237800	-125.988
417237900	-146.562
417238000	-122.71
417238100	-147.244
417238200	-124.837
417238300	-145.71
417238400	-123.5
417238500	-139.677
417238600	-124.693
417238700	-143.455
417238800	-125.232
417238900	-139.234
417239000	-125.387
417239100	-139.118
417239200	-124.515
417239300	-150.332
417239400	-123.139
417239500	-151.864
417239600	-126.067
417239700	-152.009
417239800	-123.435
417239900	-143.668
417240000	-124.867
417240100	-151.369
417240200	-123.228
417240300	-150.195
417240400	-124.542
417240500	-145.612
417240600	-123.094
417240700	-144.001
417240800	-124.038
417240900	-146.191
417241000	-122.177
417241100	-141.944
417241200	-125.652
417241300	-140.73
417241400	-123.53
417241500	-152.625
417241600	-125.025
417241700	-147.052
417241800	-126.366
417241900	-159.537
417242000	-123.848
417242100	-141.32
417242200	-123.638
417242300	-158.009
417242400	-123.917
417242500	-150.123
417242600	-124.354
417242700	-152.174
417242800	-123.57
417242900	-151.974
417243000	-124.661
417243100	-146.544
417243200	-122.758
417243300	-150.406
417243400	-122.606
417243500	-144.52
417243600	-124.484
417243700	-151.04
417243800	-126.563
417243900	-140.439
417244000	-126.438
417244100	-147.855
417244200	-121.539
417244300	-137.712
417244400	-121.571
417244500	-149.185
417244600	-121.877
417244700	-144.185
417244800	-123.466
417244900	-146.824
417245000	-120.563
417245100	-132.722
417245200	-124.338
417245300	-141.551
417245400	-123.175
417245500	-144.73
417245600	-123.963
417245700	-152.045
417245800	-121.408
417245900	-143.528
417246000	-123.683
417246100	-135.661
417246200	-123.612
417246300	-136.975
417246400	-124.126
417246500	-143.651
417246600	-123.847
417246700	-138.623
417246800	-126.447
417246900	-144.473
417247000	-125.556
417247100	-144.234
417247200	-123.94
417247300	-136.942
417247400	-123.022
417247500	-143.802
417247600	-121.947
417247700	-145.447
417247800	-123.184
417247900	-151.903
417248000	-124.05
417248100	-150.244
417248200	-125.57
417248300	-138.153
417248400	-123.005
417248500	-151.759
417248600	-123.652
417248700	-138.109
417248800	-124.503
417248900	-141.299
417249000	-125.528
417249100	-142.633
417249200	-122.756
417249300	-143.89
417249400	-122.666
417249500	-135.778
417249600	-126.311
417249700	-148.978
417249800	-124.728
[truncated: 18,002 more rows]
