# Supplementary material for: Passive frequency comb generation at radiofrequency for ranging applications
Source: Nat Commun. 2024 Apr 2;15:2844. doi: 10.1038/s41467-024-46940-2 (PMC10987526; doi:10.1038/s41467-024-46940-2)
Supplement: Supplementary file 5 — Source Data [file 41467_2024_46940_MOESM5_ESM.zip › Figure3_Data/836_10MHz_-13_70dBm.xlsx]

## Sheet: Sheet1
frequency (Hz)	power (dBm)
417050000	-124.765
417050100	-154.516
417050200	-126.789
417050300	-147.013
417050400	-125.356
417050500	-155.077
417050600	-124.691
417050700	-149.402
417050800	-122.403
417050900	-142.867
417051000	-124.503
417051100	-142.256
417051200	-122.115
417051300	-140.389
417051400	-127.021
417051500	-144.805
417051600	-124.838
417051700	-148.448
417051800	-125.761
417051900	-146.794
417052000	-124.992
417052100	-158.156
417052200	-124.708
417052300	-144.064
417052400	-122.756
417052500	-147.087
417052600	-126.266
417052700	-162.602
417052800	-125.345
417052900	-145.797
417053000	-125.136
417053100	-155.927
417053200	-125.06
417053300	-147.03
417053400	-127.458
417053500	-151.393
417053600	-128.189
417053700	-138.679
417053800	-123.64
417053900	-138.186
417054000	-123.782
417054100	-139.355
417054200	-125.682
417054300	-153.583
417054400	-123.951
417054500	-148.081
417054600	-124.571
417054700	-137.183
417054800	-124.976
417054900	-143.39
417055000	-126.933
417055100	-153.206
417055200	-124.069
417055300	-143.507
417055400	-127.121
417055500	-146.426
417055600	-121.54
417055700	-159.684
417055800	-124.481
417055900	-144.641
417056000	-121.562
417056100	-141.413
417056200	-122.311
417056300	-149.588
417056400	-122.211
417056500	-138.388
417056600	-123.689
417056700	-150.262
417056800	-124.735
417056900	-145.268
417057000	-125.185
417057100	-143.282
417057200	-122.46
417057300	-139.858
417057400	-124.906
417057500	-143.368
417057600	-126.696
417057700	-153.649
417057800	-124.205
417057900	-137.629
417058000	-123.917
417058100	-144.967
417058200	-124.719
417058300	-141.755
417058400	-125.371
417058500	-141.317
417058600	-123.282
417058700	-155.628
417058800	-124.263
417058900	-138.346
417059000	-125.14
417059100	-149.956
417059200	-124.669
417059300	-146.454
417059400	-122.767
417059500	-142.551
417059600	-123.929
417059700	-141.806
417059800	-125.558
417059900	-140.068
417060000	-125.094
417060100	-144.718
417060200	-125.996
417060300	-140.718
417060400	-124.181
417060500	-147.513
417060600	-124.014
417060700	-147.779
417060800	-124.033
417060900	-138.035
417061000	-125.125
417061100	-144.631
417061200	-126.714
417061300	-142.271
417061400	-125.86
417061500	-154.452
417061600	-123.03
417061700	-148.879
417061800	-121.864
417061900	-141.225
417062000	-124.456
417062100	-163.672
417062200	-121.768
417062300	-141.203
417062400	-125.942
417062500	-155.023
417062600	-126.534
417062700	-141.708
417062800	-126.063
417062900	-144.71
417063000	-120.411
417063100	-136.349
417063200	-121.215
417063300	-145.63
417063400	-125.604
417063500	-147.268
417063600	-121.911
417063700	-140.519
417063800	-125.419
417063900	-147.561
417064000	-125.633
417064100	-146.254
417064200	-121.172
417064300	-157.232
417064400	-127.811
417064500	-141.466
417064600	-123.603
417064700	-140.439
417064800	-125.593
417064900	-151.369
417065000	-125.13
417065100	-145.922
417065200	-122.312
417065300	-145.138
417065400	-125.235
417065500	-140.965
417065600	-124
417065700	-153.947
417065800	-127.206
417065900	-152.794
417066000	-123.355
417066100	-146.452
417066200	-124.499
417066300	-146.142
417066400	-122.373
417066500	-149.334
417066600	-123.624
417066700	-150.511
417066800	-120.604
417066900	-143.514
417067000	-124.788
417067100	-155.885
417067200	-123.014
417067300	-134.447
417067400	-123.03
417067500	-143.437
417067600	-126.177
417067700	-145.843
417067800	-124.742
417067900	-138.488
417068000	-125.88
417068100	-147.373
417068200	-124.796
417068300	-147.204
417068400	-125.754
417068500	-156.92
417068600	-122.743
417068700	-153.35
417068800	-122.154
417068900	-144.009
417069000	-122.916
417069100	-181.073
417069200	-125.932
417069300	-145.657
417069400	-123.415
417069500	-140.807
417069600	-126.222
417069700	-148.585
417069800	-125.45
417069900	-149.629
417070000	-123.919
417070100	-152.898
417070200	-126.543
417070300	-145.23
417070400	-124.696
417070500	-147.338
417070600	-123.103
417070700	-144.075
417070800	-126.317
417070900	-145.92
417071000	-125.598
417071100	-147.897
417071200	-123.906
417071300	-145.873
417071400	-124.218
417071500	-149.076
417071600	-124.122
417071700	-141.953
417071800	-122.572
417071900	-140.441
417072000	-125.875
417072100	-142.651
417072200	-123.961
417072300	-146.093
417072400	-126.606
417072500	-147.577
417072600	-121.365
417072700	-147.404
417072800	-124.284
417072900	-152.403
417073000	-125.621
417073100	-139.425
417073200	-123.113
417073300	-137.706
417073400	-125.411
417073500	-146.118
417073600	-122.931
417073700	-134.945
417073800	-122.361
417073900	-144.24
417074000	-125.6
417074100	-147.08
417074200	-124.405
417074300	-144.778
417074400	-124.014
417074500	-137.512
417074600	-124.37
417074700	-151.312
417074800	-122.64
417074900	-147.843
417075000	-124.268
417075100	-139.113
417075200	-123.947
417075300	-150.359
417075400	-123.508
417075500	-140.442
417075600	-126.299
417075700	-148.205
417075800	-124.524
417075900	-141.212
417076000	-125.232
417076100	-142.787
417076200	-124.821
417076300	-139.944
417076400	-123.652
417076500	-144.116
417076600	-124.08
417076700	-148.008
417076800	-126.032
417076900	-145.957
417077000	-124.929
417077100	-143.52
417077200	-123.475
417077300	-142.899
417077400	-125.26
417077500	-152.699
417077600	-123.713
417077700	-146.103
417077800	-125.42
417077900	-148.779
417078000	-125.431
417078100	-154.317
417078200	-126.903
417078300	-141.558
417078400	-124.996
417078500	-148.436
417078600	-123.262
417078700	-142.424
417078800	-124.261
417078900	-145.374
417079000	-122.924
417079100	-149.807
417079200	-126.812
417079300	-142.74
417079400	-122.509
417079500	-144.87
417079600	-124.038
417079700	-146.113
417079800	-122.894
417079900	-148.162
417080000	-124.866
417080100	-146.097
417080200	-122.652
417080300	-137.462
417080400	-123.728
417080500	-137.315
417080600	-124.447
417080700	-146.015
417080800	-122.023
417080900	-150.51
417081000	-124.689
417081100	-142.788
417081200	-124.275
417081300	-142.115
417081400	-125.256
417081500	-141.921
417081600	-124.516
417081700	-146.243
417081800	-122.528
417081900	-148.848
417082000	-122.543
417082100	-149.652
417082200	-125.307
417082300	-145.334
417082400	-123.631
417082500	-153.277
417082600	-123.883
417082700	-151.754
417082800	-124.918
417082900	-142.677
417083000	-123.655
417083100	-161.774
417083200	-124.713
417083300	-148.363
417083400	-123.429
417083500	-148.94
417083600	-123.752
417083700	-141.96
417083800	-123.92
417083900	-150.682
417084000	-126.466
417084100	-153.816
417084200	-123.42
417084300	-147.53
417084400	-124.576
417084500	-145.933
417084600	-124.434
417084700	-149.101
417084800	-124.629
417084900	-145.175
417085000	-124.481
417085100	-147.928
417085200	-122.41
417085300	-140.697
417085400	-125.386
417085500	-136.086
417085600	-123.787
417085700	-137.106
417085800	-125.474
417085900	-156.459
417086000	-120.768
417086100	-149.71
417086200	-123.357
417086300	-149.699
417086400	-126.37
417086500	-153.882
417086600	-123.34
417086700	-137.98
417086800	-122.878
417086900	-145.119
417087000	-125.347
417087100	-146.475
417087200	-122.463
417087300	-145.478
417087400	-124.931
417087500	-142.693
417087600	-123.495
417087700	-141.162
417087800	-126.184
417087900	-146.33
417088000	-122.734
417088100	-147.309
417088200	-122.75
417088300	-151.794
417088400	-122.569
417088500	-147.538
417088600	-123.04
417088700	-148.806
417088800	-121.645
417088900	-150.997
417089000	-124.331
417089100	-148.64
417089200	-125.5
417089300	-141.547
417089400	-124.293
417089500	-144.013
417089600	-122.103
417089700	-156.649
417089800	-126.249
417089900	-154.544
417090000	-121.27
417090100	-146.718
417090200	-127.512
417090300	-148.89
417090400	-125.043
417090500	-139.051
417090600	-122.877
417090700	-153.372
417090800	-125.724
417090900	-152.01
417091000	-122.913
417091100	-149.672
417091200	-127.59
417091300	-145.076
417091400	-123.97
417091500	-144.579
417091600	-121.176
417091700	-140.182
417091800	-122.78
417091900	-143.053
417092000	-122.834
417092100	-144.688
417092200	-125.177
417092300	-148.538
417092400	-125.385
417092500	-151.193
417092600	-120.351
417092700	-147.554
417092800	-125.514
417092900	-145.786
417093000	-124.591
417093100	-146.569
417093200	-123.586
417093300	-145.003
417093400	-122.127
417093500	-141.919
417093600	-122.158
417093700	-145.583
417093800	-125.183
417093900	-140.662
417094000	-125.544
417094100	-142.683
417094200	-123.795
417094300	-148.406
417094400	-123.511
417094500	-146.248
417094600	-123.29
417094700	-147.594
417094800	-119.65
417094900	-139.424
417095000	-123.818
417095100	-152.708
417095200	-126.122
417095300	-141.532
417095400	-122.978
417095500	-148.81
417095600	-128.092
417095700	-147.984
417095800	-125.318
417095900	-155.756
417096000	-126.635
417096100	-138.732
417096200	-125.118
417096300	-148.301
417096400	-124.016
417096500	-141.715
417096600	-123.564
417096700	-149.35
417096800	-123.63
417096900	-147.746
417097000	-122.964
417097100	-141.53
417097200	-124.515
417097300	-152.207
417097400	-124.516
417097500	-139.296
417097600	-124.212
417097700	-142.436
417097800	-122.449
417097900	-157.191
417098000	-124.381
417098100	-142.097
417098200	-123.865
417098300	-151.776
417098400	-123.188
417098500	-144.071
417098600	-126.427
417098700	-145.618
417098800	-123.503
417098900	-151.813
417099000	-123.897
417099100	-153.143
417099200	-121.079
417099300	-144.278
417099400	-120.233
417099500	-138.743
417099600	-125.182
417099700	-143.45
417099800	-125.633
417099900	-142.703
417100000	-126.939
417100100	-143.702
417100200	-123.764
417100300	-144.118
417100400	-121.088
417100500	-147.061
417100600	-123.332
417100700	-144.036
417100800	-123.856
417100900	-141.653
417101000	-123.392
417101100	-153.259
417101200	-125.432
417101300	-153.723
417101400	-120.963
417101500	-141.108
417101600	-125.618
417101700	-142.031
417101800	-124.196
417101900	-141.071
417102000	-124.926
417102100	-145.073
417102200	-120.871
417102300	-149.655
417102400	-121.963
417102500	-138.9
417102600	-124.374
417102700	-151.767
417102800	-124.39
417102900	-146.875
417103000	-125.016
417103100	-144.128
417103200	-121.753
417103300	-152.259
417103400	-121.423
417103500	-153.588
417103600	-122.997
417103700	-143.815
417103800	-124.63
417103900	-143.366
417104000	-124.364
417104100	-143.819
417104200	-124.343
417104300	-143.575
417104400	-125.678
417104500	-150.206
417104600	-124.167
417104700	-140.107
417104800	-123.268
417104900	-141.807
417105000	-123.604
417105100	-141.882
417105200	-122.695
417105300	-144.97
417105400	-123.839
417105500	-136.962
417105600	-124.419
417105700	-142.461
417105800	-124.343
417105900	-153.95
417106000	-124.23
417106100	-147.255
417106200	-123.015
417106300	-162.264
417106400	-126.055
417106500	-151.648
417106600	-125.039
417106700	-141.639
417106800	-121.792
417106900	-152.385
417107000	-124.752
417107100	-146.691
417107200	-121.939
417107300	-147.589
417107400	-125.6
417107500	-153.521
417107600	-121.553
417107700	-145.452
417107800	-123.447
417107900	-153.205
417108000	-123.306
417108100	-165.609
417108200	-121.625
417108300	-144.659
417108400	-122.016
417108500	-146.49
417108600	-123.913
417108700	-152.286
417108800	-121.982
417108900	-155.305
417109000	-123.384
417109100	-145.52
417109200	-125.343
417109300	-143.942
417109400	-123.314
417109500	-147.755
417109600	-123.023
417109700	-143.231
417109800	-125.551
417109900	-151.681
417110000	-125.532
417110100	-146.949
417110200	-123.37
417110300	-144.773
417110400	-124.779
417110500	-139.904
417110600	-124.22
417110700	-147.364
417110800	-124.365
417110900	-141.689
417111000	-123.025
417111100	-148.967
417111200	-122.641
417111300	-142.914
417111400	-126.988
417111500	-143.27
417111600	-124.876
417111700	-149.791
417111800	-123.651
417111900	-141.135
417112000	-122.987
417112100	-146.523
417112200	-125.33
417112300	-155.001
417112400	-122.904
417112500	-141.085
417112600	-123.476
417112700	-145.22
417112800	-124.755
417112900	-135.714
417113000	-125.643
417113100	-135.498
417113200	-124.067
417113300	-139.682
417113400	-122.691
417113500	-147.359
417113600	-122.211
417113700	-147.3
417113800	-121.565
417113900	-142.549
417114000	-123.175
417114100	-135.775
417114200	-122.603
417114300	-148.006
417114400	-128.03
417114500	-144.681
417114600	-123.916
417114700	-151.54
417114800	-123.917
417114900	-146.615
417115000	-125.816
417115100	-145.58
417115200	-123.371
417115300	-144.07
417115400	-125.594
417115500	-150.659
417115600	-124.474
417115700	-151.391
417115800	-124.509
417115900	-142.26
417116000	-122.628
417116100	-146.062
417116200	-123.247
417116300	-139.466
417116400	-123.691
417116500	-151.639
417116600	-122.385
417116700	-142.708
417116800	-125.114
417116900	-138.799
417117000	-123.023
417117100	-170.058
417117200	-124.592
417117300	-146.329
417117400	-125.173
417117500	-143.64
417117600	-126.739
417117700	-145.775
417117800	-122.738
417117900	-154.421
417118000	-124.051
417118100	-139.452
417118200	-127
417118300	-151.626
417118400	-123.495
417118500	-156.369
417118600	-126.013
417118700	-152.913
417118800	-123.333
417118900	-148.635
417119000	-121.41
417119100	-150.4
417119200	-123.24
417119300	-145.489
417119400	-127.081
417119500	-141.041
417119600	-123.782
417119700	-146.304
417119800	-126.426
417119900	-160.524
417120000	-123.483
417120100	-138.177
417120200	-124.09
417120300	-146.919
417120400	-125.549
417120500	-144.141
417120600	-125.924
417120700	-144.465
417120800	-122.663
417120900	-139.873
417121000	-125.227
417121100	-151.217
417121200	-122.184
417121300	-144.664
417121400	-122.85
417121500	-137.497
417121600	-126.205
417121700	-151.355
417121800	-124.422
417121900	-145.597
417122000	-124.222
417122100	-144.981
417122200	-124.442
417122300	-143.744
417122400	-124.213
417122500	-148.852
417122600	-126.038
417122700	-155.3
417122800	-124.142
417122900	-148.755
417123000	-122.45
417123100	-142.989
417123200	-123.502
417123300	-147.916
417123400	-122.619
417123500	-146.142
417123600	-124.615
417123700	-143.637
417123800	-124.824
417123900	-138.528
417124000	-123.503
417124100	-141.196
417124200	-122.956
417124300	-144.288
417124400	-122.256
417124500	-151.151
417124600	-128.924
417124700	-142.259
417124800	-125.266
417124900	-140.293
417125000	-124.537
417125100	-146.863
417125200	-127.081
417125300	-147.146
417125400	-123.27
417125500	-141.189
417125600	-123.726
417125700	-145.347
417125800	-122.303
417125900	-140.864
417126000	-127.654
417126100	-144.459
417126200	-123.499
417126300	-141.637
417126400	-125.749
417126500	-144.97
417126600	-125.165
417126700	-151.534
417126800	-125.769
417126900	-154.182
417127000	-126.086
417127100	-146.799
417127200	-123.982
417127300	-150.404
417127400	-124.276
417127500	-141.015
417127600	-124.662
417127700	-141.839
417127800	-124.687
417127900	-140.932
417128000	-124.126
417128100	-144.734
417128200	-125.845
417128300	-137.26
417128400	-125.061
417128500	-142.831
417128600	-123.416
417128700	-144.852
417128800	-124.626
417128900	-136.257
417129000	-122.647
417129100	-142.905
417129200	-119.109
417129300	-164.813
417129400	-125.746
417129500	-140.388
417129600	-124.201
417129700	-143.702
417129800	-125.065
417129900	-146.646
417130000	-122.765
417130100	-139.307
417130200	-123.64
417130300	-148.209
417130400	-122.95
417130500	-143.821
417130600	-125.062
417130700	-146.179
417130800	-123.707
417130900	-146.369
417131000	-125.293
417131100	-139.045
417131200	-125.149
417131300	-148.073
417131400	-123.888
417131500	-146.148
417131600	-124.881
417131700	-157.202
417131800	-124.204
417131900	-139.911
417132000	-124.841
417132100	-138.809
417132200	-125.42
417132300	-138.789
417132400	-122.67
417132500	-145.039
417132600	-124.179
417132700	-147.127
417132800	-123.266
417132900	-144.761
417133000	-125.325
417133100	-169.738
417133200	-124.682
417133300	-150.073
417133400	-123.569
417133500	-139.574
417133600	-124.667
417133700	-140.618
417133800	-123.699
417133900	-149.856
417134000	-124.768
417134100	-137.94
417134200	-124.131
417134300	-143.023
417134400	-123.257
417134500	-140.263
417134600	-125.457
417134700	-137.562
417134800	-126.273
417134900	-144.958
417135000	-123.889
417135100	-139.908
417135200	-124.156
417135300	-142.981
417135400	-123.96
417135500	-143.685
417135600	-125.465
417135700	-146.211
417135800	-123.246
417135900	-158.047
417136000	-125.463
417136100	-134.489
417136200	-123.349
417136300	-155.023
417136400	-124.317
417136500	-161.594
417136600	-124.919
417136700	-151.898
417136800	-123.194
417136900	-136.385
417137000	-123.373
417137100	-139.522
417137200	-123.279
417137300	-142.054
417137400	-126.385
417137500	-150.835
417137600	-124.05
417137700	-138.921
417137800	-124.618
417137900	-143.214
417138000	-126.708
417138100	-142.535
417138200	-124.843
417138300	-149.938
417138400	-124.598
417138500	-142.819
417138600	-122.563
417138700	-148.473
417138800	-125.622
417138900	-143.005
417139000	-126.29
417139100	-146.908
417139200	-122.062
417139300	-139.711
417139400	-123.719
417139500	-143.722
417139600	-121.391
417139700	-143.269
417139800	-122.958
417139900	-144.914
417140000	-125.212
417140100	-145.322
417140200	-124.503
417140300	-142.935
417140400	-121.218
417140500	-139.092
417140600	-123.231
417140700	-159.762
417140800	-124.861
417140900	-155.416
417141000	-123.459
417141100	-144.297
417141200	-123.985
417141300	-147.622
417141400	-122.064
417141500	-140.298
417141600	-124.68
417141700	-145.932
417141800	-123.967
417141900	-146.7
417142000	-124.07
417142100	-147.654
417142200	-124.071
417142300	-148.913
417142400	-123.226
417142500	-141.399
417142600	-123.419
417142700	-146.421
417142800	-124.046
417142900	-139.916
417143000	-128.502
417143100	-140.002
417143200	-123.711
417143300	-147.38
417143400	-124.424
417143500	-139.434
417143600	-124.679
417143700	-141.868
417143800	-124.845
417143900	-143.97
417144000	-124.683
417144100	-138.408
417144200	-123.153
417144300	-141.458
417144400	-121.98
417144500	-144.369
417144600	-125.139
417144700	-152.488
417144800	-123.192
417144900	-136.338
417145000	-123.453
417145100	-142.531
417145200	-126.503
417145300	-142.352
417145400	-126.683
417145500	-160.521
417145600	-122.776
417145700	-139.492
417145800	-123.908
417145900	-142.522
417146000	-121.913
417146100	-141.654
417146200	-123.372
417146300	-144.333
417146400	-125.951
417146500	-148.053
417146600	-126.42
417146700	-156.716
417146800	-123.705
417146900	-153.738
417147000	-125.896
417147100	-149.455
417147200	-125.419
417147300	-159.471
417147400	-123.121
417147500	-157.749
417147600	-127.395
417147700	-148.796
417147800	-125.436
417147900	-141.389
417148000	-125.371
417148100	-147.913
417148200	-125.907
417148300	-150.94
417148400	-125.705
417148500	-153.467
417148600	-119.587
417148700	-149.146
417148800	-123.269
417148900	-139.839
417149000	-123.81
417149100	-148.279
417149200	-125.359
417149300	-143.244
417149400	-126.305
417149500	-153.237
417149600	-123.816
417149700	-145.296
417149800	-124.429
417149900	-141.06
417150000	-124.849
417150100	-143.02
417150200	-124.929
417150300	-138.691
417150400	-126.009
417150500	-137.916
417150600	-125.099
417150700	-132.445
417150800	-123.842
417150900	-141.269
417151000	-124.495
417151100	-138.07
417151200	-124.575
417151300	-154.033
417151400	-123.512
417151500	-136.934
417151600	-121.85
417151700	-145.547
417151800	-122.997
417151900	-138.774
417152000	-120.828
417152100	-139.967
417152200	-122.475
417152300	-160.292
417152400	-122.758
417152500	-136.651
417152600	-122.967
417152700	-150.875
417152800	-125.452
417152900	-144.513
417153000	-122.65
417153100	-136.85
417153200	-122.881
417153300	-146.053
417153400	-124.772
417153500	-141.592
417153600	-122.898
417153700	-135.149
417153800	-123.28
417153900	-152.199
417154000	-124.073
417154100	-155.827
417154200	-123.248
417154300	-153.374
417154400	-123.852
417154500	-134.669
417154600	-122.997
417154700	-144.896
417154800	-123.763
417154900	-143.648
417155000	-122.441
417155100	-139.83
417155200	-125.033
417155300	-145.441
417155400	-127.016
417155500	-144.967
417155600	-122.487
417155700	-144.432
417155800	-123.024
417155900	-156.724
417156000	-125.601
417156100	-146.38
417156200	-123.303
417156300	-148.703
417156400	-123.716
417156500	-145.805
417156600	-123.151
417156700	-146.767
417156800	-123.629
417156900	-148.822
417157000	-124.528
417157100	-144.342
417157200	-124.85
417157300	-145.52
417157400	-123.488
417157500	-151.092
417157600	-125.311
417157700	-152.793
417157800	-123.993
417157900	-144.958
417158000	-123.15
417158100	-141.276
417158200	-124.602
417158300	-146.982
417158400	-125.55
417158500	-143.408
417158600	-121.997
417158700	-148.965
417158800	-124.795
417158900	-150.857
417159000	-124.912
417159100	-145.831
417159200	-126.743
417159300	-143.835
417159400	-124.888
417159500	-142.433
417159600	-122.479
417159700	-140.552
417159800	-123.472
417159900	-154.388
417160000	-121.873
417160100	-142.863
417160200	-124.136
417160300	-144.732
417160400	-125.18
417160500	-143.901
417160600	-119.232
417160700	-149.385
417160800	-124.202
417160900	-141.644
417161000	-121.496
417161100	-139.152
417161200	-123.219
417161300	-152.342
417161400	-125.934
417161500	-150.508
417161600	-124.233
417161700	-141.984
417161800	-122.106
417161900	-141.933
417162000	-124.194
417162100	-151.899
417162200	-124.222
417162300	-150.1
417162400	-126.047
417162500	-158.053
417162600	-126.216
417162700	-141.679
417162800	-124.495
417162900	-138.929
417163000	-126.358
417163100	-147.74
417163200	-124.898
417163300	-145.597
417163400	-121.899
417163500	-157.534
417163600	-127.276
417163700	-150.033
417163800	-125.262
417163900	-141.587
417164000	-126.329
417164100	-145.243
417164200	-124.231
417164300	-145.547
417164400	-126.894
417164500	-141.852
417164600	-123.205
417164700	-151.094
417164800	-125.765
417164900	-139.941
417165000	-125.749
417165100	-143.74
417165200	-124.654
417165300	-157.141
417165400	-123.582
417165500	-146.446
417165600	-124.085
417165700	-169.759
417165800	-123.237
417165900	-151.084
417166000	-124.124
417166100	-156.897
417166200	-125.687
417166300	-147.233
417166400	-124.289
417166500	-148.992
417166600	-123.857
417166700	-139.697
417166800	-121.768
417166900	-145.296
417167000	-124.094
417167100	-150.692
417167200	-125.573
417167300	-145.517
417167400	-126.278
417167500	-143.053
417167600	-126.766
417167700	-147.705
417167800	-122.046
417167900	-144.639
417168000	-121.224
417168100	-141.805
417168200	-123.836
417168300	-159.733
417168400	-122.508
417168500	-143.39
417168600	-125.006
417168700	-149.713
417168800	-124.966
417168900	-148.27
417169000	-122.86
417169100	-145.238
417169200	-124.158
417169300	-144.347
417169400	-124.312
417169500	-164.554
417169600	-124.231
417169700	-147.64
417169800	-123.943
417169900	-144.02
417170000	-124.688
417170100	-141.424
417170200	-122.77
417170300	-142.866
417170400	-125.632
417170500	-139.609
417170600	-122.812
417170700	-143.146
417170800	-126.951
417170900	-144.308
417171000	-125.77
417171100	-142.961
417171200	-126.512
417171300	-145.503
417171400	-121.16
417171500	-161.013
417171600	-125.794
417171700	-138.85
417171800	-122.686
417171900	-142.444
417172000	-126.46
417172100	-149.129
417172200	-125.447
417172300	-144.748
417172400	-122.282
417172500	-146.201
417172600	-125.886
417172700	-144.483
417172800	-123.666
417172900	-138.254
417173000	-125.19
417173100	-149.012
417173200	-123.739
417173300	-138.218
417173400	-125.722
417173500	-146.682
417173600	-124.143
417173700	-151.445
417173800	-126.637
417173900	-159.888
417174000	-125.09
417174100	-137.138
417174200	-124.328
417174300	-155.176
417174400	-121.855
417174500	-136.64
417174600	-124.076
417174700	-143.268
417174800	-124.189
417174900	-147.26
417175000	-126.128
417175100	-134.55
417175200	-125.873
417175300	-145.996
417175400	-125.215
417175500	-149.613
417175600	-123.492
417175700	-148.363
417175800	-124.84
417175900	-141.653
417176000	-122.888
417176100	-149.621
417176200	-127.48
417176300	-139.397
417176400	-125.351
417176500	-141.898
417176600	-122.804
417176700	-140.735
417176800	-124.395
417176900	-142.3
417177000	-122.695
417177100	-155.587
417177200	-123.649
417177300	-148.085
417177400	-123.922
417177500	-152.522
417177600	-124.237
417177700	-150.106
417177800	-126.38
417177900	-143.368
417178000	-126.721
417178100	-154.963
417178200	-123.587
417178300	-150.413
417178400	-123.606
417178500	-140.118
417178600	-122.276
417178700	-140.102
417178800	-121.247
417178900	-139.478
417179000	-123.453
417179100	-140.376
417179200	-124.636
417179300	-139.682
417179400	-122.847
417179500	-146.373
417179600	-127.156
417179700	-148.218
417179800	-124.035
417179900	-141.244
417180000	-122.705
417180100	-142.728
417180200	-126.167
417180300	-149.477
417180400	-125.328
417180500	-144.127
417180600	-123.108
417180700	-143.945
417180800	-124.557
417180900	-138.969
417181000	-125.254
417181100	-148.872
417181200	-123.288
417181300	-148.675
417181400	-125.417
417181500	-135.881
417181600	-124.773
417181700	-142.913
417181800	-123.15
417181900	-146.831
417182000	-124.616
417182100	-139.454
417182200	-122.788
417182300	-144.222
417182400	-123.004
417182500	-141.514
417182600	-123.479
417182700	-149.13
417182800	-125.435
417182900	-143.179
417183000	-123.75
417183100	-139.118
417183200	-123.602
417183300	-150.381
417183400	-126.378
417183500	-146.574
417183600	-124.818
417183700	-140.96
417183800	-123.187
417183900	-142.459
417184000	-126.371
417184100	-141.799
417184200	-122.728
417184300	-137.777
417184400	-124.577
417184500	-155.349
417184600	-124.644
417184700	-133.821
417184800	-125.077
417184900	-150.409
417185000	-124.563
417185100	-146.434
417185200	-125.251
417185300	-135.642
417185400	-122.89
417185500	-149.213
417185600	-125.758
417185700	-163.618
417185800	-123.574
417185900	-143.309
417186000	-126.195
417186100	-143.797
417186200	-123.435
417186300	-144.894
417186400	-122.946
417186500	-160.043
417186600	-124.486
417186700	-148.2
417186800	-125.971
417186900	-140.94
417187000	-121.925
417187100	-153.895
417187200	-127.275
417187300	-145.385
417187400	-124.949
417187500	-144.853
417187600	-124.159
417187700	-133.942
417187800	-123.396
417187900	-151.62
417188000	-124.096
417188100	-137.633
417188200	-125.637
417188300	-146.812
417188400	-123.869
417188500	-150.042
417188600	-123.055
417188700	-150.412
417188800	-125.562
417188900	-152.079
417189000	-121.982
417189100	-139.94
417189200	-126.175
417189300	-145.786
417189400	-123.822
417189500	-159.241
417189600	-125.344
417189700	-143.671
417189800	-124.047
417189900	-141.501
417190000	-124.621
417190100	-139.707
417190200	-122.136
417190300	-145.802
417190400	-124.453
417190500	-142.996
417190600	-125.892
417190700	-152.747
417190800	-124.199
417190900	-142.066
417191000	-125.275
417191100	-143.881
417191200	-124.25
417191300	-153.79
417191400	-121.841
417191500	-150.657
417191600	-123.543
417191700	-143.019
417191800	-123.281
417191900	-143.119
417192000	-121.713
417192100	-149.424
417192200	-123.733
417192300	-138.956
417192400	-123.262
417192500	-148.65
417192600	-124.571
417192700	-141.925
417192800	-123.092
417192900	-144.476
417193000	-125.179
417193100	-152.297
417193200	-123.287
417193300	-148.275
417193400	-121.78
417193500	-145.551
417193600	-124.517
417193700	-152.218
417193800	-125.599
417193900	-144.108
417194000	-126.056
417194100	-153.207
417194200	-124.507
417194300	-155.654
417194400	-123.489
417194500	-164.596
417194600	-123.795
417194700	-141.94
417194800	-124.313
417194900	-142.152
417195000	-123.227
417195100	-152.916
417195200	-122.893
417195300	-147.486
417195400	-126.701
417195500	-144.482
417195600	-123.799
417195700	-137.621
417195800	-123.919
417195900	-145.248
417196000	-122.267
417196100	-139.052
417196200	-124.322
417196300	-141.964
417196400	-126.289
417196500	-138.019
417196600	-122.965
417196700	-148.687
417196800	-126.949
417196900	-142.418
417197000	-121.622
417197100	-152.154
417197200	-124.393
417197300	-150.601
417197400	-123.321
417197500	-144.467
417197600	-124.685
417197700	-140.041
417197800	-124.284
417197900	-148.609
417198000	-125.005
417198100	-141.551
417198200	-123.854
417198300	-143.508
417198400	-125.661
417198500	-145.999
417198600	-125.883
417198700	-139.712
417198800	-122.564
417198900	-151.162
417199000	-123.774
417199100	-148.26
417199200	-124.027
417199300	-151.327
417199400	-125.215
417199500	-141.309
417199600	-123.462
417199700	-138.486
417199800	-124.242
417199900	-147.464
417200000	-125.708
417200100	-147.616
417200200	-125.154
417200300	-139.456
417200400	-124.536
417200500	-142.703
417200600	-123.659
417200700	-158.752
417200800	-123.099
417200900	-153.859
417201000	-121.462
417201100	-142.527
417201200	-122.194
417201300	-151.331
417201400	-120.322
417201500	-151.205
417201600	-125.365
417201700	-139.862
417201800	-125.279
417201900	-142.055
417202000	-124.618
417202100	-141.902
417202200	-126.323
417202300	-157.588
417202400	-121.973
417202500	-141.093
417202600	-122.577
417202700	-142.824
417202800	-125.371
417202900	-146.574
417203000	-124.549
417203100	-150.571
417203200	-122.817
417203300	-142.06
417203400	-125.005
417203500	-137.242
417203600	-124.061
417203700	-140.54
417203800	-126.669
417203900	-153.242
417204000	-124.582
417204100	-145.446
417204200	-122.919
417204300	-150.828
417204400	-126.032
417204500	-145.653
417204600	-124.426
417204700	-152.199
417204800	-121.948
417204900	-149.166
417205000	-124.845
417205100	-142.373
417205200	-125.052
417205300	-152.785
417205400	-124.007
417205500	-146.317
417205600	-123.434
417205700	-142.8
417205800	-120.274
417205900	-149.84
417206000	-123.092
417206100	-148.162
417206200	-124.842
417206300	-154.866
417206400	-123.378
417206500	-145.647
417206600	-121.708
417206700	-139.815
417206800	-124.903
417206900	-149.947
417207000	-124.608
417207100	-149.353
417207200	-124.853
417207300	-157.909
417207400	-125.654
417207500	-148.969
417207600	-124.581
417207700	-140.594
417207800	-122.81
417207900	-143.333
417208000	-123.713
417208100	-154.124
417208200	-121.81
417208300	-150.799
417208400	-124.862
417208500	-142.432
417208600	-124.361
417208700	-148.177
417208800	-122.062
417208900	-141.081
417209000	-123.698
417209100	-139.818
417209200	-125.321
417209300	-141.736
417209400	-124.81
417209500	-146.376
417209600	-120.819
417209700	-152.832
417209800	-122.467
417209900	-146.267
417210000	-123.419
417210100	-146.971
417210200	-124.726
417210300	-135.685
417210400	-126.448
417210500	-142.502
417210600	-125.535
417210700	-138.55
417210800	-124.717
417210900	-143.272
417211000	-124.416
417211100	-140.915
417211200	-121.795
417211300	-153.081
417211400	-123.709
417211500	-138.054
417211600	-123.075
417211700	-141.427
417211800	-125.111
417211900	-153.884
417212000	-126.59
417212100	-152.253
417212200	-124.397
417212300	-140.2
417212400	-122.854
417212500	-146.12
417212600	-125.201
417212700	-135.974
417212800	-125.069
417212900	-147.475
417213000	-124.916
417213100	-159.141
417213200	-124.49
417213300	-144.762
417213400	-125.439
417213500	-146.81
417213600	-124.914
417213700	-144.484
417213800	-125.188
417213900	-138.842
417214000	-123.668
417214100	-140.867
417214200	-121.778
417214300	-142.04
417214400	-122.557
417214500	-150.876
417214600	-123.826
417214700	-150.987
417214800	-122.13
417214900	-139.359
417215000	-122.13
417215100	-141.924
417215200	-122.477
417215300	-143.331
417215400	-127.071
417215500	-148.41
417215600	-122.423
417215700	-150.187
417215800	-122.216
417215900	-148.917
417216000	-123.14
417216100	-139.584
417216200	-122.739
417216300	-160.047
417216400	-123.194
417216500	-142.381
417216600	-125.383
417216700	-144.437
417216800	-124.908
417216900	-139.255
417217000	-123.547
417217100	-143.068
417217200	-124.679
417217300	-141.961
417217400	-122.765
417217500	-140.492
417217600	-122.67
417217700	-151.687
417217800	-122.999
417217900	-139.525
417218000	-124.243
417218100	-142.651
417218200	-125.55
417218300	-154.333
417218400	-125.623
417218500	-152.772
417218600	-123.803
417218700	-146.627
417218800	-124.526
417218900	-143.521
417219000	-122.368
417219100	-153.575
417219200	-124.253
417219300	-143.663
417219400	-123.7
417219500	-143.222
417219600	-123.892
417219700	-145.643
417219800	-127.094
417219900	-148.607
417220000	-121.571
417220100	-142.234
417220200	-123.799
417220300	-146.36
417220400	-125.765
417220500	-144.378
417220600	-125.078
417220700	-145.326
417220800	-123.062
417220900	-134.058
417221000	-123.511
417221100	-138.819
417221200	-127.764
417221300	-150.509
417221400	-122.699
417221500	-145.441
417221600	-123.938
417221700	-138.936
417221800	-125.774
417221900	-151.214
417222000	-124.211
417222100	-139.837
417222200	-123.441
417222300	-145.067
417222400	-121.711
417222500	-139.858
417222600	-121.776
417222700	-138.522
417222800	-126.107
417222900	-150.104
417223000	-125.096
417223100	-141.514
417223200	-125.352
417223300	-161.524
417223400	-124.035
417223500	-138.703
417223600	-122.848
417223700	-159.284
417223800	-124.264
417223900	-142.128
417224000	-123.535
417224100	-138.282
417224200	-124.192
417224300	-140.873
417224400	-122.884
417224500	-147.764
417224600	-123.259
417224700	-153.278
417224800	-121.919
417224900	-143.652
417225000	-121.21
417225100	-151.926
417225200	-123.066
417225300	-135.097
417225400	-124.253
417225500	-143.839
417225600	-125.65
417225700	-143.99
417225800	-124.284
417225900	-150.38
417226000	-122.863
417226100	-141.885
417226200	-124.998
417226300	-155.379
417226400	-121.559
417226500	-137.346
417226600	-124.938
417226700	-147.999
417226800	-123.963
417226900	-141.602
417227000	-125.295
417227100	-141.8
417227200	-125.183
417227300	-147.085
417227400	-124.904
417227500	-148.839
417227600	-123.523
417227700	-152.492
417227800	-125.314
417227900	-145.741
417228000	-127.081
417228100	-142.14
417228200	-126.073
417228300	-145.33
417228400	-121.948
417228500	-143.569
417228600	-124.338
417228700	-142.04
417228800	-125.923
417228900	-145.861
417229000	-122.123
417229100	-139.243
417229200	-124.865
417229300	-159.148
417229400	-123.992
417229500	-153.08
417229600	-125.179
417229700	-149.384
417229800	-121.398
417229900	-153.879
417230000	-124.388
417230100	-139.115
417230200	-121.025
417230300	-149.366
417230400	-123.458
417230500	-139.106
417230600	-123.458
417230700	-147.56
417230800	-126.492
417230900	-140.275
417231000	-124.679
417231100	-141.094
417231200	-125.587
417231300	-158.494
417231400	-120.317
417231500	-147.299
417231600	-125.625
417231700	-148.575
417231800	-125.103
417231900	-140.192
417232000	-123.961
417232100	-141.382
417232200	-123.389
417232300	-145.599
417232400	-125.196
417232500	-135.443
417232600	-124.541
417232700	-143.135
417232800	-123.498
417232900	-144.084
417233000	-126.289
417233100	-140.932
417233200	-124.94
417233300	-152.585
417233400	-124.146
417233500	-141.038
417233600	-123.7
417233700	-138.638
417233800	-121.57
417233900	-146.208
417234000	-122.514
417234100	-140.336
417234200	-123.517
417234300	-150.855
417234400	-121.519
417234500	-148.612
417234600	-121.523
417234700	-139.98
417234800	-124.441
417234900	-164.408
417235000	-121.743
417235100	-137.897
417235200	-123.063
417235300	-146.018
417235400	-122.951
417235500	-137.447
417235600	-122.392
417235700	-145.371
417235800	-124.098
417235900	-146.406
417236000	-125.262
417236100	-141.141
417236200	-121.992
417236300	-141.125
417236400	-123.381
417236500	-139.099
417236600	-124.273
417236700	-147.703
417236800	-123.896
417236900	-139.455
417237000	-124.896
417237100	-160.409
417237200	-124.652
417237300	-151.026
417237400	-124.843
417237500	-150.056
417237600	-124.929
417237700	-146.544
417237800	-124.087
417237900	-141.71
417238000	-122.401
417238100	-140.021
417238200	-125.106
417238300	-152.387
417238400	-126.397
417238500	-150.28
417238600	-123.45
417238700	-140.197
417238800	-125.579
417238900	-138.586
417239000	-122.998
417239100	-155.199
417239200	-123.689
417239300	-145.711
417239400	-122.301
417239500	-141.495
417239600	-125.485
417239700	-147.755
417239800	-124.838
417239900	-145.97
417240000	-124.634
417240100	-147.149
417240200	-123.532
417240300	-142.226
417240400	-125.925
417240500	-138.378
417240600	-122.083
417240700	-141.99
417240800	-125.553
417240900	-160.44
417241000	-124.234
417241100	-146.217
417241200	-123.63
417241300	-138.943
417241400	-123.758
417241500	-142.952
417241600	-123.703
417241700	-149.075
417241800	-124.462
417241900	-142.465
417242000	-120.518
417242100	-145.53
417242200	-124.787
417242300	-146.502
417242400	-121.867
417242500	-144.831
417242600	-121.884
417242700	-137.52
417242800	-123.259
417242900	-139.646
417243000	-124.215
417243100	-151.727
417243200	-121.821
417243300	-155.895
417243400	-122.145
417243500	-142.871
417243600	-123.412
417243700	-141.423
417243800	-124.498
417243900	-145.022
417244000	-121.112
417244100	-150.625
417244200	-125.239
417244300	-148.187
417244400	-125.759
417244500	-141.627
417244600	-123.755
417244700	-140.896
417244800	-123.072
417244900	-147.847
417245000	-123.145
417245100	-140.094
417245200	-125.595
417245300	-147.608
417245400	-125.686
417245500	-146.509
417245600	-123.732
417245700	-148.424
417245800	-123.421
417245900	-140.393
417246000	-123.529
417246100	-146.201
417246200	-125.956
417246300	-148.127
417246400	-121.711
417246500	-148.15
417246600	-125.037
417246700	-139.221
417246800	-124.277
417246900	-142.881
417247000	-125.26
417247100	-152.872
417247200	-125.235
417247300	-150.362
417247400	-122.828
417247500	-154.031
417247600	-124.139
417247700	-152.301
417247800	-123.059
417247900	-148.211
417248000	-123.257
417248100	-143.908
417248200	-127.365
417248300	-151.208
417248400	-123.462
417248500	-146.337
417248600	-121.706
417248700	-146.458
417248800	-125.921
417248900	-146.541
417249000	-124.901
417249100	-148.667
417249200	-128.58
417249300	-146.358
417249400	-125.963
417249500	-144.196
417249600	-125.145
417249700	-152.352
417249800	-125.032
[truncated: 18,002 more rows]
