# Supplementary material for: Passive frequency comb generation at radiofrequency for ranging applications
Source: Nat Commun. 2024 Apr 2;15:2844. doi: 10.1038/s41467-024-46940-2 (PMC10987526; doi:10.1038/s41467-024-46940-2)
Supplement: Supplementary file 5 — Source Data [file 41467_2024_46940_MOESM5_ESM.zip › Figure3_Data/836_10MHz_-13_80dBm.xlsx]

## Sheet: Sheet1
frequency (Hz)	power (dBm)
417050000	-123.824
417050100	-142.649
417050200	-121.051
417050300	-146.03
417050400	-120.737
417050500	-139.173
417050600	-124.215
417050700	-140.534
417050800	-124.373
417050900	-138.672
417051000	-125.015
417051100	-144.758
417051200	-123.296
417051300	-135.773
417051400	-123.957
417051500	-143.765
417051600	-123.922
417051700	-146.015
417051800	-125.916
417051900	-145.973
417052000	-125.472
417052100	-150.853
417052200	-124.005
417052300	-153.353
417052400	-125.513
417052500	-136.623
417052600	-124.58
417052700	-140.531
417052800	-125.937
417052900	-165.748
417053000	-124.989
417053100	-138.994
417053200	-123.295
417053300	-143.175
417053400	-123.738
417053500	-143.134
417053600	-124.221
417053700	-145.756
417053800	-122.282
417053900	-146.23
417054000	-128.612
417054100	-150.356
417054200	-126.52
417054300	-148.071
417054400	-123.63
417054500	-146.974
417054600	-123.794
417054700	-155.931
417054800	-125.359
417054900	-140.998
417055000	-125.095
417055100	-137.83
417055200	-122.732
417055300	-142.803
417055400	-124.545
417055500	-143.638
417055600	-126.323
417055700	-146.601
417055800	-126.59
417055900	-153.034
417056000	-122.244
417056100	-141.607
417056200	-125.81
417056300	-139.467
417056400	-124.676
417056500	-147.64
417056600	-124.708
417056700	-154.957
417056800	-124.382
417056900	-141.421
417057000	-123.411
417057100	-144.505
417057200	-125.803
417057300	-148.328
417057400	-124.174
417057500	-138.552
417057600	-123.419
417057700	-157.733
417057800	-124.127
417057900	-147.504
417058000	-126.532
417058100	-153.048
417058200	-125.016
417058300	-158.938
417058400	-122.122
417058500	-144.899
417058600	-123.609
417058700	-153.513
417058800	-126.073
417058900	-143.947
417059000	-126.1
417059100	-144.812
417059200	-125.429
417059300	-141.905
417059400	-125.004
417059500	-146.922
417059600	-127.655
417059700	-139.994
417059800	-124.461
417059900	-136.048
417060000	-122.97
417060100	-144.508
417060200	-123.781
417060300	-152.851
417060400	-123.787
417060500	-139.521
417060600	-124.574
417060700	-146.082
417060800	-124.547
417060900	-140.466
417061000	-124.401
417061100	-144.571
417061200	-123.766
417061300	-136.571
417061400	-124.527
417061500	-139.415
417061600	-121.33
417061700	-147.699
417061800	-123.778
417061900	-158.051
417062000	-125.825
417062100	-144.641
417062200	-124.042
417062300	-141.272
417062400	-120.842
417062500	-134.882
417062600	-127.372
417062700	-158.116
417062800	-124.768
417062900	-156.977
417063000	-124.577
417063100	-145.552
417063200	-124.046
417063300	-145.864
417063400	-124.719
417063500	-145.202
417063600	-125.494
417063700	-139.268
417063800	-126.278
417063900	-143.851
417064000	-127.681
417064100	-147.749
417064200	-124.262
417064300	-135.371
417064400	-123.573
417064500	-136.87
417064600	-123.748
417064700	-149.457
417064800	-121.699
417064900	-143.36
417065000	-123.793
417065100	-148.304
417065200	-123.819
417065300	-143.217
417065400	-125.247
417065500	-149.779
417065600	-124.779
417065700	-143.803
417065800	-122.169
417065900	-153.298
417066000	-126.082
417066100	-141.85
417066200	-128.294
417066300	-144.192
417066400	-121.617
417066500	-149.96
417066600	-122.259
417066700	-143.293
417066800	-124.287
417066900	-140.242
417067000	-122.864
417067100	-153.794
417067200	-121.557
417067300	-147.813
417067400	-122.172
417067500	-149.708
417067600	-121.484
417067700	-147.491
417067800	-126.569
417067900	-138.956
417068000	-122.248
417068100	-144.109
417068200	-126.431
417068300	-146.629
417068400	-124.626
417068500	-142.406
417068600	-125.535
417068700	-149.175
417068800	-123.49
417068900	-145.438
417069000	-124.522
417069100	-150.306
417069200	-123.115
417069300	-149.513
417069400	-122.741
417069500	-149.821
417069600	-124.352
417069700	-153.821
417069800	-125.696
417069900	-134.033
417070000	-125.681
417070100	-156.702
417070200	-124.19
417070300	-153.842
417070400	-124.937
417070500	-144.606
417070600	-124.385
417070700	-147.248
417070800	-123.527
417070900	-140.838
417071000	-124.365
417071100	-153.388
417071200	-123.579
417071300	-149.88
417071400	-125.708
417071500	-147.176
417071600	-126.001
417071700	-137.631
417071800	-124.744
417071900	-141.949
417072000	-123.641
417072100	-143.436
417072200	-124.891
417072300	-141.795
417072400	-123.667
417072500	-140.113
417072600	-124.965
417072700	-142.939
417072800	-122.995
417072900	-151.891
417073000	-121.603
417073100	-144.563
417073200	-121.124
417073300	-145.826
417073400	-120.594
417073500	-153.458
417073600	-123.877
417073700	-141.833
417073800	-125.397
417073900	-154.285
417074000	-124.39
417074100	-149.472
417074200	-124.876
417074300	-144.288
417074400	-124.213
417074500	-139.859
417074600	-124.305
417074700	-140.846
417074800	-122.122
417074900	-143.52
417075000	-122.217
417075100	-141.152
417075200	-124.662
417075300	-154.189
417075400	-126.729
417075500	-142.578
417075600	-121.955
417075700	-143.522
417075800	-123.308
417075900	-141.194
417076000	-123.417
417076100	-145.151
417076200	-123.405
417076300	-142.358
417076400	-124.564
417076500	-137.563
417076600	-124.593
417076700	-147.169
417076800	-124.704
417076900	-158.009
417077000	-123.612
417077100	-149.489
417077200	-123.482
417077300	-147.451
417077400	-123.56
417077500	-139.574
417077600	-122.382
417077700	-143.925
417077800	-123.355
417077900	-144.266
417078000	-124.555
417078100	-143.184
417078200	-124.937
417078300	-151.008
417078400	-126.051
417078500	-163.236
417078600	-127.205
417078700	-149.334
417078800	-125.102
417078900	-139.619
417079000	-126.947
417079100	-140.32
417079200	-127.532
417079300	-140.274
417079400	-122.41
417079500	-135.617
417079600	-122.789
417079700	-144.582
417079800	-127.128
417079900	-147.019
417080000	-124.485
417080100	-144.135
417080200	-121.948
417080300	-139.013
417080400	-123.046
417080500	-140.077
417080600	-123.391
417080700	-134.904
417080800	-126.312
417080900	-144.474
417081000	-126.648
417081100	-145.784
417081200	-124.889
417081300	-150.947
417081400	-123.731
417081500	-155.096
417081600	-126.214
417081700	-150.535
417081800	-124.552
417081900	-138.437
417082000	-126.919
417082100	-143.416
417082200	-126.658
417082300	-146.822
417082400	-124.151
417082500	-139.866
417082600	-125.005
417082700	-151.304
417082800	-123.881
417082900	-152.452
417083000	-127.152
417083100	-150.068
417083200	-124.007
417083300	-146.389
417083400	-124.812
417083500	-146.191
417083600	-122.024
417083700	-142.545
417083800	-126.593
417083900	-140.35
417084000	-121.676
417084100	-146.584
417084200	-121.084
417084300	-144.563
417084400	-121.295
417084500	-151.826
417084600	-127.304
417084700	-146.517
417084800	-123.591
417084900	-155.209
417085000	-123.121
417085100	-139.178
417085200	-122.018
417085300	-140.431
417085400	-124.937
417085500	-141.507
417085600	-125.099
417085700	-140.721
417085800	-125.353
417085900	-149.912
417086000	-125.447
417086100	-147.53
417086200	-125.367
417086300	-152.618
417086400	-124.109
417086500	-148.004
417086600	-121.351
417086700	-141.014
417086800	-122.94
417086900	-142.003
417087000	-124.09
417087100	-147.439
417087200	-126.241
417087300	-142.837
417087400	-125.052
417087500	-144.974
417087600	-126.873
417087700	-159.045
417087800	-123.091
417087900	-145.443
417088000	-123.166
417088100	-153.744
417088200	-125.641
417088300	-142.06
417088400	-124.032
417088500	-142.962
417088600	-126.297
417088700	-142.9
417088800	-123.26
417088900	-146.09
417089000	-125.596
417089100	-143.015
417089200	-124.966
417089300	-138.101
417089400	-125.969
417089500	-148.799
417089600	-124.15
417089700	-140.616
417089800	-123.953
417089900	-164.106
417090000	-122.281
417090100	-147.315
417090200	-123.571
417090300	-141.966
417090400	-125.19
417090500	-153.832
417090600	-125.577
417090700	-142.64
417090800	-123.585
417090900	-145.686
417091000	-123.433
417091100	-153.524
417091200	-125.44
417091300	-148.948
417091400	-126.547
417091500	-164.869
417091600	-119.754
417091700	-147.895
417091800	-122.774
417091900	-152.812
417092000	-126.108
417092100	-157.825
417092200	-123.237
417092300	-139.958
417092400	-123.244
417092500	-148.345
417092600	-124.153
417092700	-146.993
417092800	-126.78
417092900	-144.086
417093000	-125.464
417093100	-147.81
417093200	-124.383
417093300	-146.506
417093400	-124.241
417093500	-140.244
417093600	-126.204
417093700	-143.231
417093800	-126.089
417093900	-145.758
417094000	-125.044
417094100	-136.763
417094200	-124.999
417094300	-145.898
417094400	-128.197
417094500	-143.57
417094600	-123.333
417094700	-148.508
417094800	-124.922
417094900	-135.935
417095000	-124.928
417095100	-145.142
417095200	-123.988
417095300	-149.538
417095400	-125.643
417095500	-144.184
417095600	-124.154
417095700	-154.547
417095800	-123.341
417095900	-143.994
417096000	-124.715
417096100	-160.944
417096200	-124.813
417096300	-140.46
417096400	-122.806
417096500	-142.432
417096600	-125.354
417096700	-146.415
417096800	-123.726
417096900	-139.982
417097000	-126.096
417097100	-144.731
417097200	-127.275
417097300	-154.362
417097400	-124.875
417097500	-143.075
417097600	-126.041
417097700	-137.07
417097800	-124.635
417097900	-145.777
417098000	-122.547
417098100	-141.791
417098200	-125.124
417098300	-139.457
417098400	-122.618
417098500	-153.162
417098600	-123.624
417098700	-146.772
417098800	-125.274
417098900	-144.048
417099000	-123.088
417099100	-148.635
417099200	-127.801
417099300	-152.814
417099400	-125.371
417099500	-138.532
417099600	-126.151
417099700	-145.967
417099800	-125.519
417099900	-143.462
417100000	-124.008
417100100	-146.731
417100200	-126.188
417100300	-148.562
417100400	-126.86
417100500	-144.16
417100600	-124.513
417100700	-147.61
417100800	-122.187
417100900	-151.906
417101000	-125.14
417101100	-146.64
417101200	-123.61
417101300	-139.08
417101400	-122.969
417101500	-147.45
417101600	-122.975
417101700	-141.257
417101800	-125.635
417101900	-146.878
417102000	-122.335
417102100	-147.274
417102200	-124.841
417102300	-143.928
417102400	-125.921
417102500	-155.614
417102600	-123.652
417102700	-151.03
417102800	-126.565
417102900	-144.296
417103000	-123.402
417103100	-142.934
417103200	-122.484
417103300	-151.069
417103400	-125.39
417103500	-148.574
417103600	-123.463
417103700	-149.408
417103800	-124.301
417103900	-144.237
417104000	-126.604
417104100	-140.808
417104200	-120.793
417104300	-149.709
417104400	-124.853
417104500	-143.729
417104600	-124.831
417104700	-142.9
417104800	-126.4
417104900	-137.698
417105000	-124.639
417105100	-159.394
417105200	-122.144
417105300	-140.119
417105400	-122.663
417105500	-149.932
417105600	-124.822
417105700	-150.931
417105800	-124.855
417105900	-144.023
417106000	-121.63
417106100	-145.9
417106200	-122.466
417106300	-143.078
417106400	-121.199
417106500	-145.284
417106600	-125.187
417106700	-143.127
417106800	-126.262
417106900	-143.208
417107000	-123.47
417107100	-148.327
417107200	-121.972
417107300	-145.64
417107400	-123.976
417107500	-141.331
417107600	-125.875
417107700	-153.547
417107800	-123.104
417107900	-144.084
417108000	-124.812
417108100	-136.516
417108200	-122.793
417108300	-156.738
417108400	-121.783
417108500	-140.798
417108600	-124.381
417108700	-141.119
417108800	-125.266
417108900	-154.052
417109000	-124.029
417109100	-150.957
417109200	-123.907
417109300	-147.474
417109400	-126.203
417109500	-143.983
417109600	-126.336
417109700	-148.086
417109800	-126.057
417109900	-149.902
417110000	-125.307
417110100	-144.953
417110200	-125.477
417110300	-146.641
417110400	-126.139
417110500	-140.654
417110600	-124.349
417110700	-150.21
417110800	-121.609
417110900	-146.595
417111000	-127.026
417111100	-146.564
417111200	-126.376
417111300	-145.559
417111400	-126.04
417111500	-146.123
417111600	-125.051
417111700	-148.262
417111800	-122.063
417111900	-140.768
417112000	-125.533
417112100	-148.174
417112200	-123.35
417112300	-140.6
417112400	-125.166
417112500	-144.391
417112600	-123.524
417112700	-151.523
417112800	-126.034
417112900	-148.683
417113000	-125.564
417113100	-142.419
417113200	-120.821
417113300	-145.207
417113400	-123.016
417113500	-136.129
417113600	-122.035
417113700	-142.17
417113800	-124.868
417113900	-142.29
417114000	-124.876
417114100	-142.227
417114200	-124.281
417114300	-142.311
417114400	-125.308
417114500	-142.267
417114600	-125.48
417114700	-143.537
417114800	-127.53
417114900	-143.393
417115000	-124.174
417115100	-141.839
417115200	-124.969
417115300	-152.801
417115400	-121.418
417115500	-145.741
417115600	-125.239
417115700	-151.487
417115800	-124.475
417115900	-136.365
417116000	-124.962
417116100	-143.612
417116200	-127.521
417116300	-149.83
417116400	-124.312
417116500	-144.073
417116600	-123.922
417116700	-144.448
417116800	-124.595
417116900	-144.352
417117000	-124.685
417117100	-145.808
417117200	-123.729
417117300	-140.753
417117400	-124.129
417117500	-138.536
417117600	-123.609
417117700	-141.877
417117800	-127.58
417117900	-142.906
417118000	-124.157
417118100	-142.223
417118200	-124.101
417118300	-140.456
417118400	-125.682
417118500	-136.894
417118600	-128.443
417118700	-150.465
417118800	-125.026
417118900	-146.934
417119000	-123.472
417119100	-142.605
417119200	-123.88
417119300	-145.717
417119400	-123.475
417119500	-141.492
417119600	-125.725
417119700	-146.43
417119800	-122.093
417119900	-148
417120000	-124.457
417120100	-148.972
417120200	-125.577
417120300	-148.011
417120400	-125.637
417120500	-142.598
417120600	-124.354
417120700	-139.22
417120800	-124.195
417120900	-160.593
417121000	-125.641
417121100	-145.988
417121200	-126.664
417121300	-141.276
417121400	-124.682
417121500	-139.779
417121600	-122.952
417121700	-149.254
417121800	-123.608
417121900	-175.045
417122000	-123.5
417122100	-160.503
417122200	-124.468
417122300	-159.023
417122400	-126.832
417122500	-146.882
417122600	-123.033
417122700	-147.496
417122800	-123.845
417122900	-141.189
417123000	-126.994
417123100	-154.808
417123200	-124.055
417123300	-146.603
417123400	-124.714
417123500	-149.231
417123600	-124.718
417123700	-139.336
417123800	-121.897
417123900	-152.491
417124000	-123.837
417124100	-145.263
417124200	-126.618
417124300	-145.416
417124400	-128.424
417124500	-151.15
417124600	-123.855
417124700	-161.378
417124800	-126.679
417124900	-152.569
417125000	-126.643
417125100	-149.19
417125200	-123.772
417125300	-139.994
417125400	-125.13
417125500	-144.822
417125600	-125.749
417125700	-145.694
417125800	-122.466
417125900	-140.861
417126000	-126.041
417126100	-144.452
417126200	-123.957
417126300	-145.968
417126400	-128.68
417126500	-145.118
417126600	-121.003
417126700	-145.892
417126800	-122.671
417126900	-148.75
417127000	-126.535
417127100	-145.156
417127200	-122.844
417127300	-141.427
417127400	-125.444
417127500	-148.756
417127600	-122.485
417127700	-135.915
417127800	-123.567
417127900	-145.075
417128000	-123.319
417128100	-147.215
417128200	-122.789
417128300	-141.382
417128400	-123.543
417128500	-143.873
417128600	-122.217
417128700	-143.837
417128800	-124.221
417128900	-145.347
417129000	-126.557
417129100	-143.272
417129200	-123.075
417129300	-143.17
417129400	-126.708
417129500	-140.709
417129600	-122.968
417129700	-162.515
417129800	-123.609
417129900	-144.999
417130000	-123.945
417130100	-150.378
417130200	-122.926
417130300	-150.102
417130400	-121.727
417130500	-149.175
417130600	-124.744
417130700	-137.68
417130800	-123.312
417130900	-148.331
417131000	-126.103
417131100	-142.787
417131200	-123.433
417131300	-151.793
417131400	-124.174
417131500	-147.18
417131600	-124.054
417131700	-138.548
417131800	-126.091
417131900	-148.244
417132000	-123.55
417132100	-146.284
417132200	-124.175
417132300	-146.146
417132400	-124.148
417132500	-140.605
417132600	-122.398
417132700	-143.766
417132800	-123.806
417132900	-148.221
417133000	-125.959
417133100	-142.542
417133200	-121.772
417133300	-144.991
417133400	-126.427
417133500	-145.087
417133600	-123.87
417133700	-143.439
417133800	-124.757
417133900	-145.586
417134000	-124.368
417134100	-148.617
417134200	-123.897
417134300	-136.416
417134400	-123.038
417134500	-142.947
417134600	-124.333
417134700	-145.431
417134800	-124.975
417134900	-145.76
417135000	-123.126
417135100	-138.786
417135200	-124.589
417135300	-140.041
417135400	-122.153
417135500	-147.654
417135600	-123.233
417135700	-138.448
417135800	-123.761
417135900	-152.173
417136000	-124.329
417136100	-144.21
417136200	-124.662
417136300	-142.527
417136400	-123.339
417136500	-145.171
417136600	-124.448
417136700	-156.28
417136800	-122.999
417136900	-145.406
417137000	-124.093
417137100	-141.485
417137200	-124.747
417137300	-148.44
417137400	-123.864
417137500	-144.754
417137600	-122.829
417137700	-144.991
417137800	-122.988
417137900	-139.326
417138000	-126.225
417138100	-147.394
417138200	-124.45
417138300	-146.134
417138400	-125.014
417138500	-141.167
417138600	-123.073
417138700	-141.053
417138800	-126.426
417138900	-147.843
417139000	-127.121
417139100	-142.649
417139200	-123.612
417139300	-153.462
417139400	-120.659
417139500	-145.512
417139600	-123.056
417139700	-147.289
417139800	-126.108
417139900	-140.726
417140000	-127.177
417140100	-143.091
417140200	-125.37
417140300	-145.889
417140400	-126.465
417140500	-156.469
417140600	-124.214
417140700	-140.003
417140800	-122.971
417140900	-152.169
417141000	-126.731
417141100	-158.253
417141200	-124.741
417141300	-145.075
417141400	-122.593
417141500	-145.61
417141600	-124.495
417141700	-144.798
417141800	-125.239
417141900	-142.914
417142000	-125.762
417142100	-140.988
417142200	-125.326
417142300	-148.083
417142400	-124.548
417142500	-138.267
417142600	-124.534
417142700	-151.064
417142800	-122.526
417142900	-141.453
417143000	-123.531
417143100	-149.389
417143200	-122.954
417143300	-144.347
417143400	-122.137
417143500	-136.207
417143600	-120.644
417143700	-141.985
417143800	-124.693
417143900	-152.256
417144000	-123.645
417144100	-141.292
417144200	-123.021
417144300	-145.133
417144400	-122.482
417144500	-148.055
417144600	-126.14
417144700	-145.756
417144800	-124.494
417144900	-146.318
417145000	-122.037
417145100	-144.871
417145200	-123.236
417145300	-146.576
417145400	-121.967
417145500	-139.492
417145600	-123.31
417145700	-144.725
417145800	-127.144
417145900	-145.429
417146000	-125.656
417146100	-136.284
417146200	-124.912
417146300	-143.653
417146400	-121.622
417146500	-147.962
417146600	-122.093
417146700	-148.872
417146800	-125.691
417146900	-141.486
417147000	-125.819
417147100	-141.515
417147200	-125.92
417147300	-152.011
417147400	-124.075
417147500	-149.204
417147600	-124.976
417147700	-143.254
417147800	-124.998
417147900	-146.973
417148000	-121.177
417148100	-146.955
417148200	-126.315
417148300	-138.889
417148400	-124.542
417148500	-168.276
417148600	-125.994
417148700	-151.17
417148800	-126.258
417148900	-134.948
417149000	-126.669
417149100	-142.251
417149200	-123.564
417149300	-145.778
417149400	-123.05
417149500	-149.114
417149600	-122.61
417149700	-159.255
417149800	-121.782
417149900	-148.356
417150000	-128.519
417150100	-144.385
417150200	-126.734
417150300	-148.605
417150400	-126.274
417150500	-147.691
417150600	-126.899
417150700	-145.173
417150800	-123.075
417150900	-143.226
417151000	-123.131
417151100	-150.495
417151200	-121.062
417151300	-149.799
417151400	-124.599
417151500	-150.648
417151600	-124.307
417151700	-134.207
417151800	-123.13
417151900	-153.797
417152000	-124.207
417152100	-150.214
417152200	-125.723
417152300	-144.044
417152400	-123.698
417152500	-142.295
417152600	-124.687
417152700	-145.755
417152800	-125.014
417152900	-145.238
417153000	-122.627
417153100	-159.287
417153200	-123.167
417153300	-141.158
417153400	-123.306
417153500	-155.234
417153600	-122.771
417153700	-139.509
417153800	-124.411
417153900	-149.793
417154000	-123.371
417154100	-140.149
417154200	-123.563
417154300	-156.495
417154400	-124.786
417154500	-153.793
417154600	-124.893
417154700	-147.677
417154800	-125.487
417154900	-140.583
417155000	-124.321
417155100	-145.472
417155200	-124.658
417155300	-140.94
417155400	-121.784
417155500	-145.448
417155600	-126.06
417155700	-157.44
417155800	-124.417
417155900	-144.758
417156000	-124.707
417156100	-152.128
417156200	-124.044
417156300	-144.921
417156400	-121.284
417156500	-138.766
417156600	-120.984
417156700	-148.428
417156800	-124.512
417156900	-144.971
417157000	-123.558
417157100	-141.675
417157200	-122.409
417157300	-151.884
417157400	-122.404
417157500	-142.252
417157600	-125.153
417157700	-146.495
417157800	-121.768
417157900	-138.878
417158000	-124.247
417158100	-144.718
417158200	-125.639
417158300	-139.33
417158400	-124.942
417158500	-145.865
417158600	-123.915
417158700	-140.558
417158800	-121.898
417158900	-135.936
417159000	-125.078
417159100	-147.953
417159200	-124.538
417159300	-138.156
417159400	-124.776
417159500	-142.963
417159600	-126.525
417159700	-137.433
417159800	-122.771
417159900	-145.079
417160000	-125.075
417160100	-143.091
417160200	-125.717
417160300	-154.051
417160400	-127.012
417160500	-146.797
417160600	-124.242
417160700	-147.769
417160800	-123.536
417160900	-145.528
417161000	-126.426
417161100	-143.734
417161200	-120.093
417161300	-147.422
417161400	-124.852
417161500	-147.851
417161600	-125.125
417161700	-147.859
417161800	-124.743
417161900	-137.765
417162000	-121.869
417162100	-140.547
417162200	-124.599
417162300	-140.453
417162400	-121.009
417162500	-144.47
417162600	-122.434
417162700	-143.608
417162800	-123.563
417162900	-144.723
417163000	-122.416
417163100	-141.777
417163200	-123.282
417163300	-147.431
417163400	-124.48
417163500	-146.325
417163600	-123.256
417163700	-143.137
417163800	-123.655
417163900	-139.406
417164000	-124.325
417164100	-144.554
417164200	-121.282
417164300	-147.463
417164400	-124.199
417164500	-141.399
417164600	-125.704
417164700	-134.073
417164800	-125.143
417164900	-144.071
417165000	-126.266
417165100	-162.956
417165200	-125.07
417165300	-137.783
417165400	-123.545
417165500	-141.333
417165600	-125.978
417165700	-150.585
417165800	-124.962
417165900	-148.335
417166000	-124.354
417166100	-146.608
417166200	-123.562
417166300	-139.03
417166400	-123.914
417166500	-150.876
417166600	-125.257
417166700	-149.351
417166800	-125.074
417166900	-150.542
417167000	-124.053
417167100	-142.567
417167200	-122.577
417167300	-155.167
417167400	-123.544
417167500	-136.887
417167600	-124.041
417167700	-157.113
417167800	-124.996
417167900	-145.14
417168000	-124.289
417168100	-148.517
417168200	-125.935
417168300	-144.636
417168400	-123.832
417168500	-151.481
417168600	-127.108
417168700	-142.151
417168800	-121.813
417168900	-141.685
417169000	-126.284
417169100	-139.047
417169200	-123.593
417169300	-146.787
417169400	-122.947
417169500	-140.687
417169600	-123.518
417169700	-141.592
417169800	-122.352
417169900	-155.662
417170000	-124.177
417170100	-144.441
417170200	-125.225
417170300	-146.212
417170400	-126.047
417170500	-149.122
417170600	-125.734
417170700	-152.148
417170800	-121.767
417170900	-145.257
417171000	-124.725
417171100	-159.078
417171200	-125.031
417171300	-137.905
417171400	-125.43
417171500	-149.912
417171600	-126.09
417171700	-143.982
417171800	-126.091
417171900	-155.04
417172000	-124.59
417172100	-149.103
417172200	-124.717
417172300	-146.428
417172400	-125.115
417172500	-146.323
417172600	-122.622
417172700	-152.713
417172800	-123.648
417172900	-148.153
417173000	-124.437
417173100	-137.819
417173200	-123.196
417173300	-137.99
417173400	-123.045
417173500	-149.329
417173600	-125.772
417173700	-150.811
417173800	-122.387
417173900	-139.509
417174000	-123.458
417174100	-155.183
417174200	-125.696
417174300	-150.389
417174400	-125.772
417174500	-142.454
417174600	-124.962
417174700	-142.581
417174800	-125.35
417174900	-143.304
417175000	-124.666
417175100	-140.069
417175200	-123.43
417175300	-148.1
417175400	-124.402
417175500	-140.049
417175600	-124.521
417175700	-152.527
417175800	-124.275
417175900	-146.251
417176000	-125.485
417176100	-147.484
417176200	-126.313
417176300	-154.884
417176400	-122.904
417176500	-146.519
417176600	-119.628
417176700	-142.086
417176800	-125.729
417176900	-150.078
417177000	-125.095
417177100	-143.02
417177200	-126.845
417177300	-142.929
417177400	-122.17
417177500	-142.962
417177600	-122.569
417177700	-147.375
417177800	-124.223
417177900	-133.102
417178000	-123.299
417178100	-147.955
417178200	-123.756
417178300	-147.611
417178400	-120.992
417178500	-144.657
417178600	-122.62
417178700	-139.48
417178800	-124.154
417178900	-143.074
417179000	-123.081
417179100	-144.579
417179200	-123.456
417179300	-145.83
417179400	-124.073
417179500	-142.781
417179600	-125.012
417179700	-134.826
417179800	-125.322
417179900	-137.837
417180000	-126.434
417180100	-143.208
417180200	-124.195
417180300	-153.069
417180400	-122.72
417180500	-137.354
417180600	-122.742
417180700	-148.392
417180800	-125.797
417180900	-146.685
417181000	-123.85
417181100	-139.057
417181200	-125.697
417181300	-146.977
417181400	-123.155
417181500	-144.225
417181600	-122.399
417181700	-145.091
417181800	-123.842
417181900	-145.894
417182000	-121.357
417182100	-144.936
417182200	-125.369
417182300	-138.337
417182400	-123.764
417182500	-147.835
417182600	-121.118
417182700	-141.171
417182800	-125.435
417182900	-150.687
417183000	-125.494
417183100	-135.33
417183200	-125.527
417183300	-146.996
417183400	-126.036
417183500	-151.453
417183600	-125.171
417183700	-140.832
417183800	-121.665
417183900	-161.131
417184000	-124.206
417184100	-149.795
417184200	-124.207
417184300	-144.434
417184400	-123.279
417184500	-151.432
417184600	-125.035
417184700	-140.428
417184800	-125.569
417184900	-144.362
417185000	-123.944
417185100	-140.607
417185200	-123.68
417185300	-143.029
417185400	-123.343
417185500	-137.054
417185600	-122.631
417185700	-153.817
417185800	-122.615
417185900	-140.411
417186000	-124.488
417186100	-141.333
417186200	-125.425
417186300	-143.044
417186400	-125.732
417186500	-143.498
417186600	-124.817
417186700	-147.921
417186800	-126.265
417186900	-146.595
417187000	-125.428
417187100	-142.864
417187200	-124.141
417187300	-141.127
417187400	-125.989
417187500	-141.218
417187600	-122.066
417187700	-153.589
417187800	-121.563
417187900	-152.475
417188000	-125.671
417188100	-140.727
417188200	-125.669
417188300	-145.687
417188400	-126.732
417188500	-146.407
417188600	-125.605
417188700	-165.854
417188800	-126.658
417188900	-150.633
417189000	-123.576
417189100	-147.12
417189200	-123.736
417189300	-144.08
417189400	-126.828
417189500	-155.106
417189600	-124.044
417189700	-149.112
417189800	-125.771
417189900	-147.945
417190000	-123.242
417190100	-141.734
417190200	-124.152
417190300	-139.214
417190400	-124.336
417190500	-142.079
417190600	-123.907
417190700	-142.569
417190800	-124.823
417190900	-147.287
417191000	-124.874
417191100	-149.509
417191200	-125.17
417191300	-144.937
417191400	-123.605
417191500	-145.537
417191600	-123.588
417191700	-141.553
417191800	-124.694
417191900	-149.749
417192000	-124.41
417192100	-151.834
417192200	-123.03
417192300	-147.993
417192400	-124.758
417192500	-147.098
417192600	-123.647
417192700	-143.064
417192800	-123.883
417192900	-139.833
417193000	-124.466
417193100	-146.487
417193200	-125.973
417193300	-154.839
417193400	-123.897
417193500	-148.23
417193600	-122.434
417193700	-153.014
417193800	-122.537
417193900	-150.794
417194000	-124.677
417194100	-138.458
417194200	-123.179
417194300	-157.407
417194400	-123.828
417194500	-138.589
417194600	-123.104
417194700	-156.881
417194800	-124.37
417194900	-142.579
417195000	-121.95
417195100	-138.071
417195200	-124.239
417195300	-149.482
417195400	-121.993
417195500	-150.71
417195600	-123.465
417195700	-142.662
417195800	-124.704
417195900	-139.359
417196000	-122.572
417196100	-141.197
417196200	-125.635
417196300	-148.288
417196400	-124.907
417196500	-145.549
417196600	-124.15
417196700	-151.252
417196800	-124.261
417196900	-153.179
417197000	-125.574
417197100	-153.227
417197200	-125.981
417197300	-157.844
417197400	-124.246
417197500	-153.51
417197600	-126.223
417197700	-148.943
417197800	-126.888
417197900	-144.857
417198000	-126.119
417198100	-156.37
417198200	-123.685
417198300	-136.154
417198400	-127.656
417198500	-150.731
417198600	-123.765
417198700	-138.269
417198800	-123.024
417198900	-144.363
417199000	-125.191
417199100	-146.909
417199200	-123.058
417199300	-138.221
417199400	-125.101
417199500	-139.918
417199600	-121.789
417199700	-142.924
417199800	-122.032
417199900	-152.518
417200000	-126.296
417200100	-141.718
417200200	-122.815
417200300	-151.874
417200400	-124.59
417200500	-150.725
417200600	-121.978
417200700	-157.331
417200800	-125.941
417200900	-142.817
417201000	-124.992
417201100	-153.635
417201200	-123.555
417201300	-139.766
417201400	-124.97
417201500	-142.754
417201600	-125.46
417201700	-148.237
417201800	-123.926
417201900	-145.84
417202000	-124.102
417202100	-148.67
417202200	-127.599
417202300	-153.247
417202400	-124.12
417202500	-142.156
417202600	-125.241
417202700	-138.406
417202800	-124.464
417202900	-142.789
417203000	-124.871
417203100	-137.493
417203200	-124.776
417203300	-140.54
417203400	-124.341
417203500	-142.577
417203600	-124.602
417203700	-149.198
417203800	-120.943
417203900	-157.229
417204000	-123.518
417204100	-141.425
417204200	-124.052
417204300	-147.969
417204400	-125.342
417204500	-150.074
417204600	-125.414
417204700	-137.672
417204800	-124.073
417204900	-143.344
417205000	-123.931
417205100	-145.664
417205200	-123.19
417205300	-160.479
417205400	-124.344
417205500	-149.998
417205600	-123.22
417205700	-142.774
417205800	-122.724
417205900	-141.024
417206000	-120.701
417206100	-143.305
417206200	-124.675
417206300	-148.911
417206400	-121.297
417206500	-156.942
417206600	-123.609
417206700	-150.449
417206800	-125.718
417206900	-148.029
417207000	-123.034
417207100	-144.052
417207200	-124.851
417207300	-146.804
417207400	-124.611
417207500	-148.273
417207600	-123.459
417207700	-146.349
417207800	-124.264
417207900	-140.774
417208000	-124.398
417208100	-137.246
417208200	-123.945
417208300	-142.72
417208400	-122.955
417208500	-155.113
417208600	-124.084
417208700	-145.298
417208800	-122.751
417208900	-143.378
417209000	-124.732
417209100	-145.091
417209200	-125.539
417209300	-153.606
417209400	-125.552
417209500	-142.497
417209600	-123.846
417209700	-137.207
417209800	-126.466
417209900	-157.154
417210000	-123.957
417210100	-143.641
417210200	-121.874
417210300	-148.922
417210400	-123.437
417210500	-146.02
417210600	-120.741
417210700	-152.121
417210800	-126.734
417210900	-140.596
417211000	-123.868
417211100	-144.337
417211200	-122.684
417211300	-140.627
417211400	-125.985
417211500	-144.037
417211600	-123.282
417211700	-153.304
417211800	-125.47
417211900	-144.763
417212000	-122.926
417212100	-153.602
417212200	-123.53
417212300	-145.248
417212400	-125.049
417212500	-151.199
417212600	-122.366
417212700	-143.457
417212800	-124.749
417212900	-148.231
417213000	-124.125
417213100	-146.416
417213200	-125.751
417213300	-141.104
417213400	-123.308
417213500	-145.492
417213600	-123.346
417213700	-145.783
417213800	-122.973
417213900	-149.702
417214000	-123.851
417214100	-143.143
417214200	-123.363
417214300	-149.032
417214400	-124.704
417214500	-147.568
417214600	-123.655
417214700	-140.538
417214800	-125.352
417214900	-147.589
417215000	-122.746
417215100	-148.062
417215200	-124.174
417215300	-165.889
417215400	-125.8
417215500	-153.134
417215600	-125.767
417215700	-142.621
417215800	-123.322
417215900	-139.366
417216000	-124.482
417216100	-140.871
417216200	-125.259
417216300	-145.354
417216400	-125.098
417216500	-141.813
417216600	-123.188
417216700	-139.739
417216800	-124.242
417216900	-137.756
417217000	-125.172
417217100	-149
417217200	-124.142
417217300	-143.682
417217400	-125.626
417217500	-149.181
417217600	-122.027
417217700	-141.65
417217800	-126.347
417217900	-144.725
417218000	-123.915
417218100	-141.817
417218200	-122.339
417218300	-147.569
417218400	-125.585
417218500	-139.698
417218600	-123.888
417218700	-148.658
417218800	-122.789
417218900	-138.862
417219000	-122.467
417219100	-138.567
417219200	-123.788
417219300	-138.584
417219400	-121.658
417219500	-142.132
417219600	-122.95
417219700	-147.437
417219800	-123.245
417219900	-140.091
417220000	-125.554
417220100	-148.1
417220200	-126.451
417220300	-141.53
417220400	-124.873
417220500	-144.476
417220600	-124.144
417220700	-139.124
417220800	-123.83
417220900	-140.66
417221000	-124.006
417221100	-146.094
417221200	-124.819
417221300	-148.755
417221400	-123.861
417221500	-152.587
417221600	-127.306
417221700	-148.735
417221800	-120.542
417221900	-142.714
417222000	-121.498
417222100	-143.147
417222200	-124.826
417222300	-144.117
417222400	-123.744
417222500	-148.017
417222600	-123.001
417222700	-138.182
417222800	-124.201
417222900	-159.872
417223000	-122.609
417223100	-147.837
417223200	-123.462
417223300	-146.62
417223400	-124.748
417223500	-143.499
417223600	-123.696
417223700	-150.913
417223800	-124.978
417223900	-148.966
417224000	-122.631
417224100	-146.579
417224200	-122.846
417224300	-148.788
417224400	-125.013
417224500	-148.063
417224600	-122.673
417224700	-150.687
417224800	-122.033
417224900	-149.649
417225000	-125.068
417225100	-148.284
417225200	-125.849
417225300	-145.365
417225400	-124.499
417225500	-145.532
417225600	-125.365
417225700	-141.077
417225800	-123.846
417225900	-146.616
417226000	-124.395
417226100	-135.083
417226200	-122.364
417226300	-144.956
417226400	-123.937
417226500	-151.372
417226600	-124.796
417226700	-148.507
417226800	-123.434
417226900	-138.827
417227000	-123.719
417227100	-137.054
417227200	-124.831
417227300	-144.823
417227400	-123.972
417227500	-141.158
417227600	-124.342
417227700	-146.819
417227800	-122.744
417227900	-146.619
417228000	-127.441
417228100	-141.256
417228200	-123.699
417228300	-153.297
417228400	-123.703
417228500	-145.322
417228600	-123.415
417228700	-149.808
417228800	-124.186
417228900	-140.858
417229000	-123.548
417229100	-153.388
417229200	-123.617
417229300	-142.068
417229400	-124.266
417229500	-138.601
417229600	-122.764
417229700	-147.459
417229800	-125.718
417229900	-143.983
417230000	-125.443
417230100	-142.479
417230200	-123.521
417230300	-155.88
417230400	-122.518
417230500	-141.92
417230600	-123.899
417230700	-143.573
417230800	-121.718
417230900	-143.162
417231000	-124.439
417231100	-136.409
417231200	-125.065
417231300	-146.522
417231400	-123.759
417231500	-147.163
417231600	-124.448
417231700	-145.287
417231800	-123.727
417231900	-146.093
417232000	-123.153
417232100	-136.931
417232200	-122.386
417232300	-146.849
417232400	-123.706
417232500	-142.99
417232600	-122.853
417232700	-144.908
417232800	-125.035
417232900	-144.731
417233000	-123.302
417233100	-161.672
417233200	-123.638
417233300	-148.53
417233400	-124.614
417233500	-143.076
417233600	-124.671
417233700	-143.496
417233800	-124.11
417233900	-147.405
417234000	-125.185
417234100	-155.238
417234200	-123.3
417234300	-141.591
417234400	-122.777
417234500	-141.76
417234600	-125.465
417234700	-146.318
417234800	-122.705
417234900	-147.455
417235000	-126.172
417235100	-144.021
417235200	-124.185
417235300	-148.257
417235400	-123.569
417235500	-145.795
417235600	-124.865
417235700	-142.219
417235800	-124.44
417235900	-148.816
417236000	-130.285
417236100	-153.915
417236200	-125.559
417236300	-141.153
417236400	-124.544
417236500	-150.076
417236600	-124.315
417236700	-158.086
417236800	-124.787
417236900	-139.028
417237000	-124.987
417237100	-141.15
417237200	-120.653
417237300	-157.743
417237400	-124.628
417237500	-147.918
417237600	-121.858
417237700	-154.621
417237800	-125.574
417237900	-141.283
417238000	-126.606
417238100	-143.639
417238200	-126.263
417238300	-144.377
417238400	-125.819
417238500	-142.893
417238600	-122.498
417238700	-140.658
417238800	-122.389
417238900	-137.088
417239000	-126.425
417239100	-149.582
417239200	-125.906
417239300	-158.554
417239400	-124.607
417239500	-147.492
417239600	-124.012
417239700	-161.819
417239800	-124.707
417239900	-138.666
417240000	-123.575
417240100	-141.4
417240200	-126.124
417240300	-153.018
417240400	-124.333
417240500	-154.04
417240600	-124.219
417240700	-148.44
417240800	-124.234
417240900	-145.72
417241000	-125.199
417241100	-144.498
417241200	-121.857
417241300	-141.96
417241400	-124.585
417241500	-146.064
417241600	-121.058
417241700	-150.348
417241800	-123.799
417241900	-140.619
417242000	-124.178
417242100	-157.68
417242200	-126.106
417242300	-158.389
417242400	-125.346
417242500	-163.539
417242600	-124.754
417242700	-139.336
417242800	-122.492
417242900	-144.908
417243000	-123.687
417243100	-142.783
417243200	-123.615
417243300	-141.255
417243400	-127.139
417243500	-143.694
417243600	-124.139
417243700	-141.177
417243800	-124.619
417243900	-145.796
417244000	-122.946
417244100	-151.028
417244200	-122.67
417244300	-150.541
417244400	-125.78
417244500	-142.518
417244600	-124.277
417244700	-143.427
417244800	-122.96
417244900	-144.922
417245000	-121.317
417245100	-147.53
417245200	-121.718
417245300	-161.747
417245400	-124.538
417245500	-142.242
417245600	-123.366
417245700	-140.169
417245800	-121.887
417245900	-148.251
417246000	-123.952
417246100	-143.947
417246200	-123.248
417246300	-139.27
417246400	-124.487
417246500	-142.515
417246600	-123.23
417246700	-151.612
417246800	-123.721
417246900	-147.076
417247000	-123.87
417247100	-137.911
417247200	-124.428
417247300	-148.184
417247400	-124.125
417247500	-143.57
417247600	-124.489
417247700	-140.315
417247800	-123.531
417247900	-148.044
417248000	-123.44
417248100	-134.181
417248200	-124.793
417248300	-143.63
417248400	-124.793
417248500	-139.472
417248600	-124.278
417248700	-145.643
417248800	-122.822
417248900	-138.974
417249000	-123.518
417249100	-143.632
417249200	-125.403
417249300	-158.341
417249400	-123.552
417249500	-142.067
417249600	-123.522
417249700	-146.148
417249800	-124.777
[truncated: 18,002 more rows]
