# Supplementary material for: Passive frequency comb generation at radiofrequency for ranging applications
Source: Nat Commun. 2024 Apr 2;15:2844. doi: 10.1038/s41467-024-46940-2 (PMC10987526; doi:10.1038/s41467-024-46940-2)
Supplement: Supplementary file 5 — Source Data [file 41467_2024_46940_MOESM5_ESM.zip › Figure3_Data/836_10MHz_-13_90dBm.xlsx]

## Sheet: Sheet1
frequency (Hz)	power (dBm)
417050000	-127.009
417050100	-146.67
417050200	-123.673
417050300	-157.917
417050400	-124.969
417050500	-140.164
417050600	-124.914
417050700	-151.142
417050800	-123.996
417050900	-143.9
417051000	-124.455
417051100	-136.556
417051200	-126.812
417051300	-152.668
417051400	-126.353
417051500	-144.707
417051600	-124.846
417051700	-144.11
417051800	-125.715
417051900	-144.4
417052000	-123.972
417052100	-147.342
417052200	-125.222
417052300	-150.071
417052400	-124.357
417052500	-149.714
417052600	-125.402
417052700	-138.577
417052800	-123.972
417052900	-145.033
417053000	-124.7
417053100	-139.447
417053200	-124.319
417053300	-145.481
417053400	-122.29
417053500	-139.208
417053600	-123.934
417053700	-139.127
417053800	-124.388
417053900	-160.421
417054000	-124.466
417054100	-144.104
417054200	-124.396
417054300	-140.313
417054400	-122.651
417054500	-145.922
417054600	-124.505
417054700	-134.475
417054800	-125.73
417054900	-143.606
417055000	-125.483
417055100	-142.029
417055200	-125.401
417055300	-154.983
417055400	-125.865
417055500	-148.002
417055600	-124.474
417055700	-142.844
417055800	-125.89
417055900	-139.315
417056000	-124.082
417056100	-147.777
417056200	-124.074
417056300	-144.759
417056400	-124.247
417056500	-147.329
417056600	-125.95
417056700	-149.872
417056800	-124.394
417056900	-141.572
417057000	-124.46
417057100	-145.519
417057200	-123.812
417057300	-150.169
417057400	-125.091
417057500	-146.08
417057600	-122.638
417057700	-150.536
417057800	-122.643
417057900	-140.944
417058000	-123.549
417058100	-148.14
417058200	-123.057
417058300	-142.79
417058400	-122.813
417058500	-149.478
417058600	-123.474
417058700	-146.696
417058800	-123.246
417058900	-144.739
417059000	-123.536
417059100	-151.437
417059200	-124.644
417059300	-141.224
417059400	-122.532
417059500	-142.044
417059600	-126.426
417059700	-152.12
417059800	-124.644
417059900	-149.66
417060000	-122.73
417060100	-139.042
417060200	-122.626
417060300	-145.527
417060400	-123.77
417060500	-144.001
417060600	-125.506
417060700	-146.645
417060800	-122.071
417060900	-162.074
417061000	-125.09
417061100	-144.407
417061200	-124.925
417061300	-147.224
417061400	-124.16
417061500	-153.712
417061600	-121.308
417061700	-140.784
417061800	-125.608
417061900	-139.703
417062000	-123.913
417062100	-144.305
417062200	-123.954
417062300	-143.76
417062400	-126.309
417062500	-140.943
417062600	-125.168
417062700	-147.877
417062800	-126.647
417062900	-139.762
417063000	-124.798
417063100	-141.836
417063200	-123.134
417063300	-143.823
417063400	-124.169
417063500	-133.871
417063600	-121.627
417063700	-143.848
417063800	-123.955
417063900	-141.724
417064000	-125.21
417064100	-145.438
417064200	-126.111
417064300	-146.226
417064400	-125.468
417064500	-144.745
417064600	-123.22
417064700	-153.527
417064800	-124.76
417064900	-160.913
417065000	-125.142
417065100	-150.535
417065200	-124.921
417065300	-149.535
417065400	-123.548
417065500	-141.335
417065600	-122.683
417065700	-138.777
417065800	-123.041
417065900	-141.364
417066000	-124.97
417066100	-148.603
417066200	-124.405
417066300	-139.098
417066400	-125.446
417066500	-141.422
417066600	-124.584
417066700	-142.449
417066800	-123.46
417066900	-142.983
417067000	-124.905
417067100	-146.76
417067200	-125.746
417067300	-146.018
417067400	-123.655
417067500	-140.611
417067600	-123.189
417067700	-145.008
417067800	-123.221
417067900	-147.346
417068000	-124.163
417068100	-144.206
417068200	-126.668
417068300	-167.86
417068400	-125.392
417068500	-150.006
417068600	-123.414
417068700	-134.192
417068800	-123.896
417068900	-146.331
417069000	-123.25
417069100	-136.122
417069200	-125.673
417069300	-140.173
417069400	-122.252
417069500	-148.019
417069600	-123.643
417069700	-142.335
417069800	-124.802
417069900	-143.425
417070000	-123.418
417070100	-145.497
417070200	-123.946
417070300	-150.81
417070400	-125.807
417070500	-148.591
417070600	-124.411
417070700	-155.759
417070800	-123.857
417070900	-140.276
417071000	-124.717
417071100	-146.882
417071200	-122.861
417071300	-145.693
417071400	-124.881
417071500	-140.448
417071600	-123.345
417071700	-142.231
417071800	-126.402
417071900	-147.164
417072000	-125.088
417072100	-143.015
417072200	-127.458
417072300	-151.26
417072400	-125.217
417072500	-140.258
417072600	-124.663
417072700	-143.92
417072800	-121.639
417072900	-143.676
417073000	-123.651
417073100	-141.59
417073200	-125.414
417073300	-140.482
417073400	-125.086
417073500	-143.315
417073600	-123.511
417073700	-139.075
417073800	-123.511
417073900	-152.267
417074000	-123.916
417074100	-142.293
417074200	-124.529
417074300	-142.661
417074400	-124.402
417074500	-141.827
417074600	-124.231
417074700	-139.11
417074800	-124.232
417074900	-149.108
417075000	-123.885
417075100	-145.915
417075200	-124.842
417075300	-150.954
417075400	-127.227
417075500	-162.5
417075600	-125.418
417075700	-150.386
417075800	-123.598
417075900	-157.137
417076000	-127.571
417076100	-143.509
417076200	-128.139
417076300	-138.652
417076400	-122.981
417076500	-155.8
417076600	-125.939
417076700	-149.154
417076800	-124.942
417076900	-142.22
417077000	-119.868
417077100	-145.86
417077200	-125.449
417077300	-147.413
417077400	-126.481
417077500	-143.053
417077600	-124.817
417077700	-143.565
417077800	-125.858
417077900	-152.266
417078000	-125.894
417078100	-150.427
417078200	-124.232
417078300	-139.041
417078400	-121.639
417078500	-135.081
417078600	-125.501
417078700	-142.973
417078800	-127.152
417078900	-146.62
417079000	-125.614
417079100	-150.613
417079200	-123.118
417079300	-155.191
417079400	-124.681
417079500	-145.276
417079600	-124.042
417079700	-145.841
417079800	-123.553
417079900	-147.193
417080000	-124.829
417080100	-146.481
417080200	-125.008
417080300	-136.61
417080400	-123.67
417080500	-138.881
417080600	-123.575
417080700	-150.002
417080800	-124.021
417080900	-141.323
417081000	-123.811
417081100	-148.942
417081200	-124.237
417081300	-150.592
417081400	-124.074
417081500	-151.099
417081600	-124.077
417081700	-141.527
417081800	-125.032
417081900	-143.384
417082000	-126.06
417082100	-145.949
417082200	-124.338
417082300	-145.449
417082400	-125.133
417082500	-142.545
417082600	-123.083
417082700	-138.434
417082800	-124.284
417082900	-141.057
417083000	-123.545
417083100	-146.882
417083200	-124.135
417083300	-139.571
417083400	-124.987
417083500	-147.825
417083600	-124.166
417083700	-147.313
417083800	-121.929
417083900	-140.231
417084000	-122.71
417084100	-163.492
417084200	-124.992
417084300	-146.077
417084400	-125.496
417084500	-159.433
417084600	-126.654
417084700	-143.948
417084800	-124.025
417084900	-139.028
417085000	-124.385
417085100	-141.231
417085200	-124.556
417085300	-151.063
417085400	-127.731
417085500	-146.042
417085600	-122.918
417085700	-142.297
417085800	-124.033
417085900	-159.073
417086000	-124.935
417086100	-160.048
417086200	-122.642
417086300	-134.914
417086400	-124.845
417086500	-149.398
417086600	-124.521
417086700	-143.443
417086800	-123.531
417086900	-150.314
417087000	-125.39
417087100	-170.96
417087200	-125.153
417087300	-143.388
417087400	-125.941
417087500	-153.608
417087600	-122.3
417087700	-151.158
417087800	-124.346
417087900	-148.345
417088000	-123.124
417088100	-142.641
417088200	-122.854
417088300	-143.593
417088400	-125.097
417088500	-146.561
417088600	-125.89
417088700	-147.941
417088800	-126.608
417088900	-150.132
417089000	-125.3
417089100	-160.835
417089200	-124.554
417089300	-150.221
417089400	-121.387
417089500	-137.554
417089600	-122.847
417089700	-139.134
417089800	-125.628
417089900	-154.585
417090000	-126.57
417090100	-148.994
417090200	-122.786
417090300	-146.283
417090400	-126.188
417090500	-144.385
417090600	-123.852
417090700	-137.258
417090800	-124.264
417090900	-138.637
417091000	-121.95
417091100	-141.892
417091200	-123.18
417091300	-139.149
417091400	-123.657
417091500	-168.735
417091600	-123.797
417091700	-142.06
417091800	-121.645
417091900	-146.018
417092000	-123.625
417092100	-156.148
417092200	-124.957
417092300	-143.315
417092400	-122.914
417092500	-138.764
417092600	-123.744
417092700	-145.346
417092800	-123.934
417092900	-146.973
417093000	-124.247
417093100	-142.827
417093200	-125.244
417093300	-144.121
417093400	-126.786
417093500	-146.725
417093600	-122.879
417093700	-144.41
417093800	-125.127
417093900	-153.155
417094000	-125.272
417094100	-138.9
417094200	-123.905
417094300	-151.975
417094400	-124.444
417094500	-149.334
417094600	-125.197
417094700	-141.659
417094800	-122.924
417094900	-140.94
417095000	-125.232
417095100	-152.229
417095200	-124.878
417095300	-149.793
417095400	-124.871
417095500	-143.844
417095600	-125.777
417095700	-141.539
417095800	-123.684
417095900	-165.993
417096000	-121.64
417096100	-143.446
417096200	-121.881
417096300	-143.163
417096400	-126.089
417096500	-143.959
417096600	-123.635
417096700	-152.548
417096800	-126.088
417096900	-145.459
417097000	-121.714
417097100	-151.599
417097200	-123.636
417097300	-147.732
417097400	-124.266
417097500	-151.561
417097600	-122.494
417097700	-141.449
417097800	-123.304
417097900	-147.902
417098000	-126.636
417098100	-142.03
417098200	-123.782
417098300	-141.586
417098400	-126.125
417098500	-137.859
417098600	-123.589
417098700	-152.687
417098800	-123.893
417098900	-142.81
417099000	-125.74
417099100	-132.811
417099200	-121.13
417099300	-156.012
417099400	-123.529
417099500	-150.5
417099600	-125.642
417099700	-138.978
417099800	-125.293
417099900	-153.415
417100000	-125.255
417100100	-149.906
417100200	-126.344
417100300	-154.213
417100400	-126.186
417100500	-151.097
417100600	-123.208
417100700	-151.823
417100800	-124.207
417100900	-151.626
417101000	-122.643
417101100	-138.29
417101200	-124.928
417101300	-138.545
417101400	-127.238
417101500	-146.503
417101600	-122.611
417101700	-144.646
417101800	-125.36
417101900	-143.794
417102000	-124.91
417102100	-154.601
417102200	-121.742
417102300	-145.99
417102400	-123.879
417102500	-145.235
417102600	-125.331
417102700	-143.577
417102800	-126.11
417102900	-148.101
417103000	-125.722
417103100	-150.674
417103200	-124.377
417103300	-148.358
417103400	-121.875
417103500	-149.279
417103600	-123.506
417103700	-156.959
417103800	-123.622
417103900	-146.601
417104000	-125.502
417104100	-142.864
417104200	-124.643
417104300	-149.428
417104400	-124.54
417104500	-145.073
417104600	-126.185
417104700	-148.8
417104800	-122.863
417104900	-138.524
417105000	-125.059
417105100	-139.633
417105200	-122.207
417105300	-149.988
417105400	-124.952
417105500	-155.209
417105600	-122.573
417105700	-140.198
417105800	-123.835
417105900	-151.554
417106000	-123.916
417106100	-146.27
417106200	-124.3
417106300	-149.364
417106400	-125.898
417106500	-150.501
417106600	-125.824
417106700	-150.678
417106800	-123.901
417106900	-135.131
417107000	-126.156
417107100	-144.17
417107200	-126.716
417107300	-146.398
417107400	-122.621
417107500	-141.33
417107600	-122.719
417107700	-142.473
417107800	-126.18
417107900	-154.154
417108000	-122.425
417108100	-138.461
417108200	-125.173
417108300	-139.271
417108400	-123.821
417108500	-131.522
417108600	-124.453
417108700	-144.361
417108800	-123.738
417108900	-136.834
417109000	-121.561
417109100	-149.864
417109200	-124.466
417109300	-144.303
417109400	-126.109
417109500	-152.778
417109600	-124.466
417109700	-145.664
417109800	-125.364
417109900	-147.156
417110000	-124.164
417110100	-139.489
417110200	-123.758
417110300	-141.704
417110400	-125.99
417110500	-143.529
417110600	-124.283
417110700	-157.938
417110800	-127.853
417110900	-155.934
417111000	-122.278
417111100	-147.209
417111200	-126.122
417111300	-146.768
417111400	-124.859
417111500	-160.308
417111600	-124.239
417111700	-150.616
417111800	-123.587
417111900	-155.831
417112000	-124.365
417112100	-142.552
417112200	-124.916
417112300	-138.582
417112400	-122.512
417112500	-140.671
417112600	-124.682
417112700	-156.132
417112800	-125.01
417112900	-145.695
417113000	-127.256
417113100	-146.456
417113200	-123.498
417113300	-140.272
417113400	-123.701
417113500	-150.062
417113600	-123.387
417113700	-137.349
417113800	-124.813
417113900	-141.479
417114000	-121.477
417114100	-152.292
417114200	-126.566
417114300	-142.428
417114400	-123.952
417114500	-142.089
417114600	-122.036
417114700	-153.45
417114800	-123.796
417114900	-153.128
417115000	-123.797
417115100	-155.209
417115200	-125.125
417115300	-157.177
417115400	-125.129
417115500	-148.704
417115600	-124.963
417115700	-146.381
417115800	-125.123
417115900	-149.359
417116000	-123.243
417116100	-147.804
417116200	-124.154
417116300	-150.705
417116400	-122.733
417116500	-141.981
417116600	-124.846
417116700	-151.333
417116800	-124.129
417116900	-140.521
417117000	-123.289
417117100	-144.845
417117200	-126.116
417117300	-140.333
417117400	-122.128
417117500	-143.555
417117600	-124.717
417117700	-136.748
417117800	-123.166
417117900	-149.257
417118000	-124.476
417118100	-148.987
417118200	-125.354
417118300	-144.175
417118400	-123.668
417118500	-147.498
417118600	-124.112
417118700	-170.782
417118800	-124.008
417118900	-140.376
417119000	-124.636
417119100	-143.901
417119200	-126.854
417119300	-142.834
417119400	-120.276
417119500	-139.661
417119600	-120.648
417119700	-143.69
417119800	-122.968
417119900	-148.745
417120000	-125.389
417120100	-150.585
417120200	-125.967
417120300	-137.807
417120400	-122.442
417120500	-147.605
417120600	-121.913
417120700	-145.427
417120800	-123.503
417120900	-157.801
417121000	-123.702
417121100	-151.173
417121200	-124.741
417121300	-147.862
417121400	-124.976
417121500	-141.159
417121600	-125.684
417121700	-147.99
417121800	-124.366
417121900	-141.684
417122000	-124.316
417122100	-139.496
417122200	-124.61
417122300	-141.304
417122400	-124.862
417122500	-150.624
417122600	-122.482
417122700	-153.795
417122800	-122.776
417122900	-144.037
417123000	-124.898
417123100	-156.349
417123200	-123.618
417123300	-141.069
417123400	-123.257
417123500	-147.796
417123600	-125.827
417123700	-147.58
417123800	-122.85
417123900	-149.661
417124000	-124.128
417124100	-141.771
417124200	-124.784
417124300	-154.372
417124400	-125.142
417124500	-139.434
417124600	-125.917
417124700	-143.606
417124800	-123.525
417124900	-149.001
417125000	-126.596
417125100	-141.506
417125200	-124.008
417125300	-143.908
417125400	-123.84
417125500	-142.904
417125600	-125.54
417125700	-144.539
417125800	-121.993
417125900	-143.039
417126000	-122.73
417126100	-138.361
417126200	-124.941
417126300	-140.3
417126400	-124.991
417126500	-145.487
417126600	-123.611
417126700	-144.154
417126800	-125.234
417126900	-145.682
417127000	-122.393
417127100	-147.886
417127200	-123.416
417127300	-145.082
417127400	-120.672
417127500	-147.499
417127600	-127.461
417127700	-157.397
417127800	-125.283
417127900	-139.409
417128000	-122.025
417128100	-150.726
417128200	-125.368
417128300	-145.439
417128400	-125.901
417128500	-147.937
417128600	-125.492
417128700	-144.218
417128800	-126.965
417128900	-144.07
417129000	-123.008
417129100	-147.671
417129200	-124.168
417129300	-146.728
417129400	-127.579
417129500	-137.713
417129600	-123.734
417129700	-144.975
417129800	-124.194
417129900	-140.64
417130000	-123.73
417130100	-146.309
417130200	-123.49
417130300	-147.705
417130400	-126.457
417130500	-141.993
417130600	-118.69
417130700	-140.748
417130800	-124.914
417130900	-143.675
417131000	-124.039
417131100	-142.754
417131200	-124.514
417131300	-151.796
417131400	-120.846
417131500	-142.973
417131600	-123.266
417131700	-142.278
417131800	-122.749
417131900	-152.467
417132000	-126.606
417132100	-147.203
417132200	-123.696
417132300	-144.317
417132400	-122.227
417132500	-142.672
417132600	-123.143
417132700	-146.97
417132800	-126.455
417132900	-143.187
417133000	-122.755
417133100	-134.379
417133200	-123.331
417133300	-143.686
417133400	-124.878
417133500	-145.924
417133600	-125.707
417133700	-147.036
417133800	-125.351
417133900	-140.619
417134000	-125.513
417134100	-149.579
417134200	-124.442
417134300	-154.152
417134400	-124.079
417134500	-134.27
417134600	-123.566
417134700	-140.076
417134800	-124.355
417134900	-149.849
417135000	-122.924
417135100	-140.505
417135200	-122.882
417135300	-141.334
417135400	-122.898
417135500	-142.007
417135600	-124.302
417135700	-136.342
417135800	-126.612
417135900	-146.893
417136000	-124.188
417136100	-145.52
417136200	-123.948
417136300	-144.223
417136400	-126.042
417136500	-152.206
417136600	-125.554
417136700	-143.585
417136800	-122.296
417136900	-143.824
417137000	-124.865
417137100	-143.899
417137200	-124.224
417137300	-141.127
417137400	-125.622
417137500	-153.924
417137600	-123.635
417137700	-139.659
417137800	-122.693
417137900	-155.106
417138000	-122.289
417138100	-147.281
417138200	-125.704
417138300	-150.301
417138400	-121.602
417138500	-154.425
417138600	-126.339
417138700	-160.021
417138800	-125.095
417138900	-142.043
417139000	-125.138
417139100	-138.648
417139200	-122.811
417139300	-146.232
417139400	-123.099
417139500	-150.117
417139600	-123.093
417139700	-145.344
417139800	-126.318
417139900	-150.864
417140000	-121.731
417140100	-151.918
417140200	-123.354
417140300	-141.026
417140400	-124.718
417140500	-154.078
417140600	-123.258
417140700	-134.659
417140800	-124.875
417140900	-168.117
417141000	-123.898
417141100	-138.517
417141200	-123.324
417141300	-138.603
417141400	-125.816
417141500	-143.843
417141600	-121.963
417141700	-148.395
417141800	-123.45
417141900	-143.305
417142000	-123.689
417142100	-145.226
417142200	-125.156
417142300	-164.948
417142400	-126.301
417142500	-141.136
417142600	-123.989
417142700	-165.93
417142800	-125.452
417142900	-141.375
417143000	-124.302
417143100	-140.927
417143200	-122.898
417143300	-135.621
417143400	-121.379
417143500	-147.461
417143600	-124.595
417143700	-149.188
417143800	-124.162
417143900	-148.578
417144000	-123.243
417144100	-140.253
417144200	-122.969
417144300	-148.506
417144400	-124.531
417144500	-142.865
417144600	-123.997
417144700	-142.148
417144800	-123.388
417144900	-158.388
417145000	-123.8
417145100	-137.282
417145200	-124.204
417145300	-142.905
417145400	-125.857
417145500	-140.882
417145600	-125.264
417145700	-150.459
417145800	-124.808
417145900	-146.366
417146000	-125.452
417146100	-151.55
417146200	-125.27
417146300	-159.548
417146400	-121.809
417146500	-150.369
417146600	-123.59
417146700	-138.836
417146800	-125.956
417146900	-156.855
417147000	-122.227
417147100	-137.007
417147200	-125.642
417147300	-147.108
417147400	-124.1
417147500	-146.961
417147600	-124.27
417147700	-144.537
417147800	-121.338
417147900	-150.425
417148000	-123.008
417148100	-149.052
417148200	-124.228
417148300	-143.493
417148400	-123.884
417148500	-137.595
417148600	-124.33
417148700	-137.139
417148800	-129.082
417148900	-141.74
417149000	-127.36
417149100	-148.775
417149200	-120.559
417149300	-139.005
417149400	-120.15
417149500	-137.845
417149600	-123.875
417149700	-158.619
417149800	-122.098
417149900	-147.61
417150000	-126.841
417150100	-146.463
417150200	-125.899
417150300	-140.988
417150400	-124.585
417150500	-149.634
417150600	-123.418
417150700	-140.574
417150800	-121.228
417150900	-148.322
417151000	-125.053
417151100	-142.778
417151200	-124.871
417151300	-152.806
417151400	-125.087
417151500	-148.019
417151600	-128.183
417151700	-144.663
417151800	-122.36
417151900	-137.289
417152000	-123.769
417152100	-146.854
417152200	-123.773
417152300	-145.654
417152400	-120.545
417152500	-145.577
417152600	-124.042
417152700	-142.258
417152800	-124.205
417152900	-145.631
417153000	-124.579
417153100	-150.009
417153200	-126.208
417153300	-152.057
417153400	-123.602
417153500	-142.593
417153600	-125.581
417153700	-141.446
417153800	-123.365
417153900	-148.33
417154000	-123.65
417154100	-146.911
417154200	-126.336
417154300	-144.864
417154400	-124.573
417154500	-139.047
417154600	-123.336
417154700	-145.654
417154800	-125.449
417154900	-155.126
417155000	-124.376
417155100	-142.506
417155200	-123.614
417155300	-145.719
417155400	-123.984
417155500	-139.685
417155600	-124.827
417155700	-140.47
417155800	-124.172
417155900	-149.326
417156000	-123.726
417156100	-142.804
417156200	-123.572
417156300	-145.202
417156400	-123.369
417156500	-150.596
417156600	-123.29
417156700	-147.328
417156800	-124.786
417156900	-139.359
417157000	-121.879
417157100	-140.955
417157200	-123.397
417157300	-149.93
417157400	-122.096
417157500	-144.918
417157600	-125.203
417157700	-151.203
417157800	-122.919
417157900	-146.384
417158000	-124.956
417158100	-155.511
417158200	-124.934
417158300	-142.575
417158400	-123.332
417158500	-144.179
417158600	-123.634
417158700	-146.196
417158800	-122.54
417158900	-134.499
417159000	-123.425
417159100	-144.954
417159200	-125.893
417159300	-146.33
417159400	-125.852
417159500	-140.465
417159600	-124.737
417159700	-152.918
417159800	-122.394
417159900	-137.519
417160000	-125.983
417160100	-133.844
417160200	-123.386
417160300	-142.542
417160400	-123.352
417160500	-153.79
417160600	-123.303
417160700	-142.302
417160800	-124.091
417160900	-142.066
417161000	-125.668
417161100	-145.855
417161200	-122.872
417161300	-138.804
417161400	-122.391
417161500	-154.864
417161600	-124.587
417161700	-146.634
417161800	-122.034
417161900	-142.45
417162000	-124.061
417162100	-158.352
417162200	-124.463
417162300	-143.447
417162400	-126.598
417162500	-152.377
417162600	-126.049
417162700	-146.317
417162800	-122.924
417162900	-147.981
417163000	-126.32
417163100	-147.983
417163200	-123.59
417163300	-152.106
417163400	-124.395
417163500	-152.187
417163600	-124.272
417163700	-140.721
417163800	-124.193
417163900	-153.155
417164000	-125.473
417164100	-153.874
417164200	-124.914
417164300	-153.335
417164400	-128.163
417164500	-152.935
417164600	-124.139
417164700	-154.612
417164800	-124.883
417164900	-145.051
417165000	-120.659
417165100	-147.489
417165200	-124.213
417165300	-153.973
417165400	-126.197
417165500	-144.224
417165600	-125.713
417165700	-142.356
417165800	-122.341
417165900	-151.298
417166000	-127.082
417166100	-146.625
417166200	-124.696
417166300	-153.332
417166400	-123.221
417166500	-140.217
417166600	-125.043
417166700	-143.845
417166800	-124.023
417166900	-134.359
417167000	-123.684
417167100	-145.838
417167200	-123.711
417167300	-142.552
417167400	-122.848
417167500	-138.105
417167600	-123.39
417167700	-147.118
417167800	-122.959
417167900	-139.313
417168000	-123.317
417168100	-148.257
417168200	-122.292
417168300	-145.596
417168400	-125.296
417168500	-148.143
417168600	-125.211
417168700	-145.902
417168800	-121.407
417168900	-139.821
417169000	-126.581
417169100	-146.333
417169200	-124.417
417169300	-194.234
417169400	-123.21
417169500	-144.424
417169600	-121.487
417169700	-149.627
417169800	-123.199
417169900	-137.288
417170000	-125.5
417170100	-146.537
417170200	-124.816
417170300	-144.2
417170400	-125.076
417170500	-151.169
417170600	-123.434
417170700	-149.283
417170800	-125.677
417170900	-138.841
417171000	-123.273
417171100	-140.259
417171200	-124.949
417171300	-144.631
417171400	-122.608
417171500	-150.913
417171600	-124.604
417171700	-142.802
417171800	-123.082
417171900	-163.965
417172000	-124.339
417172100	-145.812
417172200	-123.587
417172300	-157.007
417172400	-124.064
417172500	-146.773
417172600	-123.107
417172700	-158.785
417172800	-125.608
417172900	-164.667
417173000	-125.839
417173100	-151.467
417173200	-125.515
417173300	-149.229
417173400	-126.107
417173500	-143.629
417173600	-122.848
417173700	-147.022
417173800	-126.418
417173900	-144.64
417174000	-125.378
417174100	-148.398
417174200	-127.038
417174300	-152.857
417174400	-123.292
417174500	-141.698
417174600	-123.692
417174700	-154.603
417174800	-125.579
417174900	-150.047
417175000	-126.445
417175100	-141.1
417175200	-121.996
417175300	-147.456
417175400	-122.152
417175500	-138.384
417175600	-122.161
417175700	-149.679
417175800	-124.375
417175900	-148.26
417176000	-120.271
417176100	-140.914
417176200	-123.588
417176300	-142.602
417176400	-124.946
417176500	-153.057
417176600	-124.376
417176700	-149.192
417176800	-122.412
417176900	-136.227
417177000	-125.422
417177100	-147.691
417177200	-122.762
417177300	-146.235
417177400	-124.035
417177500	-140.003
417177600	-122.754
417177700	-141.265
417177800	-128.115
417177900	-144.892
417178000	-125.553
417178100	-152.466
417178200	-125.18
417178300	-145.489
417178400	-125.765
417178500	-147.231
417178600	-126.111
417178700	-141.11
417178800	-122.523
417178900	-134.06
417179000	-121.715
417179100	-141.628
417179200	-124.414
417179300	-145.629
417179400	-121.734
417179500	-146.171
417179600	-123.26
417179700	-144.255
417179800	-126.151
417179900	-139.336
417180000	-126.218
417180100	-142.891
417180200	-125.275
417180300	-146.869
417180400	-124.663
417180500	-145.077
417180600	-121.81
417180700	-147.029
417180800	-127.002
417180900	-139.792
417181000	-125.168
417181100	-147.258
417181200	-125.072
417181300	-158.604
417181400	-125.179
417181500	-147.999
417181600	-121.928
417181700	-143.931
417181800	-123.471
417181900	-166.679
417182000	-124.006
417182100	-136.499
417182200	-124.836
417182300	-148.638
417182400	-127.153
417182500	-155.828
417182600	-125.854
417182700	-139.345
417182800	-123.541
417182900	-139.305
417183000	-126.25
417183100	-139.916
417183200	-124.979
417183300	-142.813
417183400	-126.767
417183500	-146.967
417183600	-124.708
417183700	-134.247
417183800	-125.155
417183900	-147.776
417184000	-123.57
417184100	-151.478
417184200	-127.057
417184300	-144.571
417184400	-124.704
417184500	-139.937
417184600	-124.382
417184700	-149.845
417184800	-128.144
417184900	-136.046
417185000	-122.789
417185100	-139.08
417185200	-124.272
417185300	-152.099
417185400	-124.452
417185500	-148.882
417185600	-125.285
417185700	-147.809
417185800	-123.098
417185900	-153.585
417186000	-124.711
417186100	-143.6
417186200	-126.27
417186300	-146.313
417186400	-124.093
417186500	-146.799
417186600	-124.886
417186700	-143.349
417186800	-123.37
417186900	-140.986
417187000	-123.177
417187100	-155.99
417187200	-124.101
417187300	-146.095
417187400	-119.69
417187500	-158.469
417187600	-125.18
417187700	-146.038
417187800	-122.096
417187900	-143.921
417188000	-121.561
417188100	-135.96
417188200	-122.716
417188300	-153.219
417188400	-124.537
417188500	-149.136
417188600	-124.359
417188700	-138.212
417188800	-125.103
417188900	-152.526
417189000	-121.224
417189100	-138.789
417189200	-126.883
417189300	-145.83
417189400	-124.605
417189500	-138.579
417189600	-123.066
417189700	-144.65
417189800	-121.147
417189900	-145.473
417190000	-125.524
417190100	-143.76
417190200	-126.931
417190300	-155.234
417190400	-126.531
417190500	-145.429
417190600	-123.46
417190700	-150.668
417190800	-124.955
417190900	-151.311
417191000	-126.575
417191100	-145.88
417191200	-124.725
417191300	-152.66
417191400	-121.142
417191500	-138.102
417191600	-125.929
417191700	-143.845
417191800	-125.564
417191900	-156.284
417192000	-124.129
417192100	-144.061
417192200	-125.729
417192300	-147.051
417192400	-125.532
417192500	-142.556
417192600	-123.829
417192700	-148.33
417192800	-124.672
417192900	-143.937
417193000	-125.285
417193100	-150.41
417193200	-124.777
417193300	-151.947
417193400	-122.26
417193500	-146.27
417193600	-125.467
417193700	-142.748
417193800	-124.527
417193900	-138.306
417194000	-122.886
417194100	-147.598
417194200	-122.781
417194300	-151.093
417194400	-124.046
417194500	-134.234
417194600	-121.553
417194700	-143.548
417194800	-125.99
417194900	-149.207
417195000	-124.42
417195100	-143.42
417195200	-124.782
417195300	-141.802
417195400	-122.773
417195500	-153.908
417195600	-124.345
417195700	-143.639
417195800	-124.361
417195900	-143.726
417196000	-124.075
417196100	-146.129
417196200	-121.285
417196300	-155.471
417196400	-121.851
417196500	-151.364
417196600	-121.829
417196700	-146.548
417196800	-123.349
417196900	-146.395
417197000	-127.45
417197100	-147.495
417197200	-124.785
417197300	-138.886
417197400	-126.432
417197500	-157.752
417197600	-122.41
417197700	-139.834
417197800	-123.249
417197900	-153.048
417198000	-123.816
417198100	-136.43
417198200	-123.39
417198300	-141.856
417198400	-122.7
417198500	-134.3
417198600	-126.388
417198700	-152.775
417198800	-126.085
417198900	-146.057
417199000	-127.207
417199100	-145.302
417199200	-123.448
417199300	-139.746
417199400	-123.463
417199500	-150.659
417199600	-121.117
417199700	-144.411
417199800	-122.906
417199900	-139.036
417200000	-125.097
417200100	-142.532
417200200	-123.818
417200300	-151.276
417200400	-122.783
417200500	-144.009
417200600	-124.055
417200700	-147.313
417200800	-124.372
417200900	-142.827
417201000	-123.815
417201100	-133.531
417201200	-127.586
417201300	-142.256
417201400	-123.486
417201500	-134.582
417201600	-123.557
417201700	-143.964
417201800	-126.199
417201900	-157.592
417202000	-125.29
417202100	-139.69
417202200	-125.493
417202300	-143.785
417202400	-124.148
417202500	-139.949
417202600	-123.144
417202700	-153.392
417202800	-122.086
417202900	-145.842
417203000	-125.076
417203100	-141.313
417203200	-126.651
417203300	-146.987
417203400	-123.105
417203500	-142.102
417203600	-125.13
417203700	-152.251
417203800	-122.494
417203900	-139.069
417204000	-125.357
417204100	-146.636
417204200	-124.901
417204300	-151.05
417204400	-124.673
417204500	-143.99
417204600	-124.712
417204700	-151.903
417204800	-123.782
417204900	-156.899
417205000	-123.479
417205100	-148.571
417205200	-124.894
417205300	-145.485
417205400	-121.967
417205500	-150.891
417205600	-125.248
417205700	-140.549
417205800	-122.822
417205900	-140.958
417206000	-124.905
417206100	-143.915
417206200	-125.328
417206300	-138.091
417206400	-123.539
417206500	-142.01
417206600	-121.858
417206700	-143.86
417206800	-125.298
417206900	-142.253
417207000	-124.736
417207100	-145.082
417207200	-124.57
417207300	-149.15
417207400	-125.205
417207500	-144.983
417207600	-124.801
417207700	-154.381
417207800	-124.885
417207900	-142
417208000	-123.011
417208100	-151.018
417208200	-122.532
417208300	-154.017
417208400	-124.9
417208500	-147.149
417208600	-127.259
417208700	-146.472
417208800	-125.36
417208900	-142.901
417209000	-124.669
417209100	-151.517
417209200	-123.078
417209300	-142.669
417209400	-124.297
417209500	-149.583
417209600	-126.517
417209700	-149.06
417209800	-123.698
417209900	-149.73
417210000	-127.484
417210100	-154.639
417210200	-123.67
417210300	-146.841
417210400	-126.411
417210500	-140.346
417210600	-123.883
417210700	-140.045
417210800	-123.569
417210900	-157.751
417211000	-123.947
417211100	-138.782
417211200	-125.583
417211300	-140.79
417211400	-122.968
417211500	-139.255
417211600	-124.953
417211700	-141.372
417211800	-124.012
417211900	-148.018
417212000	-122.175
417212100	-148.011
417212200	-123.458
417212300	-141.503
417212400	-125.333
417212500	-139.259
417212600	-124.529
417212700	-145.484
417212800	-123.853
417212900	-144.951
417213000	-122.645
417213100	-162.925
417213200	-122.74
417213300	-149.602
417213400	-122.971
417213500	-143.579
417213600	-122.764
417213700	-142.235
417213800	-124.99
417213900	-141.876
417214000	-125.581
417214100	-143.252
417214200	-124.161
417214300	-138.53
417214400	-126.484
417214500	-146.205
417214600	-127.587
417214700	-145.181
417214800	-125.672
417214900	-149.795
417215000	-125.445
417215100	-144.487
417215200	-125.478
417215300	-149.381
417215400	-122.384
417215500	-152.104
417215600	-124.918
417215700	-158.423
417215800	-123.569
417215900	-146.764
417216000	-124.612
417216100	-136.99
417216200	-124.231
417216300	-147.515
417216400	-124.138
417216500	-144.75
417216600	-124.451
417216700	-151.535
417216800	-123.988
417216900	-141.166
417217000	-120.405
417217100	-146.431
417217200	-123.937
417217300	-140.733
417217400	-123.637
417217500	-137.847
417217600	-123.345
417217700	-138.661
417217800	-122.125
417217900	-141.051
417218000	-126.144
417218100	-146.874
417218200	-125.424
417218300	-150.937
417218400	-123.246
417218500	-144.028
417218600	-124.774
417218700	-141.494
417218800	-125.579
417218900	-144.081
417219000	-124.766
417219100	-140.917
417219200	-125.563
417219300	-140.88
417219400	-124.299
417219500	-150.389
417219600	-125.114
417219700	-148.779
417219800	-124.855
417219900	-150.901
417220000	-125.21
417220100	-138.952
417220200	-123.373
417220300	-148.635
417220400	-124.875
417220500	-149.319
417220600	-123.74
417220700	-166.754
417220800	-124.011
417220900	-139.279
417221000	-123.87
417221100	-141.849
417221200	-125.384
417221300	-143.134
417221400	-123.195
417221500	-150.195
417221600	-126.565
417221700	-144.985
417221800	-124.697
417221900	-151.489
417222000	-121.421
417222100	-148.503
417222200	-125.089
417222300	-147.57
417222400	-124.67
417222500	-143.399
417222600	-125.293
417222700	-137.128
417222800	-124.988
417222900	-148.713
417223000	-123.479
417223100	-138.106
417223200	-125.592
417223300	-145.818
417223400	-125.757
417223500	-142.896
417223600	-122.321
417223700	-140.671
417223800	-124.284
417223900	-146.905
417224000	-120.857
417224100	-141.771
417224200	-123.724
417224300	-140.806
417224400	-122.406
417224500	-142.344
417224600	-122.982
417224700	-144.941
417224800	-122.344
417224900	-149.136
417225000	-127.334
417225100	-153.457
417225200	-125.146
417225300	-147.112
417225400	-123.382
417225500	-138.239
417225600	-120.37
417225700	-153.704
417225800	-128.953
417225900	-143.009
417226000	-125.206
417226100	-142.403
417226200	-125.669
417226300	-142.47
417226400	-124.318
417226500	-150.409
417226600	-124.111
417226700	-139.047
417226800	-121.78
417226900	-164.775
417227000	-123.263
417227100	-142.016
417227200	-123.698
417227300	-149.056
417227400	-123.714
417227500	-133.098
417227600	-122.514
417227700	-143.111
417227800	-122.895
417227900	-150.545
417228000	-124.848
417228100	-154.357
417228200	-123.023
417228300	-150.897
417228400	-124.541
417228500	-144.253
417228600	-123.782
417228700	-143.842
417228800	-124.56
417228900	-139.429
417229000	-124.773
417229100	-142.357
417229200	-124.433
417229300	-146.061
417229400	-121.51
417229500	-140.517
417229600	-124.455
417229700	-150.806
417229800	-124.648
417229900	-152.269
417230000	-121.62
417230100	-150.323
417230200	-124.624
417230300	-140.577
417230400	-124.203
417230500	-148.699
417230600	-123.993
417230700	-143.534
417230800	-125.841
417230900	-143.623
417231000	-122.918
417231100	-138.957
417231200	-124.479
417231300	-146.701
417231400	-122.376
417231500	-143.463
417231600	-123.619
417231700	-151.311
417231800	-126.695
417231900	-143.143
417232000	-124.345
417232100	-145.454
417232200	-127.425
417232300	-152.309
417232400	-125.29
417232500	-140.904
417232600	-122.594
417232700	-141.632
417232800	-125.33
417232900	-147.775
417233000	-126.491
417233100	-145.166
417233200	-123.899
417233300	-146.736
417233400	-123.912
417233500	-142.385
417233600	-125.228
417233700	-145.355
417233800	-122.966
417233900	-147.638
417234000	-124.925
417234100	-147.027
417234200	-124.682
417234300	-142.571
417234400	-121.99
417234500	-144.953
417234600	-125.106
417234700	-142.79
417234800	-123.681
417234900	-144.518
417235000	-122.036
417235100	-156.1
417235200	-124.449
417235300	-147.666
417235400	-125.595
417235500	-144.493
417235600	-125.52
417235700	-149.32
417235800	-125.941
417235900	-138.301
417236000	-124.727
417236100	-145.28
417236200	-124.451
417236300	-145.128
417236400	-123.993
417236500	-160.076
417236600	-123.568
417236700	-141.095
417236800	-126.609
417236900	-150.686
417237000	-122.684
417237100	-142.031
417237200	-124.145
417237300	-148.047
417237400	-123.651
417237500	-143.859
417237600	-123.319
417237700	-148.427
417237800	-124.238
417237900	-144.544
417238000	-122.381
417238100	-140.444
417238200	-124.659
417238300	-163.305
417238400	-123.972
417238500	-144.912
417238600	-123.238
417238700	-132.687
417238800	-124.043
417238900	-150.779
417239000	-123.546
417239100	-140.157
417239200	-124.698
417239300	-137.907
417239400	-124.741
417239500	-147.056
417239600	-121.307
417239700	-154.405
417239800	-124.129
417239900	-140.056
417240000	-125.315
417240100	-143.7
417240200	-123.322
417240300	-140.097
417240400	-124.947
417240500	-148.513
417240600	-126.294
417240700	-138.403
417240800	-123.713
417240900	-142.25
417241000	-123.288
417241100	-143.151
417241200	-124.659
417241300	-141.621
417241400	-124.486
417241500	-151.376
417241600	-125.072
417241700	-143.586
417241800	-125.222
417241900	-150.101
417242000	-125.986
417242100	-139.269
417242200	-124.454
417242300	-160.117
417242400	-121.939
417242500	-138.85
417242600	-123.972
417242700	-151.015
417242800	-125.191
417242900	-150.155
417243000	-124.281
417243100	-142.302
417243200	-127.129
417243300	-155.448
417243400	-122.415
417243500	-147.901
417243600	-127.294
417243700	-147.554
417243800	-123.85
417243900	-141.601
417244000	-123.086
417244100	-143.952
417244200	-124.72
417244300	-141.855
417244400	-121.865
417244500	-146.204
417244600	-128.119
417244700	-141.775
417244800	-123.175
417244900	-143.209
417245000	-124.047
417245100	-141.198
417245200	-124.617
417245300	-138.793
417245400	-123.046
417245500	-134.688
417245600	-123.324
417245700	-144.556
417245800	-122.846
417245900	-149.038
417246000	-124.73
417246100	-145.86
417246200	-124.735
417246300	-143.817
417246400	-125.212
417246500	-158.125
417246600	-126.337
417246700	-141.542
417246800	-125.141
417246900	-150.498
417247000	-123.425
417247100	-152.484
417247200	-122.564
417247300	-139.672
417247400	-122.502
417247500	-148.667
417247600	-123.566
417247700	-139.928
417247800	-124.009
417247900	-144.186
417248000	-123.115
417248100	-160.412
417248200	-125.713
417248300	-150.214
417248400	-124.194
417248500	-145.42
417248600	-122.965
417248700	-146.685
417248800	-127.236
417248900	-141.82
417249000	-123.593
417249100	-146.212
417249200	-124.134
417249300	-153.094
417249400	-125.038
417249500	-148.234
417249600	-124.398
417249700	-141.09
417249800	-123.599
[truncated: 18,002 more rows]
