# Supplementary material for: Passive frequency comb generation at radiofrequency for ranging applications
Source: Nat Commun. 2024 Apr 2;15:2844. doi: 10.1038/s41467-024-46940-2 (PMC10987526; doi:10.1038/s41467-024-46940-2)
Supplement: Supplementary file 5 — Source Data [file 41467_2024_46940_MOESM5_ESM.zip › Figure3_Data/836_10MHz_-14_00dBm.xlsx]

## Sheet: Sheet1
frequency (Hz)	power (dBm)
417050000	-124.133
417050100	-140.574
417050200	-125.184
417050300	-151.185
417050400	-124.796
417050500	-153.089
417050600	-123.029
417050700	-140.958
417050800	-122.901
417050900	-142.763
417051000	-125.596
417051100	-143.649
417051200	-124.069
417051300	-146.146
417051400	-124.022
417051500	-142.998
417051600	-126.261
417051700	-155.469
417051800	-125.865
417051900	-152.994
417052000	-125.594
417052100	-142.473
417052200	-124.178
417052300	-146.248
417052400	-122.829
417052500	-151.159
417052600	-125.263
417052700	-142.743
417052800	-122.556
417052900	-145.83
417053000	-122.626
417053100	-146.276
417053200	-125.369
417053300	-140.512
417053400	-124.154
417053500	-148.171
417053600	-126.659
417053700	-142.105
417053800	-125.105
417053900	-142.115
417054000	-125.19
417054100	-143.649
417054200	-123.858
417054300	-141.471
417054400	-124.052
417054500	-139.141
417054600	-122.266
417054700	-162.612
417054800	-123.458
417054900	-140.032
417055000	-125.656
417055100	-152.081
417055200	-126.345
417055300	-144.009
417055400	-126.59
417055500	-146.041
417055600	-126.543
417055700	-154.887
417055800	-122.102
417055900	-148.718
417056000	-126.078
417056100	-141.908
417056200	-126.944
417056300	-146.471
417056400	-123.926
417056500	-146.007
417056600	-124.492
417056700	-143.13
417056800	-127.013
417056900	-141.38
417057000	-123.971
417057100	-157.111
417057200	-122.903
417057300	-140.075
417057400	-124.405
417057500	-151.967
417057600	-124.782
417057700	-142.602
417057800	-125.144
417057900	-148.589
417058000	-124.29
417058100	-143.646
417058200	-123.409
417058300	-148.672
417058400	-124.415
417058500	-149.069
417058600	-126.255
417058700	-136.118
417058800	-124.334
417058900	-151.032
417059000	-124.457
417059100	-138.198
417059200	-125.475
417059300	-142.892
417059400	-125.723
417059500	-150.368
417059600	-124.828
417059700	-139.206
417059800	-126.4
417059900	-160.058
417060000	-125.192
417060100	-152.654
417060200	-125.599
417060300	-143.208
417060400	-124.419
417060500	-154.322
417060600	-125.665
417060700	-139.861
417060800	-123.766
417060900	-147.2
417061000	-126.917
417061100	-139.03
417061200	-126.825
417061300	-144.118
417061400	-124.409
417061500	-140.477
417061600	-121.494
417061700	-146.821
417061800	-122.184
417061900	-152.096
417062000	-125.08
417062100	-162.128
417062200	-126.275
417062300	-143.88
417062400	-125.133
417062500	-140.327
417062600	-124.37
417062700	-166.142
417062800	-121.847
417062900	-144.733
417063000	-124.725
417063100	-143.423
417063200	-126.273
417063300	-147.408
417063400	-122.458
417063500	-136.548
417063600	-126.223
417063700	-142.105
417063800	-120.88
417063900	-163.142
417064000	-121.025
417064100	-141.031
417064200	-123.546
417064300	-141.818
417064400	-125.069
417064500	-144.951
417064600	-127.507
417064700	-139.851
417064800	-121.732
417064900	-153.157
417065000	-121.782
417065100	-144.972
417065200	-123.686
417065300	-147.996
417065400	-125.245
417065500	-144.117
417065600	-125.199
417065700	-139.856
417065800	-122.544
417065900	-152.128
417066000	-124.783
417066100	-140.888
417066200	-123.842
417066300	-142.638
417066400	-126.244
417066500	-137.06
417066600	-125.513
417066700	-143.867
417066800	-126.066
417066900	-145.818
417067000	-122.748
417067100	-153.583
417067200	-127.31
417067300	-146.026
417067400	-124.964
417067500	-153.837
417067600	-121.778
417067700	-152.203
417067800	-123.571
417067900	-148.31
417068000	-124.37
417068100	-155.846
417068200	-126.136
417068300	-144.947
417068400	-125.184
417068500	-138.245
417068600	-125.426
417068700	-159.913
417068800	-124.907
417068900	-174.088
417069000	-124.718
417069100	-144.782
417069200	-123.877
417069300	-139.855
417069400	-122.567
417069500	-139.173
417069600	-125.902
417069700	-145.885
417069800	-125.481
417069900	-150.943
417070000	-124.173
417070100	-145.176
417070200	-122.026
417070300	-144.53
417070400	-123.155
417070500	-150.132
417070600	-123.104
417070700	-141.035
417070800	-124.897
417070900	-142.236
417071000	-123.356
417071100	-137.629
417071200	-125.345
417071300	-142.083
417071400	-123.37
417071500	-139.441
417071600	-124.327
417071700	-145.858
417071800	-124.923
417071900	-157.337
417072000	-121.553
417072100	-157.973
417072200	-123.635
417072300	-142.606
417072400	-121.389
417072500	-145.313
417072600	-122.741
417072700	-137.981
417072800	-125.032
417072900	-144.632
417073000	-123.581
417073100	-143.226
417073200	-123.538
417073300	-155.547
417073400	-126.333
417073500	-136.81
417073600	-124.629
417073700	-141.679
417073800	-123.322
417073900	-139.167
417074000	-124.052
417074100	-151.607
417074200	-126.052
417074300	-150.95
417074400	-123.274
417074500	-140.15
417074600	-124.695
417074700	-145.743
417074800	-126.637
417074900	-152.222
417075000	-125.258
417075100	-144.012
417075200	-125.929
417075300	-144.388
417075400	-125.706
417075500	-148.815
417075600	-121.757
417075700	-148.537
417075800	-120.51
417075900	-141.901
417076000	-124.775
417076100	-152.993
417076200	-125.478
417076300	-147.538
417076400	-121.974
417076500	-143.142
417076600	-123.109
417076700	-147.968
417076800	-123.323
417076900	-146.954
417077000	-126.961
417077100	-151.55
417077200	-123.354
417077300	-163.856
417077400	-122.662
417077500	-141.916
417077600	-125.76
417077700	-141.87
417077800	-124.205
417077900	-147.693
417078000	-126.751
417078100	-156.38
417078200	-123.896
417078300	-137.365
417078400	-124.527
417078500	-148.641
417078600	-124.518
417078700	-140.951
417078800	-126.466
417078900	-156.043
417079000	-124.634
417079100	-139.375
417079200	-123.458
417079300	-142.439
417079400	-126.73
417079500	-145.387
417079600	-121.915
417079700	-139.809
417079800	-122.686
417079900	-144.25
417080000	-122.687
417080100	-140.303
417080200	-123.661
417080300	-157.587
417080400	-123.27
417080500	-142.141
417080600	-123.639
417080700	-154.796
417080800	-122.892
417080900	-136.749
417081000	-122.778
417081100	-144.715
417081200	-123.563
417081300	-151.299
417081400	-125.202
417081500	-141.37
417081600	-126.323
417081700	-149.041
417081800	-125.565
417081900	-139.656
417082000	-125.033
417082100	-150.523
417082200	-124.176
417082300	-153.074
417082400	-121.166
417082500	-145.105
417082600	-124.457
417082700	-148.684
417082800	-122.573
417082900	-139.923
417083000	-126.376
417083100	-139.459
417083200	-125.761
417083300	-154.792
417083400	-125.987
417083500	-141.608
417083600	-125.164
417083700	-146.079
417083800	-124.593
417083900	-143.074
417084000	-123.135
417084100	-149.302
417084200	-123.059
417084300	-144.163
417084400	-123.142
417084500	-139.536
417084600	-124.518
417084700	-143.484
417084800	-124.276
417084900	-147.901
417085000	-123.945
417085100	-143.67
417085200	-124.674
417085300	-141.017
417085400	-125.152
417085500	-148.233
417085600	-126.328
417085700	-141.129
417085800	-125.311
417085900	-150.686
417086000	-125.915
417086100	-146.836
417086200	-124.296
417086300	-148.044
417086400	-126.054
417086500	-144.38
417086600	-124.599
417086700	-160.206
417086800	-126.103
417086900	-144.437
417087000	-124.545
417087100	-146.785
417087200	-127.372
417087300	-150.693
417087400	-126.567
417087500	-147.854
417087600	-122.67
417087700	-149.91
417087800	-122.994
417087900	-144.233
417088000	-124.55
417088100	-151.098
417088200	-122.804
417088300	-155.515
417088400	-124.292
417088500	-146.752
417088600	-123.994
417088700	-144.455
417088800	-124.992
417088900	-141.459
417089000	-126.408
417089100	-151.996
417089200	-124.278
417089300	-153.931
417089400	-123.343
417089500	-149.746
417089600	-123.422
417089700	-140.722
417089800	-124.019
417089900	-139.999
417090000	-125.465
417090100	-147.643
417090200	-124.956
417090300	-143.318
417090400	-124.492
417090500	-139.541
417090600	-123.888
417090700	-152.216
417090800	-122.635
417090900	-147.213
417091000	-125.635
417091100	-145.923
417091200	-125.536
417091300	-156.932
417091400	-125.782
417091500	-148.742
417091600	-126.449
417091700	-137.45
417091800	-123.737
417091900	-160.257
417092000	-124.637
417092100	-143.123
417092200	-124.968
417092300	-142.178
417092400	-122.433
417092500	-139.634
417092600	-122.483
417092700	-141.861
417092800	-122.627
417092900	-144.741
417093000	-123.235
417093100	-145.545
417093200	-123.987
417093300	-143.245
417093400	-125.407
417093500	-152.66
417093600	-126.111
417093700	-138.432
417093800	-125.726
417093900	-149.049
417094000	-124.356
417094100	-144.499
417094200	-124.643
417094300	-161.717
417094400	-124.507
417094500	-138.433
417094600	-124.959
417094700	-145.783
417094800	-127.003
417094900	-139.307
417095000	-125.229
417095100	-145.783
417095200	-122.293
417095300	-140.036
417095400	-126.133
417095500	-139.91
417095600	-124.039
417095700	-148.374
417095800	-126.18
417095900	-145.23
417096000	-124.461
417096100	-139.103
417096200	-124.496
417096300	-136.843
417096400	-125.645
417096500	-149.38
417096600	-124.772
417096700	-143.063
417096800	-125.243
417096900	-147.41
417097000	-124.274
417097100	-141.049
417097200	-122.733
417097300	-144.487
417097400	-122.355
417097500	-142.952
417097600	-122.704
417097700	-139.419
417097800	-122.626
417097900	-147.95
417098000	-122.65
417098100	-152.83
417098200	-123.066
417098300	-142.213
417098400	-123.844
417098500	-149.413
417098600	-125.367
417098700	-139.611
417098800	-124.142
417098900	-144.621
417099000	-125.785
417099100	-141.206
417099200	-124.193
417099300	-148.574
417099400	-125.878
417099500	-138.722
417099600	-125.316
417099700	-144.612
417099800	-125.015
417099900	-156.206
417100000	-125.118
417100100	-157.699
417100200	-126.104
417100300	-144.095
417100400	-123.566
417100500	-141.819
417100600	-121.846
417100700	-147.272
417100800	-125.825
417100900	-147.973
417101000	-122.93
417101100	-142.838
417101200	-123.895
417101300	-145.608
417101400	-125.319
417101500	-147.42
417101600	-120.32
417101700	-147.541
417101800	-125.467
417101900	-148.35
417102000	-124.052
417102100	-149.336
417102200	-125.107
417102300	-136.498
417102400	-125.452
417102500	-143.635
417102600	-125.873
417102700	-139.451
417102800	-123.802
417102900	-142.743
417103000	-122.081
417103100	-139.157
417103200	-124.125
417103300	-150.829
417103400	-125.626
417103500	-143.664
417103600	-123.428
417103700	-140.653
417103800	-126.154
417103900	-141.614
417104000	-124.993
417104100	-148.381
417104200	-123.043
417104300	-146.551
417104400	-125.894
417104500	-140.012
417104600	-121.878
417104700	-150.802
417104800	-124.353
417104900	-141.151
417105000	-123.886
417105100	-144.369
417105200	-123.387
417105300	-136.431
417105400	-124.03
417105500	-147.166
417105600	-127.003
417105700	-151.796
417105800	-121.73
417105900	-142.477
417106000	-125.602
417106100	-148.313
417106200	-126.553
417106300	-159.932
417106400	-124.738
417106500	-139.883
417106600	-126.683
417106700	-143.38
417106800	-125.324
417106900	-145.451
417107000	-124.85
417107100	-144.752
417107200	-120.224
417107300	-139.464
417107400	-123.188
417107500	-154.792
417107600	-124.309
417107700	-138.719
417107800	-124.899
417107900	-146.768
417108000	-123.774
417108100	-141.82
417108200	-123.011
417108300	-155.349
417108400	-124.025
417108500	-153.425
417108600	-122.149
417108700	-153.051
417108800	-124.151
417108900	-138.379
417109000	-123.595
417109100	-143.783
417109200	-123.38
417109300	-149.035
417109400	-125.005
417109500	-140.909
417109600	-123.07
417109700	-147.411
417109800	-123.315
417109900	-158.023
417110000	-123.865
417110100	-144.635
417110200	-122.046
417110300	-144.675
417110400	-125.239
417110500	-140.682
417110600	-125.145
417110700	-140.397
417110800	-127.378
417110900	-145.36
417111000	-126.199
417111100	-139.274
417111200	-122.109
417111300	-146.099
417111400	-125.711
417111500	-142.474
417111600	-123.336
417111700	-141.565
417111800	-123.298
417111900	-146.334
417112000	-122.597
417112100	-142.206
417112200	-125.065
417112300	-139.422
417112400	-127.694
417112500	-145.099
417112600	-123.699
417112700	-145.824
417112800	-125.322
417112900	-148.913
417113000	-125.844
417113100	-149.582
417113200	-124.357
417113300	-154.091
417113400	-127.008
417113500	-138.935
417113600	-122.989
417113700	-145.704
417113800	-125.195
417113900	-147.017
417114000	-124.346
417114100	-150.93
417114200	-123.117
417114300	-139.487
417114400	-126.467
417114500	-142.669
417114600	-127.772
417114700	-140.868
417114800	-125.243
417114900	-145.497
417115000	-124.684
417115100	-146.01
417115200	-124.227
417115300	-146.952
417115400	-121.144
417115500	-144.387
417115600	-124.146
417115700	-139.956
417115800	-123.6
417115900	-141.945
417116000	-125.207
417116100	-140.357
417116200	-125.819
417116300	-152.569
417116400	-126.632
417116500	-144.561
417116600	-123.113
417116700	-141.077
417116800	-123.118
417116900	-146.985
417117000	-121.464
417117100	-142.248
417117200	-124.144
417117300	-152.192
417117400	-123.823
417117500	-141.048
417117600	-123.826
417117700	-148.806
417117800	-124.829
417117900	-148.014
417118000	-123.294
417118100	-142.004
417118200	-123.084
417118300	-138.998
417118400	-126.46
417118500	-144.507
417118600	-126.466
417118700	-149.982
417118800	-124.476
417118900	-141.767
417119000	-122.485
417119100	-143.209
417119200	-123.693
417119300	-144.479
417119400	-120.975
417119500	-148.71
417119600	-125.927
417119700	-145.874
417119800	-123.155
417119900	-146.248
417120000	-123.831
417120100	-171.137
417120200	-126.693
417120300	-146.496
417120400	-120.422
417120500	-148.645
417120600	-121.469
417120700	-147.78
417120800	-124.73
417120900	-145.859
417121000	-125.189
417121100	-140.081
417121200	-123.005
417121300	-150.598
417121400	-125.974
417121500	-144.456
417121600	-123.295
417121700	-149.412
417121800	-125.24
417121900	-140.406
417122000	-125.779
417122100	-145.005
417122200	-123.297
417122300	-139.928
417122400	-120.771
417122500	-141.814
417122600	-126.204
417122700	-151.7
417122800	-123.783
417122900	-142.242
417123000	-123.888
417123100	-155.648
417123200	-124.699
417123300	-159.709
417123400	-123.23
417123500	-142.469
417123600	-125.099
417123700	-146.633
417123800	-122.959
417123900	-138.82
417124000	-124.136
417124100	-147.435
417124200	-124.13
417124300	-146.195
417124400	-126.49
417124500	-160.02
417124600	-125.386
417124700	-153.5
417124800	-125.905
417124900	-144.354
417125000	-123.753
417125100	-153.918
417125200	-125.296
417125300	-140.401
417125400	-125.311
417125500	-142.996
417125600	-124.176
417125700	-140.842
417125800	-124.567
417125900	-147.852
417126000	-123.061
417126100	-151.457
417126200	-126.258
417126300	-140.577
417126400	-126.04
417126500	-150.251
417126600	-124.302
417126700	-140.263
417126800	-123.344
417126900	-164.331
417127000	-122.166
417127100	-146.851
417127200	-123.039
417127300	-148.166
417127400	-123.923
417127500	-146.176
417127600	-123.973
417127700	-138.824
417127800	-124.593
417127900	-142.284
417128000	-123.591
417128100	-145.897
417128200	-122.408
417128300	-141.311
417128400	-126.249
417128500	-157.614
417128600	-121.162
417128700	-141.41
417128800	-123.359
417128900	-150.915
417129000	-122.822
417129100	-149.03
417129200	-124.547
417129300	-148.851
417129400	-124.518
417129500	-137.639
417129600	-122.261
417129700	-136.627
417129800	-124.459
417129900	-142.108
417130000	-126.134
417130100	-137.203
417130200	-125.583
417130300	-147.654
417130400	-122.584
417130500	-146.104
417130600	-122.886
417130700	-142.913
417130800	-124.35
417130900	-147.622
417131000	-124.223
417131100	-150.805
417131200	-127.037
417131300	-154.912
417131400	-123.499
417131500	-146.354
417131600	-124.373
417131700	-152.344
417131800	-125.505
417131900	-141.925
417132000	-125.452
417132100	-144.736
417132200	-124.242
417132300	-145.738
417132400	-125.406
417132500	-155.494
417132600	-124.022
417132700	-157.505
417132800	-126.532
417132900	-145.033
417133000	-126.065
417133100	-146.717
417133200	-124.912
417133300	-154.53
417133400	-123.91
417133500	-143.546
417133600	-124.002
417133700	-140.104
417133800	-125.382
417133900	-142.378
417134000	-126.691
417134100	-142.884
417134200	-125.183
417134300	-141.554
417134400	-125.232
417134500	-144.762
417134600	-123.57
417134700	-147.339
417134800	-124.664
417134900	-148.864
417135000	-124.905
417135100	-143.508
417135200	-126.857
417135300	-148.519
417135400	-125.251
417135500	-175.903
417135600	-123.283
417135700	-151.234
417135800	-124.168
417135900	-157.659
417136000	-123.477
417136100	-148.306
417136200	-126.385
417136300	-137.285
417136400	-124.647
417136500	-146.329
417136600	-123.564
417136700	-154.198
417136800	-126.084
417136900	-141.093
417137000	-123.767
417137100	-143.051
417137200	-123.831
417137300	-147.936
417137400	-127.356
417137500	-145.447
417137600	-124.469
417137700	-144.823
417137800	-123.56
417137900	-150.622
417138000	-122.496
417138100	-141.41
417138200	-121.327
417138300	-162.944
417138400	-122.632
417138500	-141.856
417138600	-121.211
417138700	-146.36
417138800	-123.215
417138900	-145.359
417139000	-123.322
417139100	-144.505
417139200	-124.325
417139300	-135.568
417139400	-122.756
417139500	-144.49
417139600	-125.99
417139700	-151.371
417139800	-125.585
417139900	-146.711
417140000	-124.247
417140100	-150.522
417140200	-125.782
417140300	-151.787
417140400	-125.422
417140500	-143.987
417140600	-125.742
417140700	-143.971
417140800	-123.15
417140900	-144.582
417141000	-122.658
417141100	-161.607
417141200	-125.689
417141300	-146.906
417141400	-122.143
417141500	-146.568
417141600	-125.212
417141700	-143.669
417141800	-126.929
417141900	-142.111
417142000	-122.722
417142100	-139.856
417142200	-124.767
417142300	-160.298
417142400	-127.242
417142500	-144.213
417142600	-125.766
417142700	-158.532
417142800	-123.925
417142900	-144.865
417143000	-124.608
417143100	-144.149
417143200	-122.517
417143300	-144.645
417143400	-124.449
417143500	-142.151
417143600	-122.139
417143700	-146.222
417143800	-127.127
417143900	-147.312
417144000	-125.119
417144100	-144.441
417144200	-123.77
417144300	-145.361
417144400	-124.682
417144500	-140.182
417144600	-123.688
417144700	-140.612
417144800	-124.117
417144900	-143.155
417145000	-126.051
417145100	-145.476
417145200	-124.445
417145300	-147.488
417145400	-120.516
417145500	-145.958
417145600	-122.945
417145700	-157.097
417145800	-125.59
417145900	-149.593
417146000	-124.887
417146100	-150.388
417146200	-122.993
417146300	-149.626
417146400	-124.255
417146500	-142.903
417146600	-125.031
417146700	-151.796
417146800	-122.304
417146900	-143.573
417147000	-124.259
417147100	-140.048
417147200	-124.202
417147300	-145.629
417147400	-124.256
417147500	-141.71
417147600	-126.589
417147700	-143.048
417147800	-123.042
417147900	-143.61
417148000	-124.806
417148100	-147.659
417148200	-124.934
417148300	-146.162
417148400	-125.682
417148500	-152.107
417148600	-124.372
417148700	-146.333
417148800	-123.201
417148900	-146.159
417149000	-124.985
417149100	-156.128
417149200	-123.742
417149300	-142.291
417149400	-120.433
417149500	-148.256
417149600	-123.981
417149700	-140.988
417149800	-124.214
417149900	-147.054
417150000	-125.227
417150100	-145.285
417150200	-124.145
417150300	-142.69
417150400	-126.389
417150500	-149.602
417150600	-124.396
417150700	-139.408
417150800	-124.802
417150900	-146.981
417151000	-123.239
417151100	-147.072
417151200	-125.551
417151300	-144.63
417151400	-123.171
417151500	-141.031
417151600	-123.822
417151700	-138.543
417151800	-122.04
417151900	-143.239
417152000	-123.549
417152100	-148.272
417152200	-124.115
417152300	-146.02
417152400	-123.92
417152500	-172.575
417152600	-128.123
417152700	-150.275
417152800	-126.436
417152900	-141.029
417153000	-125.144
417153100	-142.006
417153200	-125.789
417153300	-138.763
417153400	-125.32
417153500	-154.762
417153600	-123.96
417153700	-148.075
417153800	-123.499
417153900	-141.651
417154000	-123.497
417154100	-157.575
417154200	-126.415
417154300	-149.031
417154400	-126.156
417154500	-140.389
417154600	-123.64
417154700	-149.601
417154800	-124.012
417154900	-154.075
417155000	-125.723
417155100	-151.257
417155200	-124.455
417155300	-151.026
417155400	-125.564
417155500	-144.97
417155600	-122.649
417155700	-147.107
417155800	-126.649
417155900	-140.117
417156000	-123.704
417156100	-140.943
417156200	-125.156
417156300	-152.115
417156400	-124.284
417156500	-150.512
417156600	-125.779
417156700	-141.051
417156800	-123.722
417156900	-139.311
417157000	-123.742
417157100	-148.693
417157200	-124.622
417157300	-155.081
417157400	-123.765
417157500	-138.602
417157600	-124.132
417157700	-160.424
417157800	-123.962
417157900	-148.403
417158000	-122.582
417158100	-138.77
417158200	-122.439
417158300	-141.663
417158400	-124.144
417158500	-144.608
417158600	-125.028
417158700	-144.446
417158800	-125.408
417158900	-145.51
417159000	-125.661
417159100	-152.211
417159200	-122.288
417159300	-142.719
417159400	-125.082
417159500	-159.281
417159600	-124.738
417159700	-152.27
417159800	-125.526
417159900	-143.612
417160000	-125.33
417160100	-152.172
417160200	-124.28
417160300	-142.941
417160400	-124.293
417160500	-150.298
417160600	-125.145
417160700	-147.486
417160800	-123.551
417160900	-150.508
417161000	-125.938
417161100	-148.552
417161200	-127.117
417161300	-145.488
417161400	-126.936
417161500	-148.395
417161600	-125.406
417161700	-135.631
417161800	-124.574
417161900	-143.817
417162000	-123.597
417162100	-135.394
417162200	-122.191
417162300	-149.936
417162400	-124.754
417162500	-150.797
417162600	-125.784
417162700	-149.652
417162800	-125.655
417162900	-147.529
417163000	-126.027
417163100	-147.377
417163200	-123.234
417163300	-143.502
417163400	-124.991
417163500	-145.494
417163600	-123.751
417163700	-141.014
417163800	-123.446
417163900	-147.842
417164000	-125.406
417164100	-146.227
417164200	-123.148
417164300	-140.896
417164400	-125.742
417164500	-145.235
417164600	-122.784
417164700	-137.112
417164800	-125.604
417164900	-153.988
417165000	-125.046
417165100	-155.788
417165200	-123.668
417165300	-142.14
417165400	-123.39
417165500	-163.42
417165600	-122.559
417165700	-140.055
417165800	-124.444
417165900	-157.24
417166000	-124.649
417166100	-149.552
417166200	-124.203
417166300	-151.762
417166400	-123.618
417166500	-149.754
417166600	-122.859
417166700	-140.82
417166800	-124.819
417166900	-155.143
417167000	-125.988
417167100	-139.494
417167200	-122.375
417167300	-146.266
417167400	-127.795
417167500	-142.34
417167600	-123.158
417167700	-144.604
417167800	-126.608
417167900	-153.735
417168000	-123.827
417168100	-148.084
417168200	-127.087
417168300	-145.461
417168400	-124.262
417168500	-146.155
417168600	-125.971
417168700	-142.856
417168800	-126.593
417168900	-143.396
417169000	-124.066
417169100	-145.908
417169200	-123.675
417169300	-143.639
417169400	-123.714
417169500	-147.842
417169600	-124.373
417169700	-146.579
417169800	-125.192
417169900	-150.013
417170000	-124.217
417170100	-143.359
417170200	-124.003
417170300	-154.192
417170400	-125.169
417170500	-163.204
417170600	-124.198
417170700	-151.901
417170800	-125.196
417170900	-139.317
417171000	-124.55
417171100	-152.036
417171200	-123.862
417171300	-141.658
417171400	-123.735
417171500	-138.699
417171600	-123.339
417171700	-162.279
417171800	-123.856
417171900	-139.318
417172000	-124.623
417172100	-147.704
417172200	-125.981
417172300	-146.84
417172400	-123.094
417172500	-137.473
417172600	-123.864
417172700	-145.82
417172800	-123.49
417172900	-145.881
417173000	-126.001
417173100	-136.708
417173200	-121.933
417173300	-144.613
417173400	-123.32
417173500	-153.396
417173600	-123.189
417173700	-147.366
417173800	-124.729
417173900	-143.064
417174000	-124.53
417174100	-144.555
417174200	-124.229
417174300	-148.783
417174400	-124.723
417174500	-143.656
417174600	-124.802
417174700	-147.383
417174800	-123.985
417174900	-149.432
417175000	-125.82
417175100	-144.08
417175200	-123.203
417175300	-138.5
417175400	-122.13
417175500	-143.024
417175600	-123.905
417175700	-141.645
417175800	-122.59
417175900	-146.766
417176000	-122.101
417176100	-145.506
417176200	-124.417
417176300	-138.29
417176400	-122.566
417176500	-135.454
417176600	-124.504
417176700	-154.277
417176800	-124.556
417176900	-144.878
417177000	-123.371
417177100	-165.93
417177200	-124.607
417177300	-148.643
417177400	-126.424
417177500	-138.849
417177600	-125.342
417177700	-143.084
417177800	-124.751
417177900	-143.177
417178000	-120.412
417178100	-146.551
417178200	-124.841
417178300	-146.791
417178400	-123.675
417178500	-148.683
417178600	-124.548
417178700	-157.364
417178800	-125.152
417178900	-145.083
417179000	-125.796
417179100	-139.694
417179200	-122.085
417179300	-143.637
417179400	-124.311
417179500	-140.745
417179600	-123.307
417179700	-154.486
417179800	-124.772
417179900	-150.337
417180000	-124.041
417180100	-143.468
417180200	-122.148
417180300	-146.137
417180400	-123.436
417180500	-148.087
417180600	-123.342
417180700	-149.593
417180800	-124.18
417180900	-140.365
417181000	-124.183
417181100	-147.099
417181200	-121.954
417181300	-153.134
417181400	-121.869
417181500	-146.584
417181600	-124.374
417181700	-142.649
417181800	-124.583
417181900	-140.121
417182000	-123.239
417182100	-150.551
417182200	-124.622
417182300	-146.047
417182400	-121.634
417182500	-133.572
417182600	-123.502
417182700	-145.608
417182800	-124.818
417182900	-147.919
417183000	-123.987
417183100	-137.64
417183200	-116.831
417183300	-130.18
417183400	-116.528
417183500	-124.026
417183600	-113.735
417183700	-135.123
417183800	-117.517
417183900	-139.294
417184000	-120.675
417184100	-140.831
417184200	-120.148
417184300	-151.845
417184400	-123.135
417184500	-147.567
417184600	-123.199
417184700	-143.176
417184800	-125.663
417184900	-140.683
417185000	-123.457
417185100	-151.58
417185200	-123.457
417185300	-145.042
417185400	-125.799
417185500	-164.344
417185600	-122.719
417185700	-141.158
417185800	-125.182
417185900	-144.494
417186000	-122.285
417186100	-140.54
417186200	-122.381
417186300	-146.446
417186400	-124.333
417186500	-139.639
417186600	-125.348
417186700	-144.79
417186800	-122.751
417186900	-146.372
417187000	-123.796
417187100	-140.891
417187200	-122.496
417187300	-151.903
417187400	-124.358
417187500	-141.148
417187600	-123.601
417187700	-135.582
417187800	-122.755
417187900	-145.026
417188000	-123.136
417188100	-135.224
417188200	-125.252
417188300	-146.209
417188400	-124.918
417188500	-141.781
417188600	-122.801
417188700	-144.645
417188800	-124.655
417188900	-141.902
417189000	-122.39
417189100	-152.264
417189200	-124.356
417189300	-143.937
417189400	-123.747
417189500	-143.463
417189600	-122.313
417189700	-139.997
417189800	-126.937
417189900	-142.857
417190000	-124.138
417190100	-152.117
417190200	-127.196
417190300	-171.837
417190400	-122.196
417190500	-139.482
417190600	-127.022
417190700	-146.871
417190800	-124.973
417190900	-139.895
417191000	-126.268
417191100	-147.116
417191200	-123.649
417191300	-137.27
417191400	-122.159
417191500	-135.708
417191600	-123.551
417191700	-149.153
417191800	-123.551
417191900	-143.13
417192000	-125.277
417192100	-146.176
417192200	-123.168
417192300	-146.564
417192400	-122.673
417192500	-141.854
417192600	-124.452
417192700	-146.451
417192800	-124.14
417192900	-144.199
417193000	-123.437
417193100	-145.208
417193200	-123.306
417193300	-141.067
417193400	-124.326
417193500	-147.222
417193600	-122.684
417193700	-157.119
417193800	-123.823
417193900	-148.669
417194000	-128.609
417194100	-153.829
417194200	-127.421
417194300	-151.617
417194400	-125.256
417194500	-143.345
417194600	-124.493
417194700	-146.112
417194800	-124.586
417194900	-142.571
417195000	-123.296
417195100	-146.008
417195200	-124.842
417195300	-143.192
417195400	-122.538
417195500	-144.786
417195600	-122.301
417195700	-146.838
417195800	-127.619
417195900	-147.816
417196000	-125.674
417196100	-142.921
417196200	-125.465
417196300	-139.317
417196400	-125.15
417196500	-152.06
417196600	-124.01
417196700	-148.89
417196800	-125.077
417196900	-153.111
417197000	-123.198
417197100	-146.527
417197200	-124.466
417197300	-145.583
417197400	-124.215
417197500	-144.796
417197600	-121.851
417197700	-146.194
417197800	-122.979
417197900	-144.86
417198000	-121.716
417198100	-146.001
417198200	-123.592
417198300	-147.125
417198400	-123.605
417198500	-144.371
417198600	-123.637
417198700	-139.681
417198800	-122.77
417198900	-161.39
417199000	-124.001
417199100	-148.836
417199200	-123.99
417199300	-141.169
417199400	-126.364
417199500	-154.257
417199600	-125.12
417199700	-145.23
417199800	-125.058
417199900	-169.024
417200000	-122.806
417200100	-147.994
417200200	-126.962
417200300	-144.344
417200400	-126.057
417200500	-143.792
417200600	-125.026
417200700	-156.847
417200800	-125.562
417200900	-152.295
417201000	-126.211
417201100	-149.003
417201200	-124.548
417201300	-154.994
417201400	-121.908
417201500	-136.239
417201600	-123.068
417201700	-137.967
417201800	-124.028
417201900	-143.067
417202000	-123.281
417202100	-147.566
417202200	-126.099
417202300	-135.643
417202400	-123.569
417202500	-145.264
417202600	-126.712
417202700	-143.139
417202800	-124.964
417202900	-140.025
417203000	-123.501
417203100	-139.41
417203200	-124.321
417203300	-147.761
417203400	-125.262
417203500	-143.058
417203600	-123.589
417203700	-150.585
417203800	-123.824
417203900	-141.121
417204000	-124.949
417204100	-144.156
417204200	-123.192
417204300	-145.286
417204400	-123.547
417204500	-144.993
417204600	-123.118
417204700	-143.817
417204800	-125.032
417204900	-144.423
417205000	-124.753
417205100	-140.924
417205200	-124.587
417205300	-145.231
417205400	-124.349
417205500	-150.18
417205600	-125.308
417205700	-149.699
417205800	-126.27
417205900	-148.317
417206000	-126.593
417206100	-137.55
417206200	-122.766
417206300	-151.681
417206400	-124.707
417206500	-138.279
417206600	-122.545
417206700	-148.181
417206800	-122.257
417206900	-145.232
417207000	-124.175
417207100	-141.269
417207200	-123.895
417207300	-154.806
417207400	-123.605
417207500	-135.863
417207600	-122.222
417207700	-147.716
417207800	-125.125
417207900	-142.034
417208000	-121.531
417208100	-151.052
417208200	-123.17
417208300	-142.542
417208400	-127.846
417208500	-146.052
417208600	-124.891
417208700	-147.934
417208800	-124.077
417208900	-138.349
417209000	-124.622
417209100	-144.242
417209200	-124.381
417209300	-148.589
417209400	-121.332
417209500	-143.073
417209600	-122.67
417209700	-148.765
417209800	-124.358
417209900	-144.538
417210000	-121.929
417210100	-152.121
417210200	-123.541
417210300	-135.386
417210400	-121.336
417210500	-141.024
417210600	-122.699
417210700	-149.791
417210800	-122.743
417210900	-145.188
417211000	-124.253
417211100	-149.697
417211200	-123.801
417211300	-141.179
417211400	-124.341
417211500	-149.465
417211600	-125.183
417211700	-142.296
417211800	-122.644
417211900	-143.297
417212000	-122.685
417212100	-155.503
417212200	-122.808
417212300	-140.351
417212400	-124.424
417212500	-139.813
417212600	-123.428
417212700	-143.413
417212800	-124.168
417212900	-140.079
417213000	-124.373
417213100	-147.514
417213200	-123.287
417213300	-139.39
417213400	-124.463
417213500	-144.896
417213600	-123.075
417213700	-140.289
417213800	-124.205
417213900	-156.723
417214000	-124.558
417214100	-143.529
417214200	-124.081
417214300	-155.865
417214400	-123.147
417214500	-148.189
417214600	-120.56
417214700	-147.52
417214800	-125.732
417214900	-145.572
417215000	-126.197
417215100	-150.883
417215200	-122.757
417215300	-151.112
417215400	-124.214
417215500	-147.457
417215600	-125
417215700	-146.209
417215800	-125.534
417215900	-144.521
417216000	-123.647
417216100	-154.489
417216200	-124.297
417216300	-141.978
417216400	-122.275
417216500	-136.935
417216600	-125.554
417216700	-140.578
417216800	-123.338
417216900	-149.041
417217000	-125.243
417217100	-146.85
417217200	-124.189
417217300	-143.358
417217400	-124.594
417217500	-150.548
417217600	-125.012
417217700	-143.26
417217800	-122.983
417217900	-150.219
417218000	-123.748
417218100	-150.143
417218200	-123.42
417218300	-143.665
417218400	-121.336
417218500	-155.913
417218600	-123.746
417218700	-138.377
417218800	-124.175
417218900	-157.838
417219000	-122.974
417219100	-149.348
417219200	-121.597
417219300	-150.8
417219400	-122.939
417219500	-143.305
417219600	-123.358
417219700	-146.64
417219800	-123.296
417219900	-143.025
417220000	-123.712
417220100	-141.662
417220200	-127.139
417220300	-150.188
417220400	-125.011
417220500	-159.029
417220600	-123.264
417220700	-149.704
417220800	-123.414
417220900	-149.681
417221000	-124.651
417221100	-138.175
417221200	-124.095
417221300	-152.204
417221400	-122.577
417221500	-157.492
417221600	-122.581
417221700	-157.289
417221800	-124.712
417221900	-146.944
417222000	-124.612
417222100	-141.521
417222200	-123.237
417222300	-146.75
417222400	-121.493
417222500	-142.87
417222600	-125.683
417222700	-148.413
417222800	-123.75
417222900	-154.693
417223000	-125.222
417223100	-139.162
417223200	-124.706
417223300	-156.203
417223400	-124.133
417223500	-150.241
417223600	-122.85
417223700	-149.563
417223800	-123.591
417223900	-147.652
417224000	-125.736
417224100	-148.049
417224200	-122.03
417224300	-143.308
417224400	-125.505
417224500	-150.922
417224600	-123.083
417224700	-138.189
417224800	-124.348
417224900	-139.151
417225000	-124.54
417225100	-142.832
417225200	-125.535
417225300	-141.803
417225400	-121.291
417225500	-147.91
417225600	-124.653
417225700	-144.731
417225800	-122.877
417225900	-146.998
417226000	-123.468
417226100	-147.277
417226200	-125.167
417226300	-149.832
417226400	-124.701
417226500	-139.334
417226600	-124.546
417226700	-145.474
417226800	-124.279
417226900	-150.008
417227000	-123.227
417227100	-137.961
417227200	-124.347
417227300	-147.072
417227400	-125.273
417227500	-137.598
417227600	-122.971
417227700	-137.527
417227800	-123.142
417227900	-148.324
417228000	-123.278
417228100	-147.494
417228200	-124.053
417228300	-148.029
417228400	-122.161
417228500	-137.919
417228600	-120.692
417228700	-142.843
417228800	-126.426
417228900	-143.995
417229000	-125.622
417229100	-147.062
417229200	-124.491
417229300	-151.241
417229400	-124.706
417229500	-143.22
417229600	-124.477
417229700	-145.825
417229800	-125.12
417229900	-146.205
417230000	-122.402
417230100	-137.551
417230200	-124.157
417230300	-143.499
417230400	-125.03
417230500	-145.256
417230600	-124.536
417230700	-146.935
417230800	-122.217
417230900	-151.952
417231000	-126.835
417231100	-139.74
417231200	-124.001
417231300	-152.859
417231400	-125.768
417231500	-147.719
417231600	-122.197
417231700	-154.126
417231800	-126.707
417231900	-139.626
417232000	-122.35
417232100	-138.501
417232200	-122.352
417232300	-147.738
417232400	-125.387
417232500	-146.958
417232600	-125.096
417232700	-143.324
417232800	-127.965
417232900	-156.128
417233000	-124.297
417233100	-144.174
417233200	-122.986
417233300	-147.153
417233400	-123.435
417233500	-153.005
417233600	-122.625
417233700	-150.259
417233800	-124.228
417233900	-147.043
417234000	-124.477
417234100	-140.138
417234200	-127.439
417234300	-146.645
417234400	-125.131
417234500	-148.129
417234600	-121.272
417234700	-138.08
417234800	-123.831
417234900	-146.143
417235000	-124.402
417235100	-145.978
417235200	-122.595
417235300	-154.24
417235400	-124.367
417235500	-138.787
417235600	-122.799
417235700	-144.294
417235800	-126.371
417235900	-139.231
417236000	-125.92
417236100	-148.08
417236200	-122.207
417236300	-144.786
417236400	-122.721
417236500	-161.779
417236600	-124.387
417236700	-142.015
417236800	-121.257
417236900	-146.492
417237000	-122.519
417237100	-157.517
417237200	-123.641
417237300	-146.459
417237400	-123.986
417237500	-138.027
417237600	-125.533
417237700	-144.831
417237800	-123.811
417237900	-145.766
417238000	-123.553
417238100	-152.686
417238200	-124.912
417238300	-141.382
417238400	-124.229
417238500	-146.06
417238600	-125.092
417238700	-139.85
417238800	-122.867
417238900	-148.49
417239000	-127.224
417239100	-144.752
417239200	-122.692
417239300	-143.331
417239400	-126.629
417239500	-169.886
417239600	-121.98
417239700	-139.933
417239800	-124.783
417239900	-158.534
417240000	-124.506
417240100	-146.729
417240200	-121.341
417240300	-145.099
417240400	-124.831
417240500	-149.136
417240600	-119.866
417240700	-150.275
417240800	-124.647
417240900	-145.155
417241000	-122.333
417241100	-141.728
417241200	-122.837
417241300	-145.388
417241400	-124.009
417241500	-142.296
417241600	-125.381
417241700	-149.011
417241800	-125.205
417241900	-151.398
417242000	-123.694
417242100	-144.719
417242200	-124.526
417242300	-146.439
417242400	-124.233
417242500	-141.481
417242600	-123.345
417242700	-144.805
417242800	-125.258
417242900	-143.923
417243000	-123.384
417243100	-149.02
417243200	-124.008
417243300	-154.453
417243400	-121.958
417243500	-156.37
417243600	-124.412
417243700	-146.027
417243800	-124.334
417243900	-158.935
417244000	-121.652
417244100	-149.238
417244200	-123.131
417244300	-134.337
417244400	-122.965
417244500	-146.09
417244600	-124.433
417244700	-150.299
417244800	-124.523
417244900	-153.932
417245000	-124.443
417245100	-139.565
417245200	-121.859
417245300	-138.65
417245400	-124.505
417245500	-144.321
417245600	-124.517
417245700	-152.032
417245800	-124.277
417245900	-143.335
417246000	-122.943
417246100	-155.744
417246200	-123.376
417246300	-144.881
417246400	-124.523
417246500	-146.415
417246600	-122.1
417246700	-150.846
417246800	-122.96
417246900	-152.788
417247000	-122.534
417247100	-150.691
417247200	-123.657
417247300	-150.846
417247400	-125.913
417247500	-162.386
417247600	-124.129
417247700	-145.038
417247800	-124.618
417247900	-155.971
417248000	-125.682
417248100	-158.025
417248200	-122.506
417248300	-144.807
417248400	-125.611
417248500	-140.746
417248600	-123.882
417248700	-140.337
417248800	-125.782
417248900	-150.638
417249000	-125.917
417249100	-142.726
417249200	-122.651
417249300	-144.5
417249400	-124.03
417249500	-140.709
417249600	-124.112
417249700	-146.424
417249800	-124.097
[truncated: 18,002 more rows]
